# Supplementary material for: Chloride intracellular channel (CLIC) proteins function as fusogens
Source: Nat Commun. 2024 Mar 7;15:2085. doi: 10.1038/s41467-024-46301-z (PMC10920813; doi:10.1038/s41467-024-46301-z)
Supplement: Supplementary file 4 — Source Data [file 41467_2024_46301_MOESM4_ESM.zip]

Archive with 21 entries (20 files):
- 41467_2024_46301_MOESM4_ESM_corrected file names/
- 41467_2024_46301_MOESM4_ESM_corrected file names/WT_input.pdb
- __MACOSX/41467_2024_46301_MOESM4_ESM_corrected file names/._WT_input.pdb
- 41467_2024_46301_MOESM4_ESM_corrected file names/WT_last_frame_run_1.pdb
- __MACOSX/41467_2024_46301_MOESM4_ESM_corrected file names/._WT_last_frame_run_1.pdb
- 41467_2024_46301_MOESM4_ESM_corrected file names/WT_last_frame_run_3.pdb
- __MACOSX/41467_2024_46301_MOESM4_ESM_corrected file names/._WT_last_frame_run_3.pdb
- 41467_2024_46301_MOESM4_ESM_corrected file names/WT_last_frame_run_2.pdb
- __MACOSX/41467_2024_46301_MOESM4_ESM_corrected file names/._WT_last_frame_run_2.pdb
- 41467_2024_46301_MOESM4_ESM_corrected file names/F34D_last_frame_run_1.pdb
- __MACOSX/41467_2024_46301_MOESM4_ESM_corrected file names/._F34D_last_frame_run_1.pdb
- 41467_2024_46301_MOESM4_ESM_corrected file names/F34D_last_frame_run_2.pdb
- __MACOSX/41467_2024_46301_MOESM4_ESM_corrected file names/._F34D_last_frame_run_2.pdb
- 41467_2024_46301_MOESM4_ESM_corrected file names/F34D_last_frame_run_3.pdb
- __MACOSX/41467_2024_46301_MOESM4_ESM_corrected file names/._F34D_last_frame_run_3.pdb
- 41467_2024_46301_MOESM4_ESM_corrected file names/Primer list.xlsx
- __MACOSX/41467_2024_46301_MOESM4_ESM_corrected file names/._Primer list.xlsx
- 41467_2024_46301_MOESM4_ESM_corrected file names/F34D_input.pdb
- __MACOSX/41467_2024_46301_MOESM4_ESM_corrected file names/._F34D_input.pdb
- 41467_2024_46301_MOESM4_ESM_corrected file names/Source data.xlsx
- __MACOSX/41467_2024_46301_MOESM4_ESM_corrected file names/._Source data.xlsx
