# Supplementary material for: Chloride intracellular channel (CLIC) proteins function as fusogens
Source: Nat Commun. 2024 Mar 7;15:2085. doi: 10.1038/s41467-024-46301-z (PMC10920813; doi:10.1038/s41467-024-46301-z)
Supplement: Supplementary file 4 — Source Data [file 41467_2024_46301_MOESM4_ESM.zip › 41467_2024_46301_MOESM4_ESM_corrected file names/WT_input.pdb]

TITLE     CLIC5_model - prepared
EXPDTA    THEORETICAL MODEL, MODELLER 9.17 2017/05/12 02:44:13
REMARK   4      COMPLIES WITH FORMAT V. 3.0, 1-DEC-2006
REMARK 250  TEMPERATURE           (KELVIN) : NULL
REMARK 250  PH                             : NULL
REMARK 888
REMARK 888 WRITTEN BY MAESTRO (A PRODUCT OF SCHRODINGER, LLC)
CRYST1   81.194   86.652   58.797  90.00  90.00  90.00 P 1           1
ATOM      1  N   GLY     1     -29.059  12.572   1.705  1.00  7.77           N1+
ATOM      2  CA  GLY     1     -29.308  11.171   1.261  1.00  7.77           C  
ATOM      3  C   GLY     1     -29.435  10.224   2.474  1.00  7.77           C  
ATOM      4  O   GLY     1     -29.853  10.615   3.568  1.00  7.77           O  
ATOM      5  H1  GLY     1     -29.025  13.201   0.915  1.00  7.77           H  
ATOM      6  H2  GLY     1     -29.795  12.889   2.321  1.00  7.77           H  
ATOM      7  H3  GLY     1     -28.180  12.647   2.198  1.00  7.77           H  
ATOM      8  HA3 GLY     1     -28.513  10.898   0.566  1.00  7.77           H  
ATOM      9  HA2 GLY     1     -30.257  11.240   0.729  1.00  7.77           H  
ATOM     10  N   ALA     2     -29.100   8.942   2.243  1.00 41.56           N  
ATOM     11  CA  ALA     2     -29.170   7.856   3.224  1.00 41.56           C  
ATOM     12  C   ALA     2     -28.093   7.995   4.314  1.00 41.56           C  
ATOM     13  O   ALA     2     -28.407   8.416   5.427  1.00 41.56           O  
ATOM     14  CB  ALA     2     -29.086   6.507   2.485  1.00 41.56           C  
ATOM     15  H   ALA     2     -28.781   8.673   1.323  1.00 41.56           H  
ATOM     16  HA  ALA     2     -30.143   7.901   3.717  1.00 41.56           H  
ATOM     17  HB1 ALA     2     -29.086   5.670   3.184  1.00 41.56           H  
ATOM     18  HB2 ALA     2     -29.942   6.374   1.822  1.00 41.56           H  
ATOM     19  HB3 ALA     2     -28.186   6.430   1.872  1.00 41.56           H  
ATOM     20  N   MET     3     -26.847   7.658   3.954  1.00  6.83           N  
ATOM     21  CA  MET     3     -25.648   7.804   4.777  1.00  6.83           C  
ATOM     22  C   MET     3     -24.613   8.639   3.997  1.00  6.83           C  
ATOM     23  O   MET     3     -24.874   9.025   2.860  1.00  6.83           O  
ATOM     24  CB  MET     3     -25.168   6.383   5.167  1.00  6.83           C  
ATOM     25  CG  MET     3     -23.933   6.336   6.080  1.00  6.83           C  
ATOM     26  SD  MET     3     -23.672   4.772   6.940  1.00  6.83           S  
ATOM     27  CE  MET     3     -22.236   5.258   7.937  1.00  6.83           C  
ATOM     28  H   MET     3     -26.684   7.336   3.011  1.00  6.83           H  
ATOM     29  HA  MET     3     -25.880   8.358   5.689  1.00  6.83           H  
ATOM     30  HB3 MET     3     -24.952   5.814   4.261  1.00  6.83           H  
ATOM     31  HB2 MET     3     -25.986   5.855   5.658  1.00  6.83           H  
ATOM     32  HG3 MET     3     -24.007   7.118   6.837  1.00  6.83           H  
ATOM     33  HG2 MET     3     -23.028   6.527   5.504  1.00  6.83           H  
ATOM     34  HE1 MET     3     -21.895   4.429   8.557  1.00  6.83           H  
ATOM     35  HE2 MET     3     -21.413   5.575   7.297  1.00  6.83           H  
ATOM     36  HE3 MET     3     -22.498   6.086   8.595  1.00  6.83           H  
ATOM     37  N   GLY     4     -23.453   8.922   4.606  1.00  0.00           N  
ATOM     38  CA  GLY     4     -22.292   9.495   3.927  1.00  0.00           C  
ATOM     39  C   GLY     4     -21.541   8.368   3.205  1.00  0.00           C  
ATOM     40  O   GLY     4     -22.108   7.652   2.377  1.00  0.00           O  
ATOM     41  H   GLY     4     -23.310   8.613   5.556  1.00  0.00           H  
ATOM     42  HA3 GLY     4     -21.652   9.974   4.669  1.00  0.00           H  
ATOM     43  HA2 GLY     4     -22.584  10.265   3.212  1.00  0.00           H  
ATOM     44  N   ILE     5     -20.247   8.241   3.523  1.00  0.00           N  
ATOM     45  CA  ILE     5     -19.373   7.186   3.022  1.00  0.00           C  
ATOM     46  C   ILE     5     -19.162   6.161   4.147  1.00  0.00           C  
ATOM     47  O   ILE     5     -18.935   6.557   5.292  1.00  0.00           O  
ATOM     48  CB  ILE     5     -17.987   7.758   2.606  1.00  0.00           C  
ATOM     49  CG1 ILE     5     -18.162   8.843   1.520  1.00  0.00           C  
ATOM     50  CG2 ILE     5     -16.994   6.670   2.129  1.00  0.00           C  
ATOM     51  CD1 ILE     5     -16.863   9.539   1.096  1.00  0.00           C  
ATOM     52  H   ILE     5     -19.835   8.860   4.205  1.00  0.00           H  
ATOM     53  HA  ILE     5     -19.816   6.700   2.156  1.00  0.00           H  
ATOM     54  HB  ILE     5     -17.549   8.247   3.476  1.00  0.00           H  
ATOM     55 HG13 ILE     5     -18.852   9.617   1.856  1.00  0.00           H  
ATOM     56 HG12 ILE     5     -18.634   8.387   0.654  1.00  0.00           H  
ATOM     57 HG21 ILE     5     -16.039   7.104   1.846  1.00  0.00           H  
ATOM     58 HG22 ILE     5     -16.766   5.938   2.904  1.00  0.00           H  
ATOM     59 HG23 ILE     5     -17.383   6.129   1.265  1.00  0.00           H  
ATOM     60 HD11 ILE     5     -17.069  10.530   0.694  1.00  0.00           H  
ATOM     61 HD12 ILE     5     -16.185   9.657   1.940  1.00  0.00           H  
ATOM     62 HD13 ILE     5     -16.345   8.974   0.322  1.00  0.00           H  
ATOM     63  N   GLU     6     -19.195   4.869   3.792  1.00  0.00           N  
ATOM     64  CA  GLU     6     -18.779   3.800   4.689  1.00  0.00           C  
ATOM     65  C   GLU     6     -17.911   2.803   3.936  1.00  0.00           C  
ATOM     66  O   GLU     6     -18.384   2.173   2.992  1.00  0.00           O  
ATOM     67  CB  GLU     6     -19.976   3.144   5.388  1.00  0.00           C  
ATOM     68  CG  GLU     6     -19.561   1.991   6.337  1.00  0.00           C  
ATOM     69  CD  GLU     6     -20.678   1.463   7.239  1.00  0.00           C  
ATOM     70  OE1 GLU     6     -21.783   2.040   7.230  1.00  0.00           O  
ATOM     71  OE2 GLU     6     -20.416   0.464   7.938  1.00  0.00           O1-
ATOM     72  H   GLU     6     -19.401   4.605   2.837  1.00  0.00           H  
ATOM     73  HA  GLU     6     -18.161   4.228   5.477  1.00  0.00           H  
ATOM     74  HB3 GLU     6     -20.688   2.775   4.650  1.00  0.00           H  
ATOM     75  HB2 GLU     6     -20.493   3.922   5.949  1.00  0.00           H  
ATOM     76  HG3 GLU     6     -18.748   2.328   6.983  1.00  0.00           H  
ATOM     77  HG2 GLU     6     -19.169   1.151   5.762  1.00  0.00           H  
ATOM     78  N   LEU     7     -16.669   2.675   4.412  1.00  0.00           N  
ATOM     79  CA  LEU     7     -15.685   1.728   3.930  1.00  0.00           C  
ATOM     80  C   LEU     7     -15.854   0.388   4.655  1.00  0.00           C  
ATOM     81  O   LEU     7     -15.960   0.350   5.879  1.00  0.00           O  
ATOM     82  CB  LEU     7     -14.289   2.341   4.158  1.00  0.00           C  
ATOM     83  CG  LEU     7     -13.115   1.489   3.637  1.00  0.00           C  
ATOM     84  CD1 LEU     7     -13.194   1.262   2.113  1.00  0.00           C  
ATOM     85  CD2 LEU     7     -11.772   2.101   4.071  1.00  0.00           C  
ATOM     86  H   LEU     7     -16.398   3.211   5.227  1.00  0.00           H  
ATOM     87  HA  LEU     7     -15.835   1.579   2.860  1.00  0.00           H  
ATOM     88  HB3 LEU     7     -14.151   2.520   5.227  1.00  0.00           H  
ATOM     89  HB2 LEU     7     -14.250   3.324   3.687  1.00  0.00           H  
ATOM     90  HG  LEU     7     -13.166   0.507   4.103  1.00  0.00           H  
ATOM     91 HD11 LEU     7     -12.214   1.233   1.643  1.00  0.00           H  
ATOM     92 HD12 LEU     7     -13.674   0.308   1.890  1.00  0.00           H  
ATOM     93 HD13 LEU     7     -13.766   2.044   1.615  1.00  0.00           H  
ATOM     94 HD21 LEU     7     -11.095   2.243   3.232  1.00  0.00           H  
ATOM     95 HD22 LEU     7     -11.897   3.074   4.547  1.00  0.00           H  
ATOM     96 HD23 LEU     7     -11.269   1.456   4.790  1.00  0.00           H  
ATOM     97  N   PHE     8     -15.830  -0.689   3.867  1.00  0.00           N  
ATOM     98  CA  PHE     8     -15.790  -2.062   4.338  1.00  0.00           C  
ATOM     99  C   PHE     8     -14.403  -2.609   4.010  1.00  0.00           C  
ATOM    100  O   PHE     8     -14.014  -2.576   2.845  1.00  0.00           O  
ATOM    101  CB  PHE     8     -16.903  -2.878   3.665  1.00  0.00           C  
ATOM    102  CG  PHE     8     -18.293  -2.469   4.108  1.00  0.00           C  
ATOM    103  CD1 PHE     8     -18.943  -1.379   3.489  1.00  0.00           C  
ATOM    104  CD2 PHE     8     -18.869  -3.053   5.254  1.00  0.00           C  
ATOM    105  CE1 PHE     8     -20.175  -0.951   3.958  1.00  0.00           C  
ATOM    106  CE2 PHE     8     -20.106  -2.618   5.702  1.00  0.00           C  
ATOM    107  CZ  PHE     8     -20.760  -1.583   5.046  1.00  0.00           C  
ATOM    108  H   PHE     8     -15.758  -0.575   2.863  1.00  0.00           H  
ATOM    109  HA  PHE     8     -15.959  -2.104   5.409  1.00  0.00           H  
ATOM    110  HB3 PHE     8     -16.771  -3.933   3.891  1.00  0.00           H  
ATOM    111  HB2 PHE     8     -16.840  -2.806   2.580  1.00  0.00           H  
ATOM    112  HD1 PHE     8     -18.486  -0.879   2.649  1.00  0.00           H  
ATOM    113  HD2 PHE     8     -18.354  -3.838   5.785  1.00  0.00           H  
ATOM    114  HE1 PHE     8     -20.675  -0.121   3.482  1.00  0.00           H  
ATOM    115  HE2 PHE     8     -20.552  -3.085   6.567  1.00  0.00           H  
ATOM    116  HZ  PHE     8     -21.722  -1.251   5.394  1.00  0.00           H  
ATOM    117  N   VAL     9     -13.685  -3.068   5.041  1.00  0.00           N  
ATOM    118  CA  VAL     9     -12.345  -3.641   4.935  1.00  0.00           C  
ATOM    119  C   VAL     9     -12.367  -5.112   5.378  1.00  0.00           C  
ATOM    120  O   VAL     9     -13.333  -5.561   5.994  1.00  0.00           O  
ATOM    121  CB  VAL     9     -11.324  -2.865   5.819  1.00  0.00           C  
ATOM    122  CG1 VAL     9     -11.129  -1.426   5.318  1.00  0.00           C  
ATOM    123  CG2 VAL     9     -11.606  -2.877   7.332  1.00  0.00           C  
ATOM    124  H   VAL     9     -14.086  -3.052   5.971  1.00  0.00           H  
ATOM    125  HA  VAL     9     -12.001  -3.619   3.900  1.00  0.00           H  
ATOM    126  HB  VAL     9     -10.361  -3.361   5.709  1.00  0.00           H  
ATOM    127 HG11 VAL     9     -10.312  -0.930   5.842  1.00  0.00           H  
ATOM    128 HG12 VAL     9     -10.903  -1.399   4.251  1.00  0.00           H  
ATOM    129 HG13 VAL     9     -12.030  -0.838   5.483  1.00  0.00           H  
ATOM    130 HG21 VAL     9     -10.829  -2.337   7.873  1.00  0.00           H  
ATOM    131 HG22 VAL     9     -12.554  -2.398   7.569  1.00  0.00           H  
ATOM    132 HG23 VAL     9     -11.625  -3.891   7.728  1.00  0.00           H  
ATOM    133  N   LYS    10     -11.292  -5.847   5.055  1.00  0.00           N  
ATOM    134  CA  LYS    10     -11.105  -7.226   5.500  1.00  0.00           C  
ATOM    135  C   LYS    10     -10.853  -7.284   7.018  1.00  0.00           C  
ATOM    136  O   LYS    10     -10.097  -6.463   7.538  1.00  0.00           O  
ATOM    137  CB  LYS    10      -9.961  -7.866   4.689  1.00  0.00           C  
ATOM    138  CG  LYS    10      -9.738  -9.354   5.010  1.00  0.00           C  
ATOM    139  CD  LYS    10      -8.796 -10.053   4.026  1.00  0.00           C  
ATOM    140  CE  LYS    10      -8.646 -11.551   4.326  1.00  0.00           C  
ATOM    141  NZ  LYS    10      -7.731 -12.203   3.373  1.00  0.00           N1+
ATOM    142  H   LYS    10     -10.533  -5.428   4.534  1.00  0.00           H  
ATOM    143  HA  LYS    10     -12.022  -7.776   5.279  1.00  0.00           H  
ATOM    144  HB3 LYS    10      -9.033  -7.315   4.846  1.00  0.00           H  
ATOM    145  HB2 LYS    10     -10.197  -7.769   3.628  1.00  0.00           H  
ATOM    146  HG3 LYS    10     -10.698  -9.872   5.023  1.00  0.00           H  
ATOM    147  HG2 LYS    10      -9.320  -9.449   6.011  1.00  0.00           H  
ATOM    148  HD3 LYS    10      -7.818  -9.582   4.087  1.00  0.00           H  
ATOM    149  HD2 LYS    10      -9.155  -9.904   3.006  1.00  0.00           H  
ATOM    150  HE3 LYS    10      -9.615 -12.047   4.277  1.00  0.00           H  
ATOM    151  HE2 LYS    10      -8.259 -11.696   5.336  1.00  0.00           H  
ATOM    152  HZ1 LYS    10      -6.822 -11.766   3.430  1.00  0.00           H  
ATOM    153  HZ2 LYS    10      -7.647 -13.183   3.603  1.00  0.00           H  
ATOM    154  HZ3 LYS    10      -8.093 -12.108   2.435  1.00  0.00           H  
ATOM    155  N   ALA    11     -11.483  -8.262   7.685  1.00  4.87           N  
ATOM    156  CA  ALA    11     -11.253  -8.552   9.097  1.00  4.87           C  
ATOM    157  C   ALA    11     -10.047  -9.471   9.302  1.00  4.87           C  
ATOM    158  O   ALA    11      -9.723 -10.279   8.431  1.00  4.87           O  
ATOM    159  CB  ALA    11     -12.490  -9.226   9.681  1.00  4.87           C  
ATOM    160  H   ALA    11     -12.087  -8.904   7.192  1.00  4.87           H  
ATOM    161  HA  ALA    11     -11.080  -7.620   9.635  1.00  4.87           H  
ATOM    162  HB1 ALA    11     -12.316  -9.507  10.718  1.00  4.87           H  
ATOM    163  HB2 ALA    11     -13.349  -8.561   9.667  1.00  4.87           H  
ATOM    164  HB3 ALA    11     -12.746 -10.132   9.131  1.00  4.87           H  
ATOM    165  N   GLY    12      -9.434  -9.338  10.485  1.00  0.00           N  
ATOM    166  CA  GLY    12      -8.297 -10.131  10.925  1.00  0.00           C  
ATOM    167  C   GLY    12      -8.729 -11.524  11.394  1.00  0.00           C  
ATOM    168  O   GLY    12      -9.906 -11.888  11.366  1.00  0.00           O  
ATOM    169  H   GLY    12      -9.772  -8.639  11.136  1.00  0.00           H  
ATOM    170  HA3 GLY    12      -7.795  -9.608  11.740  1.00  0.00           H  
ATOM    171  HA2 GLY    12      -7.580 -10.240  10.113  1.00  0.00           H  
ATOM    172  N   ILE    13      -7.728 -12.301  11.827  1.00  0.00           N  
ATOM    173  CA  ILE    13      -7.847 -13.677  12.311  1.00  0.00           C  
ATOM    174  C   ILE    13      -8.648 -13.793  13.627  1.00  0.00           C  
ATOM    175  O   ILE    13      -9.359 -14.780  13.809  1.00  0.00           O  
ATOM    176  CB  ILE    13      -6.430 -14.308  12.470  1.00  0.00           C  
ATOM    177  CG1 ILE    13      -5.766 -14.462  11.080  1.00  0.00           C  
ATOM    178  CG2 ILE    13      -6.377 -15.652  13.232  1.00  0.00           C  
ATOM    179  CD1 ILE    13      -4.254 -14.701  11.132  1.00  0.00           C  
ATOM    180  H   ILE    13      -6.786 -11.924  11.815  1.00  0.00           H  
ATOM    181  HA  ILE    13      -8.392 -14.243  11.553  1.00  0.00           H  
ATOM    182  HB  ILE    13      -5.827 -13.599  13.040  1.00  0.00           H  
ATOM    183 HG13 ILE    13      -5.935 -13.574  10.470  1.00  0.00           H  
ATOM    184 HG12 ILE    13      -6.243 -15.280  10.538  1.00  0.00           H  
ATOM    185 HG21 ILE    13      -5.365 -16.058  13.251  1.00  0.00           H  
ATOM    186 HG22 ILE    13      -6.681 -15.550  14.274  1.00  0.00           H  
ATOM    187 HG23 ILE    13      -7.021 -16.397  12.764  1.00  0.00           H  
ATOM    188 HD11 ILE    13      -3.751 -14.174  10.320  1.00  0.00           H  
ATOM    189 HD12 ILE    13      -3.823 -14.343  12.067  1.00  0.00           H  
ATOM    190 HD13 ILE    13      -4.021 -15.762  11.034  1.00  0.00           H  
ATOM    191  N   ASP    14      -8.568 -12.756  14.480  1.00  0.00           N  
ATOM    192  CA  ASP    14      -9.392 -12.568  15.683  1.00  0.00           C  
ATOM    193  C   ASP    14     -10.880 -12.286  15.372  1.00  0.00           C  
ATOM    194  O   ASP    14     -11.726 -12.492  16.241  1.00  0.00           O  
ATOM    195  CB  ASP    14      -8.828 -11.463  16.622  1.00  0.00           C  
ATOM    196  CG  ASP    14      -8.472 -10.087  16.016  1.00  0.00           C  
ATOM    197  OD1 ASP    14      -8.817  -9.809  14.845  1.00  0.00           O  
ATOM    198  OD2 ASP    14      -7.907  -9.279  16.784  1.00  0.00           O1-
ATOM    199  H   ASP    14      -7.978 -11.971  14.239  1.00  0.00           H  
ATOM    200  HA  ASP    14      -9.361 -13.509  16.236  1.00  0.00           H  
ATOM    201  HB3 ASP    14      -7.920 -11.850  17.086  1.00  0.00           H  
ATOM    202  HB2 ASP    14      -9.521 -11.295  17.449  1.00  0.00           H  
ATOM    203  N   GLY    15     -11.154 -11.795  14.153  1.00  0.00           N  
ATOM    204  CA  GLY    15     -12.456 -11.361  13.666  1.00  0.00           C  
ATOM    205  C   GLY    15     -12.668  -9.859  13.917  1.00  0.00           C  
ATOM    206  O   GLY    15     -13.276  -9.197  13.079  1.00  0.00           O  
ATOM    207  H   GLY    15     -10.383 -11.664  13.513  1.00  0.00           H  
ATOM    208  HA3 GLY    15     -13.265 -11.927  14.128  1.00  0.00           H  
ATOM    209  HA2 GLY    15     -12.496 -11.560  12.596  1.00  0.00           H  
ATOM    210  N   GLU    16     -12.186  -9.303  15.043  1.00  0.00           N  
ATOM    211  CA  GLU    16     -12.487  -7.924  15.434  1.00  0.00           C  
ATOM    212  C   GLU    16     -11.652  -6.871  14.681  1.00  0.00           C  
ATOM    213  O   GLU    16     -12.227  -5.886  14.217  1.00  0.00           O  
ATOM    214  CB  GLU    16     -12.447  -7.770  16.968  1.00  0.00           C  
ATOM    215  CG  GLU    16     -11.046  -7.628  17.595  1.00  0.00           C  
ATOM    216  CD  GLU    16     -11.064  -7.627  19.125  1.00  0.00           C  
ATOM    217  OE1 GLU    16     -11.549  -8.629  19.697  1.00  0.00           O  
ATOM    218  OE2 GLU    16     -10.579  -6.630  19.703  1.00  0.00           O1-
ATOM    219  H   GLU    16     -11.657  -9.861  15.699  1.00  0.00           H  
ATOM    220  HA  GLU    16     -13.525  -7.760  15.176  1.00  0.00           H  
ATOM    221  HB3 GLU    16     -12.964  -8.625  17.409  1.00  0.00           H  
ATOM    222  HB2 GLU    16     -13.044  -6.901  17.248  1.00  0.00           H  
ATOM    223  HG3 GLU    16     -10.560  -6.716  17.245  1.00  0.00           H  
ATOM    224  HG2 GLU    16     -10.426  -8.459  17.271  1.00  0.00           H  
ATOM    225  N   SER    17     -10.330  -7.088  14.589  1.00  0.00           N  
ATOM    226  CA  SER    17      -9.364  -6.110  14.085  1.00  0.00           C  
ATOM    227  C   SER    17      -9.363  -6.039  12.553  1.00  0.00           C  
ATOM    228  O   SER    17      -9.937  -6.907  11.896  1.00  0.00           O  
ATOM    229  CB  SER    17      -7.955  -6.464  14.601  1.00  0.00           C  
ATOM    230  OG  SER    17      -7.886  -6.323  16.005  1.00  0.00           O  
ATOM    231  H   SER    17      -9.937  -7.950  14.946  1.00  0.00           H  
ATOM    232  HA  SER    17      -9.636  -5.121  14.462  1.00  0.00           H  
ATOM    233  HB3 SER    17      -7.205  -5.796  14.175  1.00  0.00           H  
ATOM    234  HB2 SER    17      -7.662  -7.473  14.312  1.00  0.00           H  
ATOM    235  HG  SER    17      -8.078  -7.180  16.403  1.00  0.00           H  
ATOM    236  N   ILE    18      -8.693  -5.009  12.011  1.00  0.00           N  
ATOM    237  CA  ILE    18      -8.418  -4.896  10.580  1.00  0.00           C  
ATOM    238  C   ILE    18      -7.359  -5.942  10.170  1.00  0.00           C  
ATOM    239  O   ILE    18      -6.323  -6.070  10.825  1.00  0.00           O  
ATOM    240  CB  ILE    18      -7.976  -3.458  10.172  1.00  0.00           C  
ATOM    241  CG1 ILE    18      -6.596  -2.992  10.704  1.00  0.00           C  
ATOM    242  CG2 ILE    18      -9.087  -2.448  10.528  1.00  0.00           C  
ATOM    243  CD1 ILE    18      -6.217  -1.565  10.283  1.00  0.00           C  
ATOM    244  H   ILE    18      -8.251  -4.323  12.606  1.00  0.00           H  
ATOM    245  HA  ILE    18      -9.343  -5.119  10.045  1.00  0.00           H  
ATOM    246  HB  ILE    18      -7.904  -3.459   9.083  1.00  0.00           H  
ATOM    247 HG13 ILE    18      -5.803  -3.651  10.352  1.00  0.00           H  
ATOM    248 HG12 ILE    18      -6.583  -3.054  11.793  1.00  0.00           H  
ATOM    249 HG21 ILE    18      -8.905  -1.470  10.084  1.00  0.00           H  
ATOM    250 HG22 ILE    18     -10.055  -2.780  10.159  1.00  0.00           H  
ATOM    251 HG23 ILE    18      -9.175  -2.310  11.606  1.00  0.00           H  
ATOM    252 HD11 ILE    18      -5.144  -1.407  10.365  1.00  0.00           H  
ATOM    253 HD12 ILE    18      -6.497  -1.364   9.248  1.00  0.00           H  
ATOM    254 HD13 ILE    18      -6.702  -0.820  10.915  1.00  0.00           H  
ATOM    255  N   GLY    19      -7.689  -6.715   9.128  1.00  0.00           N  
ATOM    256  CA  GLY    19      -6.883  -7.836   8.664  1.00  0.00           C  
ATOM    257  C   GLY    19      -5.863  -7.378   7.627  1.00  0.00           C  
ATOM    258  O   GLY    19      -5.918  -6.255   7.121  1.00  0.00           O  
ATOM    259  H   GLY    19      -8.560  -6.549   8.640  1.00  0.00           H  
ATOM    260  HA3 GLY    19      -7.534  -8.574   8.199  1.00  0.00           H  
ATOM    261  HA2 GLY    19      -6.378  -8.323   9.498  1.00  0.00           H  
ATOM    262  N   ASN    20      -4.945  -8.297   7.291  1.00  0.00           N  
ATOM    263  CA  ASN    20      -3.976  -8.143   6.210  1.00  0.00           C  
ATOM    264  C   ASN    20      -4.699  -8.088   4.850  1.00  0.00           C  
ATOM    265  O   ASN    20      -5.271  -9.093   4.426  1.00  0.00           O  
ATOM    266  CB  ASN    20      -2.959  -9.301   6.292  1.00  0.00           C  
ATOM    267  CG  ASN    20      -1.905  -9.239   5.183  1.00  0.00           C  
ATOM    268  OD1 ASN    20      -1.044  -8.367   5.189  1.00  0.00           O  
ATOM    269  ND2 ASN    20      -1.993 -10.145   4.209  1.00  0.00           N  
ATOM    270  H   ASN    20      -4.946  -9.192   7.764  1.00  0.00           H  
ATOM    271  HA  ASN    20      -3.443  -7.206   6.390  1.00  0.00           H  
ATOM    272  HB3 ASN    20      -3.474 -10.262   6.257  1.00  0.00           H  
ATOM    273  HB2 ASN    20      -2.447  -9.266   7.254  1.00  0.00           H  
ATOM    274 HD22 ASN    20      -1.332 -10.134   3.446  1.00  0.00           H  
ATOM    275 HD21 ASN    20      -2.719 -10.846   4.227  1.00  0.00           H  
ATOM    276  N   CYS    21      -4.632  -6.917   4.203  1.00  0.00           N  
ATOM    277  CA  CYS    21      -5.223  -6.653   2.897  1.00  0.00           C  
ATOM    278  C   CYS    21      -4.680  -5.293   2.413  1.00  0.00           C  
ATOM    279  O   CYS    21      -5.171  -4.266   2.887  1.00  0.00           O  
ATOM    280  CB  CYS    21      -6.769  -6.709   2.932  1.00  0.00           C  
ATOM    281  SG  CYS    21      -7.497  -6.396   1.299  1.00  0.00           S  
ATOM    282  H   CYS    21      -4.152  -6.139   4.634  1.00  0.00           H  
ATOM    283  HA  CYS    21      -4.914  -7.451   2.223  1.00  0.00           H  
ATOM    284  HB3 CYS    21      -7.173  -6.015   3.666  1.00  0.00           H  
ATOM    285  HB2 CYS    21      -7.105  -7.696   3.236  1.00  0.00           H  
ATOM    286  HG  CYS    21      -8.723  -6.829   1.607  1.00  0.00           H  
ATOM    287  N   PRO    22      -3.680  -5.292   1.495  1.00  0.00           N  
ATOM    288  CA  PRO    22      -3.146  -4.057   0.882  1.00  0.00           C  
ATOM    289  C   PRO    22      -4.180  -3.149   0.192  1.00  0.00           C  
ATOM    290  O   PRO    22      -4.013  -1.931   0.214  1.00  0.00           O  
ATOM    291  CD  PRO    22      -2.938  -6.464   1.024  1.00  0.00           C  
ATOM    292  CB  PRO    22      -2.094  -4.558  -0.122  1.00  0.00           C  
ATOM    293  CG  PRO    22      -1.656  -5.903   0.423  1.00  0.00           C  
ATOM    294  HA  PRO    22      -2.653  -3.500   1.679  1.00  0.00           H  
ATOM    295  HD2 PRO    22      -3.529  -6.974   0.262  1.00  0.00           H  
ATOM    296  HD3 PRO    22      -2.705  -7.175   1.819  1.00  0.00           H  
ATOM    297  HB3 PRO    22      -1.256  -3.870  -0.231  1.00  0.00           H  
ATOM    298  HB2 PRO    22      -2.534  -4.699  -1.112  1.00  0.00           H  
ATOM    299  HG2 PRO    22      -1.203  -6.552  -0.327  1.00  0.00           H  
ATOM    300  HG3 PRO    22      -0.923  -5.740   1.213  1.00  0.00           H  
ATOM    301  N   PHE    23      -5.228  -3.758  -0.387  1.00  0.00           N  
ATOM    302  CA  PHE    23      -6.326  -3.068  -1.060  1.00  0.00           C  
ATOM    303  C   PHE    23      -7.244  -2.316  -0.086  1.00  0.00           C  
ATOM    304  O   PHE    23      -7.675  -1.210  -0.407  1.00  0.00           O  
ATOM    305  CB  PHE    23      -7.149  -4.081  -1.871  1.00  0.00           C  
ATOM    306  CG  PHE    23      -6.364  -4.852  -2.917  1.00  0.00           C  
ATOM    307  CD1 PHE    23      -5.895  -4.209  -4.083  1.00  0.00           C  
ATOM    308  CD2 PHE    23      -5.976  -6.185  -2.666  1.00  0.00           C  
ATOM    309  CE1 PHE    23      -5.103  -4.904  -4.987  1.00  0.00           C  
ATOM    310  CE2 PHE    23      -5.188  -6.864  -3.585  1.00  0.00           C  
ATOM    311  CZ  PHE    23      -4.756  -6.227  -4.742  1.00  0.00           C  
ATOM    312  H   PHE    23      -5.284  -4.766  -0.374  1.00  0.00           H  
ATOM    313  HA  PHE    23      -5.897  -2.338  -1.751  1.00  0.00           H  
ATOM    314  HB3 PHE    23      -7.955  -3.542  -2.360  1.00  0.00           H  
ATOM    315  HB2 PHE    23      -7.641  -4.794  -1.208  1.00  0.00           H  
ATOM    316  HD1 PHE    23      -6.146  -3.177  -4.275  1.00  0.00           H  
ATOM    317  HD2 PHE    23      -6.292  -6.685  -1.761  1.00  0.00           H  
ATOM    318  HE1 PHE    23      -4.754  -4.413  -5.884  1.00  0.00           H  
ATOM    319  HE2 PHE    23      -4.902  -7.888  -3.396  1.00  0.00           H  
ATOM    320  HZ  PHE    23      -4.140  -6.761  -5.450  1.00  0.00           H  
ATOM    321  N   SER    24      -7.526  -2.926   1.080  1.00  0.00           N  
ATOM    322  CA  SER    24      -8.328  -2.335   2.153  1.00  0.00           C  
ATOM    323  C   SER    24      -7.643  -1.111   2.768  1.00  0.00           C  
ATOM    324  O   SER    24      -8.306  -0.095   2.976  1.00  0.00           O  
ATOM    325  CB  SER    24      -8.588  -3.376   3.253  1.00  0.00           C  
ATOM    326  OG  SER    24      -9.581  -4.302   2.869  1.00  0.00           O  
ATOM    327  H   SER    24      -7.125  -3.833   1.273  1.00  0.00           H  
ATOM    328  HA  SER    24      -9.281  -1.999   1.740  1.00  0.00           H  
ATOM    329  HB3 SER    24      -8.928  -2.880   4.159  1.00  0.00           H  
ATOM    330  HB2 SER    24      -7.672  -3.894   3.528  1.00  0.00           H  
ATOM    331  HG  SER    24      -9.258  -4.796   2.111  1.00  0.00           H  
ATOM    332  N   GLN    25      -6.326  -1.234   3.012  1.00  0.00           N  
ATOM    333  CA  GLN    25      -5.486  -0.154   3.513  1.00  0.00           C  
ATOM    334  C   GLN    25      -5.366   1.008   2.514  1.00  0.00           C  
ATOM    335  O   GLN    25      -5.416   2.153   2.950  1.00  0.00           O  
ATOM    336  CB  GLN    25      -4.108  -0.701   3.932  1.00  0.00           C  
ATOM    337  CG  GLN    25      -3.219   0.400   4.542  1.00  0.00           C  
ATOM    338  CD  GLN    25      -1.880  -0.071   5.097  1.00  0.00           C  
ATOM    339  OE1 GLN    25      -1.475  -1.220   4.941  1.00  0.00           O  
ATOM    340  NE2 GLN    25      -1.180   0.851   5.754  1.00  0.00           N  
ATOM    341  H   GLN    25      -5.859  -2.109   2.814  1.00  0.00           H  
ATOM    342  HA  GLN    25      -5.970   0.233   4.412  1.00  0.00           H  
ATOM    343  HB3 GLN    25      -3.616  -1.159   3.074  1.00  0.00           H  
ATOM    344  HB2 GLN    25      -4.248  -1.495   4.667  1.00  0.00           H  
ATOM    345  HG3 GLN    25      -3.774   0.864   5.351  1.00  0.00           H  
ATOM    346  HG2 GLN    25      -3.014   1.191   3.823  1.00  0.00           H  
ATOM    347 HE22 GLN    25      -0.286   0.620   6.163  1.00  0.00           H  
ATOM    348 HE21 GLN    25      -1.569   1.773   5.903  1.00  0.00           H  
ATOM    349  N   ARG    26      -5.243   0.702   1.211  1.00  0.00           N  
ATOM    350  CA  ARG    26      -5.188   1.678   0.120  1.00  0.00           C  
ATOM    351  C   ARG    26      -6.401   2.621   0.102  1.00  0.00           C  
ATOM    352  O   ARG    26      -6.204   3.832   0.095  1.00  0.00           O  
ATOM    353  CB  ARG    26      -4.975   0.933  -1.217  1.00  0.00           C  
ATOM    354  CG  ARG    26      -5.139   1.752  -2.515  1.00  0.00           C  
ATOM    355  CD  ARG    26      -4.952   0.853  -3.744  1.00  0.00           C  
ATOM    356  NE  ARG    26      -5.089   1.575  -5.021  1.00  0.00           N  
ATOM    357  CZ  ARG    26      -5.195   1.009  -6.241  1.00  0.00           C  
ATOM    358  NH1 ARG    26      -5.136  -0.319  -6.426  1.00  0.00           N  
ATOM    359  NH2 ARG    26      -5.374   1.787  -7.313  1.00  0.00           N1+
ATOM    360  H   ARG    26      -5.184  -0.269   0.936  1.00  0.00           H  
ATOM    361  HA  ARG    26      -4.316   2.307   0.302  1.00  0.00           H  
ATOM    362  HB3 ARG    26      -5.686   0.111  -1.272  1.00  0.00           H  
ATOM    363  HB2 ARG    26      -3.991   0.463  -1.206  1.00  0.00           H  
ATOM    364  HG3 ARG    26      -4.469   2.612  -2.543  1.00  0.00           H  
ATOM    365  HG2 ARG    26      -6.153   2.151  -2.552  1.00  0.00           H  
ATOM    366  HD3 ARG    26      -5.740   0.102  -3.725  1.00  0.00           H  
ATOM    367  HD2 ARG    26      -4.011   0.304  -3.701  1.00  0.00           H  
ATOM    368  HE  ARG    26      -5.133   2.585  -4.966  1.00  0.00           H  
ATOM    369 HH12 ARG    26      -5.258  -0.708  -7.351  1.00  0.00           H  
ATOM    370 HH11 ARG    26      -4.990  -0.932  -5.639  1.00  0.00           H  
ATOM    371 HH22 ARG    26      -5.496   1.383  -8.231  1.00  0.00           H  
ATOM    372 HH21 ARG    26      -5.410   2.797  -7.207  1.00  0.00           H  
ATOM    373  N   LEU    27      -7.620   2.059   0.142  1.00  0.00           N  
ATOM    374  CA  LEU    27      -8.861   2.838   0.168  1.00  0.00           C  
ATOM    375  C   LEU    27      -9.073   3.597   1.491  1.00  0.00           C  
ATOM    376  O   LEU    27      -9.652   4.681   1.460  1.00  0.00           O  
ATOM    377  CB  LEU    27     -10.064   1.928  -0.150  1.00  0.00           C  
ATOM    378  CG  LEU    27     -10.001   1.226  -1.524  1.00  0.00           C  
ATOM    379  CD1 LEU    27     -11.218   0.308  -1.710  1.00  0.00           C  
ATOM    380  CD2 LEU    27      -9.842   2.205  -2.703  1.00  0.00           C  
ATOM    381  H   LEU    27      -7.713   1.053   0.159  1.00  0.00           H  
ATOM    382  HA  LEU    27      -8.789   3.598  -0.611  1.00  0.00           H  
ATOM    383  HB3 LEU    27     -10.982   2.517  -0.097  1.00  0.00           H  
ATOM    384  HB2 LEU    27     -10.144   1.166   0.627  1.00  0.00           H  
ATOM    385  HG  LEU    27      -9.125   0.579  -1.540  1.00  0.00           H  
ATOM    386 HD11 LEU    27     -11.333  -0.012  -2.744  1.00  0.00           H  
ATOM    387 HD12 LEU    27     -11.096  -0.591  -1.111  1.00  0.00           H  
ATOM    388 HD13 LEU    27     -12.145   0.790  -1.398  1.00  0.00           H  
ATOM    389 HD21 LEU    27     -10.423   1.902  -3.574  1.00  0.00           H  
ATOM    390 HD22 LEU    27     -10.154   3.216  -2.441  1.00  0.00           H  
ATOM    391 HD23 LEU    27      -8.801   2.256  -3.025  1.00  0.00           H  
ATOM    392  N   PHE    28      -8.568   3.047   2.610  1.00  0.00           N  
ATOM    393  CA  PHE    28      -8.597   3.679   3.932  1.00  0.00           C  
ATOM    394  C   PHE    28      -7.665   4.908   3.984  1.00  0.00           C  
ATOM    395  O   PHE    28      -8.094   5.959   4.460  1.00  0.00           O  
ATOM    396  CB  PHE    28      -8.289   2.599   5.000  1.00  0.00           C  
ATOM    397  CG  PHE    28      -8.457   2.920   6.481  1.00  0.00           C  
ATOM    398  CD1 PHE    28      -9.071   4.106   6.943  1.00  0.00           C  
ATOM    399  CD2 PHE    28      -8.086   1.941   7.429  1.00  0.00           C  
ATOM    400  CE1 PHE    28      -9.229   4.329   8.303  1.00  0.00           C  
ATOM    401  CE2 PHE    28      -8.273   2.171   8.785  1.00  0.00           C  
ATOM    402  CZ  PHE    28      -8.827   3.368   9.221  1.00  0.00           C  
ATOM    403  H   PHE    28      -8.107   2.149   2.557  1.00  0.00           H  
ATOM    404  HA  PHE    28      -9.615   4.035   4.095  1.00  0.00           H  
ATOM    405  HB3 PHE    28      -7.277   2.220   4.856  1.00  0.00           H  
ATOM    406  HB2 PHE    28      -8.942   1.747   4.814  1.00  0.00           H  
ATOM    407  HD1 PHE    28      -9.426   4.852   6.253  1.00  0.00           H  
ATOM    408  HD2 PHE    28      -7.649   1.008   7.102  1.00  0.00           H  
ATOM    409  HE1 PHE    28      -9.681   5.247   8.649  1.00  0.00           H  
ATOM    410  HE2 PHE    28      -7.975   1.422   9.505  1.00  0.00           H  
ATOM    411  HZ  PHE    28      -8.961   3.545  10.278  1.00  0.00           H  
ATOM    412  N   MET    29      -6.451   4.781   3.418  1.00  0.00           N  
ATOM    413  CA  MET    29      -5.500   5.875   3.219  1.00  0.00           C  
ATOM    414  C   MET    29      -6.041   6.990   2.312  1.00  0.00           C  
ATOM    415  O   MET    29      -5.871   8.152   2.670  1.00  0.00           O  
ATOM    416  CB  MET    29      -4.164   5.347   2.660  1.00  0.00           C  
ATOM    417  CG  MET    29      -3.321   4.595   3.693  1.00  0.00           C  
ATOM    418  SD  MET    29      -1.708   4.030   3.097  1.00  0.00           S  
ATOM    419  CE  MET    29      -0.828   5.615   3.030  1.00  0.00           C  
ATOM    420  H   MET    29      -6.167   3.879   3.054  1.00  0.00           H  
ATOM    421  HA  MET    29      -5.308   6.325   4.195  1.00  0.00           H  
ATOM    422  HB3 MET    29      -3.573   6.188   2.297  1.00  0.00           H  
ATOM    423  HB2 MET    29      -4.337   4.710   1.792  1.00  0.00           H  
ATOM    424  HG3 MET    29      -3.862   3.739   4.089  1.00  0.00           H  
ATOM    425  HG2 MET    29      -3.141   5.254   4.534  1.00  0.00           H  
ATOM    426  HE1 MET    29       0.224   5.443   2.801  1.00  0.00           H  
ATOM    427  HE2 MET    29      -1.244   6.258   2.256  1.00  0.00           H  
ATOM    428  HE3 MET    29      -0.893   6.132   3.987  1.00  0.00           H  
ATOM    429  N   ILE    30      -6.700   6.632   1.193  1.00  0.00           N  
ATOM    430  CA  ILE    30      -7.320   7.582   0.261  1.00  0.00           C  
ATOM    431  C   ILE    30      -8.402   8.440   0.943  1.00  0.00           C  
ATOM    432  O   ILE    30      -8.334   9.662   0.844  1.00  0.00           O  
ATOM    433  CB  ILE    30      -7.913   6.887  -1.008  1.00  0.00           C  
ATOM    434  CG1 ILE    30      -6.775   6.334  -1.893  1.00  0.00           C  
ATOM    435  CG2 ILE    30      -8.843   7.776  -1.873  1.00  0.00           C  
ATOM    436  CD1 ILE    30      -7.230   5.339  -2.974  1.00  0.00           C  
ATOM    437  H   ILE    30      -6.783   5.652   0.956  1.00  0.00           H  
ATOM    438  HA  ILE    30      -6.531   8.262  -0.068  1.00  0.00           H  
ATOM    439  HB  ILE    30      -8.505   6.037  -0.667  1.00  0.00           H  
ATOM    440 HG13 ILE    30      -6.019   5.853  -1.282  1.00  0.00           H  
ATOM    441 HG12 ILE    30      -6.253   7.167  -2.356  1.00  0.00           H  
ATOM    442 HG21 ILE    30      -9.192   7.246  -2.759  1.00  0.00           H  
ATOM    443 HG22 ILE    30      -9.739   8.090  -1.340  1.00  0.00           H  
ATOM    444 HG23 ILE    30      -8.325   8.674  -2.213  1.00  0.00           H  
ATOM    445 HD11 ILE    30      -6.414   4.673  -3.255  1.00  0.00           H  
ATOM    446 HD12 ILE    30      -8.057   4.720  -2.630  1.00  0.00           H  
ATOM    447 HD13 ILE    30      -7.554   5.856  -3.878  1.00  0.00           H  
ATOM    448  N   LEU    31      -9.342   7.790   1.650  1.00  0.00           N  
ATOM    449  CA  LEU    31     -10.440   8.446   2.363  1.00  0.00           C  
ATOM    450  C   LEU    31      -9.973   9.323   3.539  1.00  0.00           C  
ATOM    451  O   LEU    31     -10.562  10.383   3.746  1.00  0.00           O  
ATOM    452  CB  LEU    31     -11.459   7.384   2.826  1.00  0.00           C  
ATOM    453  CG  LEU    31     -12.257   6.740   1.671  1.00  0.00           C  
ATOM    454  CD1 LEU    31     -13.026   5.493   2.158  1.00  0.00           C  
ATOM    455  CD2 LEU    31     -13.177   7.766   0.978  1.00  0.00           C  
ATOM    456  H   LEU    31      -9.322   6.779   1.696  1.00  0.00           H  
ATOM    457  HA  LEU    31     -10.931   9.119   1.658  1.00  0.00           H  
ATOM    458  HB3 LEU    31     -12.170   7.827   3.523  1.00  0.00           H  
ATOM    459  HB2 LEU    31     -10.931   6.611   3.388  1.00  0.00           H  
ATOM    460  HG  LEU    31     -11.553   6.390   0.916  1.00  0.00           H  
ATOM    461 HD11 LEU    31     -14.096   5.546   1.955  1.00  0.00           H  
ATOM    462 HD12 LEU    31     -12.650   4.592   1.673  1.00  0.00           H  
ATOM    463 HD13 LEU    31     -12.919   5.345   3.233  1.00  0.00           H  
ATOM    464 HD21 LEU    31     -14.118   7.328   0.652  1.00  0.00           H  
ATOM    465 HD22 LEU    31     -13.419   8.601   1.635  1.00  0.00           H  
ATOM    466 HD23 LEU    31     -12.696   8.181   0.092  1.00  0.00           H  
ATOM    467  N   TRP    32      -8.909   8.909   4.253  1.00  0.00           N  
ATOM    468  CA  TRP    32      -8.293   9.713   5.313  1.00  0.00           C  
ATOM    469  C   TRP    32      -7.603  10.959   4.723  1.00  0.00           C  
ATOM    470  O   TRP    32      -7.887  12.064   5.179  1.00  0.00           O  
ATOM    471  CB  TRP    32      -7.350   8.834   6.169  1.00  0.00           C  
ATOM    472  CG  TRP    32      -6.881   9.357   7.508  1.00  0.00           C  
ATOM    473  CD2 TRP    32      -6.380   8.581   8.642  1.00  0.00           C  
ATOM    474  CD1 TRP    32      -6.790  10.652   7.903  1.00  0.00           C  
ATOM    475  NE1 TRP    32      -6.288  10.728   9.181  1.00  0.00           N  
ATOM    476  CE2 TRP    32      -6.011   9.482   9.689  1.00  0.00           C  
ATOM    477  CE3 TRP    32      -6.203   7.201   8.902  1.00  0.00           C  
ATOM    478  CZ2 TRP    32      -5.486   9.047  10.915  1.00  0.00           C  
ATOM    479  CZ3 TRP    32      -5.684   6.750  10.134  1.00  0.00           C  
ATOM    480  CH2 TRP    32      -5.327   7.670  11.139  1.00  0.00           C  
ATOM    481  H   TRP    32      -8.472   8.022   4.043  1.00  0.00           H  
ATOM    482  HA  TRP    32      -9.101  10.050   5.966  1.00  0.00           H  
ATOM    483  HB3 TRP    32      -6.471   8.551   5.588  1.00  0.00           H  
ATOM    484  HB2 TRP    32      -7.866   7.900   6.392  1.00  0.00           H  
ATOM    485  HD1 TRP    32      -7.061  11.517   7.328  1.00  0.00           H  
ATOM    486  HE1 TRP    32      -6.135  11.607   9.656  1.00  0.00           H  
ATOM    487  HE3 TRP    32      -6.476   6.485   8.142  1.00  0.00           H  
ATOM    488  HZ2 TRP    32      -5.211   9.759  11.679  1.00  0.00           H  
ATOM    489  HZ3 TRP    32      -5.564   5.690  10.310  1.00  0.00           H  
ATOM    490  HH2 TRP    32      -4.936   7.330  12.086  1.00  0.00           H  
ATOM    491  N   LEU    33      -6.765  10.773   3.689  1.00  0.00           N  
ATOM    492  CA  LEU    33      -6.032  11.844   3.004  1.00  0.00           C  
ATOM    493  C   LEU    33      -6.917  12.878   2.285  1.00  0.00           C  
ATOM    494  O   LEU    33      -6.487  14.025   2.164  1.00  0.00           O  
ATOM    495  CB  LEU    33      -5.025  11.221   2.021  1.00  0.00           C  
ATOM    496  CG  LEU    33      -3.785  10.609   2.703  1.00  0.00           C  
ATOM    497  CD1 LEU    33      -3.003   9.741   1.704  1.00  0.00           C  
ATOM    498  CD2 LEU    33      -2.897  11.686   3.360  1.00  0.00           C  
ATOM    499  H   LEU    33      -6.591   9.834   3.351  1.00  0.00           H  
ATOM    500  HA  LEU    33      -5.485  12.397   3.769  1.00  0.00           H  
ATOM    501  HB3 LEU    33      -4.675  11.968   1.307  1.00  0.00           H  
ATOM    502  HB2 LEU    33      -5.547  10.470   1.426  1.00  0.00           H  
ATOM    503  HG  LEU    33      -4.128   9.943   3.495  1.00  0.00           H  
ATOM    504 HD11 LEU    33      -2.668   8.812   2.167  1.00  0.00           H  
ATOM    505 HD12 LEU    33      -3.610   9.474   0.841  1.00  0.00           H  
ATOM    506 HD13 LEU    33      -2.132  10.259   1.313  1.00  0.00           H  
ATOM    507 HD21 LEU    33      -1.842  11.555   3.134  1.00  0.00           H  
ATOM    508 HD22 LEU    33      -3.167  12.693   3.038  1.00  0.00           H  
ATOM    509 HD23 LEU    33      -2.990  11.660   4.443  1.00  0.00           H  
ATOM    510  N   LYS    34      -8.136  12.490   1.865  1.00  0.00           N  
ATOM    511  CA  LYS    34      -9.161  13.422   1.387  1.00  0.00           C  
ATOM    512  C   LYS    34      -9.685  14.348   2.499  1.00  0.00           C  
ATOM    513  O   LYS    34     -10.011  15.495   2.210  1.00  0.00           O  
ATOM    514  CB  LYS    34     -10.329  12.654   0.722  1.00  0.00           C  
ATOM    515  CG  LYS    34     -10.031  12.089  -0.679  1.00  0.00           C  
ATOM    516  CD  LYS    34      -9.801  13.163  -1.751  1.00  0.00           C  
ATOM    517  CE  LYS    34      -9.521  12.561  -3.134  1.00  0.00           C  
ATOM    518  NZ  LYS    34      -9.297  13.616  -4.131  1.00  0.00           N1+
ATOM    519  H   LYS    34      -8.412  11.522   1.959  1.00  0.00           H  
ATOM    520  HA  LYS    34      -8.689  14.071   0.650  1.00  0.00           H  
ATOM    521  HB3 LYS    34     -11.191  13.316   0.622  1.00  0.00           H  
ATOM    522  HB2 LYS    34     -10.656  11.847   1.380  1.00  0.00           H  
ATOM    523  HG3 LYS    34     -10.861  11.451  -0.985  1.00  0.00           H  
ATOM    524  HG2 LYS    34      -9.161  11.439  -0.643  1.00  0.00           H  
ATOM    525  HD3 LYS    34      -8.959  13.796  -1.472  1.00  0.00           H  
ATOM    526  HD2 LYS    34     -10.673  13.816  -1.797  1.00  0.00           H  
ATOM    527  HE3 LYS    34     -10.352  11.935  -3.459  1.00  0.00           H  
ATOM    528  HE2 LYS    34      -8.637  11.925  -3.099  1.00  0.00           H  
ATOM    529  HZ1 LYS    34      -8.570  14.240  -3.805  1.00  0.00           H  
ATOM    530  HZ2 LYS    34      -9.008  13.197  -5.007  1.00  0.00           H  
ATOM    531  HZ3 LYS    34     -10.152  14.142  -4.267  1.00  0.00           H  
ATOM    532  N   GLY    35      -9.741  13.857   3.746  1.00  0.00           N  
ATOM    533  CA  GLY    35     -10.244  14.613   4.893  1.00  0.00           C  
ATOM    534  C   GLY    35     -11.780  14.603   4.959  1.00  0.00           C  
ATOM    535  O   GLY    35     -12.347  15.343   5.762  1.00  0.00           O  
ATOM    536  H   GLY    35      -9.412  12.918   3.929  1.00  0.00           H  
ATOM    537  HA3 GLY    35      -9.879  15.641   4.870  1.00  0.00           H  
ATOM    538  HA2 GLY    35      -9.853  14.158   5.803  1.00  0.00           H  
ATOM    539  N   VAL    36     -12.450  13.774   4.138  1.00  0.00           N  
ATOM    540  CA  VAL    36     -13.888  13.519   4.199  1.00  0.00           C  
ATOM    541  C   VAL    36     -14.247  12.721   5.469  1.00  0.00           C  
ATOM    542  O   VAL    36     -13.410  11.977   5.979  1.00  0.00           O  
ATOM    543  CB  VAL    36     -14.359  12.753   2.925  1.00  0.00           C  
ATOM    544  CG1 VAL    36     -13.863  11.297   2.822  1.00  0.00           C  
ATOM    545  CG2 VAL    36     -15.884  12.803   2.730  1.00  0.00           C  
ATOM    546  H   VAL    36     -11.926  13.187   3.506  1.00  0.00           H  
ATOM    547  HA  VAL    36     -14.403  14.480   4.250  1.00  0.00           H  
ATOM    548  HB  VAL    36     -13.929  13.283   2.073  1.00  0.00           H  
ATOM    549 HG11 VAL    36     -14.130  10.870   1.856  1.00  0.00           H  
ATOM    550 HG12 VAL    36     -12.780  11.247   2.900  1.00  0.00           H  
ATOM    551 HG13 VAL    36     -14.290  10.652   3.591  1.00  0.00           H  
ATOM    552 HG21 VAL    36     -16.159  12.425   1.748  1.00  0.00           H  
ATOM    553 HG22 VAL    36     -16.412  12.199   3.467  1.00  0.00           H  
ATOM    554 HG23 VAL    36     -16.259  13.823   2.800  1.00  0.00           H  
ATOM    555  N   VAL    37     -15.483  12.903   5.956  1.00  0.00           N  
ATOM    556  CA  VAL    37     -16.031  12.129   7.066  1.00  0.00           C  
ATOM    557  C   VAL    37     -16.548  10.773   6.546  1.00  0.00           C  
ATOM    558  O   VAL    37     -17.267  10.725   5.546  1.00  0.00           O  
ATOM    559  CB  VAL    37     -17.169  12.896   7.799  1.00  0.00           C  
ATOM    560  CG1 VAL    37     -16.635  14.187   8.445  1.00  0.00           C  
ATOM    561  CG2 VAL    37     -18.428  13.192   6.958  1.00  0.00           C  
ATOM    562  H   VAL    37     -16.122  13.532   5.494  1.00  0.00           H  
ATOM    563  HA  VAL    37     -15.237  11.942   7.793  1.00  0.00           H  
ATOM    564  HB  VAL    37     -17.496  12.264   8.627  1.00  0.00           H  
ATOM    565 HG11 VAL    37     -17.406  14.676   9.041  1.00  0.00           H  
ATOM    566 HG12 VAL    37     -15.795  13.977   9.108  1.00  0.00           H  
ATOM    567 HG13 VAL    37     -16.296  14.901   7.694  1.00  0.00           H  
ATOM    568 HG21 VAL    37     -19.130  13.814   7.514  1.00  0.00           H  
ATOM    569 HG22 VAL    37     -18.180  13.721   6.037  1.00  0.00           H  
ATOM    570 HG23 VAL    37     -18.967  12.284   6.689  1.00  0.00           H  
ATOM    571  N   PHE    38     -16.136   9.691   7.221  1.00  0.00           N  
ATOM    572  CA  PHE    38     -16.482   8.319   6.857  1.00  0.00           C  
ATOM    573  C   PHE    38     -16.304   7.411   8.078  1.00  0.00           C  
ATOM    574  O   PHE    38     -15.547   7.734   8.995  1.00  0.00           O  
ATOM    575  CB  PHE    38     -15.644   7.840   5.636  1.00  0.00           C  
ATOM    576  CG  PHE    38     -14.174   7.524   5.876  1.00  0.00           C  
ATOM    577  CD1 PHE    38     -13.257   8.575   6.064  1.00  0.00           C  
ATOM    578  CD2 PHE    38     -13.726   6.193   6.025  1.00  0.00           C  
ATOM    579  CE1 PHE    38     -11.929   8.304   6.357  1.00  0.00           C  
ATOM    580  CE2 PHE    38     -12.389   5.939   6.307  1.00  0.00           C  
ATOM    581  CZ  PHE    38     -11.495   6.991   6.470  1.00  0.00           C  
ATOM    582  H   PHE    38     -15.537   9.790   8.029  1.00  0.00           H  
ATOM    583  HA  PHE    38     -17.539   8.310   6.589  1.00  0.00           H  
ATOM    584  HB3 PHE    38     -15.693   8.584   4.841  1.00  0.00           H  
ATOM    585  HB2 PHE    38     -16.112   6.948   5.218  1.00  0.00           H  
ATOM    586  HD1 PHE    38     -13.592   9.593   5.978  1.00  0.00           H  
ATOM    587  HD2 PHE    38     -14.415   5.369   5.912  1.00  0.00           H  
ATOM    588  HE1 PHE    38     -11.233   9.119   6.494  1.00  0.00           H  
ATOM    589  HE2 PHE    38     -12.046   4.920   6.408  1.00  0.00           H  
ATOM    590  HZ  PHE    38     -10.458   6.795   6.695  1.00  0.00           H  
ATOM    591  N   ASN    39     -16.998   6.268   8.026  1.00  0.00           N  
ATOM    592  CA  ASN    39     -16.864   5.160   8.970  1.00  0.00           C  
ATOM    593  C   ASN    39     -16.135   4.011   8.267  1.00  0.00           C  
ATOM    594  O   ASN    39     -16.248   3.862   7.050  1.00  0.00           O  
ATOM    595  CB  ASN    39     -18.272   4.729   9.438  1.00  0.00           C  
ATOM    596  CG  ASN    39     -18.890   5.740  10.409  1.00  0.00           C  
ATOM    597  OD1 ASN    39     -18.668   5.657  11.615  1.00  0.00           O  
ATOM    598  ND2 ASN    39     -19.661   6.698   9.891  1.00  0.00           N  
ATOM    599  H   ASN    39     -17.585   6.087   7.223  1.00  0.00           H  
ATOM    600  HA  ASN    39     -16.285   5.490   9.835  1.00  0.00           H  
ATOM    601  HB3 ASN    39     -18.210   3.778   9.969  1.00  0.00           H  
ATOM    602  HB2 ASN    39     -18.936   4.558   8.588  1.00  0.00           H  
ATOM    603 HD22 ASN    39     -20.084   7.385  10.498  1.00  0.00           H  
ATOM    604 HD21 ASN    39     -19.820   6.746   8.896  1.00  0.00           H  
ATOM    605  N   VAL    40     -15.407   3.215   9.059  0.50  0.00           N  
ATOM    606  CA  VAL    40     -14.701   2.022   8.603  0.50  0.00           C  
ATOM    607  C   VAL    40     -15.149   0.820   9.451  0.50  0.00           C  
ATOM    608  O   VAL    40     -15.230   0.926  10.676  0.50  0.00           O  
ATOM    609  CB  VAL    40     -13.157   2.210   8.645  0.50  0.00           C  
ATOM    610  CG1 VAL    40     -12.586   2.534  10.039  0.50  0.00           C  
ATOM    611  CG2 VAL    40     -12.402   1.020   8.023  0.50  0.00           C  
ATOM    612  H   VAL    40     -15.375   3.388  10.054  1.00  0.00           H  
ATOM    613  HA  VAL    40     -14.965   1.821   7.568  1.00  0.00           H  
ATOM    614  HB  VAL    40     -12.939   3.073   8.014  1.00  0.00           H  
ATOM    615 HG11 VAL    40     -11.522   2.760   9.976  1.00  0.00           H  
ATOM    616 HG12 VAL    40     -13.073   3.403  10.481  1.00  0.00           H  
ATOM    617 HG13 VAL    40     -12.694   1.699  10.731  1.00  0.00           H  
ATOM    618 HG21 VAL    40     -11.335   1.232   7.945  1.00  0.00           H  
ATOM    619 HG22 VAL    40     -12.511   0.109   8.612  1.00  0.00           H  
ATOM    620 HG23 VAL    40     -12.767   0.813   7.018  1.00  0.00           H  
ATOM    621  N   THR    41     -15.466  -0.287   8.764  1.00  0.00           N  
ATOM    622  CA  THR    41     -16.066  -1.488   9.340  1.00  0.00           C  
ATOM    623  C   THR    41     -15.371  -2.726   8.754  1.00  0.00           C  
ATOM    624  O   THR    41     -15.120  -2.766   7.553  1.00  0.00           O  
ATOM    625  CB  THR    41     -17.577  -1.549   8.984  1.00  0.00           C  
ATOM    626  OG1 THR    41     -18.218  -0.455   9.607  1.00  0.00           O  
ATOM    627  CG2 THR    41     -18.325  -2.826   9.412  1.00  0.00           C  
ATOM    628  H   THR    41     -15.393  -0.280   7.755  1.00  0.00           H  
ATOM    629  HA  THR    41     -15.942  -1.500  10.426  1.00  0.00           H  
ATOM    630  HB  THR    41     -17.705  -1.419   7.907  1.00  0.00           H  
ATOM    631  HG1 THR    41     -19.046  -0.276   9.144  1.00  0.00           H  
ATOM    632 HG21 THR    41     -19.399  -2.725   9.246  1.00  0.00           H  
ATOM    633 HG22 THR    41     -18.000  -3.694   8.839  1.00  0.00           H  
ATOM    634 HG23 THR    41     -18.172  -3.043  10.470  1.00  0.00           H  
ATOM    635  N   THR    42     -15.078  -3.717   9.606  1.00  9.82           N  
ATOM    636  CA  THR    42     -14.449  -4.977   9.206  1.00  9.82           C  
ATOM    637  C   THR    42     -15.523  -6.040   8.870  1.00  9.82           C  
ATOM    638  O   THR    42     -16.631  -5.984   9.409  1.00  9.82           O  
ATOM    639  CB  THR    42     -13.526  -5.499  10.333  1.00  9.82           C  
ATOM    640  OG1 THR    42     -14.233  -5.878  11.492  1.00  9.82           O  
ATOM    641  CG2 THR    42     -12.420  -4.517  10.740  1.00  9.82           C  
ATOM    642  H   THR    42     -15.316  -3.637  10.584  1.00  9.82           H  
ATOM    643  HA  THR    42     -13.830  -4.810   8.326  1.00  9.82           H  
ATOM    644  HB  THR    42     -13.028  -6.394   9.971  1.00  9.82           H  
ATOM    645  HG1 THR    42     -13.593  -6.166  12.149  1.00  9.82           H  
ATOM    646 HG21 THR    42     -11.827  -4.913  11.562  1.00  9.82           H  
ATOM    647 HG22 THR    42     -11.740  -4.339   9.911  1.00  9.82           H  
ATOM    648 HG23 THR    42     -12.819  -3.555  11.063  1.00  9.82           H  
ATOM    649  N   VAL    43     -15.182  -6.962   7.950  1.00112.08           N  
ATOM    650  CA  VAL    43     -16.115  -7.931   7.358  1.00112.08           C  
ATOM    651  C   VAL    43     -15.650  -9.377   7.657  1.00112.08           C  
ATOM    652  O   VAL    43     -15.369 -10.165   6.755  1.00112.08           O  
ATOM    653  CB  VAL    43     -16.300  -7.687   5.824  1.00112.08           C  
ATOM    654  CG1 VAL    43     -17.373  -8.584   5.162  1.00112.08           C  
ATOM    655  CG2 VAL    43     -16.682  -6.228   5.523  1.00112.08           C  
ATOM    656  H   VAL    43     -14.261  -6.931   7.537  1.00112.08           H  
ATOM    657  HA  VAL    43     -17.099  -7.837   7.821  1.00112.08           H  
ATOM    658  HB  VAL    43     -15.350  -7.877   5.321  1.00112.08           H  
ATOM    659 HG11 VAL    43     -17.538  -8.296   4.123  1.00112.08           H  
ATOM    660 HG12 VAL    43     -17.108  -9.639   5.140  1.00112.08           H  
ATOM    661 HG13 VAL    43     -18.327  -8.497   5.681  1.00112.08           H  
ATOM    662 HG21 VAL    43     -16.839  -6.085   4.454  1.00112.08           H  
ATOM    663 HG22 VAL    43     -17.607  -5.961   6.034  1.00112.08           H  
ATOM    664 HG23 VAL    43     -15.916  -5.518   5.831  1.00112.08           H  
ATOM    665  N   ASP    44     -15.593  -9.702   8.957  1.00216.10           N  
ATOM    666  CA  ASP    44     -15.493 -11.063   9.512  1.00216.10           C  
ATOM    667  C   ASP    44     -16.817 -11.814   9.299  1.00216.10           C  
ATOM    668  O   ASP    44     -16.840 -12.977   8.903  1.00216.10           O  
ATOM    669  CB  ASP    44     -15.172 -11.099  11.038  1.00216.10           C  
ATOM    670  CG  ASP    44     -16.032 -10.234  11.995  1.00216.10           C  
ATOM    671  OD1 ASP    44     -16.435  -9.112  11.615  1.00216.10           O  
ATOM    672  OD2 ASP    44     -16.189 -10.676  13.153  1.00216.10           O1-
ATOM    673  H   ASP    44     -15.803  -8.991   9.648  1.00216.10           H  
ATOM    674  HA  ASP    44     -14.706 -11.598   8.978  1.00216.10           H  
ATOM    675  HB3 ASP    44     -14.144 -10.781  11.171  1.00216.10           H  
ATOM    676  HB2 ASP    44     -15.187 -12.136  11.380  1.00216.10           H  
ATOM    677  N   LEU    45     -17.881 -11.069   9.596  1.00296.91           N  
ATOM    678  CA  LEU    45     -19.286 -11.376   9.553  1.00296.91           C  
ATOM    679  C   LEU    45     -19.896  -9.980   9.595  1.00296.91           C  
ATOM    680  O   LEU    45     -19.663  -9.258  10.568  1.00296.91           O  
ATOM    681  CB  LEU    45     -19.686 -12.235  10.776  1.00296.91           C  
ATOM    682  CG  LEU    45     -21.177 -12.637  10.803  1.00296.91           C  
ATOM    683  CD1 LEU    45     -21.500 -13.662   9.693  1.00296.91           C  
ATOM    684  CD2 LEU    45     -21.606 -13.118  12.205  1.00296.91           C  
ATOM    685  H   LEU    45     -17.692 -10.138   9.948  1.00296.91           H  
ATOM    686  HA  LEU    45     -19.521 -11.879   8.614  1.00296.91           H  
ATOM    687  HB3 LEU    45     -19.447 -11.680  11.686  1.00296.91           H  
ATOM    688  HB2 LEU    45     -19.073 -13.136  10.818  1.00296.91           H  
ATOM    689  HG  LEU    45     -21.774 -11.747  10.600  1.00296.91           H  
ATOM    690 HD11 LEU    45     -21.888 -14.602  10.083  1.00296.91           H  
ATOM    691 HD12 LEU    45     -22.250 -13.263   9.009  1.00296.91           H  
ATOM    692 HD13 LEU    45     -20.624 -13.914   9.096  1.00296.91           H  
ATOM    693 HD21 LEU    45     -22.163 -14.054  12.183  1.00296.91           H  
ATOM    694 HD22 LEU    45     -20.749 -13.274  12.862  1.00296.91           H  
ATOM    695 HD23 LEU    45     -22.248 -12.379  12.684  1.00296.91           H  
ATOM    696  N   LYS    46     -20.596  -9.594   8.520  1.00277.83           N  
ATOM    697  CA  LYS    46     -21.085  -8.231   8.356  1.00277.83           C  
ATOM    698  C   LYS    46     -22.150  -7.885   9.410  1.00277.83           C  
ATOM    699  O   LYS    46     -23.262  -8.411   9.375  1.00277.83           O  
ATOM    700  CB  LYS    46     -21.515  -8.006   6.903  1.00277.83           C  
ATOM    701  CG  LYS    46     -21.965  -6.566   6.636  1.00277.83           C  
ATOM    702  CD  LYS    46     -21.832  -6.178   5.162  1.00277.83           C  
ATOM    703  CE  LYS    46     -22.730  -4.987   4.847  1.00277.83           C  
ATOM    704  NZ  LYS    46     -22.518  -4.461   3.492  1.00277.83           N1+
ATOM    705  H   LYS    46     -20.750 -10.232   7.753  1.00277.83           H  
ATOM    706  HA  LYS    46     -20.224  -7.576   8.516  1.00277.83           H  
ATOM    707  HB3 LYS    46     -22.302  -8.704   6.613  1.00277.83           H  
ATOM    708  HB2 LYS    46     -20.660  -8.229   6.264  1.00277.83           H  
ATOM    709  HG3 LYS    46     -21.386  -5.864   7.238  1.00277.83           H  
ATOM    710  HG2 LYS    46     -23.002  -6.458   6.960  1.00277.83           H  
ATOM    711  HD3 LYS    46     -22.091  -7.024   4.523  1.00277.83           H  
ATOM    712  HD2 LYS    46     -20.789  -5.933   4.951  1.00277.83           H  
ATOM    713  HE3 LYS    46     -22.560  -4.182   5.560  1.00277.83           H  
ATOM    714  HE2 LYS    46     -23.769  -5.302   4.944  1.00277.83           H  
ATOM    715  HZ1 LYS    46     -22.688  -5.187   2.812  1.00277.83           H  
ATOM    716  HZ2 LYS    46     -23.162  -3.696   3.343  1.00277.83           H  
ATOM    717  HZ3 LYS    46     -21.570  -4.123   3.406  1.00277.83           H  
ATOM    718  N   ARG    47     -21.713  -7.050  10.359  1.00255.87           N  
ATOM    719  CA  ARG    47     -22.388  -6.727  11.603  1.00255.87           C  
ATOM    720  C   ARG    47     -22.534  -5.203  11.641  1.00255.87           C  
ATOM    721  O   ARG    47     -21.545  -4.474  11.730  1.00255.87           O  
ATOM    722  CB  ARG    47     -21.569  -7.321  12.777  1.00255.87           C  
ATOM    723  CG  ARG    47     -20.140  -6.764  12.907  1.00255.87           C  
ATOM    724  CD  ARG    47     -19.210  -7.576  13.807  1.00255.87           C  
ATOM    725  NE  ARG    47     -17.851  -7.043  13.678  1.00255.87           N  
ATOM    726  CZ  ARG    47     -16.757  -7.364  14.380  1.00255.87           C  
ATOM    727  NH1 ARG    47     -16.772  -8.246  15.390  1.00255.87           N  
ATOM    728  NH2 ARG    47     -15.617  -6.762  14.044  1.00255.87           N1+
ATOM    729  H   ARG    47     -20.778  -6.676  10.277  1.00255.87           H  
ATOM    730  HA  ARG    47     -23.381  -7.181  11.623  1.00255.87           H  
ATOM    731  HB3 ARG    47     -21.517  -8.402  12.644  1.00255.87           H  
ATOM    732  HB2 ARG    47     -22.103  -7.164  13.715  1.00255.87           H  
ATOM    733  HG3 ARG    47     -20.240  -5.787  13.382  1.00255.87           H  
ATOM    734  HG2 ARG    47     -19.675  -6.580  11.936  1.00255.87           H  
ATOM    735  HD3 ARG    47     -19.270  -8.648  13.617  1.00255.87           H  
ATOM    736  HD2 ARG    47     -19.495  -7.409  14.847  1.00255.87           H  
ATOM    737  HE  ARG    47     -17.721  -6.413  12.899  1.00255.87           H  
ATOM    738 HH12 ARG    47     -15.918  -8.497  15.867  1.00255.87           H  
ATOM    739 HH11 ARG    47     -17.627  -8.734  15.612  1.00255.87           H  
ATOM    740 HH22 ARG    47     -14.762  -6.977  14.533  1.00255.87           H  
ATOM    741 HH21 ARG    47     -15.577  -6.161  13.231  1.00255.87           H  
ATOM    742  N   LYS    48     -23.785  -4.757  11.514  1.00260.45           N  
ATOM    743  CA  LYS    48     -24.184  -3.358  11.539  1.00260.45           C  
ATOM    744  C   LYS    48     -25.585  -3.303  12.167  1.00260.45           C  
ATOM    745  O   LYS    48     -26.401  -4.173  11.854  1.00260.45           O  
ATOM    746  CB  LYS    48     -24.231  -2.805  10.099  1.00260.45           C  
ATOM    747  CG  LYS    48     -22.856  -2.517   9.465  1.00260.45           C  
ATOM    748  CD  LYS    48     -22.937  -1.955   8.038  1.00260.45           C  
ATOM    749  CE  LYS    48     -23.880  -0.749   7.912  1.00260.45           C  
ATOM    750  NZ  LYS    48     -23.811  -0.087   6.604  1.00260.45           N1+
ATOM    751  H   LYS    48     -24.544  -5.418  11.423  1.00260.45           H  
ATOM    752  HA  LYS    48     -23.459  -2.801  12.132  1.00260.45           H  
ATOM    753  HB3 LYS    48     -24.779  -1.864  10.140  1.00260.45           H  
ATOM    754  HB2 LYS    48     -24.814  -3.466   9.455  1.00260.45           H  
ATOM    755  HG3 LYS    48     -22.262  -3.429   9.426  1.00260.45           H  
ATOM    756  HG2 LYS    48     -22.303  -1.820  10.096  1.00260.45           H  
ATOM    757  HD3 LYS    48     -23.255  -2.745   7.356  1.00260.45           H  
ATOM    758  HD2 LYS    48     -21.933  -1.675   7.732  1.00260.45           H  
ATOM    759  HE3 LYS    48     -23.676  -0.010   8.687  1.00260.45           H  
ATOM    760  HE2 LYS    48     -24.901  -1.093   8.027  1.00260.45           H  
ATOM    761  HZ1 LYS    48     -24.012  -0.744   5.862  1.00260.45           H  
ATOM    762  HZ2 LYS    48     -24.488   0.661   6.573  1.00260.45           H  
ATOM    763  HZ3 LYS    48     -22.888   0.313   6.485  1.00260.45           H  
ATOM    764  N   PRO    49     -25.866  -2.285  13.013  1.00194.16           N  
ATOM    765  CA  PRO    49     -27.209  -2.105  13.600  1.00194.16           C  
ATOM    766  C   PRO    49     -28.332  -1.786  12.586  1.00194.16           C  
ATOM    767  O   PRO    49     -29.494  -2.040  12.897  1.00194.16           O  
ATOM    768  CD  PRO    49     -24.943  -1.237  13.455  1.00194.16           C  
ATOM    769  CB  PRO    49     -27.005  -0.986  14.635  1.00194.16           C  
ATOM    770  CG  PRO    49     -25.826  -0.182  14.109  1.00194.16           C  
ATOM    771  HA  PRO    49     -27.499  -3.018  14.123  1.00194.16           H  
ATOM    772  HD2 PRO    49     -24.369  -0.799  12.636  1.00194.16           H  
ATOM    773  HD3 PRO    49     -24.248  -1.661  14.181  1.00194.16           H  
ATOM    774  HB3 PRO    49     -26.741  -1.431  15.595  1.00194.16           H  
ATOM    775  HB2 PRO    49     -27.890  -0.369  14.797  1.00194.16           H  
ATOM    776  HG2 PRO    49     -26.181   0.515  13.348  1.00194.16           H  
ATOM    777  HG3 PRO    49     -25.315   0.397  14.878  1.00194.16           H  
ATOM    778  N   ALA    50     -27.970  -1.287  11.393  1.00211.02           N  
ATOM    779  CA  ALA    50     -28.864  -1.053  10.261  1.00211.02           C  
ATOM    780  C   ALA    50     -28.019  -0.877   8.998  1.00211.02           C  
ATOM    781  O   ALA    50     -26.914  -0.344   9.094  1.00211.02           O  
ATOM    782  CB  ALA    50     -29.722   0.201  10.506  1.00211.02           C  
ATOM    783  H   ALA    50     -26.995  -1.096  11.212  1.00211.02           H  
ATOM    784  HA  ALA    50     -29.511  -1.923  10.132  1.00211.02           H  
ATOM    785  HB1 ALA    50     -30.359   0.418   9.648  1.00211.02           H  
ATOM    786  HB2 ALA    50     -30.377   0.074  11.368  1.00211.02           H  
ATOM    787  HB3 ALA    50     -29.102   1.080  10.689  1.00211.02           H  
ATOM    788  N   ASP    51     -28.562  -1.284   7.838  1.00194.13           N  
ATOM    789  CA  ASP    51     -27.884  -1.137   6.554  1.00194.13           C  
ATOM    790  C   ASP    51     -28.914  -0.826   5.460  1.00194.13           C  
ATOM    791  O   ASP    51     -29.777  -1.653   5.168  1.00194.13           O  
ATOM    792  CB  ASP    51     -27.005  -2.366   6.219  1.00194.13           C  
ATOM    793  CG  ASP    51     -25.934  -2.160   5.135  1.00194.13           C  
ATOM    794  OD1 ASP    51     -25.887  -1.094   4.481  1.00194.13           O  
ATOM    795  OD2 ASP    51     -25.129  -3.097   4.985  1.00194.13           O1-
ATOM    796  H   ASP    51     -29.482  -1.701   7.816  1.00194.13           H  
ATOM    797  HA  ASP    51     -27.228  -0.265   6.626  1.00194.13           H  
ATOM    798  HB3 ASP    51     -27.637  -3.207   5.930  1.00194.13           H  
ATOM    799  HB2 ASP    51     -26.503  -2.701   7.128  1.00194.13           H  
ATOM    800  N   LEU    52     -28.762   0.373   4.879  1.00230.91           N  
ATOM    801  CA  LEU    52     -29.551   0.897   3.776  1.00230.91           C  
ATOM    802  C   LEU    52     -28.588   1.103   2.604  1.00230.91           C  
ATOM    803  O   LEU    52     -27.753   2.008   2.657  1.00230.91           O  
ATOM    804  CB  LEU    52     -30.198   2.244   4.175  1.00230.91           C  
ATOM    805  CG  LEU    52     -31.284   2.153   5.269  1.00230.91           C  
ATOM    806  CD1 LEU    52     -30.704   2.009   6.693  1.00230.91           C  
ATOM    807  CD2 LEU    52     -32.220   3.370   5.187  1.00230.91           C  
ATOM    808  H   LEU    52     -27.998   0.962   5.176  1.00230.91           H  
ATOM    809  HA  LEU    52     -30.334   0.196   3.480  1.00230.91           H  
ATOM    810  HB3 LEU    52     -30.662   2.653   3.276  1.00230.91           H  
ATOM    811  HB2 LEU    52     -29.442   2.975   4.468  1.00230.91           H  
ATOM    812  HG  LEU    52     -31.897   1.274   5.066  1.00230.91           H  
ATOM    813 HD11 LEU    52     -31.139   2.727   7.389  1.00230.91           H  
ATOM    814 HD12 LEU    52     -30.901   1.014   7.092  1.00230.91           H  
ATOM    815 HD13 LEU    52     -29.625   2.164   6.719  1.00230.91           H  
ATOM    816 HD21 LEU    52     -32.972   3.348   5.977  1.00230.91           H  
ATOM    817 HD22 LEU    52     -31.664   4.304   5.280  1.00230.91           H  
ATOM    818 HD23 LEU    52     -32.752   3.393   4.236  1.00230.91           H  
ATOM    819  N   HIE    53     -28.724   0.262   1.571  1.00108.73           N  
ATOM    820  CA  HIE    53     -27.917   0.348   0.358  1.00108.73           C  
ATOM    821  C   HIE    53     -28.596  -0.364  -0.819  1.00108.73           C  
ATOM    822  O   HIE    53     -29.605  -1.045  -0.626  1.00108.73           O  
ATOM    823  ND1 HIE    53     -24.989  -2.181   0.784  1.00108.73           N  
ATOM    824  CG  HIE    53     -26.201  -1.538   1.056  1.00108.73           C  
ATOM    825  CB  HIE    53     -26.453  -0.114   0.612  1.00108.73           C  
ATOM    826  NE2 HIE    53     -26.262  -3.561   1.948  1.00108.73           N  
ATOM    827  CD2 HIE    53     -27.001  -2.405   1.772  1.00108.73           C  
ATOM    828  CE1 HIE    53     -25.098  -3.381   1.331  1.00108.73           C  
ATOM    829  H   HIE    53     -29.433  -0.457   1.583  1.00108.73           H  
ATOM    830  HA  HIE    53     -27.912   1.402   0.089  1.00108.73           H  
ATOM    831  HB3 HIE    53     -25.987   0.537   1.352  1.00108.73           H  
ATOM    832  HB2 HIE    53     -25.864   0.032  -0.292  1.00108.73           H  
ATOM    833  HD2 HIE    53     -27.993  -2.292   2.184  1.00108.73           H  
ATOM    834  HE1 HIE    53     -24.327  -4.134   1.276  1.00108.73           H  
ATOM    835  HE2 HIE    53     -26.555  -4.387   2.449  1.00108.73           H  
ATOM    836  N   ASN    54     -28.013  -0.197  -2.023  1.00190.16           N  
ATOM    837  CA  ASN    54     -28.428  -0.851  -3.279  1.00190.16           C  
ATOM    838  C   ASN    54     -28.409  -2.391  -3.186  1.00190.16           C  
ATOM    839  O   ASN    54     -29.166  -3.032  -3.913  1.00190.16           O  
ATOM    840  CB  ASN    54     -27.533  -0.404  -4.463  1.00190.16           C  
ATOM    841  CG  ASN    54     -27.552   1.081  -4.854  1.00190.16           C  
ATOM    842  OD1 ASN    54     -26.857   1.458  -5.794  1.00190.16           O  
ATOM    843  ND2 ASN    54     -28.303   1.939  -4.159  1.00190.16           N  
ATOM    844  H   ASN    54     -27.207   0.412  -2.089  1.00190.16           H  
ATOM    845  HA  ASN    54     -29.456  -0.541  -3.475  1.00190.16           H  
ATOM    846  HB3 ASN    54     -27.828  -0.953  -5.358  1.00190.16           H  
ATOM    847  HB2 ASN    54     -26.496  -0.684  -4.272  1.00190.16           H  
ATOM    848 HD22 ASN    54     -28.270   2.925  -4.388  1.00190.16           H  
ATOM    849 HD21 ASN    54     -28.867   1.628  -3.383  1.00190.16           H  
ATOM    850  N   LEU    55     -27.601  -2.926  -2.249  1.00111.91           N  
ATOM    851  CA  LEU    55     -27.615  -4.300  -1.748  1.00111.91           C  
ATOM    852  C   LEU    55     -27.000  -5.293  -2.749  1.00111.91           C  
ATOM    853  O   LEU    55     -27.637  -6.293  -3.064  1.00111.91           O  
ATOM    854  CB  LEU    55     -29.050  -4.670  -1.259  1.00111.91           C  
ATOM    855  CG  LEU    55     -29.193  -5.937  -0.384  1.00111.91           C  
ATOM    856  CD1 LEU    55     -30.681  -6.268  -0.149  1.00111.91           C  
ATOM    857  CD2 LEU    55     -28.440  -5.813   0.948  1.00111.91           C  
ATOM    858  H   LEU    55     -27.021  -2.294  -1.717  1.00111.91           H  
ATOM    859  HA  LEU    55     -26.956  -4.294  -0.881  1.00111.91           H  
ATOM    860  HB3 LEU    55     -29.700  -4.783  -2.127  1.00111.91           H  
ATOM    861  HB2 LEU    55     -29.459  -3.830  -0.696  1.00111.91           H  
ATOM    862  HG  LEU    55     -28.772  -6.790  -0.912  1.00111.91           H  
ATOM    863 HD11 LEU    55     -30.895  -7.301  -0.425  1.00111.91           H  
ATOM    864 HD12 LEU    55     -30.972  -6.144   0.895  1.00111.91           H  
ATOM    865 HD13 LEU    55     -31.345  -5.635  -0.738  1.00111.91           H  
ATOM    866 HD21 LEU    55     -28.831  -6.499   1.700  1.00111.91           H  
ATOM    867 HD22 LEU    55     -27.382  -6.042   0.823  1.00111.91           H  
ATOM    868 HD23 LEU    55     -28.532  -4.807   1.352  1.00111.91           H  
ATOM    869  N   ALA    56     -25.777  -5.003  -3.231  1.00 12.77           N  
ATOM    870  CA  ALA    56     -25.004  -5.878  -4.120  1.00 12.77           C  
ATOM    871  C   ALA    56     -24.289  -6.980  -3.299  1.00 12.77           C  
ATOM    872  O   ALA    56     -23.290  -6.659  -2.651  1.00 12.77           O  
ATOM    873  CB  ALA    56     -23.990  -5.014  -4.890  1.00 12.77           C  
ATOM    874  H   ALA    56     -25.317  -4.154  -2.938  1.00 12.77           H  
ATOM    875  HA  ALA    56     -25.660  -6.299  -4.878  1.00 12.77           H  
ATOM    876  HB1 ALA    56     -23.408  -5.621  -5.585  1.00 12.77           H  
ATOM    877  HB2 ALA    56     -24.494  -4.244  -5.474  1.00 12.77           H  
ATOM    878  HB3 ALA    56     -23.289  -4.514  -4.225  1.00 12.77           H  
ATOM    879  N   PRO    57     -24.803  -8.236  -3.291  1.00  0.00           N  
ATOM    880  CA  PRO    57     -24.237  -9.319  -2.469  1.00  0.00           C  
ATOM    881  C   PRO    57     -23.241 -10.196  -3.259  1.00  0.00           C  
ATOM    882  O   PRO    57     -23.142 -10.077  -4.481  1.00  0.00           O  
ATOM    883  CD  PRO    57     -25.989  -8.761  -3.970  1.00  0.00           C  
ATOM    884  CB  PRO    57     -25.489 -10.123  -2.045  1.00  0.00           C  
ATOM    885  CG  PRO    57     -26.650  -9.621  -2.903  1.00  0.00           C  
ATOM    886  HA  PRO    57     -23.735  -8.933  -1.580  1.00  0.00           H  
ATOM    887  HD2 PRO    57     -25.662  -9.385  -4.803  1.00  0.00           H  
ATOM    888  HD3 PRO    57     -26.690  -8.049  -4.391  1.00  0.00           H  
ATOM    889  HB3 PRO    57     -25.709  -9.973  -0.987  1.00  0.00           H  
ATOM    890  HB2 PRO    57     -25.355 -11.196  -2.185  1.00  0.00           H  
ATOM    891  HG2 PRO    57     -27.254 -10.426  -3.323  1.00  0.00           H  
ATOM    892  HG3 PRO    57     -27.306  -8.999  -2.292  1.00  0.00           H  
ATOM    893  N   GLY    58     -22.548 -11.096  -2.541  1.00  0.00           N  
ATOM    894  CA  GLY    58     -21.675 -12.111  -3.141  1.00  0.00           C  
ATOM    895  C   GLY    58     -20.297 -11.556  -3.536  1.00  0.00           C  
ATOM    896  O   GLY    58     -19.658 -12.119  -4.425  1.00  0.00           O  
ATOM    897  H   GLY    58     -22.684 -11.143  -1.542  1.00  0.00           H  
ATOM    898  HA3 GLY    58     -22.156 -12.558  -4.013  1.00  0.00           H  
ATOM    899  HA2 GLY    58     -21.530 -12.915  -2.418  1.00  0.00           H  
ATOM    900  N   THR    59     -19.856 -10.461  -2.895  1.00  0.00           N  
ATOM    901  CA  THR    59     -18.593  -9.767  -3.151  1.00  0.00           C  
ATOM    902  C   THR    59     -17.639  -9.889  -1.943  1.00  0.00           C  
ATOM    903  O   THR    59     -18.091 -10.074  -0.811  1.00  0.00           O  
ATOM    904  CB  THR    59     -18.872  -8.265  -3.465  1.00  0.00           C  
ATOM    905  OG1 THR    59     -17.681  -7.545  -3.734  1.00  0.00           O  
ATOM    906  CG2 THR    59     -19.616  -7.497  -2.354  1.00  0.00           C  
ATOM    907  H   THR    59     -20.430 -10.059  -2.169  1.00  0.00           H  
ATOM    908  HA  THR    59     -18.092 -10.207  -4.016  1.00  0.00           H  
ATOM    909  HB  THR    59     -19.476  -8.216  -4.372  1.00  0.00           H  
ATOM    910  HG1 THR    59     -17.180  -7.448  -2.920  1.00  0.00           H  
ATOM    911 HG21 THR    59     -19.794  -6.463  -2.650  1.00  0.00           H  
ATOM    912 HG22 THR    59     -20.590  -7.940  -2.145  1.00  0.00           H  
ATOM    913 HG23 THR    59     -19.052  -7.473  -1.420  1.00  0.00           H  
ATOM    914  N   HIE    60     -16.332  -9.770  -2.222  1.00  0.00           N  
ATOM    915  CA  HIE    60     -15.249  -9.768  -1.236  1.00  0.00           C  
ATOM    916  C   HIE    60     -14.890  -8.321  -0.849  1.00  0.00           C  
ATOM    917  O   HIE    60     -15.008  -7.436  -1.701  1.00  0.00           O  
ATOM    918  ND1 HIE    60     -14.634 -11.975  -3.804  1.00  0.00           N  
ATOM    919  CG  HIE    60     -14.276 -11.805  -2.462  1.00  0.00           C  
ATOM    920  CB  HIE    60     -14.012 -10.447  -1.862  1.00  0.00           C  
ATOM    921  NE2 HIE    60     -14.585 -13.962  -2.820  1.00  0.00           N  
ATOM    922  CD2 HIE    60     -14.240 -13.039  -1.848  1.00  0.00           C  
ATOM    923  CE1 HIE    60     -14.805 -13.282  -3.946  1.00  0.00           C  
ATOM    924  H   HIE    60     -16.045  -9.629  -3.180  1.00  0.00           H  
ATOM    925  HA  HIE    60     -15.571 -10.346  -0.369  1.00  0.00           H  
ATOM    926  HB3 HIE    60     -13.228 -10.555  -1.111  1.00  0.00           H  
ATOM    927  HB2 HIE    60     -13.589  -9.816  -2.645  1.00  0.00           H  
ATOM    928  HD2 HIE    60     -14.013 -13.325  -0.831  1.00  0.00           H  
ATOM    929  HE1 HIE    60     -15.094 -13.747  -4.877  1.00  0.00           H  
ATOM    930  HE2 HIE    60     -14.658 -14.962  -2.701  1.00  0.00           H  
ATOM    931  N   PRO    61     -14.412  -8.097   0.398  1.00  0.00           N  
ATOM    932  CA  PRO    61     -13.840  -6.794   0.773  1.00  0.00           C  
ATOM    933  C   PRO    61     -12.476  -6.528   0.081  1.00  0.00           C  
ATOM    934  O   PRO    61     -11.763  -7.484  -0.230  1.00  0.00           O  
ATOM    935  CD  PRO    61     -14.343  -9.057   1.503  1.00  0.00           C  
ATOM    936  CB  PRO    61     -13.707  -6.899   2.302  1.00  0.00           C  
ATOM    937  CG  PRO    61     -13.489  -8.379   2.572  1.00  0.00           C  
ATOM    938  HA  PRO    61     -14.561  -6.019   0.530  1.00  0.00           H  
ATOM    939  HD2 PRO    61     -13.911 -10.015   1.214  1.00  0.00           H  
ATOM    940  HD3 PRO    61     -15.353  -9.231   1.876  1.00  0.00           H  
ATOM    941  HB3 PRO    61     -14.637  -6.573   2.770  1.00  0.00           H  
ATOM    942  HB2 PRO    61     -12.906  -6.282   2.709  1.00  0.00           H  
ATOM    943  HG2 PRO    61     -12.439  -8.624   2.407  1.00  0.00           H  
ATOM    944  HG3 PRO    61     -13.747  -8.680   3.587  1.00  0.00           H  
ATOM    945  N   PRO    62     -12.108  -5.242  -0.105  1.00  0.00           N  
ATOM    946  CA  PRO    62     -12.890  -4.060   0.279  1.00  0.00           C  
ATOM    947  C   PRO    62     -13.953  -3.641  -0.753  1.00  0.00           C  
ATOM    948  O   PRO    62     -13.846  -3.951  -1.940  1.00  0.00           O  
ATOM    949  CD  PRO    62     -10.799  -4.859  -0.634  1.00  0.00           C  
ATOM    950  CB  PRO    62     -11.817  -2.977   0.416  1.00  0.00           C  
ATOM    951  CG  PRO    62     -10.827  -3.335  -0.678  1.00  0.00           C  
ATOM    952  HA  PRO    62     -13.364  -4.229   1.241  1.00  0.00           H  
ATOM    953  HD2 PRO    62     -10.602  -5.289  -1.617  1.00  0.00           H  
ATOM    954  HD3 PRO    62     -10.025  -5.204   0.052  1.00  0.00           H  
ATOM    955  HB3 PRO    62     -11.351  -3.054   1.397  1.00  0.00           H  
ATOM    956  HB2 PRO    62     -12.207  -1.963   0.328  1.00  0.00           H  
ATOM    957  HG2 PRO    62     -11.232  -3.011  -1.635  1.00  0.00           H  
ATOM    958  HG3 PRO    62      -9.855  -2.872  -0.558  1.00  0.00           H  
ATOM    959  N   PHE    63     -14.937  -2.893  -0.247  1.00  0.00           N  
ATOM    960  CA  PHE    63     -15.959  -2.170  -0.999  1.00  0.00           C  
ATOM    961  C   PHE    63     -16.433  -0.986  -0.142  1.00  0.00           C  
ATOM    962  O   PHE    63     -16.103  -0.926   1.042  1.00  0.00           O  
ATOM    963  CB  PHE    63     -17.095  -3.124  -1.454  1.00  0.00           C  
ATOM    964  CG  PHE    63     -17.807  -3.918  -0.368  1.00  0.00           C  
ATOM    965  CD1 PHE    63     -17.309  -5.180   0.019  1.00  0.00           C  
ATOM    966  CD2 PHE    63     -18.875  -3.355   0.359  1.00  0.00           C  
ATOM    967  CE1 PHE    63     -17.890  -5.871   1.074  1.00  0.00           C  
ATOM    968  CE2 PHE    63     -19.453  -4.067   1.401  1.00  0.00           C  
ATOM    969  CZ  PHE    63     -18.964  -5.317   1.760  1.00  0.00           C  
ATOM    970  H   PHE    63     -14.927  -2.687   0.744  1.00  0.00           H  
ATOM    971  HA  PHE    63     -15.492  -1.743  -1.889  1.00  0.00           H  
ATOM    972  HB3 PHE    63     -16.699  -3.826  -2.189  1.00  0.00           H  
ATOM    973  HB2 PHE    63     -17.851  -2.551  -1.992  1.00  0.00           H  
ATOM    974  HD1 PHE    63     -16.476  -5.611  -0.513  1.00  0.00           H  
ATOM    975  HD2 PHE    63     -19.247  -2.371   0.110  1.00  0.00           H  
ATOM    976  HE1 PHE    63     -17.505  -6.839   1.360  1.00  0.00           H  
ATOM    977  HE2 PHE    63     -20.273  -3.628   1.948  1.00  0.00           H  
ATOM    978  HZ  PHE    63     -19.410  -5.856   2.582  1.00  0.00           H  
ATOM    979  N   LEU    64     -17.190  -0.053  -0.736  1.00  0.00           N  
ATOM    980  CA  LEU    64     -17.765   1.068   0.007  1.00  0.00           C  
ATOM    981  C   LEU    64     -19.146   1.439  -0.527  1.00  0.00           C  
ATOM    982  O   LEU    64     -19.387   1.337  -1.729  1.00  0.00           O  
ATOM    983  CB  LEU    64     -16.769   2.259   0.095  1.00  0.00           C  
ATOM    984  CG  LEU    64     -16.424   3.032  -1.202  1.00  0.00           C  
ATOM    985  CD1 LEU    64     -17.529   4.014  -1.650  1.00  0.00           C  
ATOM    986  CD2 LEU    64     -15.101   3.792  -1.002  1.00  0.00           C  
ATOM    987  H   LEU    64     -17.432  -0.124  -1.716  1.00  0.00           H  
ATOM    988  HA  LEU    64     -17.942   0.720   1.024  1.00  0.00           H  
ATOM    989  HB3 LEU    64     -15.842   1.863   0.510  1.00  0.00           H  
ATOM    990  HB2 LEU    64     -17.121   2.975   0.838  1.00  0.00           H  
ATOM    991  HG  LEU    64     -16.262   2.313  -2.007  1.00  0.00           H  
ATOM    992 HD11 LEU    64     -17.140   5.003  -1.895  1.00  0.00           H  
ATOM    993 HD12 LEU    64     -18.046   3.650  -2.536  1.00  0.00           H  
ATOM    994 HD13 LEU    64     -18.275   4.164  -0.872  1.00  0.00           H  
ATOM    995 HD21 LEU    64     -14.948   4.549  -1.771  1.00  0.00           H  
ATOM    996 HD22 LEU    64     -15.073   4.296  -0.035  1.00  0.00           H  
ATOM    997 HD23 LEU    64     -14.250   3.112  -1.040  1.00  0.00           H  
ATOM    998  N   THR    65     -20.007   1.904   0.388  1.00  0.00           N  
ATOM    999  CA  THR    65     -21.264   2.568   0.067  1.00  0.00           C  
ATOM   1000  C   THR    65     -21.015   4.087   0.061  1.00  0.00           C  
ATOM   1001  O   THR    65     -20.365   4.599   0.973  1.00  0.00           O  
ATOM   1002  CB  THR    65     -22.375   2.238   1.101  1.00  0.00           C  
ATOM   1003  OG1 THR    65     -22.081   2.701   2.407  1.00  0.00           O  
ATOM   1004  CG2 THR    65     -22.695   0.739   1.174  1.00  0.00           C  
ATOM   1005  H   THR    65     -19.724   1.952   1.359  1.00  0.00           H  
ATOM   1006  HA  THR    65     -21.614   2.245  -0.912  1.00  0.00           H  
ATOM   1007  HB  THR    65     -23.289   2.750   0.793  1.00  0.00           H  
ATOM   1008  HG1 THR    65     -21.937   3.651   2.372  1.00  0.00           H  
ATOM   1009 HG21 THR    65     -23.485   0.536   1.898  1.00  0.00           H  
ATOM   1010 HG22 THR    65     -23.038   0.378   0.206  1.00  0.00           H  
ATOM   1011 HG23 THR    65     -21.825   0.149   1.458  1.00  0.00           H  
ATOM   1012  N   PHE    66     -21.524   4.767  -0.975  1.00  0.00           N  
ATOM   1013  CA  PHE    66     -21.434   6.214  -1.153  1.00  0.00           C  
ATOM   1014  C   PHE    66     -22.867   6.710  -1.360  1.00  0.00           C  
ATOM   1015  O   PHE    66     -23.421   6.524  -2.443  1.00  0.00           O  
ATOM   1016  CB  PHE    66     -20.526   6.525  -2.364  1.00  0.00           C  
ATOM   1017  CG  PHE    66     -20.195   7.999  -2.536  1.00  0.00           C  
ATOM   1018  CD1 PHE    66     -21.124   8.891  -3.117  1.00  0.00           C  
ATOM   1019  CD2 PHE    66     -19.012   8.520  -1.974  1.00  0.00           C  
ATOM   1020  CE1 PHE    66     -20.849  10.250  -3.159  1.00  0.00           C  
ATOM   1021  CE2 PHE    66     -18.748   9.881  -2.039  1.00  0.00           C  
ATOM   1022  CZ  PHE    66     -19.666  10.743  -2.623  1.00  0.00           C  
ATOM   1023  H   PHE    66     -22.016   4.265  -1.705  1.00  0.00           H  
ATOM   1024  HA  PHE    66     -21.013   6.692  -0.266  1.00  0.00           H  
ATOM   1025  HB3 PHE    66     -20.982   6.164  -3.287  1.00  0.00           H  
ATOM   1026  HB2 PHE    66     -19.590   5.974  -2.272  1.00  0.00           H  
ATOM   1027  HD1 PHE    66     -22.053   8.525  -3.529  1.00  0.00           H  
ATOM   1028  HD2 PHE    66     -18.296   7.857  -1.508  1.00  0.00           H  
ATOM   1029  HE1 PHE    66     -21.562  10.929  -3.604  1.00  0.00           H  
ATOM   1030  HE2 PHE    66     -17.830  10.273  -1.627  1.00  0.00           H  
ATOM   1031  HZ  PHE    66     -19.460  11.802  -2.660  1.00  0.00           H  
ATOM   1032  N   ASN    67     -23.458   7.282  -0.298  1.00  0.00           N  
ATOM   1033  CA  ASN    67     -24.869   7.688  -0.224  1.00  0.00           C  
ATOM   1034  C   ASN    67     -25.837   6.512  -0.469  1.00  0.00           C  
ATOM   1035  O   ASN    67     -26.863   6.677  -1.126  1.00  0.00           O  
ATOM   1036  CB  ASN    67     -25.171   8.944  -1.089  1.00  0.00           C  
ATOM   1037  CG  ASN    67     -24.290  10.169  -0.792  1.00  0.00           C  
ATOM   1038  OD1 ASN    67     -23.871  10.866  -1.712  1.00  0.00           O  
ATOM   1039  ND2 ASN    67     -24.019  10.464   0.482  1.00  0.00           N  
ATOM   1040  H   ASN    67     -22.927   7.398   0.557  1.00  0.00           H  
ATOM   1041  HA  ASN    67     -25.066   7.938   0.808  1.00  0.00           H  
ATOM   1042  HB3 ASN    67     -26.206   9.254  -0.941  1.00  0.00           H  
ATOM   1043  HB2 ASN    67     -25.078   8.698  -2.148  1.00  0.00           H  
ATOM   1044 HD22 ASN    67     -23.446  11.267   0.697  1.00  0.00           H  
ATOM   1045 HD21 ASN    67     -24.370   9.888   1.239  1.00  0.00           H  
ATOM   1046  N   GLY    68     -25.466   5.341   0.079  1.00  1.27           N  
ATOM   1047  CA  GLY    68     -26.184   4.076  -0.058  1.00  1.27           C  
ATOM   1048  C   GLY    68     -25.828   3.326  -1.354  1.00  1.27           C  
ATOM   1049  O   GLY    68     -26.274   2.196  -1.517  1.00  1.27           O  
ATOM   1050  H   GLY    68     -24.605   5.311   0.605  1.00  1.27           H  
ATOM   1051  HA3 GLY    68     -27.262   4.239  -0.019  1.00  1.27           H  
ATOM   1052  HA2 GLY    68     -25.932   3.442   0.793  1.00  1.27           H  
ATOM   1053  N   ASP    69     -25.044   3.903  -2.278  1.00  0.37           N  
ATOM   1054  CA  ASP    69     -24.704   3.266  -3.556  1.00  0.37           C  
ATOM   1055  C   ASP    69     -23.444   2.410  -3.403  1.00  0.37           C  
ATOM   1056  O   ASP    69     -22.373   2.967  -3.164  1.00  0.37           O  
ATOM   1057  CB  ASP    69     -24.562   4.268  -4.726  1.00  0.37           C  
ATOM   1058  CG  ASP    69     -25.768   5.195  -4.973  1.00  0.37           C  
ATOM   1059  OD1 ASP    69     -26.904   4.845  -4.577  1.00  0.37           O  
ATOM   1060  OD2 ASP    69     -25.549   6.198  -5.687  1.00  0.37           O1-
ATOM   1061  H   ASP    69     -24.700   4.844  -2.141  1.00  0.37           H  
ATOM   1062  HA  ASP    69     -25.511   2.594  -3.834  1.00  0.37           H  
ATOM   1063  HB3 ASP    69     -24.387   3.715  -5.650  1.00  0.37           H  
ATOM   1064  HB2 ASP    69     -23.687   4.898  -4.562  1.00  0.37           H  
ATOM   1065  N   VAL    70     -23.600   1.081  -3.538  1.00  2.48           N  
ATOM   1066  CA  VAL    70     -22.518   0.107  -3.377  1.00  2.48           C  
ATOM   1067  C   VAL    70     -21.554   0.161  -4.574  1.00  2.48           C  
ATOM   1068  O   VAL    70     -21.997   0.074  -5.721  1.00  2.48           O  
ATOM   1069  CB  VAL    70     -23.027  -1.359  -3.261  1.00  2.48           C  
ATOM   1070  CG1 VAL    70     -21.885  -2.346  -2.926  1.00  2.48           C  
ATOM   1071  CG2 VAL    70     -24.136  -1.494  -2.212  1.00  2.48           C  
ATOM   1072  H   VAL    70     -24.512   0.705  -3.754  1.00  2.48           H  
ATOM   1073  HA  VAL    70     -21.975   0.357  -2.463  1.00  2.48           H  
ATOM   1074  HB  VAL    70     -23.464  -1.668  -4.213  1.00  2.48           H  
ATOM   1075 HG11 VAL    70     -22.268  -3.326  -2.644  1.00  2.48           H  
ATOM   1076 HG12 VAL    70     -21.212  -2.497  -3.771  1.00  2.48           H  
ATOM   1077 HG13 VAL    70     -21.288  -1.988  -2.086  1.00  2.48           H  
ATOM   1078 HG21 VAL    70     -24.464  -2.528  -2.106  1.00  2.48           H  
ATOM   1079 HG22 VAL    70     -23.770  -1.157  -1.246  1.00  2.48           H  
ATOM   1080 HG23 VAL    70     -25.015  -0.902  -2.461  1.00  2.48           H  
ATOM   1081  N   LYS    71     -20.259   0.309  -4.267  1.00  0.00           N  
ATOM   1082  CA  LYS    71     -19.181   0.424  -5.238  1.00  0.00           C  
ATOM   1083  C   LYS    71     -18.093  -0.582  -4.867  1.00  0.00           C  
ATOM   1084  O   LYS    71     -17.548  -0.529  -3.764  1.00  0.00           O  
ATOM   1085  CB  LYS    71     -18.665   1.878  -5.283  1.00  0.00           C  
ATOM   1086  CG  LYS    71     -19.766   2.833  -5.771  1.00  0.00           C  
ATOM   1087  CD  LYS    71     -19.368   4.309  -5.877  1.00  0.00           C  
ATOM   1088  CE  LYS    71     -20.592   5.195  -6.182  1.00  0.00           C  
ATOM   1089  NZ  LYS    71     -21.125   4.991  -7.542  1.00  0.00           N1+
ATOM   1090  H   LYS    71     -19.982   0.400  -3.297  1.00  0.00           H  
ATOM   1091  HA  LYS    71     -19.547   0.171  -6.235  1.00  0.00           H  
ATOM   1092  HB3 LYS    71     -17.810   1.944  -5.958  1.00  0.00           H  
ATOM   1093  HB2 LYS    71     -18.308   2.184  -4.300  1.00  0.00           H  
ATOM   1094  HG3 LYS    71     -20.614   2.776  -5.092  1.00  0.00           H  
ATOM   1095  HG2 LYS    71     -20.131   2.480  -6.736  1.00  0.00           H  
ATOM   1096  HD3 LYS    71     -18.600   4.438  -6.641  1.00  0.00           H  
ATOM   1097  HD2 LYS    71     -18.918   4.632  -4.938  1.00  0.00           H  
ATOM   1098  HE3 LYS    71     -20.336   6.243  -6.074  1.00  0.00           H  
ATOM   1099  HE2 LYS    71     -21.386   5.003  -5.460  1.00  0.00           H  
ATOM   1100  HZ1 LYS    71     -21.407   4.028  -7.653  1.00  0.00           H  
ATOM   1101  HZ2 LYS    71     -21.926   5.592  -7.680  1.00  0.00           H  
ATOM   1102  HZ3 LYS    71     -20.414   5.217  -8.222  1.00  0.00           H  
ATOM   1103  N   THR    72     -17.832  -1.483  -5.820  1.00  0.00           N  
ATOM   1104  CA  THR    72     -16.823  -2.535  -5.770  1.00  0.00           C  
ATOM   1105  C   THR    72     -15.752  -2.258  -6.852  1.00  0.00           C  
ATOM   1106  O   THR    72     -15.942  -1.358  -7.675  1.00  0.00           O  
ATOM   1107  CB  THR    72     -17.506  -3.916  -5.992  1.00  0.00           C  
ATOM   1108  OG1 THR    72     -16.598  -4.979  -5.778  1.00  0.00           O  
ATOM   1109  CG2 THR    72     -18.135  -4.120  -7.385  1.00  0.00           C  
ATOM   1110  H   THR    72     -18.336  -1.424  -6.693  1.00  0.00           H  
ATOM   1111  HA  THR    72     -16.329  -2.542  -4.797  1.00  0.00           H  
ATOM   1112  HB  THR    72     -18.293  -4.028  -5.245  1.00  0.00           H  
ATOM   1113  HG1 THR    72     -17.069  -5.812  -5.869  1.00  0.00           H  
ATOM   1114 HG21 THR    72     -18.647  -5.080  -7.443  1.00  0.00           H  
ATOM   1115 HG22 THR    72     -18.873  -3.348  -7.603  1.00  0.00           H  
ATOM   1116 HG23 THR    72     -17.390  -4.102  -8.181  1.00  0.00           H  
ATOM   1117  N   ASP    73     -14.641  -3.014  -6.807  1.00  0.00           N  
ATOM   1118  CA  ASP    73     -13.432  -2.866  -7.630  1.00  0.00           C  
ATOM   1119  C   ASP    73     -12.634  -1.642  -7.147  1.00  0.00           C  
ATOM   1120  O   ASP    73     -13.062  -0.507  -7.340  1.00  0.00           O  
ATOM   1121  CB  ASP    73     -13.707  -2.888  -9.164  1.00  0.00           C  
ATOM   1122  CG  ASP    73     -12.510  -2.926 -10.141  1.00  0.00           C  
ATOM   1123  OD1 ASP    73     -11.374  -2.552  -9.772  1.00  0.00           O  
ATOM   1124  OD2 ASP    73     -12.784  -3.239 -11.320  1.00  0.00           O1-
ATOM   1125  H   ASP    73     -14.599  -3.746  -6.112  1.00  0.00           H  
ATOM   1126  HA  ASP    73     -12.840  -3.756  -7.411  1.00  0.00           H  
ATOM   1127  HB3 ASP    73     -14.292  -2.011  -9.433  1.00  0.00           H  
ATOM   1128  HB2 ASP    73     -14.360  -3.734  -9.383  1.00  0.00           H  
ATOM   1129  N   VAL    74     -11.473  -1.924  -6.542  1.00  0.00           N  
ATOM   1130  CA  VAL    74     -10.562  -0.973  -5.906  1.00  0.00           C  
ATOM   1131  C   VAL    74     -10.051   0.139  -6.850  1.00  0.00           C  
ATOM   1132  O   VAL    74      -9.922   1.281  -6.408  1.00  0.00           O  
ATOM   1133  CB  VAL    74      -9.328  -1.727  -5.336  1.00  0.00           C  
ATOM   1134  CG1 VAL    74      -8.312  -0.819  -4.613  1.00  0.00           C  
ATOM   1135  CG2 VAL    74      -9.741  -2.866  -4.387  1.00  0.00           C  
ATOM   1136  H   VAL    74     -11.198  -2.892  -6.468  1.00  0.00           H  
ATOM   1137  HA  VAL    74     -11.101  -0.500  -5.085  1.00  0.00           H  
ATOM   1138  HB  VAL    74      -8.809  -2.195  -6.175  1.00  0.00           H  
ATOM   1139 HG11 VAL    74      -7.530  -1.406  -4.136  1.00  0.00           H  
ATOM   1140 HG12 VAL    74      -7.822  -0.121  -5.290  1.00  0.00           H  
ATOM   1141 HG13 VAL    74      -8.797  -0.236  -3.831  1.00  0.00           H  
ATOM   1142 HG21 VAL    74      -8.908  -3.551  -4.248  1.00  0.00           H  
ATOM   1143 HG22 VAL    74     -10.039  -2.473  -3.417  1.00  0.00           H  
ATOM   1144 HG23 VAL    74     -10.561  -3.476  -4.766  1.00  0.00           H  
ATOM   1145  N   ASN    75      -9.791  -0.207  -8.123  1.00  0.00           N  
ATOM   1146  CA  ASN    75      -9.300   0.720  -9.150  1.00  0.00           C  
ATOM   1147  C   ASN    75     -10.394   1.689  -9.623  1.00  0.00           C  
ATOM   1148  O   ASN    75     -10.103   2.872  -9.795  1.00  0.00           O  
ATOM   1149  CB  ASN    75      -8.716  -0.064 -10.346  1.00  0.00           C  
ATOM   1150  CG  ASN    75      -7.503  -0.921  -9.967  1.00  0.00           C  
ATOM   1151  OD1 ASN    75      -6.486  -0.400  -9.513  1.00  0.00           O  
ATOM   1152  ND2 ASN    75      -7.606  -2.237 -10.159  1.00  0.00           N  
ATOM   1153  H   ASN    75      -9.972  -1.155  -8.428  1.00  0.00           H  
ATOM   1154  HA  ASN    75      -8.499   1.312  -8.701  1.00  0.00           H  
ATOM   1155  HB3 ASN    75      -8.386   0.635 -11.116  1.00  0.00           H  
ATOM   1156  HB2 ASN    75      -9.484  -0.685 -10.809  1.00  0.00           H  
ATOM   1157 HD22 ASN    75      -6.833  -2.847  -9.937  1.00  0.00           H  
ATOM   1158 HD21 ASN    75      -8.462  -2.634 -10.523  1.00  0.00           H  
ATOM   1159  N   LYS    76     -11.632   1.186  -9.782  1.00  0.00           N  
ATOM   1160  CA  LYS    76     -12.811   1.997 -10.099  1.00  0.00           C  
ATOM   1161  C   LYS    76     -13.226   2.903  -8.925  1.00  0.00           C  
ATOM   1162  O   LYS    76     -13.673   4.022  -9.170  1.00  0.00           O  
ATOM   1163  CB  LYS    76     -13.977   1.088 -10.540  1.00  0.00           C  
ATOM   1164  CG  LYS    76     -13.695   0.332 -11.853  1.00  0.00           C  
ATOM   1165  CD  LYS    76     -14.822  -0.630 -12.281  1.00  0.00           C  
ATOM   1166  CE  LYS    76     -16.133   0.030 -12.743  1.00  0.00           C  
ATOM   1167  NZ  LYS    76     -15.981   0.748 -14.022  1.00  0.00           N1+
ATOM   1168  H   LYS    76     -11.795   0.202  -9.616  1.00  0.00           H  
ATOM   1169  HA  LYS    76     -12.554   2.648 -10.937  1.00  0.00           H  
ATOM   1170  HB3 LYS    76     -14.871   1.698 -10.671  1.00  0.00           H  
ATOM   1171  HB2 LYS    76     -14.210   0.377  -9.746  1.00  0.00           H  
ATOM   1172  HG3 LYS    76     -12.782  -0.252 -11.739  1.00  0.00           H  
ATOM   1173  HG2 LYS    76     -13.484   1.046 -12.649  1.00  0.00           H  
ATOM   1174  HD3 LYS    76     -15.056  -1.289 -11.446  1.00  0.00           H  
ATOM   1175  HD2 LYS    76     -14.445  -1.292 -13.063  1.00  0.00           H  
ATOM   1176  HE3 LYS    76     -16.515   0.714 -11.985  1.00  0.00           H  
ATOM   1177  HE2 LYS    76     -16.894  -0.738 -12.881  1.00  0.00           H  
ATOM   1178  HZ1 LYS    76     -15.663   0.105 -14.734  1.00  0.00           H  
ATOM   1179  HZ2 LYS    76     -16.868   1.144 -14.296  1.00  0.00           H  
ATOM   1180  HZ3 LYS    76     -15.302   1.488 -13.913  1.00  0.00           H  
ATOM   1181  N   ILE    77     -13.032   2.420  -7.684  1.00  0.00           N  
ATOM   1182  CA  ILE    77     -13.253   3.174  -6.450  1.00  0.00           C  
ATOM   1183  C   ILE    77     -12.256   4.341  -6.281  1.00  0.00           C  
ATOM   1184  O   ILE    77     -12.704   5.418  -5.896  1.00  0.00           O  
ATOM   1185  CB  ILE    77     -13.246   2.254  -5.189  1.00  0.00           C  
ATOM   1186  CG1 ILE    77     -14.504   1.356  -5.141  1.00  0.00           C  
ATOM   1187  CG2 ILE    77     -13.118   2.994  -3.841  1.00  0.00           C  
ATOM   1188  CD1 ILE    77     -14.371   0.175  -4.167  1.00  0.00           C  
ATOM   1189  H   ILE    77     -12.689   1.475  -7.570  1.00  0.00           H  
ATOM   1190  HA  ILE    77     -14.249   3.615  -6.523  1.00  0.00           H  
ATOM   1191  HB  ILE    77     -12.381   1.598  -5.278  1.00  0.00           H  
ATOM   1192 HG13 ILE    77     -14.742   0.969  -6.131  1.00  0.00           H  
ATOM   1193 HG12 ILE    77     -15.369   1.958  -4.858  1.00  0.00           H  
ATOM   1194 HG21 ILE    77     -13.179   2.307  -2.999  1.00  0.00           H  
ATOM   1195 HG22 ILE    77     -12.162   3.504  -3.746  1.00  0.00           H  
ATOM   1196 HG23 ILE    77     -13.909   3.734  -3.727  1.00  0.00           H  
ATOM   1197 HD11 ILE    77     -14.881  -0.706  -4.548  1.00  0.00           H  
ATOM   1198 HD12 ILE    77     -13.332  -0.108  -4.005  1.00  0.00           H  
ATOM   1199 HD13 ILE    77     -14.807   0.414  -3.197  1.00  0.00           H  
ATOM   1200  N   GLU    78     -10.959   4.144  -6.605  1.00  0.00           N  
ATOM   1201  CA  GLU    78      -9.950   5.217  -6.622  1.00  0.00           C  
ATOM   1202  C   GLU    78     -10.331   6.371  -7.560  1.00  0.00           C  
ATOM   1203  O   GLU    78     -10.338   7.520  -7.119  1.00  0.00           O  
ATOM   1204  CB  GLU    78      -8.527   4.682  -6.933  1.00  0.00           C  
ATOM   1205  CG  GLU    78      -7.484   5.800  -7.222  1.00  0.00           C  
ATOM   1206  CD  GLU    78      -6.064   5.288  -7.462  1.00  0.00           C  
ATOM   1207  OE1 GLU    78      -5.460   4.799  -6.482  1.00  0.00           O  
ATOM   1208  OE2 GLU    78      -5.591   5.405  -8.614  1.00  0.00           O1-
ATOM   1209  H   GLU    78     -10.648   3.229  -6.902  1.00  0.00           H  
ATOM   1210  HA  GLU    78      -9.918   5.632  -5.612  1.00  0.00           H  
ATOM   1211  HB3 GLU    78      -8.566   3.993  -7.777  1.00  0.00           H  
ATOM   1212  HB2 GLU    78      -8.188   4.090  -6.082  1.00  0.00           H  
ATOM   1213  HG3 GLU    78      -7.459   6.498  -6.385  1.00  0.00           H  
ATOM   1214  HG2 GLU    78      -7.769   6.391  -8.094  1.00  0.00           H  
ATOM   1215  N   GLU    79     -10.639   6.019  -8.822  1.00  0.00           N  
ATOM   1216  CA  GLU    79     -11.072   6.929  -9.884  1.00  0.00           C  
ATOM   1217  C   GLU    79     -12.301   7.746  -9.456  1.00  0.00           C  
ATOM   1218  O   GLU    79     -12.267   8.971  -9.563  1.00  0.00           O  
ATOM   1219  CB  GLU    79     -11.343   6.105 -11.165  1.00  0.00           C  
ATOM   1220  CG  GLU    79     -11.746   6.908 -12.432  1.00  0.00           C  
ATOM   1221  CD  GLU    79     -10.600   7.437 -13.316  1.00  0.00           C  
ATOM   1222  OE1 GLU    79      -9.414   7.233 -12.975  1.00  0.00           O  
ATOM   1223  OE2 GLU    79     -10.942   8.037 -14.359  1.00  0.00           O1-
ATOM   1224  H   GLU    79     -10.579   5.044  -9.083  1.00  0.00           H  
ATOM   1225  HA  GLU    79     -10.250   7.620 -10.082  1.00  0.00           H  
ATOM   1226  HB3 GLU    79     -12.151   5.403 -10.955  1.00  0.00           H  
ATOM   1227  HB2 GLU    79     -10.488   5.461 -11.376  1.00  0.00           H  
ATOM   1228  HG3 GLU    79     -12.411   7.735 -12.184  1.00  0.00           H  
ATOM   1229  HG2 GLU    79     -12.340   6.246 -13.064  1.00  0.00           H  
ATOM   1230  N   PHE    80     -13.318   7.043  -8.922  1.00  0.00           N  
ATOM   1231  CA  PHE    80     -14.542   7.616  -8.374  1.00  0.00           C  
ATOM   1232  C   PHE    80     -14.302   8.629  -7.241  1.00  0.00           C  
ATOM   1233  O   PHE    80     -14.803   9.744  -7.340  1.00  0.00           O  
ATOM   1234  CB  PHE    80     -15.550   6.503  -8.002  1.00  0.00           C  
ATOM   1235  CG  PHE    80     -16.807   7.009  -7.316  1.00  0.00           C  
ATOM   1236  CD1 PHE    80     -17.825   7.624  -8.076  1.00  0.00           C  
ATOM   1237  CD2 PHE    80     -16.855   7.094  -5.909  1.00  0.00           C  
ATOM   1238  CE1 PHE    80     -18.864   8.287  -7.437  1.00  0.00           C  
ATOM   1239  CE2 PHE    80     -17.894   7.772  -5.293  1.00  0.00           C  
ATOM   1240  CZ  PHE    80     -18.889   8.374  -6.051  1.00  0.00           C  
ATOM   1241  H   PHE    80     -13.248   6.035  -8.881  1.00  0.00           H  
ATOM   1242  HA  PHE    80     -15.004   8.175  -9.187  1.00  0.00           H  
ATOM   1243  HB3 PHE    80     -15.074   5.753  -7.371  1.00  0.00           H  
ATOM   1244  HB2 PHE    80     -15.854   5.985  -8.913  1.00  0.00           H  
ATOM   1245  HD1 PHE    80     -17.776   7.617  -9.155  1.00  0.00           H  
ATOM   1246  HD2 PHE    80     -16.060   6.672  -5.311  1.00  0.00           H  
ATOM   1247  HE1 PHE    80     -19.635   8.769  -8.020  1.00  0.00           H  
ATOM   1248  HE2 PHE    80     -17.906   7.848  -4.219  1.00  0.00           H  
ATOM   1249  HZ  PHE    80     -19.685   8.915  -5.563  1.00  0.00           H  
ATOM   1250  N   LEU    81     -13.537   8.244  -6.204  1.00  0.00           N  
ATOM   1251  CA  LEU    81     -13.238   9.110  -5.058  1.00  0.00           C  
ATOM   1252  C   LEU    81     -12.391  10.336  -5.437  1.00  0.00           C  
ATOM   1253  O   LEU    81     -12.637  11.406  -4.886  1.00  0.00           O  
ATOM   1254  CB  LEU    81     -12.555   8.308  -3.928  1.00  0.00           C  
ATOM   1255  CG  LEU    81     -13.449   7.253  -3.238  1.00  0.00           C  
ATOM   1256  CD1 LEU    81     -12.601   6.398  -2.275  1.00  0.00           C  
ATOM   1257  CD2 LEU    81     -14.680   7.873  -2.540  1.00  0.00           C  
ATOM   1258  H   LEU    81     -13.142   7.312  -6.184  1.00  0.00           H  
ATOM   1259  HA  LEU    81     -14.189   9.496  -4.688  1.00  0.00           H  
ATOM   1260  HB3 LEU    81     -12.188   8.997  -3.164  1.00  0.00           H  
ATOM   1261  HB2 LEU    81     -11.668   7.818  -4.333  1.00  0.00           H  
ATOM   1262  HG  LEU    81     -13.841   6.576  -3.994  1.00  0.00           H  
ATOM   1263 HD11 LEU    81     -13.157   6.056  -1.403  1.00  0.00           H  
ATOM   1264 HD12 LEU    81     -12.223   5.512  -2.781  1.00  0.00           H  
ATOM   1265 HD13 LEU    81     -11.733   6.944  -1.907  1.00  0.00           H  
ATOM   1266 HD21 LEU    81     -14.834   7.491  -1.533  1.00  0.00           H  
ATOM   1267 HD22 LEU    81     -14.605   8.957  -2.459  1.00  0.00           H  
ATOM   1268 HD23 LEU    81     -15.590   7.654  -3.098  1.00  0.00           H  
ATOM   1269  N   GLU    82     -11.449  10.181  -6.386  1.00  0.00           N  
ATOM   1270  CA  GLU    82     -10.621  11.271  -6.905  1.00  0.00           C  
ATOM   1271  C   GLU    82     -11.434  12.336  -7.666  1.00  0.00           C  
ATOM   1272  O   GLU    82     -11.223  13.525  -7.425  1.00  0.00           O  
ATOM   1273  CB  GLU    82      -9.443  10.696  -7.732  1.00  0.00           C  
ATOM   1274  CG  GLU    82      -8.479  11.729  -8.379  1.00  0.00           C  
ATOM   1275  CD  GLU    82      -7.649  12.592  -7.410  1.00  0.00           C  
ATOM   1276  OE1 GLU    82      -7.508  12.208  -6.228  1.00  0.00           O  
ATOM   1277  OE2 GLU    82      -7.135  13.635  -7.869  1.00  0.00           O1-
ATOM   1278  H   GLU    82     -11.295   9.269  -6.796  1.00  0.00           H  
ATOM   1279  HA  GLU    82     -10.195  11.766  -6.035  1.00  0.00           H  
ATOM   1280  HB3 GLU    82      -9.847  10.065  -8.525  1.00  0.00           H  
ATOM   1281  HB2 GLU    82      -8.867  10.016  -7.104  1.00  0.00           H  
ATOM   1282  HG3 GLU    82      -9.028  12.380  -9.061  1.00  0.00           H  
ATOM   1283  HG2 GLU    82      -7.770  11.187  -9.005  1.00  0.00           H  
ATOM   1284  N   GLU    83     -12.351  11.889  -8.544  1.00  0.00           N  
ATOM   1285  CA  GLU    83     -13.173  12.759  -9.391  1.00  0.00           C  
ATOM   1286  C   GLU    83     -14.449  13.279  -8.696  1.00  0.00           C  
ATOM   1287  O   GLU    83     -15.058  14.197  -9.243  1.00  0.00           O  
ATOM   1288  CB  GLU    83     -13.490  12.035 -10.722  1.00  0.00           C  
ATOM   1289  CG  GLU    83     -14.617  10.973 -10.669  1.00  0.00           C  
ATOM   1290  CD  GLU    83     -14.806  10.174 -11.969  1.00  0.00           C  
ATOM   1291  OE1 GLU    83     -14.600  10.753 -13.059  1.00  0.00           O  
ATOM   1292  OE2 GLU    83     -15.185   8.987 -11.852  1.00  0.00           O1-
ATOM   1293  H   GLU    83     -12.462  10.893  -8.691  1.00  0.00           H  
ATOM   1294  HA  GLU    83     -12.575  13.636  -9.645  1.00  0.00           H  
ATOM   1295  HB3 GLU    83     -12.577  11.565 -11.093  1.00  0.00           H  
ATOM   1296  HB2 GLU    83     -13.745  12.791 -11.466  1.00  0.00           H  
ATOM   1297  HG3 GLU    83     -15.572  11.449 -10.449  1.00  0.00           H  
ATOM   1298  HG2 GLU    83     -14.426  10.291  -9.847  1.00  0.00           H  
ATOM   1299  N   THR    84     -14.841  12.709  -7.542  1.00  0.00           N  
ATOM   1300  CA  THR    84     -16.038  13.117  -6.795  1.00  0.00           C  
ATOM   1301  C   THR    84     -15.684  14.015  -5.596  1.00  0.00           C  
ATOM   1302  O   THR    84     -16.361  15.024  -5.398  1.00  0.00           O  
ATOM   1303  CB  THR    84     -16.852  11.899  -6.280  1.00  0.00           C  
ATOM   1304  OG1 THR    84     -17.272  11.139  -7.394  1.00  0.00           O  
ATOM   1305  CG2 THR    84     -18.114  12.236  -5.465  1.00  0.00           C  
ATOM   1306  H   THR    84     -14.314  11.932  -7.167  1.00  0.00           H  
ATOM   1307  HA  THR    84     -16.700  13.694  -7.445  1.00  0.00           H  
ATOM   1308  HB  THR    84     -16.211  11.260  -5.670  1.00  0.00           H  
ATOM   1309  HG1 THR    84     -16.493  10.732  -7.787  1.00  0.00           H  
ATOM   1310 HG21 THR    84     -18.692  11.335  -5.261  1.00  0.00           H  
ATOM   1311 HG22 THR    84     -17.870  12.683  -4.502  1.00  0.00           H  
ATOM   1312 HG23 THR    84     -18.761  12.929  -6.004  1.00  0.00           H  
ATOM   1313  N   LEU    85     -14.623  13.668  -4.846  1.00  0.00           N  
ATOM   1314  CA  LEU    85     -14.113  14.466  -3.729  1.00  0.00           C  
ATOM   1315  C   LEU    85     -13.030  15.411  -4.274  1.00  0.00           C  
ATOM   1316  O   LEU    85     -11.841  15.123  -4.149  1.00  0.00           O  
ATOM   1317  CB  LEU    85     -13.585  13.542  -2.601  1.00  0.00           C  
ATOM   1318  CG  LEU    85     -14.600  12.505  -2.071  1.00  0.00           C  
ATOM   1319  CD1 LEU    85     -13.924  11.557  -1.065  1.00  0.00           C  
ATOM   1320  CD2 LEU    85     -15.857  13.164  -1.471  1.00  0.00           C  
ATOM   1321  H   LEU    85     -14.091  12.837  -5.072  1.00  0.00           H  
ATOM   1322  HA  LEU    85     -14.912  15.081  -3.312  1.00  0.00           H  
ATOM   1323  HB3 LEU    85     -13.242  14.159  -1.769  1.00  0.00           H  
ATOM   1324  HB2 LEU    85     -12.700  13.007  -2.944  1.00  0.00           H  
ATOM   1325  HG  LEU    85     -14.927  11.879  -2.902  1.00  0.00           H  
ATOM   1326 HD11 LEU    85     -14.654  10.981  -0.497  1.00  0.00           H  
ATOM   1327 HD12 LEU    85     -13.282  10.842  -1.580  1.00  0.00           H  
ATOM   1328 HD13 LEU    85     -13.305  12.105  -0.354  1.00  0.00           H  
ATOM   1329 HD21 LEU    85     -16.194  12.666  -0.563  1.00  0.00           H  
ATOM   1330 HD22 LEU    85     -15.687  14.209  -1.219  1.00  0.00           H  
ATOM   1331 HD23 LEU    85     -16.685  13.129  -2.181  1.00  0.00           H  
ATOM   1332  N   THR    86     -13.470  16.509  -4.904  1.00  0.00           N  
ATOM   1333  CA  THR    86     -12.619  17.457  -5.627  1.00  0.00           C  
ATOM   1334  C   THR    86     -12.388  18.754  -4.814  1.00  0.00           C  
ATOM   1335  O   THR    86     -13.134  19.019  -3.867  1.00  0.00           O  
ATOM   1336  CB  THR    86     -13.300  17.847  -6.971  1.00  0.00           C  
ATOM   1337  OG1 THR    86     -14.488  18.600  -6.787  1.00  0.00           O  
ATOM   1338  CG2 THR    86     -13.610  16.635  -7.856  1.00  0.00           C  
ATOM   1339  H   THR    86     -14.464  16.676  -4.976  1.00  0.00           H  
ATOM   1340  HA  THR    86     -11.665  16.979  -5.849  1.00  0.00           H  
ATOM   1341  HB  THR    86     -12.633  18.486  -7.546  1.00  0.00           H  
ATOM   1342  HG1 THR    86     -14.259  19.457  -6.414  1.00  0.00           H  
ATOM   1343 HG21 THR    86     -13.994  16.945  -8.828  1.00  0.00           H  
ATOM   1344 HG22 THR    86     -12.717  16.034  -8.029  1.00  0.00           H  
ATOM   1345 HG23 THR    86     -14.361  15.995  -7.397  1.00  0.00           H  
ATOM   1346  N   PRO    87     -11.413  19.590  -5.252  1.00  0.00           N  
ATOM   1347  CA  PRO    87     -11.306  21.004  -4.838  1.00  0.00           C  
ATOM   1348  C   PRO    87     -12.603  21.824  -5.041  1.00  0.00           C  
ATOM   1349  O   PRO    87     -13.391  21.491  -5.926  1.00  0.00           O  
ATOM   1350  CD  PRO    87     -10.284  19.207  -6.104  1.00  0.00           C  
ATOM   1351  CB  PRO    87     -10.147  21.540  -5.696  1.00  0.00           C  
ATOM   1352  CG  PRO    87      -9.268  20.328  -5.937  1.00  0.00           C  
ATOM   1353  HA  PRO    87     -11.012  20.992  -3.790  1.00  0.00           H  
ATOM   1354  HD2 PRO    87     -10.598  19.150  -7.145  1.00  0.00           H  
ATOM   1355  HD3 PRO    87      -9.848  18.250  -5.815  1.00  0.00           H  
ATOM   1356  HB3 PRO    87      -9.597  22.348  -5.214  1.00  0.00           H  
ATOM   1357  HB2 PRO    87     -10.516  21.916  -6.652  1.00  0.00           H  
ATOM   1358  HG2 PRO    87      -8.600  20.440  -6.791  1.00  0.00           H  
ATOM   1359  HG3 PRO    87      -8.656  20.141  -5.053  1.00  0.00           H  
ATOM   1360  N   GLU    88     -12.848  22.874  -4.242  1.00  0.00           N  
ATOM   1361  CA  GLU    88     -11.930  23.499  -3.286  1.00  0.00           C  
ATOM   1362  C   GLU    88     -11.858  22.804  -1.914  1.00  0.00           C  
ATOM   1363  O   GLU    88     -10.872  23.018  -1.210  1.00  0.00           O  
ATOM   1364  CB  GLU    88     -12.342  24.972  -3.097  1.00  0.00           C  
ATOM   1365  CG  GLU    88     -12.360  25.793  -4.409  1.00  0.00           C  
ATOM   1366  CD  GLU    88     -12.828  27.251  -4.264  1.00  0.00           C  
ATOM   1367  OE1 GLU    88     -13.051  27.712  -3.121  1.00  0.00           O  
ATOM   1368  OE2 GLU    88     -12.964  27.894  -5.328  1.00  0.00           O1-
ATOM   1369  H   GLU    88     -13.714  23.375  -4.379  1.00  0.00           H  
ATOM   1370  HA  GLU    88     -10.924  23.495  -3.706  1.00  0.00           H  
ATOM   1371  HB3 GLU    88     -11.661  25.446  -2.388  1.00  0.00           H  
ATOM   1372  HB2 GLU    88     -13.331  25.007  -2.636  1.00  0.00           H  
ATOM   1373  HG3 GLU    88     -13.010  25.316  -5.143  1.00  0.00           H  
ATOM   1374  HG2 GLU    88     -11.359  25.797  -4.843  1.00  0.00           H  
ATOM   1375  N   LYS    89     -12.880  22.007  -1.547  1.00  0.00           N  
ATOM   1376  CA  LYS    89     -12.975  21.398  -0.217  1.00  0.00           C  
ATOM   1377  C   LYS    89     -11.948  20.280   0.034  1.00  0.00           C  
ATOM   1378  O   LYS    89     -11.408  20.211   1.138  1.00  0.00           O  
ATOM   1379  CB  LYS    89     -14.419  20.926   0.067  1.00  0.00           C  
ATOM   1380  CG  LYS    89     -14.590  20.394   1.504  1.00  0.00           C  
ATOM   1381  CD  LYS    89     -16.039  20.098   1.916  1.00  0.00           C  
ATOM   1382  CE  LYS    89     -16.200  19.838   3.428  1.00  0.00           C  
ATOM   1383  NZ  LYS    89     -15.397  18.697   3.910  1.00  0.00           N1+
ATOM   1384  H   LYS    89     -13.657  21.859  -2.175  1.00  0.00           H  
ATOM   1385  HA  LYS    89     -12.757  22.189   0.505  1.00  0.00           H  
ATOM   1386  HB3 LYS    89     -14.720  20.162  -0.652  1.00  0.00           H  
ATOM   1387  HB2 LYS    89     -15.097  21.768  -0.077  1.00  0.00           H  
ATOM   1388  HG3 LYS    89     -14.166  21.120   2.199  1.00  0.00           H  
ATOM   1389  HG2 LYS    89     -14.007  19.480   1.622  1.00  0.00           H  
ATOM   1390  HD3 LYS    89     -16.413  19.245   1.349  1.00  0.00           H  
ATOM   1391  HD2 LYS    89     -16.673  20.939   1.634  1.00  0.00           H  
ATOM   1392  HE3 LYS    89     -17.248  19.643   3.657  1.00  0.00           H  
ATOM   1393  HE2 LYS    89     -15.914  20.726   3.992  1.00  0.00           H  
ATOM   1394  HZ1 LYS    89     -15.674  17.860   3.415  1.00  0.00           H  
ATOM   1395  HZ2 LYS    89     -14.417  18.877   3.740  1.00  0.00           H  
ATOM   1396  HZ3 LYS    89     -15.548  18.568   4.901  1.00  0.00           H  
ATOM   1397  N   TYR    90     -11.724  19.420  -0.970  1.00  0.00           N  
ATOM   1398  CA  TYR    90     -10.891  18.224  -0.845  1.00  0.00           C  
ATOM   1399  C   TYR    90      -9.639  18.382  -1.728  1.00  0.00           C  
ATOM   1400  O   TYR    90      -9.768  18.851  -2.857  1.00  0.00           O  
ATOM   1401  CB  TYR    90     -11.721  17.015  -1.313  1.00  0.00           C  
ATOM   1402  CG  TYR    90     -13.021  16.812  -0.553  1.00  0.00           C  
ATOM   1403  CD1 TYR    90     -12.990  16.385   0.787  1.00  0.00           C  
ATOM   1404  CD2 TYR    90     -14.263  17.077  -1.167  1.00  0.00           C  
ATOM   1405  CE1 TYR    90     -14.181  16.226   1.514  1.00  0.00           C  
ATOM   1406  CE2 TYR    90     -15.459  16.915  -0.442  1.00  0.00           C  
ATOM   1407  CZ  TYR    90     -15.418  16.489   0.900  1.00  0.00           C  
ATOM   1408  OH  TYR    90     -16.572  16.344   1.612  1.00  0.00           O  
ATOM   1409  H   TYR    90     -12.190  19.547  -1.858  1.00  0.00           H  
ATOM   1410  HA  TYR    90     -10.627  18.068   0.200  1.00  0.00           H  
ATOM   1411  HB3 TYR    90     -11.129  16.104  -1.223  1.00  0.00           H  
ATOM   1412  HB2 TYR    90     -11.948  17.123  -2.370  1.00  0.00           H  
ATOM   1413  HD1 TYR    90     -12.049  16.198   1.269  1.00  0.00           H  
ATOM   1414  HD2 TYR    90     -14.306  17.411  -2.192  1.00  0.00           H  
ATOM   1415  HE1 TYR    90     -14.139  15.912   2.544  1.00  0.00           H  
ATOM   1416  HE2 TYR    90     -16.405  17.125  -0.921  1.00  0.00           H  
ATOM   1417  HH  TYR    90     -17.361  16.486   1.083  1.00  0.00           H  
ATOM   1418  N   PRO    91      -8.447  17.988  -1.227  1.00  0.00           N  
ATOM   1419  CA  PRO    91      -7.220  18.014  -2.038  1.00  0.00           C  
ATOM   1420  C   PRO    91      -7.245  16.945  -3.144  1.00  0.00           C  
ATOM   1421  O   PRO    91      -7.635  15.809  -2.870  1.00  0.00           O  
ATOM   1422  CD  PRO    91      -8.212  17.387   0.086  1.00  0.00           C  
ATOM   1423  CB  PRO    91      -6.119  17.732  -1.001  1.00  0.00           C  
ATOM   1424  CG  PRO    91      -6.785  16.856   0.050  1.00  0.00           C  
ATOM   1425  HA  PRO    91      -7.069  18.999  -2.483  1.00  0.00           H  
ATOM   1426  HD2 PRO    91      -8.909  16.576   0.281  1.00  0.00           H  
ATOM   1427  HD3 PRO    91      -8.324  18.149   0.859  1.00  0.00           H  
ATOM   1428  HB3 PRO    91      -5.807  18.672  -0.545  1.00  0.00           H  
ATOM   1429  HB2 PRO    91      -5.228  17.266  -1.424  1.00  0.00           H  
ATOM   1430  HG2 PRO    91      -6.790  15.818  -0.287  1.00  0.00           H  
ATOM   1431  HG3 PRO    91      -6.288  16.883   1.020  1.00  0.00           H  
ATOM   1432  N   LYS    92      -6.791  17.309  -4.357  1.00  0.00           N  
ATOM   1433  CA  LYS    92      -6.408  16.334  -5.384  1.00  0.00           C  
ATOM   1434  C   LYS    92      -5.227  15.489  -4.891  1.00  0.00           C  
ATOM   1435  O   LYS    92      -4.215  16.055  -4.474  1.00  0.00           O  
ATOM   1436  CB  LYS    92      -6.035  17.038  -6.705  1.00  0.00           C  
ATOM   1437  CG  LYS    92      -7.243  17.384  -7.581  1.00  0.00           C  
ATOM   1438  CD  LYS    92      -6.827  17.994  -8.927  1.00  0.00           C  
ATOM   1439  CE  LYS    92      -8.020  18.191  -9.874  1.00  0.00           C  
ATOM   1440  NZ  LYS    92      -7.607  18.811 -11.146  1.00  0.00           N1+
ATOM   1441  H   LYS    92      -6.500  18.262  -4.517  1.00  0.00           H  
ATOM   1442  HA  LYS    92      -7.263  15.679  -5.565  1.00  0.00           H  
ATOM   1443  HB3 LYS    92      -5.412  16.364  -7.297  1.00  0.00           H  
ATOM   1444  HB2 LYS    92      -5.420  17.919  -6.513  1.00  0.00           H  
ATOM   1445  HG3 LYS    92      -7.887  18.080  -7.049  1.00  0.00           H  
ATOM   1446  HG2 LYS    92      -7.836  16.485  -7.756  1.00  0.00           H  
ATOM   1447  HD3 LYS    92      -6.082  17.352  -9.400  1.00  0.00           H  
ATOM   1448  HD2 LYS    92      -6.336  18.951  -8.743  1.00  0.00           H  
ATOM   1449  HE3 LYS    92      -8.775  18.824  -9.405  1.00  0.00           H  
ATOM   1450  HE2 LYS    92      -8.493  17.232 -10.089  1.00  0.00           H  
ATOM   1451  HZ1 LYS    92      -6.925  18.222 -11.601  1.00  0.00           H  
ATOM   1452  HZ2 LYS    92      -8.412  18.917 -11.747  1.00  0.00           H  
ATOM   1453  HZ3 LYS    92      -7.201  19.718 -10.965  1.00  0.00           H  
ATOM   1454  N   LEU    93      -5.398  14.163  -4.939  1.00  0.00           N  
ATOM   1455  CA  LEU    93      -4.394  13.207  -4.491  1.00  0.00           C  
ATOM   1456  C   LEU    93      -3.661  12.549  -5.664  1.00  0.00           C  
ATOM   1457  O   LEU    93      -2.686  11.862  -5.398  1.00  0.00           O  
ATOM   1458  CB  LEU    93      -5.042  12.142  -3.576  1.00  0.00           C  
ATOM   1459  CG  LEU    93      -5.680  12.690  -2.282  1.00  0.00           C  
ATOM   1460  CD1 LEU    93      -6.222  11.532  -1.432  1.00  0.00           C  
ATOM   1461  CD2 LEU    93      -4.730  13.579  -1.459  1.00  0.00           C  
ATOM   1462  H   LEU    93      -6.245  13.767  -5.328  1.00  0.00           H  
ATOM   1463  HA  LEU    93      -3.616  13.714  -3.918  1.00  0.00           H  
ATOM   1464  HB3 LEU    93      -4.284  11.409  -3.293  1.00  0.00           H  
ATOM   1465  HB2 LEU    93      -5.795  11.587  -4.137  1.00  0.00           H  
ATOM   1466  HG  LEU    93      -6.536  13.302  -2.565  1.00  0.00           H  
ATOM   1467 HD11 LEU    93      -6.925  11.896  -0.685  1.00  0.00           H  
ATOM   1468 HD12 LEU    93      -6.737  10.787  -2.039  1.00  0.00           H  
ATOM   1469 HD13 LEU    93      -5.415  11.019  -0.908  1.00  0.00           H  
ATOM   1470 HD21 LEU    93      -4.921  13.495  -0.390  1.00  0.00           H  
ATOM   1471 HD22 LEU    93      -3.683  13.322  -1.623  1.00  0.00           H  
ATOM   1472 HD23 LEU    93      -4.861  14.630  -1.721  1.00  0.00           H  
ATOM   1473  N   ALA    94      -4.093  12.742  -6.923  1.00  0.00           N  
ATOM   1474  CA  ALA    94      -3.409  12.195  -8.098  1.00  0.00           C  
ATOM   1475  C   ALA    94      -1.974  12.732  -8.240  1.00  0.00           C  
ATOM   1476  O   ALA    94      -1.753  13.933  -8.074  1.00  0.00           O  
ATOM   1477  CB  ALA    94      -4.228  12.499  -9.360  1.00  0.00           C  
ATOM   1478  H   ALA    94      -4.921  13.297  -7.097  1.00  0.00           H  
ATOM   1479  HA  ALA    94      -3.364  11.110  -7.980  1.00  0.00           H  
ATOM   1480  HB1 ALA    94      -3.719  12.147 -10.258  1.00  0.00           H  
ATOM   1481  HB2 ALA    94      -5.199  12.005  -9.324  1.00  0.00           H  
ATOM   1482  HB3 ALA    94      -4.403  13.570  -9.474  1.00  0.00           H  
ATOM   1483  N   ALA    95      -1.037  11.819  -8.543  1.00  0.00           N  
ATOM   1484  CA  ALA    95       0.374  12.123  -8.765  1.00  0.00           C  
ATOM   1485  C   ALA    95       0.584  13.006 -10.009  1.00  0.00           C  
ATOM   1486  O   ALA    95      -0.040  12.765 -11.043  1.00  0.00           O  
ATOM   1487  CB  ALA    95       1.145  10.802  -8.893  1.00  0.00           C  
ATOM   1488  H   ALA    95      -1.306  10.854  -8.662  1.00  0.00           H  
ATOM   1489  HA  ALA    95       0.740  12.653  -7.885  1.00  0.00           H  
ATOM   1490  HB1 ALA    95       2.208  10.983  -9.037  1.00  0.00           H  
ATOM   1491  HB2 ALA    95       1.037  10.191  -7.996  1.00  0.00           H  
ATOM   1492  HB3 ALA    95       0.798  10.219  -9.746  1.00  0.00           H  
ATOM   1493  N   LYS    96       1.459  14.013  -9.872  1.00  0.00           N  
ATOM   1494  CA  LYS    96       1.822  14.977 -10.912  1.00  0.00           C  
ATOM   1495  C   LYS    96       2.762  14.372 -11.966  1.00  0.00           C  
ATOM   1496  O   LYS    96       2.622  14.685 -13.148  1.00  0.00           O  
ATOM   1497  CB  LYS    96       2.483  16.210 -10.262  1.00  0.00           C  
ATOM   1498  CG  LYS    96       1.582  16.906  -9.229  1.00  0.00           C  
ATOM   1499  CD  LYS    96       2.222  18.168  -8.626  1.00  0.00           C  
ATOM   1500  CE  LYS    96       1.538  18.651  -7.333  1.00  0.00           C  
ATOM   1501  NZ  LYS    96       0.110  18.972  -7.524  1.00  0.00           N1+
ATOM   1502  H   LYS    96       1.948  14.120  -8.989  1.00  0.00           H  
ATOM   1503  HA  LYS    96       0.909  15.298 -11.418  1.00  0.00           H  
ATOM   1504  HB3 LYS    96       2.756  16.927 -11.038  1.00  0.00           H  
ATOM   1505  HB2 LYS    96       3.417  15.915  -9.778  1.00  0.00           H  
ATOM   1506  HG3 LYS    96       1.349  16.212  -8.422  1.00  0.00           H  
ATOM   1507  HG2 LYS    96       0.630  17.158  -9.698  1.00  0.00           H  
ATOM   1508  HD3 LYS    96       2.213  18.968  -9.368  1.00  0.00           H  
ATOM   1509  HD2 LYS    96       3.275  17.976  -8.413  1.00  0.00           H  
ATOM   1510  HE3 LYS    96       2.046  19.539  -6.956  1.00  0.00           H  
ATOM   1511  HE2 LYS    96       1.622  17.887  -6.560  1.00  0.00           H  
ATOM   1512  HZ1 LYS    96      -0.379  18.144  -7.834  1.00  0.00           H  
ATOM   1513  HZ2 LYS    96      -0.284  19.284  -6.647  1.00  0.00           H  
ATOM   1514  HZ3 LYS    96       0.016  19.701  -8.216  1.00  0.00           H  
ATOM   1515  N   HIP    97       3.690  13.516 -11.512  1.00  0.00           N  
ATOM   1516  CA  HIP    97       4.636  12.776 -12.338  1.00  0.00           C  
ATOM   1517  C   HIP    97       4.048  11.393 -12.611  1.00  0.00           C  
ATOM   1518  O   HIP    97       3.672  10.696 -11.668  1.00  0.00           O  
ATOM   1519  ND1 HIP    97       6.923  14.919 -12.254  1.00  0.00           N1+
ATOM   1520  CG  HIP    97       6.579  14.014 -11.261  1.00  0.00           C  
ATOM   1521  CB  HIP    97       5.979  12.671 -11.587  1.00  0.00           C  
ATOM   1522  NE2 HIP    97       7.106  15.962 -10.323  1.00  0.00           N  
ATOM   1523  CD2 HIP    97       6.671  14.679 -10.053  1.00  0.00           C  
ATOM   1524  CE1 HIP    97       7.240  16.056 -11.644  1.00  0.00           C  
ATOM   1525  H   HIP    97       3.727  13.311 -10.520  1.00  0.00           H  
ATOM   1526  HA  HIP    97       4.798  13.294 -13.286  1.00  0.00           H  
ATOM   1527  HD1 HIP    97       6.912  14.750 -13.250  1.00  0.00           H  
ATOM   1528  HB3 HIP    97       6.703  12.111 -12.177  1.00  0.00           H  
ATOM   1529  HB2 HIP    97       5.861  12.114 -10.658  1.00  0.00           H  
ATOM   1530  HD2 HIP    97       6.441  14.371  -9.042  1.00  0.00           H  
ATOM   1531  HE1 HIP    97       7.547  16.956 -12.158  1.00  0.00           H  
ATOM   1532  HE2 HIP    97       7.268  16.709  -9.655  1.00  0.00           H  
ATOM   1533  N   ARG    98       3.983  11.021 -13.898  1.00  0.00           N  
ATOM   1534  CA  ARG    98       3.430   9.745 -14.355  1.00  0.00           C  
ATOM   1535  C   ARG    98       4.255   8.528 -13.890  1.00  0.00           C  
ATOM   1536  O   ARG    98       3.689   7.458 -13.667  1.00  0.00           O  
ATOM   1537  CB  ARG    98       3.299   9.795 -15.892  1.00  0.00           C  
ATOM   1538  CG  ARG    98       2.451   8.666 -16.516  1.00  0.00           C  
ATOM   1539  CD  ARG    98       0.938   8.753 -16.222  1.00  0.00           C  
ATOM   1540  NE  ARG    98       0.305   9.903 -16.897  1.00  0.00           N  
ATOM   1541  CZ  ARG    98      -0.942  10.378 -16.718  1.00  0.00           C  
ATOM   1542  NH1 ARG    98      -1.800   9.823 -15.848  1.00  0.00           N  
ATOM   1543  NH2 ARG    98      -1.338  11.439 -17.434  1.00  0.00           N1+
ATOM   1544  H   ARG    98       4.334  11.640 -14.615  1.00  0.00           H  
ATOM   1545  HA  ARG    98       2.439   9.664 -13.907  1.00  0.00           H  
ATOM   1546  HB3 ARG    98       4.296   9.778 -16.336  1.00  0.00           H  
ATOM   1547  HB2 ARG    98       2.874  10.757 -16.183  1.00  0.00           H  
ATOM   1548  HG3 ARG    98       2.832   7.673 -16.277  1.00  0.00           H  
ATOM   1549  HG2 ARG    98       2.587   8.758 -17.595  1.00  0.00           H  
ATOM   1550  HD3 ARG    98       0.793   8.927 -15.156  1.00  0.00           H  
ATOM   1551  HD2 ARG    98       0.434   7.812 -16.443  1.00  0.00           H  
ATOM   1552  HE  ARG    98       0.891  10.373 -17.572  1.00  0.00           H  
ATOM   1553 HH12 ARG    98      -2.731  10.195 -15.728  1.00  0.00           H  
ATOM   1554 HH11 ARG    98      -1.511   9.029 -15.295  1.00  0.00           H  
ATOM   1555 HH22 ARG    98      -2.268  11.816 -17.317  1.00  0.00           H  
ATOM   1556 HH21 ARG    98      -0.711  11.874 -18.094  1.00  0.00           H  
ATOM   1557  N   GLU    99       5.569   8.743 -13.720  1.00  0.00           N  
ATOM   1558  CA  GLU    99       6.565   7.794 -13.235  1.00  0.00           C  
ATOM   1559  C   GLU    99       6.310   7.314 -11.794  1.00  0.00           C  
ATOM   1560  O   GLU    99       6.662   6.175 -11.491  1.00  0.00           O  
ATOM   1561  CB  GLU    99       7.977   8.413 -13.363  1.00  0.00           C  
ATOM   1562  CG  GLU    99       8.396   8.817 -14.802  1.00  0.00           C  
ATOM   1563  CD  GLU    99       7.898  10.175 -15.340  1.00  0.00           C  
ATOM   1564  OE1 GLU    99       7.412  11.011 -14.545  1.00  0.00           O  
ATOM   1565  OE2 GLU    99       8.009  10.358 -16.571  1.00  0.00           O1-
ATOM   1566  H   GLU    99       5.937   9.662 -13.937  1.00  0.00           H  
ATOM   1567  HA  GLU    99       6.517   6.916 -13.882  1.00  0.00           H  
ATOM   1568  HB3 GLU    99       8.705   7.686 -12.998  1.00  0.00           H  
ATOM   1569  HB2 GLU    99       8.074   9.262 -12.685  1.00  0.00           H  
ATOM   1570  HG3 GLU    99       8.103   8.027 -15.496  1.00  0.00           H  
ATOM   1571  HG2 GLU    99       9.486   8.852 -14.840  1.00  0.00           H  
ATOM   1572  N   SER   100       5.672   8.154 -10.953  1.00  0.00           N  
ATOM   1573  CA  SER   100       5.266   7.820  -9.582  1.00  0.00           C  
ATOM   1574  C   SER   100       4.264   6.655  -9.520  1.00  0.00           C  
ATOM   1575  O   SER   100       4.351   5.847  -8.597  1.00  0.00           O  
ATOM   1576  CB  SER   100       4.641   9.053  -8.900  1.00  0.00           C  
ATOM   1577  OG  SER   100       5.597  10.067  -8.685  1.00  0.00           O  
ATOM   1578  H   SER   100       5.413   9.076 -11.276  1.00  0.00           H  
ATOM   1579  HA  SER   100       6.155   7.518  -9.025  1.00  0.00           H  
ATOM   1580  HB3 SER   100       4.231   8.785  -7.925  1.00  0.00           H  
ATOM   1581  HB2 SER   100       3.813   9.443  -9.486  1.00  0.00           H  
ATOM   1582  HG  SER   100       5.129  10.893  -8.517  1.00  0.00           H  
ATOM   1583  N   ASN   101       3.353   6.583 -10.509  1.00  0.00           N  
ATOM   1584  CA  ASN   101       2.287   5.579 -10.607  1.00  0.00           C  
ATOM   1585  C   ASN   101       2.777   4.166 -10.989  1.00  0.00           C  
ATOM   1586  O   ASN   101       1.991   3.230 -10.848  1.00  0.00           O  
ATOM   1587  CB  ASN   101       1.204   6.043 -11.616  1.00  0.00           C  
ATOM   1588  CG  ASN   101       0.517   7.372 -11.277  1.00  0.00           C  
ATOM   1589  OD1 ASN   101       0.391   8.243 -12.134  1.00  0.00           O  
ATOM   1590  ND2 ASN   101       0.039   7.524 -10.039  1.00  0.00           N  
ATOM   1591  H   ASN   101       3.374   7.274 -11.247  1.00  0.00           H  
ATOM   1592  HA  ASN   101       1.829   5.489  -9.620  1.00  0.00           H  
ATOM   1593  HB3 ASN   101       0.415   5.293 -11.685  1.00  0.00           H  
ATOM   1594  HB2 ASN   101       1.633   6.117 -12.616  1.00  0.00           H  
ATOM   1595 HD22 ASN   101      -0.437   8.377  -9.787  1.00  0.00           H  
ATOM   1596 HD21 ASN   101       0.129   6.785  -9.358  1.00  0.00           H  
ATOM   1597  N   THR   102       4.029   4.024 -11.460  1.00  0.00           N  
ATOM   1598  CA  THR   102       4.620   2.743 -11.873  1.00  0.00           C  
ATOM   1599  C   THR   102       5.951   2.434 -11.150  1.00  0.00           C  
ATOM   1600  O   THR   102       6.537   1.383 -11.415  1.00  0.00           O  
ATOM   1601  CB  THR   102       4.862   2.700 -13.409  1.00  0.00           C  
ATOM   1602  OG1 THR   102       5.875   3.602 -13.820  1.00  0.00           O  
ATOM   1603  CG2 THR   102       3.593   2.956 -14.238  1.00  0.00           C  
ATOM   1604  H   THR   102       4.622   4.838 -11.548  1.00  0.00           H  
ATOM   1605  HA  THR   102       3.951   1.921 -11.617  1.00  0.00           H  
ATOM   1606  HB  THR   102       5.212   1.701 -13.673  1.00  0.00           H  
ATOM   1607  HG1 THR   102       5.543   4.498 -13.728  1.00  0.00           H  
ATOM   1608 HG21 THR   102       3.790   2.829 -15.303  1.00  0.00           H  
ATOM   1609 HG22 THR   102       2.802   2.258 -13.964  1.00  0.00           H  
ATOM   1610 HG23 THR   102       3.211   3.967 -14.093  1.00  0.00           H  
ATOM   1611  N   ALA   103       6.400   3.309 -10.234  1.00  0.00           N  
ATOM   1612  CA  ALA   103       7.594   3.102  -9.415  1.00  0.00           C  
ATOM   1613  C   ALA   103       7.370   1.992  -8.375  1.00  0.00           C  
ATOM   1614  O   ALA   103       6.435   2.090  -7.580  1.00  0.00           O  
ATOM   1615  CB  ALA   103       7.966   4.426  -8.738  1.00  0.00           C  
ATOM   1616  H   ALA   103       5.872   4.149 -10.043  1.00  0.00           H  
ATOM   1617  HA  ALA   103       8.418   2.816 -10.073  1.00  0.00           H  
ATOM   1618  HB1 ALA   103       8.853   4.318  -8.115  1.00  0.00           H  
ATOM   1619  HB2 ALA   103       8.184   5.194  -9.481  1.00  0.00           H  
ATOM   1620  HB3 ALA   103       7.157   4.799  -8.109  1.00  0.00           H  
ATOM   1621  N   GLY   104       8.226   0.957  -8.411  1.00  0.00           N  
ATOM   1622  CA  GLY   104       8.154  -0.195  -7.509  1.00  0.00           C  
ATOM   1623  C   GLY   104       6.967  -1.131  -7.805  1.00  0.00           C  
ATOM   1624  O   GLY   104       6.603  -1.919  -6.933  1.00  0.00           O  
ATOM   1625  H   GLY   104       8.966   0.953  -9.098  1.00  0.00           H  
ATOM   1626  HA3 GLY   104       8.101   0.150  -6.475  1.00  0.00           H  
ATOM   1627  HA2 GLY   104       9.077  -0.768  -7.604  1.00  0.00           H  
ATOM   1628  N   ILE   105       6.363  -1.048  -9.007  1.00  0.00           N  
ATOM   1629  CA  ILE   105       5.213  -1.849  -9.450  1.00  0.00           C  
ATOM   1630  C   ILE   105       5.477  -3.374  -9.480  1.00  0.00           C  
ATOM   1631  O   ILE   105       4.557  -4.141  -9.196  1.00  0.00           O  
ATOM   1632  CB  ILE   105       4.725  -1.380 -10.855  1.00  0.00           C  
ATOM   1633  CG1 ILE   105       3.329  -1.926 -11.231  1.00  0.00           C  
ATOM   1634  CG2 ILE   105       5.739  -1.648 -11.992  1.00  0.00           C  
ATOM   1635  CD1 ILE   105       2.694  -1.214 -12.436  1.00  0.00           C  
ATOM   1636  H   ILE   105       6.696  -0.363  -9.672  1.00  0.00           H  
ATOM   1637  HA  ILE   105       4.413  -1.669  -8.730  1.00  0.00           H  
ATOM   1638  HB  ILE   105       4.613  -0.299 -10.776  1.00  0.00           H  
ATOM   1639 HG13 ILE   105       2.657  -1.831 -10.378  1.00  0.00           H  
ATOM   1640 HG12 ILE   105       3.390  -2.993 -11.447  1.00  0.00           H  
ATOM   1641 HG21 ILE   105       5.459  -1.117 -12.902  1.00  0.00           H  
ATOM   1642 HG22 ILE   105       6.741  -1.312 -11.725  1.00  0.00           H  
ATOM   1643 HG23 ILE   105       5.803  -2.707 -12.244  1.00  0.00           H  
ATOM   1644 HD11 ILE   105       1.608  -1.310 -12.414  1.00  0.00           H  
ATOM   1645 HD12 ILE   105       2.928  -0.149 -12.448  1.00  0.00           H  
ATOM   1646 HD13 ILE   105       3.044  -1.643 -13.376  1.00  0.00           H  
ATOM   1647  N   ASP   106       6.731  -3.773  -9.771  1.00  0.00           N  
ATOM   1648  CA  ASP   106       7.212  -5.158  -9.746  1.00  0.00           C  
ATOM   1649  C   ASP   106       7.169  -5.807  -8.358  1.00  0.00           C  
ATOM   1650  O   ASP   106       6.876  -7.000  -8.286  1.00  0.00           O  
ATOM   1651  CB  ASP   106       8.671  -5.298 -10.263  1.00  0.00           C  
ATOM   1652  CG  ASP   106       8.907  -5.136 -11.770  1.00  0.00           C  
ATOM   1653  OD1 ASP   106       7.961  -5.371 -12.553  1.00  0.00           O  
ATOM   1654  OD2 ASP   106      10.096  -4.965 -12.121  1.00  0.00           O1-
ATOM   1655  H   ASP   106       7.421  -3.073 -10.001  1.00  0.00           H  
ATOM   1656  HA  ASP   106       6.542  -5.744 -10.380  1.00  0.00           H  
ATOM   1657  HB3 ASP   106       9.083  -6.267  -9.981  1.00  0.00           H  
ATOM   1658  HB2 ASP   106       9.287  -4.552  -9.758  1.00  0.00           H  
ATOM   1659  N   ILE   107       7.533  -5.034  -7.319  1.00  0.00           N  
ATOM   1660  CA  ILE   107       7.978  -5.506  -6.004  1.00  0.00           C  
ATOM   1661  C   ILE   107       7.118  -6.606  -5.361  1.00  0.00           C  
ATOM   1662  O   ILE   107       7.689  -7.604  -4.930  1.00  0.00           O  
ATOM   1663  CB  ILE   107       8.173  -4.326  -5.002  1.00  0.00           C  
ATOM   1664  CG1 ILE   107       9.365  -3.447  -5.443  1.00  0.00           C  
ATOM   1665  CG2 ILE   107       8.343  -4.729  -3.517  1.00  0.00           C  
ATOM   1666  CD1 ILE   107       9.410  -2.072  -4.769  1.00  0.00           C  
ATOM   1667  H   ILE   107       7.689  -4.051  -7.491  1.00  0.00           H  
ATOM   1668  HA  ILE   107       8.960  -5.953  -6.176  1.00  0.00           H  
ATOM   1669  HB  ILE   107       7.275  -3.709  -5.056  1.00  0.00           H  
ATOM   1670 HG13 ILE   107       9.344  -3.284  -6.521  1.00  0.00           H  
ATOM   1671 HG12 ILE   107      10.297  -3.975  -5.242  1.00  0.00           H  
ATOM   1672 HG21 ILE   107       8.482  -3.856  -2.884  1.00  0.00           H  
ATOM   1673 HG22 ILE   107       7.465  -5.237  -3.123  1.00  0.00           H  
ATOM   1674 HG23 ILE   107       9.203  -5.385  -3.378  1.00  0.00           H  
ATOM   1675 HD11 ILE   107      10.047  -1.396  -5.335  1.00  0.00           H  
ATOM   1676 HD12 ILE   107       8.419  -1.622  -4.700  1.00  0.00           H  
ATOM   1677 HD13 ILE   107       9.820  -2.133  -3.763  1.00  0.00           H  
ATOM   1678  N   PHE   108       5.788  -6.417  -5.324  1.00  0.00           N  
ATOM   1679  CA  PHE   108       4.863  -7.327  -4.647  1.00  0.00           C  
ATOM   1680  C   PHE   108       4.737  -8.705  -5.331  1.00  0.00           C  
ATOM   1681  O   PHE   108       4.582  -9.704  -4.630  1.00  0.00           O  
ATOM   1682  CB  PHE   108       3.499  -6.632  -4.473  1.00  0.00           C  
ATOM   1683  CG  PHE   108       2.563  -7.323  -3.498  1.00  0.00           C  
ATOM   1684  CD1 PHE   108       2.780  -7.179  -2.111  1.00  0.00           C  
ATOM   1685  CD2 PHE   108       1.591  -8.242  -3.946  1.00  0.00           C  
ATOM   1686  CE1 PHE   108       2.001  -7.885  -1.207  1.00  0.00           C  
ATOM   1687  CE2 PHE   108       0.821  -8.941  -3.025  1.00  0.00           C  
ATOM   1688  CZ  PHE   108       1.022  -8.758  -1.662  1.00  0.00           C  
ATOM   1689  H   PHE   108       5.391  -5.579  -5.725  1.00  0.00           H  
ATOM   1690  HA  PHE   108       5.269  -7.496  -3.647  1.00  0.00           H  
ATOM   1691  HB3 PHE   108       3.003  -6.507  -5.438  1.00  0.00           H  
ATOM   1692  HB2 PHE   108       3.667  -5.624  -4.094  1.00  0.00           H  
ATOM   1693  HD1 PHE   108       3.554  -6.519  -1.747  1.00  0.00           H  
ATOM   1694  HD2 PHE   108       1.444  -8.408  -5.004  1.00  0.00           H  
ATOM   1695  HE1 PHE   108       2.164  -7.759  -0.149  1.00  0.00           H  
ATOM   1696  HE2 PHE   108       0.071  -9.637  -3.369  1.00  0.00           H  
ATOM   1697  HZ  PHE   108       0.418  -9.305  -0.954  1.00  0.00           H  
ATOM   1698  N   SER   109       4.838  -8.749  -6.670  1.00  0.00           N  
ATOM   1699  CA  SER   109       4.807  -9.993  -7.442  1.00  0.00           C  
ATOM   1700  C   SER   109       6.140 -10.767  -7.359  1.00  0.00           C  
ATOM   1701  O   SER   109       6.106 -11.996  -7.292  1.00  0.00           O  
ATOM   1702  CB  SER   109       4.392  -9.684  -8.894  1.00  0.00           C  
ATOM   1703  OG  SER   109       4.167 -10.871  -9.630  1.00  0.00           O  
ATOM   1704  H   SER   109       4.999  -7.898  -7.191  1.00  0.00           H  
ATOM   1705  HA  SER   109       4.030 -10.629  -7.014  1.00  0.00           H  
ATOM   1706  HB3 SER   109       5.153  -9.087  -9.399  1.00  0.00           H  
ATOM   1707  HB2 SER   109       3.470  -9.101  -8.908  1.00  0.00           H  
ATOM   1708  HG  SER   109       5.006 -11.322  -9.754  1.00  0.00           H  
ATOM   1709  N   LYS   110       7.276 -10.044  -7.322  1.00  0.00           N  
ATOM   1710  CA  LYS   110       8.616 -10.611  -7.114  1.00  0.00           C  
ATOM   1711  C   LYS   110       8.788 -11.180  -5.695  1.00  0.00           C  
ATOM   1712  O   LYS   110       9.380 -12.248  -5.540  1.00  0.00           O  
ATOM   1713  CB  LYS   110       9.701  -9.546  -7.387  1.00  0.00           C  
ATOM   1714  CG  LYS   110       9.691  -8.933  -8.798  1.00  0.00           C  
ATOM   1715  CD  LYS   110       9.992  -9.914  -9.944  1.00  0.00           C  
ATOM   1716  CE  LYS   110       9.922  -9.263 -11.340  1.00  0.00           C  
ATOM   1717  NZ  LYS   110      10.990  -8.269 -11.562  1.00  0.00           N1+
ATOM   1718  H   LYS   110       7.225  -9.036  -7.389  1.00  0.00           H  
ATOM   1719  HA  LYS   110       8.748 -11.439  -7.812  1.00  0.00           H  
ATOM   1720  HB3 LYS   110      10.686  -9.980  -7.206  1.00  0.00           H  
ATOM   1721  HB2 LYS   110       9.598  -8.734  -6.666  1.00  0.00           H  
ATOM   1722  HG3 LYS   110      10.417  -8.122  -8.811  1.00  0.00           H  
ATOM   1723  HG2 LYS   110       8.726  -8.472  -8.989  1.00  0.00           H  
ATOM   1724  HD3 LYS   110       9.275 -10.734  -9.919  1.00  0.00           H  
ATOM   1725  HD2 LYS   110      10.972 -10.370  -9.789  1.00  0.00           H  
ATOM   1726  HE3 LYS   110       8.954  -8.781 -11.485  1.00  0.00           H  
ATOM   1727  HE2 LYS   110      10.011 -10.031 -12.107  1.00  0.00           H  
ATOM   1728  HZ1 LYS   110      11.894  -8.712 -11.478  1.00  0.00           H  
ATOM   1729  HZ2 LYS   110      10.892  -7.869 -12.484  1.00  0.00           H  
ATOM   1730  HZ3 LYS   110      10.911  -7.529 -10.879  1.00  0.00           H  
ATOM   1731  N   PHE   111       8.221 -10.474  -4.702  1.00  0.00           N  
ATOM   1732  CA  PHE   111       8.081 -10.907  -3.316  1.00  0.00           C  
ATOM   1733  C   PHE   111       7.265 -12.201  -3.157  1.00  0.00           C  
ATOM   1734  O   PHE   111       7.707 -13.100  -2.444  1.00  0.00           O  
ATOM   1735  CB  PHE   111       7.563  -9.728  -2.452  1.00  0.00           C  
ATOM   1736  CG  PHE   111       6.700 -10.092  -1.262  1.00  0.00           C  
ATOM   1737  CD1 PHE   111       7.281 -10.738  -0.155  1.00  0.00           C  
ATOM   1738  CD2 PHE   111       5.296  -9.977  -1.344  1.00  0.00           C  
ATOM   1739  CE1 PHE   111       6.464 -11.274   0.823  1.00  0.00           C  
ATOM   1740  CE2 PHE   111       4.497 -10.508  -0.347  1.00  0.00           C  
ATOM   1741  CZ  PHE   111       5.080 -11.168   0.722  1.00  0.00           C  
ATOM   1742  H   PHE   111       7.791  -9.585  -4.923  1.00  0.00           H  
ATOM   1743  HA  PHE   111       9.085 -11.143  -2.957  1.00  0.00           H  
ATOM   1744  HB3 PHE   111       6.978  -9.042  -3.059  1.00  0.00           H  
ATOM   1745  HB2 PHE   111       8.413  -9.158  -2.084  1.00  0.00           H  
ATOM   1746  HD1 PHE   111       8.353 -10.866  -0.095  1.00  0.00           H  
ATOM   1747  HD2 PHE   111       4.830  -9.498  -2.189  1.00  0.00           H  
ATOM   1748  HE1 PHE   111       6.923 -11.796   1.645  1.00  0.00           H  
ATOM   1749  HE2 PHE   111       3.422 -10.434  -0.416  1.00  0.00           H  
ATOM   1750  HZ  PHE   111       4.434 -11.604   1.464  1.00  0.00           H  
ATOM   1751  N   SER   112       6.097 -12.260  -3.819  1.00  0.00           N  
ATOM   1752  CA  SER   112       5.174 -13.393  -3.765  1.00  0.00           C  
ATOM   1753  C   SER   112       5.792 -14.691  -4.308  1.00  0.00           C  
ATOM   1754  O   SER   112       5.613 -15.734  -3.688  1.00  0.00           O  
ATOM   1755  CB  SER   112       3.870 -13.046  -4.506  1.00  0.00           C  
ATOM   1756  OG  SER   112       3.059 -12.206  -3.712  1.00  0.00           O  
ATOM   1757  H   SER   112       5.799 -11.467  -4.372  1.00  0.00           H  
ATOM   1758  HA  SER   112       4.934 -13.578  -2.715  1.00  0.00           H  
ATOM   1759  HB3 SER   112       3.294 -13.948  -4.717  1.00  0.00           H  
ATOM   1760  HB2 SER   112       4.070 -12.568  -5.465  1.00  0.00           H  
ATOM   1761  HG  SER   112       3.453 -11.328  -3.699  1.00  0.00           H  
ATOM   1762  N   ALA   113       6.555 -14.597  -5.411  1.00  0.00           N  
ATOM   1763  CA  ALA   113       7.315 -15.710  -5.983  1.00  0.00           C  
ATOM   1764  C   ALA   113       8.435 -16.222  -5.058  1.00  0.00           C  
ATOM   1765  O   ALA   113       8.634 -17.433  -4.977  1.00  0.00           O  
ATOM   1766  CB  ALA   113       7.886 -15.279  -7.342  1.00  0.00           C  
ATOM   1767  H   ALA   113       6.661 -13.701  -5.870  1.00  0.00           H  
ATOM   1768  HA  ALA   113       6.620 -16.534  -6.153  1.00  0.00           H  
ATOM   1769  HB1 ALA   113       8.422 -16.098  -7.822  1.00  0.00           H  
ATOM   1770  HB2 ALA   113       7.090 -14.968  -8.020  1.00  0.00           H  
ATOM   1771  HB3 ALA   113       8.578 -14.442  -7.240  1.00  0.00           H  
ATOM   1772  N   TYR   114       9.117 -15.295  -4.365  1.00  0.00           N  
ATOM   1773  CA  TYR   114      10.214 -15.565  -3.436  1.00  0.00           C  
ATOM   1774  C   TYR   114       9.801 -16.368  -2.187  1.00  0.00           C  
ATOM   1775  O   TYR   114      10.503 -17.319  -1.842  1.00  0.00           O  
ATOM   1776  CB  TYR   114      10.926 -14.229  -3.118  1.00  0.00           C  
ATOM   1777  CG  TYR   114      12.012 -14.239  -2.054  1.00  0.00           C  
ATOM   1778  CD1 TYR   114      13.108 -15.121  -2.156  1.00  0.00           C  
ATOM   1779  CD2 TYR   114      11.949 -13.330  -0.976  1.00  0.00           C  
ATOM   1780  CE1 TYR   114      14.142 -15.079  -1.202  1.00  0.00           C  
ATOM   1781  CE2 TYR   114      12.994 -13.272  -0.034  1.00  0.00           C  
ATOM   1782  CZ  TYR   114      14.097 -14.139  -0.154  1.00  0.00           C  
ATOM   1783  OH  TYR   114      15.118 -14.062   0.748  1.00  0.00           O  
ATOM   1784  H   TYR   114       8.881 -14.320  -4.491  1.00  0.00           H  
ATOM   1785  HA  TYR   114      10.920 -16.200  -3.969  1.00  0.00           H  
ATOM   1786  HB3 TYR   114      10.184 -13.492  -2.819  1.00  0.00           H  
ATOM   1787  HB2 TYR   114      11.369 -13.832  -4.032  1.00  0.00           H  
ATOM   1788  HD1 TYR   114      13.167 -15.828  -2.970  1.00  0.00           H  
ATOM   1789  HD2 TYR   114      11.112 -12.654  -0.880  1.00  0.00           H  
ATOM   1790  HE1 TYR   114      14.974 -15.762  -1.287  1.00  0.00           H  
ATOM   1791  HE2 TYR   114      12.951 -12.557   0.774  1.00  0.00           H  
ATOM   1792  HH  TYR   114      15.926 -14.507   0.472  1.00  0.00           H  
ATOM   1793  N   ILE   115       8.674 -15.998  -1.556  1.00  0.00           N  
ATOM   1794  CA  ILE   115       8.175 -16.663  -0.348  1.00  0.00           C  
ATOM   1795  C   ILE   115       7.340 -17.938  -0.612  1.00  0.00           C  
ATOM   1796  O   ILE   115       7.332 -18.812   0.254  1.00  0.00           O  
ATOM   1797  CB  ILE   115       7.337 -15.708   0.544  1.00  0.00           C  
ATOM   1798  CG1 ILE   115       6.129 -15.064  -0.176  1.00  0.00           C  
ATOM   1799  CG2 ILE   115       8.216 -14.641   1.221  1.00  0.00           C  
ATOM   1800  CD1 ILE   115       4.865 -15.021   0.676  1.00  0.00           C  
ATOM   1801  H   ILE   115       8.145 -15.203  -1.889  1.00  0.00           H  
ATOM   1802  HA  ILE   115       9.037 -16.978   0.245  1.00  0.00           H  
ATOM   1803  HB  ILE   115       6.940 -16.311   1.362  1.00  0.00           H  
ATOM   1804 HG13 ILE   115       5.884 -15.595  -1.092  1.00  0.00           H  
ATOM   1805 HG12 ILE   115       6.375 -14.051  -0.493  1.00  0.00           H  
ATOM   1806 HG21 ILE   115       7.637 -14.048   1.928  1.00  0.00           H  
ATOM   1807 HG22 ILE   115       9.035 -15.099   1.778  1.00  0.00           H  
ATOM   1808 HG23 ILE   115       8.653 -13.959   0.491  1.00  0.00           H  
ATOM   1809 HD11 ILE   115       4.036 -14.645   0.080  1.00  0.00           H  
ATOM   1810 HD12 ILE   115       4.588 -16.013   1.033  1.00  0.00           H  
ATOM   1811 HD13 ILE   115       4.991 -14.367   1.539  1.00  0.00           H  
ATOM   1812  N   LYS   116       6.673 -18.043  -1.777  1.00  0.00           N  
ATOM   1813  CA  LYS   116       5.850 -19.205  -2.147  1.00  0.00           C  
ATOM   1814  C   LYS   116       6.668 -20.390  -2.691  1.00  0.00           C  
ATOM   1815  O   LYS   116       6.162 -21.512  -2.655  1.00  0.00           O  
ATOM   1816  CB  LYS   116       4.785 -18.798  -3.183  1.00  0.00           C  
ATOM   1817  CG  LYS   116       3.662 -17.911  -2.620  1.00  0.00           C  
ATOM   1818  CD  LYS   116       2.729 -17.414  -3.736  1.00  0.00           C  
ATOM   1819  CE  LYS   116       1.687 -16.404  -3.237  1.00  0.00           C  
ATOM   1820  NZ  LYS   116       0.844 -15.903  -4.337  1.00  0.00           N1+
ATOM   1821  H   LYS   116       6.709 -17.288  -2.448  1.00  0.00           H  
ATOM   1822  HA  LYS   116       5.329 -19.558  -1.255  1.00  0.00           H  
ATOM   1823  HB3 LYS   116       4.310 -19.692  -3.593  1.00  0.00           H  
ATOM   1824  HB2 LYS   116       5.272 -18.312  -4.029  1.00  0.00           H  
ATOM   1825  HG3 LYS   116       4.081 -17.064  -2.079  1.00  0.00           H  
ATOM   1826  HG2 LYS   116       3.084 -18.476  -1.889  1.00  0.00           H  
ATOM   1827  HD3 LYS   116       2.224 -18.273  -4.181  1.00  0.00           H  
ATOM   1828  HD2 LYS   116       3.325 -16.966  -4.533  1.00  0.00           H  
ATOM   1829  HE3 LYS   116       2.178 -15.556  -2.757  1.00  0.00           H  
ATOM   1830  HE2 LYS   116       1.040 -16.870  -2.497  1.00  0.00           H  
ATOM   1831  HZ1 LYS   116       0.355 -16.675  -4.768  1.00  0.00           H  
ATOM   1832  HZ2 LYS   116       0.172 -15.242  -3.972  1.00  0.00           H  
ATOM   1833  HZ3 LYS   116       1.423 -15.445  -5.026  1.00  0.00           H  
ATOM   1834  N   ASN   117       7.896 -20.133  -3.179  1.00  0.00           N  
ATOM   1835  CA  ASN   117       8.832 -21.149  -3.669  1.00  0.00           C  
ATOM   1836  C   ASN   117       9.220 -22.134  -2.551  1.00  0.00           C  
ATOM   1837  O   ASN   117       9.446 -21.719  -1.415  1.00  0.00           O  
ATOM   1838  CB  ASN   117      10.051 -20.427  -4.294  1.00  0.00           C  
ATOM   1839  CG  ASN   117      11.223 -21.348  -4.663  1.00  0.00           C  
ATOM   1840  OD1 ASN   117      11.063 -22.297  -5.429  1.00  0.00           O  
ATOM   1841  ND2 ASN   117      12.403 -21.076  -4.103  1.00  0.00           N  
ATOM   1842  H   ASN   117       8.232 -19.181  -3.189  1.00  0.00           H  
ATOM   1843  HA  ASN   117       8.295 -21.668  -4.466  1.00  0.00           H  
ATOM   1844  HB3 ASN   117      10.412 -19.662  -3.605  1.00  0.00           H  
ATOM   1845  HB2 ASN   117       9.733 -19.903  -5.195  1.00  0.00           H  
ATOM   1846 HD22 ASN   117      13.194 -21.685  -4.270  1.00  0.00           H  
ATOM   1847 HD21 ASN   117      12.508 -20.288  -3.481  1.00  0.00           H  
ATOM   1848  N   THR   118       9.306 -23.415  -2.925  1.00  0.00           N  
ATOM   1849  CA  THR   118       9.654 -24.511  -2.030  1.00  0.00           C  
ATOM   1850  C   THR   118      11.009 -25.154  -2.385  1.00  0.00           C  
ATOM   1851  O   THR   118      11.450 -25.979  -1.597  1.00  0.00           O  
ATOM   1852  CB  THR   118       8.568 -25.622  -2.078  1.00  0.00           C  
ATOM   1853  OG1 THR   118       8.527 -26.293  -3.326  1.00  0.00           O  
ATOM   1854  CG2 THR   118       7.158 -25.116  -1.745  1.00  0.00           C  
ATOM   1855  H   THR   118       9.088 -23.676  -3.877  1.00  0.00           H  
ATOM   1856  HA  THR   118       9.732 -24.160  -0.999  1.00  0.00           H  
ATOM   1857  HB  THR   118       8.816 -26.377  -1.330  1.00  0.00           H  
ATOM   1858  HG1 THR   118       9.338 -26.797  -3.431  1.00  0.00           H  
ATOM   1859 HG21 THR   118       6.439 -25.936  -1.729  1.00  0.00           H  
ATOM   1860 HG22 THR   118       7.147 -24.652  -0.764  1.00  0.00           H  
ATOM   1861 HG23 THR   118       6.804 -24.381  -2.467  1.00  0.00           H  
ATOM   1862  N   LYS   119      11.652 -24.802  -3.515  1.00  0.00           N  
ATOM   1863  CA  LYS   119      12.899 -25.433  -3.965  1.00  0.00           C  
ATOM   1864  C   LYS   119      14.124 -24.588  -3.573  1.00  0.00           C  
ATOM   1865  O   LYS   119      14.175 -23.410  -3.925  1.00  0.00           O  
ATOM   1866  CB  LYS   119      12.834 -25.631  -5.492  1.00  0.00           C  
ATOM   1867  CG  LYS   119      13.943 -26.549  -6.032  1.00  0.00           C  
ATOM   1868  CD  LYS   119      13.922 -26.662  -7.560  1.00  0.00           C  
ATOM   1869  CE  LYS   119      14.826 -27.795  -8.065  1.00  0.00           C  
ATOM   1870  NZ  LYS   119      14.882 -27.835  -9.536  1.00  0.00           N1+
ATOM   1871  H   LYS   119      11.266 -24.089  -4.119  1.00  0.00           H  
ATOM   1872  HA  LYS   119      12.999 -26.422  -3.513  1.00  0.00           H  
ATOM   1873  HB3 LYS   119      12.860 -24.665  -5.998  1.00  0.00           H  
ATOM   1874  HB2 LYS   119      11.873 -26.080  -5.751  1.00  0.00           H  
ATOM   1875  HG3 LYS   119      13.823 -27.540  -5.591  1.00  0.00           H  
ATOM   1876  HG2 LYS   119      14.923 -26.195  -5.716  1.00  0.00           H  
ATOM   1877  HD3 LYS   119      14.249 -25.713  -7.987  1.00  0.00           H  
ATOM   1878  HD2 LYS   119      12.898 -26.819  -7.903  1.00  0.00           H  
ATOM   1879  HE3 LYS   119      14.461 -28.757  -7.703  1.00  0.00           H  
ATOM   1880  HE2 LYS   119      15.833 -27.674  -7.670  1.00  0.00           H  
ATOM   1881  HZ1 LYS   119      15.255 -26.961  -9.882  1.00  0.00           H  
ATOM   1882  HZ2 LYS   119      15.488 -28.589  -9.827  1.00  0.00           H  
ATOM   1883  HZ3 LYS   119      13.957 -27.982  -9.912  1.00  0.00           H  
ATOM   1884  N   GLN   120      15.096 -25.215  -2.880  1.00  0.00           N  
ATOM   1885  CA  GLN   120      16.349 -24.597  -2.412  1.00  0.00           C  
ATOM   1886  C   GLN   120      17.194 -23.951  -3.520  1.00  0.00           C  
ATOM   1887  O   GLN   120      17.754 -22.878  -3.295  1.00  0.00           O  
ATOM   1888  CB  GLN   120      17.150 -25.633  -1.580  1.00  0.00           C  
ATOM   1889  CG  GLN   120      18.544 -25.200  -1.058  1.00  0.00           C  
ATOM   1890  CD  GLN   120      18.490 -24.131   0.036  1.00  0.00           C  
ATOM   1891  OE1 GLN   120      17.920 -24.362   1.100  1.00  0.00           O  
ATOM   1892  NE2 GLN   120      19.103 -22.970  -0.205  1.00  0.00           N  
ATOM   1893  H   GLN   120      14.976 -26.189  -2.641  1.00  0.00           H  
ATOM   1894  HA  GLN   120      16.068 -23.774  -1.764  1.00  0.00           H  
ATOM   1895  HB3 GLN   120      17.290 -26.528  -2.189  1.00  0.00           H  
ATOM   1896  HB2 GLN   120      16.543 -25.957  -0.733  1.00  0.00           H  
ATOM   1897  HG3 GLN   120      19.195 -24.884  -1.873  1.00  0.00           H  
ATOM   1898  HG2 GLN   120      19.033 -26.070  -0.619  1.00  0.00           H  
ATOM   1899 HE22 GLN   120      19.106 -22.244   0.496  1.00  0.00           H  
ATOM   1900 HE21 GLN   120      19.565 -22.810  -1.089  1.00  0.00           H  
ATOM   1901  N   GLN   121      17.231 -24.605  -4.692  1.00  0.00           N  
ATOM   1902  CA  GLN   121      17.927 -24.165  -5.901  1.00  0.00           C  
ATOM   1903  C   GLN   121      17.519 -22.759  -6.379  1.00  0.00           C  
ATOM   1904  O   GLN   121      18.391 -21.973  -6.746  1.00  0.00           O  
ATOM   1905  CB  GLN   121      17.705 -25.238  -6.992  1.00  0.00           C  
ATOM   1906  CG  GLN   121      18.340 -24.924  -8.364  1.00  0.00           C  
ATOM   1907  CD  GLN   121      18.184 -26.058  -9.382  1.00  0.00           C  
ATOM   1908  OE1 GLN   121      17.961 -27.213  -9.028  1.00  0.00           O  
ATOM   1909  NE2 GLN   121      18.327 -25.733 -10.668  1.00  0.00           N  
ATOM   1910  H   GLN   121      16.733 -25.479  -4.771  1.00  0.00           H  
ATOM   1911  HA  GLN   121      18.992 -24.134  -5.664  1.00  0.00           H  
ATOM   1912  HB3 GLN   121      16.635 -25.390  -7.134  1.00  0.00           H  
ATOM   1913  HB2 GLN   121      18.100 -26.185  -6.621  1.00  0.00           H  
ATOM   1914  HG3 GLN   121      19.404 -24.723  -8.240  1.00  0.00           H  
ATOM   1915  HG2 GLN   121      17.894 -24.025  -8.790  1.00  0.00           H  
ATOM   1916 HE22 GLN   121      18.265 -26.443 -11.382  1.00  0.00           H  
ATOM   1917 HE21 GLN   121      18.521 -24.779 -10.937  1.00  0.00           H  
ATOM   1918  N   ASN   122      16.207 -22.481  -6.362  1.00  0.00           N  
ATOM   1919  CA  ASN   122      15.614 -21.273  -6.940  1.00  0.00           C  
ATOM   1920  C   ASN   122      15.623 -20.062  -5.987  1.00  0.00           C  
ATOM   1921  O   ASN   122      15.304 -18.967  -6.449  1.00  0.00           O  
ATOM   1922  CB  ASN   122      14.165 -21.575  -7.392  1.00  0.00           C  
ATOM   1923  CG  ASN   122      14.017 -22.702  -8.422  1.00  0.00           C  
ATOM   1924  OD1 ASN   122      14.974 -23.103  -9.084  1.00  0.00           O  
ATOM   1925  ND2 ASN   122      12.794 -23.214  -8.566  1.00  0.00           N  
ATOM   1926  H   ASN   122      15.560 -23.168  -6.001  1.00  0.00           H  
ATOM   1927  HA  ASN   122      16.190 -20.983  -7.822  1.00  0.00           H  
ATOM   1928  HB3 ASN   122      13.722 -20.682  -7.835  1.00  0.00           H  
ATOM   1929  HB2 ASN   122      13.559 -21.826  -6.523  1.00  0.00           H  
ATOM   1930 HD22 ASN   122      12.626 -23.944  -9.243  1.00  0.00           H  
ATOM   1931 HD21 ASN   122      12.024 -22.866  -8.012  1.00  0.00           H  
ATOM   1932  N   ASN   123      15.968 -20.253  -4.699  1.00  0.00           N  
ATOM   1933  CA  ASN   123      15.927 -19.209  -3.667  1.00  0.00           C  
ATOM   1934  C   ASN   123      16.825 -17.992  -3.969  1.00  0.00           C  
ATOM   1935  O   ASN   123      16.370 -16.867  -3.777  1.00  0.00           O  
ATOM   1936  CB  ASN   123      16.272 -19.810  -2.285  1.00  0.00           C  
ATOM   1937  CG  ASN   123      15.943 -18.856  -1.129  1.00  0.00           C  
ATOM   1938  OD1 ASN   123      14.776 -18.600  -0.848  1.00  0.00           O  
ATOM   1939  ND2 ASN   123      16.970 -18.313  -0.470  1.00  0.00           N  
ATOM   1940  H   ASN   123      16.243 -21.176  -4.391  1.00  0.00           H  
ATOM   1941  HA  ASN   123      14.903 -18.828  -3.630  1.00  0.00           H  
ATOM   1942  HB3 ASN   123      17.318 -20.119  -2.243  1.00  0.00           H  
ATOM   1943  HB2 ASN   123      15.687 -20.716  -2.130  1.00  0.00           H  
ATOM   1944 HD22 ASN   123      16.801 -17.666   0.287  1.00  0.00           H  
ATOM   1945 HD21 ASN   123      17.922 -18.528  -0.729  1.00  0.00           H  
ATOM   1946  N   ALA   124      18.064 -18.239  -4.431  1.00  0.00           N  
ATOM   1947  CA  ALA   124      19.054 -17.201  -4.729  1.00  0.00           C  
ATOM   1948  C   ALA   124      18.639 -16.271  -5.881  1.00  0.00           C  
ATOM   1949  O   ALA   124      18.797 -15.056  -5.758  1.00  0.00           O  
ATOM   1950  CB  ALA   124      20.409 -17.864  -5.023  1.00  0.00           C  
ATOM   1951  H   ALA   124      18.358 -19.194  -4.575  1.00  0.00           H  
ATOM   1952  HA  ALA   124      19.168 -16.587  -3.833  1.00  0.00           H  
ATOM   1953  HB1 ALA   124      21.175 -17.119  -5.236  1.00  0.00           H  
ATOM   1954  HB2 ALA   124      20.752 -18.447  -4.167  1.00  0.00           H  
ATOM   1955  HB3 ALA   124      20.350 -18.537  -5.880  1.00  0.00           H  
ATOM   1956  N   ALA   125      18.083 -16.857  -6.956  1.00  0.00           N  
ATOM   1957  CA  ALA   125      17.564 -16.137  -8.120  1.00  0.00           C  
ATOM   1958  C   ALA   125      16.331 -15.278  -7.794  1.00  0.00           C  
ATOM   1959  O   ALA   125      16.244 -14.151  -8.281  1.00  0.00           O  
ATOM   1960  CB  ALA   125      17.246 -17.146  -9.233  1.00  0.00           C  
ATOM   1961  H   ALA   125      17.974 -17.861  -6.970  1.00  0.00           H  
ATOM   1962  HA  ALA   125      18.351 -15.470  -8.479  1.00  0.00           H  
ATOM   1963  HB1 ALA   125      16.872 -16.644 -10.127  1.00  0.00           H  
ATOM   1964  HB2 ALA   125      18.137 -17.703  -9.522  1.00  0.00           H  
ATOM   1965  HB3 ALA   125      16.491 -17.867  -8.917  1.00  0.00           H  
ATOM   1966  N   LEU   126      15.424 -15.814  -6.960  1.00  0.00           N  
ATOM   1967  CA  LEU   126      14.211 -15.129  -6.513  1.00  0.00           C  
ATOM   1968  C   LEU   126      14.485 -14.011  -5.494  1.00  0.00           C  
ATOM   1969  O   LEU   126      13.773 -13.006  -5.525  1.00  0.00           O  
ATOM   1970  CB  LEU   126      13.221 -16.157  -5.938  1.00  0.00           C  
ATOM   1971  CG  LEU   126      12.595 -17.095  -6.991  1.00  0.00           C  
ATOM   1972  CD1 LEU   126      11.822 -18.240  -6.310  1.00  0.00           C  
ATOM   1973  CD2 LEU   126      11.724 -16.330  -8.010  1.00  0.00           C  
ATOM   1974  H   LEU   126      15.564 -16.750  -6.605  1.00  0.00           H  
ATOM   1975  HA  LEU   126      13.756 -14.649  -7.381  1.00  0.00           H  
ATOM   1976  HB3 LEU   126      12.415 -15.627  -5.435  1.00  0.00           H  
ATOM   1977  HB2 LEU   126      13.727 -16.744  -5.169  1.00  0.00           H  
ATOM   1978  HG  LEU   126      13.405 -17.560  -7.554  1.00  0.00           H  
ATOM   1979 HD11 LEU   126      12.232 -19.207  -6.601  1.00  0.00           H  
ATOM   1980 HD12 LEU   126      11.878 -18.182  -5.223  1.00  0.00           H  
ATOM   1981 HD13 LEU   126      10.765 -18.247  -6.570  1.00  0.00           H  
ATOM   1982 HD21 LEU   126      10.793 -16.845  -8.244  1.00  0.00           H  
ATOM   1983 HD22 LEU   126      11.455 -15.336  -7.650  1.00  0.00           H  
ATOM   1984 HD23 LEU   126      12.259 -16.201  -8.951  1.00  0.00           H  
ATOM   1985  N   GLU   127      15.519 -14.175  -4.646  1.00  0.00           N  
ATOM   1986  CA  GLU   127      15.992 -13.143  -3.722  1.00  0.00           C  
ATOM   1987  C   GLU   127      16.544 -11.925  -4.476  1.00  0.00           C  
ATOM   1988  O   GLU   127      16.177 -10.800  -4.139  1.00  0.00           O  
ATOM   1989  CB  GLU   127      17.044 -13.720  -2.751  1.00  0.00           C  
ATOM   1990  CG  GLU   127      17.499 -12.714  -1.671  1.00  0.00           C  
ATOM   1991  CD  GLU   127      18.525 -13.309  -0.704  1.00  0.00           C  
ATOM   1992  OE1 GLU   127      18.130 -14.204   0.076  1.00  0.00           O  
ATOM   1993  OE2 GLU   127      19.689 -12.853  -0.757  1.00  0.00           O1-
ATOM   1994  H   GLU   127      16.040 -15.042  -4.653  1.00  0.00           H  
ATOM   1995  HA  GLU   127      15.134 -12.814  -3.131  1.00  0.00           H  
ATOM   1996  HB3 GLU   127      17.914 -14.062  -3.313  1.00  0.00           H  
ATOM   1997  HB2 GLU   127      16.644 -14.612  -2.272  1.00  0.00           H  
ATOM   1998  HG3 GLU   127      16.632 -12.381  -1.099  1.00  0.00           H  
ATOM   1999  HG2 GLU   127      17.919 -11.815  -2.126  1.00  0.00           H  
ATOM   2000  N   ARG   128      17.373 -12.181  -5.506  1.00  0.00           N  
ATOM   2001  CA  ARG   128      17.904 -11.160  -6.408  1.00  0.00           C  
ATOM   2002  C   ARG   128      16.801 -10.435  -7.201  1.00  0.00           C  
ATOM   2003  O   ARG   128      16.926  -9.231  -7.407  1.00  0.00           O  
ATOM   2004  CB  ARG   128      18.974 -11.771  -7.340  1.00  0.00           C  
ATOM   2005  CG  ARG   128      19.661 -10.728  -8.246  1.00  0.00           C  
ATOM   2006  CD  ARG   128      20.745 -11.309  -9.163  1.00  0.00           C  
ATOM   2007  NE  ARG   128      21.253 -10.279 -10.087  1.00  0.00           N  
ATOM   2008  CZ  ARG   128      22.123 -10.438 -11.101  1.00  0.00           C  
ATOM   2009  NH1 ARG   128      22.644 -11.635 -11.413  1.00  0.00           N  
ATOM   2010  NH2 ARG   128      22.483  -9.366 -11.819  1.00  0.00           N1+
ATOM   2011  H   ARG   128      17.633 -13.137  -5.708  1.00  0.00           H  
ATOM   2012  HA  ARG   128      18.398 -10.415  -5.781  1.00  0.00           H  
ATOM   2013  HB3 ARG   128      18.520 -12.543  -7.962  1.00  0.00           H  
ATOM   2014  HB2 ARG   128      19.732 -12.275  -6.738  1.00  0.00           H  
ATOM   2015  HG3 ARG   128      20.140 -10.018  -7.569  1.00  0.00           H  
ATOM   2016  HG2 ARG   128      18.952 -10.146  -8.836  1.00  0.00           H  
ATOM   2017  HD3 ARG   128      20.409 -12.215  -9.668  1.00  0.00           H  
ATOM   2018  HD2 ARG   128      21.602 -11.588  -8.548  1.00  0.00           H  
ATOM   2019  HE  ARG   128      20.916  -9.345  -9.904  1.00  0.00           H  
ATOM   2020 HH12 ARG   128      23.299 -11.732 -12.175  1.00  0.00           H  
ATOM   2021 HH11 ARG   128      22.386 -12.450 -10.876  1.00  0.00           H  
ATOM   2022 HH22 ARG   128      23.139  -9.459 -12.581  1.00  0.00           H  
ATOM   2023 HH21 ARG   128      22.119  -8.452 -11.593  1.00  0.00           H  
ATOM   2024  N   GLY   129      15.744 -11.163  -7.605  1.00  0.00           N  
ATOM   2025  CA  GLY   129      14.599 -10.626  -8.342  1.00  0.00           C  
ATOM   2026  C   GLY   129      13.805  -9.612  -7.503  1.00  0.00           C  
ATOM   2027  O   GLY   129      13.416  -8.569  -8.031  1.00  0.00           O  
ATOM   2028  H   GLY   129      15.728 -12.154  -7.401  1.00  0.00           H  
ATOM   2029  HA3 GLY   129      13.940 -11.450  -8.619  1.00  0.00           H  
ATOM   2030  HA2 GLY   129      14.942 -10.160  -9.267  1.00  0.00           H  
ATOM   2031  N   LEU   130      13.616  -9.893  -6.200  1.00  0.00           N  
ATOM   2032  CA  LEU   130      13.023  -8.969  -5.230  1.00  0.00           C  
ATOM   2033  C   LEU   130      13.934  -7.758  -4.960  1.00  0.00           C  
ATOM   2034  O   LEU   130      13.444  -6.631  -4.989  1.00  0.00           O  
ATOM   2035  CB  LEU   130      12.645  -9.735  -3.938  1.00  0.00           C  
ATOM   2036  CG  LEU   130      12.092  -8.863  -2.782  1.00  0.00           C  
ATOM   2037  CD1 LEU   130      10.867  -8.026  -3.196  1.00  0.00           C  
ATOM   2038  CD2 LEU   130      11.811  -9.705  -1.525  1.00  0.00           C  
ATOM   2039  H   LEU   130      13.949 -10.773  -5.829  1.00  0.00           H  
ATOM   2040  HA  LEU   130      12.101  -8.586  -5.670  1.00  0.00           H  
ATOM   2041  HB3 LEU   130      13.523 -10.273  -3.577  1.00  0.00           H  
ATOM   2042  HB2 LEU   130      11.910 -10.503  -4.186  1.00  0.00           H  
ATOM   2043  HG  LEU   130      12.877  -8.170  -2.484  1.00  0.00           H  
ATOM   2044 HD11 LEU   130      10.194  -7.849  -2.358  1.00  0.00           H  
ATOM   2045 HD12 LEU   130      11.170  -7.044  -3.557  1.00  0.00           H  
ATOM   2046 HD13 LEU   130      10.294  -8.505  -3.991  1.00  0.00           H  
ATOM   2047 HD21 LEU   130      12.151  -9.191  -0.626  1.00  0.00           H  
ATOM   2048 HD22 LEU   130      10.749  -9.919  -1.399  1.00  0.00           H  
ATOM   2049 HD23 LEU   130      12.333 -10.660  -1.561  1.00  0.00           H  
ATOM   2050  N   THR   131      15.234  -8.007  -4.724  1.00  0.00           N  
ATOM   2051  CA  THR   131      16.233  -6.977  -4.422  1.00  0.00           C  
ATOM   2052  C   THR   131      16.456  -5.979  -5.578  1.00  0.00           C  
ATOM   2053  O   THR   131      16.593  -4.788  -5.314  1.00  0.00           O  
ATOM   2054  CB  THR   131      17.607  -7.589  -4.036  1.00  0.00           C  
ATOM   2055  OG1 THR   131      17.443  -8.496  -2.964  1.00  0.00           O  
ATOM   2056  CG2 THR   131      18.674  -6.567  -3.598  1.00  0.00           C  
ATOM   2057  H   THR   131      15.561  -8.965  -4.718  1.00  0.00           H  
ATOM   2058  HA  THR   131      15.861  -6.408  -3.567  1.00  0.00           H  
ATOM   2059  HB  THR   131      17.998  -8.162  -4.878  1.00  0.00           H  
ATOM   2060  HG1 THR   131      16.974  -9.274  -3.287  1.00  0.00           H  
ATOM   2061 HG21 THR   131      19.570  -7.068  -3.231  1.00  0.00           H  
ATOM   2062 HG22 THR   131      18.986  -5.922  -4.419  1.00  0.00           H  
ATOM   2063 HG23 THR   131      18.298  -5.932  -2.796  1.00  0.00           H  
ATOM   2064  N   LYS   132      16.438  -6.466  -6.831  1.00  0.00           N  
ATOM   2065  CA  LYS   132      16.530  -5.650  -8.043  1.00  0.00           C  
ATOM   2066  C   LYS   132      15.301  -4.742  -8.240  1.00  0.00           C  
ATOM   2067  O   LYS   132      15.471  -3.592  -8.644  1.00  0.00           O  
ATOM   2068  CB  LYS   132      16.786  -6.565  -9.262  1.00  0.00           C  
ATOM   2069  CG  LYS   132      16.934  -5.813 -10.600  1.00  0.00           C  
ATOM   2070  CD  LYS   132      17.234  -6.739 -11.785  1.00  0.00           C  
ATOM   2071  CE  LYS   132      17.342  -5.956 -13.104  1.00  0.00           C  
ATOM   2072  NZ  LYS   132      17.591  -6.843 -14.254  1.00  0.00           N1+
ATOM   2073  H   LYS   132      16.336  -7.464  -6.974  1.00  0.00           H  
ATOM   2074  HA  LYS   132      17.401  -5.002  -7.929  1.00  0.00           H  
ATOM   2075  HB3 LYS   132      15.977  -7.293  -9.347  1.00  0.00           H  
ATOM   2076  HB2 LYS   132      17.695  -7.141  -9.084  1.00  0.00           H  
ATOM   2077  HG3 LYS   132      17.725  -5.068 -10.508  1.00  0.00           H  
ATOM   2078  HG2 LYS   132      16.020  -5.263 -10.823  1.00  0.00           H  
ATOM   2079  HD3 LYS   132      16.446  -7.491 -11.859  1.00  0.00           H  
ATOM   2080  HD2 LYS   132      18.161  -7.281 -11.593  1.00  0.00           H  
ATOM   2081  HE3 LYS   132      18.149  -5.225 -13.045  1.00  0.00           H  
ATOM   2082  HE2 LYS   132      16.421  -5.402 -13.291  1.00  0.00           H  
ATOM   2083  HZ1 LYS   132      16.831  -7.503 -14.343  1.00  0.00           H  
ATOM   2084  HZ2 LYS   132      17.656  -6.292 -15.098  1.00  0.00           H  
ATOM   2085  HZ3 LYS   132      18.456  -7.345 -14.115  1.00  0.00           H  
ATOM   2086  N   ALA   133      14.098  -5.261  -7.931  1.00  0.00           N  
ATOM   2087  CA  ALA   133      12.842  -4.510  -7.976  1.00  0.00           C  
ATOM   2088  C   ALA   133      12.764  -3.405  -6.905  1.00  0.00           C  
ATOM   2089  O   ALA   133      12.289  -2.312  -7.214  1.00  0.00           O  
ATOM   2090  CB  ALA   133      11.659  -5.482  -7.868  1.00  0.00           C  
ATOM   2091  H   ALA   133      14.036  -6.215  -7.602  1.00  0.00           H  
ATOM   2092  HA  ALA   133      12.780  -4.023  -8.951  1.00  0.00           H  
ATOM   2093  HB1 ALA   133      10.707  -4.950  -7.871  1.00  0.00           H  
ATOM   2094  HB2 ALA   133      11.651  -6.168  -8.714  1.00  0.00           H  
ATOM   2095  HB3 ALA   133      11.700  -6.077  -6.955  1.00  0.00           H  
ATOM   2096  N   LEU   134      13.284  -3.690  -5.695  1.00  0.00           N  
ATOM   2097  CA  LEU   134      13.462  -2.718  -4.611  1.00  0.00           C  
ATOM   2098  C   LEU   134      14.512  -1.645  -4.953  1.00  0.00           C  
ATOM   2099  O   LEU   134      14.324  -0.493  -4.565  1.00  0.00           O  
ATOM   2100  CB  LEU   134      13.879  -3.438  -3.308  1.00  0.00           C  
ATOM   2101  CG  LEU   134      12.787  -4.295  -2.637  1.00  0.00           C  
ATOM   2102  CD1 LEU   134      13.415  -5.268  -1.627  1.00  0.00           C  
ATOM   2103  CD2 LEU   134      11.693  -3.441  -1.971  1.00  0.00           C  
ATOM   2104  H   LEU   134      13.635  -4.621  -5.515  1.00  0.00           H  
ATOM   2105  HA  LEU   134      12.512  -2.206  -4.453  1.00  0.00           H  
ATOM   2106  HB3 LEU   134      14.230  -2.712  -2.574  1.00  0.00           H  
ATOM   2107  HB2 LEU   134      14.742  -4.069  -3.524  1.00  0.00           H  
ATOM   2108  HG  LEU   134      12.301  -4.894  -3.406  1.00  0.00           H  
ATOM   2109 HD11 LEU   134      12.690  -5.620  -0.893  1.00  0.00           H  
ATOM   2110 HD12 LEU   134      13.802  -6.144  -2.144  1.00  0.00           H  
ATOM   2111 HD13 LEU   134      14.246  -4.813  -1.087  1.00  0.00           H  
ATOM   2112 HD21 LEU   134      10.704  -3.803  -2.242  1.00  0.00           H  
ATOM   2113 HD22 LEU   134      11.757  -3.468  -0.882  1.00  0.00           H  
ATOM   2114 HD23 LEU   134      11.748  -2.394  -2.263  1.00  0.00           H  
ATOM   2115  N   LYS   135      15.583  -2.033  -5.672  1.00  0.00           N  
ATOM   2116  CA  LYS   135      16.658  -1.134  -6.095  1.00  0.00           C  
ATOM   2117  C   LYS   135      16.203  -0.119  -7.157  1.00  0.00           C  
ATOM   2118  O   LYS   135      16.642   1.026  -7.101  1.00  0.00           O  
ATOM   2119  CB  LYS   135      17.889  -1.945  -6.563  1.00  0.00           C  
ATOM   2120  CG  LYS   135      19.122  -1.109  -6.971  1.00  0.00           C  
ATOM   2121  CD  LYS   135      19.600  -0.103  -5.906  1.00  0.00           C  
ATOM   2122  CE  LYS   135      20.858   0.659  -6.347  1.00  0.00           C  
ATOM   2123  NZ  LYS   135      21.194   1.748  -5.413  1.00  0.00           N1+
ATOM   2124  H   LYS   135      15.686  -3.005  -5.929  1.00  0.00           H  
ATOM   2125  HA  LYS   135      16.948  -0.579  -5.203  1.00  0.00           H  
ATOM   2126  HB3 LYS   135      17.608  -2.577  -7.406  1.00  0.00           H  
ATOM   2127  HB2 LYS   135      18.187  -2.634  -5.776  1.00  0.00           H  
ATOM   2128  HG3 LYS   135      18.913  -0.578  -7.901  1.00  0.00           H  
ATOM   2129  HG2 LYS   135      19.940  -1.793  -7.204  1.00  0.00           H  
ATOM   2130  HD3 LYS   135      19.790  -0.627  -4.967  1.00  0.00           H  
ATOM   2131  HD2 LYS   135      18.812   0.619  -5.697  1.00  0.00           H  
ATOM   2132  HE3 LYS   135      20.710   1.089  -7.337  1.00  0.00           H  
ATOM   2133  HE2 LYS   135      21.707  -0.021  -6.421  1.00  0.00           H  
ATOM   2134  HZ1 LYS   135      21.381   1.372  -4.495  1.00  0.00           H  
ATOM   2135  HZ2 LYS   135      22.004   2.249  -5.748  1.00  0.00           H  
ATOM   2136  HZ3 LYS   135      20.409   2.385  -5.352  1.00  0.00           H  
ATOM   2137  N   LYS   136      15.308  -0.527  -8.075  1.00  0.00           N  
ATOM   2138  CA  LYS   136      14.703   0.371  -9.062  1.00  0.00           C  
ATOM   2139  C   LYS   136      13.820   1.454  -8.409  1.00  0.00           C  
ATOM   2140  O   LYS   136      13.854   2.600  -8.858  1.00  0.00           O  
ATOM   2141  CB  LYS   136      13.941  -0.452 -10.124  1.00  0.00           C  
ATOM   2142  CG  LYS   136      13.316   0.409 -11.240  1.00  0.00           C  
ATOM   2143  CD  LYS   136      12.624  -0.414 -12.332  1.00  0.00           C  
ATOM   2144  CE  LYS   136      11.979   0.488 -13.398  1.00  0.00           C  
ATOM   2145  NZ  LYS   136      11.277  -0.296 -14.430  1.00  0.00           N1+
ATOM   2146  H   LYS   136      14.996  -1.489  -8.080  1.00  0.00           H  
ATOM   2147  HA  LYS   136      15.521   0.885  -9.571  1.00  0.00           H  
ATOM   2148  HB3 LYS   136      13.162  -1.045  -9.642  1.00  0.00           H  
ATOM   2149  HB2 LYS   136      14.630  -1.167 -10.576  1.00  0.00           H  
ATOM   2150  HG3 LYS   136      14.089   1.033 -11.690  1.00  0.00           H  
ATOM   2151  HG2 LYS   136      12.579   1.092 -10.816  1.00  0.00           H  
ATOM   2152  HD3 LYS   136      11.867  -1.054 -11.874  1.00  0.00           H  
ATOM   2153  HD2 LYS   136      13.352  -1.081 -12.796  1.00  0.00           H  
ATOM   2154  HE3 LYS   136      12.737   1.105 -13.881  1.00  0.00           H  
ATOM   2155  HE2 LYS   136      11.261   1.165 -12.934  1.00  0.00           H  
ATOM   2156  HZ1 LYS   136      10.551  -0.850 -13.998  1.00  0.00           H  
ATOM   2157  HZ2 LYS   136      10.863   0.330 -15.106  1.00  0.00           H  
ATOM   2158  HZ3 LYS   136      11.933  -0.907 -14.895  1.00  0.00           H  
ATOM   2159  N   LEU   137      13.086   1.084  -7.343  1.00  0.00           N  
ATOM   2160  CA  LEU   137      12.320   2.015  -6.513  1.00  0.00           C  
ATOM   2161  C   LEU   137      13.225   2.986  -5.737  1.00  0.00           C  
ATOM   2162  O   LEU   137      12.911   4.174  -5.684  1.00  0.00           O  
ATOM   2163  CB  LEU   137      11.375   1.225  -5.581  1.00  0.00           C  
ATOM   2164  CG  LEU   137      10.568   2.081  -4.578  1.00  0.00           C  
ATOM   2165  CD1 LEU   137       9.701   3.149  -5.270  1.00  0.00           C  
ATOM   2166  CD2 LEU   137       9.732   1.196  -3.647  1.00  0.00           C  
ATOM   2167  H   LEU   137      13.110   0.123  -7.033  1.00  0.00           H  
ATOM   2168  HA  LEU   137      11.706   2.614  -7.188  1.00  0.00           H  
ATOM   2169  HB3 LEU   137      11.954   0.489  -5.023  1.00  0.00           H  
ATOM   2170  HB2 LEU   137      10.683   0.652  -6.198  1.00  0.00           H  
ATOM   2171  HG  LEU   137      11.270   2.595  -3.923  1.00  0.00           H  
ATOM   2172 HD11 LEU   137       8.729   3.254  -4.795  1.00  0.00           H  
ATOM   2173 HD12 LEU   137      10.178   4.128  -5.233  1.00  0.00           H  
ATOM   2174 HD13 LEU   137       9.523   2.909  -6.317  1.00  0.00           H  
ATOM   2175 HD21 LEU   137       9.485   1.737  -2.735  1.00  0.00           H  
ATOM   2176 HD22 LEU   137       8.797   0.888  -4.116  1.00  0.00           H  
ATOM   2177 HD23 LEU   137      10.272   0.295  -3.357  1.00  0.00           H  
ATOM   2178  N   ASP   138      14.335   2.469  -5.182  1.00  0.00           N  
ATOM   2179  CA  ASP   138      15.370   3.242  -4.496  1.00  0.00           C  
ATOM   2180  C   ASP   138      15.975   4.336  -5.400  1.00  0.00           C  
ATOM   2181  O   ASP   138      16.082   5.482  -4.966  1.00  0.00           O  
ATOM   2182  CB  ASP   138      16.454   2.313  -3.898  1.00  0.00           C  
ATOM   2183  CG  ASP   138      17.605   3.051  -3.211  1.00  0.00           C  
ATOM   2184  OD1 ASP   138      17.302   3.779  -2.245  1.00  0.00           O  
ATOM   2185  OD2 ASP   138      18.757   2.920  -3.678  1.00  0.00           O1-
ATOM   2186  H   ASP   138      14.505   1.475  -5.255  1.00  0.00           H  
ATOM   2187  HA  ASP   138      14.872   3.749  -3.667  1.00  0.00           H  
ATOM   2188  HB3 ASP   138      16.851   1.657  -4.669  1.00  0.00           H  
ATOM   2189  HB2 ASP   138      15.992   1.641  -3.173  1.00  0.00           H  
ATOM   2190  N   ASP   139      16.312   3.957  -6.644  1.00  0.00           N  
ATOM   2191  CA  ASP   139      16.809   4.853  -7.688  1.00  0.00           C  
ATOM   2192  C   ASP   139      15.798   5.937  -8.080  1.00  0.00           C  
ATOM   2193  O   ASP   139      16.221   7.079  -8.232  1.00  0.00           O  
ATOM   2194  CB  ASP   139      17.318   4.105  -8.945  1.00  0.00           C  
ATOM   2195  CG  ASP   139      18.502   3.149  -8.715  1.00  0.00           C  
ATOM   2196  OD1 ASP   139      19.295   3.388  -7.776  1.00  0.00           O  
ATOM   2197  OD2 ASP   139      18.679   2.259  -9.576  1.00  0.00           O1-
ATOM   2198  H   ASP   139      16.222   2.983  -6.904  1.00  0.00           H  
ATOM   2199  HA  ASP   139      17.655   5.389  -7.252  1.00  0.00           H  
ATOM   2200  HB3 ASP   139      17.621   4.824  -9.708  1.00  0.00           H  
ATOM   2201  HB2 ASP   139      16.495   3.526  -9.369  1.00  0.00           H  
ATOM   2202  N   TYR   140      14.496   5.605  -8.175  1.00  0.00           N  
ATOM   2203  CA  TYR   140      13.448   6.601  -8.422  1.00  0.00           C  
ATOM   2204  C   TYR   140      13.332   7.633  -7.286  1.00  0.00           C  
ATOM   2205  O   TYR   140      13.202   8.824  -7.566  1.00  0.00           O  
ATOM   2206  CB  TYR   140      12.088   5.931  -8.720  1.00  0.00           C  
ATOM   2207  CG  TYR   140      10.988   6.934  -9.037  1.00  0.00           C  
ATOM   2208  CD1 TYR   140      11.093   7.730 -10.196  1.00  0.00           C  
ATOM   2209  CD2 TYR   140       9.906   7.130  -8.153  1.00  0.00           C  
ATOM   2210  CE1 TYR   140      10.145   8.736 -10.454  1.00  0.00           C  
ATOM   2211  CE2 TYR   140       8.939   8.119  -8.428  1.00  0.00           C  
ATOM   2212  CZ  TYR   140       9.071   8.936  -9.569  1.00  0.00           C  
ATOM   2213  OH  TYR   140       8.175   9.932  -9.824  1.00  0.00           O  
ATOM   2214  H   TYR   140      14.203   4.647  -8.040  1.00  0.00           H  
ATOM   2215  HA  TYR   140      13.746   7.144  -9.320  1.00  0.00           H  
ATOM   2216  HB3 TYR   140      11.779   5.310  -7.878  1.00  0.00           H  
ATOM   2217  HB2 TYR   140      12.188   5.257  -9.571  1.00  0.00           H  
ATOM   2218  HD1 TYR   140      11.922   7.595 -10.875  1.00  0.00           H  
ATOM   2219  HD2 TYR   140       9.823   6.531  -7.258  1.00  0.00           H  
ATOM   2220  HE1 TYR   140      10.248   9.359 -11.331  1.00  0.00           H  
ATOM   2221  HE2 TYR   140       8.112   8.261  -7.750  1.00  0.00           H  
ATOM   2222  HH  TYR   140       7.423   9.947  -9.221  1.00  0.00           H  
ATOM   2223  N   LEU   141      13.410   7.156  -6.034  1.00  0.00           N  
ATOM   2224  CA  LEU   141      13.357   7.977  -4.829  1.00  0.00           C  
ATOM   2225  C   LEU   141      14.584   8.885  -4.653  1.00  0.00           C  
ATOM   2226  O   LEU   141      14.413   9.955  -4.083  1.00  0.00           O  
ATOM   2227  CB  LEU   141      13.131   7.071  -3.603  1.00  0.00           C  
ATOM   2228  CG  LEU   141      11.703   6.486  -3.553  1.00  0.00           C  
ATOM   2229  CD1 LEU   141      11.641   5.265  -2.629  1.00  0.00           C  
ATOM   2230  CD2 LEU   141      10.643   7.542  -3.181  1.00  0.00           C  
ATOM   2231  H   LEU   141      13.517   6.160  -5.889  1.00  0.00           H  
ATOM   2232  HA  LEU   141      12.497   8.642  -4.921  1.00  0.00           H  
ATOM   2233  HB3 LEU   141      13.322   7.617  -2.678  1.00  0.00           H  
ATOM   2234  HB2 LEU   141      13.867   6.266  -3.623  1.00  0.00           H  
ATOM   2235  HG  LEU   141      11.452   6.116  -4.547  1.00  0.00           H  
ATOM   2236 HD11 LEU   141      10.716   4.707  -2.778  1.00  0.00           H  
ATOM   2237 HD12 LEU   141      12.470   4.581  -2.811  1.00  0.00           H  
ATOM   2238 HD13 LEU   141      11.688   5.567  -1.588  1.00  0.00           H  
ATOM   2239 HD21 LEU   141       9.966   7.192  -2.402  1.00  0.00           H  
ATOM   2240 HD22 LEU   141      11.091   8.472  -2.827  1.00  0.00           H  
ATOM   2241 HD23 LEU   141      10.034   7.789  -4.050  1.00  0.00           H  
ATOM   2242  N   ASN   142      15.767   8.483  -5.154  1.00  0.00           N  
ATOM   2243  CA  ASN   142      17.006   9.268  -5.074  1.00  0.00           C  
ATOM   2244  C   ASN   142      17.219  10.214  -6.267  1.00  0.00           C  
ATOM   2245  O   ASN   142      17.961  11.177  -6.088  1.00  0.00           O  
ATOM   2246  CB  ASN   142      18.213   8.317  -4.903  1.00  0.00           C  
ATOM   2247  CG  ASN   142      18.336   7.722  -3.495  1.00  0.00           C  
ATOM   2248  OD1 ASN   142      18.027   8.379  -2.500  1.00  0.00           O  
ATOM   2249  ND2 ASN   142      18.824   6.485  -3.402  1.00  0.00           N  
ATOM   2250  H   ASN   142      15.836   7.579  -5.600  1.00  0.00           H  
ATOM   2251  HA  ASN   142      16.929   9.889  -4.179  1.00  0.00           H  
ATOM   2252  HB3 ASN   142      19.141   8.867  -5.065  1.00  0.00           H  
ATOM   2253  HB2 ASN   142      18.191   7.529  -5.659  1.00  0.00           H  
ATOM   2254 HD22 ASN   142      18.925   6.043  -2.500  1.00  0.00           H  
ATOM   2255 HD21 ASN   142      19.057   5.958  -4.232  1.00  0.00           H  
ATOM   2256  N   THR   143      16.586   9.984  -7.430  1.00  0.00           N  
ATOM   2257  CA  THR   143      16.643  10.918  -8.562  1.00  0.00           C  
ATOM   2258  C   THR   143      15.582  12.026  -8.350  1.00  0.00           C  
ATOM   2259  O   THR   143      14.404  11.701  -8.205  1.00  0.00           O  
ATOM   2260  CB  THR   143      16.334  10.211  -9.908  1.00  0.00           C  
ATOM   2261  OG1 THR   143      15.093   9.528  -9.912  1.00  0.00           O  
ATOM   2262  CG2 THR   143      17.450   9.247 -10.338  1.00  0.00           C  
ATOM   2263  H   THR   143      16.005   9.164  -7.552  1.00  0.00           H  
ATOM   2264  HA  THR   143      17.658  11.308  -8.627  1.00  0.00           H  
ATOM   2265  HB  THR   143      16.257  10.971 -10.688  1.00  0.00           H  
ATOM   2266  HG1 THR   143      14.405  10.148  -9.652  1.00  0.00           H  
ATOM   2267 HG21 THR   143      17.172   8.691 -11.233  1.00  0.00           H  
ATOM   2268 HG22 THR   143      18.362   9.800 -10.566  1.00  0.00           H  
ATOM   2269 HG23 THR   143      17.706   8.530  -9.561  1.00  0.00           H  
ATOM   2270  N   PRO   144      16.008  13.308  -8.290  1.00  0.00           N  
ATOM   2271  CA  PRO   144      15.130  14.439  -7.981  1.00  0.00           C  
ATOM   2272  C   PRO   144      14.183  14.752  -9.132  1.00  0.00           C  
ATOM   2273  O   PRO   144      14.490  14.499 -10.299  1.00  0.00           O  
ATOM   2274  CD  PRO   144      17.348  13.787  -8.578  1.00  0.00           C  
ATOM   2275  CB  PRO   144      16.098  15.607  -7.745  1.00  0.00           C  
ATOM   2276  CG  PRO   144      17.238  15.308  -8.688  1.00  0.00           C  
ATOM   2277  HA  PRO   144      14.543  14.239  -7.085  1.00  0.00           H  
ATOM   2278  HD2 PRO   144      17.756  13.363  -9.495  1.00  0.00           H  
ATOM   2279  HD3 PRO   144      17.959  13.493  -7.725  1.00  0.00           H  
ATOM   2280  HB3 PRO   144      16.451  15.589  -6.713  1.00  0.00           H  
ATOM   2281  HB2 PRO   144      15.663  16.590  -7.926  1.00  0.00           H  
ATOM   2282  HG2 PRO   144      16.962  15.580  -9.706  1.00  0.00           H  
ATOM   2283  HG3 PRO   144      18.141  15.860  -8.436  1.00  0.00           H  
ATOM   2284  N   LEU   145      13.047  15.332  -8.749  1.00  0.00           N  
ATOM   2285  CA  LEU   145      12.039  15.827  -9.670  1.00  0.00           C  
ATOM   2286  C   LEU   145      12.542  17.106 -10.380  1.00  0.00           C  
ATOM   2287  O   LEU   145      13.447  17.759  -9.858  1.00  0.00           O  
ATOM   2288  CB  LEU   145      10.755  16.094  -8.864  1.00  0.00           C  
ATOM   2289  CG  LEU   145      10.280  14.906  -8.001  1.00  0.00           C  
ATOM   2290  CD1 LEU   145       9.130  15.351  -7.093  1.00  0.00           C  
ATOM   2291  CD2 LEU   145       9.913  13.659  -8.834  1.00  0.00           C  
ATOM   2292  H   LEU   145      12.889  15.519  -7.769  1.00  0.00           H  
ATOM   2293  HA  LEU   145      11.856  15.036 -10.396  1.00  0.00           H  
ATOM   2294  HB3 LEU   145       9.951  16.373  -9.540  1.00  0.00           H  
ATOM   2295  HB2 LEU   145      10.915  16.957  -8.213  1.00  0.00           H  
ATOM   2296  HG  LEU   145      11.085  14.610  -7.330  1.00  0.00           H  
ATOM   2297 HD11 LEU   145       8.593  14.487  -6.714  1.00  0.00           H  
ATOM   2298 HD12 LEU   145       9.504  15.903  -6.230  1.00  0.00           H  
ATOM   2299 HD13 LEU   145       8.420  15.993  -7.614  1.00  0.00           H  
ATOM   2300 HD21 LEU   145       8.945  13.242  -8.559  1.00  0.00           H  
ATOM   2301 HD22 LEU   145       9.868  13.879  -9.901  1.00  0.00           H  
ATOM   2302 HD23 LEU   145      10.653  12.870  -8.695  1.00  0.00           H  
ATOM   2303  N   PRO   146      11.936  17.471 -11.532  1.00  0.00           N  
ATOM   2304  CA  PRO   146      12.210  18.751 -12.220  1.00  0.00           C  
ATOM   2305  C   PRO   146      12.187  20.027 -11.349  1.00  0.00           C  
ATOM   2306  O   PRO   146      13.083  20.853 -11.498  1.00  0.00           O  
ATOM   2307  CD  PRO   146      11.023  16.635 -12.314  1.00  0.00           C  
ATOM   2308  CB  PRO   146      11.156  18.786 -13.336  1.00  0.00           C  
ATOM   2309  CG  PRO   146      10.923  17.322 -13.669  1.00  0.00           C  
ATOM   2310  HA  PRO   146      13.200  18.659 -12.671  1.00  0.00           H  
ATOM   2311  HD2 PRO   146      10.050  16.609 -11.829  1.00  0.00           H  
ATOM   2312  HD3 PRO   146      11.372  15.611 -12.441  1.00  0.00           H  
ATOM   2313  HB3 PRO   146      11.479  19.362 -14.203  1.00  0.00           H  
ATOM   2314  HB2 PRO   146      10.225  19.227 -12.975  1.00  0.00           H  
ATOM   2315  HG2 PRO   146       9.979  17.135 -14.182  1.00  0.00           H  
ATOM   2316  HG3 PRO   146      11.731  16.971 -14.313  1.00  0.00           H  
ATOM   2317  N   GLU   147      11.216  20.133 -10.424  1.00  0.00           N  
ATOM   2318  CA  GLU   147      11.049  21.225  -9.455  1.00  0.00           C  
ATOM   2319  C   GLU   147      12.199  21.305  -8.438  1.00  0.00           C  
ATOM   2320  O   GLU   147      12.579  22.401  -8.028  1.00  0.00           O  
ATOM   2321  CB  GLU   147       9.724  21.060  -8.665  1.00  0.00           C  
ATOM   2322  CG  GLU   147       8.455  20.752  -9.491  1.00  0.00           C  
ATOM   2323  CD  GLU   147       8.144  19.251  -9.558  1.00  0.00           C  
ATOM   2324  OE1 GLU   147       8.778  18.578 -10.395  1.00  0.00           O  
ATOM   2325  OE2 GLU   147       7.278  18.787  -8.783  1.00  0.00           O1-
ATOM   2326  H   GLU   147      10.499  19.417 -10.389  1.00  0.00           H  
ATOM   2327  HA  GLU   147      11.014  22.162 -10.014  1.00  0.00           H  
ATOM   2328  HB3 GLU   147       9.542  21.990  -8.126  1.00  0.00           H  
ATOM   2329  HB2 GLU   147       9.842  20.306  -7.884  1.00  0.00           H  
ATOM   2330  HG3 GLU   147       8.542  21.164 -10.497  1.00  0.00           H  
ATOM   2331  HG2 GLU   147       7.604  21.264  -9.038  1.00  0.00           H  
ATOM   2332  N   GLU   148      12.713  20.133  -8.042  1.00  0.00           N  
ATOM   2333  CA  GLU   148      13.790  19.967  -7.072  1.00  0.00           C  
ATOM   2334  C   GLU   148      15.171  20.293  -7.674  1.00  0.00           C  
ATOM   2335  O   GLU   148      16.033  20.806  -6.961  1.00  0.00           O  
ATOM   2336  CB  GLU   148      13.661  18.541  -6.513  1.00  0.00           C  
ATOM   2337  CG  GLU   148      14.614  18.187  -5.359  1.00  0.00           C  
ATOM   2338  CD  GLU   148      14.194  16.911  -4.614  1.00  0.00           C  
ATOM   2339  OE1 GLU   148      13.591  16.010  -5.242  1.00  0.00           O  
ATOM   2340  OE2 GLU   148      14.479  16.852  -3.399  1.00  0.00           O1-
ATOM   2341  H   GLU   148      12.352  19.280  -8.446  1.00  0.00           H  
ATOM   2342  HA  GLU   148      13.616  20.666  -6.252  1.00  0.00           H  
ATOM   2343  HB3 GLU   148      13.797  17.822  -7.319  1.00  0.00           H  
ATOM   2344  HB2 GLU   148      12.632  18.409  -6.174  1.00  0.00           H  
ATOM   2345  HG3 GLU   148      14.649  19.019  -4.653  1.00  0.00           H  
ATOM   2346  HG2 GLU   148      15.630  18.055  -5.733  1.00  0.00           H  
ATOM   2347  N   ILE   149      15.318  20.070  -8.992  1.00  0.00           N  
ATOM   2348  CA  ILE   149      16.451  20.505  -9.813  1.00  0.00           C  
ATOM   2349  C   ILE   149      16.481  22.043 -10.015  1.00  0.00           C  
ATOM   2350  O   ILE   149      17.561  22.596 -10.224  1.00  0.00           O  
ATOM   2351  CB  ILE   149      16.448  19.754 -11.185  1.00  0.00           C  
ATOM   2352  CG1 ILE   149      16.695  18.240 -10.976  1.00  0.00           C  
ATOM   2353  CG2 ILE   149      17.431  20.298 -12.248  1.00  0.00           C  
ATOM   2354  CD1 ILE   149      16.329  17.365 -12.186  1.00  0.00           C  
ATOM   2355  H   ILE   149      14.557  19.635  -9.497  1.00  0.00           H  
ATOM   2356  HA  ILE   149      17.367  20.237  -9.282  1.00  0.00           H  
ATOM   2357  HB  ILE   149      15.448  19.857 -11.605  1.00  0.00           H  
ATOM   2358 HG13 ILE   149      16.127  17.875 -10.121  1.00  0.00           H  
ATOM   2359 HG12 ILE   149      17.742  18.076 -10.716  1.00  0.00           H  
ATOM   2360 HG21 ILE   149      17.422  19.685 -13.149  1.00  0.00           H  
ATOM   2361 HG22 ILE   149      17.174  21.308 -12.567  1.00  0.00           H  
ATOM   2362 HG23 ILE   149      18.453  20.311 -11.869  1.00  0.00           H  
ATOM   2363 HD11 ILE   149      15.895  16.419 -11.863  1.00  0.00           H  
ATOM   2364 HD12 ILE   149      15.601  17.850 -12.836  1.00  0.00           H  
ATOM   2365 HD13 ILE   149      17.211  17.135 -12.785  1.00  0.00           H  
ATOM   2366  N   ASP   150      15.319  22.710  -9.885  1.00  0.00           N  
ATOM   2367  CA  ASP   150      15.160  24.171  -9.946  1.00  0.00           C  
ATOM   2368  C   ASP   150      15.467  24.887  -8.612  1.00  0.00           C  
ATOM   2369  O   ASP   150      15.552  26.115  -8.618  1.00  0.00           O  
ATOM   2370  CB  ASP   150      13.757  24.592 -10.465  1.00  0.00           C  
ATOM   2371  CG  ASP   150      13.340  24.017 -11.831  1.00  0.00           C  
ATOM   2372  OD1 ASP   150      14.233  23.787 -12.679  1.00  0.00           O  
ATOM   2373  OD2 ASP   150      12.112  23.969 -12.066  1.00  0.00           O1-
ATOM   2374  H   ASP   150      14.469  22.186  -9.727  1.00  0.00           H  
ATOM   2375  HA  ASP   150      15.896  24.556 -10.655  1.00  0.00           H  
ATOM   2376  HB3 ASP   150      13.710  25.679 -10.557  1.00  0.00           H  
ATOM   2377  HB2 ASP   150      13.000  24.308  -9.733  1.00  0.00           H  
ATOM   2378  N   ALA   151      15.633  24.135  -7.508  1.00  0.00           N  
ATOM   2379  CA  ALA   151      15.920  24.665  -6.171  1.00  0.00           C  
ATOM   2380  C   ALA   151      17.417  24.646  -5.798  1.00  0.00           C  
ATOM   2381  O   ALA   151      17.755  25.152  -4.727  1.00  0.00           O  
ATOM   2382  CB  ALA   151      15.088  23.882  -5.146  1.00  0.00           C  
ATOM   2383  H   ALA   151      15.547  23.131  -7.577  1.00  0.00           H  
ATOM   2384  HA  ALA   151      15.599  25.707  -6.116  1.00  0.00           H  
ATOM   2385  HB1 ALA   151      15.213  24.280  -4.138  1.00  0.00           H  
ATOM   2386  HB2 ALA   151      14.025  23.932  -5.387  1.00  0.00           H  
ATOM   2387  HB3 ALA   151      15.371  22.828  -5.124  1.00  0.00           H  
ATOM   2388  N   ASN   152      18.287  24.098  -6.671  1.00  3.60           N  
ATOM   2389  CA  ASN   152      19.752  24.148  -6.548  1.00  3.60           C  
ATOM   2390  C   ASN   152      20.287  25.532  -6.981  1.00  3.60           C  
ATOM   2391  O   ASN   152      19.784  26.544  -6.497  1.00  3.60           O  
ATOM   2392  CB  ASN   152      20.381  22.934  -7.302  1.00  3.60           C  
ATOM   2393  CG  ASN   152      20.404  21.620  -6.514  1.00  3.60           C  
ATOM   2394  OD1 ASN   152      20.373  21.609  -5.285  1.00  3.60           O  
ATOM   2395  ND2 ASN   152      20.533  20.499  -7.222  1.00  3.60           N  
ATOM   2396  H   ASN   152      17.929  23.707  -7.531  1.00  3.60           H  
ATOM   2397  HA  ASN   152      19.957  24.047  -5.481  1.00  3.60           H  
ATOM   2398  HB3 ASN   152      21.441  23.098  -7.497  1.00  3.60           H  
ATOM   2399  HB2 ASN   152      19.911  22.797  -8.277  1.00  3.60           H  
ATOM   2400 HD22 ASN   152      20.582  19.607  -6.753  1.00  3.60           H  
ATOM   2401 HD21 ASN   152      20.592  20.526  -8.230  1.00  3.60           H  
ATOM   2402  N   THR   153      21.346  25.545  -7.807  1.00135.22           N  
ATOM   2403  CA  THR   153      22.231  26.664  -8.119  1.00135.22           C  
ATOM   2404  C   THR   153      22.954  27.243  -6.869  1.00135.22           C  
ATOM   2405  O   THR   153      22.467  28.227  -6.314  1.00135.22           O  
ATOM   2406  CB  THR   153      21.654  27.747  -9.093  1.00135.22           C  
ATOM   2407  OG1 THR   153      22.602  28.777  -9.322  1.00135.22           O  
ATOM   2408  CG2 THR   153      20.331  28.439  -8.725  1.00135.22           C  
ATOM   2409  H   THR   153      21.664  24.658  -8.170  1.00135.22           H  
ATOM   2410  HA  THR   153      22.972  26.221  -8.760  1.00135.22           H  
ATOM   2411  HB  THR   153      21.498  27.268 -10.060  1.00135.22           H  
ATOM   2412  HG1 THR   153      23.371  28.398  -9.754  1.00135.22           H  
ATOM   2413 HG21 THR   153      20.097  29.236  -9.432  1.00135.22           H  
ATOM   2414 HG22 THR   153      19.495  27.742  -8.760  1.00135.22           H  
ATOM   2415 HG23 THR   153      20.365  28.887  -7.732  1.00135.22           H  
ATOM   2416  N   CYS   154      24.082  26.689  -6.363  1.00191.74           N  
ATOM   2417  CA  CYS   154      24.827  25.417  -6.532  1.00191.74           C  
ATOM   2418  C   CYS   154      24.802  24.668  -7.891  1.00191.74           C  
ATOM   2419  O   CYS   154      25.119  25.303  -8.896  1.00191.74           O  
ATOM   2420  CB  CYS   154      24.740  24.536  -5.264  1.00191.74           C  
ATOM   2421  SG  CYS   154      23.065  23.932  -4.917  1.00191.74           S  
ATOM   2422  H   CYS   154      24.460  27.218  -5.590  1.00191.74           H  
ATOM   2423  HA  CYS   154      25.859  25.772  -6.513  1.00191.74           H  
ATOM   2424  HB3 CYS   154      25.091  25.095  -4.396  1.00191.74           H  
ATOM   2425  HB2 CYS   154      25.401  23.673  -5.350  1.00191.74           H  
ATOM   2426  HG  CYS   154      22.972  23.097  -5.955  1.00191.74           H  
ATOM   2427  N   GLY   155      24.503  23.352  -7.930  1.00159.70           N  
ATOM   2428  CA  GLY   155      24.382  22.622  -9.200  1.00159.70           C  
ATOM   2429  C   GLY   155      24.727  21.130  -9.078  1.00159.70           C  
ATOM   2430  O   GLY   155      25.152  20.657  -8.024  1.00159.70           O  
ATOM   2431  H   GLY   155      24.324  22.834  -7.083  1.00159.70           H  
ATOM   2432  HA3 GLY   155      25.034  23.046  -9.965  1.00159.70           H  
ATOM   2433  HA2 GLY   155      23.357  22.723  -9.558  1.00159.70           H  
ATOM   2434  N   GLU   156      24.508  20.414 -10.204  1.00329.64           N  
ATOM   2435  CA  GLU   156      24.537  18.952 -10.413  1.00329.64           C  
ATOM   2436  C   GLU   156      23.325  18.266  -9.746  1.00329.64           C  
ATOM   2437  O   GLU   156      22.617  18.897  -8.959  1.00329.64           O  
ATOM   2438  CB  GLU   156      25.916  18.353  -9.992  1.00329.64           C  
ATOM   2439  CG  GLU   156      26.207  16.873 -10.351  1.00329.64           C  
ATOM   2440  CD  GLU   156      26.101  16.563 -11.851  1.00329.64           C  
ATOM   2441  OE1 GLU   156      26.971  17.058 -12.602  1.00329.64           O  
ATOM   2442  OE2 GLU   156      25.151  15.839 -12.225  1.00329.64           O1-
ATOM   2443  H   GLU   156      24.196  20.927 -11.015  1.00329.64           H  
ATOM   2444  HA  GLU   156      24.416  18.817 -11.488  1.00329.64           H  
ATOM   2445  HB3 GLU   156      26.030  18.440  -8.912  1.00329.64           H  
ATOM   2446  HB2 GLU   156      26.710  18.970 -10.415  1.00329.64           H  
ATOM   2447  HG3 GLU   156      25.573  16.199  -9.776  1.00329.64           H  
ATOM   2448  HG2 GLU   156      27.222  16.633 -10.034  1.00329.64           H  
ATOM   2449  N   ASP   157      23.099  16.977 -10.048  1.00 68.63           N  
ATOM   2450  CA  ASP   157      22.230  16.138  -9.227  1.00 68.63           C  
ATOM   2451  C   ASP   157      22.972  15.787  -7.917  1.00 68.63           C  
ATOM   2452  O   ASP   157      23.926  15.011  -7.942  1.00 68.63           O  
ATOM   2453  CB  ASP   157      21.699  14.888  -9.974  1.00 68.63           C  
ATOM   2454  CG  ASP   157      20.734  13.997  -9.169  1.00 68.63           C  
ATOM   2455  OD1 ASP   157      20.249  14.451  -8.113  1.00 68.63           O  
ATOM   2456  OD2 ASP   157      20.427  12.889  -9.659  1.00 68.63           O1-
ATOM   2457  H   ASP   157      23.685  16.504 -10.726  1.00 68.63           H  
ATOM   2458  HA  ASP   157      21.348  16.735  -8.977  1.00 68.63           H  
ATOM   2459  HB3 ASP   157      22.542  14.287 -10.318  1.00 68.63           H  
ATOM   2460  HB2 ASP   157      21.188  15.211 -10.881  1.00 68.63           H  
ATOM   2461  N   LYS   158      22.476  16.358  -6.808  1.00  1.08           N  
ATOM   2462  CA  LYS   158      22.961  16.146  -5.443  1.00  1.08           C  
ATOM   2463  C   LYS   158      22.138  15.072  -4.686  1.00  1.08           C  
ATOM   2464  O   LYS   158      22.361  14.850  -3.498  1.00  1.08           O  
ATOM   2465  CB  LYS   158      22.944  17.526  -4.743  1.00  1.08           C  
ATOM   2466  CG  LYS   158      23.693  17.588  -3.400  1.00  1.08           C  
ATOM   2467  CD  LYS   158      23.700  18.989  -2.783  1.00  1.08           C  
ATOM   2468  CE  LYS   158      24.370  18.986  -1.400  1.00  1.08           C  
ATOM   2469  NZ  LYS   158      24.335  20.319  -0.776  1.00  1.08           N1+
ATOM   2470  H   LYS   158      21.679  16.971  -6.895  1.00  1.08           H  
ATOM   2471  HA  LYS   158      23.994  15.793  -5.474  1.00  1.08           H  
ATOM   2472  HB3 LYS   158      21.913  17.861  -4.613  1.00  1.08           H  
ATOM   2473  HB2 LYS   158      23.413  18.255  -5.406  1.00  1.08           H  
ATOM   2474  HG3 LYS   158      24.717  17.241  -3.538  1.00  1.08           H  
ATOM   2475  HG2 LYS   158      23.238  16.922  -2.672  1.00  1.08           H  
ATOM   2476  HD3 LYS   158      22.674  19.352  -2.704  1.00  1.08           H  
ATOM   2477  HD2 LYS   158      24.221  19.676  -3.452  1.00  1.08           H  
ATOM   2478  HE3 LYS   158      25.409  18.666  -1.485  1.00  1.08           H  
ATOM   2479  HE2 LYS   158      23.868  18.281  -0.737  1.00  1.08           H  
ATOM   2480  HZ1 LYS   158      23.375  20.611  -0.659  1.00  1.08           H  
ATOM   2481  HZ2 LYS   158      24.787  20.283   0.126  1.00  1.08           H  
ATOM   2482  HZ3 LYS   158      24.817  20.981  -1.367  1.00  1.08           H  
ATOM   2483  N   GLY   159      21.195  14.414  -5.376  1.00  0.00           N  
ATOM   2484  CA  GLY   159      20.247  13.460  -4.818  1.00  0.00           C  
ATOM   2485  C   GLY   159      18.989  14.200  -4.346  1.00  0.00           C  
ATOM   2486  O   GLY   159      19.025  15.380  -3.991  1.00  0.00           O  
ATOM   2487  H   GLY   159      21.069  14.626  -6.359  1.00  0.00           H  
ATOM   2488  HA3 GLY   159      20.681  12.898  -3.990  1.00  0.00           H  
ATOM   2489  HA2 GLY   159      19.993  12.743  -5.598  1.00  0.00           H  
ATOM   2490  N   SER   160      17.869  13.470  -4.321  1.00  0.00           N  
ATOM   2491  CA  SER   160      16.585  13.935  -3.810  1.00  0.00           C  
ATOM   2492  C   SER   160      16.549  13.887  -2.273  1.00  0.00           C  
ATOM   2493  O   SER   160      17.120  12.976  -1.674  1.00  0.00           O  
ATOM   2494  CB  SER   160      15.492  13.039  -4.406  1.00  0.00           C  
ATOM   2495  OG  SER   160      14.196  13.431  -3.999  1.00  0.00           O  
ATOM   2496  H   SER   160      17.897  12.516  -4.657  1.00  0.00           H  
ATOM   2497  HA  SER   160      16.426  14.959  -4.149  1.00  0.00           H  
ATOM   2498  HB3 SER   160      15.668  12.016  -4.088  1.00  0.00           H  
ATOM   2499  HB2 SER   160      15.543  13.038  -5.491  1.00  0.00           H  
ATOM   2500  HG  SER   160      14.018  14.310  -4.359  1.00  0.00           H  
ATOM   2501  N   ARG   161      15.816  14.842  -1.687  1.00  0.00           N  
ATOM   2502  CA  ARG   161      15.483  14.911  -0.268  1.00  0.00           C  
ATOM   2503  C   ARG   161      13.965  14.748  -0.028  1.00  0.00           C  
ATOM   2504  O   ARG   161      13.560  14.661   1.132  1.00  0.00           O  
ATOM   2505  CB  ARG   161      16.065  16.229   0.302  1.00  0.00           C  
ATOM   2506  CG  ARG   161      15.752  16.478   1.789  1.00  0.00           C  
ATOM   2507  CD  ARG   161      16.505  17.655   2.415  1.00  0.00           C  
ATOM   2508  NE  ARG   161      16.225  17.725   3.860  1.00  0.00           N  
ATOM   2509  CZ  ARG   161      16.584  18.692   4.723  1.00  0.00           C  
ATOM   2510  NH1 ARG   161      17.302  19.759   4.339  1.00  0.00           N  
ATOM   2511  NH2 ARG   161      16.211  18.583   6.005  1.00  0.00           N1+
ATOM   2512  H   ARG   161      15.391  15.558  -2.269  1.00  0.00           H  
ATOM   2513  HA  ARG   161      15.956  14.084   0.267  1.00  0.00           H  
ATOM   2514  HB3 ARG   161      15.695  17.075  -0.280  1.00  0.00           H  
ATOM   2515  HB2 ARG   161      17.147  16.219   0.163  1.00  0.00           H  
ATOM   2516  HG3 ARG   161      15.870  15.571   2.383  1.00  0.00           H  
ATOM   2517  HG2 ARG   161      14.696  16.746   1.840  1.00  0.00           H  
ATOM   2518  HD3 ARG   161      16.103  18.578   1.994  1.00  0.00           H  
ATOM   2519  HD2 ARG   161      17.571  17.636   2.186  1.00  0.00           H  
ATOM   2520  HE  ARG   161      15.690  16.950   4.224  1.00  0.00           H  
ATOM   2521 HH12 ARG   161      17.560  20.475   5.002  1.00  0.00           H  
ATOM   2522 HH11 ARG   161      17.584  19.852   3.374  1.00  0.00           H  
ATOM   2523 HH22 ARG   161      16.467  19.296   6.673  1.00  0.00           H  
ATOM   2524 HH21 ARG   161      15.675  17.787   6.316  1.00  0.00           H  
ATOM   2525  N   ARG   162      13.148  14.684  -1.098  1.00  0.00           N  
ATOM   2526  CA  ARG   162      11.684  14.633  -1.030  1.00  0.00           C  
ATOM   2527  C   ARG   162      11.142  13.452  -0.197  1.00  0.00           C  
ATOM   2528  O   ARG   162      11.760  12.387  -0.181  1.00  0.00           O  
ATOM   2529  CB  ARG   162      11.106  14.687  -2.460  1.00  0.00           C  
ATOM   2530  CG  ARG   162      10.864  13.322  -3.129  1.00  0.00           C  
ATOM   2531  CD  ARG   162      10.402  13.466  -4.576  1.00  0.00           C  
ATOM   2532  NE  ARG   162      10.226  12.173  -5.252  1.00  0.00           N  
ATOM   2533  CZ  ARG   162      11.149  11.464  -5.918  1.00  0.00           C  
ATOM   2534  NH1 ARG   162      12.422  11.857  -6.001  1.00  0.00           N  
ATOM   2535  NH2 ARG   162      10.782  10.333  -6.526  1.00  0.00           N1+
ATOM   2536  H   ARG   162      13.546  14.740  -2.026  1.00  0.00           H  
ATOM   2537  HA  ARG   162      11.423  15.560  -0.528  1.00  0.00           H  
ATOM   2538  HB3 ARG   162      11.731  15.319  -3.091  1.00  0.00           H  
ATOM   2539  HB2 ARG   162      10.143  15.197  -2.412  1.00  0.00           H  
ATOM   2540  HG3 ARG   162      10.043  12.869  -2.578  1.00  0.00           H  
ATOM   2541  HG2 ARG   162      11.712  12.641  -3.039  1.00  0.00           H  
ATOM   2542  HD3 ARG   162      11.012  14.178  -5.131  1.00  0.00           H  
ATOM   2543  HD2 ARG   162       9.396  13.875  -4.559  1.00  0.00           H  
ATOM   2544  HE  ARG   162       9.300  11.774  -5.176  1.00  0.00           H  
ATOM   2545 HH12 ARG   162      13.087  11.344  -6.567  1.00  0.00           H  
ATOM   2546 HH11 ARG   162      12.737  12.670  -5.488  1.00  0.00           H  
ATOM   2547 HH22 ARG   162      11.464   9.782  -7.032  1.00  0.00           H  
ATOM   2548 HH21 ARG   162       9.810  10.051  -6.528  1.00  0.00           H  
ATOM   2549  N   LYS   163      10.006  13.662   0.485  1.00  0.00           N  
ATOM   2550  CA  LYS   163       9.485  12.694   1.452  1.00  0.00           C  
ATOM   2551  C   LYS   163       8.870  11.424   0.841  1.00  0.00           C  
ATOM   2552  O   LYS   163       9.013  10.363   1.447  1.00  0.00           O  
ATOM   2553  CB  LYS   163       8.487  13.367   2.412  1.00  0.00           C  
ATOM   2554  CG  LYS   163       9.114  14.481   3.262  1.00  0.00           C  
ATOM   2555  CD  LYS   163       8.197  14.923   4.415  1.00  0.00           C  
ATOM   2556  CE  LYS   163       8.657  16.208   5.126  1.00  0.00           C  
ATOM   2557  NZ  LYS   163       9.989  16.075   5.746  1.00  0.00           N1+
ATOM   2558  H   LYS   163       9.539  14.559   0.427  1.00  0.00           H  
ATOM   2559  HA  LYS   163      10.336  12.367   2.047  1.00  0.00           H  
ATOM   2560  HB3 LYS   163       8.085  12.608   3.084  1.00  0.00           H  
ATOM   2561  HB2 LYS   163       7.634  13.759   1.861  1.00  0.00           H  
ATOM   2562  HG3 LYS   163       9.338  15.338   2.627  1.00  0.00           H  
ATOM   2563  HG2 LYS   163      10.069  14.136   3.660  1.00  0.00           H  
ATOM   2564  HD3 LYS   163       8.112  14.112   5.140  1.00  0.00           H  
ATOM   2565  HD2 LYS   163       7.189  15.079   4.028  1.00  0.00           H  
ATOM   2566  HE3 LYS   163       7.940  16.474   5.903  1.00  0.00           H  
ATOM   2567  HE2 LYS   163       8.680  17.038   4.419  1.00  0.00           H  
ATOM   2568  HZ1 LYS   163       9.974  15.323   6.420  1.00  0.00           H  
ATOM   2569  HZ2 LYS   163      10.671  15.871   5.029  1.00  0.00           H  
ATOM   2570  HZ3 LYS   163      10.234  16.939   6.208  1.00  0.00           H  
ATOM   2571  N   PHE   164       8.183  11.558  -0.306  1.00  0.00           N  
ATOM   2572  CA  PHE   164       7.321  10.522  -0.889  1.00  0.00           C  
ATOM   2573  C   PHE   164       7.627  10.311  -2.384  1.00  0.00           C  
ATOM   2574  O   PHE   164       8.598  10.879  -2.880  1.00  0.00           O  
ATOM   2575  CB  PHE   164       5.847  10.885  -0.599  1.00  0.00           C  
ATOM   2576  CG  PHE   164       5.539  11.087   0.878  1.00  0.00           C  
ATOM   2577  CD1 PHE   164       5.717  10.037   1.802  1.00  0.00           C  
ATOM   2578  CD2 PHE   164       5.163  12.358   1.356  1.00  0.00           C  
ATOM   2579  CE1 PHE   164       5.517  10.264   3.156  1.00  0.00           C  
ATOM   2580  CE2 PHE   164       4.954  12.563   2.713  1.00  0.00           C  
ATOM   2581  CZ  PHE   164       5.134  11.519   3.611  1.00  0.00           C  
ATOM   2582  H   PHE   164       8.127  12.466  -0.749  1.00  0.00           H  
ATOM   2583  HA  PHE   164       7.527   9.566  -0.422  1.00  0.00           H  
ATOM   2584  HB3 PHE   164       5.196  10.092  -0.954  1.00  0.00           H  
ATOM   2585  HB2 PHE   164       5.559  11.779  -1.155  1.00  0.00           H  
ATOM   2586  HD1 PHE   164       6.025   9.058   1.467  1.00  0.00           H  
ATOM   2587  HD2 PHE   164       5.053  13.174   0.663  1.00  0.00           H  
ATOM   2588  HE1 PHE   164       5.661   9.458   3.857  1.00  0.00           H  
ATOM   2589  HE2 PHE   164       4.664  13.540   3.070  1.00  0.00           H  
ATOM   2590  HZ  PHE   164       4.981  11.683   4.668  1.00  0.00           H  
ATOM   2591  N   LEU   165       6.834   9.471  -3.082  1.00  0.00           N  
ATOM   2592  CA  LEU   165       7.027   9.159  -4.510  1.00  0.00           C  
ATOM   2593  C   LEU   165       6.976  10.388  -5.429  1.00  0.00           C  
ATOM   2594  O   LEU   165       7.744  10.439  -6.387  1.00  0.00           O  
ATOM   2595  CB  LEU   165       5.970   8.147  -5.015  1.00  0.00           C  
ATOM   2596  CG  LEU   165       6.171   6.683  -4.578  1.00  0.00           C  
ATOM   2597  CD1 LEU   165       4.924   5.847  -4.942  1.00  0.00           C  
ATOM   2598  CD2 LEU   165       7.475   6.071  -5.133  1.00  0.00           C  
ATOM   2599  H   LEU   165       6.052   9.013  -2.629  1.00  0.00           H  
ATOM   2600  HA  LEU   165       8.021   8.727  -4.618  1.00  0.00           H  
ATOM   2601  HB3 LEU   165       5.945   8.151  -6.107  1.00  0.00           H  
ATOM   2602  HB2 LEU   165       4.983   8.496  -4.706  1.00  0.00           H  
ATOM   2603  HG  LEU   165       6.261   6.678  -3.494  1.00  0.00           H  
ATOM   2604 HD11 LEU   165       4.445   5.451  -4.047  1.00  0.00           H  
ATOM   2605 HD12 LEU   165       4.174   6.445  -5.456  1.00  0.00           H  
ATOM   2606 HD13 LEU   165       5.144   5.002  -5.594  1.00  0.00           H  
ATOM   2607 HD21 LEU   165       7.315   5.128  -5.654  1.00  0.00           H  
ATOM   2608 HD22 LEU   165       7.971   6.737  -5.836  1.00  0.00           H  
ATOM   2609 HD23 LEU   165       8.179   5.870  -4.325  1.00  0.00           H  
ATOM   2610  N   ASP   166       6.068  11.329  -5.136  1.00  0.00           N  
ATOM   2611  CA  ASP   166       5.709  12.416  -6.045  1.00  0.00           C  
ATOM   2612  C   ASP   166       6.171  13.802  -5.553  1.00  0.00           C  
ATOM   2613  O   ASP   166       6.102  14.758  -6.326  1.00  0.00           O  
ATOM   2614  CB  ASP   166       4.184  12.387  -6.278  1.00  0.00           C  
ATOM   2615  CG  ASP   166       3.731  13.200  -7.492  1.00  0.00           C  
ATOM   2616  OD1 ASP   166       4.139  12.815  -8.608  1.00  0.00           O  
ATOM   2617  OD2 ASP   166       3.055  14.230  -7.285  1.00  0.00           O1-
ATOM   2618  H   ASP   166       5.479  11.216  -4.323  1.00  0.00           H  
ATOM   2619  HA  ASP   166       6.210  12.268  -7.004  1.00  0.00           H  
ATOM   2620  HB3 ASP   166       3.672  12.722  -5.375  1.00  0.00           H  
ATOM   2621  HB2 ASP   166       3.851  11.357  -6.419  1.00  0.00           H  
ATOM   2622  N   GLY   167       6.641  13.906  -4.303  1.00  0.00           N  
ATOM   2623  CA  GLY   167       6.981  15.187  -3.696  1.00  0.00           C  
ATOM   2624  C   GLY   167       6.946  15.015  -2.179  1.00  0.00           C  
ATOM   2625  O   GLY   167       7.246  13.940  -1.660  1.00  0.00           O  
ATOM   2626  H   GLY   167       6.699  13.088  -3.713  1.00  0.00           H  
ATOM   2627  HA3 GLY   167       6.265  15.956  -3.992  1.00  0.00           H  
ATOM   2628  HA2 GLY   167       7.970  15.519  -4.009  1.00  0.00           H  
ATOM   2629  N   ASP   168       6.605  16.107  -1.480  1.00  0.00           N  
ATOM   2630  CA  ASP   168       6.513  16.189  -0.017  1.00  0.00           C  
ATOM   2631  C   ASP   168       5.103  15.920   0.538  1.00  0.00           C  
ATOM   2632  O   ASP   168       4.952  15.931   1.760  1.00  0.00           O  
ATOM   2633  CB  ASP   168       7.075  17.531   0.519  1.00  0.00           C  
ATOM   2634  CG  ASP   168       8.569  17.761   0.239  1.00  0.00           C  
ATOM   2635  OD1 ASP   168       9.325  16.766   0.219  1.00  0.00           O  
ATOM   2636  OD2 ASP   168       8.966  18.946   0.204  1.00  0.00           O1-
ATOM   2637  H   ASP   168       6.397  16.962  -1.975  1.00  0.00           H  
ATOM   2638  HA  ASP   168       7.117  15.387   0.409  1.00  0.00           H  
ATOM   2639  HB3 ASP   168       6.941  17.600   1.600  1.00  0.00           H  
ATOM   2640  HB2 ASP   168       6.510  18.355   0.078  1.00  0.00           H  
ATOM   2641  N   GLU   169       4.120  15.634  -0.332  1.00  0.00           N  
ATOM   2642  CA  GLU   169       2.771  15.216   0.055  1.00  0.00           C  
ATOM   2643  C   GLU   169       2.489  13.796  -0.449  1.00  0.00           C  
ATOM   2644  O   GLU   169       2.953  13.422  -1.528  1.00  0.00           O  
ATOM   2645  CB  GLU   169       1.728  16.200  -0.522  1.00  0.00           C  
ATOM   2646  CG  GLU   169       1.793  17.648   0.021  1.00  0.00           C  
ATOM   2647  CD  GLU   169       1.229  17.881   1.436  1.00  0.00           C  
ATOM   2648  OE1 GLU   169       1.030  16.903   2.194  1.00  0.00           O  
ATOM   2649  OE2 GLU   169       0.994  19.070   1.744  1.00  0.00           O1-
ATOM   2650  H   GLU   169       4.321  15.615  -1.321  1.00  0.00           H  
ATOM   2651  HA  GLU   169       2.683  15.186   1.141  1.00  0.00           H  
ATOM   2652  HB3 GLU   169       0.721  15.805  -0.371  1.00  0.00           H  
ATOM   2653  HB2 GLU   169       1.851  16.243  -1.606  1.00  0.00           H  
ATOM   2654  HG3 GLU   169       1.235  18.287  -0.666  1.00  0.00           H  
ATOM   2655  HG2 GLU   169       2.820  18.015  -0.005  1.00  0.00           H  
ATOM   2656  N   LEU   170       1.701  13.047   0.343  1.00  0.00           N  
ATOM   2657  CA  LEU   170       1.190  11.725  -0.017  1.00  0.00           C  
ATOM   2658  C   LEU   170       0.119  11.840  -1.118  1.00  0.00           C  
ATOM   2659  O   LEU   170      -0.743  12.717  -1.056  1.00  0.00           O  
ATOM   2660  CB  LEU   170       0.604  11.024   1.228  1.00  0.00           C  
ATOM   2661  CG  LEU   170       1.634  10.523   2.264  1.00  0.00           C  
ATOM   2662  CD1 LEU   170       0.960  10.199   3.613  1.00  0.00           C  
ATOM   2663  CD2 LEU   170       2.397   9.292   1.745  1.00  0.00           C  
ATOM   2664  H   LEU   170       1.352  13.436   1.206  1.00  0.00           H  
ATOM   2665  HA  LEU   170       2.022  11.135  -0.400  1.00  0.00           H  
ATOM   2666  HB3 LEU   170       0.015  10.163   0.911  1.00  0.00           H  
ATOM   2667  HB2 LEU   170      -0.091  11.713   1.707  1.00  0.00           H  
ATOM   2668  HG  LEU   170       2.358  11.316   2.447  1.00  0.00           H  
ATOM   2669 HD11 LEU   170       1.333   9.273   4.052  1.00  0.00           H  
ATOM   2670 HD12 LEU   170       1.140  10.994   4.336  1.00  0.00           H  
ATOM   2671 HD13 LEU   170      -0.119  10.086   3.515  1.00  0.00           H  
ATOM   2672 HD21 LEU   170       3.033   8.860   2.517  1.00  0.00           H  
ATOM   2673 HD22 LEU   170       1.708   8.513   1.420  1.00  0.00           H  
ATOM   2674 HD23 LEU   170       3.038   9.543   0.902  1.00  0.00           H  
ATOM   2675  N   THR   171       0.215  10.931  -2.094  1.00  0.00           N  
ATOM   2676  CA  THR   171      -0.628  10.840  -3.283  1.00  0.00           C  
ATOM   2677  C   THR   171      -1.258   9.433  -3.382  1.00  0.00           C  
ATOM   2678  O   THR   171      -0.966   8.562  -2.559  1.00  0.00           O  
ATOM   2679  CB  THR   171       0.223  11.117  -4.563  1.00  0.00           C  
ATOM   2680  OG1 THR   171       1.188  10.114  -4.825  1.00  0.00           O  
ATOM   2681  CG2 THR   171       0.889  12.500  -4.558  1.00  0.00           C  
ATOM   2682  H   THR   171       0.970  10.257  -2.055  1.00  0.00           H  
ATOM   2683  HA  THR   171      -1.441  11.564  -3.214  1.00  0.00           H  
ATOM   2684  HB  THR   171      -0.416  11.090  -5.442  1.00  0.00           H  
ATOM   2685  HG1 THR   171       1.818  10.094  -4.094  1.00  0.00           H  
ATOM   2686 HG21 THR   171       1.338  12.714  -5.527  1.00  0.00           H  
ATOM   2687 HG22 THR   171       0.158  13.284  -4.361  1.00  0.00           H  
ATOM   2688 HG23 THR   171       1.671  12.572  -3.803  1.00  0.00           H  
ATOM   2689  N   LEU   172      -2.115   9.236  -4.401  1.00  0.00           N  
ATOM   2690  CA  LEU   172      -2.741   7.959  -4.772  1.00  0.00           C  
ATOM   2691  C   LEU   172      -1.723   6.838  -5.058  1.00  0.00           C  
ATOM   2692  O   LEU   172      -2.014   5.680  -4.757  1.00  0.00           O  
ATOM   2693  CB  LEU   172      -3.633   8.155  -6.022  1.00  0.00           C  
ATOM   2694  CG  LEU   172      -4.905   9.004  -5.818  1.00  0.00           C  
ATOM   2695  CD1 LEU   172      -5.633   9.231  -7.160  1.00  0.00           C  
ATOM   2696  CD2 LEU   172      -5.842   8.426  -4.743  1.00  0.00           C  
ATOM   2697  H   LEU   172      -2.334  10.020  -5.002  1.00  0.00           H  
ATOM   2698  HA  LEU   172      -3.353   7.633  -3.930  1.00  0.00           H  
ATOM   2699  HB3 LEU   172      -3.940   7.180  -6.403  1.00  0.00           H  
ATOM   2700  HB2 LEU   172      -3.030   8.600  -6.816  1.00  0.00           H  
ATOM   2701  HG  LEU   172      -4.592   9.981  -5.465  1.00  0.00           H  
ATOM   2702 HD11 LEU   172      -5.715  10.293  -7.381  1.00  0.00           H  
ATOM   2703 HD12 LEU   172      -5.104   8.772  -7.996  1.00  0.00           H  
ATOM   2704 HD13 LEU   172      -6.643   8.821  -7.170  1.00  0.00           H  
ATOM   2705 HD21 LEU   172      -6.897   8.528  -4.999  1.00  0.00           H  
ATOM   2706 HD22 LEU   172      -5.650   7.365  -4.582  1.00  0.00           H  
ATOM   2707 HD23 LEU   172      -5.697   8.942  -3.794  1.00  0.00           H  
ATOM   2708  N   ALA   173      -0.547   7.202  -5.601  1.00  0.00           N  
ATOM   2709  CA  ALA   173       0.572   6.293  -5.850  1.00  0.00           C  
ATOM   2710  C   ALA   173       1.172   5.719  -4.555  1.00  0.00           C  
ATOM   2711  O   ALA   173       1.497   4.533  -4.522  1.00  0.00           O  
ATOM   2712  CB  ALA   173       1.643   7.028  -6.666  1.00  0.00           C  
ATOM   2713  H   ALA   173      -0.376   8.179  -5.796  1.00  0.00           H  
ATOM   2714  HA  ALA   173       0.197   5.461  -6.449  1.00  0.00           H  
ATOM   2715  HB1 ALA   173       2.415   6.332  -6.987  1.00  0.00           H  
ATOM   2716  HB2 ALA   173       1.223   7.482  -7.561  1.00  0.00           H  
ATOM   2717  HB3 ALA   173       2.125   7.819  -6.090  1.00  0.00           H  
ATOM   2718  N   ASP   174       1.262   6.559  -3.510  1.00  0.00           N  
ATOM   2719  CA  ASP   174       1.695   6.183  -2.161  1.00  0.00           C  
ATOM   2720  C   ASP   174       0.670   5.307  -1.428  1.00  0.00           C  
ATOM   2721  O   ASP   174       1.080   4.387  -0.725  1.00  0.00           O  
ATOM   2722  CB  ASP   174       2.077   7.398  -1.286  1.00  0.00           C  
ATOM   2723  CG  ASP   174       3.114   8.316  -1.940  1.00  0.00           C  
ATOM   2724  OD1 ASP   174       4.266   7.860  -2.068  1.00  0.00           O  
ATOM   2725  OD2 ASP   174       2.737   9.414  -2.396  1.00  0.00           O1-
ATOM   2726  H   ASP   174       0.968   7.519  -3.623  1.00  0.00           H  
ATOM   2727  HA  ASP   174       2.592   5.571  -2.277  1.00  0.00           H  
ATOM   2728  HB3 ASP   174       2.505   7.052  -0.347  1.00  0.00           H  
ATOM   2729  HB2 ASP   174       1.191   7.983  -1.033  1.00  0.00           H  
ATOM   2730  N   CYS   175      -0.633   5.569  -1.637  1.00  0.00           N  
ATOM   2731  CA  CYS   175      -1.736   4.760  -1.105  1.00  0.00           C  
ATOM   2732  C   CYS   175      -1.730   3.326  -1.664  1.00  0.00           C  
ATOM   2733  O   CYS   175      -2.106   2.408  -0.943  1.00  0.00           O  
ATOM   2734  CB  CYS   175      -3.113   5.393  -1.377  1.00  0.00           C  
ATOM   2735  SG  CYS   175      -3.246   7.003  -0.561  1.00  0.00           S  
ATOM   2736  H   CYS   175      -0.891   6.352  -2.222  1.00  0.00           H  
ATOM   2737  HA  CYS   175      -1.601   4.689  -0.024  1.00  0.00           H  
ATOM   2738  HB3 CYS   175      -3.906   4.752  -0.993  1.00  0.00           H  
ATOM   2739  HB2 CYS   175      -3.294   5.520  -2.444  1.00  0.00           H  
ATOM   2740  HG  CYS   175      -2.339   7.627  -1.320  1.00  0.00           H  
ATOM   2741  N   ASN   176      -1.288   3.160  -2.922  1.00  0.00           N  
ATOM   2742  CA  ASN   176      -1.137   1.870  -3.588  1.00  0.00           C  
ATOM   2743  C   ASN   176       0.138   1.136  -3.129  1.00  0.00           C  
ATOM   2744  O   ASN   176       0.054  -0.044  -2.782  1.00  0.00           O  
ATOM   2745  CB  ASN   176      -1.150   2.096  -5.120  1.00  0.00           C  
ATOM   2746  CG  ASN   176      -1.437   0.852  -5.973  1.00  0.00           C  
ATOM   2747  OD1 ASN   176      -1.333  -0.287  -5.522  1.00  0.00           O  
ATOM   2748  ND2 ASN   176      -1.792   1.073  -7.240  1.00  0.00           N  
ATOM   2749  H   ASN   176      -1.007   3.972  -3.455  1.00  0.00           H  
ATOM   2750  HA  ASN   176      -1.966   1.214  -3.320  1.00  0.00           H  
ATOM   2751  HB3 ASN   176      -0.223   2.561  -5.458  1.00  0.00           H  
ATOM   2752  HB2 ASN   176      -1.943   2.809  -5.353  1.00  0.00           H  
ATOM   2753 HD22 ASN   176      -1.984   0.299  -7.858  1.00  0.00           H  
ATOM   2754 HD21 ASN   176      -1.866   2.016  -7.593  1.00  0.00           H  
ATOM   2755  N   LEU   177       1.288   1.834  -3.154  1.00  0.00           N  
ATOM   2756  CA  LEU   177       2.601   1.234  -2.920  1.00  0.00           C  
ATOM   2757  C   LEU   177       2.870   0.884  -1.450  1.00  0.00           C  
ATOM   2758  O   LEU   177       3.306  -0.236  -1.197  1.00  0.00           O  
ATOM   2759  CB  LEU   177       3.714   2.132  -3.509  1.00  0.00           C  
ATOM   2760  CG  LEU   177       5.140   1.526  -3.446  1.00  0.00           C  
ATOM   2761  CD1 LEU   177       5.273   0.205  -4.232  1.00  0.00           C  
ATOM   2762  CD2 LEU   177       6.197   2.549  -3.884  1.00  0.00           C  
ATOM   2763  H   LEU   177       1.284   2.802  -3.448  1.00  0.00           H  
ATOM   2764  HA  LEU   177       2.613   0.295  -3.476  1.00  0.00           H  
ATOM   2765  HB3 LEU   177       3.703   3.090  -2.984  1.00  0.00           H  
ATOM   2766  HB2 LEU   177       3.479   2.364  -4.549  1.00  0.00           H  
ATOM   2767  HG  LEU   177       5.372   1.309  -2.402  1.00  0.00           H  
ATOM   2768 HD11 LEU   177       6.191   0.164  -4.818  1.00  0.00           H  
ATOM   2769 HD12 LEU   177       5.290  -0.648  -3.552  1.00  0.00           H  
ATOM   2770 HD13 LEU   177       4.446   0.056  -4.927  1.00  0.00           H  
ATOM   2771 HD21 LEU   177       7.112   2.417  -3.309  1.00  0.00           H  
ATOM   2772 HD22 LEU   177       6.450   2.453  -4.939  1.00  0.00           H  
ATOM   2773 HD23 LEU   177       5.868   3.572  -3.718  1.00  0.00           H  
ATOM   2774  N   LEU   178       2.638   1.830  -0.520  1.00  0.00           N  
ATOM   2775  CA  LEU   178       3.018   1.695   0.893  1.00  0.00           C  
ATOM   2776  C   LEU   178       2.433   0.478   1.645  1.00  0.00           C  
ATOM   2777  O   LEU   178       3.209  -0.155   2.362  1.00  0.00           O  
ATOM   2778  CB  LEU   178       2.773   3.007   1.675  1.00  0.00           C  
ATOM   2779  CG  LEU   178       3.737   4.151   1.328  1.00  0.00           C  
ATOM   2780  CD1 LEU   178       3.251   5.468   1.955  1.00  0.00           C  
ATOM   2781  CD2 LEU   178       5.182   3.825   1.759  1.00  0.00           C  
ATOM   2782  H   LEU   178       2.245   2.722  -0.793  1.00  0.00           H  
ATOM   2783  HA  LEU   178       4.096   1.523   0.880  1.00  0.00           H  
ATOM   2784  HB3 LEU   178       2.873   2.825   2.740  1.00  0.00           H  
ATOM   2785  HB2 LEU   178       1.746   3.341   1.538  1.00  0.00           H  
ATOM   2786  HG  LEU   178       3.721   4.292   0.249  1.00  0.00           H  
ATOM   2787 HD11 LEU   178       3.973   6.273   1.819  1.00  0.00           H  
ATOM   2788 HD12 LEU   178       2.312   5.787   1.503  1.00  0.00           H  
ATOM   2789 HD13 LEU   178       3.064   5.353   3.022  1.00  0.00           H  
ATOM   2790 HD21 LEU   178       5.721   4.708   2.101  1.00  0.00           H  
ATOM   2791 HD22 LEU   178       5.215   3.092   2.565  1.00  0.00           H  
ATOM   2792 HD23 LEU   178       5.746   3.411   0.924  1.00  0.00           H  
ATOM   2793  N   PRO   179       1.144   0.106   1.441  1.00  0.00           N  
ATOM   2794  CA  PRO   179       0.584  -1.138   2.008  1.00  0.00           C  
ATOM   2795  C   PRO   179       1.269  -2.435   1.547  1.00  0.00           C  
ATOM   2796  O   PRO   179       1.494  -3.314   2.375  1.00  0.00           O  
ATOM   2797  CD  PRO   179       0.087   0.896   0.807  1.00  0.00           C  
ATOM   2798  CB  PRO   179      -0.892  -1.107   1.591  1.00  0.00           C  
ATOM   2799  CG  PRO   179      -1.200   0.364   1.414  1.00  0.00           C  
ATOM   2800  HA  PRO   179       0.652  -1.062   3.095  1.00  0.00           H  
ATOM   2801  HD2 PRO   179       0.100   0.706  -0.263  1.00  0.00           H  
ATOM   2802  HD3 PRO   179       0.168   1.970   0.966  1.00  0.00           H  
ATOM   2803  HB3 PRO   179      -1.538  -1.585   2.323  1.00  0.00           H  
ATOM   2804  HB2 PRO   179      -1.045  -1.615   0.638  1.00  0.00           H  
ATOM   2805  HG2 PRO   179      -2.092   0.545   0.816  1.00  0.00           H  
ATOM   2806  HG3 PRO   179      -1.342   0.833   2.385  1.00  0.00           H  
ATOM   2807  N   LYS   180       1.612  -2.517   0.250  1.00  0.00           N  
ATOM   2808  CA  LYS   180       2.347  -3.637  -0.342  1.00  0.00           C  
ATOM   2809  C   LYS   180       3.786  -3.732   0.184  1.00  0.00           C  
ATOM   2810  O   LYS   180       4.234  -4.831   0.499  1.00  0.00           O  
ATOM   2811  CB  LYS   180       2.344  -3.507  -1.876  1.00  0.00           C  
ATOM   2812  CG  LYS   180       0.956  -3.699  -2.500  1.00  0.00           C  
ATOM   2813  CD  LYS   180       0.964  -3.415  -4.006  1.00  0.00           C  
ATOM   2814  CE  LYS   180      -0.409  -3.659  -4.647  1.00  0.00           C  
ATOM   2815  NZ  LYS   180      -0.411  -3.291  -6.073  1.00  0.00           N1+
ATOM   2816  H   LYS   180       1.404  -1.746  -0.369  1.00  0.00           H  
ATOM   2817  HA  LYS   180       1.831  -4.561  -0.072  1.00  0.00           H  
ATOM   2818  HB3 LYS   180       3.018  -4.246  -2.307  1.00  0.00           H  
ATOM   2819  HB2 LYS   180       2.747  -2.538  -2.168  1.00  0.00           H  
ATOM   2820  HG3 LYS   180       0.235  -3.037  -2.020  1.00  0.00           H  
ATOM   2821  HG2 LYS   180       0.612  -4.718  -2.315  1.00  0.00           H  
ATOM   2822  HD3 LYS   180       1.716  -4.040  -4.489  1.00  0.00           H  
ATOM   2823  HD2 LYS   180       1.271  -2.380  -4.168  1.00  0.00           H  
ATOM   2824  HE3 LYS   180      -1.174  -3.070  -4.139  1.00  0.00           H  
ATOM   2825  HE2 LYS   180      -0.690  -4.708  -4.550  1.00  0.00           H  
ATOM   2826  HZ1 LYS   180      -0.223  -2.301  -6.157  1.00  0.00           H  
ATOM   2827  HZ2 LYS   180       0.299  -3.815  -6.564  1.00  0.00           H  
ATOM   2828  HZ3 LYS   180      -1.317  -3.491  -6.472  1.00  0.00           H  
ATOM   2829  N   LEU   181       4.455  -2.574   0.302  1.00  0.00           N  
ATOM   2830  CA  LEU   181       5.812  -2.408   0.822  1.00  0.00           C  
ATOM   2831  C   LEU   181       5.939  -2.825   2.303  1.00  0.00           C  
ATOM   2832  O   LEU   181       6.971  -3.379   2.679  1.00  0.00           O  
ATOM   2833  CB  LEU   181       6.227  -0.932   0.588  1.00  0.00           C  
ATOM   2834  CG  LEU   181       7.669  -0.699   0.096  1.00  0.00           C  
ATOM   2835  CD1 LEU   181       7.989  -1.473  -1.203  1.00  0.00           C  
ATOM   2836  CD2 LEU   181       7.920   0.816  -0.062  1.00  0.00           C  
ATOM   2837  H   LEU   181       3.996  -1.721   0.009  1.00  0.00           H  
ATOM   2838  HA  LEU   181       6.451  -3.075   0.242  1.00  0.00           H  
ATOM   2839  HB3 LEU   181       6.041  -0.346   1.491  1.00  0.00           H  
ATOM   2840  HB2 LEU   181       5.582  -0.487  -0.167  1.00  0.00           H  
ATOM   2841  HG  LEU   181       8.342  -1.063   0.874  1.00  0.00           H  
ATOM   2842 HD11 LEU   181       8.501  -0.861  -1.944  1.00  0.00           H  
ATOM   2843 HD12 LEU   181       8.641  -2.321  -0.991  1.00  0.00           H  
ATOM   2844 HD13 LEU   181       7.090  -1.861  -1.683  1.00  0.00           H  
ATOM   2845 HD21 LEU   181       8.813   1.116   0.484  1.00  0.00           H  
ATOM   2846 HD22 LEU   181       8.047   1.117  -1.100  1.00  0.00           H  
ATOM   2847 HD23 LEU   181       7.097   1.413   0.329  1.00  0.00           H  
ATOM   2848  N   HIE   182       4.869  -2.604   3.089  1.00  0.00           N  
ATOM   2849  CA  HIE   182       4.734  -3.034   4.482  1.00  0.00           C  
ATOM   2850  C   HIE   182       4.631  -4.560   4.629  1.00  0.00           C  
ATOM   2851  O   HIE   182       5.310  -5.122   5.488  1.00  0.00           O  
ATOM   2852  ND1 HIE   182       4.445  -1.972   7.450  1.00  0.00           N  
ATOM   2853  CG  HIE   182       3.427  -2.441   6.615  1.00  0.00           C  
ATOM   2854  CB  HIE   182       3.504  -2.350   5.111  1.00  0.00           C  
ATOM   2855  NE2 HIE   182       2.821  -2.800   8.711  1.00  0.00           N  
ATOM   2856  CD2 HIE   182       2.418  -2.960   7.397  1.00  0.00           C  
ATOM   2857  CE1 HIE   182       4.014  -2.206   8.682  1.00  0.00           C  
ATOM   2858  H   HIE   182       4.067  -2.128   2.698  1.00  0.00           H  
ATOM   2859  HA  HIE   182       5.628  -2.694   5.008  1.00  0.00           H  
ATOM   2860  HB3 HIE   182       2.583  -2.761   4.697  1.00  0.00           H  
ATOM   2861  HB2 HIE   182       3.492  -1.298   4.847  1.00  0.00           H  
ATOM   2862  HD2 HIE   182       1.472  -3.408   7.131  1.00  0.00           H  
ATOM   2863  HE1 HIE   182       4.576  -1.954   9.570  1.00  0.00           H  
ATOM   2864  HE2 HIE   182       2.313  -3.084   9.537  1.00  0.00           H  
ATOM   2865  N   VAL   183       3.799  -5.195   3.783  1.00  0.00           N  
ATOM   2866  CA  VAL   183       3.613  -6.648   3.747  1.00  0.00           C  
ATOM   2867  C   VAL   183       4.881  -7.389   3.286  1.00  0.00           C  
ATOM   2868  O   VAL   183       5.228  -8.402   3.894  1.00  0.00           O  
ATOM   2869  CB  VAL   183       2.406  -7.055   2.852  1.00  0.00           C  
ATOM   2870  CG1 VAL   183       2.300  -8.564   2.540  1.00  0.00           C  
ATOM   2871  CG2 VAL   183       1.091  -6.583   3.493  1.00  0.00           C  
ATOM   2872  H   VAL   183       3.264  -4.660   3.113  1.00  0.00           H  
ATOM   2873  HA  VAL   183       3.404  -6.974   4.769  1.00  0.00           H  
ATOM   2874  HB  VAL   183       2.497  -6.536   1.897  1.00  0.00           H  
ATOM   2875 HG11 VAL   183       1.368  -8.790   2.021  1.00  0.00           H  
ATOM   2876 HG12 VAL   183       3.107  -8.913   1.895  1.00  0.00           H  
ATOM   2877 HG13 VAL   183       2.320  -9.157   3.455  1.00  0.00           H  
ATOM   2878 HG21 VAL   183       0.223  -6.897   2.914  1.00  0.00           H  
ATOM   2879 HG22 VAL   183       0.988  -6.992   4.497  1.00  0.00           H  
ATOM   2880 HG23 VAL   183       1.048  -5.500   3.586  1.00  0.00           H  
ATOM   2881  N   VAL   184       5.567  -6.839   2.267  1.00  0.00           N  
ATOM   2882  CA  VAL   184       6.863  -7.309   1.770  1.00  0.00           C  
ATOM   2883  C   VAL   184       7.926  -7.301   2.883  1.00  0.00           C  
ATOM   2884  O   VAL   184       8.541  -8.337   3.115  1.00  0.00           O  
ATOM   2885  CB  VAL   184       7.368  -6.449   0.571  1.00  0.00           C  
ATOM   2886  CG1 VAL   184       8.835  -6.698   0.151  1.00  0.00           C  
ATOM   2887  CG2 VAL   184       6.457  -6.602  -0.661  1.00  0.00           C  
ATOM   2888  H   VAL   184       5.198  -6.012   1.817  1.00  0.00           H  
ATOM   2889  HA  VAL   184       6.731  -8.338   1.432  1.00  0.00           H  
ATOM   2890  HB  VAL   184       7.294  -5.404   0.875  1.00  0.00           H  
ATOM   2891 HG11 VAL   184       9.074  -6.157  -0.766  1.00  0.00           H  
ATOM   2892 HG12 VAL   184       9.546  -6.358   0.904  1.00  0.00           H  
ATOM   2893 HG13 VAL   184       9.020  -7.757  -0.033  1.00  0.00           H  
ATOM   2894 HG21 VAL   184       6.359  -5.652  -1.187  1.00  0.00           H  
ATOM   2895 HG22 VAL   184       6.854  -7.322  -1.371  1.00  0.00           H  
ATOM   2896 HG23 VAL   184       5.453  -6.933  -0.399  1.00  0.00           H  
ATOM   2897  N   LYS   185       8.078  -6.157   3.575  1.00  0.00           N  
ATOM   2898  CA  LYS   185       9.021  -5.952   4.674  1.00  0.00           C  
ATOM   2899  C   LYS   185       8.848  -6.944   5.841  1.00  0.00           C  
ATOM   2900  O   LYS   185       9.842  -7.522   6.280  1.00  0.00           O  
ATOM   2901  CB  LYS   185       8.945  -4.475   5.126  1.00  0.00           C  
ATOM   2902  CG  LYS   185       9.761  -4.122   6.384  1.00  0.00           C  
ATOM   2903  CD  LYS   185       9.756  -2.612   6.681  1.00  0.00           C  
ATOM   2904  CE  LYS   185      10.010  -2.264   8.160  1.00  0.00           C  
ATOM   2905  NZ  LYS   185       8.843  -2.564   9.013  1.00  0.00           N1+
ATOM   2906  H   LYS   185       7.516  -5.354   3.324  1.00  0.00           H  
ATOM   2907  HA  LYS   185      10.019  -6.116   4.261  1.00  0.00           H  
ATOM   2908  HB3 LYS   185       7.903  -4.213   5.318  1.00  0.00           H  
ATOM   2909  HB2 LYS   185       9.263  -3.838   4.302  1.00  0.00           H  
ATOM   2910  HG3 LYS   185      10.789  -4.467   6.269  1.00  0.00           H  
ATOM   2911  HG2 LYS   185       9.355  -4.662   7.239  1.00  0.00           H  
ATOM   2912  HD3 LYS   185       8.824  -2.163   6.338  1.00  0.00           H  
ATOM   2913  HD2 LYS   185      10.536  -2.142   6.080  1.00  0.00           H  
ATOM   2914  HE3 LYS   185      10.219  -1.198   8.250  1.00  0.00           H  
ATOM   2915  HE2 LYS   185      10.888  -2.792   8.534  1.00  0.00           H  
ATOM   2916  HZ1 LYS   185       8.630  -3.550   8.966  1.00  0.00           H  
ATOM   2917  HZ2 LYS   185       9.045  -2.309   9.970  1.00  0.00           H  
ATOM   2918  HZ3 LYS   185       8.047  -2.034   8.685  1.00  0.00           H  
ATOM   2919  N   ILE   186       7.603  -7.109   6.321  1.00  0.00           N  
ATOM   2920  CA  ILE   186       7.294  -7.920   7.499  1.00  0.00           C  
ATOM   2921  C   ILE   186       7.447  -9.431   7.266  1.00  0.00           C  
ATOM   2922  O   ILE   186       8.136 -10.073   8.059  1.00  0.00           O  
ATOM   2923  CB  ILE   186       5.894  -7.581   8.096  1.00  0.00           C  
ATOM   2924  CG1 ILE   186       5.967  -6.201   8.786  1.00  0.00           C  
ATOM   2925  CG2 ILE   186       5.312  -8.630   9.075  1.00  0.00           C  
ATOM   2926  CD1 ILE   186       4.606  -5.553   9.033  1.00  0.00           C  
ATOM   2927  H   ILE   186       6.831  -6.603   5.907  1.00  0.00           H  
ATOM   2928  HA  ILE   186       8.032  -7.659   8.261  1.00  0.00           H  
ATOM   2929  HB  ILE   186       5.194  -7.495   7.262  1.00  0.00           H  
ATOM   2930 HG13 ILE   186       6.547  -5.508   8.177  1.00  0.00           H  
ATOM   2931 HG12 ILE   186       6.505  -6.286   9.731  1.00  0.00           H  
ATOM   2932 HG21 ILE   186       4.353  -8.324   9.489  1.00  0.00           H  
ATOM   2933 HG22 ILE   186       5.128  -9.589   8.592  1.00  0.00           H  
ATOM   2934 HG23 ILE   186       5.987  -8.800   9.914  1.00  0.00           H  
ATOM   2935 HD11 ILE   186       4.738  -4.633   9.598  1.00  0.00           H  
ATOM   2936 HD12 ILE   186       4.111  -5.314   8.093  1.00  0.00           H  
ATOM   2937 HD13 ILE   186       3.942  -6.186   9.617  1.00  0.00           H  
ATOM   2938  N   VAL   187       6.810  -9.980   6.215  1.00  0.00           N  
ATOM   2939  CA  VAL   187       6.771 -11.435   6.038  1.00  0.00           C  
ATOM   2940  C   VAL   187       8.016 -11.987   5.313  1.00  0.00           C  
ATOM   2941  O   VAL   187       8.353 -13.145   5.551  1.00  0.00           O  
ATOM   2942  CB  VAL   187       5.466 -11.964   5.383  1.00  0.00           C  
ATOM   2943  CG1 VAL   187       4.223 -11.254   5.922  1.00  0.00           C  
ATOM   2944  CG2 VAL   187       5.438 -12.023   3.861  1.00  0.00           C  
ATOM   2945  H   VAL   187       6.265  -9.416   5.577  1.00  0.00           H  
ATOM   2946  HA  VAL   187       6.769 -11.881   7.031  1.00  0.00           H  
ATOM   2947  HB  VAL   187       5.348 -12.995   5.714  1.00  0.00           H  
ATOM   2948 HG11 VAL   187       3.310 -11.731   5.577  1.00  0.00           H  
ATOM   2949 HG12 VAL   187       4.209 -11.287   7.011  1.00  0.00           H  
ATOM   2950 HG13 VAL   187       4.187 -10.212   5.605  1.00  0.00           H  
ATOM   2951 HG21 VAL   187       4.450 -12.324   3.515  1.00  0.00           H  
ATOM   2952 HG22 VAL   187       5.667 -11.042   3.448  1.00  0.00           H  
ATOM   2953 HG23 VAL   187       6.143 -12.757   3.471  1.00  0.00           H  
ATOM   2954  N   ALA   188       8.727 -11.166   4.511  1.00  0.00           N  
ATOM   2955  CA  ALA   188      10.048 -11.538   3.987  1.00  0.00           C  
ATOM   2956  C   ALA   188      11.095 -11.642   5.111  1.00  0.00           C  
ATOM   2957  O   ALA   188      11.936 -12.536   5.054  1.00  0.00           O  
ATOM   2958  CB  ALA   188      10.509 -10.572   2.885  1.00  0.00           C  
ATOM   2959  H   ALA   188       8.417 -10.219   4.339  1.00  0.00           H  
ATOM   2960  HA  ALA   188       9.954 -12.525   3.528  1.00  0.00           H  
ATOM   2961  HB1 ALA   188      11.383 -10.961   2.365  1.00  0.00           H  
ATOM   2962  HB2 ALA   188       9.733 -10.439   2.131  1.00  0.00           H  
ATOM   2963  HB3 ALA   188      10.775  -9.594   3.288  1.00  0.00           H  
ATOM   2964  N   LYS   189      10.986 -10.790   6.145  1.00  0.00           N  
ATOM   2965  CA  LYS   189      11.791 -10.899   7.361  1.00  0.00           C  
ATOM   2966  C   LYS   189      11.410 -12.120   8.220  1.00  0.00           C  
ATOM   2967  O   LYS   189      12.305 -12.787   8.732  1.00  0.00           O  
ATOM   2968  CB  LYS   189      11.734  -9.572   8.148  1.00  0.00           C  
ATOM   2969  CG  LYS   189      12.581  -9.528   9.435  1.00  0.00           C  
ATOM   2970  CD  LYS   189      14.063  -9.872   9.205  1.00  0.00           C  
ATOM   2971  CE  LYS   189      14.928  -9.646  10.452  1.00  0.00           C  
ATOM   2972  NZ  LYS   189      16.335 -10.005  10.204  1.00  0.00           N1+
ATOM   2973  H   LYS   189      10.278 -10.069   6.136  1.00  0.00           H  
ATOM   2974  HA  LYS   189      12.822 -11.049   7.042  1.00  0.00           H  
ATOM   2975  HB3 LYS   189      10.700  -9.336   8.401  1.00  0.00           H  
ATOM   2976  HB2 LYS   189      12.069  -8.766   7.493  1.00  0.00           H  
ATOM   2977  HG3 LYS   189      12.159 -10.198  10.185  1.00  0.00           H  
ATOM   2978  HG2 LYS   189      12.509  -8.526   9.860  1.00  0.00           H  
ATOM   2979  HD3 LYS   189      14.441  -9.291   8.364  1.00  0.00           H  
ATOM   2980  HD2 LYS   189      14.154 -10.916   8.911  1.00  0.00           H  
ATOM   2981  HE3 LYS   189      14.556 -10.244  11.285  1.00  0.00           H  
ATOM   2982  HE2 LYS   189      14.884  -8.600  10.757  1.00  0.00           H  
ATOM   2983  HZ1 LYS   189      16.694  -9.441   9.441  1.00  0.00           H  
ATOM   2984  HZ2 LYS   189      16.885  -9.831  11.032  1.00  0.00           H  
ATOM   2985  HZ3 LYS   189      16.397 -10.983   9.955  1.00  0.00           H  
ATOM   2986  N   LYS   190      10.106 -12.412   8.352  1.00  0.00           N  
ATOM   2987  CA  LYS   190       9.604 -13.536   9.145  1.00  0.00           C  
ATOM   2988  C   LYS   190       9.992 -14.913   8.574  1.00  0.00           C  
ATOM   2989  O   LYS   190      10.452 -15.763   9.336  1.00  0.00           O  
ATOM   2990  CB  LYS   190       8.077 -13.390   9.318  1.00  0.00           C  
ATOM   2991  CG  LYS   190       7.361 -14.510  10.096  1.00  0.00           C  
ATOM   2992  CD  LYS   190       7.837 -14.672  11.546  1.00  0.00           C  
ATOM   2993  CE  LYS   190       6.985 -15.695  12.310  1.00  0.00           C  
ATOM   2994  NZ  LYS   190       7.432 -15.840  13.706  1.00  0.00           N1+
ATOM   2995  H   LYS   190       9.412 -11.811   7.929  1.00  0.00           H  
ATOM   2996  HA  LYS   190      10.058 -13.450  10.135  1.00  0.00           H  
ATOM   2997  HB3 LYS   190       7.622 -13.351   8.331  1.00  0.00           H  
ATOM   2998  HB2 LYS   190       7.862 -12.431   9.792  1.00  0.00           H  
ATOM   2999  HG3 LYS   190       7.463 -15.460   9.571  1.00  0.00           H  
ATOM   3000  HG2 LYS   190       6.291 -14.300  10.094  1.00  0.00           H  
ATOM   3001  HD3 LYS   190       7.808 -13.704  12.047  1.00  0.00           H  
ATOM   3002  HD2 LYS   190       8.880 -14.990  11.552  1.00  0.00           H  
ATOM   3003  HE3 LYS   190       7.032 -16.668  11.821  1.00  0.00           H  
ATOM   3004  HE2 LYS   190       5.939 -15.385  12.313  1.00  0.00           H  
ATOM   3005  HZ1 LYS   190       7.356 -14.946  14.171  1.00  0.00           H  
ATOM   3006  HZ2 LYS   190       6.848 -16.514  14.179  1.00  0.00           H  
ATOM   3007  HZ3 LYS   190       8.393 -16.149  13.724  1.00  0.00           H  
ATOM   3008  N   TYR   191       9.772 -15.110   7.263  1.00  0.00           N  
ATOM   3009  CA  TYR   191       9.828 -16.425   6.618  1.00  0.00           C  
ATOM   3010  C   TYR   191      11.112 -16.693   5.816  1.00  0.00           C  
ATOM   3011  O   TYR   191      11.367 -17.862   5.530  1.00  0.00           O  
ATOM   3012  CB  TYR   191       8.563 -16.618   5.754  1.00  0.00           C  
ATOM   3013  CG  TYR   191       7.292 -16.711   6.582  1.00  0.00           C  
ATOM   3014  CD1 TYR   191       7.052 -17.863   7.358  1.00  0.00           C  
ATOM   3015  CD2 TYR   191       6.366 -15.649   6.613  1.00  0.00           C  
ATOM   3016  CE1 TYR   191       5.916 -17.936   8.184  1.00  0.00           C  
ATOM   3017  CE2 TYR   191       5.228 -15.718   7.441  1.00  0.00           C  
ATOM   3018  CZ  TYR   191       5.013 -16.860   8.238  1.00  0.00           C  
ATOM   3019  OH  TYR   191       3.941 -16.934   9.074  1.00  0.00           O  
ATOM   3020  H   TYR   191       9.394 -14.356   6.703  1.00  0.00           H  
ATOM   3021  HA  TYR   191       9.808 -17.200   7.387  1.00  0.00           H  
ATOM   3022  HB3 TYR   191       8.637 -17.544   5.181  1.00  0.00           H  
ATOM   3023  HB2 TYR   191       8.473 -15.819   5.016  1.00  0.00           H  
ATOM   3024  HD1 TYR   191       7.751 -18.686   7.338  1.00  0.00           H  
ATOM   3025  HD2 TYR   191       6.535 -14.776   6.007  1.00  0.00           H  
ATOM   3026  HE1 TYR   191       5.747 -18.816   8.789  1.00  0.00           H  
ATOM   3027  HE2 TYR   191       4.534 -14.891   7.470  1.00  0.00           H  
ATOM   3028  HH  TYR   191       3.340 -16.184   8.994  1.00  0.00           H  
ATOM   3029  N   ARG   192      11.903 -15.659   5.486  1.00  0.00           N  
ATOM   3030  CA  ARG   192      13.183 -15.808   4.778  1.00  0.00           C  
ATOM   3031  C   ARG   192      14.370 -15.192   5.531  1.00  0.00           C  
ATOM   3032  O   ARG   192      15.499 -15.412   5.093  1.00  0.00           O  
ATOM   3033  CB  ARG   192      13.079 -15.190   3.364  1.00  0.00           C  
ATOM   3034  CG  ARG   192      12.237 -16.010   2.384  1.00  0.00           C  
ATOM   3035  CD  ARG   192      13.014 -17.225   1.851  1.00  0.00           C  
ATOM   3036  NE  ARG   192      12.168 -18.094   1.029  1.00  0.00           N  
ATOM   3037  CZ  ARG   192      11.296 -19.016   1.467  1.00  0.00           C  
ATOM   3038  NH1 ARG   192      11.094 -19.266   2.769  1.00  0.00           N  
ATOM   3039  NH2 ARG   192      10.601 -19.703   0.561  1.00  0.00           N1+
ATOM   3040  H   ARG   192      11.633 -14.717   5.733  1.00  0.00           H  
ATOM   3041  HA  ARG   192      13.448 -16.861   4.681  1.00  0.00           H  
ATOM   3042  HB3 ARG   192      14.075 -15.088   2.931  1.00  0.00           H  
ATOM   3043  HB2 ARG   192      12.690 -14.176   3.411  1.00  0.00           H  
ATOM   3044  HG3 ARG   192      12.045 -15.350   1.539  1.00  0.00           H  
ATOM   3045  HG2 ARG   192      11.252 -16.270   2.773  1.00  0.00           H  
ATOM   3046  HD3 ARG   192      13.574 -17.764   2.614  1.00  0.00           H  
ATOM   3047  HD2 ARG   192      13.759 -16.859   1.145  1.00  0.00           H  
ATOM   3048  HE  ARG   192      12.241 -17.944   0.032  1.00  0.00           H  
ATOM   3049 HH12 ARG   192      10.401 -19.949   3.045  1.00  0.00           H  
ATOM   3050 HH11 ARG   192      11.590 -18.744   3.479  1.00  0.00           H  
ATOM   3051 HH22 ARG   192       9.915 -20.388   0.855  1.00  0.00           H  
ATOM   3052 HH21 ARG   192      10.714 -19.519  -0.426  1.00  0.00           H  
ATOM   3053  N   ASN   193      14.125 -14.422   6.608  1.00  0.00           N  
ATOM   3054  CA  ASN   193      15.132 -13.601   7.302  1.00  0.00           C  
ATOM   3055  C   ASN   193      15.714 -12.490   6.397  1.00  0.00           C  
ATOM   3056  O   ASN   193      16.840 -12.044   6.618  1.00  0.00           O  
ATOM   3057  CB  ASN   193      16.228 -14.484   7.962  1.00  0.00           C  
ATOM   3058  CG  ASN   193      16.900 -13.856   9.191  1.00  0.00           C  
ATOM   3059  OD1 ASN   193      16.282 -13.113   9.951  1.00  0.00           O  
ATOM   3060  ND2 ASN   193      18.181 -14.166   9.397  1.00  0.00           N  
ATOM   3061  H   ASN   193      13.175 -14.307   6.931  1.00  0.00           H  
ATOM   3062  HA  ASN   193      14.635 -13.024   8.074  1.00  0.00           H  
ATOM   3063  HB3 ASN   193      16.975 -14.795   7.231  1.00  0.00           H  
ATOM   3064  HB2 ASN   193      15.766 -15.401   8.330  1.00  0.00           H  
ATOM   3065 HD22 ASN   193      18.673 -13.788  10.193  1.00  0.00           H  
ATOM   3066 HD21 ASN   193      18.669 -14.775   8.756  1.00  0.00           H  
ATOM   3067  N   TYR   194      14.930 -12.068   5.390  1.00  0.00           N  
ATOM   3068  CA  TYR   194      15.298 -11.046   4.423  1.00  0.00           C  
ATOM   3069  C   TYR   194      15.069  -9.652   5.016  1.00  0.00           C  
ATOM   3070  O   TYR   194      13.949  -9.334   5.416  1.00  0.00           O  
ATOM   3071  CB  TYR   194      14.490 -11.256   3.124  1.00  0.00           C  
ATOM   3072  CG  TYR   194      14.787 -10.255   2.020  1.00  0.00           C  
ATOM   3073  CD1 TYR   194      14.059  -9.048   1.929  1.00  0.00           C  
ATOM   3074  CD2 TYR   194      15.824 -10.515   1.101  1.00  0.00           C  
ATOM   3075  CE1 TYR   194      14.392  -8.093   0.951  1.00  0.00           C  
ATOM   3076  CE2 TYR   194      16.147  -9.566   0.114  1.00  0.00           C  
ATOM   3077  CZ  TYR   194      15.440  -8.349   0.047  1.00  0.00           C  
ATOM   3078  OH  TYR   194      15.775  -7.416  -0.887  1.00  0.00           O  
ATOM   3079  H   TYR   194      14.007 -12.466   5.281  1.00  0.00           H  
ATOM   3080  HA  TYR   194      16.356 -11.165   4.177  1.00  0.00           H  
ATOM   3081  HB3 TYR   194      13.425 -11.213   3.340  1.00  0.00           H  
ATOM   3082  HB2 TYR   194      14.674 -12.260   2.741  1.00  0.00           H  
ATOM   3083  HD1 TYR   194      13.263  -8.840   2.630  1.00  0.00           H  
ATOM   3084  HD2 TYR   194      16.386 -11.435   1.163  1.00  0.00           H  
ATOM   3085  HE1 TYR   194      13.848  -7.161   0.902  1.00  0.00           H  
ATOM   3086  HE2 TYR   194      16.953  -9.769  -0.575  1.00  0.00           H  
ATOM   3087  HH  TYR   194      16.476  -7.716  -1.477  1.00  0.00           H  
ATOM   3088  N   ASP   195      16.128  -8.836   4.980  1.00  0.00           N  
ATOM   3089  CA  ASP   195      16.072  -7.401   5.230  1.00  0.00           C  
ATOM   3090  C   ASP   195      16.181  -6.677   3.887  1.00  0.00           C  
ATOM   3091  O   ASP   195      17.020  -7.049   3.064  1.00  0.00           O  
ATOM   3092  CB  ASP   195      17.191  -6.909   6.179  1.00  0.00           C  
ATOM   3093  CG  ASP   195      17.171  -7.593   7.552  1.00  0.00           C  
ATOM   3094  OD1 ASP   195      16.260  -7.250   8.337  1.00  0.00           O  
ATOM   3095  OD2 ASP   195      17.965  -8.540   7.750  1.00  0.00           O1-
ATOM   3096  H   ASP   195      17.012  -9.183   4.636  1.00  0.00           H  
ATOM   3097  HA  ASP   195      15.113  -7.135   5.681  1.00  0.00           H  
ATOM   3098  HB3 ASP   195      17.102  -5.832   6.331  1.00  0.00           H  
ATOM   3099  HB2 ASP   195      18.169  -7.077   5.724  1.00  0.00           H  
ATOM   3100  N   ILE   196      15.375  -5.614   3.722  1.00  0.00           N  
ATOM   3101  CA  ILE   196      15.534  -4.618   2.659  1.00  0.00           C  
ATOM   3102  C   ILE   196      16.888  -3.899   2.895  1.00  0.00           C  
ATOM   3103  O   ILE   196      17.032  -3.307   3.967  1.00  0.00           O  
ATOM   3104  CB  ILE   196      14.375  -3.573   2.701  1.00  0.00           C  
ATOM   3105  CG1 ILE   196      13.029  -4.246   2.337  1.00  0.00           C  
ATOM   3106  CG2 ILE   196      14.613  -2.339   1.796  1.00  0.00           C  
ATOM   3107  CD1 ILE   196      11.792  -3.365   2.567  1.00  0.00           C  
ATOM   3108  H   ILE   196      14.712  -5.381   4.447  1.00  0.00           H  
ATOM   3109  HA  ILE   196      15.474  -5.131   1.702  1.00  0.00           H  
ATOM   3110  HB  ILE   196      14.284  -3.210   3.725  1.00  0.00           H  
ATOM   3111 HG13 ILE   196      12.897  -5.165   2.909  1.00  0.00           H  
ATOM   3112 HG12 ILE   196      13.053  -4.554   1.291  1.00  0.00           H  
ATOM   3113 HG21 ILE   196      13.789  -1.631   1.868  1.00  0.00           H  
ATOM   3114 HG22 ILE   196      15.505  -1.776   2.068  1.00  0.00           H  
ATOM   3115 HG23 ILE   196      14.713  -2.631   0.750  1.00  0.00           H  
ATOM   3116 HD11 ILE   196      10.888  -3.974   2.583  1.00  0.00           H  
ATOM   3117 HD12 ILE   196      11.850  -2.829   3.515  1.00  0.00           H  
ATOM   3118 HD13 ILE   196      11.671  -2.631   1.769  1.00  0.00           H  
ATOM   3119  N   PRO   197      17.872  -4.037   1.970  1.00  0.00           N  
ATOM   3120  CA  PRO   197      19.259  -3.570   2.187  1.00  0.00           C  
ATOM   3121  C   PRO   197      19.402  -2.124   2.686  1.00  0.00           C  
ATOM   3122  O   PRO   197      18.781  -1.224   2.123  1.00  0.00           O  
ATOM   3123  CD  PRO   197      17.764  -4.737   0.685  1.00  0.00           C  
ATOM   3124  CB  PRO   197      19.929  -3.765   0.819  1.00  0.00           C  
ATOM   3125  CG  PRO   197      19.200  -4.954   0.229  1.00  0.00           C  
ATOM   3126  HA  PRO   197      19.710  -4.255   2.907  1.00  0.00           H  
ATOM   3127  HD2 PRO   197      17.220  -4.105  -0.019  1.00  0.00           H  
ATOM   3128  HD3 PRO   197      17.264  -5.702   0.743  1.00  0.00           H  
ATOM   3129  HB3 PRO   197      21.003  -3.936   0.897  1.00  0.00           H  
ATOM   3130  HB2 PRO   197      19.779  -2.894   0.181  1.00  0.00           H  
ATOM   3131  HG2 PRO   197      19.312  -5.049  -0.850  1.00  0.00           H  
ATOM   3132  HG3 PRO   197      19.585  -5.869   0.681  1.00  0.00           H  
ATOM   3133  N   ALA   198      20.209  -1.947   3.747  1.00  0.00           N  
ATOM   3134  CA  ALA   198      20.503  -0.657   4.381  1.00  0.00           C  
ATOM   3135  C   ALA   198      21.172   0.374   3.450  1.00  0.00           C  
ATOM   3136  O   ALA   198      21.035   1.571   3.698  1.00  0.00           O  
ATOM   3137  CB  ALA   198      21.368  -0.905   5.626  1.00  0.00           C  
ATOM   3138  H   ALA   198      20.662  -2.750   4.158  1.00  0.00           H  
ATOM   3139  HA  ALA   198      19.554  -0.230   4.709  1.00  0.00           H  
ATOM   3140  HB1 ALA   198      21.586   0.027   6.149  1.00  0.00           H  
ATOM   3141  HB2 ALA   198      20.858  -1.561   6.332  1.00  0.00           H  
ATOM   3142  HB3 ALA   198      22.320  -1.370   5.366  1.00  0.00           H  
ATOM   3143  N   GLU   199      21.835  -0.106   2.381  1.00  0.00           N  
ATOM   3144  CA  GLU   199      22.397   0.695   1.291  1.00  0.00           C  
ATOM   3145  C   GLU   199      21.342   1.479   0.480  1.00  0.00           C  
ATOM   3146  O   GLU   199      21.700   2.484  -0.132  1.00  0.00           O  
ATOM   3147  CB  GLU   199      23.273  -0.221   0.403  1.00  0.00           C  
ATOM   3148  CG  GLU   199      23.916   0.471  -0.828  1.00  0.00           C  
ATOM   3149  CD  GLU   199      24.870  -0.391  -1.669  1.00  0.00           C  
ATOM   3150  OE1 GLU   199      24.992  -1.608  -1.402  1.00  0.00           O  
ATOM   3151  OE2 GLU   199      25.465   0.197  -2.600  1.00  0.00           O1-
ATOM   3152  H   GLU   199      21.896  -1.107   2.260  1.00  0.00           H  
ATOM   3153  HA  GLU   199      23.054   1.439   1.747  1.00  0.00           H  
ATOM   3154  HB3 GLU   199      22.677  -1.072   0.069  1.00  0.00           H  
ATOM   3155  HB2 GLU   199      24.068  -0.637   1.024  1.00  0.00           H  
ATOM   3156  HG3 GLU   199      24.456   1.359  -0.497  1.00  0.00           H  
ATOM   3157  HG2 GLU   199      23.139   0.815  -1.510  1.00  0.00           H  
ATOM   3158  N   MET   200      20.072   1.033   0.500  1.00  0.00           N  
ATOM   3159  CA  MET   200      18.949   1.695  -0.164  1.00  0.00           C  
ATOM   3160  C   MET   200      18.426   2.882   0.665  1.00  0.00           C  
ATOM   3161  O   MET   200      17.354   2.798   1.264  1.00  0.00           O  
ATOM   3162  CB  MET   200      17.845   0.668  -0.495  1.00  0.00           C  
ATOM   3163  CG  MET   200      18.310  -0.439  -1.446  1.00  0.00           C  
ATOM   3164  SD  MET   200      16.995  -1.591  -1.910  1.00  0.00           S  
ATOM   3165  CE  MET   200      17.999  -2.801  -2.797  1.00  0.00           C  
ATOM   3166  H   MET   200      19.841   0.213   1.044  1.00  0.00           H  
ATOM   3167  HA  MET   200      19.314   2.097  -1.108  1.00  0.00           H  
ATOM   3168  HB3 MET   200      17.003   1.180  -0.958  1.00  0.00           H  
ATOM   3169  HB2 MET   200      17.451   0.223   0.419  1.00  0.00           H  
ATOM   3170  HG3 MET   200      19.119  -1.008  -0.990  1.00  0.00           H  
ATOM   3171  HG2 MET   200      18.712   0.001  -2.359  1.00  0.00           H  
ATOM   3172  HE1 MET   200      17.368  -3.600  -3.181  1.00  0.00           H  
ATOM   3173  HE2 MET   200      18.520  -2.322  -3.623  1.00  0.00           H  
ATOM   3174  HE3 MET   200      18.745  -3.235  -2.135  1.00  0.00           H  
ATOM   3175  N   THR   201      19.207   3.975   0.666  1.00  0.00           N  
ATOM   3176  CA  THR   201      18.973   5.197   1.439  1.00  0.00           C  
ATOM   3177  C   THR   201      17.678   5.960   1.080  1.00  0.00           C  
ATOM   3178  O   THR   201      17.106   6.598   1.960  1.00  0.00           O  
ATOM   3179  CB  THR   201      20.188   6.182   1.370  1.00  0.00           C  
ATOM   3180  OG1 THR   201      20.078   7.228   0.417  1.00  0.00           O  
ATOM   3181  CG2 THR   201      21.562   5.513   1.208  1.00  0.00           C  
ATOM   3182  H   THR   201      20.071   3.949   0.142  1.00  0.00           H  
ATOM   3183  HA  THR   201      18.870   4.880   2.479  1.00  0.00           H  
ATOM   3184  HB  THR   201      20.213   6.691   2.335  1.00  0.00           H  
ATOM   3185  HG1 THR   201      19.321   7.774   0.643  1.00  0.00           H  
ATOM   3186 HG21 THR   201      22.366   6.234   1.353  1.00  0.00           H  
ATOM   3187 HG22 THR   201      21.702   4.713   1.937  1.00  0.00           H  
ATOM   3188 HG23 THR   201      21.684   5.090   0.211  1.00  0.00           H  
ATOM   3189  N   GLY   202      17.251   5.886  -0.191  1.00  0.00           N  
ATOM   3190  CA  GLY   202      16.064   6.557  -0.715  1.00  0.00           C  
ATOM   3191  C   GLY   202      14.792   5.808  -0.322  1.00  0.00           C  
ATOM   3192  O   GLY   202      13.819   6.444   0.080  1.00  0.00           O  
ATOM   3193  H   GLY   202      17.747   5.289  -0.841  1.00  0.00           H  
ATOM   3194  HA3 GLY   202      16.118   6.596  -1.803  1.00  0.00           H  
ATOM   3195  HA2 GLY   202      16.017   7.580  -0.351  1.00  0.00           H  
ATOM   3196  N   LEU   203      14.818   4.466  -0.404  1.00  0.00           N  
ATOM   3197  CA  LEU   203      13.735   3.583   0.024  1.00  0.00           C  
ATOM   3198  C   LEU   203      13.512   3.621   1.546  1.00  0.00           C  
ATOM   3199  O   LEU   203      12.360   3.674   1.974  1.00  0.00           O  
ATOM   3200  CB  LEU   203      13.994   2.162  -0.522  1.00  0.00           C  
ATOM   3201  CG  LEU   203      12.921   1.099  -0.193  1.00  0.00           C  
ATOM   3202  CD1 LEU   203      11.495   1.539  -0.572  1.00  0.00           C  
ATOM   3203  CD2 LEU   203      13.274  -0.242  -0.856  1.00  0.00           C  
ATOM   3204  H   LEU   203      15.651   4.014  -0.760  1.00  0.00           H  
ATOM   3205  HA  LEU   203      12.821   3.957  -0.435  1.00  0.00           H  
ATOM   3206  HB3 LEU   203      14.956   1.813  -0.146  1.00  0.00           H  
ATOM   3207  HB2 LEU   203      14.100   2.223  -1.606  1.00  0.00           H  
ATOM   3208  HG  LEU   203      12.941   0.927   0.884  1.00  0.00           H  
ATOM   3209 HD11 LEU   203      10.895   0.701  -0.926  1.00  0.00           H  
ATOM   3210 HD12 LEU   203      10.981   1.963   0.289  1.00  0.00           H  
ATOM   3211 HD13 LEU   203      11.497   2.293  -1.359  1.00  0.00           H  
ATOM   3212 HD21 LEU   203      12.892  -1.080  -0.274  1.00  0.00           H  
ATOM   3213 HD22 LEU   203      12.851  -0.315  -1.859  1.00  0.00           H  
ATOM   3214 HD23 LEU   203      14.352  -0.374  -0.953  1.00  0.00           H  
ATOM   3215  N   TRP   204      14.605   3.652   2.328  1.00  0.00           N  
ATOM   3216  CA  TRP   204      14.549   3.802   3.782  1.00  0.00           C  
ATOM   3217  C   TRP   204      14.145   5.202   4.268  1.00  0.00           C  
ATOM   3218  O   TRP   204      13.466   5.276   5.292  1.00  0.00           O  
ATOM   3219  CB  TRP   204      15.853   3.317   4.439  1.00  0.00           C  
ATOM   3220  CG  TRP   204      15.950   1.828   4.574  1.00  0.00           C  
ATOM   3221  CD2 TRP   204      15.084   0.955   5.363  1.00  0.00           C  
ATOM   3222  CD1 TRP   204      16.848   1.015   3.973  1.00  0.00           C  
ATOM   3223  NE1 TRP   204      16.604  -0.291   4.344  1.00  0.00           N  
ATOM   3224  CE2 TRP   204      15.531  -0.390   5.204  1.00  0.00           C  
ATOM   3225  CE3 TRP   204      13.962   1.165   6.201  1.00  0.00           C  
ATOM   3226  CZ2 TRP   204      14.907  -1.469   5.855  1.00  0.00           C  
ATOM   3227  CZ3 TRP   204      13.317   0.089   6.845  1.00  0.00           C  
ATOM   3228  CH2 TRP   204      13.790  -1.226   6.675  1.00  0.00           C  
ATOM   3229  H   TRP   204      15.525   3.588   1.913  1.00  0.00           H  
ATOM   3230  HA  TRP   204      13.747   3.155   4.143  1.00  0.00           H  
ATOM   3231  HB3 TRP   204      15.926   3.708   5.455  1.00  0.00           H  
ATOM   3232  HB2 TRP   204      16.722   3.704   3.906  1.00  0.00           H  
ATOM   3233  HD1 TRP   204      17.642   1.344   3.319  1.00  0.00           H  
ATOM   3234  HE1 TRP   204      17.158  -1.069   4.006  1.00  0.00           H  
ATOM   3235  HE3 TRP   204      13.590   2.168   6.348  1.00  0.00           H  
ATOM   3236  HZ2 TRP   204      15.276  -2.475   5.728  1.00  0.00           H  
ATOM   3237  HZ3 TRP   204      12.460   0.277   7.475  1.00  0.00           H  
ATOM   3238  HH2 TRP   204      13.297  -2.048   7.174  1.00  0.00           H  
ATOM   3239  N   ARG   205      14.499   6.270   3.527  1.00  0.00           N  
ATOM   3240  CA  ARG   205      14.006   7.628   3.793  1.00  0.00           C  
ATOM   3241  C   ARG   205      12.483   7.715   3.598  1.00  0.00           C  
ATOM   3242  O   ARG   205      11.797   8.266   4.456  1.00  0.00           O  
ATOM   3243  CB  ARG   205      14.755   8.668   2.925  1.00  0.00           C  
ATOM   3244  CG  ARG   205      14.366  10.134   3.231  1.00  0.00           C  
ATOM   3245  CD  ARG   205      15.019  11.189   2.321  1.00  0.00           C  
ATOM   3246  NE  ARG   205      14.432  11.193   0.967  1.00  0.00           N  
ATOM   3247  CZ  ARG   205      14.952  10.764  -0.197  1.00  0.00           C  
ATOM   3248  NH1 ARG   205      16.189  10.259  -0.308  1.00  0.00           N  
ATOM   3249  NH2 ARG   205      14.186  10.857  -1.286  1.00  0.00           N1+
ATOM   3250  H   ARG   205      15.075   6.149   2.705  1.00  0.00           H  
ATOM   3251  HA  ARG   205      14.221   7.854   4.840  1.00  0.00           H  
ATOM   3252  HB3 ARG   205      14.587   8.452   1.870  1.00  0.00           H  
ATOM   3253  HB2 ARG   205      15.827   8.563   3.090  1.00  0.00           H  
ATOM   3254  HG3 ARG   205      14.534  10.383   4.279  1.00  0.00           H  
ATOM   3255  HG2 ARG   205      13.290  10.223   3.086  1.00  0.00           H  
ATOM   3256  HD3 ARG   205      16.078  10.955   2.232  1.00  0.00           H  
ATOM   3257  HD2 ARG   205      14.979  12.180   2.774  1.00  0.00           H  
ATOM   3258  HE  ARG   205      13.498  11.581   0.919  1.00  0.00           H  
ATOM   3259 HH12 ARG   205      16.548   9.965  -1.207  1.00  0.00           H  
ATOM   3260 HH11 ARG   205      16.784  10.197   0.504  1.00  0.00           H  
ATOM   3261 HH22 ARG   205      14.520  10.553  -2.194  1.00  0.00           H  
ATOM   3262 HH21 ARG   205      13.260  11.259  -1.218  1.00  0.00           H  
ATOM   3263  N   TYR   206      11.999   7.136   2.489  1.00  0.00           N  
ATOM   3264  CA  TYR   206      10.591   7.045   2.118  1.00  0.00           C  
ATOM   3265  C   TYR   206       9.730   6.295   3.148  1.00  0.00           C  
ATOM   3266  O   TYR   206       8.692   6.823   3.545  1.00  0.00           O  
ATOM   3267  CB  TYR   206      10.506   6.429   0.710  1.00  0.00           C  
ATOM   3268  CG  TYR   206       9.125   6.073   0.192  1.00  0.00           C  
ATOM   3269  CD1 TYR   206       8.084   7.014   0.272  1.00  0.00           C  
ATOM   3270  CD2 TYR   206       8.883   4.812  -0.393  1.00  0.00           C  
ATOM   3271  CE1 TYR   206       6.820   6.723  -0.267  1.00  0.00           C  
ATOM   3272  CE2 TYR   206       7.618   4.518  -0.932  1.00  0.00           C  
ATOM   3273  CZ  TYR   206       6.592   5.481  -0.888  1.00  0.00           C  
ATOM   3274  OH  TYR   206       5.380   5.208  -1.448  1.00  0.00           O  
ATOM   3275  H   TYR   206      12.648   6.711   1.838  1.00  0.00           H  
ATOM   3276  HA  TYR   206      10.220   8.069   2.064  1.00  0.00           H  
ATOM   3277  HB3 TYR   206      11.112   5.525   0.681  1.00  0.00           H  
ATOM   3278  HB2 TYR   206      10.961   7.118  -0.003  1.00  0.00           H  
ATOM   3279  HD1 TYR   206       8.257   7.961   0.756  1.00  0.00           H  
ATOM   3280  HD2 TYR   206       9.670   4.074  -0.449  1.00  0.00           H  
ATOM   3281  HE1 TYR   206       6.032   7.456  -0.199  1.00  0.00           H  
ATOM   3282  HE2 TYR   206       7.440   3.557  -1.388  1.00  0.00           H  
ATOM   3283  HH  TYR   206       4.835   5.999  -1.531  1.00  0.00           H  
ATOM   3284  N   LEU   207      10.194   5.110   3.579  1.00  0.00           N  
ATOM   3285  CA  LEU   207       9.544   4.303   4.613  1.00  0.00           C  
ATOM   3286  C   LEU   207       9.517   5.009   5.979  1.00  0.00           C  
ATOM   3287  O   LEU   207       8.478   4.966   6.631  1.00  0.00           O  
ATOM   3288  CB  LEU   207      10.214   2.914   4.705  1.00  0.00           C  
ATOM   3289  CG  LEU   207       9.865   1.965   3.534  1.00  0.00           C  
ATOM   3290  CD1 LEU   207      10.763   0.709   3.547  1.00  0.00           C  
ATOM   3291  CD2 LEU   207       8.363   1.603   3.495  1.00  0.00           C  
ATOM   3292  H   LEU   207      11.049   4.734   3.189  1.00  0.00           H  
ATOM   3293  HA  LEU   207       8.503   4.171   4.312  1.00  0.00           H  
ATOM   3294  HB3 LEU   207       9.931   2.423   5.637  1.00  0.00           H  
ATOM   3295  HB2 LEU   207      11.295   3.052   4.763  1.00  0.00           H  
ATOM   3296  HG  LEU   207      10.087   2.493   2.607  1.00  0.00           H  
ATOM   3297 HD11 LEU   207      11.186   0.529   2.558  1.00  0.00           H  
ATOM   3298 HD12 LEU   207      11.601   0.810   4.237  1.00  0.00           H  
ATOM   3299 HD13 LEU   207      10.223  -0.191   3.838  1.00  0.00           H  
ATOM   3300 HD21 LEU   207       8.190   0.546   3.288  1.00  0.00           H  
ATOM   3301 HD22 LEU   207       7.864   1.830   4.437  1.00  0.00           H  
ATOM   3302 HD23 LEU   207       7.852   2.166   2.714  1.00  0.00           H  
ATOM   3303  N   LYS   208      10.612   5.692   6.360  1.00  0.00           N  
ATOM   3304  CA  LYS   208      10.705   6.476   7.595  1.00  0.00           C  
ATOM   3305  C   LYS   208       9.720   7.662   7.642  1.00  0.00           C  
ATOM   3306  O   LYS   208       9.082   7.856   8.676  1.00  0.00           O  
ATOM   3307  CB  LYS   208      12.169   6.910   7.830  1.00  0.00           C  
ATOM   3308  CG  LYS   208      12.395   7.714   9.125  1.00  0.00           C  
ATOM   3309  CD  LYS   208      13.871   8.049   9.375  1.00  0.00           C  
ATOM   3310  CE  LYS   208      14.064   8.861  10.666  1.00  0.00           C  
ATOM   3311  NZ  LYS   208      15.480   9.196  10.899  1.00  0.00           N1+
ATOM   3312  H   LYS   208      11.434   5.690   5.769  1.00  0.00           H  
ATOM   3313  HA  LYS   208      10.433   5.803   8.412  1.00  0.00           H  
ATOM   3314  HB3 LYS   208      12.522   7.495   6.980  1.00  0.00           H  
ATOM   3315  HB2 LYS   208      12.796   6.017   7.864  1.00  0.00           H  
ATOM   3316  HG3 LYS   208      12.000   7.152   9.972  1.00  0.00           H  
ATOM   3317  HG2 LYS   208      11.834   8.648   9.088  1.00  0.00           H  
ATOM   3318  HD3 LYS   208      14.261   8.606   8.520  1.00  0.00           H  
ATOM   3319  HD2 LYS   208      14.446   7.122   9.427  1.00  0.00           H  
ATOM   3320  HE3 LYS   208      13.694   8.299  11.524  1.00  0.00           H  
ATOM   3321  HE2 LYS   208      13.492   9.788  10.619  1.00  0.00           H  
ATOM   3322  HZ1 LYS   208      15.829   9.747  10.127  1.00  0.00           H  
ATOM   3323  HZ2 LYS   208      15.566   9.726  11.754  1.00  0.00           H  
ATOM   3324  HZ3 LYS   208      16.021   8.346  10.976  1.00  0.00           H  
ATOM   3325  N   ASN   209       9.589   8.404   6.526  1.00  0.00           N  
ATOM   3326  CA  ASN   209       8.624   9.502   6.368  1.00  0.00           C  
ATOM   3327  C   ASN   209       7.171   9.007   6.346  1.00  0.00           C  
ATOM   3328  O   ASN   209       6.305   9.707   6.868  1.00  0.00           O  
ATOM   3329  CB  ASN   209       8.933  10.299   5.080  1.00  0.00           C  
ATOM   3330  CG  ASN   209      10.146  11.223   5.204  1.00  0.00           C  
ATOM   3331  OD1 ASN   209      10.247  12.012   6.141  1.00  0.00           O  
ATOM   3332  ND2 ASN   209      11.059  11.162   4.237  1.00  0.00           N  
ATOM   3333  H   ASN   209      10.159   8.189   5.718  1.00  0.00           H  
ATOM   3334  HA  ASN   209       8.770  10.146   7.238  1.00  0.00           H  
ATOM   3335  HB3 ASN   209       8.091  10.953   4.847  1.00  0.00           H  
ATOM   3336  HB2 ASN   209       9.036   9.628   4.225  1.00  0.00           H  
ATOM   3337 HD22 ASN   209      11.870  11.761   4.267  1.00  0.00           H  
ATOM   3338 HD21 ASN   209      10.949  10.503   3.478  1.00  0.00           H  
ATOM   3339  N   ALA   210       6.930   7.821   5.763  1.00  0.00           N  
ATOM   3340  CA  ALA   210       5.621   7.178   5.732  1.00  0.00           C  
ATOM   3341  C   ALA   210       5.171   6.714   7.123  1.00  0.00           C  
ATOM   3342  O   ALA   210       4.047   7.026   7.507  1.00  0.00           O  
ATOM   3343  CB  ALA   210       5.635   6.029   4.717  1.00  0.00           C  
ATOM   3344  H   ALA   210       7.689   7.312   5.329  1.00  0.00           H  
ATOM   3345  HA  ALA   210       4.892   7.912   5.383  1.00  0.00           H  
ATOM   3346  HB1 ALA   210       4.660   5.550   4.654  1.00  0.00           H  
ATOM   3347  HB2 ALA   210       5.883   6.399   3.722  1.00  0.00           H  
ATOM   3348  HB3 ALA   210       6.362   5.261   4.979  1.00  0.00           H  
ATOM   3349  N   TYR   211       6.051   6.018   7.870  1.00  0.00           N  
ATOM   3350  CA  TYR   211       5.792   5.573   9.247  1.00  0.00           C  
ATOM   3351  C   TYR   211       5.643   6.726  10.261  1.00  0.00           C  
ATOM   3352  O   TYR   211       5.044   6.512  11.315  1.00  0.00           O  
ATOM   3353  CB  TYR   211       6.882   4.583   9.721  1.00  0.00           C  
ATOM   3354  CG  TYR   211       6.883   3.207   9.070  1.00  0.00           C  
ATOM   3355  CD1 TYR   211       5.710   2.423   9.041  1.00  0.00           C  
ATOM   3356  CD2 TYR   211       8.076   2.684   8.527  1.00  0.00           C  
ATOM   3357  CE1 TYR   211       5.722   1.150   8.439  1.00  0.00           C  
ATOM   3358  CE2 TYR   211       8.086   1.419   7.911  1.00  0.00           C  
ATOM   3359  CZ  TYR   211       6.907   0.655   7.858  1.00  0.00           C  
ATOM   3360  OH  TYR   211       6.920  -0.561   7.244  1.00  0.00           O  
ATOM   3361  H   TYR   211       6.957   5.781   7.486  1.00  0.00           H  
ATOM   3362  HA  TYR   211       4.834   5.054   9.228  1.00  0.00           H  
ATOM   3363  HB3 TYR   211       6.763   4.397  10.790  1.00  0.00           H  
ATOM   3364  HB2 TYR   211       7.864   5.044   9.610  1.00  0.00           H  
ATOM   3365  HD1 TYR   211       4.792   2.792   9.476  1.00  0.00           H  
ATOM   3366  HD2 TYR   211       8.990   3.258   8.569  1.00  0.00           H  
ATOM   3367  HE1 TYR   211       4.811   0.571   8.410  1.00  0.00           H  
ATOM   3368  HE2 TYR   211       8.999   1.039   7.478  1.00  0.00           H  
ATOM   3369  HH  TYR   211       6.052  -0.981   7.226  1.00  0.00           H  
ATOM   3370  N   ALA   212       6.150   7.925   9.926  1.00  0.00           N  
ATOM   3371  CA  ALA   212       5.950   9.151  10.700  1.00  0.00           C  
ATOM   3372  C   ALA   212       4.561   9.795  10.499  1.00  0.00           C  
ATOM   3373  O   ALA   212       4.228  10.708  11.254  1.00  0.00           O  
ATOM   3374  CB  ALA   212       7.076  10.139  10.362  1.00  0.00           C  
ATOM   3375  H   ALA   212       6.650   8.026   9.054  1.00  0.00           H  
ATOM   3376  HA  ALA   212       6.037   8.906  11.761  1.00  0.00           H  
ATOM   3377  HB1 ALA   212       6.997  11.049  10.957  1.00  0.00           H  
ATOM   3378  HB2 ALA   212       8.054   9.703  10.566  1.00  0.00           H  
ATOM   3379  HB3 ALA   212       7.056  10.429   9.312  1.00  0.00           H  
ATOM   3380  N   ARG   213       3.777   9.319   9.514  1.00  0.00           N  
ATOM   3381  CA  ARG   213       2.400   9.741   9.257  1.00  0.00           C  
ATOM   3382  C   ARG   213       1.421   8.703   9.824  1.00  0.00           C  
ATOM   3383  O   ARG   213       1.546   7.512   9.530  1.00  0.00           O  
ATOM   3384  CB  ARG   213       2.185   9.913   7.735  1.00  0.00           C  
ATOM   3385  CG  ARG   213       2.979  11.074   7.098  1.00  0.00           C  
ATOM   3386  CD  ARG   213       2.484  12.493   7.454  1.00  0.00           C  
ATOM   3387  NE  ARG   213       1.174  12.811   6.854  1.00  0.00           N  
ATOM   3388  CZ  ARG   213       0.913  13.488   5.720  1.00  0.00           C  
ATOM   3389  NH1 ARG   213       1.885  14.001   4.950  1.00  0.00           N  
ATOM   3390  NH2 ARG   213      -0.361  13.658   5.347  1.00  0.00           N1+
ATOM   3391  H   ARG   213       4.112   8.556   8.940  1.00  0.00           H  
ATOM   3392  HA  ARG   213       2.198  10.693   9.750  1.00  0.00           H  
ATOM   3393  HB3 ARG   213       1.126  10.054   7.526  1.00  0.00           H  
ATOM   3394  HB2 ARG   213       2.445   8.989   7.221  1.00  0.00           H  
ATOM   3395  HG3 ARG   213       2.864  10.943   6.021  1.00  0.00           H  
ATOM   3396  HG2 ARG   213       4.050  10.990   7.275  1.00  0.00           H  
ATOM   3397  HD3 ARG   213       3.248  13.249   7.274  1.00  0.00           H  
ATOM   3398  HD2 ARG   213       2.288  12.538   8.524  1.00  0.00           H  
ATOM   3399  HE  ARG   213       0.377  12.422   7.350  1.00  0.00           H  
ATOM   3400 HH12 ARG   213       1.659  14.544   4.127  1.00  0.00           H  
ATOM   3401 HH11 ARG   213       2.852  13.883   5.216  1.00  0.00           H  
ATOM   3402 HH22 ARG   213      -0.589  14.173   4.509  1.00  0.00           H  
ATOM   3403 HH21 ARG   213      -1.112  13.306   5.931  1.00  0.00           H  
ATOM   3404  N   ASP   214       0.436   9.200  10.593  1.00  0.00           N  
ATOM   3405  CA  ASP   214      -0.679   8.439  11.175  1.00  0.00           C  
ATOM   3406  C   ASP   214      -1.572   7.769  10.122  1.00  0.00           C  
ATOM   3407  O   ASP   214      -2.057   6.667  10.369  1.00  0.00           O  
ATOM   3408  CB  ASP   214      -1.569   9.307  12.101  1.00  0.00           C  
ATOM   3409  CG  ASP   214      -0.880   9.919  13.334  1.00  0.00           C  
ATOM   3410  OD1 ASP   214       0.164   9.384  13.773  1.00  0.00           O  
ATOM   3411  OD2 ASP   214      -1.486  10.855  13.899  1.00  0.00           O1-
ATOM   3412  H   ASP   214       0.421  10.191  10.785  1.00  0.00           H  
ATOM   3413  HA  ASP   214      -0.243   7.631  11.766  1.00  0.00           H  
ATOM   3414  HB3 ASP   214      -2.423   8.728  12.453  1.00  0.00           H  
ATOM   3415  HB2 ASP   214      -1.982  10.131  11.515  1.00  0.00           H  
ATOM   3416  N   GLU   215      -1.744   8.425   8.963  1.00  0.00           N  
ATOM   3417  CA  GLU   215      -2.511   7.939   7.819  1.00  0.00           C  
ATOM   3418  C   GLU   215      -2.010   6.598   7.270  1.00  0.00           C  
ATOM   3419  O   GLU   215      -2.845   5.803   6.857  1.00  0.00           O  
ATOM   3420  CB  GLU   215      -2.566   9.001   6.701  1.00  0.00           C  
ATOM   3421  CG  GLU   215      -3.254  10.322   7.116  1.00  0.00           C  
ATOM   3422  CD  GLU   215      -2.329  11.470   7.549  1.00  0.00           C  
ATOM   3423  OE1 GLU   215      -1.230  11.200   8.082  1.00  0.00           O  
ATOM   3424  OE2 GLU   215      -2.738  12.632   7.340  1.00  0.00           O1-
ATOM   3425  H   GLU   215      -1.328   9.342   8.847  1.00  0.00           H  
ATOM   3426  HA  GLU   215      -3.530   7.772   8.172  1.00  0.00           H  
ATOM   3427  HB3 GLU   215      -3.117   8.589   5.853  1.00  0.00           H  
ATOM   3428  HB2 GLU   215      -1.563   9.193   6.314  1.00  0.00           H  
ATOM   3429  HG3 GLU   215      -3.936  10.129   7.940  1.00  0.00           H  
ATOM   3430  HG2 GLU   215      -3.886  10.661   6.294  1.00  0.00           H  
ATOM   3431  N   PHE   216      -0.692   6.342   7.321  1.00  0.00           N  
ATOM   3432  CA  PHE   216      -0.124   5.043   6.971  1.00  0.00           C  
ATOM   3433  C   PHE   216      -0.092   4.081   8.170  1.00  0.00           C  
ATOM   3434  O   PHE   216      -0.612   2.974   8.049  1.00  0.00           O  
ATOM   3435  CB  PHE   216       1.261   5.217   6.321  1.00  0.00           C  
ATOM   3436  CG  PHE   216       1.990   3.923   5.987  1.00  0.00           C  
ATOM   3437  CD1 PHE   216       1.355   2.907   5.243  1.00  0.00           C  
ATOM   3438  CD2 PHE   216       3.340   3.753   6.350  1.00  0.00           C  
ATOM   3439  CE1 PHE   216       2.045   1.746   4.924  1.00  0.00           C  
ATOM   3440  CE2 PHE   216       4.035   2.624   5.955  1.00  0.00           C  
ATOM   3441  CZ  PHE   216       3.388   1.619   5.254  1.00  0.00           C  
ATOM   3442  H   PHE   216      -0.058   7.032   7.700  1.00  0.00           H  
ATOM   3443  HA  PHE   216      -0.760   4.582   6.214  1.00  0.00           H  
ATOM   3444  HB3 PHE   216       1.883   5.817   6.984  1.00  0.00           H  
ATOM   3445  HB2 PHE   216       1.168   5.789   5.398  1.00  0.00           H  
ATOM   3446  HD1 PHE   216       0.328   3.016   4.933  1.00  0.00           H  
ATOM   3447  HD2 PHE   216       3.843   4.499   6.933  1.00  0.00           H  
ATOM   3448  HE1 PHE   216       1.545   0.958   4.380  1.00  0.00           H  
ATOM   3449  HE2 PHE   216       5.082   2.524   6.197  1.00  0.00           H  
ATOM   3450  HZ  PHE   216       3.948   0.750   4.955  1.00  0.00           H  
ATOM   3451  N   THR   217       0.525   4.503   9.287  1.00  0.00           N  
ATOM   3452  CA  THR   217       0.791   3.656  10.457  1.00  0.00           C  
ATOM   3453  C   THR   217      -0.475   3.102  11.138  1.00  0.00           C  
ATOM   3454  O   THR   217      -0.490   1.920  11.477  1.00  0.00           O  
ATOM   3455  CB  THR   217       1.633   4.421  11.513  1.00  0.00           C  
ATOM   3456  OG1 THR   217       2.898   4.657  10.940  1.00  0.00           O  
ATOM   3457  CG2 THR   217       1.862   3.721  12.867  1.00  0.00           C  
ATOM   3458  H   THR   217       0.930   5.430   9.317  1.00  0.00           H  
ATOM   3459  HA  THR   217       1.372   2.800  10.107  1.00  0.00           H  
ATOM   3460  HB  THR   217       1.177   5.395  11.701  1.00  0.00           H  
ATOM   3461  HG1 THR   217       3.414   5.212  11.532  1.00  0.00           H  
ATOM   3462 HG21 THR   217       2.559   4.288  13.485  1.00  0.00           H  
ATOM   3463 HG22 THR   217       0.941   3.622  13.440  1.00  0.00           H  
ATOM   3464 HG23 THR   217       2.280   2.723  12.729  1.00  0.00           H  
ATOM   3465  N   ASN   218      -1.512   3.938  11.304  1.00  0.00           N  
ATOM   3466  CA  ASN   218      -2.766   3.555  11.965  1.00  0.00           C  
ATOM   3467  C   ASN   218      -3.782   2.891  11.012  1.00  0.00           C  
ATOM   3468  O   ASN   218      -4.848   2.499  11.484  1.00  0.00           O  
ATOM   3469  CB  ASN   218      -3.399   4.768  12.688  1.00  0.00           C  
ATOM   3470  CG  ASN   218      -2.521   5.476  13.731  1.00  0.00           C  
ATOM   3471  OD1 ASN   218      -2.713   6.661  13.986  1.00  0.00           O  
ATOM   3472  ND2 ASN   218      -1.581   4.770  14.365  1.00  0.00           N  
ATOM   3473  H   ASN   218      -1.453   4.895  10.977  1.00  0.00           H  
ATOM   3474  HA  ASN   218      -2.555   2.798  12.724  1.00  0.00           H  
ATOM   3475  HB3 ASN   218      -4.310   4.462  13.203  1.00  0.00           H  
ATOM   3476  HB2 ASN   218      -3.706   5.499  11.945  1.00  0.00           H  
ATOM   3477 HD22 ASN   218      -1.002   5.221  15.059  1.00  0.00           H  
ATOM   3478 HD21 ASN   218      -1.439   3.793  14.156  1.00  0.00           H  
ATOM   3479  N   THR   219      -3.441   2.736   9.721  1.00  0.00           N  
ATOM   3480  CA  THR   219      -4.209   1.938   8.758  1.00  0.00           C  
ATOM   3481  C   THR   219      -3.509   0.598   8.433  1.00  0.00           C  
ATOM   3482  O   THR   219      -4.123  -0.233   7.763  1.00  0.00           O  
ATOM   3483  CB  THR   219      -4.463   2.713   7.437  1.00  0.00           C  
ATOM   3484  OG1 THR   219      -3.275   2.972   6.715  1.00  0.00           O  
ATOM   3485  CG2 THR   219      -5.200   4.038   7.660  1.00  0.00           C  
ATOM   3486  H   THR   219      -2.557   3.098   9.391  1.00  0.00           H  
ATOM   3487  HA  THR   219      -5.184   1.678   9.172  1.00  0.00           H  
ATOM   3488  HB  THR   219      -5.098   2.104   6.791  1.00  0.00           H  
ATOM   3489  HG1 THR   219      -2.966   3.853   6.951  1.00  0.00           H  
ATOM   3490 HG21 THR   219      -5.406   4.542   6.715  1.00  0.00           H  
ATOM   3491 HG22 THR   219      -6.150   3.882   8.164  1.00  0.00           H  
ATOM   3492 HG23 THR   219      -4.623   4.716   8.286  1.00  0.00           H  
ATOM   3493  N   CYS   220      -2.280   0.379   8.941  1.00  0.00           N  
ATOM   3494  CA  CYS   220      -1.571  -0.902   8.875  1.00  0.00           C  
ATOM   3495  C   CYS   220      -2.252  -1.936   9.783  1.00  0.00           C  
ATOM   3496  O   CYS   220      -2.603  -1.609  10.918  1.00  0.00           O  
ATOM   3497  CB  CYS   220      -0.101  -0.784   9.333  1.00  0.00           C  
ATOM   3498  SG  CYS   220       0.912   0.175   8.176  1.00  0.00           S  
ATOM   3499  H   CYS   220      -1.837   1.099   9.494  1.00  0.00           H  
ATOM   3500  HA  CYS   220      -1.593  -1.266   7.846  1.00  0.00           H  
ATOM   3501  HB3 CYS   220       0.350  -1.773   9.408  1.00  0.00           H  
ATOM   3502  HB2 CYS   220      -0.030  -0.339  10.325  1.00  0.00           H  
ATOM   3503  HG  CYS   220       0.284   1.342   8.368  1.00  0.00           H  
ATOM   3504  N   ALA   221      -2.331  -3.187   9.303  1.00  0.00           N  
ATOM   3505  CA  ALA   221      -2.568  -4.353  10.154  1.00  0.00           C  
ATOM   3506  C   ALA   221      -1.356  -4.598  11.072  1.00  0.00           C  
ATOM   3507  O   ALA   221      -0.236  -4.228  10.713  1.00  0.00           O  
ATOM   3508  CB  ALA   221      -2.855  -5.569   9.261  1.00  0.00           C  
ATOM   3509  H   ALA   221      -2.033  -3.379   8.358  1.00  0.00           H  
ATOM   3510  HA  ALA   221      -3.444  -4.166  10.778  1.00  0.00           H  
ATOM   3511  HB1 ALA   221      -2.959  -6.481   9.849  1.00  0.00           H  
ATOM   3512  HB2 ALA   221      -3.787  -5.430   8.713  1.00  0.00           H  
ATOM   3513  HB3 ALA   221      -2.066  -5.730   8.527  1.00  0.00           H  
ATOM   3514  N   ALA   222      -1.598  -5.212  12.243  1.00  0.00           N  
ATOM   3515  CA  ALA   222      -0.554  -5.566  13.212  1.00  0.00           C  
ATOM   3516  C   ALA   222       0.480  -6.535  12.616  1.00  0.00           C  
ATOM   3517  O   ALA   222       0.129  -7.320  11.735  1.00  0.00           O  
ATOM   3518  CB  ALA   222      -1.218  -6.185  14.452  1.00  0.00           C  
ATOM   3519  H   ALA   222      -2.541  -5.487  12.478  1.00  0.00           H  
ATOM   3520  HA  ALA   222      -0.042  -4.649  13.508  1.00  0.00           H  
ATOM   3521  HB1 ALA   222      -0.478  -6.446  15.209  1.00  0.00           H  
ATOM   3522  HB2 ALA   222      -1.920  -5.487  14.910  1.00  0.00           H  
ATOM   3523  HB3 ALA   222      -1.768  -7.094  14.203  1.00  0.00           H  
ATOM   3524  N   ASP   223       1.732  -6.471  13.101  1.00  0.00           N  
ATOM   3525  CA  ASP   223       2.830  -7.325  12.619  1.00  0.00           C  
ATOM   3526  C   ASP   223       2.523  -8.821  12.784  1.00  0.00           C  
ATOM   3527  O   ASP   223       2.718  -9.567  11.829  1.00  0.00           O  
ATOM   3528  CB  ASP   223       4.225  -6.999  13.212  1.00  0.00           C  
ATOM   3529  CG  ASP   223       4.785  -5.579  12.988  1.00  0.00           C  
ATOM   3530  OD1 ASP   223       4.088  -4.719  12.403  1.00  0.00           O  
ATOM   3531  OD2 ASP   223       5.939  -5.372  13.422  1.00  0.00           O1-
ATOM   3532  H   ASP   223       1.976  -5.780  13.795  1.00  0.00           H  
ATOM   3533  HA  ASP   223       2.896  -7.147  11.544  1.00  0.00           H  
ATOM   3534  HB3 ASP   223       4.957  -7.705  12.812  1.00  0.00           H  
ATOM   3535  HB2 ASP   223       4.196  -7.160  14.291  1.00  0.00           H  
ATOM   3536  N   SER   224       1.969  -9.212  13.945  1.00  0.00           N  
ATOM   3537  CA  SER   224       1.491 -10.569  14.216  1.00  0.00           C  
ATOM   3538  C   SER   224       0.335 -11.016  13.297  1.00  0.00           C  
ATOM   3539  O   SER   224       0.344 -12.169  12.877  1.00  0.00           O  
ATOM   3540  CB  SER   224       1.157 -10.707  15.715  1.00  0.00           C  
ATOM   3541  OG  SER   224       0.011  -9.965  16.089  1.00  0.00           O  
ATOM   3542  H   SER   224       1.815  -8.534  14.678  1.00  0.00           H  
ATOM   3543  HA  SER   224       2.332 -11.236  14.015  1.00  0.00           H  
ATOM   3544  HB3 SER   224       2.002 -10.389  16.327  1.00  0.00           H  
ATOM   3545  HB2 SER   224       0.975 -11.755  15.959  1.00  0.00           H  
ATOM   3546  HG  SER   224      -0.770 -10.413  15.752  1.00  0.00           H  
ATOM   3547  N   GLU   225      -0.598 -10.105  12.959  1.00  0.00           N  
ATOM   3548  CA  GLU   225      -1.678 -10.345  11.994  1.00  0.00           C  
ATOM   3549  C   GLU   225      -1.157 -10.631  10.574  1.00  0.00           C  
ATOM   3550  O   GLU   225      -1.581 -11.611   9.965  1.00  0.00           O  
ATOM   3551  CB  GLU   225      -2.712  -9.187  12.041  1.00  0.00           C  
ATOM   3552  CG  GLU   225      -3.763  -9.141  10.901  1.00  0.00           C  
ATOM   3553  CD  GLU   225      -4.626 -10.405  10.764  1.00  0.00           C  
ATOM   3554  OE1 GLU   225      -5.013 -10.965  11.813  1.00  0.00           O  
ATOM   3555  OE2 GLU   225      -4.899 -10.784   9.603  1.00  0.00           O1-
ATOM   3556  H   GLU   225      -0.526  -9.164  13.319  1.00  0.00           H  
ATOM   3557  HA  GLU   225      -2.193 -11.251  12.320  1.00  0.00           H  
ATOM   3558  HB3 GLU   225      -2.195  -8.230  12.053  1.00  0.00           H  
ATOM   3559  HB2 GLU   225      -3.235  -9.230  12.997  1.00  0.00           H  
ATOM   3560  HG3 GLU   225      -3.274  -8.920   9.951  1.00  0.00           H  
ATOM   3561  HG2 GLU   225      -4.437  -8.303  11.081  1.00  0.00           H  
ATOM   3562  N   ILE   226      -0.236  -9.780  10.094  1.00  0.00           N  
ATOM   3563  CA  ILE   226       0.393  -9.883   8.777  1.00  0.00           C  
ATOM   3564  C   ILE   226       1.242 -11.163   8.627  1.00  0.00           C  
ATOM   3565  O   ILE   226       1.148 -11.820   7.592  1.00  0.00           O  
ATOM   3566  CB  ILE   226       1.237  -8.611   8.455  1.00  0.00           C  
ATOM   3567  CG1 ILE   226       0.323  -7.370   8.331  1.00  0.00           C  
ATOM   3568  CG2 ILE   226       2.133  -8.735   7.205  1.00  0.00           C  
ATOM   3569  CD1 ILE   226       1.060  -6.029   8.407  1.00  0.00           C  
ATOM   3570  H   ILE   226       0.055  -8.996  10.664  1.00  0.00           H  
ATOM   3571  HA  ILE   226      -0.407  -9.949   8.039  1.00  0.00           H  
ATOM   3572  HB  ILE   226       1.895  -8.433   9.307  1.00  0.00           H  
ATOM   3573 HG13 ILE   226      -0.426  -7.375   9.122  1.00  0.00           H  
ATOM   3574 HG12 ILE   226      -0.242  -7.415   7.403  1.00  0.00           H  
ATOM   3575 HG21 ILE   226       2.647  -7.805   6.967  1.00  0.00           H  
ATOM   3576 HG22 ILE   226       2.919  -9.462   7.373  1.00  0.00           H  
ATOM   3577 HG23 ILE   226       1.563  -9.035   6.325  1.00  0.00           H  
ATOM   3578 HD11 ILE   226       0.351  -5.205   8.335  1.00  0.00           H  
ATOM   3579 HD12 ILE   226       1.591  -5.925   9.353  1.00  0.00           H  
ATOM   3580 HD13 ILE   226       1.774  -5.900   7.595  1.00  0.00           H  
ATOM   3581  N   GLU   227       2.001 -11.525   9.675  1.00  0.00           N  
ATOM   3582  CA  GLU   227       2.770 -12.768   9.754  1.00  0.00           C  
ATOM   3583  C   GLU   227       1.884 -14.024   9.725  1.00  0.00           C  
ATOM   3584  O   GLU   227       2.129 -14.893   8.892  1.00  0.00           O  
ATOM   3585  CB  GLU   227       3.676 -12.751  10.998  1.00  0.00           C  
ATOM   3586  CG  GLU   227       4.840 -11.742  10.876  1.00  0.00           C  
ATOM   3587  CD  GLU   227       5.684 -11.542  12.146  1.00  0.00           C  
ATOM   3588  OE1 GLU   227       5.418 -12.211  13.171  1.00  0.00           O  
ATOM   3589  OE2 GLU   227       6.616 -10.712  12.063  1.00  0.00           O1-
ATOM   3590  H   GLU   227       2.040 -10.927  10.491  1.00  0.00           H  
ATOM   3591  HA  GLU   227       3.413 -12.812   8.873  1.00  0.00           H  
ATOM   3592  HB3 GLU   227       4.078 -13.749  11.184  1.00  0.00           H  
ATOM   3593  HB2 GLU   227       3.068 -12.503  11.870  1.00  0.00           H  
ATOM   3594  HG3 GLU   227       4.458 -10.772  10.573  1.00  0.00           H  
ATOM   3595  HG2 GLU   227       5.499 -12.054  10.066  1.00  0.00           H  
ATOM   3596  N   LEU   228       0.861 -14.084  10.596  1.00  0.00           N  
ATOM   3597  CA  LEU   228      -0.081 -15.206  10.692  1.00  0.00           C  
ATOM   3598  C   LEU   228      -0.959 -15.394   9.441  1.00  0.00           C  
ATOM   3599  O   LEU   228      -1.327 -16.531   9.149  1.00  0.00           O  
ATOM   3600  CB  LEU   228      -0.965 -15.047  11.947  1.00  0.00           C  
ATOM   3601  CG  LEU   228      -0.246 -15.274  13.294  1.00  0.00           C  
ATOM   3602  CD1 LEU   228      -1.138 -14.819  14.471  1.00  0.00           C  
ATOM   3603  CD2 LEU   228       0.251 -16.726  13.459  1.00  0.00           C  
ATOM   3604  H   LEU   228       0.712 -13.323  11.248  1.00  0.00           H  
ATOM   3605  HA  LEU   228       0.511 -16.117  10.792  1.00  0.00           H  
ATOM   3606  HB3 LEU   228      -1.796 -15.751  11.901  1.00  0.00           H  
ATOM   3607  HB2 LEU   228      -1.412 -14.051  11.925  1.00  0.00           H  
ATOM   3608  HG  LEU   228       0.641 -14.641  13.311  1.00  0.00           H  
ATOM   3609 HD11 LEU   228      -0.590 -14.142  15.127  1.00  0.00           H  
ATOM   3610 HD12 LEU   228      -2.025 -14.282  14.132  1.00  0.00           H  
ATOM   3611 HD13 LEU   228      -1.489 -15.651  15.081  1.00  0.00           H  
ATOM   3612 HD21 LEU   228       0.004 -17.149  14.433  1.00  0.00           H  
ATOM   3613 HD22 LEU   228      -0.173 -17.391  12.707  1.00  0.00           H  
ATOM   3614 HD23 LEU   228       1.335 -16.774  13.358  1.00  0.00           H  
ATOM   3615  N   ALA   229      -1.245 -14.306   8.702  1.00  0.00           N  
ATOM   3616  CA  ALA   229      -1.943 -14.337   7.413  1.00  0.00           C  
ATOM   3617  C   ALA   229      -1.147 -15.043   6.296  1.00  0.00           C  
ATOM   3618  O   ALA   229      -1.760 -15.558   5.362  1.00  0.00           O  
ATOM   3619  CB  ALA   229      -2.300 -12.902   6.996  1.00  0.00           C  
ATOM   3620  H   ALA   229      -0.941 -13.395   9.022  1.00  0.00           H  
ATOM   3621  HA  ALA   229      -2.874 -14.889   7.551  1.00  0.00           H  
ATOM   3622  HB1 ALA   229      -2.823 -12.884   6.039  1.00  0.00           H  
ATOM   3623  HB2 ALA   229      -2.957 -12.434   7.730  1.00  0.00           H  
ATOM   3624  HB3 ALA   229      -1.413 -12.275   6.899  1.00  0.00           H  
ATOM   3625  N   TYR   230       0.190 -15.075   6.432  1.00  0.00           N  
ATOM   3626  CA  TYR   230       1.125 -15.735   5.522  1.00  0.00           C  
ATOM   3627  C   TYR   230       1.662 -17.074   6.057  1.00  0.00           C  
ATOM   3628  O   TYR   230       2.583 -17.612   5.445  1.00  0.00           O  
ATOM   3629  CB  TYR   230       2.253 -14.742   5.166  1.00  0.00           C  
ATOM   3630  CG  TYR   230       1.893 -13.831   4.010  1.00  0.00           C  
ATOM   3631  CD1 TYR   230       1.197 -12.626   4.232  1.00  0.00           C  
ATOM   3632  CD2 TYR   230       2.241 -14.199   2.695  1.00  0.00           C  
ATOM   3633  CE1 TYR   230       0.891 -11.776   3.155  1.00  0.00           C  
ATOM   3634  CE2 TYR   230       1.906 -13.363   1.613  1.00  0.00           C  
ATOM   3635  CZ  TYR   230       1.242 -12.146   1.844  1.00  0.00           C  
ATOM   3636  OH  TYR   230       0.937 -11.329   0.796  1.00  0.00           O  
ATOM   3637  H   TYR   230       0.607 -14.632   7.240  1.00  0.00           H  
ATOM   3638  HA  TYR   230       0.600 -15.987   4.602  1.00  0.00           H  
ATOM   3639  HB3 TYR   230       3.162 -15.264   4.864  1.00  0.00           H  
ATOM   3640  HB2 TYR   230       2.544 -14.152   6.037  1.00  0.00           H  
ATOM   3641  HD1 TYR   230       0.906 -12.341   5.229  1.00  0.00           H  
ATOM   3642  HD2 TYR   230       2.756 -15.130   2.513  1.00  0.00           H  
ATOM   3643  HE1 TYR   230       0.393 -10.839   3.340  1.00  0.00           H  
ATOM   3644  HE2 TYR   230       2.156 -13.649   0.604  1.00  0.00           H  
ATOM   3645  HH  TYR   230       0.498 -10.520   1.066  1.00  0.00           H  
ATOM   3646  N   ALA   231       1.075 -17.627   7.134  1.00  0.00           N  
ATOM   3647  CA  ALA   231       1.459 -18.923   7.709  1.00  0.00           C  
ATOM   3648  C   ALA   231       1.337 -20.114   6.739  1.00  0.00           C  
ATOM   3649  O   ALA   231       2.217 -20.974   6.741  1.00  0.00           O  
ATOM   3650  CB  ALA   231       0.643 -19.175   8.985  1.00  0.00           C  
ATOM   3651  H   ALA   231       0.313 -17.144   7.590  1.00  0.00           H  
ATOM   3652  HA  ALA   231       2.509 -18.855   7.994  1.00  0.00           H  
ATOM   3653  HB1 ALA   231       0.915 -20.124   9.449  1.00  0.00           H  
ATOM   3654  HB2 ALA   231       0.819 -18.390   9.722  1.00  0.00           H  
ATOM   3655  HB3 ALA   231      -0.428 -19.203   8.777  1.00  0.00           H  
ATOM   3656  N   ASP   232       0.279 -20.112   5.911  1.00  0.00           N  
ATOM   3657  CA  ASP   232       0.001 -21.133   4.893  1.00  0.00           C  
ATOM   3658  C   ASP   232       0.386 -20.687   3.470  1.00  0.00           C  
ATOM   3659  O   ASP   232       0.455 -21.548   2.593  1.00  0.00           O  
ATOM   3660  CB  ASP   232      -1.485 -21.575   4.928  1.00  0.00           C  
ATOM   3661  CG  ASP   232      -1.930 -22.246   6.240  1.00  0.00           C  
ATOM   3662  OD1 ASP   232      -1.136 -23.042   6.791  1.00  0.00           O  
ATOM   3663  OD2 ASP   232      -3.119 -22.078   6.586  1.00  0.00           O1-
ATOM   3664  H   ASP   232      -0.400 -19.369   5.988  1.00  0.00           H  
ATOM   3665  HA  ASP   232       0.619 -22.011   5.086  1.00  0.00           H  
ATOM   3666  HB3 ASP   232      -1.698 -22.272   4.117  1.00  0.00           H  
ATOM   3667  HB2 ASP   232      -2.115 -20.698   4.761  1.00  0.00           H  
ATOM   3668  N   VAL   233       0.631 -19.383   3.251  1.00  0.00           N  
ATOM   3669  CA  VAL   233       0.987 -18.832   1.940  1.00  0.00           C  
ATOM   3670  C   VAL   233       2.510 -18.887   1.711  1.00  0.00           C  
ATOM   3671  O   VAL   233       2.938 -19.375   0.664  1.00  0.00           O  
ATOM   3672  CB  VAL   233       0.506 -17.363   1.775  1.00  0.00           C  
ATOM   3673  CG1 VAL   233       0.869 -16.744   0.410  1.00  0.00           C  
ATOM   3674  CG2 VAL   233      -1.011 -17.235   2.003  1.00  0.00           C  
ATOM   3675  H   VAL   233       0.577 -18.730   4.019  1.00  0.00           H  
ATOM   3676  HA  VAL   233       0.508 -19.426   1.159  1.00  0.00           H  
ATOM   3677  HB  VAL   233       0.992 -16.758   2.537  1.00  0.00           H  
ATOM   3678 HG11 VAL   233       0.442 -15.747   0.303  1.00  0.00           H  
ATOM   3679 HG12 VAL   233       1.945 -16.641   0.269  1.00  0.00           H  
ATOM   3680 HG13 VAL   233       0.478 -17.361  -0.398  1.00  0.00           H  
ATOM   3681 HG21 VAL   233      -1.342 -16.203   1.881  1.00  0.00           H  
ATOM   3682 HG22 VAL   233      -1.573 -17.851   1.299  1.00  0.00           H  
ATOM   3683 HG23 VAL   233      -1.295 -17.539   3.011  1.00  0.00           H  
ATOM   3684  N   ALA   234       3.293 -18.420   2.700  1.00  0.00           N  
ATOM   3685  CA  ALA   234       4.746 -18.564   2.727  1.00  0.00           C  
ATOM   3686  C   ALA   234       5.114 -20.011   3.073  1.00  0.00           C  
ATOM   3687  O   ALA   234       4.518 -20.595   3.980  1.00  0.00           O  
ATOM   3688  CB  ALA   234       5.351 -17.587   3.745  1.00  0.00           C  
ATOM   3689  H   ALA   234       2.872 -18.062   3.549  1.00  0.00           H  
ATOM   3690  HA  ALA   234       5.134 -18.312   1.739  1.00  0.00           H  
ATOM   3691  HB1 ALA   234       6.440 -17.590   3.684  1.00  0.00           H  
ATOM   3692  HB2 ALA   234       5.018 -16.564   3.562  1.00  0.00           H  
ATOM   3693  HB3 ALA   234       5.081 -17.848   4.769  1.00  0.00           H  
ATOM   3694  N   LYS   235       6.078 -20.558   2.324  1.00  0.00           N  
ATOM   3695  CA  LYS   235       6.504 -21.949   2.423  1.00  0.00           C  
ATOM   3696  C   LYS   235       7.960 -22.021   2.877  1.00  0.00           C  
ATOM   3697  O   LYS   235       8.760 -21.177   2.481  1.00  0.00           O  
ATOM   3698  CB  LYS   235       6.368 -22.610   1.038  1.00  0.00           C  
ATOM   3699  CG  LYS   235       4.938 -22.654   0.468  1.00  0.00           C  
ATOM   3700  CD  LYS   235       3.942 -23.408   1.363  1.00  0.00           C  
ATOM   3701  CE  LYS   235       2.570 -23.580   0.696  1.00  0.00           C  
ATOM   3702  NZ  LYS   235       1.642 -24.340   1.552  1.00  0.00           N1+
ATOM   3703  H   LYS   235       6.531 -20.005   1.606  1.00  0.00           H  
ATOM   3704  HA  LYS   235       5.902 -22.498   3.149  1.00  0.00           H  
ATOM   3705  HB3 LYS   235       6.737 -23.633   1.116  1.00  0.00           H  
ATOM   3706  HB2 LYS   235       7.016 -22.106   0.317  1.00  0.00           H  
ATOM   3707  HG3 LYS   235       4.973 -23.131  -0.512  1.00  0.00           H  
ATOM   3708  HG2 LYS   235       4.579 -21.640   0.289  1.00  0.00           H  
ATOM   3709  HD3 LYS   235       3.810 -22.862   2.298  1.00  0.00           H  
ATOM   3710  HD2 LYS   235       4.359 -24.381   1.627  1.00  0.00           H  
ATOM   3711  HE3 LYS   235       2.675 -24.106  -0.253  1.00  0.00           H  
ATOM   3712  HE2 LYS   235       2.132 -22.605   0.478  1.00  0.00           H  
ATOM   3713  HZ1 LYS   235       1.497 -23.832   2.415  1.00  0.00           H  
ATOM   3714  HZ2 LYS   235       0.755 -24.442   1.079  1.00  0.00           H  
ATOM   3715  HZ3 LYS   235       2.026 -25.251   1.754  1.00  0.00           H  
ATOM   3716  N   ARG   236       8.291 -23.070   3.647  1.00  0.00           N  
ATOM   3717  CA  ARG   236       9.674 -23.423   3.959  1.00  0.00           C  
ATOM   3718  C   ARG   236      10.331 -24.130   2.759  1.00  0.00           C  
ATOM   3719  O   ARG   236       9.662 -24.821   1.988  1.00  0.00           O  
ATOM   3720  CB  ARG   236       9.730 -24.264   5.256  1.00  0.00           C  
ATOM   3721  CG  ARG   236      11.166 -24.594   5.720  1.00  0.00           C  
ATOM   3722  CD  ARG   236      11.243 -25.370   7.040  1.00  0.00           C  
ATOM   3723  NE  ARG   236      12.631 -25.782   7.324  1.00  0.00           N  
ATOM   3724  CZ  ARG   236      13.061 -26.612   8.292  1.00  0.00           C  
ATOM   3725  NH1 ARG   236      12.219 -27.193   9.161  1.00  0.00           N  
ATOM   3726  NH2 ARG   236      14.373 -26.864   8.393  1.00  0.00           N1+
ATOM   3727  H   ARG   236       7.582 -23.730   3.930  1.00  0.00           H  
ATOM   3728  HA  ARG   236      10.224 -22.498   4.151  1.00  0.00           H  
ATOM   3729  HB3 ARG   236       9.169 -25.188   5.118  1.00  0.00           H  
ATOM   3730  HB2 ARG   236       9.222 -23.721   6.053  1.00  0.00           H  
ATOM   3731  HG3 ARG   236      11.658 -23.632   5.870  1.00  0.00           H  
ATOM   3732  HG2 ARG   236      11.748 -25.115   4.961  1.00  0.00           H  
ATOM   3733  HD3 ARG   236      10.532 -26.196   7.070  1.00  0.00           H  
ATOM   3734  HD2 ARG   236      10.979 -24.694   7.854  1.00  0.00           H  
ATOM   3735  HE  ARG   236      13.328 -25.372   6.719  1.00  0.00           H  
ATOM   3736 HH12 ARG   236      12.566 -27.801   9.888  1.00  0.00           H  
ATOM   3737 HH11 ARG   236      11.230 -26.995   9.111  1.00  0.00           H  
ATOM   3738 HH22 ARG   236      14.724 -27.474   9.117  1.00  0.00           H  
ATOM   3739 HH21 ARG   236      15.029 -26.431   7.758  1.00  0.00           H  
ATOM   3740  N   LEU   237      11.648 -23.933   2.656  1.00 13.70           N  
ATOM   3741  CA  LEU   237      12.529 -24.473   1.630  1.00 13.70           C  
ATOM   3742  C   LEU   237      12.745 -25.993   1.780  1.00 13.70           C  
ATOM   3743  O   LEU   237      12.660 -26.505   2.896  1.00 13.70           O  
ATOM   3744  CB  LEU   237      13.838 -23.658   1.745  1.00 13.70           C  
ATOM   3745  CG  LEU   237      14.532 -23.328   0.419  1.00 13.70           C  
ATOM   3746  CD1 LEU   237      15.630 -22.280   0.664  1.00 13.70           C  
ATOM   3747  CD2 LEU   237      13.563 -22.801  -0.654  1.00 13.70           C  
ATOM   3748  H   LEU   237      12.105 -23.354   3.345  1.00 13.70           H  
ATOM   3749  HA  LEU   237      12.024 -24.302   0.680  1.00 13.70           H  
ATOM   3750  HB3 LEU   237      14.537 -24.143   2.429  1.00 13.70           H  
ATOM   3751  HB2 LEU   237      13.616 -22.694   2.210  1.00 13.70           H  
ATOM   3752  HG  LEU   237      14.986 -24.252   0.067  1.00 13.70           H  
ATOM   3753 HD11 LEU   237      16.376 -22.282  -0.127  1.00 13.70           H  
ATOM   3754 HD12 LEU   237      15.210 -21.274   0.695  1.00 13.70           H  
ATOM   3755 HD13 LEU   237      16.144 -22.441   1.612  1.00 13.70           H  
ATOM   3756 HD21 LEU   237      13.132 -23.619  -1.221  1.00 13.70           H  
ATOM   3757 HD22 LEU   237      12.740 -22.238  -0.212  1.00 13.70           H  
ATOM   3758 HD23 LEU   237      14.058 -22.139  -1.363  1.00 13.70           H  
ATOM   3759  N   SER   238      12.987 -26.675   0.645  1.00112.95           N  
ATOM   3760  CA  SER   238      12.980 -28.135   0.476  1.00112.95           C  
ATOM   3761  C   SER   238      13.842 -28.887   1.501  1.00112.95           C  
ATOM   3762  O   SER   238      15.013 -28.549   1.670  1.00112.95           O  
ATOM   3763  CB  SER   238      13.427 -28.492  -0.964  1.00112.95           C  
ATOM   3764  OG  SER   238      13.365 -29.882  -1.225  1.00112.95           O  
ATOM   3765  H   SER   238      13.023 -26.155  -0.221  1.00112.95           H  
ATOM   3766  HA  SER   238      11.942 -28.451   0.595  1.00112.95           H  
ATOM   3767  HB3 SER   238      14.445 -28.145  -1.148  1.00112.95           H  
ATOM   3768  HB2 SER   238      12.794 -28.012  -1.706  1.00112.95           H  
ATOM   3769  HG  SER   238      14.058 -30.324  -0.728  1.00112.95           H  
ATOM   3770  N   ARG   239      13.247 -29.923   2.111  1.00266.65           N  
ATOM   3771  CA  ARG   239      13.967 -30.934   2.881  1.00266.65           C  
ATOM   3772  C   ARG   239      14.161 -32.170   1.993  1.00266.65           C  
ATOM   3773  O   ARG   239      13.316 -32.477   1.151  1.00266.65           O  
ATOM   3774  CB  ARG   239      13.191 -31.300   4.169  1.00266.65           C  
ATOM   3775  CG  ARG   239      13.507 -30.365   5.356  1.00266.65           C  
ATOM   3776  CD  ARG   239      12.758 -29.022   5.381  1.00266.65           C  
ATOM   3777  NE  ARG   239      11.360 -29.162   5.836  1.00266.65           N  
ATOM   3778  CZ  ARG   239      10.245 -28.584   5.348  1.00266.65           C  
ATOM   3779  NH1 ARG   239      10.248 -27.783   4.273  1.00266.65           N  
ATOM   3780  NH2 ARG   239       9.080 -28.818   5.965  1.00266.65           N1+
ATOM   3781  H   ARG   239      12.283 -30.138   1.899  1.00266.65           H  
ATOM   3782  HA  ARG   239      14.960 -30.576   3.160  1.00266.65           H  
ATOM   3783  HB3 ARG   239      13.492 -32.299   4.488  1.00266.65           H  
ATOM   3784  HB2 ARG   239      12.119 -31.368   3.982  1.00266.65           H  
ATOM   3785  HG3 ARG   239      14.580 -30.205   5.475  1.00266.65           H  
ATOM   3786  HG2 ARG   239      13.216 -30.922   6.249  1.00266.65           H  
ATOM   3787  HD3 ARG   239      12.723 -28.653   4.360  1.00266.65           H  
ATOM   3788  HD2 ARG   239      13.306 -28.269   5.944  1.00266.65           H  
ATOM   3789  HE  ARG   239      11.247 -29.764   6.639  1.00266.65           H  
ATOM   3790 HH12 ARG   239       9.390 -27.388   3.915  1.00266.65           H  
ATOM   3791 HH11 ARG   239      11.120 -27.566   3.805  1.00266.65           H  
ATOM   3792 HH22 ARG   239       8.225 -28.410   5.617  1.00266.65           H  
ATOM   3793 HH21 ARG   239       9.038 -29.429   6.769  1.00266.65           H  
ATOM   3794  N   SER   240      15.282 -32.864   2.235  1.00 32.53           N  
ATOM   3795  CA  SER   240      15.636 -34.133   1.595  1.00 32.53           C  
ATOM   3796  C   SER   240      14.940 -35.370   2.220  1.00 32.53           C  
ATOM   3797  O   SER   240      14.533 -35.140   3.506  1.00 32.53           O  
ATOM   3798  CB  SER   240      17.172 -34.264   1.606  1.00 32.53           C  
ATOM   3799  OG  SER   240      17.614 -35.366   0.838  1.00 32.53           O  
ATOM   3800  OXT SER   240      14.808 -36.416   1.621  1.00 32.53           O  
ATOM   3801  H   SER   240      15.940 -32.515   2.917  1.00 32.53           H  
ATOM   3802  HA  SER   240      15.324 -34.084   0.550  1.00 32.53           H  
ATOM   3803  HB3 SER   240      17.546 -34.370   2.626  1.00 32.53           H  
ATOM   3804  HB2 SER   240      17.631 -33.366   1.191  1.00 32.53           H  
ATOM   3805  HG  SER   240      17.301 -36.176   1.248  1.00 32.53           H  
ATOM   3806  H   SER   240      14.720 -34.244   3.791  1.00 32.53           H  
TER    3807      SER   240
HETATM 3808 CL   CL      1      27.897 -43.278 -15.727  1.00  0.00          Cl1-
HETATM 3809 K    K       1      38.735  -4.639  15.095  1.00  0.00           K1+
HETATM 3810 CL   CL      1     -34.893 -28.094 -24.019  1.00  0.00          Cl1-
HETATM 3811  O   T3P     1      -4.052 -10.742  -3.861  1.00  0.00           O  
HETATM 3812  H1  T3P     1      -4.500 -10.965  -4.677  1.00  0.00           H  
HETATM 3813  H2  T3P     1      -3.126 -10.902  -4.045  1.00  0.00           H  
HETATM 3814 CL   CL      2       4.012   8.430  20.776  1.00  0.00          Cl1-
HETATM 3815 K    K       2     -23.347  26.136 -25.052  1.00  0.00           K1+
HETATM 3816 CL   CL      2       4.949  18.152  24.045  1.00  0.00          Cl1-
HETATM 3817  O   T3P     2      -3.531 -10.831  -8.824  1.00  0.00           O  
HETATM 3818  H1  T3P     2      -2.836 -10.761  -9.479  1.00  0.00           H  
HETATM 3819  H2  T3P     2      -4.064 -10.047  -8.956  1.00  0.00           H  
HETATM 3820 K    K       3     -19.222 -16.615  -5.033  1.00  0.00           K1+
HETATM 3821 CL   CL      3      40.383 -18.999  18.145  1.00  0.00          Cl1-
HETATM 3822  O   T3P     3      -6.678  -6.467  -8.554  1.00  0.00           O  
HETATM 3823  H1  T3P     3      -6.670  -5.782  -7.886  1.00  0.00           H  
HETATM 3824  H2  T3P     3      -6.923  -6.012  -9.360  1.00  0.00           H  
HETATM 3825 K    K       4     -20.096  11.239  28.439  1.00  0.00           K1+
HETATM 3826 CL   CL      4      -7.385 -41.032  16.484  1.00  0.00          Cl1-
HETATM 3827  O   T3P     4      -1.720  -3.416 -11.177  1.00  0.00           O  
HETATM 3828  H1  T3P     4      -1.655  -3.998 -11.934  1.00  0.00           H  
HETATM 3829  H2  T3P     4      -1.600  -3.992 -10.422  1.00  0.00           H  
HETATM 3830 K    K       5      10.792  28.375  28.344  1.00  0.00           K1+
HETATM 3831 CL   CL      5       1.678  18.334 -24.280  1.00  0.00          Cl1-
HETATM 3832  O   T3P     5      -4.733 -11.103  -6.401  1.00  0.00           O  
HETATM 3833  H1  T3P     5      -5.593 -10.780  -6.668  1.00  0.00           H  
HETATM 3834  H2  T3P     5      -4.129 -10.741  -7.049  1.00  0.00           H  
HETATM 3835 K    K       6     -29.684  -2.511  23.856  1.00  0.00           K1+
HETATM 3836 CL   CL      6      38.560   5.739 -23.449  1.00  0.00          Cl1-
HETATM 3837  O   T3P     6      -1.737  -8.392  -6.240  1.00  0.00           O  
HETATM 3838  H1  T3P     6      -0.885  -8.436  -5.806  1.00  0.00           H  
HETATM 3839  H2  T3P     6      -2.194  -7.676  -5.798  1.00  0.00           H  
HETATM 3840 K    K       7      29.023  -3.409   3.781  1.00  0.00           K1+
HETATM 3841 CL   CL      7      -1.361  15.767  20.167  1.00  0.00          Cl1-
HETATM 3842  O   T3P     7       7.206  -1.511  13.505  1.00  0.00           O  
HETATM 3843  H1  T3P     7       8.093  -1.871  13.532  1.00  0.00           H  
HETATM 3844  H2  T3P     7       6.839  -1.715  14.366  1.00  0.00           H  
HETATM 3845 K    K       8      17.155  40.560 -14.754  1.00  0.00           K1+
HETATM 3846 CL   CL      8      17.936   8.616 -19.888  1.00  0.00          Cl1-
HETATM 3847  O   T3P     8       6.212  -6.583  16.760  1.00  0.00           O  
HETATM 3848  H1  T3P     8       6.952  -6.197  16.291  1.00  0.00           H  
HETATM 3849  H2  T3P     8       5.622  -6.886  16.069  1.00  0.00           H  
HETATM 3850 K    K       9     -34.543 -13.126  16.425  1.00  0.00           K1+
HETATM 3851 CL   CL      9      -5.031  14.984   4.993  1.00  0.00          Cl1-
HETATM 3852  O   T3P     9       1.735  -0.291  12.942  1.00  0.00           O  
HETATM 3853  H1  T3P     9       1.216  -0.594  12.197  1.00  0.00           H  
HETATM 3854  H2  T3P     9       1.244   0.454  13.289  1.00  0.00           H  
HETATM 3855 K    K      10      30.066  17.794  29.359  1.00  0.00           K1+
HETATM 3856 CL   CL     10     -28.252  -7.104  14.220  1.00  0.00          Cl1-
HETATM 3857  O   T3P    10       1.349  15.553   9.690  1.00  0.00           O  
HETATM 3858  H1  T3P    10       1.732  15.942  10.476  1.00  0.00           H  
HETATM 3859  H2  T3P    10       0.540  15.143   9.994  1.00  0.00           H  
HETATM 3860 K    K      11       8.236 -18.748  16.758  1.00  0.00           K1+
HETATM 3861 CL   CL     11     -23.262 -26.735  -4.055  1.00  0.00          Cl1-
HETATM 3862  O   T3P    11      -9.757   4.434  13.179  1.00  0.00           O  
HETATM 3863  H1  T3P    11      -9.051   4.014  12.687  1.00  0.00           H  
HETATM 3864  H2  T3P    11      -9.583   4.205  14.092  1.00  0.00           H  
HETATM 3865 K    K      12     -17.309  25.959 -29.205  1.00  0.00           K1+
HETATM 3866 CL   CL     12     -27.339  19.021  14.591  1.00  0.00          Cl1-
HETATM 3867  O   T3P    12       5.908  -9.732  17.016  1.00  0.00           O  
HETATM 3868  H1  T3P    12       5.198  -9.545  16.401  1.00  0.00           H  
HETATM 3869  H2  T3P    12       6.137  -8.878  17.384  1.00  0.00           H  
HETATM 3870 K    K      13      19.332  10.105 -28.373  1.00  0.00           K1+
HETATM 3871 CL   CL     13       6.281 -36.080  26.434  1.00  0.00          Cl1-
HETATM 3872  O   T3P    13       4.248 -11.725  18.531  1.00  0.00           O  
HETATM 3873  H1  T3P    13       4.890 -11.220  18.033  1.00  0.00           H  
HETATM 3874  H2  T3P    13       3.783 -12.240  17.871  1.00  0.00           H  
HETATM 3875 K    K      14      26.006  -5.337   9.767  1.00  0.00           K1+
HETATM 3876 CL   CL     14     -32.874  35.095 -25.126  1.00  0.00          Cl1-
HETATM 3877  O   T3P    14      10.154 -10.903  16.289  1.00  0.00           O  
HETATM 3878  H1  T3P    14       9.206 -10.986  16.398  1.00  0.00           H  
HETATM 3879  H2  T3P    14      10.262 -10.532  15.413  1.00  0.00           H  
HETATM 3880 K    K      15       2.826  -1.340  25.647  1.00  0.00           K1+
HETATM 3881 CL   CL     15      -1.183 -41.572  10.116  1.00  0.00          Cl1-
HETATM 3882  O   T3P    15       6.299  -7.635  19.340  1.00  0.00           O  
HETATM 3883  H1  T3P    15       5.623  -7.295  19.925  1.00  0.00           H  
HETATM 3884  H2  T3P    15       6.111  -7.228  18.494  1.00  0.00           H  
HETATM 3885 K    K      16      35.542 -12.108  -6.732  1.00  0.00           K1+
HETATM 3886 CL   CL     16     -23.347   7.536  12.148  1.00  0.00          Cl1-
HETATM 3887  O   T3P    16      11.165  -3.859  16.452  1.00  0.00           O  
HETATM 3888  H1  T3P    16      11.136  -3.269  17.205  1.00  0.00           H  
HETATM 3889  H2  T3P    16      12.098  -3.966  16.267  1.00  0.00           H  
HETATM 3890 K    K      17     -38.910  33.719  26.023  1.00  0.00           K1+
HETATM 3891 CL   CL     17     -30.980  -6.578 -20.505  1.00  0.00          Cl1-
HETATM 3892  O   T3P    17      11.909  -1.130  15.073  1.00  0.00           O  
HETATM 3893  H1  T3P    17      12.070  -0.867  15.979  1.00  0.00           H  
HETATM 3894  H2  T3P    17      12.578  -1.790  14.892  1.00  0.00           H  
HETATM 3895 K    K      18      38.050  13.878   3.173  1.00  0.00           K1+
HETATM 3896 CL   CL     18     -39.741   8.125   6.725  1.00  0.00          Cl1-
HETATM 3897  O   T3P    18      -8.750   0.463  14.541  1.00  0.00           O  
HETATM 3898  H1  T3P    18      -8.049  -0.184  14.624  1.00  0.00           H  
HETATM 3899  H2  T3P    18      -9.260   0.367  15.346  1.00  0.00           H  
HETATM 3900 K    K      19      -0.622  20.585  13.567  1.00  0.00           K1+
HETATM 3901 CL   CL     19     -36.367   8.139 -26.235  1.00  0.00          Cl1-
HETATM 3902  O   T3P    19       0.427   0.672  18.162  1.00  0.00           O  
HETATM 3903  H1  T3P    19      -0.333   1.251  18.215  1.00  0.00           H  
HETATM 3904  H2  T3P    19       0.289   0.167  17.361  1.00  0.00           H  
HETATM 3905 K    K      20      27.548  30.096  14.220  1.00  0.00           K1+
HETATM 3906 CL   CL     20     -18.729  36.593 -21.527  1.00  0.00          Cl1-
HETATM 3907  O   T3P    20       4.437  -0.897  14.621  1.00  0.00           O  
HETATM 3908  H1  T3P    20       4.415  -1.839  14.791  1.00  0.00           H  
HETATM 3909  H2  T3P    20       3.743  -0.754  13.978  1.00  0.00           H  
HETATM 3910 K    K      21     -27.973  32.430  12.645  1.00  0.00           K1+
HETATM 3911 CL   CL     21     -31.191 -25.241  13.827  1.00  0.00          Cl1-
HETATM 3912  O   T3P    21       8.283  -0.105  16.741  1.00  0.00           O  
HETATM 3913  H1  T3P    21       7.356   0.069  16.906  1.00  0.00           H  
HETATM 3914  H2  T3P    21       8.378  -1.047  16.883  1.00  0.00           H  
HETATM 3915 K    K      22       5.311  20.641  -6.962  1.00  0.00           K1+
HETATM 3916 CL   CL     22       4.716  -6.853 -13.993  1.00  0.00          Cl1-
HETATM 3917  O   T3P    22       2.635   5.534  16.440  1.00  0.00           O  
HETATM 3918  H1  T3P    22       2.467   4.722  16.917  1.00  0.00           H  
HETATM 3919  H2  T3P    22       3.194   5.271  15.708  1.00  0.00           H  
HETATM 3920 K    K      23     -20.812 -33.097  12.907  1.00  0.00           K1+
HETATM 3921 CL   CL     23     -30.949 -26.193  19.325  1.00  0.00          Cl1-
HETATM 3922  O   T3P    23      -5.069   7.706  17.336  1.00  0.00           O  
HETATM 3923  H1  T3P    23      -5.954   7.373  17.186  1.00  0.00           H  
HETATM 3924  H2  T3P    23      -4.690   7.780  16.460  1.00  0.00           H  
HETATM 3925 K    K      24     -39.039  23.339  15.807  1.00  0.00           K1+
HETATM 3926 CL   CL     24       1.271 -27.552 -17.299  1.00  0.00          Cl1-
HETATM 3927  O   T3P    24      -0.093  -0.625  15.725  1.00  0.00           O  
HETATM 3928  H1  T3P    24       0.210  -0.436  14.837  1.00  0.00           H  
HETATM 3929  H2  T3P    24      -1.041  -0.497  15.687  1.00  0.00           H  
HETATM 3930 K    K      25     -35.909   7.359   7.995  1.00  0.00           K1+
HETATM 3931 CL   CL     25      -6.864  38.784  -9.312  1.00  0.00          Cl1-
HETATM 3932  O   T3P    25       6.239   2.851  14.250  1.00  0.00           O  
HETATM 3933  H1  T3P    25       5.928   2.760  13.349  1.00  0.00           H  
HETATM 3934  H2  T3P    25       7.170   3.054  14.163  1.00  0.00           H  
HETATM 3935 K    K      26       0.732  28.705  27.427  1.00  0.00           K1+
HETATM 3936 CL   CL     26       9.272 -17.342 -13.524  1.00  0.00          Cl1-
HETATM 3937  O   T3P    26      -6.760   2.399  14.691  1.00  0.00           O  
HETATM 3938  H1  T3P    26      -7.480   1.776  14.592  1.00  0.00           H  
HETATM 3939  H2  T3P    26      -6.250   2.306  13.886  1.00  0.00           H  
HETATM 3940 K    K      27      25.835  -1.543 -23.645  1.00  0.00           K1+
HETATM 3941 CL   CL     27       9.331   2.520 -28.564  1.00  0.00          Cl1-
HETATM 3942  O   T3P    27       8.904  11.500  14.172  1.00  0.00           O  
HETATM 3943  H1  T3P    27       8.914  11.985  14.997  1.00  0.00           H  
HETATM 3944  H2  T3P    27       9.683  10.945  14.211  1.00  0.00           H  
HETATM 3945 K    K      28      13.802  34.320  14.518  1.00  0.00           K1+
HETATM 3946 CL   CL     28      21.257 -31.726  16.425  1.00  0.00          Cl1-
HETATM 3947  O   T3P    28      11.067   9.805  14.057  1.00  0.00           O  
HETATM 3948  H1  T3P    28      11.185   9.177  13.345  1.00  0.00           H  
HETATM 3949  H2  T3P    28      11.921   9.843  14.488  1.00  0.00           H  
HETATM 3950 K    K      29      -3.724  37.210 -17.212  1.00  0.00           K1+
HETATM 3951 CL   CL     29      15.814  10.901  21.070  1.00  0.00          Cl1-
HETATM 3952  O   T3P    29       0.829  -4.782  21.754  1.00  0.00           O  
HETATM 3953  H1  T3P    29       0.689  -4.356  22.600  1.00  0.00           H  
HETATM 3954  H2  T3P    29       1.344  -4.151  21.251  1.00  0.00           H  
HETATM 3955 K    K      30      -1.507  -3.967 -22.292  1.00  0.00           K1+
HETATM 3956 CL   CL     30      33.458 -42.479   1.967  1.00  0.00          Cl1-
HETATM 3957  O   T3P    30       9.345  -2.845  14.224  1.00  0.00           O  
HETATM 3958  H1  T3P    30      10.285  -2.680  14.293  1.00  0.00           H  
HETATM 3959  H2  T3P    30       9.025  -2.791  15.124  1.00  0.00           H  
HETATM 3960 K    K      31     -26.986 -39.639   0.562  1.00  0.00           K1+
HETATM 3961 CL   CL     31     -27.903  -6.078  21.473  1.00  0.00          Cl1-
HETATM 3962  O   T3P    31       5.224   1.177  16.181  1.00  0.00           O  
HETATM 3963  H1  T3P    31       4.892   0.465  15.633  1.00  0.00           H  
HETATM 3964  H2  T3P    31       5.373   1.899  15.571  1.00  0.00           H  
HETATM 3965 K    K      32      32.330  -8.538  28.273  1.00  0.00           K1+
HETATM 3966 CL   CL     32      -9.373  -4.770 -24.555  1.00  0.00          Cl1-
HETATM 3967  O   T3P    32      -4.821  -2.819  14.521  1.00  0.00           O  
HETATM 3968  H1  T3P    32      -4.511  -3.365  15.243  1.00  0.00           H  
HETATM 3969  H2  T3P    32      -4.708  -3.364  13.743  1.00  0.00           H  
HETATM 3970  O   T3P    33      -0.955  -5.053  18.437  1.00  0.00           O  
HETATM 3971  H1  T3P    33      -1.393  -4.477  19.063  1.00  0.00           H  
HETATM 3972  H2  T3P    33      -0.259  -4.513  18.062  1.00  0.00           H  
HETATM 3973  O   T3P    34      -1.377  -2.862  20.110  1.00  0.00           O  
HETATM 3974  H1  T3P    34      -1.966  -2.525  20.785  1.00  0.00           H  
HETATM 3975  H2  T3P    34      -0.499  -2.674  20.442  1.00  0.00           H  
HETATM 3976  O   T3P    35       7.538  -2.510  23.918  1.00  0.00           O  
HETATM 3977  H1  T3P    35       7.463  -3.270  23.342  1.00  0.00           H  
HETATM 3978  H2  T3P    35       7.228  -1.776  23.388  1.00  0.00           H  
HETATM 3979  O   T3P    36       9.234  -6.063  21.460  1.00  0.00           O  
HETATM 3980  H1  T3P    36       9.617  -6.932  21.582  1.00  0.00           H  
HETATM 3981  H2  T3P    36       9.969  -5.460  21.569  1.00  0.00           H  
HETATM 3982  O   T3P    37      -9.521   3.272  15.623  1.00  0.00           O  
HETATM 3983  H1  T3P    37      -8.806   2.636  15.587  1.00  0.00           H  
HETATM 3984  H2  T3P    37      -9.321   3.813  16.387  1.00  0.00           H  
HETATM 3985  O   T3P    38       0.743  -2.884  17.090  1.00  0.00           O  
HETATM 3986  H1  T3P    38       0.971  -3.456  16.358  1.00  0.00           H  
HETATM 3987  H2  T3P    38       0.291  -2.144  16.685  1.00  0.00           H  
HETATM 3988  O   T3P    39       4.174  -2.971  17.926  1.00  0.00           O  
HETATM 3989  H1  T3P    39       3.619  -2.192  17.886  1.00  0.00           H  
HETATM 3990  H2  T3P    39       4.185  -3.303  17.028  1.00  0.00           H  
HETATM 3991  O   T3P    40      10.262  -2.456  19.120  1.00  0.00           O  
HETATM 3992  H1  T3P    40      10.040  -2.867  19.956  1.00  0.00           H  
HETATM 3993  H2  T3P    40       9.626  -1.746  19.026  1.00  0.00           H  
HETATM 3994  O   T3P    41     -15.409  -0.447  18.189  1.00  0.00           O  
HETATM 3995  H1  T3P    41     -16.159   0.138  18.080  1.00  0.00           H  
HETATM 3996  H2  T3P    41     -14.796  -0.181  17.504  1.00  0.00           H  
HETATM 3997  O   T3P    42      -3.233  -0.386  16.032  1.00  0.00           O  
HETATM 3998  H1  T3P    42      -4.174  -0.240  16.120  1.00  0.00           H  
HETATM 3999  H2  T3P    42      -3.155  -1.033  15.331  1.00  0.00           H  
HETATM 4000  O   T3P    43       5.603  -4.402  20.003  1.00  0.00           O  
HETATM 4001  H1  T3P    43       5.159  -3.739  19.475  1.00  0.00           H  
HETATM 4002  H2  T3P    43       4.920  -5.039  20.212  1.00  0.00           H  
HETATM 4003  O   T3P    44       3.618   1.171  20.908  1.00  0.00           O  
HETATM 4004  H1  T3P    44       2.906   0.607  20.606  1.00  0.00           H  
HETATM 4005  H2  T3P    44       3.928   1.610  20.116  1.00  0.00           H  
HETATM 4006  O   T3P    45      -9.854   6.983  12.401  1.00  0.00           O  
HETATM 4007  H1  T3P    45      -9.862   6.061  12.658  1.00  0.00           H  
HETATM 4008  H2  T3P    45     -10.576   7.375  12.891  1.00  0.00           H  
HETATM 4009  O   T3P    46      -2.646   4.137  18.544  1.00  0.00           O  
HETATM 4010  H1  T3P    46      -3.528   3.921  18.847  1.00  0.00           H  
HETATM 4011  H2  T3P    46      -2.159   3.317  18.617  1.00  0.00           H  
HETATM 4012  O   T3P    47       2.146   3.348  18.080  1.00  0.00           O  
HETATM 4013  H1  T3P    47       1.533   3.081  18.766  1.00  0.00           H  
HETATM 4014  H2  T3P    47       2.943   2.850  18.263  1.00  0.00           H  
HETATM 4015  O   T3P    48      -2.715   6.530  19.927  1.00  0.00           O  
HETATM 4016  H1  T3P    48      -3.414   7.019  19.494  1.00  0.00           H  
HETATM 4017  H2  T3P    48      -2.446   5.875  19.283  1.00  0.00           H  
HETATM 4018  O   T3P    49       4.597   2.021  18.712  1.00  0.00           O  
HETATM 4019  H1  T3P    49       4.984   2.872  18.921  1.00  0.00           H  
HETATM 4020  H2  T3P    49       5.033   1.752  17.903  1.00  0.00           H  
HETATM 4021  O   T3P    50      -7.599  10.773  19.055  1.00  0.00           O  
HETATM 4022  H1  T3P    50      -7.364   9.926  18.677  1.00  0.00           H  
HETATM 4023  H2  T3P    50      -7.147  11.415  18.506  1.00  0.00           H  
HETATM 4024  O   T3P    51       2.699  10.868  17.821  1.00  0.00           O  
HETATM 4025  H1  T3P    51       2.248  10.623  18.630  1.00  0.00           H  
HETATM 4026  H2  T3P    51       3.562  11.166  18.109  1.00  0.00           H  
HETATM 4027  O   T3P    52       7.583   6.682  16.426  1.00  0.00           O  
HETATM 4028  H1  T3P    52       7.025   6.602  15.653  1.00  0.00           H  
HETATM 4029  H2  T3P    52       7.139   7.327  16.977  1.00  0.00           H  
HETATM 4030  O   T3P    53      -5.583  -7.334  21.217  1.00  0.00           O  
HETATM 4031  H1  T3P    53      -5.537  -8.244  21.510  1.00  0.00           H  
HETATM 4032  H2  T3P    53      -6.208  -7.347  20.492  1.00  0.00           H  
HETATM 4033  O   T3P    54      -3.728  -5.300  20.507  1.00  0.00           O  
HETATM 4034  H1  T3P    54      -3.126  -4.919  21.146  1.00  0.00           H  
HETATM 4035  H2  T3P    54      -4.575  -5.315  20.953  1.00  0.00           H  
HETATM 4036  O   T3P    55      -0.164 -11.238  19.943  1.00  0.00           O  
HETATM 4037  H1  T3P    55       0.301 -11.991  20.306  1.00  0.00           H  
HETATM 4038  H2  T3P    55      -1.089 -11.432  20.094  1.00  0.00           H  
HETATM 4039  O   T3P    56       1.321  -8.930  19.865  1.00  0.00           O  
HETATM 4040  H1  T3P    56       0.794  -9.716  19.721  1.00  0.00           H  
HETATM 4041  H2  T3P    56       0.958  -8.541  20.661  1.00  0.00           H  
HETATM 4042  O   T3P    57       7.121  -4.720  22.307  1.00  0.00           O  
HETATM 4043  H1  T3P    57       6.602  -4.565  21.518  1.00  0.00           H  
HETATM 4044  H2  T3P    57       7.795  -5.342  22.032  1.00  0.00           H  
HETATM 4045  O   T3P    58       8.700  -9.271  19.731  1.00  0.00           O  
HETATM 4046  H1  T3P    58       8.057  -8.622  19.444  1.00  0.00           H  
HETATM 4047  H2  T3P    58       9.497  -8.764  19.891  1.00  0.00           H  
HETATM 4048  O   T3P    59      -2.350   1.442  18.159  1.00  0.00           O  
HETATM 4049  H1  T3P    59      -2.780   1.194  17.340  1.00  0.00           H  
HETATM 4050  H2  T3P    59      -2.941   1.130  18.844  1.00  0.00           H  
HETATM 4051  O   T3P    60      -8.089  -8.434  22.470  1.00  0.00           O  
HETATM 4052  H1  T3P    60      -7.760  -9.306  22.252  1.00  0.00           H  
HETATM 4053  H2  T3P    60      -8.057  -8.397  23.426  1.00  0.00           H  
HETATM 4054  O   T3P    61      -2.761  -7.707  21.130  1.00  0.00           O  
HETATM 4055  H1  T3P    61      -2.845  -8.363  20.437  1.00  0.00           H  
HETATM 4056  H2  T3P    61      -3.125  -6.908  20.748  1.00  0.00           H  
HETATM 4057  O   T3P    62       9.008  -0.126  19.478  1.00  0.00           O  
HETATM 4058  H1  T3P    62       8.560   0.269  18.730  1.00  0.00           H  
HETATM 4059  H2  T3P    62       8.491   0.142  20.237  1.00  0.00           H  
HETATM 4060  O   T3P    63      14.719  -4.389  16.528  1.00  0.00           O  
HETATM 4061  H1  T3P    63      14.890  -3.579  17.009  1.00  0.00           H  
HETATM 4062  H2  T3P    63      15.554  -4.600  16.110  1.00  0.00           H  
HETATM 4063  O   T3P    64      -5.469   3.624  18.717  1.00  0.00           O  
HETATM 4064  H1  T3P    64      -5.899   4.388  18.331  1.00  0.00           H  
HETATM 4065  H2  T3P    64      -6.118   2.924  18.647  1.00  0.00           H  
HETATM 4066  O   T3P    65      -6.394   2.967  21.370  1.00  0.00           O  
HETATM 4067  H1  T3P    65      -5.628   2.450  21.620  1.00  0.00           H  
HETATM 4068  H2  T3P    65      -6.474   2.835  20.425  1.00  0.00           H  
HETATM 4069  O   T3P    66       2.066  -2.931  20.085  1.00  0.00           O  
HETATM 4070  H1  T3P    66       2.036  -3.206  19.169  1.00  0.00           H  
HETATM 4071  H2  T3P    66       1.847  -1.999  20.063  1.00  0.00           H  
HETATM 4072  O   T3P    67       8.008  -2.671  17.404  1.00  0.00           O  
HETATM 4073  H1  T3P    67       7.156  -2.402  17.746  1.00  0.00           H  
HETATM 4074  H2  T3P    67       8.101  -3.583  17.681  1.00  0.00           H  
HETATM 4075  O   T3P    68       0.899  -0.461  20.757  1.00  0.00           O  
HETATM 4076  H1  T3P    68       0.680   0.211  21.402  1.00  0.00           H  
HETATM 4077  H2  T3P    68       0.538  -0.131  19.934  1.00  0.00           H  
HETATM 4078  O   T3P    69      12.611  -1.098  17.881  1.00  0.00           O  
HETATM 4079  H1  T3P    69      12.006  -1.517  18.494  1.00  0.00           H  
HETATM 4080  H2  T3P    69      13.477  -1.400  18.155  1.00  0.00           H  
HETATM 4081  O   T3P    70      -7.430   7.799  18.941  1.00  0.00           O  
HETATM 4082  H1  T3P    70      -8.048   7.238  19.410  1.00  0.00           H  
HETATM 4083  H2  T3P    70      -7.796   7.876  18.061  1.00  0.00           H  
HETATM 4084  O   T3P    71     -10.799   8.422  23.478  1.00  0.00           O  
HETATM 4085  H1  T3P    71      -9.973   8.216  23.040  1.00  0.00           H  
HETATM 4086  H2  T3P    71     -11.113   7.579  23.805  1.00  0.00           H  
HETATM 4087  O   T3P    72      -2.387  -1.084  22.180  1.00  0.00           O  
HETATM 4088  H1  T3P    72      -1.731  -0.392  22.259  1.00  0.00           H  
HETATM 4089  H2  T3P    72      -2.654  -1.266  23.081  1.00  0.00           H  
HETATM 4090  O   T3P    73      -0.357   0.861  23.007  1.00  0.00           O  
HETATM 4091  H1  T3P    73      -0.694   0.686  23.885  1.00  0.00           H  
HETATM 4092  H2  T3P    73       0.564   1.082  23.144  1.00  0.00           H  
HETATM 4093  O   T3P    74       7.636   2.423  18.131  1.00  0.00           O  
HETATM 4094  H1  T3P    74       7.792   3.350  17.953  1.00  0.00           H  
HETATM 4095  H2  T3P    74       7.367   2.059  17.288  1.00  0.00           H  
HETATM 4096  O   T3P    75     -12.056   7.890  13.985  1.00  0.00           O  
HETATM 4097  H1  T3P    75     -12.287   8.727  14.389  1.00  0.00           H  
HETATM 4098  H2  T3P    75     -12.845   7.628  13.510  1.00  0.00           H  
HETATM 4099  O   T3P    76      -5.629   8.165  21.179  1.00  0.00           O  
HETATM 4100  H1  T3P    76      -6.084   8.222  20.339  1.00  0.00           H  
HETATM 4101  H2  T3P    76      -5.933   7.341  21.560  1.00  0.00           H  
HETATM 4102  O   T3P    77      -1.444   3.350  22.382  1.00  0.00           O  
HETATM 4103  H1  T3P    77      -1.757   4.124  22.850  1.00  0.00           H  
HETATM 4104  H2  T3P    77      -1.151   2.755  23.071  1.00  0.00           H  
HETATM 4105  O   T3P    78       0.623   3.215  20.505  1.00  0.00           O  
HETATM 4106  H1  T3P    78       1.209   3.972  20.492  1.00  0.00           H  
HETATM 4107  H2  T3P    78       0.135   3.303  21.324  1.00  0.00           H  
HETATM 4108  O   T3P    79       9.370   5.993  20.352  1.00  0.00           O  
HETATM 4109  H1  T3P    79       9.573   5.828  21.273  1.00  0.00           H  
HETATM 4110  H2  T3P    79       8.475   6.332  20.360  1.00  0.00           H  
HETATM 4111  O   T3P    80       9.245   1.203  23.700  1.00  0.00           O  
HETATM 4112  H1  T3P    80       9.910   1.762  24.102  1.00  0.00           H  
HETATM 4113  H2  T3P    80       9.061   1.618  22.858  1.00  0.00           H  
HETATM 4114  O   T3P    81      -3.878   9.590  18.679  1.00  0.00           O  
HETATM 4115  H1  T3P    81      -4.431  10.363  18.561  1.00  0.00           H  
HETATM 4116  H2  T3P    81      -4.434   8.856  18.417  1.00  0.00           H  
HETATM 4117  O   T3P    82      -3.348   9.214  23.080  1.00  0.00           O  
HETATM 4118  H1  T3P    82      -3.960   8.681  22.573  1.00  0.00           H  
HETATM 4119  H2  T3P    82      -3.071   9.902  22.475  1.00  0.00           H  
HETATM 4120  O   T3P    83       0.172  10.896  21.827  1.00  0.00           O  
HETATM 4121  H1  T3P    83       0.412  11.822  21.792  1.00  0.00           H  
HETATM 4122  H2  T3P    83      -0.785  10.895  21.799  1.00  0.00           H  
HETATM 4123  O   T3P    84      -2.963  10.795  25.925  1.00  0.00           O  
HETATM 4124  H1  T3P    84      -2.810   9.868  25.740  1.00  0.00           H  
HETATM 4125  H2  T3P    84      -3.300  11.152  25.103  1.00  0.00           H  
HETATM 4126  O   T3P    85       5.411   4.337  19.818  1.00  0.00           O  
HETATM 4127  H1  T3P    85       6.098   4.504  20.464  1.00  0.00           H  
HETATM 4128  H2  T3P    85       5.292   5.175  19.372  1.00  0.00           H  
HETATM 4129  O   T3P    86      -5.671  -6.255  23.733  1.00  0.00           O  
HETATM 4130  H1  T3P    86      -6.313  -6.815  24.169  1.00  0.00           H  
HETATM 4131  H2  T3P    86      -5.737  -6.489  22.807  1.00  0.00           H  
HETATM 4132  O   T3P    87      -1.445  -7.327  28.417  1.00  0.00           O  
HETATM 4133  H1  T3P    87      -1.638  -7.581  29.320  1.00  0.00           H  
HETATM 4134  H2  T3P    87      -2.172  -7.683  27.907  1.00  0.00           H  
HETATM 4135  O   T3P    88       8.872 -13.638  24.450  1.00  0.00           O  
HETATM 4136  H1  T3P    88       9.678 -13.849  24.921  1.00  0.00           H  
HETATM 4137  H2  T3P    88       8.299 -13.257  25.115  1.00  0.00           H  
HETATM 4138  O   T3P    89       4.044 -10.197  20.826  1.00  0.00           O  
HETATM 4139  H1  T3P    89       3.411  -9.479  20.848  1.00  0.00           H  
HETATM 4140  H2  T3P    89       4.103 -10.436  19.901  1.00  0.00           H  
HETATM 4141  O   T3P    90       3.126  -8.307  29.209  1.00  0.00           O  
HETATM 4142  H1  T3P    90       2.646  -8.804  29.872  1.00  0.00           H  
HETATM 4143  H2  T3P    90       2.688  -8.521  28.385  1.00  0.00           H  
HETATM 4144  O   T3P    91      14.889   0.071  19.969  1.00  0.00           O  
HETATM 4145  H1  T3P    91      15.274  -0.402  20.707  1.00  0.00           H  
HETATM 4146  H2  T3P    91      14.284  -0.556  19.572  1.00  0.00           H  
HETATM 4147  O   T3P    92      -4.812  -8.567  28.268  1.00  0.00           O  
HETATM 4148  H1  T3P    92      -5.664  -8.926  28.020  1.00  0.00           H  
HETATM 4149  H2  T3P    92      -5.009  -7.696  28.611  1.00  0.00           H  
HETATM 4150  O   T3P    93      -5.056  -3.571  23.633  1.00  0.00           O  
HETATM 4151  H1  T3P    93      -4.252  -3.514  23.116  1.00  0.00           H  
HETATM 4152  H2  T3P    93      -5.414  -4.434  23.425  1.00  0.00           H  
HETATM 4153  O   T3P    94       1.308  -9.189  23.773  1.00  0.00           O  
HETATM 4154  H1  T3P    94       0.957  -8.632  23.078  1.00  0.00           H  
HETATM 4155  H2  T3P    94       1.914  -8.624  24.251  1.00  0.00           H  
HETATM 4156  O   T3P    95      10.284  -1.316  23.947  1.00  0.00           O  
HETATM 4157  H1  T3P    95      10.099  -0.426  23.646  1.00  0.00           H  
HETATM 4158  H2  T3P    95       9.458  -1.619  24.323  1.00  0.00           H  
HETATM 4159  O   T3P    96      14.709  -2.864  18.649  1.00  0.00           O  
HETATM 4160  H1  T3P    96      14.471  -3.785  18.760  1.00  0.00           H  
HETATM 4161  H2  T3P    96      15.651  -2.838  18.816  1.00  0.00           H  
HETATM 4162  O   T3P    97      -7.133   3.061  24.861  1.00  0.00           O  
HETATM 4163  H1  T3P    97      -6.973   3.824  24.306  1.00  0.00           H  
HETATM 4164  H2  T3P    97      -6.301   2.587  24.862  1.00  0.00           H  
HETATM 4165  O   T3P    98      -3.885   1.848  21.970  1.00  0.00           O  
HETATM 4166  H1  T3P    98      -3.811   1.514  21.076  1.00  0.00           H  
HETATM 4167  H2  T3P    98      -3.175   2.485  22.047  1.00  0.00           H  
HETATM 4168  O   T3P    99      -2.251  -4.545  22.596  1.00  0.00           O  
HETATM 4169  H1  T3P    99      -1.325  -4.453  22.374  1.00  0.00           H  
HETATM 4170  H2  T3P    99      -2.262  -5.167  23.324  1.00  0.00           H  
HETATM 4171  O   T3P   100       4.492  -2.162  21.908  1.00  0.00           O  
HETATM 4172  H1  T3P   100       4.407  -2.581  21.051  1.00  0.00           H  
HETATM 4173  H2  T3P   100       4.269  -2.851  22.534  1.00  0.00           H  
HETATM 4174  O   T3P   101       8.692   2.233  21.013  1.00  0.00           O  
HETATM 4175  H1  T3P   101       8.531   2.279  20.071  1.00  0.00           H  
HETATM 4176  H2  T3P   101       8.372   3.069  21.352  1.00  0.00           H  
HETATM 4177  O   T3P   102      10.446  -3.452  22.337  1.00  0.00           O  
HETATM 4178  H1  T3P   102       9.713  -3.568  22.942  1.00  0.00           H  
HETATM 4179  H2  T3P   102      10.766  -2.568  22.515  1.00  0.00           H  
HETATM 4180  O   T3P   103      -7.243   1.524  18.857  1.00  0.00           O  
HETATM 4181  H1  T3P   103      -7.907   1.181  19.454  1.00  0.00           H  
HETATM 4182  H2  T3P   103      -7.032   0.787  18.284  1.00  0.00           H  
HETATM 4183  O   T3P   104      -0.725   2.785  25.183  1.00  0.00           O  
HETATM 4184  H1  T3P   104      -0.375   3.506  25.706  1.00  0.00           H  
HETATM 4185  H2  T3P   104      -1.338   2.340  25.768  1.00  0.00           H  
HETATM 4186  O   T3P   105      -4.730   1.834  24.536  1.00  0.00           O  
HETATM 4187  H1  T3P   105      -4.386   2.039  23.666  1.00  0.00           H  
HETATM 4188  H2  T3P   105      -4.819   0.881  24.540  1.00  0.00           H  
HETATM 4189  O   T3P   106      -0.442   4.904  26.940  1.00  0.00           O  
HETATM 4190  H1  T3P   106       0.144   5.646  27.090  1.00  0.00           H  
HETATM 4191  H2  T3P   106      -0.602   4.544  27.813  1.00  0.00           H  
HETATM 4192  O   T3P   107       5.300   2.531  24.096  1.00  0.00           O  
HETATM 4193  H1  T3P   107       5.493   1.627  23.849  1.00  0.00           H  
HETATM 4194  H2  T3P   107       6.124   2.865  24.450  1.00  0.00           H  
HETATM 4195  O   T3P   108       9.083   4.805  17.911  1.00  0.00           O  
HETATM 4196  H1  T3P   108       8.477   5.416  17.492  1.00  0.00           H  
HETATM 4197  H2  T3P   108       9.250   5.187  18.773  1.00  0.00           H  
HETATM 4198  O   T3P   109      -6.346   4.996  22.752  1.00  0.00           O  
HETATM 4199  H1  T3P   109      -6.394   4.302  22.095  1.00  0.00           H  
HETATM 4200  H2  T3P   109      -5.414   5.202  22.816  1.00  0.00           H  
HETATM 4201  O   T3P   110      -3.568   5.681  22.345  1.00  0.00           O  
HETATM 4202  H1  T3P   110      -2.968   5.992  23.023  1.00  0.00           H  
HETATM 4203  H2  T3P   110      -3.196   6.010  21.527  1.00  0.00           H  
HETATM 4204  O   T3P   111       1.956   3.968  25.007  1.00  0.00           O  
HETATM 4205  H1  T3P   111       1.354   4.577  24.580  1.00  0.00           H  
HETATM 4206  H2  T3P   111       1.645   3.101  24.746  1.00  0.00           H  
HETATM 4207  O   T3P   112       3.386   3.864  22.442  1.00  0.00           O  
HETATM 4208  H1  T3P   112       3.880   3.599  23.217  1.00  0.00           H  
HETATM 4209  H2  T3P   112       3.585   3.192  21.790  1.00  0.00           H  
HETATM 4210  O   T3P   113       7.461   4.564  22.180  1.00  0.00           O  
HETATM 4211  H1  T3P   113       8.031   4.494  22.945  1.00  0.00           H  
HETATM 4212  H2  T3P   113       6.779   5.181  22.445  1.00  0.00           H  
HETATM 4213  O   T3P   114      -5.421  11.427  17.301  1.00  0.00           O  
HETATM 4214  H1  T3P   114      -4.936  12.251  17.333  1.00  0.00           H  
HETATM 4215  H2  T3P   114      -5.470  11.213  16.369  1.00  0.00           H  
HETATM 4216  O   T3P   115      -2.547   8.150  25.386  1.00  0.00           O  
HETATM 4217  H1  T3P   115      -2.387   7.236  25.152  1.00  0.00           H  
HETATM 4218  H2  T3P   115      -2.599   8.607  24.546  1.00  0.00           H  
HETATM 4219  O   T3P   116       1.121   6.768  23.064  1.00  0.00           O  
HETATM 4220  H1  T3P   116       1.752   6.570  22.372  1.00  0.00           H  
HETATM 4221  H2  T3P   116       1.281   7.687  23.279  1.00  0.00           H  
HETATM 4222  O   T3P   117       4.270   9.404  26.019  1.00  0.00           O  
HETATM 4223  H1  T3P   117       4.447   9.034  25.154  1.00  0.00           H  
HETATM 4224  H2  T3P   117       5.094   9.305  26.496  1.00  0.00           H  
HETATM 4225  O   T3P   118       9.020  13.008  16.637  1.00  0.00           O  
HETATM 4226  H1  T3P   118       9.878  13.423  16.728  1.00  0.00           H  
HETATM 4227  H2  T3P   118       8.663  12.999  17.525  1.00  0.00           H  
HETATM 4228  O   T3P   119      -6.577  -2.572  25.786  1.00  0.00           O  
HETATM 4229  H1  T3P   119      -7.230  -2.034  25.338  1.00  0.00           H  
HETATM 4230  H2  T3P   119      -6.203  -3.121  25.097  1.00  0.00           H  
HETATM 4231  O   T3P   120       5.549  -5.663  26.288  1.00  0.00           O  
HETATM 4232  H1  T3P   120       5.565  -6.535  25.892  1.00  0.00           H  
HETATM 4233  H2  T3P   120       6.297  -5.657  26.884  1.00  0.00           H  
HETATM 4234  O   T3P   121       3.498 -11.891  28.142  1.00  0.00           O  
HETATM 4235  H1  T3P   121       3.948 -12.408  27.474  1.00  0.00           H  
HETATM 4236  H2  T3P   121       2.793 -11.449  27.668  1.00  0.00           H  
HETATM 4237  O   T3P   122       4.706  -6.836  23.144  1.00  0.00           O  
HETATM 4238  H1  T3P   122       4.046  -6.957  23.827  1.00  0.00           H  
HETATM 4239  H2  T3P   122       5.537  -7.033  23.577  1.00  0.00           H  
HETATM 4240  O   T3P   123      -0.873  -5.783  24.939  1.00  0.00           O  
HETATM 4241  H1  T3P   123       0.012  -5.492  25.161  1.00  0.00           H  
HETATM 4242  H2  T3P   123      -0.957  -6.638  25.361  1.00  0.00           H  
HETATM 4243  O   T3P   124       3.891  -6.591  20.505  1.00  0.00           O  
HETATM 4244  H1  T3P   124       3.001  -6.242  20.460  1.00  0.00           H  
HETATM 4245  H2  T3P   124       4.075  -6.659  21.441  1.00  0.00           H  
HETATM 4246  O   T3P   125       6.799  -7.519  24.517  1.00  0.00           O  
HETATM 4247  H1  T3P   125       7.623  -7.081  24.733  1.00  0.00           H  
HETATM 4248  H2  T3P   125       7.045  -8.431  24.362  1.00  0.00           H  
HETATM 4249  O   T3P   126     -13.850   5.084  25.753  1.00  0.00           O  
HETATM 4250  H1  T3P   126     -14.622   4.749  25.297  1.00  0.00           H  
HETATM 4251  H2  T3P   126     -13.605   4.383  26.357  1.00  0.00           H  
HETATM 4252  O   T3P   127      -4.282   2.844  27.099  1.00  0.00           O  
HETATM 4253  H1  T3P   127      -3.508   2.389  27.431  1.00  0.00           H  
HETATM 4254  H2  T3P   127      -4.410   2.489  26.220  1.00  0.00           H  
HETATM 4255  O   T3P   128      -5.460   4.917  28.557  1.00  0.00           O  
HETATM 4256  H1  T3P   128      -4.884   4.400  27.993  1.00  0.00           H  
HETATM 4257  H2  T3P   128      -4.885   5.249  29.246  1.00  0.00           H  
HETATM 4258  O   T3P   129      -3.750  -1.229  25.237  1.00  0.00           O  
HETATM 4259  H1  T3P   129      -3.943  -1.034  26.154  1.00  0.00           H  
HETATM 4260  H2  T3P   129      -4.354  -1.936  25.010  1.00  0.00           H  
HETATM 4261  O   T3P   130       8.579  -0.239  26.385  1.00  0.00           O  
HETATM 4262  H1  T3P   130       8.943  -0.084  25.514  1.00  0.00           H  
HETATM 4263  H2  T3P   130       7.808   0.326  26.427  1.00  0.00           H  
HETATM 4264  O   T3P   131      -5.854   8.025  24.763  1.00  0.00           O  
HETATM 4265  H1  T3P   131      -5.102   8.336  25.267  1.00  0.00           H  
HETATM 4266  H2  T3P   131      -6.376   7.528  25.393  1.00  0.00           H  
HETATM 4267  O   T3P   132      -1.470   5.698  24.167  1.00  0.00           O  
HETATM 4268  H1  T3P   132      -1.217   5.177  24.930  1.00  0.00           H  
HETATM 4269  H2  T3P   132      -0.662   6.134  23.896  1.00  0.00           H  
HETATM 4270  O   T3P   133      10.491   7.168  22.966  1.00  0.00           O  
HETATM 4271  H1  T3P   133      10.861   7.556  23.759  1.00  0.00           H  
HETATM 4272  H2  T3P   133      11.052   6.415  22.783  1.00  0.00           H  
HETATM 4273  O   T3P   134     -10.652   5.194  28.209  1.00  0.00           O  
HETATM 4274  H1  T3P   134     -10.566   5.523  29.104  1.00  0.00           H  
HETATM 4275  H2  T3P   134     -10.743   4.246  28.309  1.00  0.00           H  
HETATM 4276  O   T3P   135       6.088  -0.045  19.494  1.00  0.00           O  
HETATM 4277  H1  T3P   135       5.595   0.758  19.327  1.00  0.00           H  
HETATM 4278  H2  T3P   135       6.002  -0.188  20.436  1.00  0.00           H  
HETATM 4279  O   T3P   136      -7.370  10.694  25.281  1.00  0.00           O  
HETATM 4280  H1  T3P   136      -7.152   9.819  25.602  1.00  0.00           H  
HETATM 4281  H2  T3P   136      -8.240  10.871  25.639  1.00  0.00           H  
HETATM 4282  O   T3P   137       1.349  15.553  28.290  1.00  0.00           O  
HETATM 4283  H1  T3P   137       1.732  15.942  29.076  1.00  0.00           H  
HETATM 4284  H2  T3P   137       0.540  15.143  28.594  1.00  0.00           H  
HETATM 4285  O   T3P   138       1.287   7.308  26.636  1.00  0.00           O  
HETATM 4286  H1  T3P   138       0.915   8.181  26.758  1.00  0.00           H  
HETATM 4287  H2  T3P   138       1.730   7.352  25.788  1.00  0.00           H  
HETATM 4288  O   T3P   139       6.720   8.970  27.211  1.00  0.00           O  
HETATM 4289  H1  T3P   139       7.347   8.562  27.808  1.00  0.00           H  
HETATM 4290  H2  T3P   139       6.719   8.404  26.439  1.00  0.00           H  
HETATM 4291  O   T3P   140      -8.256  -4.417  27.243  1.00  0.00           O  
HETATM 4292  H1  T3P   140      -8.736  -3.754  27.739  1.00  0.00           H  
HETATM 4293  H2  T3P   140      -7.538  -3.935  26.832  1.00  0.00           H  
HETATM 4294  O   T3P   141      -3.531 -10.831  28.376  1.00  0.00           O  
HETATM 4295  H1  T3P   141      -2.836 -10.761  27.721  1.00  0.00           H  
HETATM 4296  H2  T3P   141      -4.064 -10.047  28.244  1.00  0.00           H  
HETATM 4297  O   T3P   142       7.357  -5.369  28.338  1.00  0.00           O  
HETATM 4298  H1  T3P   142       7.777  -4.554  28.063  1.00  0.00           H  
HETATM 4299  H2  T3P   142       7.816  -5.616  29.140  1.00  0.00           H  
HETATM 4300  O   T3P   143       2.374  -7.281  25.198  1.00  0.00           O  
HETATM 4301  H1  T3P   143       3.099  -7.592  25.740  1.00  0.00           H  
HETATM 4302  H2  T3P   143       2.400  -6.328  25.286  1.00  0.00           H  
HETATM 4303  O   T3P   144      -4.819  -1.375  27.925  1.00  0.00           O  
HETATM 4304  H1  T3P   144      -5.026  -1.824  28.745  1.00  0.00           H  
HETATM 4305  H2  T3P   144      -5.489  -1.675  27.311  1.00  0.00           H  
HETATM 4306  O   T3P   145      -1.209  -4.326  28.677  1.00  0.00           O  
HETATM 4307  H1  T3P   145      -1.030  -5.241  28.460  1.00  0.00           H  
HETATM 4308  H2  T3P   145      -0.918  -4.233  29.584  1.00  0.00           H  
HETATM 4309  O   T3P   146     -10.191  -2.421  28.110  1.00  0.00           O  
HETATM 4310  H1  T3P   146     -10.078  -1.705  27.484  1.00  0.00           H  
HETATM 4311  H2  T3P   146     -10.633  -2.018  28.857  1.00  0.00           H  
HETATM 4312  O   T3P   147      -6.678  -6.467  28.646  1.00  0.00           O  
HETATM 4313  H1  T3P   147      -6.670  -5.782  29.314  1.00  0.00           H  
HETATM 4314  H2  T3P   147      -6.923  -6.012  27.840  1.00  0.00           H  
HETATM 4315  O   T3P   148      -2.168  -1.170  27.781  1.00  0.00           O  
HETATM 4316  H1  T3P   148      -3.107  -1.006  27.857  1.00  0.00           H  
HETATM 4317  H2  T3P   148      -2.106  -2.074  27.473  1.00  0.00           H  
HETATM 4318  O   T3P   149      -1.720  -3.416  26.023  1.00  0.00           O  
HETATM 4319  H1  T3P   149      -1.655  -3.998  25.266  1.00  0.00           H  
HETATM 4320  H2  T3P   149      -1.600  -3.992  26.778  1.00  0.00           H  
HETATM 4321  O   T3P   150       6.347   1.122  26.437  1.00  0.00           O  
HETATM 4322  H1  T3P   150       5.724   1.431  27.096  1.00  0.00           H  
HETATM 4323  H2  T3P   150       5.798   0.791  25.726  1.00  0.00           H  
HETATM 4324  O   T3P   151       0.756  10.048  27.449  1.00  0.00           O  
HETATM 4325  H1  T3P   151       1.045  10.550  26.687  1.00  0.00           H  
HETATM 4326  H2  T3P   151       0.038  10.563  27.817  1.00  0.00           H  
HETATM 4327  O   T3P   152       3.844   3.109  27.589  1.00  0.00           O  
HETATM 4328  H1  T3P   152       3.127   2.763  27.058  1.00  0.00           H  
HETATM 4329  H2  T3P   152       3.430   3.365  28.413  1.00  0.00           H  
HETATM 4330  O   T3P   153       7.237   6.528  25.874  1.00  0.00           O  
HETATM 4331  H1  T3P   153       6.388   6.091  25.815  1.00  0.00           H  
HETATM 4332  H2  T3P   153       7.660   6.129  26.634  1.00  0.00           H  
HETATM 4333  O   T3P   154      -6.999   6.378  26.561  1.00  0.00           O  
HETATM 4334  H1  T3P   154      -6.446   5.725  26.990  1.00  0.00           H  
HETATM 4335  H2  T3P   154      -7.839   6.318  27.018  1.00  0.00           H  
HETATM 4336  O   T3P   155      -4.430  13.063  27.166  1.00  0.00           O  
HETATM 4337  H1  T3P   155      -3.908  12.271  27.040  1.00  0.00           H  
HETATM 4338  H2  T3P   155      -5.043  13.066  26.431  1.00  0.00           H  
HETATM 4339  O   T3P   156      10.812   9.720  28.315  1.00  0.00           O  
HETATM 4340  H1  T3P   156      11.347  10.471  28.572  1.00  0.00           H  
HETATM 4341  H2  T3P   156       9.924   9.955  28.584  1.00  0.00           H  
HETATM 4342  O   T3P   157       8.907  -6.716  26.291  1.00  0.00           O  
HETATM 4343  H1  T3P   157       9.490  -5.979  26.470  1.00  0.00           H  
HETATM 4344  H2  T3P   157       8.511  -6.920  27.139  1.00  0.00           H  
HETATM 4345  O   T3P   158      -6.857   1.521  27.901  1.00  0.00           O  
HETATM 4346  H1  T3P   158      -6.257   2.093  27.423  1.00  0.00           H  
HETATM 4347  H2  T3P   158      -7.582   2.092  28.155  1.00  0.00           H  
HETATM 4348  O   T3P   159      -7.108  -0.858  29.389  1.00  0.00           O  
HETATM 4349  H1  T3P   159      -7.920  -0.409  29.623  1.00  0.00           H  
HETATM 4350  H2  T3P   159      -6.774  -0.372  28.635  1.00  0.00           H  
HETATM 4351  O   T3P   160      -1.932   1.906  27.962  1.00  0.00           O  
HETATM 4352  H1  T3P   160      -1.376   1.166  27.716  1.00  0.00           H  
HETATM 4353  H2  T3P   160      -1.380   2.442  28.531  1.00  0.00           H  
HETATM 4354  O   T3P   161      -1.445  -7.327 -27.383  1.00  0.00           O  
HETATM 4355  H1  T3P   161      -1.638  -7.581 -26.480  1.00  0.00           H  
HETATM 4356  H2  T3P   161      -2.172  -7.683 -27.893  1.00  0.00           H  
HETATM 4357  O   T3P   162       3.126  -8.307 -26.591  1.00  0.00           O  
HETATM 4358  H1  T3P   162       2.646  -8.804 -25.928  1.00  0.00           H  
HETATM 4359  H2  T3P   162       2.688  -8.521 -27.415  1.00  0.00           H  
HETATM 4360  O   T3P   163      -4.812  -8.567 -27.532  1.00  0.00           O  
HETATM 4361  H1  T3P   163      -5.664  -8.926 -27.780  1.00  0.00           H  
HETATM 4362  H2  T3P   163      -5.009  -7.696 -27.189  1.00  0.00           H  
HETATM 4363  O   T3P   164      -0.442   4.904 -28.860  1.00  0.00           O  
HETATM 4364  H1  T3P   164       0.144   5.646 -28.710  1.00  0.00           H  
HETATM 4365  H2  T3P   164      -0.602   4.544 -27.987  1.00  0.00           H  
HETATM 4366  O   T3P   165       3.498 -11.891 -27.658  1.00  0.00           O  
HETATM 4367  H1  T3P   165       3.948 -12.408 -28.326  1.00  0.00           H  
HETATM 4368  H2  T3P   165       2.793 -11.449 -28.132  1.00  0.00           H  
HETATM 4369  O   T3P   166      -9.056   0.692 -25.529  1.00  0.00           O  
HETATM 4370  H1  T3P   166      -9.190   1.628 -25.679  1.00  0.00           H  
HETATM 4371  H2  T3P   166      -9.080   0.596 -24.577  1.00  0.00           H  
HETATM 4372  O   T3P   167       7.206  -1.511 -23.695  1.00  0.00           O  
HETATM 4373  H1  T3P   167       8.093  -1.871 -23.668  1.00  0.00           H  
HETATM 4374  H2  T3P   167       6.839  -1.715 -22.835  1.00  0.00           H  
HETATM 4375  O   T3P   168      -4.282   2.844 -28.701  1.00  0.00           O  
HETATM 4376  H1  T3P   168      -3.508   2.389 -28.369  1.00  0.00           H  
HETATM 4377  H2  T3P   168      -4.410   2.489 -29.580  1.00  0.00           H  
HETATM 4378  O   T3P   169      -5.460   4.917 -27.244  1.00  0.00           O  
HETATM 4379  H1  T3P   169      -4.884   4.400 -27.807  1.00  0.00           H  
HETATM 4380  H2  T3P   169      -4.885   5.249 -26.554  1.00  0.00           H  
HETATM 4381  O   T3P   170       6.212  -6.583 -20.440  1.00  0.00           O  
HETATM 4382  H1  T3P   170       6.952  -6.197 -20.909  1.00  0.00           H  
HETATM 4383  H2  T3P   170       5.622  -6.886 -21.131  1.00  0.00           H  
HETATM 4384  O   T3P   171       0.392   2.319 -26.294  1.00  0.00           O  
HETATM 4385  H1  T3P   171       1.182   2.859 -26.335  1.00  0.00           H  
HETATM 4386  H2  T3P   171       0.382   1.977 -25.400  1.00  0.00           H  
HETATM 4387  O   T3P   172       5.332   2.081 -25.515  1.00  0.00           O  
HETATM 4388  H1  T3P   172       5.642   1.200 -25.725  1.00  0.00           H  
HETATM 4389  H2  T3P   172       4.640   2.251 -26.154  1.00  0.00           H  
HETATM 4390  O   T3P   173      -7.428   7.917 -25.307  1.00  0.00           O  
HETATM 4391  H1  T3P   173      -8.323   7.665 -25.082  1.00  0.00           H  
HETATM 4392  H2  T3P   173      -7.497   8.280 -26.190  1.00  0.00           H  
HETATM 4393  O   T3P   174     -10.652   5.194 -27.591  1.00  0.00           O  
HETATM 4394  H1  T3P   174     -10.566   5.523 -26.697  1.00  0.00           H  
HETATM 4395  H2  T3P   174     -10.743   4.246 -27.491  1.00  0.00           H  
HETATM 4396  O   T3P   175       1.735  -0.291 -24.258  1.00  0.00           O  
HETATM 4397  H1  T3P   175       1.216  -0.594 -25.003  1.00  0.00           H  
HETATM 4398  H2  T3P   175       1.244   0.454 -23.911  1.00  0.00           H  
HETATM 4399  O   T3P   176       5.727   9.797 -25.173  1.00  0.00           O  
HETATM 4400  H1  T3P   176       5.570  10.078 -26.074  1.00  0.00           H  
HETATM 4401  H2  T3P   176       5.092   9.096 -25.026  1.00  0.00           H  
HETATM 4402  O   T3P   177      -1.630   6.437 -25.355  1.00  0.00           O  
HETATM 4403  H1  T3P   177      -1.482   6.860 -24.510  1.00  0.00           H  
HETATM 4404  H2  T3P   177      -2.277   6.992 -25.791  1.00  0.00           H  
HETATM 4405  O   T3P   178       1.349  15.553 -27.511  1.00  0.00           O  
HETATM 4406  H1  T3P   178       1.732  15.942 -26.724  1.00  0.00           H  
HETATM 4407  H2  T3P   178       0.540  15.143 -27.206  1.00  0.00           H  
HETATM 4408  O   T3P   179       1.287   7.308 -29.164  1.00  0.00           O  
HETATM 4409  H1  T3P   179       0.915   8.181 -29.042  1.00  0.00           H  
HETATM 4410  H2  T3P   179       1.730   7.352 -30.012  1.00  0.00           H  
HETATM 4411  O   T3P   180       4.673   7.130 -25.066  1.00  0.00           O  
HETATM 4412  H1  T3P   180       4.116   7.187 -25.842  1.00  0.00           H  
HETATM 4413  H2  T3P   180       5.338   6.481 -25.296  1.00  0.00           H  
HETATM 4414  O   T3P   181       6.720   8.970 -28.589  1.00  0.00           O  
HETATM 4415  H1  T3P   181       7.347   8.562 -27.992  1.00  0.00           H  
HETATM 4416  H2  T3P   181       6.719   8.404 -29.361  1.00  0.00           H  
HETATM 4417  O   T3P   182      -8.256  -4.417 -28.557  1.00  0.00           O  
HETATM 4418  H1  T3P   182      -8.736  -3.754 -28.061  1.00  0.00           H  
HETATM 4419  H2  T3P   182      -7.538  -3.935 -28.969  1.00  0.00           H  
HETATM 4420  O   T3P   183      -4.052 -10.742 -22.461  1.00  0.00           O  
HETATM 4421  H1  T3P   183      -4.500 -10.965 -23.277  1.00  0.00           H  
HETATM 4422  H2  T3P   183      -3.126 -10.902 -22.645  1.00  0.00           H  
HETATM 4423  O   T3P   184      -3.531 -10.831 -27.424  1.00  0.00           O  
HETATM 4424  H1  T3P   184      -2.836 -10.761 -28.079  1.00  0.00           H  
HETATM 4425  H2  T3P   184      -4.064 -10.047 -27.556  1.00  0.00           H  
HETATM 4426  O   T3P   185       7.357  -5.369 -27.462  1.00  0.00           O  
HETATM 4427  H1  T3P   185       7.777  -4.554 -27.737  1.00  0.00           H  
HETATM 4428  H2  T3P   185       7.816  -5.616 -26.660  1.00  0.00           H  
HETATM 4429  O   T3P   186       4.313  -8.520 -22.187  1.00  0.00           O  
HETATM 4430  H1  T3P   186       3.439  -8.855 -22.386  1.00  0.00           H  
HETATM 4431  H2  T3P   186       4.480  -7.867 -22.867  1.00  0.00           H  
HETATM 4432  O   T3P   187      -4.819  -1.375 -27.875  1.00  0.00           O  
HETATM 4433  H1  T3P   187      -5.026  -1.824 -27.055  1.00  0.00           H  
HETATM 4434  H2  T3P   187      -5.489  -1.675 -28.489  1.00  0.00           H  
HETATM 4435  O   T3P   188      -1.209  -4.326 -27.123  1.00  0.00           O  
HETATM 4436  H1  T3P   188      -1.030  -5.241 -27.340  1.00  0.00           H  
HETATM 4437  H2  T3P   188      -0.918  -4.233 -26.216  1.00  0.00           H  
HETATM 4438  O   T3P   189       0.651  -7.540 -23.798  1.00  0.00           O  
HETATM 4439  H1  T3P   189       0.824  -7.191 -22.923  1.00  0.00           H  
HETATM 4440  H2  T3P   189       1.282  -8.252 -23.901  1.00  0.00           H  
HETATM 4441  O   T3P   190       4.422  -6.009 -25.901  1.00  0.00           O  
HETATM 4442  H1  T3P   190       4.989  -5.694 -26.605  1.00  0.00           H  
HETATM 4443  H2  T3P   190       3.922  -6.723 -26.296  1.00  0.00           H  
HETATM 4444  O   T3P   191     -10.191  -2.421 -27.690  1.00  0.00           O  
HETATM 4445  H1  T3P   191     -10.078  -1.705 -28.316  1.00  0.00           H  
HETATM 4446  H2  T3P   191     -10.633  -2.018 -26.943  1.00  0.00           H  
HETATM 4447  O   T3P   192      -6.678  -6.467 -27.154  1.00  0.00           O  
HETATM 4448  H1  T3P   192      -6.670  -5.782 -26.486  1.00  0.00           H  
HETATM 4449  H2  T3P   192      -6.923  -6.012 -27.960  1.00  0.00           H  
HETATM 4450  O   T3P   193      -0.095  -1.104 -26.012  1.00  0.00           O  
HETATM 4451  H1  T3P   193      -0.730  -1.480 -25.402  1.00  0.00           H  
HETATM 4452  H2  T3P   193      -0.485  -1.237 -26.876  1.00  0.00           H  
HETATM 4453  O   T3P   194       2.781  -4.158 -24.495  1.00  0.00           O  
HETATM 4454  H1  T3P   194       3.320  -4.818 -24.932  1.00  0.00           H  
HETATM 4455  H2  T3P   194       3.238  -3.332 -24.654  1.00  0.00           H  
HETATM 4456  O   T3P   195       4.795  -0.927 -27.825  1.00  0.00           O  
HETATM 4457  H1  T3P   195       5.536  -0.740 -27.249  1.00  0.00           H  
HETATM 4458  H2  T3P   195       5.135  -1.562 -28.455  1.00  0.00           H  
HETATM 4459  O   T3P   196      -2.168  -1.170 -28.019  1.00  0.00           O  
HETATM 4460  H1  T3P   196      -3.107  -1.006 -27.943  1.00  0.00           H  
HETATM 4461  H2  T3P   196      -2.106  -2.074 -28.327  1.00  0.00           H  
HETATM 4462  O   T3P   197       1.422   1.230 -29.021  1.00  0.00           O  
HETATM 4463  H1  T3P   197       1.069   1.044 -28.151  1.00  0.00           H  
HETATM 4464  H2  T3P   197       0.686   1.085 -29.615  1.00  0.00           H  
HETATM 4465  O   T3P   198      -9.757   4.434 -24.021  1.00  0.00           O  
HETATM 4466  H1  T3P   198      -9.051   4.014 -24.513  1.00  0.00           H  
HETATM 4467  H2  T3P   198      -9.583   4.205 -23.108  1.00  0.00           H  
HETATM 4468  O   T3P   199       0.756  10.048 -28.351  1.00  0.00           O  
HETATM 4469  H1  T3P   199       1.045  10.550 -29.113  1.00  0.00           H  
HETATM 4470  H2  T3P   199       0.038  10.563 -27.983  1.00  0.00           H  
HETATM 4471  O   T3P   200       3.844   3.109 -28.211  1.00  0.00           O  
HETATM 4472  H1  T3P   200       3.127   2.763 -28.742  1.00  0.00           H  
HETATM 4473  H2  T3P   200       3.430   3.365 -27.387  1.00  0.00           H  
HETATM 4474  O   T3P   201       6.152   4.766 -25.270  1.00  0.00           O  
HETATM 4475  H1  T3P   201       7.041   4.543 -24.995  1.00  0.00           H  
HETATM 4476  H2  T3P   201       5.784   3.941 -25.585  1.00  0.00           H  
HETATM 4477  O   T3P   202      -6.999   6.378 -29.239  1.00  0.00           O  
HETATM 4478  H1  T3P   202      -6.446   5.725 -28.810  1.00  0.00           H  
HETATM 4479  H2  T3P   202      -7.839   6.318 -28.782  1.00  0.00           H  
HETATM 4480  O   T3P   203      -4.430  13.063 -28.634  1.00  0.00           O  
HETATM 4481  H1  T3P   203      -3.908  12.271 -28.760  1.00  0.00           H  
HETATM 4482  H2  T3P   203      -5.043  13.066 -29.369  1.00  0.00           H  
HETATM 4483  O   T3P   204       0.880   8.145 -26.190  1.00  0.00           O  
HETATM 4484  H1  T3P   204       0.972   8.180 -27.142  1.00  0.00           H  
HETATM 4485  H2  T3P   204      -0.054   7.995 -26.045  1.00  0.00           H  
HETATM 4486  O   T3P   205      -2.237   4.047 -24.316  1.00  0.00           O  
HETATM 4487  H1  T3P   205      -1.901   4.790 -24.817  1.00  0.00           H  
HETATM 4488  H2  T3P   205      -2.141   4.312 -23.401  1.00  0.00           H  
HETATM 4489  O   T3P   206      10.812   9.720 -27.485  1.00  0.00           O  
HETATM 4490  H1  T3P   206      11.347  10.471 -27.228  1.00  0.00           H  
HETATM 4491  H2  T3P   206       9.924   9.955 -27.216  1.00  0.00           H  
HETATM 4492  O   T3P   207       8.518  10.300 -25.920  1.00  0.00           O  
HETATM 4493  H1  T3P   207       9.216  10.429 -25.277  1.00  0.00           H  
HETATM 4494  H2  T3P   207       7.751  10.069 -25.397  1.00  0.00           H  
HETATM 4495  O   T3P   208      -4.733 -11.103 -25.001  1.00  0.00           O  
HETATM 4496  H1  T3P   208      -5.593 -10.780 -25.268  1.00  0.00           H  
HETATM 4497  H2  T3P   208      -4.129 -10.741 -25.649  1.00  0.00           H  
HETATM 4498  O   T3P   209      -0.646 -10.023 -19.937  1.00  0.00           O  
HETATM 4499  H1  T3P   209      -0.696 -10.231 -19.004  1.00  0.00           H  
HETATM 4500  H2  T3P   209      -0.924  -9.109 -19.994  1.00  0.00           H  
HETATM 4501  O   T3P   210       5.908  -9.732 -20.184  1.00  0.00           O  
HETATM 4502  H1  T3P   210       5.198  -9.545 -20.799  1.00  0.00           H  
HETATM 4503  H2  T3P   210       6.137  -8.878 -19.816  1.00  0.00           H  
HETATM 4504  O   T3P   211       4.248 -11.725 -18.669  1.00  0.00           O  
HETATM 4505  H1  T3P   211       4.890 -11.220 -19.167  1.00  0.00           H  
HETATM 4506  H2  T3P   211       3.783 -12.240 -19.329  1.00  0.00           H  
HETATM 4507  O   T3P   212      10.154 -10.903 -20.911  1.00  0.00           O  
HETATM 4508  H1  T3P   212       9.206 -10.986 -20.802  1.00  0.00           H  
HETATM 4509  H2  T3P   212      10.262 -10.532 -21.787  1.00  0.00           H  
HETATM 4510  O   T3P   213     -11.618  -0.361 -26.035  1.00  0.00           O  
HETATM 4511  H1  T3P   213     -11.491  -0.760 -25.174  1.00  0.00           H  
HETATM 4512  H2  T3P   213     -10.879   0.240 -26.133  1.00  0.00           H  
HETATM 4513  O   T3P   214       6.299  -7.635 -17.860  1.00  0.00           O  
HETATM 4514  H1  T3P   214       5.623  -7.295 -17.275  1.00  0.00           H  
HETATM 4515  H2  T3P   214       6.111  -7.228 -18.706  1.00  0.00           H  
HETATM 4516  O   T3P   215      11.165  -3.859 -20.748  1.00  0.00           O  
HETATM 4517  H1  T3P   215      11.136  -3.269 -19.995  1.00  0.00           H  
HETATM 4518  H2  T3P   215      12.098  -3.966 -20.934  1.00  0.00           H  
HETATM 4519  O   T3P   216       5.977  -6.603 -23.331  1.00  0.00           O  
HETATM 4520  H1  T3P   216       6.854  -6.976 -23.244  1.00  0.00           H  
HETATM 4521  H2  T3P   216       5.665  -6.920 -24.178  1.00  0.00           H  
HETATM 4522  O   T3P   217      -4.724  -8.124 -22.636  1.00  0.00           O  
HETATM 4523  H1  T3P   217      -4.097  -7.489 -22.981  1.00  0.00           H  
HETATM 4524  H2  T3P   217      -4.250  -8.956 -22.640  1.00  0.00           H  
HETATM 4525  O   T3P   218      -4.549  -3.995 -25.587  1.00  0.00           O  
HETATM 4526  H1  T3P   218      -5.499  -3.889 -25.625  1.00  0.00           H  
HETATM 4527  H2  T3P   218      -4.305  -4.290 -26.464  1.00  0.00           H  
HETATM 4528  O   T3P   219       4.339  -3.802 -21.956  1.00  0.00           O  
HETATM 4529  H1  T3P   219       4.036  -3.821 -22.864  1.00  0.00           H  
HETATM 4530  H2  T3P   219       5.122  -4.352 -21.953  1.00  0.00           H  
HETATM 4531  O   T3P   220       4.289  -2.137 -25.083  1.00  0.00           O  
HETATM 4532  H1  T3P   220       4.240  -2.182 -26.038  1.00  0.00           H  
HETATM 4533  H2  T3P   220       4.997  -1.517 -24.908  1.00  0.00           H  
HETATM 4534  O   T3P   221      11.909  -1.130 -22.127  1.00  0.00           O  
HETATM 4535  H1  T3P   221      12.070  -0.867 -21.221  1.00  0.00           H  
HETATM 4536  H2  T3P   221      12.578  -1.790 -22.308  1.00  0.00           H  
HETATM 4537  O   T3P   222      -8.750   0.463 -22.659  1.00  0.00           O  
HETATM 4538  H1  T3P   222      -8.049  -0.184 -22.576  1.00  0.00           H  
HETATM 4539  H2  T3P   222      -9.260   0.367 -21.854  1.00  0.00           H  
HETATM 4540  O   T3P   223      -1.859   4.762 -21.451  1.00  0.00           O  
HETATM 4541  H1  T3P   223      -1.026   4.343 -21.236  1.00  0.00           H  
HETATM 4542  H2  T3P   223      -2.346   4.763 -20.627  1.00  0.00           H  
HETATM 4543  O   T3P   224      -0.614   1.929 -23.667  1.00  0.00           O  
HETATM 4544  H1  T3P   224      -1.121   2.701 -23.919  1.00  0.00           H  
HETATM 4545  H2  T3P   224      -0.250   2.152 -22.810  1.00  0.00           H  
HETATM 4546  O   T3P   225       0.427   0.672 -19.038  1.00  0.00           O  
HETATM 4547  H1  T3P   225      -0.333   1.251 -18.985  1.00  0.00           H  
HETATM 4548  H2  T3P   225       0.289   0.167 -19.839  1.00  0.00           H  
HETATM 4549  O   T3P   226       4.437  -0.897 -22.579  1.00  0.00           O  
HETATM 4550  H1  T3P   226       4.415  -1.839 -22.409  1.00  0.00           H  
HETATM 4551  H2  T3P   226       3.743  -0.754 -23.222  1.00  0.00           H  
HETATM 4552  O   T3P   227       8.283  -0.105 -20.459  1.00  0.00           O  
HETATM 4553  H1  T3P   227       7.356   0.069 -20.294  1.00  0.00           H  
HETATM 4554  H2  T3P   227       8.378  -1.047 -20.317  1.00  0.00           H  
HETATM 4555  O   T3P   228      -6.857   1.521 -27.899  1.00  0.00           O  
HETATM 4556  H1  T3P   228      -6.257   2.093 -28.377  1.00  0.00           H  
HETATM 4557  H2  T3P   228      -7.582   2.092 -27.645  1.00  0.00           H  
HETATM 4558  O   T3P   229       2.635   5.534 -20.761  1.00  0.00           O  
HETATM 4559  H1  T3P   229       2.467   4.722 -20.283  1.00  0.00           H  
HETATM 4560  H2  T3P   229       3.194   5.271 -21.492  1.00  0.00           H  
HETATM 4561  O   T3P   230      -5.069   7.706 -19.864  1.00  0.00           O  
HETATM 4562  H1  T3P   230      -5.954   7.373 -20.014  1.00  0.00           H  
HETATM 4563  H2  T3P   230      -4.690   7.780 -20.740  1.00  0.00           H  
HETATM 4564  O   T3P   231       6.239   2.851 -22.950  1.00  0.00           O  
HETATM 4565  H1  T3P   231       5.928   2.760 -23.851  1.00  0.00           H  
HETATM 4566  H2  T3P   231       7.170   3.054 -23.038  1.00  0.00           H  
HETATM 4567  O   T3P   232      -6.760   2.399 -22.510  1.00  0.00           O  
HETATM 4568  H1  T3P   232      -7.480   1.776 -22.608  1.00  0.00           H  
HETATM 4569  H2  T3P   232      -6.250   2.306 -23.314  1.00  0.00           H  
HETATM 4570  O   T3P   233       1.392   5.682 -23.448  1.00  0.00           O  
HETATM 4571  H1  T3P   233       0.768   5.992 -24.104  1.00  0.00           H  
HETATM 4572  H2  T3P   233       1.445   6.395 -22.812  1.00  0.00           H  
HETATM 4573  O   T3P   234       1.524   8.061 -21.453  1.00  0.00           O  
HETATM 4574  H1  T3P   234       0.861   8.338 -20.820  1.00  0.00           H  
HETATM 4575  H2  T3P   234       1.961   7.320 -21.034  1.00  0.00           H  
HETATM 4576  O   T3P   235       2.543   4.250 -25.901  1.00  0.00           O  
HETATM 4577  H1  T3P   235       2.255   4.538 -25.034  1.00  0.00           H  
HETATM 4578  H2  T3P   235       3.083   4.970 -26.226  1.00  0.00           H  
HETATM 4579  O   T3P   236       8.904  11.500 -23.028  1.00  0.00           O  
HETATM 4580  H1  T3P   236       8.914  11.985 -22.203  1.00  0.00           H  
HETATM 4581  H2  T3P   236       9.683  10.945 -22.989  1.00  0.00           H  
HETATM 4582  O   T3P   237      11.067   9.805 -23.143  1.00  0.00           O  
HETATM 4583  H1  T3P   237      11.185   9.177 -23.855  1.00  0.00           H  
HETATM 4584  H2  T3P   237      11.921   9.843 -22.712  1.00  0.00           H  
HETATM 4585  O   T3P   238      -1.305 -11.437 -22.706  1.00  0.00           O  
HETATM 4586  H1  T3P   238      -0.620 -11.009 -22.192  1.00  0.00           H  
HETATM 4587  H2  T3P   238      -1.444 -12.277 -22.268  1.00  0.00           H  
HETATM 4588  O   T3P   239      -1.737  -8.392 -24.840  1.00  0.00           O  
HETATM 4589  H1  T3P   239      -0.885  -8.436 -24.406  1.00  0.00           H  
HETATM 4590  H2  T3P   239      -2.194  -7.676 -24.398  1.00  0.00           H  
HETATM 4591  O   T3P   240       0.829  -4.782 -15.446  1.00  0.00           O  
HETATM 4592  H1  T3P   240       0.689  -4.356 -14.600  1.00  0.00           H  
HETATM 4593  H2  T3P   240       1.344  -4.151 -15.949  1.00  0.00           H  
HETATM 4594  O   T3P   241       9.345  -2.845 -22.976  1.00  0.00           O  
HETATM 4595  H1  T3P   241      10.285  -2.680 -22.907  1.00  0.00           H  
HETATM 4596  H2  T3P   241       9.025  -2.791 -22.076  1.00  0.00           H  
HETATM 4597  O   T3P   242       5.224   1.177 -21.019  1.00  0.00           O  
HETATM 4598  H1  T3P   242       4.892   0.465 -21.567  1.00  0.00           H  
HETATM 4599  H2  T3P   242       5.373   1.899 -21.629  1.00  0.00           H  
HETATM 4600  O   T3P   243      -1.377  -2.862 -17.090  1.00  0.00           O  
HETATM 4601  H1  T3P   243      -1.966  -2.525 -16.415  1.00  0.00           H  
HETATM 4602  H2  T3P   243      -0.499  -2.674 -16.758  1.00  0.00           H  
HETATM 4603  O   T3P   244       9.234  -6.063 -15.740  1.00  0.00           O  
HETATM 4604  H1  T3P   244       9.617  -6.932 -15.618  1.00  0.00           H  
HETATM 4605  H2  T3P   244       9.969  -5.460 -15.631  1.00  0.00           H  
HETATM 4606  O   T3P   245      -9.521   3.272 -21.577  1.00  0.00           O  
HETATM 4607  H1  T3P   245      -8.806   2.636 -21.613  1.00  0.00           H  
HETATM 4608  H2  T3P   245      -9.321   3.813 -20.813  1.00  0.00           H  
HETATM 4609  O   T3P   246      -5.936   1.152 -24.909  1.00  0.00           O  
HETATM 4610  H1  T3P   246      -6.326   0.409 -25.370  1.00  0.00           H  
HETATM 4611  H2  T3P   246      -5.000   0.952 -24.880  1.00  0.00           H  
HETATM 4612  O   T3P   247      -7.108  -0.858 -26.412  1.00  0.00           O  
HETATM 4613  H1  T3P   247      -7.920  -0.409 -26.177  1.00  0.00           H  
HETATM 4614  H2  T3P   247      -6.774  -0.372 -27.165  1.00  0.00           H  
HETATM 4615  O   T3P   248       4.174  -2.971 -19.274  1.00  0.00           O  
HETATM 4616  H1  T3P   248       3.619  -2.192 -19.314  1.00  0.00           H  
HETATM 4617  H2  T3P   248       4.185  -3.303 -20.172  1.00  0.00           H  
HETATM 4618  O   T3P   249      10.262  -2.456 -18.080  1.00  0.00           O  
HETATM 4619  H1  T3P   249      10.040  -2.867 -17.244  1.00  0.00           H  
HETATM 4620  H2  T3P   249       9.626  -1.746 -18.174  1.00  0.00           H  
HETATM 4621  O   T3P   250     -15.409  -0.447 -19.011  1.00  0.00           O  
HETATM 4622  H1  T3P   250     -16.159   0.138 -19.120  1.00  0.00           H  
HETATM 4623  H2  T3P   250     -14.796  -0.181 -19.696  1.00  0.00           H  
HETATM 4624  O   T3P   251      -1.932   1.906 -27.839  1.00  0.00           O  
HETATM 4625  H1  T3P   251      -1.376   1.166 -28.084  1.00  0.00           H  
HETATM 4626  H2  T3P   251      -1.380   2.442 -27.269  1.00  0.00           H  
HETATM 4627  O   T3P   252       5.603  -4.402 -17.197  1.00  0.00           O  
HETATM 4628  H1  T3P   252       5.159  -3.739 -17.725  1.00  0.00           H  
HETATM 4629  H2  T3P   252       4.920  -5.039 -16.988  1.00  0.00           H  
HETATM 4630  O   T3P   253      -9.854   6.983 -24.799  1.00  0.00           O  
HETATM 4631  H1  T3P   253      -9.862   6.061 -24.542  1.00  0.00           H  
HETATM 4632  H2  T3P   253     -10.576   7.375 -24.309  1.00  0.00           H  
HETATM 4633  O   T3P   254      -2.646   4.137 -18.656  1.00  0.00           O  
HETATM 4634  H1  T3P   254      -3.528   3.921 -18.353  1.00  0.00           H  
HETATM 4635  H2  T3P   254      -2.159   3.317 -18.583  1.00  0.00           H  
HETATM 4636  O   T3P   255       2.146   3.348 -19.120  1.00  0.00           O  
HETATM 4637  H1  T3P   255       1.533   3.081 -18.435  1.00  0.00           H  
HETATM 4638  H2  T3P   255       2.943   2.850 -18.937  1.00  0.00           H  
HETATM 4639  O   T3P   256      -2.715   6.530 -17.273  1.00  0.00           O  
HETATM 4640  H1  T3P   256      -3.414   7.019 -17.706  1.00  0.00           H  
HETATM 4641  H2  T3P   256      -2.446   5.875 -17.917  1.00  0.00           H  
HETATM 4642  O   T3P   257       4.597   2.021 -18.488  1.00  0.00           O  
HETATM 4643  H1  T3P   257       4.984   2.872 -18.279  1.00  0.00           H  
HETATM 4644  H2  T3P   257       5.033   1.752 -19.297  1.00  0.00           H  
HETATM 4645  O   T3P   258       0.446   3.239 -21.674  1.00  0.00           O  
HETATM 4646  H1  T3P   258       0.806   3.011 -20.817  1.00  0.00           H  
HETATM 4647  H2  T3P   258       1.102   3.818 -22.063  1.00  0.00           H  
HETATM 4648  O   T3P   259      -7.599  10.773 -18.145  1.00  0.00           O  
HETATM 4649  H1  T3P   259      -7.364   9.926 -18.523  1.00  0.00           H  
HETATM 4650  H2  T3P   259      -7.147  11.415 -18.694  1.00  0.00           H  
HETATM 4651  O   T3P   260      -7.539   3.430 -25.833  1.00  0.00           O  
HETATM 4652  H1  T3P   260      -6.911   3.942 -26.343  1.00  0.00           H  
HETATM 4653  H2  T3P   260      -6.997   2.867 -25.280  1.00  0.00           H  
HETATM 4654  O   T3P   261       7.583   6.682 -20.774  1.00  0.00           O  
HETATM 4655  H1  T3P   261       7.025   6.602 -21.547  1.00  0.00           H  
HETATM 4656  H2  T3P   261       7.139   7.327 -20.223  1.00  0.00           H  
HETATM 4657  O   T3P   262       2.353   9.152 -24.021  1.00  0.00           O  
HETATM 4658  H1  T3P   262       1.937   8.775 -23.246  1.00  0.00           H  
HETATM 4659  H2  T3P   262       1.943   8.698 -24.758  1.00  0.00           H  
HETATM 4660  O   T3P   263       4.306   4.968 -22.629  1.00  0.00           O  
HETATM 4661  H1  T3P   263       4.900   4.247 -22.421  1.00  0.00           H  
HETATM 4662  H2  T3P   263       4.695   5.386 -23.398  1.00  0.00           H  
HETATM 4663  O   T3P   264      -5.583  -7.334 -15.983  1.00  0.00           O  
HETATM 4664  H1  T3P   264      -5.537  -8.244 -15.690  1.00  0.00           H  
HETATM 4665  H2  T3P   264      -6.208  -7.347 -16.708  1.00  0.00           H  
HETATM 4666  O   T3P   265      -3.728  -5.300 -16.694  1.00  0.00           O  
HETATM 4667  H1  T3P   265      -3.126  -4.919 -16.054  1.00  0.00           H  
HETATM 4668  H2  T3P   265      -4.575  -5.315 -16.247  1.00  0.00           H  
HETATM 4669  O   T3P   266      -0.164 -11.238 -17.257  1.00  0.00           O  
HETATM 4670  H1  T3P   266       0.301 -11.991 -16.894  1.00  0.00           H  
HETATM 4671  H2  T3P   266      -1.089 -11.432 -17.106  1.00  0.00           H  
HETATM 4672  O   T3P   267       1.321  -8.930 -17.335  1.00  0.00           O  
HETATM 4673  H1  T3P   267       0.794  -9.716 -17.479  1.00  0.00           H  
HETATM 4674  H2  T3P   267       0.958  -8.541 -16.539  1.00  0.00           H  
HETATM 4675  O   T3P   268       8.700  -9.271 -17.469  1.00  0.00           O  
HETATM 4676  H1  T3P   268       8.057  -8.622 -17.756  1.00  0.00           H  
HETATM 4677  H2  T3P   268       9.497  -8.764 -17.309  1.00  0.00           H  
HETATM 4678  O   T3P   269      -2.350   1.442 -19.041  1.00  0.00           O  
HETATM 4679  H1  T3P   269      -2.780   1.194 -19.860  1.00  0.00           H  
HETATM 4680  H2  T3P   269      -2.941   1.130 -18.356  1.00  0.00           H  
HETATM 4681  O   T3P   270      -8.089  -8.434 -14.730  1.00  0.00           O  
HETATM 4682  H1  T3P   270      -7.760  -9.306 -14.948  1.00  0.00           H  
HETATM 4683  H2  T3P   270      -8.057  -8.397 -13.774  1.00  0.00           H  
HETATM 4684  O   T3P   271      -2.761  -7.707 -16.070  1.00  0.00           O  
HETATM 4685  H1  T3P   271      -2.845  -8.363 -16.763  1.00  0.00           H  
HETATM 4686  H2  T3P   271      -3.125  -6.908 -16.452  1.00  0.00           H  
HETATM 4687  O   T3P   272       9.008  -0.126 -17.722  1.00  0.00           O  
HETATM 4688  H1  T3P   272       8.560   0.269 -18.470  1.00  0.00           H  
HETATM 4689  H2  T3P   272       8.491   0.142 -16.963  1.00  0.00           H  
HETATM 4690  O   T3P   273      14.719  -4.389 -20.672  1.00  0.00           O  
HETATM 4691  H1  T3P   273      14.890  -3.579 -20.191  1.00  0.00           H  
HETATM 4692  H2  T3P   273      15.554  -4.600 -21.090  1.00  0.00           H  
HETATM 4693  O   T3P   274      -5.469   3.624 -18.483  1.00  0.00           O  
HETATM 4694  H1  T3P   274      -5.899   4.388 -18.869  1.00  0.00           H  
HETATM 4695  H2  T3P   274      -6.118   2.924 -18.553  1.00  0.00           H  
HETATM 4696  O   T3P   275      -6.394   2.967 -15.830  1.00  0.00           O  
HETATM 4697  H1  T3P   275      -5.628   2.450 -15.580  1.00  0.00           H  
HETATM 4698  H2  T3P   275      -6.474   2.835 -16.775  1.00  0.00           H  
HETATM 4699  O   T3P   276       2.066  -2.931 -17.115  1.00  0.00           O  
HETATM 4700  H1  T3P   276       2.036  -3.206 -18.032  1.00  0.00           H  
HETATM 4701  H2  T3P   276       1.847  -1.999 -17.137  1.00  0.00           H  
HETATM 4702  O   T3P   277       8.008  -2.671 -19.796  1.00  0.00           O  
HETATM 4703  H1  T3P   277       7.156  -2.402 -19.454  1.00  0.00           H  
HETATM 4704  H2  T3P   277       8.101  -3.583 -19.519  1.00  0.00           H  
HETATM 4705  O   T3P   278       0.899  -0.461 -16.443  1.00  0.00           O  
HETATM 4706  H1  T3P   278       0.680   0.211 -15.798  1.00  0.00           H  
HETATM 4707  H2  T3P   278       0.538  -0.131 -17.266  1.00  0.00           H  
HETATM 4708  O   T3P   279      12.611  -1.098 -19.319  1.00  0.00           O  
HETATM 4709  H1  T3P   279      12.006  -1.517 -18.707  1.00  0.00           H  
HETATM 4710  H2  T3P   279      13.477  -1.400 -19.045  1.00  0.00           H  
HETATM 4711  O   T3P   280      -7.430   7.799 -18.259  1.00  0.00           O  
HETATM 4712  H1  T3P   280      -8.048   7.238 -17.790  1.00  0.00           H  
HETATM 4713  H2  T3P   280      -7.796   7.876 -19.140  1.00  0.00           H  
HETATM 4714  O   T3P   281      -3.022   0.597 -25.477  1.00  0.00           O  
HETATM 4715  H1  T3P   281      -2.565   1.316 -25.041  1.00  0.00           H  
HETATM 4716  H2  T3P   281      -2.985   0.817 -26.407  1.00  0.00           H  
HETATM 4717  O   T3P   282      -2.387  -1.084 -15.020  1.00  0.00           O  
HETATM 4718  H1  T3P   282      -1.731  -0.392 -14.941  1.00  0.00           H  
HETATM 4719  H2  T3P   282      -2.654  -1.266 -14.119  1.00  0.00           H  
HETATM 4720  O   T3P   283      -0.357   0.861 -14.193  1.00  0.00           O  
HETATM 4721  H1  T3P   283      -0.694   0.686 -13.315  1.00  0.00           H  
HETATM 4722  H2  T3P   283       0.564   1.082 -14.056  1.00  0.00           H  
HETATM 4723  O   T3P   284       7.636   2.423 -19.069  1.00  0.00           O  
HETATM 4724  H1  T3P   284       7.792   3.350 -19.247  1.00  0.00           H  
HETATM 4725  H2  T3P   284       7.367   2.059 -19.913  1.00  0.00           H  
HETATM 4726  O   T3P   285     -12.056   7.890 -23.215  1.00  0.00           O  
HETATM 4727  H1  T3P   285     -12.287   8.727 -22.811  1.00  0.00           H  
HETATM 4728  H2  T3P   285     -12.845   7.628 -23.690  1.00  0.00           H  
HETATM 4729  O   T3P   286      -5.629   8.165 -16.021  1.00  0.00           O  
HETATM 4730  H1  T3P   286      -6.084   8.222 -16.861  1.00  0.00           H  
HETATM 4731  H2  T3P   286      -5.933   7.341 -15.640  1.00  0.00           H  
HETATM 4732  O   T3P   287      -1.444   3.350 -14.818  1.00  0.00           O  
HETATM 4733  H1  T3P   287      -1.757   4.124 -14.350  1.00  0.00           H  
HETATM 4734  H2  T3P   287      -1.151   2.755 -14.129  1.00  0.00           H  
HETATM 4735  O   T3P   288       0.623   3.215 -16.695  1.00  0.00           O  
HETATM 4736  H1  T3P   288       1.209   3.972 -16.708  1.00  0.00           H  
HETATM 4737  H2  T3P   288       0.135   3.303 -15.876  1.00  0.00           H  
HETATM 4738  O   T3P   289       5.411   4.337 -17.382  1.00  0.00           O  
HETATM 4739  H1  T3P   289       6.098   4.504 -16.736  1.00  0.00           H  
HETATM 4740  H2  T3P   289       5.292   5.175 -17.828  1.00  0.00           H  
HETATM 4741  O   T3P   290      -5.671  -6.255 -13.467  1.00  0.00           O  
HETATM 4742  H1  T3P   290      -6.313  -6.815 -13.031  1.00  0.00           H  
HETATM 4743  H2  T3P   290      -5.737  -6.489 -14.393  1.00  0.00           H  
HETATM 4744  O   T3P   291      -1.445  -7.327  -8.783  1.00  0.00           O  
HETATM 4745  H1  T3P   291      -1.638  -7.581  -7.880  1.00  0.00           H  
HETATM 4746  H2  T3P   291      -2.172  -7.683  -9.293  1.00  0.00           H  
HETATM 4747  O   T3P   292       8.872 -13.638 -12.751  1.00  0.00           O  
HETATM 4748  H1  T3P   292       9.678 -13.849 -12.280  1.00  0.00           H  
HETATM 4749  H2  T3P   292       8.299 -13.257 -12.086  1.00  0.00           H  
HETATM 4750  O   T3P   293       4.044 -10.197 -16.374  1.00  0.00           O  
HETATM 4751  H1  T3P   293       3.411  -9.479 -16.352  1.00  0.00           H  
HETATM 4752  H2  T3P   293       4.103 -10.436 -17.299  1.00  0.00           H  
HETATM 4753  O   T3P   294      14.889   0.071 -17.231  1.00  0.00           O  
HETATM 4754  H1  T3P   294      15.274  -0.402 -16.493  1.00  0.00           H  
HETATM 4755  H2  T3P   294      14.284  -0.556 -17.629  1.00  0.00           H  
HETATM 4756  O   T3P   295      -4.812  -8.567  -8.932  1.00  0.00           O  
HETATM 4757  H1  T3P   295      -5.664  -8.926  -9.180  1.00  0.00           H  
HETATM 4758  H2  T3P   295      -5.009  -7.696  -8.589  1.00  0.00           H  
HETATM 4759  O   T3P   296      -5.056  -3.571 -13.567  1.00  0.00           O  
HETATM 4760  H1  T3P   296      -4.252  -3.514 -14.084  1.00  0.00           H  
HETATM 4761  H2  T3P   296      -5.414  -4.434 -13.775  1.00  0.00           H  
HETATM 4762  O   T3P   297       1.308  -9.189 -13.428  1.00  0.00           O  
HETATM 4763  H1  T3P   297       0.957  -8.632 -14.122  1.00  0.00           H  
HETATM 4764  H2  T3P   297       1.914  -8.624 -12.949  1.00  0.00           H  
HETATM 4765  O   T3P   298      14.709  -2.864 -18.552  1.00  0.00           O  
HETATM 4766  H1  T3P   298      14.471  -3.785 -18.440  1.00  0.00           H  
HETATM 4767  H2  T3P   298      15.651  -2.838 -18.384  1.00  0.00           H  
HETATM 4768  O   T3P   299      -7.133   3.061 -12.339  1.00  0.00           O  
HETATM 4769  H1  T3P   299      -6.973   3.824 -12.894  1.00  0.00           H  
HETATM 4770  H2  T3P   299      -6.301   2.587 -12.338  1.00  0.00           H  
HETATM 4771  O   T3P   300      -3.885   1.848 -15.230  1.00  0.00           O  
HETATM 4772  H1  T3P   300      -3.811   1.514 -16.124  1.00  0.00           H  
HETATM 4773  H2  T3P   300      -3.175   2.485 -15.153  1.00  0.00           H  
HETATM 4774  O   T3P   301      -2.251  -4.545 -14.604  1.00  0.00           O  
HETATM 4775  H1  T3P   301      -1.325  -4.453 -14.826  1.00  0.00           H  
HETATM 4776  H2  T3P   301      -2.262  -5.167 -13.876  1.00  0.00           H  
HETATM 4777  O   T3P   302       8.692   2.233 -16.187  1.00  0.00           O  
HETATM 4778  H1  T3P   302       8.531   2.279 -17.129  1.00  0.00           H  
HETATM 4779  H2  T3P   302       8.372   3.069 -15.848  1.00  0.00           H  
HETATM 4780  O   T3P   303      -7.243   1.524 -18.343  1.00  0.00           O  
HETATM 4781  H1  T3P   303      -7.907   1.181 -17.746  1.00  0.00           H  
HETATM 4782  H2  T3P   303      -7.032   0.787 -18.916  1.00  0.00           H  
HETATM 4783  O   T3P   304      -4.730   1.834 -12.664  1.00  0.00           O  
HETATM 4784  H1  T3P   304      -4.386   2.039 -13.534  1.00  0.00           H  
HETATM 4785  H2  T3P   304      -4.819   0.881 -12.661  1.00  0.00           H  
HETATM 4786  O   T3P   305       9.083   4.805 -19.289  1.00  0.00           O  
HETATM 4787  H1  T3P   305       8.477   5.416 -19.709  1.00  0.00           H  
HETATM 4788  H2  T3P   305       9.250   5.187 -18.427  1.00  0.00           H  
HETATM 4789  O   T3P   306      -6.346   4.996 -14.448  1.00  0.00           O  
HETATM 4790  H1  T3P   306      -6.394   4.302 -15.106  1.00  0.00           H  
HETATM 4791  H2  T3P   306      -5.414   5.202 -14.384  1.00  0.00           H  
HETATM 4792  O   T3P   307      -3.568   5.681 -14.855  1.00  0.00           O  
HETATM 4793  H1  T3P   307      -2.968   5.992 -14.177  1.00  0.00           H  
HETATM 4794  H2  T3P   307      -3.196   6.010 -15.673  1.00  0.00           H  
HETATM 4795  O   T3P   308      -5.421  11.427 -19.899  1.00  0.00           O  
HETATM 4796  H1  T3P   308      -4.936  12.251 -19.867  1.00  0.00           H  
HETATM 4797  H2  T3P   308      -5.470  11.213 -20.831  1.00  0.00           H  
HETATM 4798  O   T3P   309       9.020  13.008 -20.563  1.00  0.00           O  
HETATM 4799  H1  T3P   309       9.878  13.423 -20.472  1.00  0.00           H  
HETATM 4800  H2  T3P   309       8.663  12.999 -19.675  1.00  0.00           H  
HETATM 4801  O   T3P   310     -10.550  -5.249 -18.084  1.00  0.00           O  
HETATM 4802  H1  T3P   310     -10.249  -5.712 -17.303  1.00  0.00           H  
HETATM 4803  H2  T3P   310     -11.471  -5.055 -17.908  1.00  0.00           H  
HETATM 4804  O   T3P   311      -0.873  -5.783 -12.261  1.00  0.00           O  
HETATM 4805  H1  T3P   311       0.012  -5.492 -12.039  1.00  0.00           H  
HETATM 4806  H2  T3P   311      -0.957  -6.638 -11.839  1.00  0.00           H  
HETATM 4807  O   T3P   312      -3.750  -1.229 -11.963  1.00  0.00           O  
HETATM 4808  H1  T3P   312      -3.943  -1.034 -11.046  1.00  0.00           H  
HETATM 4809  H2  T3P   312      -4.354  -1.936 -12.190  1.00  0.00           H  
HETATM 4810  O   T3P   313      -5.854   8.025 -12.438  1.00  0.00           O  
HETATM 4811  H1  T3P   313      -5.102   8.336 -11.933  1.00  0.00           H  
HETATM 4812  H2  T3P   313      -6.376   7.528 -11.807  1.00  0.00           H  
HETATM 4813  O   T3P   314       6.088  -0.045 -17.706  1.00  0.00           O  
HETATM 4814  H1  T3P   314       5.595   0.758 -17.873  1.00  0.00           H  
HETATM 4815  H2  T3P   314       6.002  -0.188 -16.764  1.00  0.00           H  
HETATM 4816  O   T3P   315      -7.370  10.694 -11.919  1.00  0.00           O  
HETATM 4817  H1  T3P   315      -7.152   9.819 -11.598  1.00  0.00           H  
HETATM 4818  H2  T3P   315      -8.240  10.871 -11.561  1.00  0.00           H  
HETATM 4819  O   T3P   316       0.756  28.648  -9.751  1.00  0.00           O  
HETATM 4820  H1  T3P   316       1.045  29.150 -10.513  1.00  0.00           H  
HETATM 4821  H2  T3P   316       0.038  29.163  -9.383  1.00  0.00           H  
HETATM 4822  O   T3P   317       7.237  25.128 -11.326  1.00  0.00           O  
HETATM 4823  H1  T3P   317       6.388  24.691 -11.385  1.00  0.00           H  
HETATM 4824  H2  T3P   317       7.660  24.729 -10.566  1.00  0.00           H  
HETATM 4825  O   T3P   318      -6.999  24.978 -10.639  1.00  0.00           O  
HETATM 4826  H1  T3P   318      -6.446  24.325 -10.210  1.00  0.00           H  
HETATM 4827  H2  T3P   318      -7.839  24.918 -10.182  1.00  0.00           H  
HETATM 4828  O   T3P   319      -4.430  31.663 -10.034  1.00  0.00           O  
HETATM 4829  H1  T3P   319      -3.908  30.871 -10.160  1.00  0.00           H  
HETATM 4830  H2  T3P   319      -5.043  31.666 -10.769  1.00  0.00           H  
HETATM 4831  O   T3P   320       0.880  26.745  -7.590  1.00  0.00           O  
HETATM 4832  H1  T3P   320       0.972  26.780  -8.542  1.00  0.00           H  
HETATM 4833  H2  T3P   320      -0.054  26.595  -7.445  1.00  0.00           H  
HETATM 4834  O   T3P   321      -2.237  22.647  -5.716  1.00  0.00           O  
HETATM 4835  H1  T3P   321      -1.901  23.390  -6.217  1.00  0.00           H  
HETATM 4836  H2  T3P   321      -2.141  22.912  -4.801  1.00  0.00           H  
HETATM 4837  O   T3P   322      10.812  28.320  -8.885  1.00  0.00           O  
HETATM 4838  H1  T3P   322      11.347  29.071  -8.628  1.00  0.00           H  
HETATM 4839  H2  T3P   322       9.924  28.555  -8.616  1.00  0.00           H  
HETATM 4840  O   T3P   323       8.518  28.900  -7.320  1.00  0.00           O  
HETATM 4841  H1  T3P   323       9.216  29.029  -6.677  1.00  0.00           H  
HETATM 4842  H2  T3P   323       7.751  28.669  -6.797  1.00  0.00           H  
HETATM 4843  O   T3P   324      -1.859  23.362  -2.851  1.00  0.00           O  
HETATM 4844  H1  T3P   324      -1.026  22.943  -2.636  1.00  0.00           H  
HETATM 4845  H2  T3P   324      -2.346  23.363  -2.027  1.00  0.00           H  
HETATM 4846  O   T3P   325       5.391  24.783   4.138  1.00  0.00           O  
HETATM 4847  H1  T3P   325       5.211  25.661   4.473  1.00  0.00           H  
HETATM 4848  H2  T3P   325       4.719  24.231   4.539  1.00  0.00           H  
HETATM 4849  O   T3P   326       2.635  24.134  -2.160  1.00  0.00           O  
HETATM 4850  H1  T3P   326       2.467  23.322  -1.683  1.00  0.00           H  
HETATM 4851  H2  T3P   326       3.194  23.871  -2.892  1.00  0.00           H  
HETATM 4852  O   T3P   327      -5.069  26.306  -1.264  1.00  0.00           O  
HETATM 4853  H1  T3P   327      -5.954  25.973  -1.414  1.00  0.00           H  
HETATM 4854  H2  T3P   327      -4.690  26.380  -2.140  1.00  0.00           H  
HETATM 4855  O   T3P   328       1.392  24.282  -4.848  1.00  0.00           O  
HETATM 4856  H1  T3P   328       0.768  24.592  -5.504  1.00  0.00           H  
HETATM 4857  H2  T3P   328       1.445  24.995  -4.212  1.00  0.00           H  
HETATM 4858  O   T3P   329       1.524  26.661  -2.853  1.00  0.00           O  
HETATM 4859  H1  T3P   329       0.861  26.938  -2.220  1.00  0.00           H  
HETATM 4860  H2  T3P   329       1.961  25.920  -2.434  1.00  0.00           H  
HETATM 4861  O   T3P   330       8.904  30.100  -4.428  1.00  0.00           O  
HETATM 4862  H1  T3P   330       8.914  30.585  -3.603  1.00  0.00           H  
HETATM 4863  H2  T3P   330       9.683  29.545  -4.389  1.00  0.00           H  
HETATM 4864  O   T3P   331      11.067  28.405  -4.543  1.00  0.00           O  
HETATM 4865  H1  T3P   331      11.185  27.776  -5.255  1.00  0.00           H  
HETATM 4866  H2  T3P   331      11.921  28.443  -4.112  1.00  0.00           H  
HETATM 4867  O   T3P   332       5.224  19.777  -2.419  1.00  0.00           O  
HETATM 4868  H1  T3P   332       4.892  19.065  -2.967  1.00  0.00           H  
HETATM 4869  H2  T3P   332       5.373  20.499  -3.029  1.00  0.00           H  
HETATM 4870  O   T3P   333      -2.646  22.737  -0.056  1.00  0.00           O  
HETATM 4871  H1  T3P   333      -3.528  22.521   0.247  1.00  0.00           H  
HETATM 4872  H2  T3P   333      -2.159  21.917   0.017  1.00  0.00           H  
HETATM 4873  O   T3P   334       2.146  21.948  -0.520  1.00  0.00           O  
HETATM 4874  H1  T3P   334       1.533  21.680   0.166  1.00  0.00           H  
HETATM 4875  H2  T3P   334       2.943  21.450  -0.337  1.00  0.00           H  
HETATM 4876  O   T3P   335      -2.715  25.130   1.327  1.00  0.00           O  
HETATM 4877  H1  T3P   335      -3.414  25.619   0.894  1.00  0.00           H  
HETATM 4878  H2  T3P   335      -2.446  24.475   0.683  1.00  0.00           H  
HETATM 4879  O   T3P   336       4.597  20.621   0.112  1.00  0.00           O  
HETATM 4880  H1  T3P   336       4.984  21.471   0.321  1.00  0.00           H  
HETATM 4881  H2  T3P   336       5.033  20.352  -0.697  1.00  0.00           H  
HETATM 4882  O   T3P   337       0.446  21.839  -3.074  1.00  0.00           O  
HETATM 4883  H1  T3P   337       0.806  21.611  -2.217  1.00  0.00           H  
HETATM 4884  H2  T3P   337       1.102  22.418  -3.463  1.00  0.00           H  
HETATM 4885  O   T3P   338      -7.599  29.373   0.455  1.00  0.00           O  
HETATM 4886  H1  T3P   338      -7.364  28.526   0.077  1.00  0.00           H  
HETATM 4887  H2  T3P   338      -7.147  30.015  -0.094  1.00  0.00           H  
HETATM 4888  O   T3P   339       2.699  29.468  -0.779  1.00  0.00           O  
HETATM 4889  H1  T3P   339       2.248  29.223   0.030  1.00  0.00           H  
HETATM 4890  H2  T3P   339       3.562  29.766  -0.492  1.00  0.00           H  
HETATM 4891  O   T3P   340       7.583  25.282  -2.174  1.00  0.00           O  
HETATM 4892  H1  T3P   340       7.025  25.202  -2.947  1.00  0.00           H  
HETATM 4893  H2  T3P   340       7.139  25.927  -1.623  1.00  0.00           H  
HETATM 4894  O   T3P   341       2.353  27.752  -5.421  1.00  0.00           O  
HETATM 4895  H1  T3P   341       1.937  27.375  -4.646  1.00  0.00           H  
HETATM 4896  H2  T3P   341       1.943  27.298  -6.158  1.00  0.00           H  
HETATM 4897  O   T3P   342       4.306  23.568  -4.029  1.00  0.00           O  
HETATM 4898  H1  T3P   342       4.900  22.848  -3.821  1.00  0.00           H  
HETATM 4899  H2  T3P   342       4.695  23.985  -4.798  1.00  0.00           H  
HETATM 4900  O   T3P   343      -2.350  20.042  -0.441  1.00  0.00           O  
HETATM 4901  H1  T3P   343      -2.780  19.794  -1.260  1.00  0.00           H  
HETATM 4902  H2  T3P   343      -2.941  19.730   0.244  1.00  0.00           H  
HETATM 4903  O   T3P   344      -5.469  22.224   0.117  1.00  0.00           O  
HETATM 4904  H1  T3P   344      -5.899  22.988  -0.269  1.00  0.00           H  
HETATM 4905  H2  T3P   344      -6.118  21.524   0.047  1.00  0.00           H  
HETATM 4906  O   T3P   345      -6.394  21.567   2.770  1.00  0.00           O  
HETATM 4907  H1  T3P   345      -5.628  21.050   3.020  1.00  0.00           H  
HETATM 4908  H2  T3P   345      -6.474  21.435   1.825  1.00  0.00           H  
HETATM 4909  O   T3P   346      -7.430  26.399   0.341  1.00  0.00           O  
HETATM 4910  H1  T3P   346      -8.048  25.838   0.810  1.00  0.00           H  
HETATM 4911  H2  T3P   346      -7.796  26.476  -0.540  1.00  0.00           H  
HETATM 4912  O   T3P   347     -10.799  27.022   4.878  1.00  0.00           O  
HETATM 4913  H1  T3P   347      -9.973  26.816   4.440  1.00  0.00           H  
HETATM 4914  H2  T3P   347     -11.113  26.179   5.205  1.00  0.00           H  
HETATM 4915  O   T3P   348      -2.387  17.516   3.580  1.00  0.00           O  
HETATM 4916  H1  T3P   348      -1.731  18.208   3.659  1.00  0.00           H  
HETATM 4917  H2  T3P   348      -2.654  17.334   4.481  1.00  0.00           H  
HETATM 4918  O   T3P   349      -5.629  26.765   2.579  1.00  0.00           O  
HETATM 4919  H1  T3P   349      -6.084  26.822   1.739  1.00  0.00           H  
HETATM 4920  H2  T3P   349      -5.933  25.941   2.960  1.00  0.00           H  
HETATM 4921  O   T3P   350      -1.444  21.950   3.782  1.00  0.00           O  
HETATM 4922  H1  T3P   350      -1.757  22.724   4.250  1.00  0.00           H  
HETATM 4923  H2  T3P   350      -1.151  21.355   4.471  1.00  0.00           H  
HETATM 4924  O   T3P   351       9.370  24.593   1.752  1.00  0.00           O  
HETATM 4925  H1  T3P   351       9.573  24.428   2.673  1.00  0.00           H  
HETATM 4926  H2  T3P   351       8.475  24.932   1.760  1.00  0.00           H  
HETATM 4927  O   T3P   352       9.245  19.803   5.100  1.00  0.00           O  
HETATM 4928  H1  T3P   352       9.910  20.362   5.502  1.00  0.00           H  
HETATM 4929  H2  T3P   352       9.061  20.218   4.258  1.00  0.00           H  
HETATM 4930  O   T3P   353      -3.878  28.190   0.079  1.00  0.00           O  
HETATM 4931  H1  T3P   353      -4.431  28.963  -0.039  1.00  0.00           H  
HETATM 4932  H2  T3P   353      -4.434  27.456  -0.183  1.00  0.00           H  
HETATM 4933  O   T3P   354      -3.348  27.814   4.480  1.00  0.00           O  
HETATM 4934  H1  T3P   354      -3.960  27.281   3.973  1.00  0.00           H
[truncated: 3,325,691 more chars]
