# Supplementary material for: Chloride intracellular channel (CLIC) proteins function as fusogens
Source: Nat Commun. 2024 Mar 7;15:2085. doi: 10.1038/s41467-024-46301-z (PMC10920813; doi:10.1038/s41467-024-46301-z)
Supplement: Supplementary file 4 — Source Data [file 41467_2024_46301_MOESM4_ESM.zip › 41467_2024_46301_MOESM4_ESM_corrected file names/WT_last_frame_run_1.pdb]

HETATM    1 CL    CL     1      -0.323  26.794  24.195  0.00  0.00          Cl1-
HETATM    2 CL    CL     1      -6.203 -25.937  16.162  0.00  0.00          Cl1-
ATOM      3  N   GLY     1     -25.273  -0.645   8.397  0.00  7.77           N1+
ATOM      4  CA  GLY     1     -26.195   0.404   8.005  0.00  7.77           C  
ATOM      5  C   GLY     1     -26.414   0.318   6.470  0.00  7.77           C  
ATOM      6  O   GLY     1     -25.482   0.153   5.736  0.00  7.77           O  
ATOM      7  HA2 GLY     1     -27.137   0.343   8.550  0.00  7.77           H  
ATOM      8  HA3 GLY     1     -25.681   1.353   8.160  0.00  7.77           H  
ATOM      9  H1  GLY     1     -24.347  -0.476   8.031  0.00  7.77           H  
ATOM     10  H2  GLY     1     -25.206  -0.849   9.384  0.00  7.77           H  
ATOM     11  H3  GLY     1     -25.525  -1.565   8.065  0.00  7.77           H  
HETATM   12  K     K     1       0.978 -11.739  21.578  0.00  0.00           K1+
HETATM   13  O   T3P     1      -7.632 -16.025 -42.485  0.00  0.00           O  
HETATM   14  H1  T3P     1      -6.938 -15.448 -42.166  0.00  0.00           H  
HETATM   15  H2  T3P     1      -7.610 -16.776 -41.892  0.00  0.00           H  
ATOM     16  N   ALA     2     -27.686   0.473   6.037  0.00 41.56           N  
ATOM     17  CA  ALA     2     -28.123   0.843   4.710  0.00 41.56           C  
ATOM     18  C   ALA     2     -27.732   2.179   4.063  0.00 41.56           C  
ATOM     19  O   ALA     2     -27.724   2.391   2.859  0.00 41.56           O  
ATOM     20  CB  ALA     2     -29.687   0.704   4.712  0.00 41.56           C  
ATOM     21  H   ALA     2     -28.362   0.736   6.740  0.00 41.56           H  
ATOM     22  HA  ALA     2     -27.763   0.123   3.975  0.00 41.56           H  
ATOM     23  HB1 ALA     2     -30.014  -0.279   5.050  0.00 41.56           H  
ATOM     24  HB2 ALA     2     -30.099   1.478   5.360  0.00 41.56           H  
ATOM     25  HB3 ALA     2     -29.962   0.897   3.675  0.00 41.56           H  
HETATM   26 CL    CL     2      -7.892   6.897  16.449  0.00  0.00          Cl1-
HETATM   27 CL    CL     2     -23.112  23.981  -8.437  0.00  0.00          Cl1-
HETATM   28  K     K     2     -13.879   6.319  26.487  0.00  0.00           K1+
HETATM   29  O   T3P     2     -15.469   8.636  46.699  0.00  0.00           O  
HETATM   30  H1  T3P     2     -16.332   8.535  46.299  0.00  0.00           H  
HETATM   31  H2  T3P     2     -14.909   8.945  45.987  0.00  0.00           H  
HETATM   32 CL    CL     3     -26.938 -10.600 -23.195  0.00  0.00          Cl1-
HETATM   33  K     K     3      19.822 -25.799  30.502  0.00  0.00           K1+
ATOM     34  N   MET     3     -27.269   3.114   4.854  0.00  6.83           N  
ATOM     35  CA  MET     3     -26.795   4.399   4.488  0.00  6.83           C  
ATOM     36  C   MET     3     -25.615   4.677   5.354  0.00  6.83           C  
ATOM     37  O   MET     3     -25.725   4.714   6.603  0.00  6.83           O  
ATOM     38  CB  MET     3     -27.952   5.443   4.411  0.00  6.83           C  
ATOM     39  CG  MET     3     -27.418   6.776   3.829  0.00  6.83           C  
ATOM     40  SD  MET     3     -26.884   6.938   2.115  0.00  6.83           S  
ATOM     41  CE  MET     3     -28.311   6.575   0.996  0.00  6.83           C  
ATOM     42  H   MET     3     -27.006   2.826   5.785  0.00  6.83           H  
ATOM     43  HA  MET     3     -26.417   4.289   3.471  0.00  6.83           H  
ATOM     44  HB2 MET     3     -28.809   5.052   3.862  0.00  6.83           H  
ATOM     45  HB3 MET     3     -28.321   5.586   5.427  0.00  6.83           H  
ATOM     46  HG2 MET     3     -28.255   7.468   3.926  0.00  6.83           H  
ATOM     47  HG3 MET     3     -26.647   7.114   4.520  0.00  6.83           H  
ATOM     48  HE1 MET     3     -28.124   6.793  -0.056  0.00  6.83           H  
ATOM     49  HE2 MET     3     -28.662   5.579   1.265  0.00  6.83           H  
ATOM     50  HE3 MET     3     -29.115   7.134   1.475  0.00  6.83           H  
HETATM   51  O   T3P     3       2.404 -17.833 -42.108  0.00  0.00           O  
HETATM   52  H1  T3P     3       2.483 -17.600 -41.184  0.00  0.00           H  
HETATM   53  H2  T3P     3       3.303 -17.824 -42.436  0.00  0.00           H  
HETATM   54 CL    CL     4      13.897 -43.431  13.952  0.00  0.00          Cl1-
ATOM     55  N   GLY     4     -24.491   5.112   4.746  0.00  0.00           N  
ATOM     56  CA  GLY     4     -23.149   5.156   5.344  0.00  0.00           C  
ATOM     57  C   GLY     4     -22.167   4.372   4.422  0.00  0.00           C  
ATOM     58  O   GLY     4     -22.469   3.309   3.884  0.00  0.00           O  
ATOM     59  H   GLY     4     -24.500   5.172   3.738  0.00  0.00           H  
ATOM     60  HA2 GLY     4     -22.972   6.224   5.470  0.00  0.00           H  
ATOM     61  HA3 GLY     4     -23.138   4.670   6.320  0.00  0.00           H  
HETATM   62  K     K     4      17.957  30.972  13.282  0.00  0.00           K1+
HETATM   63  O   T3P     4      16.315 -26.390 -34.924  0.00  0.00           O  
HETATM   64  H1  T3P     4      16.816 -25.933 -34.249  0.00  0.00           H  
HETATM   65  H2  T3P     4      15.657 -25.755 -35.206  0.00  0.00           H  
HETATM   66 CL    CL     5     -21.105  10.239 -35.737  0.00  0.00          Cl1-
ATOM     67  N   ILE     5     -20.933   4.843   4.345  0.00  0.00           N  
ATOM     68  CA  ILE     5     -19.633   4.288   3.859  0.00  0.00           C  
ATOM     69  C   ILE     5     -19.083   3.395   4.943  0.00  0.00           C  
ATOM     70  O   ILE     5     -18.779   3.850   6.075  0.00  0.00           O  
ATOM     71  CB  ILE     5     -18.581   5.365   3.505  0.00  0.00           C  
ATOM     72  CG1 ILE     5     -19.215   6.500   2.597  0.00  0.00           C  
ATOM     73  CG2 ILE     5     -17.324   4.923   2.825  0.00  0.00           C  
ATOM     74  CD1 ILE     5     -18.391   7.785   2.595  0.00  0.00           C  
ATOM     75  H   ILE     5     -20.697   5.752   4.716  0.00  0.00           H  
ATOM     76  HA  ILE     5     -19.719   3.679   2.959  0.00  0.00           H  
ATOM     77  HB  ILE     5     -18.234   5.802   4.442  0.00  0.00           H  
ATOM     78 HG12 ILE     5     -19.382   6.223   1.556  0.00  0.00           H  
ATOM     79 HG13 ILE     5     -20.217   6.728   2.961  0.00  0.00           H  
ATOM     80 HG21 ILE     5     -16.910   4.086   3.386  0.00  0.00           H  
ATOM     81 HG22 ILE     5     -17.595   4.656   1.803  0.00  0.00           H  
ATOM     82 HG23 ILE     5     -16.476   5.608   2.865  0.00  0.00           H  
ATOM     83 HD11 ILE     5     -18.812   8.683   2.142  0.00  0.00           H  
ATOM     84 HD12 ILE     5     -18.283   8.073   3.641  0.00  0.00           H  
ATOM     85 HD13 ILE     5     -17.406   7.574   2.177  0.00  0.00           H  
HETATM   86  K     K     5      11.525 -19.106 -34.592  0.00  0.00           K1+
HETATM   87  O   T3P     5     -14.770 -19.824   5.124  0.00  0.00           O  
HETATM   88  H1  T3P     5     -13.968 -19.312   5.235  0.00  0.00           H  
HETATM   89  H2  T3P     5     -14.469 -20.675   4.805  0.00  0.00           H  
HETATM   90 CL    CL     6      -4.534  54.019 -13.430  0.00  0.00          Cl1-
ATOM     91  N   GLU     6     -19.221   2.108   4.675  0.00  0.00           N  
ATOM     92  CA  GLU     6     -18.816   1.086   5.607  0.00  0.00           C  
ATOM     93  C   GLU     6     -17.909   0.175   4.829  0.00  0.00           C  
ATOM     94  O   GLU     6     -18.256  -0.352   3.760  0.00  0.00           O  
ATOM     95  CB  GLU     6     -20.080   0.236   6.068  0.00  0.00           C  
ATOM     96  CG  GLU     6     -21.173   1.156   6.733  0.00  0.00           C  
ATOM     97  CD  GLU     6     -22.118   0.510   7.713  0.00  0.00           C  
ATOM     98  OE1 GLU     6     -21.860  -0.627   8.060  0.00  0.00           O  
ATOM     99  OE2 GLU     6     -23.047   1.234   8.173  0.00  0.00           O1-
ATOM    100  H   GLU     6     -19.490   1.775   3.760  0.00  0.00           H  
ATOM    101  HA  GLU     6     -18.273   1.447   6.480  0.00  0.00           H  
ATOM    102  HB2 GLU     6     -20.612  -0.265   5.259  0.00  0.00           H  
ATOM    103  HB3 GLU     6     -19.777  -0.499   6.813  0.00  0.00           H  
ATOM    104  HG2 GLU     6     -20.538   1.927   7.170  0.00  0.00           H  
ATOM    105  HG3 GLU     6     -21.757   1.678   5.975  0.00  0.00           H  
HETATM  106  K     K     6     -31.888 -19.865 -12.460  0.00  0.00           K1+
HETATM  107  O   T3P     6      -1.905  -9.021 -13.382  0.00  0.00           O  
HETATM  108  H1  T3P     6      -1.931  -9.948 -13.145  0.00  0.00           H  
HETATM  109  H2  T3P     6      -2.743  -8.861 -13.815  0.00  0.00           H  
HETATM  110 CL    CL     7      -6.453  44.648   0.845  0.00  0.00          Cl1-
HETATM  111  K     K     7       0.923  53.788 -12.643  0.00  0.00           K1+
ATOM    112  N   LEU     7     -16.698  -0.150   5.373  0.00  0.00           N  
ATOM    113  CA  LEU     7     -15.624  -0.997   4.891  0.00  0.00           C  
ATOM    114  C   LEU     7     -15.730  -2.304   5.696  0.00  0.00           C  
ATOM    115  O   LEU     7     -15.715  -2.359   6.938  0.00  0.00           O  
ATOM    116  CB  LEU     7     -14.358  -0.094   4.969  0.00  0.00           C  
ATOM    117  CG  LEU     7     -12.902  -0.665   4.985  0.00  0.00           C  
ATOM    118  CD1 LEU     7     -12.666  -1.787   3.994  0.00  0.00           C  
ATOM    119  CD2 LEU     7     -11.961   0.530   4.859  0.00  0.00           C  
ATOM    120  H   LEU     7     -16.565   0.271   6.281  0.00  0.00           H  
ATOM    121  HA  LEU     7     -15.690  -1.195   3.821  0.00  0.00           H  
ATOM    122  HB2 LEU     7     -14.304   0.630   4.155  0.00  0.00           H  
ATOM    123  HB3 LEU     7     -14.422   0.406   5.936  0.00  0.00           H  
ATOM    124  HG  LEU     7     -12.799  -1.035   6.005  0.00  0.00           H  
ATOM    125 HD11 LEU     7     -11.625  -1.917   3.696  0.00  0.00           H  
ATOM    126 HD12 LEU     7     -13.012  -2.735   4.405  0.00  0.00           H  
ATOM    127 HD13 LEU     7     -13.324  -1.607   3.144  0.00  0.00           H  
ATOM    128 HD21 LEU     7     -11.878   0.765   3.797  0.00  0.00           H  
ATOM    129 HD22 LEU     7     -12.346   1.336   5.482  0.00  0.00           H  
ATOM    130 HD23 LEU     7     -10.980   0.154   5.149  0.00  0.00           H  
HETATM  131  O   T3P     7      13.648 -49.728   7.703  0.00  0.00           O  
HETATM  132  H1  T3P     7      13.571 -48.856   7.315  0.00  0.00           H  
HETATM  133  H2  T3P     7      13.249 -50.313   7.059  0.00  0.00           H  
HETATM  134 CL    CL     8      12.220  36.720   2.386  0.00  0.00          Cl1-
HETATM  135  K     K     8     -26.598   8.269 -11.824  0.00  0.00           K1+
ATOM    136  N   PHE     8     -15.929  -3.400   4.926  0.00  0.00           N  
ATOM    137  CA  PHE     8     -15.896  -4.769   5.397  0.00  0.00           C  
ATOM    138  C   PHE     8     -14.415  -5.269   5.180  0.00  0.00           C  
ATOM    139  O   PHE     8     -13.979  -5.505   4.093  0.00  0.00           O  
ATOM    140  CB  PHE     8     -16.925  -5.645   4.647  0.00  0.00           C  
ATOM    141  CG  PHE     8     -18.371  -5.499   5.108  0.00  0.00           C  
ATOM    142  CD1 PHE     8     -18.802  -6.238   6.242  0.00  0.00           C  
ATOM    143  CD2 PHE     8     -19.169  -4.442   4.638  0.00  0.00           C  
ATOM    144  CE1 PHE     8     -20.099  -6.073   6.688  0.00  0.00           C  
ATOM    145  CE2 PHE     8     -20.433  -4.308   5.066  0.00  0.00           C  
ATOM    146  CZ  PHE     8     -20.934  -5.088   6.115  0.00  0.00           C  
ATOM    147  H   PHE     8     -15.828  -3.260   3.931  0.00  0.00           H  
ATOM    148  HA  PHE     8     -16.102  -4.685   6.464  0.00  0.00           H  
ATOM    149  HB2 PHE     8     -16.987  -5.455   3.575  0.00  0.00           H  
ATOM    150  HB3 PHE     8     -16.677  -6.704   4.708  0.00  0.00           H  
ATOM    151  HD1 PHE     8     -18.074  -6.866   6.735  0.00  0.00           H  
ATOM    152  HD2 PHE     8     -18.756  -3.791   3.882  0.00  0.00           H  
ATOM    153  HE1 PHE     8     -20.491  -6.640   7.519  0.00  0.00           H  
ATOM    154  HE2 PHE     8     -21.090  -3.657   4.508  0.00  0.00           H  
ATOM    155  HZ  PHE     8     -21.989  -5.015   6.332  0.00  0.00           H  
HETATM  156  O   T3P     8     -12.552  -3.497  39.720  0.00  0.00           O  
HETATM  157  H1  T3P     8     -12.126  -4.023  39.043  0.00  0.00           H  
HETATM  158  H2  T3P     8     -13.099  -2.879  39.236  0.00  0.00           H  
HETATM  159 CL    CL     9      18.959  30.104  10.070  0.00  0.00          Cl1-
HETATM  160  K     K     9      17.090 -42.326   9.072  0.00  0.00           K1+
HETATM  161  O   T3P     9      19.250  29.167   5.054  0.00  0.00           O  
HETATM  162  H1  T3P     9      19.703  30.009   5.098  0.00  0.00           H  
HETATM  163  H2  T3P     9      18.398  29.373   4.668  0.00  0.00           H  
ATOM    164  N   VAL     9     -13.683  -5.267   6.266  0.00  0.00           N  
ATOM    165  CA  VAL     9     -12.280  -5.692   6.337  0.00  0.00           C  
ATOM    166  C   VAL     9     -12.315  -7.135   6.841  0.00  0.00           C  
ATOM    167  O   VAL     9     -13.293  -7.565   7.467  0.00  0.00           O  
ATOM    168  CB  VAL     9     -11.539  -4.886   7.377  0.00  0.00           C  
ATOM    169  CG1 VAL     9     -11.180  -3.426   6.860  0.00  0.00           C  
ATOM    170  CG2 VAL     9     -12.171  -4.825   8.803  0.00  0.00           C  
ATOM    171  H   VAL     9     -14.078  -4.992   7.154  0.00  0.00           H  
ATOM    172  HA  VAL     9     -11.752  -5.675   5.384  0.00  0.00           H  
ATOM    173  HB  VAL     9     -10.602  -5.396   7.597  0.00  0.00           H  
ATOM    174 HG11 VAL     9     -12.187  -3.014   6.789  0.00  0.00           H  
ATOM    175 HG12 VAL     9     -10.511  -2.844   7.494  0.00  0.00           H  
ATOM    176 HG13 VAL     9     -10.769  -3.434   5.850  0.00  0.00           H  
ATOM    177 HG21 VAL     9     -11.652  -4.187   9.518  0.00  0.00           H  
ATOM    178 HG22 VAL     9     -13.185  -4.444   8.690  0.00  0.00           H  
ATOM    179 HG23 VAL     9     -12.190  -5.806   9.279  0.00  0.00           H  
HETATM  180 CL    CL    10     -23.340   2.584 -24.296  0.00  0.00          Cl1-
HETATM  181  K     K    10       3.002  25.459 -17.018  0.00  0.00           K1+
ATOM    182  N   LYS    10     -11.230  -7.877   6.534  0.00  0.00           N  
ATOM    183  CA  LYS    10     -10.915  -9.043   7.369  0.00  0.00           C  
ATOM    184  C   LYS    10     -10.512  -8.570   8.794  0.00  0.00           C  
ATOM    185  O   LYS    10      -9.689  -7.684   8.935  0.00  0.00           O  
ATOM    186  CB  LYS    10      -9.842  -9.956   6.758  0.00  0.00           C  
ATOM    187  CG  LYS    10     -10.332 -10.694   5.496  0.00  0.00           C  
ATOM    188  CD  LYS    10     -11.442 -11.816   5.729  0.00  0.00           C  
ATOM    189  CE  LYS    10     -11.100 -13.066   6.557  0.00  0.00           C  
ATOM    190  NZ  LYS    10     -12.324 -13.866   6.793  0.00  0.00           N1+
ATOM    191  H   LYS    10     -10.391  -7.537   6.086  0.00  0.00           H  
ATOM    192  HA  LYS    10     -11.858  -9.585   7.446  0.00  0.00           H  
ATOM    193  HB2 LYS    10      -8.986  -9.387   6.396  0.00  0.00           H  
ATOM    194  HB3 LYS    10      -9.520 -10.604   7.573  0.00  0.00           H  
ATOM    195  HG2 LYS    10     -10.733 -10.056   4.708  0.00  0.00           H  
ATOM    196  HG3 LYS    10      -9.514 -11.179   4.965  0.00  0.00           H  
ATOM    197  HD2 LYS    10     -12.328 -11.334   6.142  0.00  0.00           H  
ATOM    198  HD3 LYS    10     -11.778 -12.075   4.725  0.00  0.00           H  
ATOM    199  HE2 LYS    10     -10.313 -13.599   6.024  0.00  0.00           H  
ATOM    200  HE3 LYS    10     -10.778 -12.941   7.591  0.00  0.00           H  
ATOM    201  HZ1 LYS    10     -12.763 -14.232   5.961  0.00  0.00           H  
ATOM    202  HZ2 LYS    10     -12.023 -14.644   7.363  0.00  0.00           H  
ATOM    203  HZ3 LYS    10     -12.930 -13.206   7.260  0.00  0.00           H  
HETATM  204  O   T3P    10      -3.696  15.657 -11.001  0.00  0.00           O  
HETATM  205  H1  T3P    10      -3.530  15.701 -10.059  0.00  0.00           H  
HETATM  206  H2  T3P    10      -3.839  16.566 -11.262  0.00  0.00           H  
ATOM    207  N   ALA    11     -11.001  -9.292   9.788  0.00  4.87           N  
ATOM    208  CA  ALA    11     -10.631  -9.292  11.227  0.00  4.87           C  
ATOM    209  C   ALA    11      -9.337 -10.121  11.493  0.00  4.87           C  
ATOM    210  O   ALA    11      -8.900 -11.050  10.796  0.00  4.87           O  
ATOM    211  CB  ALA    11     -11.777  -9.679  12.201  0.00  4.87           C  
ATOM    212  H   ALA    11     -11.582 -10.064   9.492  0.00  4.87           H  
ATOM    213  HA  ALA    11     -10.334  -8.260  11.413  0.00  4.87           H  
ATOM    214  HB1 ALA    11     -11.497  -9.328  13.194  0.00  4.87           H  
ATOM    215  HB2 ALA    11     -12.672  -9.160  11.857  0.00  4.87           H  
ATOM    216  HB3 ALA    11     -11.817 -10.766  12.260  0.00  4.87           H  
HETATM  217 CL    CL    11     -16.838  22.645  -2.287  0.00  0.00          Cl1-
HETATM  218  K     K    11     -17.990  24.789  13.496  0.00  0.00           K1+
HETATM  219  O   T3P    11      22.358   1.144  43.501  0.00  0.00           O  
HETATM  220  H1  T3P    11      21.823   1.667  44.098  0.00  0.00           H  
HETATM  221  H2  T3P    11      22.110   1.449  42.628  0.00  0.00           H  
HETATM  222 CL    CL    12      -1.573  -0.120  50.471  0.00  0.00          Cl1-
ATOM    223  N   GLY    12      -8.684  -9.751  12.632  0.00  0.00           N  
ATOM    224  CA  GLY    12      -7.402 -10.261  13.089  0.00  0.00           C  
ATOM    225  C   GLY    12      -7.575 -11.657  13.735  0.00  0.00           C  
ATOM    226  O   GLY    12      -8.707 -12.014  14.089  0.00  0.00           O  
ATOM    227  H   GLY    12      -9.163  -9.151  13.287  0.00  0.00           H  
ATOM    228  HA2 GLY    12      -6.762 -10.423  12.222  0.00  0.00           H  
ATOM    229  HA3 GLY    12      -6.926  -9.650  13.857  0.00  0.00           H  
HETATM  230  K     K    12      30.615  34.426  -2.228  0.00  0.00           K1+
HETATM  231  O   T3P    12      34.879  44.383 -13.898  0.00  0.00           O  
HETATM  232  H1  T3P    12      33.937  44.536 -13.965  0.00  0.00           H  
HETATM  233  H2  T3P    12      35.264  44.964 -14.555  0.00  0.00           H  
HETATM  234 CL    CL    13      -6.178  33.061  -7.806  0.00  0.00          Cl1-
ATOM    235  N   ILE    13      -6.469 -12.449  13.864  0.00  0.00           N  
ATOM    236  CA  ILE    13      -6.469 -13.757  14.417  0.00  0.00           C  
ATOM    237  C   ILE    13      -6.537 -13.838  15.963  0.00  0.00           C  
ATOM    238  O   ILE    13      -6.911 -14.832  16.543  0.00  0.00           O  
ATOM    239  CB  ILE    13      -5.199 -14.582  13.844  0.00  0.00           C  
ATOM    240  CG1 ILE    13      -5.115 -14.628  12.286  0.00  0.00           C  
ATOM    241  CG2 ILE    13      -5.072 -16.024  14.423  0.00  0.00           C  
ATOM    242  CD1 ILE    13      -3.902 -15.196  11.542  0.00  0.00           C  
ATOM    243  H   ILE    13      -5.622 -11.961  13.610  0.00  0.00           H  
ATOM    244  HA  ILE    13      -7.344 -14.262  14.007  0.00  0.00           H  
ATOM    245  HB  ILE    13      -4.323 -14.021  14.170  0.00  0.00           H  
ATOM    246 HG12 ILE    13      -5.999 -15.092  11.847  0.00  0.00           H  
ATOM    247 HG13 ILE    13      -5.204 -13.614  11.895  0.00  0.00           H  
ATOM    248 HG21 ILE    13      -6.023 -16.515  14.630  0.00  0.00           H  
ATOM    249 HG22 ILE    13      -4.653 -16.695  13.672  0.00  0.00           H  
ATOM    250 HG23 ILE    13      -4.366 -16.156  15.243  0.00  0.00           H  
ATOM    251 HD11 ILE    13      -3.674 -16.254  11.669  0.00  0.00           H  
ATOM    252 HD12 ILE    13      -3.964 -14.878  10.502  0.00  0.00           H  
ATOM    253 HD13 ILE    13      -2.960 -14.852  11.969  0.00  0.00           H  
HETATM  254  K     K    13      28.382  30.135 -17.028  0.00  0.00           K1+
HETATM  255  O   T3P    13     -26.224  -8.236  38.278  0.00  0.00           O  
HETATM  256  H1  T3P    13     -26.920  -8.014  37.660  0.00  0.00           H  
HETATM  257  H2  T3P    13     -26.274  -7.555  38.950  0.00  0.00           H  
ATOM    258  N   ASP    14      -6.135 -12.725  16.573  0.00  0.00           N  
ATOM    259  CA  ASP    14      -6.315 -12.473  18.025  0.00  0.00           C  
ATOM    260  C   ASP    14      -7.759 -12.354  18.420  0.00  0.00           C  
ATOM    261  O   ASP    14      -8.176 -12.534  19.614  0.00  0.00           O  
ATOM    262  CB  ASP    14      -5.556 -11.201  18.652  0.00  0.00           C  
ATOM    263  CG  ASP    14      -5.788  -9.783  18.177  0.00  0.00           C  
ATOM    264  OD1 ASP    14      -6.572  -9.542  17.180  0.00  0.00           O  
ATOM    265  OD2 ASP    14      -5.162  -8.933  18.841  0.00  0.00           O1-
ATOM    266  H   ASP    14      -5.783 -11.918  16.078  0.00  0.00           H  
ATOM    267  HA  ASP    14      -5.964 -13.345  18.577  0.00  0.00           H  
ATOM    268  HB2 ASP    14      -5.636 -11.255  19.737  0.00  0.00           H  
ATOM    269  HB3 ASP    14      -4.492 -11.366  18.485  0.00  0.00           H  
HETATM  270 CL    CL    14      31.141  23.329 -10.650  0.00  0.00          Cl1-
HETATM  271  K     K    14       1.370  48.157  -3.920  0.00  0.00           K1+
HETATM  272  O   T3P    14       9.068  25.952  21.680  0.00  0.00           O  
HETATM  273  H1  T3P    14       8.759  25.310  22.319  0.00  0.00           H  
HETATM  274  H2  T3P    14       8.558  25.771  20.892  0.00  0.00           H  
HETATM  275 CL    CL    15       5.756 -25.467  -9.040  0.00  0.00          Cl1-
ATOM    276  N   GLY    15      -8.560 -11.893  17.448  0.00  0.00           N  
ATOM    277  CA  GLY    15      -9.980 -11.536  17.573  0.00  0.00           C  
ATOM    278  C   GLY    15     -10.279 -10.164  18.224  0.00  0.00           C  
ATOM    279  O   GLY    15     -11.413  -9.821  18.420  0.00  0.00           O  
ATOM    280  H   GLY    15      -8.212 -11.843  16.502  0.00  0.00           H  
ATOM    281  HA2 GLY    15     -10.503 -11.558  16.616  0.00  0.00           H  
ATOM    282  HA3 GLY    15     -10.469 -12.314  18.159  0.00  0.00           H  
HETATM  283  K     K    15       0.516   6.673  28.662  0.00  0.00           K1+
HETATM  284  O   T3P    15     -16.739  40.152   2.167  0.00  0.00           O  
HETATM  285  H1  T3P    15     -15.964  40.195   1.607  0.00  0.00           H  
HETATM  286  H2  T3P    15     -16.408  40.322   3.049  0.00  0.00           H  
HETATM  287 CL    CL    16       3.283 -11.504 -15.421  0.00  0.00          Cl1-
ATOM    288  N   GLU    16      -9.263  -9.390  18.592  0.00  0.00           N  
ATOM    289  CA  GLU    16      -9.417  -8.068  19.341  0.00  0.00           C  
ATOM    290  C   GLU    16      -9.075  -6.811  18.372  0.00  0.00           C  
ATOM    291  O   GLU    16      -9.011  -5.614  18.766  0.00  0.00           O  
ATOM    292  CB  GLU    16      -8.625  -8.214  20.593  0.00  0.00           C  
ATOM    293  CG  GLU    16      -8.781  -9.503  21.437  0.00  0.00           C  
ATOM    294  CD  GLU    16      -7.970  -9.652  22.707  0.00  0.00           C  
ATOM    295  OE1 GLU    16      -7.029  -8.842  22.946  0.00  0.00           O  
ATOM    296  OE2 GLU    16      -8.290 -10.628  23.463  0.00  0.00           O1-
ATOM    297  H   GLU    16      -8.296  -9.656  18.470  0.00  0.00           H  
ATOM    298  HA  GLU    16     -10.446  -7.927  19.670  0.00  0.00           H  
ATOM    299  HB2 GLU    16      -7.586  -8.033  20.315  0.00  0.00           H  
ATOM    300  HB3 GLU    16      -8.807  -7.463  21.361  0.00  0.00           H  
ATOM    301  HG2 GLU    16      -9.793  -9.632  21.821  0.00  0.00           H  
ATOM    302  HG3 GLU    16      -8.444 -10.335  20.820  0.00  0.00           H  
HETATM  303  K     K    16     -14.753  25.175  25.906  0.00  0.00           K1+
HETATM  304  O   T3P    16     -22.737 -22.439  -9.057  0.00  0.00           O  
HETATM  305  H1  T3P    16     -23.624 -22.182  -8.806  0.00  0.00           H  
HETATM  306  H2  T3P    16     -22.751 -23.396  -9.040  0.00  0.00           H  
HETATM  307 CL    CL    17       0.510 -30.301 -23.585  0.00  0.00          Cl1-
HETATM  308  K     K    17      10.543   6.852  53.200  0.00  0.00           K1+
ATOM    309  N   SER    17      -8.822  -7.181  17.091  0.00  0.00           N  
ATOM    310  CA  SER    17      -8.186  -6.219  16.184  0.00  0.00           C  
ATOM    311  C   SER    17      -8.627  -6.590  14.752  0.00  0.00           C  
ATOM    312  O   SER    17      -9.056  -7.731  14.480  0.00  0.00           O  
ATOM    313  CB  SER    17      -6.703  -6.021  16.592  0.00  0.00           C  
ATOM    314  OG  SER    17      -5.909  -5.166  15.780  0.00  0.00           O  
ATOM    315  H   SER    17      -8.731  -8.138  16.780  0.00  0.00           H  
ATOM    316  HA  SER    17      -8.718  -5.283  16.353  0.00  0.00           H  
ATOM    317  HB2 SER    17      -6.540  -5.759  17.637  0.00  0.00           H  
ATOM    318  HB3 SER    17      -6.230  -7.002  16.545  0.00  0.00           H  
ATOM    319  HG  SER    17      -5.033  -5.544  15.670  0.00  0.00           H  
HETATM  320  O   T3P    17      -9.204 -29.382   5.683  0.00  0.00           O  
HETATM  321  H1  T3P    17     -10.054 -29.688   5.367  0.00  0.00           H  
HETATM  322  H2  T3P    17      -9.003 -29.954   6.423  0.00  0.00           H  
HETATM  323 CL    CL    18       2.577 -15.071  25.203  0.00  0.00          Cl1-
ATOM    324  N   ILE    18      -8.375  -5.714  13.803  0.00  0.00           N  
ATOM    325  CA  ILE    18      -8.485  -5.896  12.351  0.00  0.00           C  
ATOM    326  C   ILE    18      -7.254  -6.597  11.633  0.00  0.00           C  
ATOM    327  O   ILE    18      -6.163  -6.282  12.138  0.00  0.00           O  
ATOM    328  CB  ILE    18      -8.762  -4.474  11.753  0.00  0.00           C  
ATOM    329  CG1 ILE    18     -10.054  -3.753  12.252  0.00  0.00           C  
ATOM    330  CG2 ILE    18      -8.814  -4.465  10.221  0.00  0.00           C  
ATOM    331  CD1 ILE    18     -11.424  -4.435  12.193  0.00  0.00           C  
ATOM    332  H   ILE    18      -7.973  -4.808  14.000  0.00  0.00           H  
ATOM    333  HA  ILE    18      -9.383  -6.465  12.113  0.00  0.00           H  
ATOM    334  HB  ILE    18      -7.918  -3.851  12.050  0.00  0.00           H  
ATOM    335 HG12 ILE    18      -9.867  -3.487  13.293  0.00  0.00           H  
ATOM    336 HG13 ILE    18     -10.177  -2.776  11.786  0.00  0.00           H  
ATOM    337 HG21 ILE    18      -9.140  -3.511   9.806  0.00  0.00           H  
ATOM    338 HG22 ILE    18      -7.831  -4.367   9.762  0.00  0.00           H  
ATOM    339 HG23 ILE    18      -9.400  -5.360  10.012  0.00  0.00           H  
ATOM    340 HD11 ILE    18     -11.327  -5.381  11.660  0.00  0.00           H  
ATOM    341 HD12 ILE    18     -11.785  -4.594  13.209  0.00  0.00           H  
ATOM    342 HD13 ILE    18     -12.203  -3.903  11.646  0.00  0.00           H  
HETATM  343  K     K    18      -5.540  25.896   3.457  0.00  0.00           K1+
HETATM  344  O   T3P    18      -0.234 -12.111  -6.283  0.00  0.00           O  
HETATM  345  H1  T3P    18       0.344 -12.059  -5.521  0.00  0.00           H  
HETATM  346  H2  T3P    18      -0.882 -12.775  -6.048  0.00  0.00           H  
HETATM  347 CL    CL    19     -17.927  13.829 -23.734  0.00  0.00          Cl1-
ATOM    348  N   GLY    19      -7.350  -7.359  10.538  0.00  0.00           N  
ATOM    349  CA  GLY    19      -6.296  -7.976   9.777  0.00  0.00           C  
ATOM    350  C   GLY    19      -6.097  -7.093   8.569  0.00  0.00           C  
ATOM    351  O   GLY    19      -6.987  -7.003   7.731  0.00  0.00           O  
ATOM    352  H   GLY    19      -8.278  -7.482  10.160  0.00  0.00           H  
ATOM    353  HA2 GLY    19      -5.337  -8.174  10.256  0.00  0.00           H  
ATOM    354  HA3 GLY    19      -6.658  -8.877   9.282  0.00  0.00           H  
HETATM  355  K     K    19     -15.559 -32.257  -8.003  0.00  0.00           K1+
HETATM  356  O   T3P    19      -4.474 -21.553 -16.916  0.00  0.00           O  
HETATM  357  H1  T3P    19      -5.111 -21.134 -17.496  0.00  0.00           H  
HETATM  358  H2  T3P    19      -4.969 -22.241 -16.472  0.00  0.00           H  
ATOM    359  N   ASN    20      -4.982  -6.361   8.557  0.00  0.00           N  
ATOM    360  CA  ASN    20      -4.631  -5.571   7.385  0.00  0.00           C  
ATOM    361  C   ASN    20      -3.978  -6.432   6.245  0.00  0.00           C  
ATOM    362  O   ASN    20      -3.255  -7.372   6.479  0.00  0.00           O  
ATOM    363  CB  ASN    20      -3.598  -4.437   7.707  0.00  0.00           C  
ATOM    364  CG  ASN    20      -4.283  -3.311   8.469  0.00  0.00           C  
ATOM    365  ND2 ASN    20      -3.680  -2.130   8.308  0.00  0.00           N  
ATOM    366  OD1 ASN    20      -5.308  -3.503   9.142  0.00  0.00           O  
ATOM    367  H   ASN    20      -4.319  -6.461   9.312  0.00  0.00           H  
ATOM    368  HA  ASN    20      -5.561  -5.119   7.038  0.00  0.00           H  
ATOM    369  HB2 ASN    20      -2.758  -4.693   8.352  0.00  0.00           H  
ATOM    370  HB3 ASN    20      -3.161  -4.144   6.753  0.00  0.00           H  
ATOM    371 HD21 ASN    20      -2.878  -2.043   7.700  0.00  0.00           H  
ATOM    372 HD22 ASN    20      -3.813  -1.288   8.851  0.00  0.00           H  
HETATM  373 CL    CL    20      14.348 -31.286  13.746  0.00  0.00          Cl1-
HETATM  374  K     K    20     -18.227  36.655  -1.124  0.00  0.00           K1+
HETATM  375  O   T3P    20     -20.793   2.517 -43.245  0.00  0.00           O  
HETATM  376  H1  T3P    20     -21.237   3.356 -43.372  0.00  0.00           H  
HETATM  377  H2  T3P    20     -20.310   2.622 -42.426  0.00  0.00           H  
HETATM  378 CL    CL    21     -19.022 -31.077   7.397  0.00  0.00          Cl1-
ATOM    379  N   CYS    21      -4.258  -6.012   4.994  0.00  0.00           N  
ATOM    380  CA  CYS    21      -3.684  -6.462   3.738  0.00  0.00           C  
ATOM    381  C   CYS    21      -3.454  -5.170   3.049  0.00  0.00           C  
ATOM    382  O   CYS    21      -4.001  -4.152   3.479  0.00  0.00           O  
ATOM    383  CB  CYS    21      -4.702  -7.404   2.959  0.00  0.00           C  
ATOM    384  SG  CYS    21      -6.142  -6.604   2.289  0.00  0.00           S  
ATOM    385  H   CYS    21      -4.807  -5.170   4.890  0.00  0.00           H  
ATOM    386  HA  CYS    21      -2.759  -7.001   3.938  0.00  0.00           H  
ATOM    387  HB2 CYS    21      -4.115  -7.767   2.116  0.00  0.00           H  
ATOM    388  HB3 CYS    21      -4.888  -8.296   3.557  0.00  0.00           H  
ATOM    389  HG  CYS    21      -6.254  -5.799   3.350  0.00  0.00           H  
HETATM  390  K     K    21     -16.004 -24.146  10.299  0.00  0.00           K1+
HETATM  391  O   T3P    21     -24.318 -28.408 -16.227  0.00  0.00           O  
HETATM  392  H1  T3P    21     -23.923 -28.077 -17.034  0.00  0.00           H  
HETATM  393  H2  T3P    21     -25.146 -28.797 -16.508  0.00  0.00           H  
HETATM  394 CL    CL    22      24.314 -21.258   9.393  0.00  0.00          Cl1-
HETATM  395  K     K    22      34.784  -1.137  48.811  0.00  0.00           K1+
ATOM    396  N   PRO    22      -2.680  -5.120   1.973  0.00  0.00           N  
ATOM    397  CA  PRO    22      -2.552  -3.882   1.185  0.00  0.00           C  
ATOM    398  C   PRO    22      -3.836  -3.250   0.661  0.00  0.00           C  
ATOM    399  O   PRO    22      -3.982  -2.028   0.728  0.00  0.00           O  
ATOM    400  CB  PRO    22      -1.506  -4.287   0.132  0.00  0.00           C  
ATOM    401  CG  PRO    22      -0.647  -5.423   0.656  0.00  0.00           C  
ATOM    402  CD  PRO    22      -1.668  -6.099   1.584  0.00  0.00           C  
ATOM    403  HA  PRO    22      -1.977  -3.155   1.757  0.00  0.00           H  
ATOM    404  HB2 PRO    22      -1.929  -4.704  -0.781  0.00  0.00           H  
ATOM    405  HB3 PRO    22      -0.824  -3.443   0.023  0.00  0.00           H  
ATOM    406  HG2 PRO    22      -0.228  -6.087  -0.100  0.00  0.00           H  
ATOM    407  HG3 PRO    22       0.128  -5.133   1.366  0.00  0.00           H  
ATOM    408  HD2 PRO    22      -2.264  -6.820   1.024  0.00  0.00           H  
ATOM    409  HD3 PRO    22      -1.153  -6.614   2.394  0.00  0.00           H  
HETATM  410  O   T3P    22       8.761 -11.110  31.689  0.00  0.00           O  
HETATM  411  H1  T3P    22       8.924 -12.034  31.880  0.00  0.00           H  
HETATM  412  H2  T3P    22       7.879 -11.094  31.317  0.00  0.00           H  
HETATM  413 CL    CL    23     -28.443 -12.245  29.555  0.00  0.00          Cl1-
HETATM  414  K     K    23      -0.812  14.240 -23.503  0.00  0.00           K1+
ATOM    415  N   PHE    23      -4.726  -3.980  -0.007  0.00  0.00           N  
ATOM    416  CA  PHE    23      -6.021  -3.657  -0.530  0.00  0.00           C  
ATOM    417  C   PHE    23      -6.822  -2.854   0.436  0.00  0.00           C  
ATOM    418  O   PHE    23      -7.326  -1.802   0.009  0.00  0.00           O  
ATOM    419  CB  PHE    23      -6.757  -4.783  -1.358  0.00  0.00           C  
ATOM    420  CG  PHE    23      -8.237  -4.635  -1.752  0.00  0.00           C  
ATOM    421  CD1 PHE    23      -9.200  -5.530  -1.279  0.00  0.00           C  
ATOM    422  CD2 PHE    23      -8.627  -3.531  -2.572  0.00  0.00           C  
ATOM    423  CE1 PHE    23     -10.523  -5.452  -1.614  0.00  0.00           C  
ATOM    424  CE2 PHE    23      -9.990  -3.489  -2.872  0.00  0.00           C  
ATOM    425  CZ  PHE    23     -10.957  -4.377  -2.431  0.00  0.00           C  
ATOM    426  H   PHE    23      -4.541  -4.954  -0.201  0.00  0.00           H  
ATOM    427  HA  PHE    23      -5.730  -2.881  -1.238  0.00  0.00           H  
ATOM    428  HB2 PHE    23      -6.270  -4.786  -2.333  0.00  0.00           H  
ATOM    429  HB3 PHE    23      -6.704  -5.763  -0.882  0.00  0.00           H  
ATOM    430  HD1 PHE    23      -8.890  -6.297  -0.585  0.00  0.00           H  
ATOM    431  HD2 PHE    23      -7.909  -2.845  -2.997  0.00  0.00           H  
ATOM    432  HE1 PHE    23     -11.164  -6.103  -1.039  0.00  0.00           H  
ATOM    433  HE2 PHE    23     -10.286  -2.700  -3.547  0.00  0.00           H  
ATOM    434  HZ  PHE    23     -11.977  -4.184  -2.726  0.00  0.00           H  
HETATM  435  O   T3P    23     -20.133   8.523 -15.707  0.00  0.00           O  
HETATM  436  H1  T3P    23     -19.304   8.442 -15.236  0.00  0.00           H  
HETATM  437  H2  T3P    23     -19.892   8.460 -16.631  0.00  0.00           H  
HETATM  438 CL    CL    24      18.788  36.067 -25.238  0.00  0.00          Cl1-
HETATM  439  K     K    24     -21.243  -0.405 -43.288  0.00  0.00           K1+
ATOM    440  N   SER    24      -7.059  -3.399   1.682  0.00  0.00           N  
ATOM    441  CA  SER    24      -7.972  -2.678   2.621  0.00  0.00           C  
ATOM    442  C   SER    24      -7.405  -1.387   3.076  0.00  0.00           C  
ATOM    443  O   SER    24      -8.123  -0.415   3.282  0.00  0.00           O  
ATOM    444  CB  SER    24      -8.386  -3.705   3.708  0.00  0.00           C  
ATOM    445  OG  SER    24      -7.356  -4.315   4.424  0.00  0.00           O  
ATOM    446  H   SER    24      -6.509  -4.154   2.065  0.00  0.00           H  
ATOM    447  HA  SER    24      -8.926  -2.488   2.129  0.00  0.00           H  
ATOM    448  HB2 SER    24      -8.921  -3.064   4.409  0.00  0.00           H  
ATOM    449  HB3 SER    24      -9.129  -4.400   3.317  0.00  0.00           H  
ATOM    450  HG  SER    24      -7.312  -3.734   5.187  0.00  0.00           H  
HETATM  451  O   T3P    24     -19.427   1.330 -47.290  0.00  0.00           O  
HETATM  452  H1  T3P    24     -18.703   0.934 -46.806  0.00  0.00           H  
HETATM  453  H2  T3P    24     -19.211   1.179 -48.211  0.00  0.00           H  
HETATM  454 CL    CL    25     -13.439  41.591   6.667  0.00  0.00          Cl1-
ATOM    455  N   GLN    25      -6.056  -1.495   3.271  0.00  0.00           N  
ATOM    456  CA  GLN    25      -5.294  -0.371   3.808  0.00  0.00           C  
ATOM    457  C   GLN    25      -5.193   0.718   2.743  0.00  0.00           C  
ATOM    458  O   GLN    25      -5.186   1.915   3.060  0.00  0.00           O  
ATOM    459  CB  GLN    25      -3.896  -0.921   4.107  0.00  0.00           C  
ATOM    460  CG  GLN    25      -2.961   0.099   4.848  0.00  0.00           C  
ATOM    461  CD  GLN    25      -1.706  -0.526   5.304  0.00  0.00           C  
ATOM    462  NE2 GLN    25      -0.657   0.211   5.699  0.00  0.00           N  
ATOM    463  OE1 GLN    25      -1.746  -1.718   5.571  0.00  0.00           O  
ATOM    464  H   GLN    25      -5.502  -2.338   3.224  0.00  0.00           H  
ATOM    465  HA  GLN    25      -5.774  -0.030   4.725  0.00  0.00           H  
ATOM    466  HB2 GLN    25      -4.056  -1.828   4.691  0.00  0.00           H  
ATOM    467  HB3 GLN    25      -3.470  -1.302   3.179  0.00  0.00           H  
ATOM    468  HG2 GLN    25      -2.856   0.844   4.059  0.00  0.00           H  
ATOM    469  HG3 GLN    25      -3.441   0.592   5.693  0.00  0.00           H  
ATOM    470 HE21 GLN    25      -0.642   1.216   5.596  0.00  0.00           H  
ATOM    471 HE22 GLN    25       0.160  -0.219   6.108  0.00  0.00           H  
HETATM  472  K     K    25      -5.086  31.305  11.642  0.00  0.00           K1+
HETATM  473  O   T3P    25       5.355 -52.417   6.900  0.00  0.00           O  
HETATM  474  H1  T3P    25       6.075 -53.038   7.004  0.00  0.00           H  
HETATM  475  H2  T3P    25       5.035 -52.269   7.790  0.00  0.00           H  
ATOM    476  N   ARG    26      -5.186   0.391   1.429  0.00  0.00           N  
ATOM    477  CA  ARG    26      -5.318   1.379   0.320  0.00  0.00           C  
ATOM    478  C   ARG    26      -6.655   2.065   0.488  0.00  0.00           C  
ATOM    479  O   ARG    26      -6.633   3.251   0.348  0.00  0.00           O  
ATOM    480  CB  ARG    26      -5.149   0.658  -1.031  0.00  0.00           C  
ATOM    481  CG  ARG    26      -5.410   1.496  -2.343  0.00  0.00           C  
ATOM    482  CD  ARG    26      -4.959   0.748  -3.660  0.00  0.00           C  
ATOM    483  NE  ARG    26      -5.564  -0.555  -3.977  0.00  0.00           N  
ATOM    484  CZ  ARG    26      -5.107  -1.811  -3.885  0.00  0.00           C  
ATOM    485  NH1 ARG    26      -3.917  -2.105  -3.323  0.00  0.00           N  
ATOM    486  NH2 ARG    26      -5.818  -2.723  -4.429  0.00  0.00           N1+
ATOM    487  H   ARG    26      -5.246  -0.588   1.190  0.00  0.00           H  
ATOM    488  HA  ARG    26      -4.539   2.122   0.489  0.00  0.00           H  
ATOM    489  HB2 ARG    26      -4.212   0.101  -1.041  0.00  0.00           H  
ATOM    490  HB3 ARG    26      -5.998  -0.026  -1.045  0.00  0.00           H  
ATOM    491  HG2 ARG    26      -6.449   1.791  -2.496  0.00  0.00           H  
ATOM    492  HG3 ARG    26      -4.976   2.495  -2.361  0.00  0.00           H  
ATOM    493  HD2 ARG    26      -5.021   1.359  -4.560  0.00  0.00           H  
ATOM    494  HD3 ARG    26      -3.904   0.477  -3.608  0.00  0.00           H  
ATOM    495  HE  ARG    26      -6.445  -0.443  -4.458  0.00  0.00           H  
ATOM    496 HH11 ARG    26      -3.384  -1.382  -2.860  0.00  0.00           H  
ATOM    497 HH12 ARG    26      -3.741  -3.086  -3.164  0.00  0.00           H  
ATOM    498 HH21 ARG    26      -6.769  -2.569  -4.730  0.00  0.00           H  
ATOM    499 HH22 ARG    26      -5.558  -3.692  -4.547  0.00  0.00           H  
HETATM  500 CL    CL    26      -4.449  13.782  26.261  0.00  0.00          Cl1-
HETATM  501  K     K    26     -18.518   5.210  19.728  0.00  0.00           K1+
HETATM  502  O   T3P    26     -14.869  18.117  38.087  0.00  0.00           O  
HETATM  503  H1  T3P    26     -14.308  17.774  38.782  0.00  0.00           H  
HETATM  504  H2  T3P    26     -14.966  19.047  38.293  0.00  0.00           H  
HETATM  505 CL    CL    27      16.283 -23.853  13.280  0.00  0.00          Cl1-
HETATM  506  K     K    27     -21.679  22.482 -36.187  0.00  0.00           K1+
ATOM    507  N   LEU    27      -7.806   1.401   0.713  0.00  0.00           N  
ATOM    508  CA  LEU    27      -9.091   2.115   0.825  0.00  0.00           C  
ATOM    509  C   LEU    27      -9.154   3.012   2.084  0.00  0.00           C  
ATOM    510  O   LEU    27      -9.573   4.145   1.929  0.00  0.00           O  
ATOM    511  CB  LEU    27     -10.238   1.076   0.871  0.00  0.00           C  
ATOM    512  CG  LEU    27     -10.286  -0.102  -0.103  0.00  0.00           C  
ATOM    513  CD1 LEU    27     -11.550  -0.957   0.110  0.00  0.00           C  
ATOM    514  CD2 LEU    27     -10.166   0.365  -1.586  0.00  0.00           C  
ATOM    515  H   LEU    27      -7.894   0.395   0.698  0.00  0.00           H  
ATOM    516  HA  LEU    27      -9.140   2.682  -0.105  0.00  0.00           H  
ATOM    517  HB2 LEU    27     -10.214   0.691   1.890  0.00  0.00           H  
ATOM    518  HB3 LEU    27     -11.091   1.756   0.880  0.00  0.00           H  
ATOM    519  HG  LEU    27      -9.474  -0.785   0.149  0.00  0.00           H  
ATOM    520 HD11 LEU    27     -11.241  -1.909   0.543  0.00  0.00           H  
ATOM    521 HD12 LEU    27     -12.350  -0.592   0.754  0.00  0.00           H  
ATOM    522 HD13 LEU    27     -12.125  -1.198  -0.784  0.00  0.00           H  
ATOM    523 HD21 LEU    27      -9.088   0.365  -1.747  0.00  0.00           H  
ATOM    524 HD22 LEU    27     -10.668  -0.263  -2.323  0.00  0.00           H  
ATOM    525 HD23 LEU    27     -10.453   1.357  -1.934  0.00  0.00           H  
HETATM  526  O   T3P    27       2.429   0.155 -18.789  0.00  0.00           O  
HETATM  527  H1  T3P    27       3.140  -0.422 -18.510  0.00  0.00           H  
HETATM  528  H2  T3P    27       1.873   0.242 -18.015  0.00  0.00           H  
HETATM  529 CL    CL    28     -28.388 -28.518  14.994  0.00  0.00          Cl1-
HETATM  530  K     K    28      32.401   2.823  49.874  0.00  0.00           K1+
ATOM    531  N   PHE    28      -8.837   2.551   3.222  0.00  0.00           N  
ATOM    532  CA  PHE    28      -8.829   3.166   4.589  0.00  0.00           C  
ATOM    533  C   PHE    28      -7.972   4.504   4.474  0.00  0.00           C  
ATOM    534  O   PHE    28      -8.447   5.539   4.919  0.00  0.00           O  
ATOM    535  CB  PHE    28      -8.201   2.128   5.537  0.00  0.00           C  
ATOM    536  CG  PHE    28      -8.855   1.920   6.877  0.00  0.00           C  
ATOM    537  CD1 PHE    28      -8.806   2.995   7.812  0.00  0.00           C  
ATOM    538  CD2 PHE    28      -9.258   0.613   7.356  0.00  0.00           C  
ATOM    539  CE1 PHE    28      -9.224   2.909   9.137  0.00  0.00           C  
ATOM    540  CE2 PHE    28      -9.614   0.539   8.709  0.00  0.00           C  
ATOM    541  CZ  PHE    28      -9.580   1.671   9.537  0.00  0.00           C  
ATOM    542  H   PHE    28      -8.346   1.670   3.282  0.00  0.00           H  
ATOM    543  HA  PHE    28      -9.864   3.417   4.822  0.00  0.00           H  
ATOM    544  HB2 PHE    28      -8.364   1.159   5.066  0.00  0.00           H  
ATOM    545  HB3 PHE    28      -7.118   2.183   5.656  0.00  0.00           H  
ATOM    546  HD1 PHE    28      -8.391   3.942   7.502  0.00  0.00           H  
ATOM    547  HD2 PHE    28      -9.299  -0.217   6.666  0.00  0.00           H  
ATOM    548  HE1 PHE    28      -9.295   3.751   9.809  0.00  0.00           H  
ATOM    549  HE2 PHE    28      -9.966  -0.391   9.132  0.00  0.00           H  
ATOM    550  HZ  PHE    28     -10.086   1.488  10.473  0.00  0.00           H  
HETATM  551  O   T3P    28     -37.151 -25.802   1.219  0.00  0.00           O  
HETATM  552  H1  T3P    28     -37.621 -26.576   1.527  0.00  0.00           H  
HETATM  553  H2  T3P    28     -36.941 -25.995   0.305  0.00  0.00           H  
HETATM  554 CL    CL    29      31.464  39.869  -4.490  0.00  0.00          Cl1-
HETATM  555  K     K    29     -20.342   5.111 -17.173  0.00  0.00           K1+
ATOM    556  N   MET    29      -6.868   4.469   3.753  0.00  0.00           N  
ATOM    557  CA  MET    29      -5.899   5.511   3.566  0.00  0.00           C  
ATOM    558  C   MET    29      -6.487   6.500   2.658  0.00  0.00           C  
ATOM    559  O   MET    29      -6.534   7.671   3.019  0.00  0.00           O  
ATOM    560  CB  MET    29      -4.615   4.900   3.071  0.00  0.00           C  
ATOM    561  CG  MET    29      -3.306   5.749   2.974  0.00  0.00           C  
ATOM    562  SD  MET    29      -2.005   4.705   2.228  0.00  0.00           S  
ATOM    563  CE  MET    29      -0.893   6.056   1.788  0.00  0.00           C  
ATOM    564  H   MET    29      -6.566   3.623   3.291  0.00  0.00           H  
ATOM    565  HA  MET    29      -5.739   5.935   4.557  0.00  0.00           H  
ATOM    566  HB2 MET    29      -4.359   4.085   3.749  0.00  0.00           H  
ATOM    567  HB3 MET    29      -4.688   4.437   2.087  0.00  0.00           H  
ATOM    568  HG2 MET    29      -3.434   6.624   2.337  0.00  0.00           H  
ATOM    569  HG3 MET    29      -3.184   6.118   3.993  0.00  0.00           H  
ATOM    570  HE1 MET    29      -1.514   6.820   1.321  0.00  0.00           H  
ATOM    571  HE2 MET    29      -0.641   6.412   2.787  0.00  0.00           H  
ATOM    572  HE3 MET    29      -0.004   5.972   1.163  0.00  0.00           H  
HETATM  573  O   T3P    29      -6.923   8.822  39.020  0.00  0.00           O  
HETATM  574  H1  T3P    29      -6.432   8.976  39.828  0.00  0.00           H  
HETATM  575  H2  T3P    29      -7.793   8.556  39.315  0.00  0.00           H  
HETATM  576 CL    CL    30       5.002 -14.882 -10.417  0.00  0.00          Cl1-
ATOM    577  N   ILE    30      -7.155   6.074   1.567  0.00  0.00           N  
ATOM    578  CA  ILE    30      -7.892   7.021   0.674  0.00  0.00           C  
ATOM    579  C   ILE    30      -9.003   7.838   1.364  0.00  0.00           C  
ATOM    580  O   ILE    30      -9.096   9.052   1.146  0.00  0.00           O  
ATOM    581  CB  ILE    30      -8.358   6.310  -0.568  0.00  0.00           C  
ATOM    582  CG1 ILE    30      -7.208   5.859  -1.572  0.00  0.00           C  
ATOM    583  CG2 ILE    30      -9.450   7.082  -1.449  0.00  0.00           C  
ATOM    584  CD1 ILE    30      -7.524   4.857  -2.699  0.00  0.00           C  
ATOM    585  H   ILE    30      -6.997   5.126   1.255  0.00  0.00           H  
ATOM    586  HA  ILE    30      -7.115   7.749   0.441  0.00  0.00           H  
ATOM    587  HB  ILE    30      -8.756   5.350  -0.237  0.00  0.00           H  
ATOM    588 HG12 ILE    30      -6.860   6.766  -2.066  0.00  0.00           H  
ATOM    589 HG13 ILE    30      -6.359   5.387  -1.078  0.00  0.00           H  
ATOM    590 HG21 ILE    30     -10.447   7.196  -1.023  0.00  0.00           H  
ATOM    591 HG22 ILE    30      -9.153   8.104  -1.682  0.00  0.00           H  
ATOM    592 HG23 ILE    30      -9.614   6.604  -2.415  0.00  0.00           H  
ATOM    593 HD11 ILE    30      -7.968   5.217  -3.626  0.00  0.00           H  
ATOM    594 HD12 ILE    30      -6.653   4.282  -3.015  0.00  0.00           H  
ATOM    595 HD13 ILE    30      -8.295   4.169  -2.351  0.00  0.00           H  
HETATM  596  K     K    30      29.805  18.394  10.409  0.00  0.00           K1+
HETATM  597  O   T3P    30     -17.658 -24.208 -15.131  0.00  0.00           O  
HETATM  598  H1  T3P    30     -18.531 -24.282 -14.745  0.00  0.00           H  
HETATM  599  H2  T3P    30     -17.474 -25.081 -15.478  0.00  0.00           H  
HETATM  600 CL    CL    31     -16.898 -11.808  -3.885  0.00  0.00          Cl1-
HETATM  601  K     K    31     -23.155  13.512 -25.005  0.00  0.00           K1+
ATOM    602  N   LEU    31      -9.820   7.222   2.217  0.00  0.00           N  
ATOM    603  CA  LEU    31     -10.773   7.923   3.106  0.00  0.00           C  
ATOM    604  C   LEU    31     -10.113   8.739   4.256  0.00  0.00           C  
ATOM    605  O   LEU    31     -10.859   9.615   4.771  0.00  0.00           O  
ATOM    606  CB  LEU    31     -11.621   6.772   3.735  0.00  0.00           C  
ATOM    607  CG  LEU    31     -12.591   6.017   2.755  0.00  0.00           C  
ATOM    608  CD1 LEU    31     -13.045   4.712   3.279  0.00  0.00           C  
ATOM    609  CD2 LEU    31     -13.740   6.873   2.241  0.00  0.00           C  
ATOM    610  H   LEU    31      -9.754   6.220   2.317  0.00  0.00           H  
ATOM    611  HA  LEU    31     -11.461   8.585   2.579  0.00  0.00           H  
ATOM    612  HB2 LEU    31     -10.976   6.074   4.269  0.00  0.00           H  
ATOM    613  HB3 LEU    31     -12.177   7.276   4.525  0.00  0.00           H  
ATOM    614  HG  LEU    31     -11.967   5.654   1.938  0.00  0.00           H  
ATOM    615 HD11 LEU    31     -12.447   4.387   4.130  0.00  0.00           H  
ATOM    616 HD12 LEU    31     -14.019   4.612   3.757  0.00  0.00           H  
ATOM    617 HD13 LEU    31     -12.909   3.955   2.506  0.00  0.00           H  
ATOM    618 HD21 LEU    31     -14.537   6.919   2.983  0.00  0.00           H  
ATOM    619 HD22 LEU    31     -13.360   7.844   1.922  0.00  0.00           H  
ATOM    620 HD23 LEU    31     -14.259   6.406   1.404  0.00  0.00           H  
HETATM  621  O   T3P    31      28.003  -2.047  14.913  0.00  0.00           O  
HETATM  622  H1  T3P    31      27.737  -2.061  15.833  0.00  0.00           H  
HETATM  623  H2  T3P    31      27.269  -1.634  14.457  0.00  0.00           H  
HETATM  624 CL    CL    32      36.014  14.191  21.458  0.00  0.00          Cl1-
HETATM  625  K     K    32      22.100 -11.033  35.366  0.00  0.00           K1+
HETATM  626  O   T3P    32      25.445   5.247  42.446  0.00  0.00           O  
HETATM  627  H1  T3P    32      25.078   4.936  43.273  0.00  0.00           H  
HETATM  628  H2  T3P    32      24.848   5.940  42.164  0.00  0.00           H  
ATOM    629  N   TRP    32      -8.914   8.416   4.728  0.00  0.00           N  
ATOM    630  CA  TRP    32      -8.236   9.013   5.830  0.00  0.00           C  
ATOM    631  C   TRP    32      -7.553  10.267   5.279  0.00  0.00           C  
ATOM    632  O   TRP    32      -7.540  11.278   5.880  0.00  0.00           O  
ATOM    633  CB  TRP    32      -7.202   7.978   6.443  0.00  0.00           C  
ATOM    634  CG  TRP    32      -6.603   8.444   7.752  0.00  0.00           C  
ATOM    635  CD1 TRP    32      -5.859   9.608   7.927  0.00  0.00           C  
ATOM    636  CD2 TRP    32      -6.961   7.972   9.080  0.00  0.00           C  
ATOM    637  CE2 TRP    32      -6.286   8.832  10.010  0.00  0.00           C  
ATOM    638  CE3 TRP    32      -7.718   6.906   9.593  0.00  0.00           C  
ATOM    639  NE1 TRP    32      -5.490   9.696   9.291  0.00  0.00           N  
ATOM    640  CZ2 TRP    32      -6.298   8.611  11.408  0.00  0.00           C  
ATOM    641  CZ3 TRP    32      -7.782   6.730  11.016  0.00  0.00           C  
ATOM    642  CH2 TRP    32      -7.071   7.576  11.876  0.00  0.00           C  
ATOM    643  H   TRP    32      -8.365   7.670   4.325  0.00  0.00           H  
ATOM    644  HA  TRP    32      -8.851   9.322   6.675  0.00  0.00           H  
ATOM    645  HB2 TRP    32      -7.703   7.050   6.719  0.00  0.00           H  
ATOM    646  HB3 TRP    32      -6.380   7.728   5.773  0.00  0.00           H  
ATOM    647  HD1 TRP    32      -5.480  10.124   7.057  0.00  0.00           H  
ATOM    648  HE1 TRP    32      -4.855  10.400   9.637  0.00  0.00           H  
ATOM    649  HE3 TRP    32      -8.286   6.369   8.848  0.00  0.00           H  
ATOM    650  HZ2 TRP    32      -5.759   9.234  12.107  0.00  0.00           H  
ATOM    651  HZ3 TRP    32      -8.420   6.038  11.546  0.00  0.00           H  
ATOM    652  HH2 TRP    32      -7.123   7.524  12.953  0.00  0.00           H  
ATOM    653  N   LEU    33      -7.036  10.195   4.076  0.00  0.00           N  
ATOM    654  CA  LEU    33      -6.630  11.304   3.210  0.00  0.00           C  
ATOM    655  C   LEU    33      -7.802  12.202   2.705  0.00  0.00           C  
ATOM    656  O   LEU    33      -7.631  13.445   2.661  0.00  0.00           O  
ATOM    657  CB  LEU    33      -5.952  10.674   2.065  0.00  0.00           C  
ATOM    658  CG  LEU    33      -4.513  10.101   2.297  0.00  0.00           C  
ATOM    659  CD1 LEU    33      -4.030   9.431   1.052  0.00  0.00           C  
ATOM    660  CD2 LEU    33      -3.443  11.159   2.712  0.00  0.00           C  
ATOM    661  H   LEU    33      -6.773   9.327   3.632  0.00  0.00           H  
ATOM    662  HA  LEU    33      -5.958  12.034   3.661  0.00  0.00           H  
ATOM    663  HB2 LEU    33      -6.638   9.941   1.641  0.00  0.00           H  
ATOM    664  HB3 LEU    33      -5.822  11.440   1.301  0.00  0.00           H  
ATOM    665  HG  LEU    33      -4.452   9.378   3.110  0.00  0.00           H  
ATOM    666 HD11 LEU    33      -4.878   8.807   0.771  0.00  0.00           H  
ATOM    667 HD12 LEU    33      -3.686  10.091   0.256  0.00  0.00           H  
ATOM    668 HD13 LEU    33      -3.179   8.793   1.289  0.00  0.00           H  
ATOM    669 HD21 LEU    33      -2.682  10.824   3.417  0.00  0.00           H  
ATOM    670 HD22 LEU    33      -2.894  11.639   1.901  0.00  0.00           H  
ATOM    671 HD23 LEU    33      -3.836  11.997   3.286  0.00  0.00           H  
HETATM  672  O   T3P    33     -11.603  54.923  -4.382  0.00  0.00           O  
HETATM  673  H1  T3P    33     -11.167  54.107  -4.627  0.00  0.00           H  
HETATM  674  H2  T3P    33     -12.274  54.657  -3.753  0.00  0.00           H  
ATOM    675  N   LYS    34      -8.961  11.642   2.433  0.00  0.00           N  
ATOM    676  CA  LYS    34     -10.209  12.450   2.141  0.00  0.00           C  
ATOM    677  C   LYS    34     -10.679  13.179   3.382  0.00  0.00           C  
ATOM    678  O   LYS    34     -11.112  14.309   3.343  0.00  0.00           O  
ATOM    679  CB  LYS    34     -11.264  11.665   1.324  0.00  0.00           C  
ATOM    680  CG  LYS    34     -10.771  11.376  -0.106  0.00  0.00           C  
ATOM    681  CD  LYS    34     -11.118  12.572  -1.037  0.00  0.00           C  
ATOM    682  CE  LYS    34     -10.837  12.119  -2.523  0.00  0.00           C  
ATOM    683  NZ  LYS    34     -11.064  13.223  -3.477  0.00  0.00           N1+
ATOM    684  H   LYS    34      -9.020  10.649   2.262  0.00  0.00           H  
ATOM    685  HA  LYS    34      -9.937  13.202   1.401  0.00  0.00           H  
ATOM    686  HB2 LYS    34     -11.547  10.811   1.940  0.00  0.00           H  
ATOM    687  HB3 LYS    34     -12.218  12.191   1.305  0.00  0.00           H  
ATOM    688  HG2 LYS    34      -9.754  11.074  -0.360  0.00  0.00           H  
ATOM    689  HG3 LYS    34     -11.399  10.531  -0.388  0.00  0.00           H  
ATOM    690  HD2 LYS    34     -12.197  12.730  -1.040  0.00  0.00           H  
ATOM    691  HD3 LYS    34     -10.563  13.469  -0.762  0.00  0.00           H  
ATOM    692  HE2 LYS    34      -9.825  11.712  -2.526  0.00  0.00           H  
ATOM    693  HE3 LYS    34     -11.484  11.358  -2.958  0.00  0.00           H  
ATOM    694  HZ1 LYS    34     -11.989  13.627  -3.519  0.00  0.00           H  
ATOM    695  HZ2 LYS    34     -10.536  14.046  -3.221  0.00  0.00           H  
ATOM    696  HZ3 LYS    34     -10.716  13.006  -4.400  0.00  0.00           H  
HETATM  697  O   T3P    34      -6.496  -5.880 -15.278  0.00  0.00           O  
HETATM  698  H1  T3P    34      -5.784  -6.010 -15.904  0.00  0.00           H  
HETATM  699  H2  T3P    34      -6.058  -5.785 -14.432  0.00  0.00           H  
ATOM    700  N   GLY    35     -10.655  12.435   4.527  0.00  0.00           N  
ATOM    701  CA  GLY    35     -11.107  13.087   5.784  0.00  0.00           C  
ATOM    702  C   GLY    35     -12.623  12.992   6.013  0.00  0.00           C  
ATOM    703  O   GLY    35     -13.158  13.666   6.872  0.00  0.00           O  
ATOM    704  H   GLY    35     -10.283  11.505   4.659  0.00  0.00           H  
ATOM    705  HA2 GLY    35     -10.767  12.604   6.700  0.00  0.00           H  
ATOM    706  HA3 GLY    35     -10.855  14.146   5.855  0.00  0.00           H  
HETATM  707  O   T3P    35      31.432  21.410 -25.954  0.00  0.00           O  
HETATM  708  H1  T3P    35      31.479  20.459 -25.856  0.00  0.00           H  
HETATM  709  H2  T3P    35      30.663  21.666 -25.443  0.00  0.00           H  
HETATM  710  O   T3P    36      15.823 -28.977 -35.573  0.00  0.00           O  
HETATM  711  H1  T3P    36      16.498 -28.372 -35.265  0.00  0.00           H  
HETATM  712  H2  T3P    36      15.032 -28.441 -35.638  0.00  0.00           H  
ATOM    713  N   VAL    36     -13.348  12.155   5.176  0.00  0.00           N  
ATOM    714  CA  VAL    36     -14.735  11.907   5.331  0.00  0.00           C  
ATOM    715  C   VAL    36     -15.150  10.852   6.431  0.00  0.00           C  
ATOM    716  O   VAL    36     -14.351   9.902   6.614  0.00  0.00           O  
ATOM    717  CB  VAL    36     -15.261  11.463   3.920  0.00  0.00           C  
ATOM    718  CG1 VAL    36     -14.689  10.140   3.476  0.00  0.00           C  
ATOM    719  CG2 VAL    36     -16.748  11.371   3.732  0.00  0.00           C  
ATOM    720  H   VAL    36     -12.828  11.625   4.492  0.00  0.00           H  
ATOM    721  HA  VAL    36     -15.278  12.831   5.527  0.00  0.00           H  
ATOM    722  HB  VAL    36     -14.835  12.191   3.230  0.00  0.00           H  
ATOM    723 HG11 VAL    36     -13.607  10.114   3.348  0.00  0.00           H  
ATOM    724 HG12 VAL    36     -14.873   9.363   4.219  0.00  0.00           H  
ATOM    725 HG13 VAL    36     -15.072   9.676   2.567  0.00  0.00           H  
ATOM    726 HG21 VAL    36     -17.282  12.181   4.229  0.00  0.00           H  
ATOM    727 HG22 VAL    36     -17.093  11.582   2.719  0.00  0.00           H  
ATOM    728 HG23 VAL    36     -17.194  10.461   4.134  0.00  0.00           H  
HETATM  729  O   T3P    37     -33.827 -37.710   9.163  0.00  0.00           O  
HETATM  730  H1  T3P    37     -33.643 -38.405   9.794  0.00  0.00           H  
HETATM  731  H2  T3P    37     -33.701 -38.122   8.308  0.00  0.00           H  
ATOM    732  N   VAL    37     -16.338  11.008   7.071  0.00  0.00           N  
ATOM    733  CA  VAL    37     -16.855   9.979   7.989  0.00  0.00           C  
ATOM    734  C   VAL    37     -17.297   8.710   7.240  0.00  0.00           C  
ATOM    735  O   VAL    37     -18.132   8.748   6.349  0.00  0.00           O  
ATOM    736  CB  VAL    37     -18.011  10.435   8.936  0.00  0.00           C  
ATOM    737  CG1 VAL    37     -18.538   9.326   9.904  0.00  0.00           C  
ATOM    738  CG2 VAL    37     -17.578  11.586   9.812  0.00  0.00           C  
ATOM    739  H   VAL    37     -16.765  11.899   6.865  0.00  0.00           H  
ATOM    740  HA  VAL    37     -16.090   9.613   8.674  0.00  0.00           H  
ATOM    741  HB  VAL    37     -18.828  10.855   8.349  0.00  0.00           H  
ATOM    742 HG11 VAL    37     -17.822   9.170  10.712  0.00  0.00           H  
ATOM    743 HG12 VAL    37     -19.413   9.697  10.438  0.00  0.00           H  
ATOM    744 HG13 VAL    37     -18.938   8.504   9.312  0.00  0.00           H  
ATOM    745 HG21 VAL    37     -18.449  11.910  10.382  0.00  0.00           H  
ATOM    746 HG22 VAL    37     -16.761  11.318  10.482  0.00  0.00           H  
ATOM    747 HG23 VAL    37     -17.082  12.339   9.199  0.00  0.00           H  
ATOM    748  N   PHE    38     -16.712   7.552   7.677  0.00  0.00           N  
ATOM    749  CA  PHE    38     -16.950   6.209   7.176  0.00  0.00           C  
ATOM    750  C   PHE    38     -16.779   5.272   8.360  0.00  0.00           C  
ATOM    751  O   PHE    38     -16.091   5.608   9.307  0.00  0.00           O  
ATOM    752  CB  PHE    38     -15.893   5.919   6.057  0.00  0.00           C  
ATOM    753  CG  PHE    38     -14.457   5.523   6.451  0.00  0.00           C  
ATOM    754  CD1 PHE    38     -14.262   4.175   6.586  0.00  0.00           C  
ATOM    755  CD2 PHE    38     -13.404   6.464   6.726  0.00  0.00           C  
ATOM    756  CE1 PHE    38     -13.010   3.728   7.055  0.00  0.00           C  
ATOM    757  CE2 PHE    38     -12.131   6.028   7.078  0.00  0.00           C  
ATOM    758  CZ  PHE    38     -11.958   4.590   7.177  0.00  0.00           C  
ATOM    759  H   PHE    38     -16.059   7.541   8.448  0.00  0.00           H  
ATOM    760  HA  PHE    38     -17.959   6.010   6.813  0.00  0.00           H  
ATOM    761  HB2 PHE    38     -16.265   5.028   5.552  0.00  0.00           H  
ATOM    762  HB3 PHE    38     -15.852   6.759   5.364  0.00  0.00           H  
ATOM    763  HD1 PHE    38     -15.080   3.487   6.431  0.00  0.00           H  
ATOM    764  HD2 PHE    38     -13.556   7.506   6.487  0.00  0.00           H  
ATOM    765  HE1 PHE    38     -12.761   2.697   7.262  0.00  0.00           H  
ATOM    766  HE2 PHE    38     -11.297   6.709   7.160  0.00  0.00           H  
ATOM    767  HZ  PHE    38     -10.985   4.223   7.469  0.00  0.00           H  
HETATM  768  O   T3P    38      -2.101  -7.846 -20.124  0.00  0.00           O  
HETATM  769  H1  T3P    38      -2.224  -8.304 -20.955  0.00  0.00           H  
HETATM  770  H2  T3P    38      -2.389  -8.472 -19.460  0.00  0.00           H  
ATOM    771  N   ASN    39     -17.402   4.063   8.386  0.00  0.00           N  
ATOM    772  CA  ASN    39     -17.187   3.038   9.409  0.00  0.00           C  
ATOM    773  C   ASN    39     -16.398   1.828   8.869  0.00  0.00           C  
ATOM    774  O   ASN    39     -16.376   1.610   7.643  0.00  0.00           O  
ATOM    775  CB  ASN    39     -18.552   2.660   9.964  0.00  0.00           C  
ATOM    776  CG  ASN    39     -19.247   3.831  10.703  0.00  0.00           C  
ATOM    777  ND2 ASN    39     -20.445   4.312  10.270  0.00  0.00           N  
ATOM    778  OD1 ASN    39     -18.719   4.240  11.748  0.00  0.00           O  
ATOM    779  H   ASN    39     -17.973   3.931   7.564  0.00  0.00           H  
ATOM    780  HA  ASN    39     -16.487   3.442  10.141  0.00  0.00           H  
ATOM    781  HB2 ASN    39     -19.097   2.145   9.174  0.00  0.00           H  
ATOM    782  HB3 ASN    39     -18.384   1.872  10.698  0.00  0.00           H  
ATOM    783 HD21 ASN    39     -21.113   3.963   9.599  0.00  0.00           H  
ATOM    784 HD22 ASN    39     -20.727   5.148  10.763  0.00  0.00           H  
HETATM  785  O   T3P    39      16.915   7.093  24.905  0.00  0.00           O  
HETATM  786  H1  T3P    39      17.405   6.283  24.769  0.00  0.00           H  
HETATM  787  H2  T3P    39      16.331   7.151  24.148  0.00  0.00           H  
HETATM  788  O   T3P    40     -23.094   0.813  10.877  0.00  0.00           O  
HETATM  789  H1  T3P    40     -23.631   0.021  10.907  0.00  0.00           H  
HETATM  790  H2  T3P    40     -22.996   1.002   9.944  0.00  0.00           H  
ATOM    791  N   VAL    40     -15.884   1.017   9.810  0.00  0.00           N  
ATOM    792  CA  VAL    40     -15.306  -0.243   9.440  0.00  0.00           C  
ATOM    793  C   VAL    40     -16.058  -1.331  10.142  0.00  0.00           C  
ATOM    794  O   VAL    40     -16.375  -1.160  11.305  0.00  0.00           O  
ATOM    795  CB  VAL    40     -13.805  -0.318   9.724  0.00  0.00           C  
ATOM    796  CG1 VAL    40     -13.311   0.030  11.209  0.00  0.00           C  
ATOM    797  CG2 VAL    40     -13.079  -1.709   9.314  0.00  0.00           C  
ATOM    798  H   VAL    40     -15.914   1.273  10.787  0.00  0.00           H  
ATOM    799  HA  VAL    40     -15.497  -0.382   8.376  0.00  0.00           H  
ATOM    800  HB  VAL    40     -13.416   0.447   9.052  0.00  0.00           H  
ATOM    801 HG11 VAL    40     -12.227   0.015  11.324  0.00  0.00           H  
ATOM    802 HG12 VAL    40     -13.664   1.042  11.407  0.00  0.00           H  
ATOM    803 HG13 VAL    40     -13.739  -0.619  11.974  0.00  0.00           H  
ATOM    804 HG21 VAL    40     -13.308  -2.523  10.001  0.00  0.00           H  
ATOM    805 HG22 VAL    40     -13.588  -2.013   8.400  0.00  0.00           H  
ATOM    806 HG23 VAL    40     -12.027  -1.549   9.077  0.00  0.00           H  
HETATM  807  O   T3P    41      29.156  34.806 -21.920  0.00  0.00           O  
HETATM  808  H1  T3P    41      28.441  35.424 -21.768  0.00  0.00           H  
HETATM  809  H2  T3P    41      29.138  34.226 -21.159  0.00  0.00           H  
ATOM    810  N   THR    41     -16.251  -2.473   9.526  0.00  0.00           N  
ATOM    811  CA  THR    41     -17.041  -3.596  10.019  0.00  0.00           C  
ATOM    812  C   THR    41     -16.401  -4.908   9.540  0.00  0.00           C  
ATOM    813  O   THR    41     -15.462  -4.893   8.786  0.00  0.00           O  
ATOM    814  CB  THR    41     -18.570  -3.491   9.559  0.00  0.00           C  
ATOM    815  CG2 THR    41     -18.789  -3.007   8.138  0.00  0.00           C  
ATOM    816  OG1 THR    41     -19.389  -4.551   9.995  0.00  0.00           O  
ATOM    817  H   THR    41     -15.875  -2.719   8.622  0.00  0.00           H  
ATOM    818  HA  THR    41     -17.195  -3.545  11.096  0.00  0.00           H  
ATOM    819  HB  THR    41     -18.907  -2.635  10.144  0.00  0.00           H  
ATOM    820  HG1 THR    41     -20.279  -4.400   9.668  0.00  0.00           H  
ATOM    821 HG21 THR    41     -18.394  -1.996   8.039  0.00  0.00           H  
ATOM    822 HG22 THR    41     -18.152  -3.598   7.479  0.00  0.00           H  
ATOM    823 HG23 THR    41     -19.785  -3.023   7.696  0.00  0.00           H  
HETATM  824  O   T3P    42     -18.021  33.198  -4.943  0.00  0.00           O  
HETATM  825  H1  T3P    42     -18.557  33.976  -4.793  0.00  0.00           H  
HETATM  826  H2  T3P    42     -18.283  32.888  -5.810  0.00  0.00           H  
ATOM    827  N   THR    42     -16.836  -6.021  10.091  0.00  9.82           N  
ATOM    828  CA  THR    42     -16.354  -7.306   9.770  0.00  9.82           C  
ATOM    829  C   THR    42     -17.433  -8.332  10.216  0.00  9.82           C  
ATOM    830  O   THR    42     -18.069  -8.130  11.281  0.00  9.82           O  
ATOM    831  CB  THR    42     -14.987  -7.624  10.448  0.00  9.82           C  
ATOM    832  CG2 THR    42     -14.920  -7.424  12.024  0.00  9.82           C  
ATOM    833  OG1 THR    42     -14.537  -9.010  10.269  0.00  9.82           O  
ATOM    834  H   THR    42     -17.774  -5.960  10.460  0.00  9.82           H  
ATOM    835  HA  THR    42     -16.285  -7.513   8.702  0.00  9.82           H  
ATOM    836  HB  THR    42     -14.227  -6.959  10.038  0.00  9.82           H  
ATOM    837  HG1 THR    42     -13.841  -8.916   9.615  0.00  9.82           H  
ATOM    838 HG21 THR    42     -15.615  -8.100  12.522  0.00  9.82           H  
ATOM    839 HG22 THR    42     -13.911  -7.429  12.437  0.00  9.82           H  
ATOM    840 HG23 THR    42     -15.416  -6.475  12.227  0.00  9.82           H  
HETATM  841  O   T3P    43       9.324  40.339   8.169  0.00  0.00           O  
HETATM  842  H1  T3P    43      10.013  39.704   8.365  0.00  0.00           H  
HETATM  843  H2  T3P    43       9.217  40.290   7.220  0.00  0.00           H  
ATOM    844  N   VAL    43     -17.694  -9.319   9.348  0.00112.08           N  
ATOM    845  CA  VAL    43     -18.611 -10.416   9.568  0.00112.08           C  
ATOM    846  C   VAL    43     -17.877 -11.640  10.136  0.00112.08           C  
ATOM    847  O   VAL    43     -18.392 -12.766  10.229  0.00112.08           O  
ATOM    848  CB  VAL    43     -19.509 -10.850   8.320  0.00112.08           C  
ATOM    849  CG1 VAL    43     -20.456  -9.688   7.896  0.00112.08           C  
ATOM    850  CG2 VAL    43     -18.729 -11.378   7.082  0.00112.08           C  
ATOM    851  H   VAL    43     -17.138  -9.438   8.514  0.00112.08           H  
ATOM    852  HA  VAL    43     -19.319 -10.101  10.335  0.00112.08           H  
ATOM    853  HB  VAL    43     -20.269 -11.558   8.652  0.00112.08           H  
ATOM    854 HG11 VAL    43     -19.876  -8.804   7.628  0.00112.08           H  
ATOM    855 HG12 VAL    43     -21.032 -10.130   7.083  0.00112.08           H  
ATOM    856 HG13 VAL    43     -21.011  -9.405   8.791  0.00112.08           H  
ATOM    857 HG21 VAL    43     -18.366 -12.350   7.415  0.00112.08           H  
ATOM    858 HG22 VAL    43     -19.335 -11.500   6.184  0.00112.08           H  
ATOM    859 HG23 VAL    43     -17.799 -10.837   6.911  0.00112.08           H  
ATOM    860  N   ASP    44     -16.619 -11.432  10.495  0.00216.10           N  
ATOM    861  CA  ASP    44     -15.686 -12.454  11.006  0.00216.10           C  
ATOM    862  C   ASP    44     -15.924 -12.697  12.522  0.00216.10           C  
ATOM    863  O   ASP    44     -15.657 -13.770  13.056  0.00216.10           O  
ATOM    864  CB  ASP    44     -14.232 -12.133  10.780  0.00216.10           C  
ATOM    865  CG  ASP    44     -13.766 -11.982   9.318  0.00216.10           C  
ATOM    866  OD1 ASP    44     -14.482 -12.407   8.436  0.00216.10           O  
ATOM    867  OD2 ASP    44     -12.612 -11.546   9.144  0.00216.10           O1-
ATOM    868  H   ASP    44     -16.271 -10.488  10.406  0.00216.10           H  
ATOM    869  HA  ASP    44     -15.871 -13.402  10.501  0.00216.10           H  
ATOM    870  HB2 ASP    44     -13.975 -11.211  11.301  0.00216.10           H  
ATOM    871  HB3 ASP    44     -13.704 -12.928  11.306  0.00216.10           H  
HETATM  872  O   T3P    44      18.412  -4.998  10.273  0.00  0.00           O  
HETATM  873  H1  T3P    44      18.317  -5.829   9.809  0.00  0.00           H  
HETATM  874  H2  T3P    44      18.913  -5.217  11.059  0.00  0.00           H  
ATOM    875  N   LEU    45     -16.481 -11.692  13.151  0.00296.91           N  
ATOM    876  CA  LEU    45     -16.772 -11.551  14.627  0.00296.91           C  
ATOM    877  C   LEU    45     -18.334 -11.484  14.849  0.00296.91           C  
ATOM    878  O   LEU    45     -19.106 -11.100  13.945  0.00296.91           O  
ATOM    879  CB  LEU    45     -16.149 -10.167  15.101  0.00296.91           C  
ATOM    880  CG  LEU    45     -14.818 -10.335  15.863  0.00296.91           C  
ATOM    881  CD1 LEU    45     -13.881 -11.345  15.118  0.00296.91           C  
ATOM    882  CD2 LEU    45     -14.217  -8.977  16.131  0.00296.91           C  
ATOM    883  H   LEU    45     -16.809 -10.862  12.679  0.00296.91           H  
ATOM    884  HA  LEU    45     -16.372 -12.424  15.142  0.00296.91           H  
ATOM    885  HB2 LEU    45     -16.144  -9.434  14.293  0.00296.91           H  
ATOM    886  HB3 LEU    45     -16.895  -9.824  15.818  0.00296.91           H  
ATOM    887  HG  LEU    45     -15.037 -10.865  16.790  0.00296.91           H  
ATOM    888 HD11 LEU    45     -13.648 -11.259  14.056  0.00296.91           H  
ATOM    889 HD12 LEU    45     -12.892 -11.293  15.573  0.00296.91           H  
ATOM    890 HD13 LEU    45     -14.386 -12.306  15.219  0.00296.91           H  
ATOM    891 HD21 LEU    45     -14.765  -8.171  15.644  0.00296.91           H  
ATOM    892 HD22 LEU    45     -14.056  -8.777  17.190  0.00296.91           H  
ATOM    893 HD23 LEU    45     -13.211  -8.903  15.718  0.00296.91           H  
HETATM  894  O   T3P    45      14.389  -1.671 -24.197  0.00  0.00           O  
HETATM  895  H1  T3P    45      15.249  -1.727 -23.782  0.00  0.00           H  
HETATM  896  H2  T3P    45      13.898  -1.058 -23.651  0.00  0.00           H  
ATOM    897  N   LYS    46     -18.728 -11.733  16.114  0.00277.83           N  
ATOM    898  CA  LYS    46     -20.132 -11.551  16.590  0.00277.83           C  
ATOM    899  C   LYS    46     -20.606 -10.085  16.594  0.00277.83           C  
ATOM    900  O   LYS    46     -20.377  -9.362  17.549  0.00277.83           O  
ATOM    901  CB  LYS    46     -20.106 -12.046  18.103  0.00277.83           C  
ATOM    902  CG  LYS    46     -20.152 -13.609  18.369  0.00277.83           C  
ATOM    903  CD  LYS    46     -19.079 -14.477  17.694  0.00277.83           C  
ATOM    904  CE  LYS    46     -19.331 -15.957  17.861  0.00277.83           C  
ATOM    905  NZ  LYS    46     -18.933 -16.309  19.209  0.00277.83           N1+
ATOM    906  H   LYS    46     -18.101 -11.995  16.861  0.00277.83           H  
ATOM    907  HA  LYS    46     -20.874 -12.121  16.032  0.00277.83           H  
ATOM    908  HB2 LYS    46     -19.253 -11.546  18.562  0.00277.83           H  
ATOM    909  HB3 LYS    46     -21.015 -11.676  18.577  0.00277.83           H  
ATOM    910  HG2 LYS    46     -20.084 -13.884  19.421  0.00277.83           H  
ATOM    911  HG3 LYS    46     -21.177 -13.880  18.118  0.00277.83           H  
ATOM    912  HD2 LYS    46     -19.205 -14.353  16.618  0.00277.83           H  
ATOM    913  HD3 LYS    46     -18.053 -14.243  17.977  0.00277.83           H  
ATOM    914  HE2 LYS    46     -20.375 -16.222  17.693  0.00277.83           H  
ATOM    915  HE3 LYS    46     -18.683 -16.621  17.289  0.00277.83           H  
ATOM    916  HZ1 LYS    46     -18.833 -17.310  19.294  0.00277.83           H  
ATOM    917  HZ2 LYS    46     -18.033 -15.891  19.396  0.00277.83           H  
ATOM    918  HZ3 LYS    46     -19.705 -15.976  19.769  0.00277.83           H  
HETATM  919  O   T3P    46     -25.551   5.773 -18.213  0.00  0.00           O  
HETATM  920  H1  T3P    46     -26.077   6.083 -17.476  0.00  0.00           H  
HETATM  921  H2  T3P    46     -24.927   5.161 -17.823  0.00  0.00           H  
ATOM    922  N   ARG    47     -21.143  -9.511  15.464  0.00255.87           N  
ATOM    923  CA  ARG    47     -21.760  -8.146  15.387  0.00255.87           C  
ATOM    924  C   ARG    47     -23.242  -8.425  15.186  0.00255.87           C  
ATOM    925  O   ARG    47     -23.685  -9.566  14.947  0.00255.87           O  
ATOM    926  CB  ARG    47     -21.138  -7.468  14.126  0.00255.87           C  
ATOM    927  CG  ARG    47     -19.703  -6.955  14.371  0.00255.87           C  
ATOM    928  CD  ARG    47     -18.930  -5.979  13.367  0.00255.87           C  
ATOM    929  NE  ARG    47     -19.374  -4.576  13.446  0.00255.87           N  
ATOM    930  CZ  ARG    47     -19.008  -3.631  14.384  0.00255.87           C  
ATOM    931  NH1 ARG    47     -18.311  -3.956  15.504  0.00255.87           N  
ATOM    932  NH2 ARG    47     -19.461  -2.382  14.144  0.00255.87           N1+
ATOM    933  H   ARG    47     -21.422 -10.168  14.750  0.00255.87           H  
ATOM    934  HA  ARG    47     -21.566  -7.591  16.305  0.00255.87           H  
ATOM    935  HB2 ARG    47     -21.017  -8.241  13.367  0.00255.87           H  
ATOM    936  HB3 ARG    47     -21.813  -6.681  13.790  0.00255.87           H  
ATOM    937  HG2 ARG    47     -19.887  -6.442  15.315  0.00255.87           H  
ATOM    938  HG3 ARG    47     -18.933  -7.690  14.606  0.00255.87           H  
ATOM    939  HD2 ARG    47     -17.864  -6.166  13.490  0.00255.87           H  
ATOM    940  HD3 ARG    47     -19.255  -6.417  12.424  0.00255.87           H  
ATOM    941  HE  ARG    47     -19.938  -4.303  12.653  0.00255.87           H  
ATOM    942 HH11 ARG    47     -18.294  -3.315  16.284  0.00255.87           H  
ATOM    943 HH12 ARG    47     -17.952  -4.898  15.558  0.00255.87           H  
ATOM    944 HH21 ARG    47     -19.047  -1.617  14.656  0.00255.87           H  
ATOM    945 HH22 ARG    47     -20.013  -2.234  13.311  0.00255.87           H  
HETATM  946  O   T3P    47      -9.864 -14.444 -42.435  0.00  0.00           O  
HETATM  947  H1  T3P    47     -10.378 -14.212 -43.208  0.00  0.00           H  
HETATM  948  H2  T3P    47      -9.205 -15.058 -42.760  0.00  0.00           H  
ATOM    949  N   LYS    48     -24.026  -7.384  15.373  0.00260.45           N  
ATOM    950  CA  LYS    48     -25.499  -7.381  15.266  0.00260.45           C  
ATOM    951  C   LYS    48     -25.903  -7.671  13.765  0.00260.45           C  
ATOM    952  O   LYS    48     -25.535  -6.835  12.977  0.00260.45           O  
ATOM    953  CB  LYS    48     -26.094  -6.066  15.689  0.00260.45           C  
ATOM    954  CG  LYS    48     -25.633  -5.484  16.958  0.00260.45           C  
ATOM    955  CD  LYS    48     -25.727  -6.450  18.152  0.00260.45           C  
ATOM    956  CE  LYS    48     -25.249  -5.732  19.447  0.00260.45           C  
ATOM    957  NZ  LYS    48     -25.079  -6.750  20.485  0.00260.45           N1+
ATOM    958  H   LYS    48     -23.632  -6.467  15.527  0.00260.45           H  
ATOM    959  HA  LYS    48     -25.961  -8.112  15.930  0.00260.45           H  
ATOM    960  HB2 LYS    48     -25.946  -5.287  14.941  0.00260.45           H  
ATOM    961  HB3 LYS    48     -27.167  -6.247  15.637  0.00260.45           H  
ATOM    962  HG2 LYS    48     -24.571  -5.251  17.036  0.00260.45           H  
ATOM    963  HG3 LYS    48     -26.122  -4.554  17.247  0.00260.45           H  
ATOM    964  HD2 LYS    48     -26.741  -6.846  18.206  0.00260.45           H  
ATOM    965  HD3 LYS    48     -25.126  -7.329  17.919  0.00260.45           H  
ATOM    966  HE2 LYS    48     -24.280  -5.233  19.414  0.00260.45           H  
ATOM    967  HE3 LYS    48     -26.009  -5.030  19.788  0.00260.45           H  
ATOM    968  HZ1 LYS    48     -24.843  -6.337  21.375  0.00260.45           H  
ATOM    969  HZ2 LYS    48     -25.996  -7.124  20.688  0.00260.45           H  
ATOM    970  HZ3 LYS    48     -24.411  -7.464  20.232  0.00260.45           H  
HETATM  971  O   T3P    48     -35.100 -12.232 -14.519  0.00  0.00           O  
HETATM  972  H1  T3P    48     -35.209 -12.272 -13.569  0.00  0.00           H  
HETATM  973  H2  T3P    48     -35.584 -12.991 -14.847  0.00  0.00           H  
ATOM    974  N   PRO    49     -26.505  -8.829  13.483  0.00194.16           N  
ATOM    975  CA  PRO    49     -26.934  -9.267  12.087  0.00194.16           C  
ATOM    976  C   PRO    49     -27.702  -8.179  11.331  0.00194.16           C  
ATOM    977  O   PRO    49     -27.531  -8.158  10.123  0.00194.16           O  
ATOM    978  CB  PRO    49     -27.819 -10.499  12.327  0.00194.16           C  
ATOM    979  CG  PRO    49     -27.373 -11.064  13.654  0.00194.16           C  
ATOM    980  CD  PRO    49     -26.872  -9.827  14.465  0.00194.16           C  
ATOM    981  HA  PRO    49     -26.083  -9.631  11.512  0.00194.16           H  
ATOM    982  HB2 PRO    49     -28.900 -10.361  12.353  0.00194.16           H  
ATOM    983  HB3 PRO    49     -27.653 -11.228  11.533  0.00194.16           H  
ATOM    984  HG2 PRO    49     -28.097 -11.657  14.212  0.00194.16           H  
ATOM    985  HG3 PRO    49     -26.561 -11.782  13.539  0.00194.16           H  
ATOM    986  HD2 PRO    49     -27.687  -9.422  15.064  0.00194.16           H  
ATOM    987  HD3 PRO    49     -26.139 -10.215  15.173  0.00194.16           H  
HETATM  988  O   T3P    49      -8.980  -7.436  38.151  0.00  0.00           O  
HETATM  989  H1  T3P    49      -8.788  -7.845  37.307  0.00  0.00           H  
HETATM  990  H2  T3P    49      -9.583  -8.043  38.580  0.00  0.00           H  
ATOM    991  N   ALA    50     -28.550  -7.363  11.938  0.00211.02           N  
ATOM    992  CA  ALA    50     -29.316  -6.376  11.148  0.00211.02           C  
ATOM    993  C   ALA    50     -28.502  -5.099  10.823  0.00211.02           C  
ATOM    994  O   ALA    50     -28.889  -4.379   9.911  0.00211.02           O  
ATOM    995  CB  ALA    50     -30.606  -6.123  11.923  0.00211.02           C  
ATOM    996  H   ALA    50     -28.786  -7.430  12.917  0.00211.02           H  
ATOM    997  HA  ALA    50     -29.596  -6.727  10.155  0.00211.02           H  
ATOM    998  HB1 ALA    50     -30.934  -6.892  12.622  0.00211.02           H  
ATOM    999  HB2 ALA    50     -30.629  -5.126  12.363  0.00211.02           H  
ATOM   1000  HB3 ALA    50     -31.464  -5.971  11.269  0.00211.02           H  
HETATM 1001  O   T3P    50       1.954 -40.333 -12.403  0.00  0.00           O  
HETATM 1002  H1  T3P    50       1.937 -40.034 -13.312  0.00  0.00           H  
HETATM 1003  H2  T3P    50       1.650 -39.580 -11.897  0.00  0.00           H  
ATOM   1004  N   ASP    51     -27.359  -4.921  11.396  0.00194.13           N  
ATOM   1005  CA  ASP    51     -26.494  -3.726  11.161  0.00194.13           C  
ATOM   1006  C   ASP    51     -25.296  -4.224  10.175  0.00194.13           C  
ATOM   1007  O   ASP    51     -24.719  -3.395   9.474  0.00194.13           O  
ATOM   1008  CB  ASP    51     -25.894  -3.112  12.401  0.00194.13           C  
ATOM   1009  CG  ASP    51     -24.927  -1.933  12.236  0.00194.13           C  
ATOM   1010  OD1 ASP    51     -25.338  -0.977  11.547  0.00194.13           O  
ATOM   1011  OD2 ASP    51     -23.876  -1.942  12.922  0.00194.13           O1-
ATOM   1012  H   ASP    51     -26.918  -5.566  12.036  0.00194.13           H  
ATOM   1013  HA  ASP    51     -26.987  -2.863  10.714  0.00194.13           H  
ATOM   1014  HB2 ASP    51     -26.690  -2.800  13.077  0.00194.13           H  
ATOM   1015  HB3 ASP    51     -25.434  -3.947  12.928  0.00194.13           H  
HETATM 1016  O   T3P    51     -17.063  15.317  11.503  0.00  0.00           O  
HETATM 1017  H1  T3P    51     -16.412  15.618  12.137  0.00  0.00           H  
HETATM 1018  H2  T3P    51     -16.625  14.614  11.025  0.00  0.00           H  
ATOM   1019  N   LEU    52     -25.080  -5.552  10.193  0.00230.91           N  
ATOM   1020  CA  LEU    52     -24.316  -6.342   9.272  0.00230.91           C  
ATOM   1021  C   LEU    52     -25.023  -6.501   7.932  0.00230.91           C  
ATOM   1022  O   LEU    52     -24.415  -7.084   7.020  0.00230.91           O  
ATOM   1023  CB  LEU    52     -23.942  -7.712   9.769  0.00230.91           C  
ATOM   1024  CG  LEU    52     -22.941  -7.728  10.922  0.00230.91           C  
ATOM   1025  CD1 LEU    52     -22.751  -9.174  11.495  0.00230.91           C  
ATOM   1026  CD2 LEU    52     -21.564  -6.976  10.703  0.00230.91           C  
ATOM   1027  H   LEU    52     -25.454  -6.057  10.985  0.00230.91           H  
ATOM   1028  HA  LEU    52     -23.387  -5.880   8.937  0.00230.91           H  
ATOM   1029  HB2 LEU    52     -24.861  -8.248  10.006  0.00230.91           H  
ATOM   1030  HB3 LEU    52     -23.489  -8.298   8.970  0.00230.91           H  
ATOM   1031  HG  LEU    52     -23.426  -7.142  11.702  0.00230.91           H  
ATOM   1032 HD11 LEU    52     -23.259  -9.290  12.452  0.00230.91           H  
ATOM   1033 HD12 LEU    52     -23.184  -9.973  10.893  0.00230.91           H  
ATOM   1034 HD13 LEU    52     -21.709  -9.377  11.745  0.00230.91           H  
ATOM   1035 HD21 LEU    52     -20.698  -7.544  11.041  0.00230.91           H  
ATOM   1036 HD22 LEU    52     -21.484  -6.770   9.635  0.00230.91           H  
ATOM   1037 HD23 LEU    52     -21.458  -6.006  11.188  0.00230.91           H  
HETATM 1038  O   T3P    52      24.008  37.792 -21.285  0.00  0.00           O  
HETATM 1039  H1  T3P    52      23.127  38.149 -21.168  0.00  0.00           H  
HETATM 1040  H2  T3P    52      24.488  38.481 -21.744  0.00  0.00           H  
ATOM   1041  N   HIE    53     -26.271  -5.965   7.771  0.00108.73           N  
ATOM   1042  CA  HIE    53     -27.011  -6.139   6.528  0.00108.73           C  
ATOM   1043  C   HIE    53     -26.406  -5.483   5.345  0.00108.73           C  
ATOM   1044  O   HIE    53     -26.014  -6.208   4.456  0.00108.73           O  
ATOM   1045  CB  HIE    53     -28.509  -5.747   6.774  0.00108.73           C  
ATOM   1046  CG  HIE    53     -29.470  -6.327   5.823  0.00108.73           C  
ATOM   1047  CD2 HIE    53     -29.737  -7.720   5.634  0.00108.73           C  
ATOM   1048  ND1 HIE    53     -30.336  -5.605   4.980  0.00108.73           N  
ATOM   1049  CE1 HIE    53     -30.933  -6.498   4.250  0.00108.73           C  
ATOM   1050  NE2 HIE    53     -30.643  -7.747   4.591  0.00108.73           N  
ATOM   1051  H   HIE    53     -26.677  -5.462   8.547  0.00108.73           H  
ATOM   1052  HA  HIE    53     -27.032  -7.208   6.316  0.00108.73           H  
ATOM   1053  HB2 HIE    53     -28.808  -6.017   7.787  0.00108.73           H  
ATOM   1054  HB3 HIE    53     -28.623  -4.664   6.719  0.00108.73           H  
ATOM   1055  HD2 HIE    53     -29.431  -8.585   6.205  0.00108.73           H  
ATOM   1056  HE1 HIE    53     -31.590  -6.299   3.416  0.00108.73           H  
ATOM   1057  HE2 HIE    53     -31.123  -8.579   4.277  0.00108.73           H  
HETATM 1058  O   T3P    53      -3.248 -24.035 -29.602  0.00  0.00           O  
HETATM 1059  H1  T3P    53      -2.642 -23.794 -30.303  0.00  0.00           H  
HETATM 1060  H2  T3P    53      -3.763 -23.243 -29.447  0.00  0.00           H  
ATOM   1061  N   ASN    54     -26.438  -4.125   5.374  0.00190.16           N  
ATOM   1062  CA  ASN    54     -26.028  -3.220   4.373  0.00190.16           C  
ATOM   1063  C   ASN    54     -26.715  -3.513   3.006  0.00190.16           C  
ATOM   1064  O   ASN    54     -26.098  -3.425   1.922  0.00190.16           O  
ATOM   1065  CB  ASN    54     -24.468  -3.186   4.216  0.00190.16           C  
ATOM   1066  CG  ASN    54     -23.819  -2.623   5.462  0.00190.16           C  
ATOM   1067  ND2 ASN    54     -22.782  -1.832   5.400  0.00190.16           N  
ATOM   1068  OD1 ASN    54     -24.185  -3.030   6.572  0.00190.16           O  
ATOM   1069  H   ASN    54     -26.550  -3.736   6.298  0.00190.16           H  
ATOM   1070  HA  ASN    54     -26.373  -2.213   4.604  0.00190.16           H  
ATOM   1071  HB2 ASN    54     -23.998  -4.148   4.010  0.00190.16           H  
ATOM   1072  HB3 ASN    54     -24.029  -2.593   3.414  0.00190.16           H  
ATOM   1073 HD21 ASN    54     -22.392  -1.464   4.544  0.00190.16           H  
ATOM   1074 HD22 ASN    54     -22.348  -1.453   6.230  0.00190.16           H  
HETATM 1075  O   T3P    54      13.530  37.072  -5.659  0.00  0.00           O  
HETATM 1076  H1  T3P    54      13.442  36.464  -4.926  0.00  0.00           H  
HETATM 1077  H2  T3P    54      14.001  37.821  -5.295  0.00  0.00           H  
ATOM   1078  N   LEU    55     -28.000  -3.803   3.103  0.00111.91           N  
ATOM   1079  CA  LEU    55     -28.844  -4.277   2.095  0.00111.91           C  
ATOM   1080  C   LEU    55     -28.543  -5.705   1.551  0.00111.91           C  
ATOM   1081  O   LEU    55     -29.071  -6.025   0.459  0.00111.91           O  
ATOM   1082  CB  LEU    55     -28.970  -3.309   0.859  0.00111.91           C  
ATOM   1083  CG  LEU    55     -29.573  -1.960   1.107  0.00111.91           C  
ATOM   1084  CD1 LEU    55     -30.986  -2.044   1.783  0.00111.91           C  
ATOM   1085  CD2 LEU    55     -29.566  -0.981  -0.099  0.00111.91           C  
ATOM   1086  H   LEU    55     -28.389  -3.879   4.032  0.00111.91           H  
ATOM   1087  HA  LEU    55     -29.805  -4.382   2.598  0.00111.91           H  
ATOM   1088  HB2 LEU    55     -28.064  -3.218   0.260  0.00111.91           H  
ATOM   1089  HB3 LEU    55     -29.733  -3.878   0.328  0.00111.91           H  
ATOM   1090  HG  LEU    55     -28.896  -1.389   1.743  0.00111.91           H  
ATOM   1091 HD11 LEU    55     -31.687  -1.234   1.578  0.00111.91           H  
ATOM   1092 HD12 LEU    55     -31.453  -3.017   1.937  0.00111.91           H  
ATOM   1093 HD13 LEU    55     -30.843  -1.722   2.814  0.00111.91           H  
ATOM   1094 HD21 LEU    55     -28.662  -0.375  -0.034  0.00111.91           H  
ATOM   1095 HD22 LEU    55     -29.601  -1.485  -1.064  0.00111.91           H  
ATOM   1096 HD23 LEU    55     -30.414  -0.296  -0.101  0.00111.91           H  
HETATM 1097  O   T3P    55      27.852   9.462   5.406  0.00  0.00           O  
HETATM 1098  H1  T3P    55      26.999   9.101   5.165  0.00  0.00           H  
HETATM 1099  H2  T3P    55      28.375   9.399   4.607  0.00  0.00           H  
ATOM   1100  N   ALA    56     -27.744  -6.561   2.240  0.00 12.77           N  
ATOM   1101  CA  ALA    56     -27.317  -7.935   1.865  0.00 12.77           C  
ATOM   1102  C   ALA    56     -26.374  -8.069   0.687  0.00 12.77           C  
ATOM   1103  O   ALA    56     -26.734  -8.577  -0.321  0.00 12.77           O  
ATOM   1104  CB  ALA    56     -28.516  -8.856   1.859  0.00 12.77           C  
ATOM   1105  H   ALA    56     -27.293  -6.287   3.101  0.00 12.77           H  
ATOM   1106  HA  ALA    56     -26.713  -8.206   2.732  0.00 12.77           H  
ATOM   1107  HB1 ALA    56     -29.271  -8.443   1.189  0.00 12.77           H  
ATOM   1108  HB2 ALA    56     -28.084  -9.819   1.588  0.00 12.77           H  
ATOM   1109  HB3 ALA    56     -28.889  -8.858   2.883  0.00 12.77           H  
HETATM 1110  O   T3P    56       1.615  25.032  26.225  0.00  0.00           O  
HETATM 1111  H1  T3P    56       1.178  25.568  25.563  0.00  0.00           H  
HETATM 1112  H2  T3P    56       1.607  25.571  27.015  0.00  0.00           H  
ATOM   1113  N   PRO    57     -25.167  -7.427   0.778  0.00  0.00           N  
ATOM   1114  CA  PRO    57     -24.129  -7.283  -0.304  0.00  0.00           C  
ATOM   1115  C   PRO    57     -23.587  -8.582  -0.865  0.00  0.00           C  
ATOM   1116  O   PRO    57     -23.378  -8.623  -2.074  0.00  0.00           O  
ATOM   1117  CB  PRO    57     -23.067  -6.361   0.158  0.00  0.00           C  
ATOM   1118  CG  PRO    57     -23.036  -6.538   1.630  0.00  0.00           C  
ATOM   1119  CD  PRO    57     -24.510  -6.892   1.964  0.00  0.00           C  
ATOM   1120  HA  PRO    57     -24.527  -6.793  -1.193  0.00  0.00           H  
ATOM   1121  HB2 PRO    57     -22.104  -6.578  -0.304  0.00  0.00           H  
ATOM   1122  HB3 PRO    57     -23.332  -5.333  -0.090  0.00  0.00           H  
ATOM   1123  HG2 PRO    57     -22.325  -7.298   1.953  0.00  0.00           H  
ATOM   1124  HG3 PRO    57     -22.643  -5.627   2.082  0.00  0.00           H  
ATOM   1125  HD2 PRO    57     -24.595  -7.678   2.714  0.00  0.00           H  
ATOM   1126  HD3 PRO    57     -25.010  -6.015   2.374  0.00  0.00           H  
HETATM 1127  O   T3P    57     -16.475 -18.662   1.553  0.00  0.00           O  
HETATM 1128  H1  T3P    57     -17.196 -18.653   2.182  0.00  0.00           H  
HETATM 1129  H2  T3P    57     -15.961 -17.882   1.765  0.00  0.00           H  
ATOM   1130  N   GLY    58     -23.464  -9.650  -0.049  0.00  0.00           N  
ATOM   1131  CA  GLY    58     -23.202 -11.076  -0.409  0.00  0.00           C  
ATOM   1132  C   GLY    58     -21.801 -11.371  -0.929  0.00  0.00           C  
ATOM   1133  O   GLY    58     -21.448 -12.475  -1.213  0.00  0.00           O  
ATOM   1134  H   GLY    58     -23.489  -9.544   0.955  0.00  0.00           H  
ATOM   1135  HA2 GLY    58     -23.319 -11.500   0.588  0.00  0.00           H  
ATOM   1136  HA3 GLY    58     -23.866 -11.543  -1.137  0.00  0.00           H  
HETATM 1137  O   T3P    58     -14.387  39.279  11.825  0.00  0.00           O  
HETATM 1138  H1  T3P    58     -14.493  40.162  12.179  0.00  0.00           H  
HETATM 1139  H2  T3P    58     -14.634  39.358  10.903  0.00  0.00           H  
HETATM 1140  O   T3P    59     -12.221 -34.321   7.978  0.00  0.00           O  
HETATM 1141  H1  T3P    59     -11.544 -34.989   8.088  0.00  0.00           H  
HETATM 1142  H2  T3P    59     -12.093 -33.993   7.088  0.00  0.00           H  
ATOM   1143  N   THR    59     -20.965 -10.345  -1.128  0.00  0.00           N  
ATOM   1144  CA  THR    59     -19.541 -10.466  -1.434  0.00  0.00           C  
ATOM   1145  C   THR    59     -18.713 -10.976  -0.197  0.00  0.00           C  
ATOM   1146  O   THR    59     -19.083 -10.775   0.964  0.00  0.00           O  
ATOM   1147  CB  THR    59     -18.915  -9.053  -1.741  0.00  0.00           C  
ATOM   1148  CG2 THR    59     -19.108  -8.683  -3.200  0.00  0.00           C  
ATOM   1149  OG1 THR    59     -19.634  -8.070  -0.932  0.00  0.00           O  
ATOM   1150  H   THR    59     -21.275  -9.401  -0.947  0.00  0.00           H  
ATOM   1151  HA  THR    59     -19.393 -11.201  -2.226  0.00  0.00           H  
ATOM   1152  HB  THR    59     -17.847  -8.988  -1.533  0.00  0.00           H  
ATOM   1153  HG1 THR    59     -19.468  -8.283  -0.011  0.00  0.00           H  
ATOM   1154 HG21 THR    59     -18.666  -7.692  -3.303  0.00  0.00           H  
ATOM   1155 HG22 THR    59     -18.777  -9.457  -3.893  0.00  0.00           H  
ATOM   1156 HG23 THR    59     -20.186  -8.575  -3.321  0.00  0.00           H  
ATOM   1157  N   HIE    60     -17.658 -11.743  -0.528  0.00  0.00           N  
ATOM   1158  CA  HIE    60     -16.714 -12.308   0.435  0.00  0.00           C  
ATOM   1159  C   HIE    60     -15.637 -11.262   0.818  0.00  0.00           C  
ATOM   1160  O   HIE    60     -15.084 -10.672  -0.083  0.00  0.00           O  
ATOM   1161  CB  HIE    60     -15.920 -13.479  -0.128  0.00  0.00           C  
ATOM   1162  CG  HIE    60     -16.689 -14.731  -0.383  0.00  0.00           C  
ATOM   1163  CD2 HIE    60     -16.755 -15.449  -1.574  0.00  0.00           C  
ATOM   1164  ND1 HIE    60     -17.474 -15.424   0.512  0.00  0.00           N  
ATOM   1165  CE1 HIE    60     -17.954 -16.483  -0.063  0.00  0.00           C  
ATOM   1166  NE2 HIE    60     -17.645 -16.499  -1.365  0.00  0.00           N  
ATOM   1167  H   HIE    60     -17.473 -11.930  -1.503  0.00  0.00           H  
ATOM   1168  HA  HIE    60     -17.312 -12.608   1.296  0.00  0.00           H  
ATOM   1169  HB2 HIE    60     -15.551 -13.215  -1.119  0.00  0.00           H  
ATOM   1170  HB3 HIE    60     -15.074 -13.873   0.435  0.00  0.00           H  
ATOM   1171  HD2 HIE    60     -16.432 -15.181  -2.569  0.00  0.00           H  
ATOM   1172  HE1 HIE    60     -18.799 -17.014   0.352  0.00  0.00           H  
ATOM   1173  HE2 HIE    60     -17.896 -17.205  -2.042  0.00  0.00           H  
HETATM 1174  O   T3P    60      25.563   6.282 -25.412  0.00  0.00           O  
HETATM 1175  H1  T3P    60      24.802   5.914 -24.963  0.00  0.00           H  
HETATM 1176  H2  T3P    60      25.612   5.798 -26.237  0.00  0.00           H  
ATOM   1177  N   PRO    61     -15.501 -10.858   2.128  0.00  0.00           N  
ATOM   1178  CA  PRO    61     -14.545  -9.736   2.520  0.00  0.00           C  
ATOM   1179  C   PRO    61     -13.068 -10.005   2.103  0.00  0.00           C  
ATOM   1180  O   PRO    61     -12.655 -11.142   2.119  0.00  0.00           O  
ATOM   1181  CB  PRO    61     -14.726  -9.838   4.135  0.00  0.00           C  
ATOM   1182  CG  PRO    61     -15.101 -11.326   4.368  0.00  0.00           C  
ATOM   1183  CD  PRO    61     -16.121 -11.502   3.259  0.00  0.00           C  
ATOM   1184  HA  PRO    61     -15.044  -8.836   2.160  0.00  0.00           H  
ATOM   1185  HB2 PRO    61     -13.772  -9.650   4.627  0.00  0.00           H  
ATOM   1186  HB3 PRO    61     -15.488  -9.163   4.523  0.00  0.00           H  
ATOM   1187  HG2 PRO    61     -14.195 -11.909   4.204  0.00  0.00           H  
ATOM   1188  HG3 PRO    61     -15.578 -11.460   5.339  0.00  0.00           H  
ATOM   1189  HD2 PRO    61     -16.452 -12.540   3.219  0.00  0.00           H  
ATOM   1190  HD3 PRO    61     -17.022 -10.915   3.438  0.00  0.00           H  
HETATM 1191  O   T3P    61     -30.315 -16.936 -13.557  0.00  0.00           O  
HETATM 1192  H1  T3P    61     -30.729 -16.351 -12.923  0.00  0.00           H  
HETATM 1193  H2  T3P    61     -30.888 -16.904 -14.323  0.00  0.00           H  
ATOM   1194  N   PRO    62     -12.219  -8.994   1.978  0.00  0.00           N  
ATOM   1195  CA  PRO    62     -12.608  -7.526   2.092  0.00  0.00           C  
ATOM   1196  C   PRO    62     -13.478  -7.008   0.945  0.00  0.00           C  
ATOM   1197  O   PRO    62     -13.468  -7.526  -0.152  0.00  0.00           O  
ATOM   1198  CB  PRO    62     -11.242  -6.799   2.187  0.00  0.00           C  
ATOM   1199  CG  PRO    62     -10.113  -7.810   2.398  0.00  0.00           C  
ATOM   1200  CD  PRO    62     -10.773  -9.075   1.855  0.00  0.00           C  
ATOM   1201  HA  PRO    62     -13.133  -7.415   3.041  0.00  0.00           H  
ATOM   1202  HB2 PRO    62     -11.069  -6.203   1.290  0.00  0.00           H  
ATOM   1203  HB3 PRO    62     -11.195  -6.095   3.018  0.00  0.00           H  
ATOM   1204  HG2 PRO    62      -9.148  -7.509   1.989  0.00  0.00           H  
ATOM   1205  HG3 PRO    62      -9.916  -8.001   3.453  0.00  0.00           H  
ATOM   1206  HD2 PRO    62     -10.579  -9.216   0.791  0.00  0.00           H  
ATOM   1207  HD3 PRO    62     -10.386  -9.926   2.415  0.00  0.00           H  
HETATM 1208  O   T3P    62     -18.713  31.916  12.895  0.00  0.00           O  
HETATM 1209  H1  T3P    62     -19.154  31.360  13.538  0.00  0.00           H  
HETATM 1210  H2  T3P    62     -17.870  31.488  12.747  0.00  0.00           H  
ATOM   1211  N   PHE    63     -14.357  -5.981   1.229  0.00  0.00           N  
ATOM   1212  CA  PHE    63     -15.281  -5.121   0.373  0.00  0.00           C  
ATOM   1213  C   PHE    63     -15.663  -3.827   1.040  0.00  0.00           C  
ATOM   1214  O   PHE    63     -15.457  -3.634   2.271  0.00  0.00           O  
ATOM   1215  CB  PHE    63     -16.475  -5.955  -0.256  0.00  0.00           C  
ATOM   1216  CG  PHE    63     -17.547  -6.369   0.772  0.00  0.00           C  
ATOM   1217  CD1 PHE    63     -17.429  -7.608   1.466  0.00  0.00           C  
ATOM   1218  CD2 PHE    63     -18.652  -5.527   1.140  0.00  0.00           C  
ATOM   1219  CE1 PHE    63     -18.429  -8.017   2.314  0.00  0.00           C  
ATOM   1220  CE2 PHE    63     -19.649  -5.972   1.957  0.00  0.00           C  
ATOM   1221  CZ  PHE    63     -19.530  -7.251   2.543  0.00  0.00           C  
ATOM   1222  H   PHE    63     -14.386  -5.717   2.203  0.00  0.00           H  
ATOM   1223  HA  PHE    63     -14.691  -4.845  -0.501  0.00  0.00           H  
ATOM   1224  HB2 PHE    63     -17.036  -5.350  -0.969  0.00  0.00           H  
ATOM   1225  HB3 PHE    63     -15.976  -6.683  -0.896  0.00  0.00           H  
ATOM   1226  HD1 PHE    63     -16.612  -8.252   1.176  0.00  0.00           H  
ATOM   1227  HD2 PHE    63     -18.594  -4.521   0.752  0.00  0.00           H  
ATOM   1228  HE1 PHE    63     -18.213  -8.894   2.907  0.00  0.00           H  
ATOM   1229  HE2 PHE    63     -20.389  -5.231   2.225  0.00  0.00           H  
ATOM   1230  HZ  PHE    63     -20.323  -7.583   3.197  0.00  0.00           H  
HETATM 1231  O   T3P    63       0.999 -36.303  12.416  0.00  0.00           O  
HETATM 1232  H1  T3P    63       0.398 -36.826  11.886  0.00  0.00           H  
HETATM 1233  H2  T3P    63       0.633 -35.419  12.393  0.00  0.00           H  
ATOM   1234  N   LEU    64     -16.237  -3.006   0.210  0.00  0.00           N  
ATOM   1235  CA  LEU    64     -16.644  -1.670   0.480  0.00  0.00           C  
ATOM   1236  C   LEU    64     -17.985  -1.407  -0.094  0.00  0.00           C  
ATOM   1237  O   LEU    64     -18.130  -1.352  -1.315  0.00  0.00           O  
ATOM   1238  CB  LEU    64     -15.641  -0.688  -0.167  0.00  0.00           C  
ATOM   1239  CG  LEU    64     -15.904   0.851  -0.167  0.00  0.00           C  
ATOM   1240  CD1 LEU    64     -16.340   1.434   1.211  0.00  0.00           C  
ATOM   1241  CD2 LEU    64     -14.766   1.657  -0.745  0.00  0.00           C  
ATOM   1242  H   LEU    64     -16.356  -3.343  -0.734  0.00  0.00           H  
ATOM   1243  HA  LEU    64     -16.669  -1.423   1.542  0.00  0.00           H  
ATOM   1244  HB2 LEU    64     -14.666  -0.776   0.313  0.00  0.00           H  
ATOM   1245  HB3 LEU    64     -15.537  -1.016  -1.201  0.00  0.00           H  
ATOM   1246  HG  LEU    64     -16.761   0.967  -0.832  0.00  0.00           H  
ATOM   1247 HD11 LEU    64     -17.091   2.222   1.152  0.00  0.00           H  
ATOM   1248 HD12 LEU    64     -16.683   0.631   1.863  0.00  0.00           H  
ATOM   1249 HD13 LEU    64     -15.460   1.856   1.697  0.00  0.00           H  
ATOM   1250 HD21 LEU    64     -15.262   2.365  -1.408  0.00  0.00           H  
ATOM   1251 HD22 LEU    64     -14.200   2.232  -0.011  0.00  0.00           H  
ATOM   1252 HD23 LEU    64     -14.067   1.058  -1.328  0.00  0.00           H  
HETATM 1253  O   T3P    64       4.576 -28.300 -22.939  0.00  0.00           O  
HETATM 1254  H1  T3P    64       5.037 -27.582 -23.373  0.00  0.00           H  
HETATM 1255  H2  T3P    64       5.258 -28.764 -22.453  0.00  0.00           H  
HETATM 1256  O   T3P    65      22.914  38.382  -8.315  0.00  0.00           O  
HETATM 1257  H1  T3P    65      22.146  37.816  -8.395  0.00  0.00           H  
HETATM 1258  H2  T3P    65      23.177  38.559  -9.218  0.00  0.00           H  
ATOM   1259  N   THR    65     -18.931  -1.232   0.828  0.00  0.00           N  
ATOM   1260  CA  THR    65     -20.310  -0.749   0.519  0.00  0.00           C  
ATOM   1261  C   THR    65     -20.166   0.763   0.679  0.00  0.00           C  
ATOM   1262  O   THR    65     -20.074   1.323   1.799  0.00  0.00           O  
ATOM   1263  CB  THR    65     -21.378  -1.320   1.547  0.00  0.00           C  
ATOM   1264  CG2 THR    65     -21.829  -2.788   1.202  0.00  0.00           C  
ATOM   1265  OG1 THR    65     -20.897  -1.374   2.879  0.00  0.00           O  
ATOM   1266  H   THR    65     -18.866  -1.266   1.835  0.00  0.00           H  
ATOM   1267  HA  THR    65     -20.653  -1.005  -0.484  0.00  0.00           H  
ATOM   1268  HB  THR    65     -22.262  -0.695   1.670  0.00  0.00           H  
ATOM   1269  HG1 THR    65     -20.866  -0.496   3.266  0.00  0.00           H  
ATOM   1270 HG21 THR    65     -22.407  -2.744   0.279  0.00  0.00           H  
ATOM   1271 HG22 THR    65     -20.972  -3.441   1.032  0.00  0.00           H  
ATOM   1272 HG23 THR    65     -22.442  -3.242   1.981  0.00  0.00           H  
ATOM   1273  N   PHE    66     -20.322   1.466  -0.457  0.00  0.00           N  
ATOM   1274  CA  PHE    66     -20.412   2.945  -0.451  0.00  0.00           C  
ATOM   1275  C   PHE    66     -21.925   3.308  -0.521  0.00  0.00           C  
ATOM   1276  O   PHE    66     -22.543   3.459  -1.572  0.00  0.00           O  
ATOM   1277  CB  PHE    66     -19.600   3.468  -1.633  0.00  0.00           C  
ATOM   1278  CG  PHE    66     -19.217   4.972  -1.541  0.00  0.00           C  
ATOM   1279  CD1 PHE    66     -20.255   5.882  -1.805  0.00  0.00           C  
ATOM   1280  CD2 PHE    66     -17.966   5.443  -1.016  0.00  0.00           C  
ATOM   1281  CE1 PHE    66     -20.001   7.220  -1.591  0.00  0.00           C  
ATOM   1282  CE2 PHE    66     -17.694   6.786  -0.786  0.00  0.00           C  
ATOM   1283  CZ  PHE    66     -18.736   7.634  -1.174  0.00  0.00           C  
ATOM   1284  H   PHE    66     -20.563   0.962  -1.299  0.00  0.00           H  
ATOM   1285  HA  PHE    66     -20.081   3.242   0.544  0.00  0.00           H  
ATOM   1286  HB2 PHE    66     -18.622   3.007  -1.765  0.00  0.00           H  
ATOM   1287  HB3 PHE    66     -20.101   3.221  -2.569  0.00  0.00           H  
ATOM   1288  HD1 PHE    66     -21.193   5.618  -2.270  0.00  0.00           H  
ATOM   1289  HD2 PHE    66     -17.262   4.722  -0.628  0.00  0.00           H  
ATOM   1290  HE1 PHE    66     -20.719   7.988  -1.836  0.00  0.00           H  
ATOM   1291  HE2 PHE    66     -16.754   7.063  -0.332  0.00  0.00           H  
ATOM   1292  HZ  PHE    66     -18.639   8.698  -1.021  0.00  0.00           H  
HETATM 1293  O   T3P    66      -8.092  15.032  22.594  0.00  0.00           O  
HETATM 1294  H1  T3P    66      -7.183  14.888  22.856  0.00  0.00           H  
HETATM 1295  H2  T3P    66      -8.577  15.061  23.419  0.00  0.00           H  
ATOM   1296  N   ASN    67     -22.513   3.240   0.683  0.00  0.00           N  
ATOM   1297  CA  ASN    67     -23.987   3.433   0.987  0.00  0.00           C  
ATOM   1298  C   ASN    67     -24.827   2.320   0.491  0.00  0.00           C  
ATOM   1299  O   ASN    67     -25.644   2.462  -0.408  0.00  0.00           O  
ATOM   1300  CB  ASN    67     -24.551   4.813   0.499  0.00  0.00           C  
ATOM   1301  CG  ASN    67     -23.732   5.977   1.053  0.00  0.00           C  
ATOM   1302  ND2 ASN    67     -23.239   6.848   0.166  0.00  0.00           N  
ATOM   1303  OD1 ASN    67     -23.575   6.088   2.274  0.00  0.00           O  
ATOM   1304  H   ASN    67     -21.844   3.251   1.439  0.00  0.00           H  
ATOM   1305  HA  ASN    67     -23.924   3.307   2.068  0.00  0.00           H  
ATOM   1306  HB2 ASN    67     -24.619   4.915  -0.584  0.00  0.00           H  
ATOM   1307  HB3 ASN    67     -25.576   4.982   0.829  0.00  0.00           H  
ATOM   1308 HD21 ASN    67     -23.342   6.608  -0.810  0.00  0.00           H  
ATOM   1309 HD22 ASN    67     -22.728   7.652   0.502  0.00  0.00           H  
HETATM 1310  O   T3P    67       1.390  40.303 -20.224  0.00  0.00           O  
HETATM 1311  H1  T3P    67       0.603  40.519 -20.725  0.00  0.00           H  
HETATM 1312  H2  T3P    67       1.157  39.508 -19.744  0.00  0.00           H  
ATOM   1313  N   GLY    68     -24.536   1.141   0.993  0.00  1.27           N  
ATOM   1314  CA  GLY    68     -25.229  -0.082   0.714  0.00  1.27           C  
ATOM   1315  C   GLY    68     -24.724  -0.635  -0.624  0.00  1.27           C  
ATOM   1316  O   GLY    68     -24.519  -1.814  -0.861  0.00  1.27           O  
ATOM   1317  H   GLY    68     -23.929   1.133   1.801  0.00  1.27           H  
ATOM   1318  HA2 GLY    68     -24.972  -0.630   1.620  0.00  1.27           H  
ATOM   1319  HA3 GLY    68     -26.318  -0.064   0.752  0.00  1.27           H  
HETATM 1320  O   T3P    68      12.521  -2.447   7.809  0.00  0.00           O  
HETATM 1321  H1  T3P    68      13.454  -2.656   7.754  0.00  0.00           H  
HETATM 1322  H2  T3P    68      12.079  -3.284   7.668  0.00  0.00           H  
ATOM   1323  N   ASP    69     -24.443   0.210  -1.613  0.00  0.37           N  
ATOM   1324  CA  ASP    69     -23.937  -0.139  -2.914  0.00  0.37           C  
ATOM   1325  C   ASP    69     -22.479  -0.599  -2.830  0.00  0.37           C  
ATOM   1326  O   ASP    69     -21.622   0.245  -2.552  0.00  0.37           O  
ATOM   1327  CB  ASP    69     -24.109   1.081  -3.853  0.00  0.37           C  
ATOM   1328  CG  ASP    69     -23.847   0.962  -5.350  0.00  0.37           C  
ATOM   1329  OD1 ASP    69     -23.498   2.060  -5.907  0.00  0.37           O  
ATOM   1330  OD2 ASP    69     -24.014  -0.080  -5.977  0.00  0.37           O1-
ATOM   1331  H   ASP    69     -24.583   1.203  -1.492  0.00  0.37           H  
ATOM   1332  HA  ASP    69     -24.505  -0.941  -3.386  0.00  0.37           H  
ATOM   1333  HB2 ASP    69     -25.131   1.444  -3.742  0.00  0.37           H  
ATOM   1334  HB3 ASP    69     -23.354   1.796  -3.528  0.00  0.37           H  
HETATM 1335  O   T3P    69      -2.893  33.783   3.631  0.00  0.00           O  
HETATM 1336  H1  T3P    69      -3.588  33.626   2.991  0.00  0.00           H  
HETATM 1337  H2  T3P    69      -2.171  33.224   3.343  0.00  0.00           H  
HETATM 1338  O   T3P    70      -6.037 -23.919   7.274  0.00  0.00           O  
HETATM 1339  H1  T3P    70      -5.786 -23.830   6.355  0.00  0.00           H  
HETATM 1340  H2  T3P    70      -6.848 -23.417   7.352  0.00  0.00           H  
ATOM   1341  N   VAL    70     -22.248  -1.912  -3.012  0.00  2.48           N  
ATOM   1342  CA  VAL    70     -20.893  -2.500  -3.029  0.00  2.48           C  
ATOM   1343  C   VAL    70     -20.281  -2.292  -4.392  0.00  2.48           C  
ATOM   1344  O   VAL    70     -20.955  -2.491  -5.388  0.00  2.48           O  
ATOM   1345  CB  VAL    70     -20.821  -3.976  -2.650  0.00  2.48           C  
ATOM   1346  CG1 VAL    70     -21.694  -4.858  -3.552  0.00  2.48           C  
ATOM   1347  CG2 VAL    70     -19.378  -4.538  -2.786  0.00  2.48           C  
ATOM   1348  H   VAL    70     -23.017  -2.463  -3.366  0.00  2.48           H  
ATOM   1349  HA  VAL    70     -20.323  -2.050  -2.216  0.00  2.48           H  
ATOM   1350  HB  VAL    70     -21.198  -4.243  -1.663  0.00  2.48           H  
ATOM   1351 HG11 VAL    70     -21.621  -5.803  -3.013  0.00  2.48           H  
ATOM   1352 HG12 VAL    70     -22.753  -4.627  -3.665  0.00  2.48           H  
ATOM   1353 HG13 VAL    70     -21.215  -5.110  -4.499  0.00  2.48           H  
ATOM   1354 HG21 VAL    70     -19.082  -4.446  -3.831  0.00  2.48           H  
ATOM   1355 HG22 VAL    70     -18.690  -3.950  -2.179  0.00  2.48           H  
ATOM   1356 HG23 VAL    70     -19.263  -5.567  -2.445  0.00  2.48           H  
ATOM   1357  N   LYS    71     -19.107  -1.584  -4.312  0.00  0.00           N  
ATOM   1358  CA  LYS    71     -18.499  -1.170  -5.520  0.00  0.00           C  
ATOM   1359  C   LYS    71     -17.456  -2.245  -5.872  0.00  0.00           C  
ATOM   1360  O   LYS    71     -16.336  -2.159  -5.461  0.00  0.00           O  
ATOM   1361  CB  LYS    71     -17.843   0.220  -5.159  0.00  0.00           C  
ATOM   1362  CG  LYS    71     -18.917   1.318  -4.820  0.00  0.00           C  
ATOM   1363  CD  LYS    71     -19.898   1.660  -5.945  0.00  0.00           C  
ATOM   1364  CE  LYS    71     -19.398   2.059  -7.323  0.00  0.00           C  
ATOM   1365  NZ  LYS    71     -20.515   2.519  -8.175  0.00  0.00           N1+
ATOM   1366  H   LYS    71     -18.556  -1.706  -3.475  0.00  0.00           H  
ATOM   1367  HA  LYS    71     -19.158  -0.983  -6.369  0.00  0.00           H  
ATOM   1368  HB2 LYS    71     -17.242  -0.005  -4.278  0.00  0.00           H  
ATOM   1369  HB3 LYS    71     -17.175   0.681  -5.886  0.00  0.00           H  
ATOM   1370  HG2 LYS    71     -19.490   1.038  -3.936  0.00  0.00           H  
ATOM   1371  HG3 LYS    71     -18.319   2.154  -4.456  0.00  0.00           H  
ATOM   1372  HD2 LYS    71     -20.718   0.950  -6.054  0.00  0.00           H  
ATOM   1373  HD3 LYS    71     -20.295   2.587  -5.531  0.00  0.00           H  
ATOM   1374  HE2 LYS    71     -18.640   2.838  -7.238  0.00  0.00           H  
ATOM   1375  HE3 LYS    71     -18.733   1.279  -7.692  0.00  0.00           H  
ATOM   1376  HZ1 LYS    71     -21.074   3.248  -7.756  0.00  0.00           H  
ATOM   1377  HZ2 LYS    71     -20.189   2.944  -9.031  0.00  0.00           H  
ATOM   1378  HZ3 LYS    71     -21.100   1.757  -8.487  0.00  0.00           H  
HETATM 1379  O   T3P    71      -0.732  25.475 -24.724  0.00  0.00           O  
HETATM 1380  H1  T3P    71       0.052  25.196 -24.250  0.00  0.00           H  
HETATM 1381  H2  T3P    71      -1.131  26.135 -24.158  0.00  0.00           H  
HETATM 1382  O   T3P    72      14.691 -21.315   7.353  0.00  0.00           O  
HETATM 1383  H1  T3P    72      14.089 -20.574   7.280  0.00  0.00           H  
HETATM 1384  H2  T3P    72      15.343 -21.031   7.995  0.00  0.00           H  
ATOM   1385  N   THR    72     -17.914  -3.287  -6.604  0.00  0.00           N  
ATOM   1386  CA  THR    72     -17.096  -4.529  -6.914  0.00  0.00           C  
ATOM   1387  C   THR    72     -16.025  -4.243  -8.021  0.00  0.00           C  
ATOM   1388  O   THR    72     -15.175  -5.109  -8.163  0.00  0.00           O  
ATOM   1389  CB  THR    72     -18.076  -5.551  -7.565  0.00  0.00           C  
ATOM   1390  CG2 THR    72     -19.023  -6.123  -6.529  0.00  0.00           C  
ATOM   1391  OG1 THR    72     -18.955  -5.016  -8.510  0.00  0.00           O  
ATOM   1392  H   THR    72     -18.798  -3.204  -7.086  0.00  0.00           H  
ATOM   1393  HA  THR    72     -16.524  -4.825  -6.035  0.00  0.00           H  
ATOM   1394  HB  THR    72     -17.555  -6.444  -7.910  0.00  0.00           H  
ATOM   1395  HG1 THR    72     -18.446  -4.807  -9.297  0.00  0.00           H  
ATOM   1396 HG21 THR    72     -19.684  -6.763  -7.114  0.00  0.00           H  
ATOM   1397 HG22 THR    72     -18.437  -6.623  -5.758  0.00  0.00           H  
ATOM   1398 HG23 THR    72     -19.637  -5.376  -6.026  0.00  0.00           H  
ATOM   1399  N   ASP    73     -16.191  -3.130  -8.843  0.00  0.00           N  
ATOM   1400  CA  ASP    73     -15.127  -2.607  -9.768  0.00  0.00           C  
ATOM   1401  C   ASP    73     -13.814  -2.255  -9.054  0.00  0.00           C  
ATOM   1402  O   ASP    73     -13.397  -1.088  -9.118  0.00  0.00           O  
ATOM   1403  CB  ASP    73     -15.648  -1.551 -10.736  0.00  0.00           C  
ATOM   1404  CG  ASP    73     -16.509  -1.977 -11.930  0.00  0.00           C  
ATOM   1405  OD1 ASP    73     -16.280  -2.914 -12.692  0.00  0.00           O  
ATOM   1406  OD2 ASP    73     -17.364  -1.169 -12.308  0.00  0.00           O1-
ATOM   1407  H   ASP    73     -17.063  -2.621  -8.866  0.00  0.00           H  
ATOM   1408  HA  ASP    73     -14.861  -3.431 -10.432  0.00  0.00           H  
ATOM   1409  HB2 ASP    73     -16.205  -0.866 -10.097  0.00  0.00           H  
ATOM   1410  HB3 ASP    73     -14.780  -1.045 -11.157  0.00  0.00           H  
HETATM 1411  O   T3P    73      -7.003 -33.607 -20.547  0.00  0.00           O  
HETATM 1412  H1  T3P    73      -7.364 -34.031 -19.769  0.00  0.00           H  
HETATM 1413  H2  T3P    73      -6.205 -33.178 -20.238  0.00  0.00           H  
HETATM 1414  O   T3P    74      -2.865 -15.900 -29.883  0.00  0.00           O  
HETATM 1415  H1  T3P    74      -3.646 -16.440 -29.759  0.00  0.00           H  
HETATM 1416  H2  T3P    74      -3.008 -15.460 -30.722  0.00  0.00           H  
ATOM   1417  N   VAL    74     -13.201  -3.286  -8.422  0.00  0.00           N  
ATOM   1418  CA  VAL    74     -12.069  -3.122  -7.573  0.00  0.00           C  
ATOM   1419  C   VAL    74     -10.776  -2.657  -8.274  0.00  0.00           C  
ATOM   1420  O   VAL    74      -9.739  -2.363  -7.650  0.00  0.00           O  
ATOM   1421  CB  VAL    74     -11.671  -4.465  -6.760  0.00  0.00           C  
ATOM   1422  CG1 VAL    74     -12.846  -4.943  -5.858  0.00  0.00           C  
ATOM   1423  CG2 VAL    74     -11.092  -5.548  -7.699  0.00  0.00           C  
ATOM   1424  H   VAL    74     -13.619  -4.201  -8.516  0.00  0.00           H  
ATOM   1425  HA  VAL    74     -12.231  -2.315  -6.858  0.00  0.00           H  
ATOM   1426  HB  VAL    74     -10.896  -4.191  -6.044  0.00  0.00           H  
ATOM   1427 HG11 VAL    74     -13.374  -4.106  -5.402  0.00  0.00           H  
ATOM   1428 HG12 VAL    74     -13.524  -5.523  -6.484  0.00  0.00           H  
ATOM   1429 HG13 VAL    74     -12.462  -5.585  -5.065  0.00  0.00           H  
ATOM   1430 HG21 VAL    74     -10.132  -5.285  -8.143  0.00  0.00           H  
ATOM   1431 HG22 VAL    74     -10.891  -6.435  -7.099  0.00  0.00           H  
ATOM   1432 HG23 VAL    74     -11.661  -5.684  -8.619  0.00  0.00           H  
ATOM   1433  N   ASN    75     -10.743  -2.711  -9.622  0.00  0.00           N  
ATOM   1434  CA  ASN    75      -9.623  -2.220 -10.426  0.00  0.00           C  
ATOM   1435  C   ASN    75      -9.612  -0.708 -10.525  0.00  0.00           C  
ATOM   1436  O   ASN    75      -8.663  -0.127 -11.030  0.00  0.00           O  
ATOM   1437  CB  ASN    75      -9.574  -2.752 -11.873  0.00  0.00           C  
ATOM   1438  CG  ASN    75      -9.233  -4.225 -12.007  0.00  0.00           C  
ATOM   1439  ND2 ASN    75      -8.369  -4.572 -12.922  0.00  0.00           N  
ATOM   1440  OD1 ASN    75      -9.769  -4.985 -11.277  0.00  0.00           O  
ATOM   1441  H   ASN    75     -11.507  -3.213 -10.053  0.00  0.00           H  
ATOM   1442  HA  ASN    75      -8.713  -2.566  -9.937  0.00  0.00           H  
ATOM   1443  HB2 ASN    75     -10.498  -2.670 -12.446  0.00  0.00           H  
ATOM   1444  HB3 ASN    75      -8.856  -2.308 -12.561  0.00  0.00           H  
ATOM   1445 HD21 ASN    75      -8.135  -3.795 -13.524  0.00  0.00           H  
ATOM   1446 HD22 ASN    75      -8.080  -5.532 -13.037  0.00  0.00           H  
HETATM 1447  O   T3P    75      33.485   6.976  28.305  0.00  0.00           O  
HETATM 1448  H1  T3P    75      33.110   7.792  27.974  0.00  0.00           H  
HETATM 1449  H2  T3P    75      33.626   6.442  27.523  0.00  0.00           H  
ATOM   1450  N   LYS    76     -10.669  -0.023 -10.105  0.00  0.00           N  
ATOM   1451  CA  LYS    76     -10.980   1.431 -10.371  0.00  0.00           C  
ATOM   1452  C   LYS    76     -11.908   1.980  -9.263  0.00  0.00           C  
ATOM   1453  O   LYS    76     -12.644   2.940  -9.404  0.00  0.00           O  
ATOM   1454  CB  LYS    76     -11.371   1.742 -11.738  0.00  0.00           C  
ATOM   1455  CG  LYS    76     -12.518   0.947 -12.288  0.00  0.00           C  
ATOM   1456  CD  LYS    76     -12.948   1.445 -13.633  0.00  0.00           C  
ATOM   1457  CE  LYS    76     -12.218   0.865 -14.891  0.00  0.00           C  
ATOM   1458  NZ  LYS    76     -12.991  -0.330 -15.350  0.00  0.00           N1+
ATOM   1459  H   LYS    76     -11.401  -0.517  -9.615  0.00  0.00           H  
ATOM   1460  HA  LYS    76     -10.037   1.950 -10.199  0.00  0.00           H  
ATOM   1461  HB2 LYS    76     -11.652   2.795 -11.755  0.00  0.00           H  
ATOM   1462  HB3 LYS    76     -10.487   1.594 -12.357  0.00  0.00           H  
ATOM   1463  HG2 LYS    76     -12.271  -0.112 -12.221  0.00  0.00           H  
ATOM   1464  HG3 LYS    76     -13.410   1.059 -11.671  0.00  0.00           H  
ATOM   1465  HD2 LYS    76     -14.038   1.434 -13.639  0.00  0.00           H  
ATOM   1466  HD3 LYS    76     -12.727   2.510 -13.708  0.00  0.00           H  
ATOM   1467  HE2 LYS    76     -12.007   1.547 -15.715  0.00  0.00           H  
ATOM   1468  HE3 LYS    76     -11.249   0.459 -14.601  0.00  0.00           H  
ATOM   1469  HZ1 LYS    76     -13.904  -0.220 -15.770  0.00  0.00           H  
ATOM   1470  HZ2 LYS    76     -12.273  -0.763 -15.912  0.00  0.00           H  
ATOM   1471  HZ3 LYS    76     -13.124  -0.979 -14.588  0.00  0.00           H  
HETATM 1472  O   T3P    76      -2.314  22.806 -33.765  0.00  0.00           O  
HETATM 1473  H1  T3P    76      -2.424  22.899 -32.819  0.00  0.00           H  
HETATM 1474  H2  T3P    76      -1.908  21.946 -33.876  0.00  0.00           H  
ATOM   1475  N   ILE    77     -11.766   1.405  -8.045  0.00  0.00           N  
ATOM   1476  CA  ILE    77     -12.434   1.826  -6.818  0.00  0.00           C  
ATOM   1477  C   ILE    77     -11.700   3.127  -6.311  0.00  0.00           C  
ATOM   1478  O   ILE    77     -12.435   4.029  -5.833  0.00  0.00           O  
ATOM   1479  CB  ILE    77     -12.432   0.675  -5.809  0.00  0.00           C  
ATOM   1480  CG1 ILE    77     -13.444   1.018  -4.686  0.00  0.00           C  
ATOM   1481  CG2 ILE    77     -11.059   0.219  -5.165  0.00  0.00           C  
ATOM   1482  CD1 ILE    77     -13.727  -0.211  -3.784  0.00  0.00           C  
ATOM   1483  H   ILE    77     -10.997   0.757  -7.956  0.00  0.00           H  
ATOM   1484  HA  ILE    77     -13.465   2.095  -7.049  0.00  0.00           H  
ATOM   1485  HB  ILE    77     -12.965  -0.159  -6.267  0.00  0.00           H  
ATOM   1486 HG12 ILE    77     -13.202   1.896  -4.087  0.00  0.00           H  
ATOM   1487 HG13 ILE    77     -14.432   1.316  -5.039  0.00  0.00           H  
ATOM   1488 HG21 ILE    77     -10.358   0.039  -5.980  0.00  0.00           H  
ATOM   1489 HG22 ILE    77     -10.698   0.850  -4.352  0.00  0.00           H  
ATOM   1490 HG23 ILE    77     -11.252  -0.752  -4.708  0.00  0.00           H  
ATOM   1491 HD11 ILE    77     -13.850  -1.131  -4.355  0.00  0.00           H  
ATOM   1492 HD12 ILE    77     -12.988  -0.362  -2.997  0.00  0.00           H  
ATOM   1493 HD13 ILE    77     -14.687  -0.024  -3.303  0.00  0.00           H  
HETATM 1494  O   T3P    77       7.875  36.170 -17.465  0.00  0.00           O  
HETATM 1495  H1  T3P    77       8.306  35.318 -17.404  0.00  0.00           H  
HETATM 1496  H2  T3P    77       8.367  36.640 -18.139  0.00  0.00           H  
ATOM   1497  N   GLU    78     -10.385   3.228  -6.586  0.00  0.00           N  
ATOM   1498  CA  GLU    78      -9.533   4.372  -6.343  0.00  0.00           C  
ATOM   1499  C   GLU    78     -10.089   5.630  -7.105  0.00  0.00           C  
ATOM   1500  O   GLU    78     -10.225   6.700  -6.499  0.00  0.00           O  
ATOM   1501  CB  GLU    78      -8.048   4.146  -6.667  0.00  0.00           C  
ATOM   1502  CG  GLU    78      -7.474   2.855  -5.963  0.00  0.00           C  
ATOM   1503  CD  GLU    78      -7.630   1.596  -6.782  0.00  0.00           C  
ATOM   1504  OE1 GLU    78      -8.319   1.630  -7.847  0.00  0.00           O  
ATOM   1505  OE2 GLU    78      -7.275   0.547  -6.315  0.00  0.00           O1-
ATOM   1506  H   GLU    78     -10.012   2.448  -7.108  0.00  0.00           H  
ATOM   1507  HA  GLU    78      -9.679   4.573  -5.282  0.00  0.00           H  
ATOM   1508  HB2 GLU    78      -7.818   4.253  -7.727  0.00  0.00           H  
ATOM   1509  HB3 GLU    78      -7.506   4.988  -6.238  0.00  0.00           H  
ATOM   1510  HG2 GLU    78      -6.412   3.099  -5.967  0.00  0.00           H  
ATOM   1511  HG3 GLU    78      -7.759   2.761  -4.915  0.00  0.00           H  
HETATM 1512  O   T3P    78     -15.274   8.651  13.527  0.00  0.00           O  
HETATM 1513  H1  T3P    78     -15.895   8.220  12.939  0.00  0.00           H  
HETATM 1514  H2  T3P    78     -14.596   8.997  12.947  0.00  0.00           H  
ATOM   1515  N   GLU    79     -10.451   5.448  -8.400  0.00  0.00           N  
ATOM   1516  CA  GLU    79     -11.057   6.477  -9.232  0.00  0.00           C  
ATOM   1517  C   GLU    79     -12.511   6.893  -8.865  0.00  0.00           C  
ATOM   1518  O   GLU    79     -12.841   8.058  -9.100  0.00  0.00           O  
ATOM   1519  CB  GLU    79     -11.038   5.991 -10.709  0.00  0.00           C  
ATOM   1520  CG  GLU    79      -9.739   5.324 -11.210  0.00  0.00           C  
ATOM   1521  CD  GLU    79      -9.613   5.029 -12.650  0.00  0.00           C  
ATOM   1522  OE1 GLU    79      -8.632   4.498 -13.125  0.00  0.00           O  
ATOM   1523  OE2 GLU    79     -10.499   5.396 -13.426  0.00  0.00           O1-
ATOM   1524  H   GLU    79     -10.166   4.608  -8.883  0.00  0.00           H  
ATOM   1525  HA  GLU    79     -10.376   7.327  -9.248  0.00  0.00           H  
ATOM   1526  HB2 GLU    79     -11.810   5.251 -10.917  0.00  0.00           H  
ATOM   1527  HB3 GLU    79     -11.212   6.903 -11.280  0.00  0.00           H  
ATOM   1528  HG2 GLU    79      -8.842   5.838 -10.866  0.00  0.00           H  
ATOM   1529  HG3 GLU    79      -9.713   4.328 -10.768  0.00  0.00           H  
HETATM 1530  O   T3P    79       0.154 -17.817  36.906  0.00  0.00           O  
HETATM 1531  H1  T3P    79       1.111 -17.798  36.907  0.00  0.00           H  
HETATM 1532  H2  T3P    79      -0.070 -18.633  36.457  0.00  0.00           H  
ATOM   1533  N   PHE    80     -13.344   5.914  -8.445  0.00  0.00           N  
ATOM   1534  CA  PHE    80     -14.701   6.129  -8.067  0.00  0.00           C  
ATOM   1535  C   PHE    80     -14.780   6.946  -6.764  0.00  0.00           C  
ATOM   1536  O   PHE    80     -15.561   7.868  -6.681  0.00  0.00           O  
ATOM   1537  CB  PHE    80     -15.417   4.747  -8.006  0.00  0.00           C  
ATOM   1538  CG  PHE    80     -16.574   4.727  -7.016  0.00  0.00           C  
ATOM   1539  CD1 PHE    80     -17.761   5.349  -7.414  0.00  0.00           C  
ATOM   1540  CD2 PHE    80     -16.450   4.377  -5.649  0.00  0.00           C  
ATOM   1541  CE1 PHE    80     -18.808   5.577  -6.506  0.00  0.00           C  
ATOM   1542  CE2 PHE    80     -17.529   4.612  -4.798  0.00  0.00           C  
ATOM   1543  CZ  PHE    80     -18.669   5.183  -5.216  0.00  0.00           C  
ATOM   1544  H   PHE    80     -12.914   5.005  -8.355  0.00  0.00           H  
ATOM   1545  HA  PHE    80     -15.221   6.720  -8.820  0.00  0.00           H  
ATOM   1546  HB2 PHE    80     -15.851   4.475  -8.969  0.00  0.00           H  
ATOM   1547  HB3 PHE    80     -14.739   3.940  -7.731  0.00  0.00           H  
ATOM   1548  HD1 PHE    80     -17.824   5.585  -8.466  0.00  0.00           H  
ATOM   1549  HD2 PHE    80     -15.592   3.783  -5.370  0.00  0.00           H  
ATOM   1550  HE1 PHE    80     -19.702   6.058  -6.875  0.00  0.00           H  
ATOM   1551  HE2 PHE    80     -17.392   4.333  -3.763  0.00  0.00           H  
ATOM   1552  HZ  PHE    80     -19.447   5.353  -4.487  0.00  0.00           H  
HETATM 1553  O   T3P    80      -9.219  22.262   1.133  0.00  0.00           O  
HETATM 1554  H1  T3P    80     -10.020  21.968   1.567  0.00  0.00           H  
HETATM 1555  H2  T3P    80      -9.197  21.769   0.312  0.00  0.00           H  
ATOM   1556  N   LEU    81     -13.785   6.637  -5.872  0.00  0.00           N  
ATOM   1557  CA  LEU    81     -13.591   7.244  -4.644  0.00  0.00           C  
ATOM   1558  C   LEU    81     -12.992   8.634  -4.752  0.00  0.00           C  
ATOM   1559  O   LEU    81     -13.405   9.530  -4.036  0.00  0.00           O  
ATOM   1560  CB  LEU    81     -12.763   6.440  -3.678  0.00  0.00           C  
ATOM   1561  CG  LEU    81     -13.532   5.246  -3.016  0.00  0.00           C  
ATOM   1562  CD1 LEU    81     -12.512   4.254  -2.443  0.00  0.00           C  
ATOM   1563  CD2 LEU    81     -14.462   5.698  -1.848  0.00  0.00           C  
ATOM   1564  H   LEU    81     -13.288   5.757  -5.872  0.00  0.00           H  
ATOM   1565  HA  LEU    81     -14.619   7.328  -4.292  0.00  0.00           H  
ATOM   1566  HB2 LEU    81     -11.952   6.005  -4.263  0.00  0.00           H  
ATOM   1567  HB3 LEU    81     -12.323   7.077  -2.910  0.00  0.00           H  
ATOM   1568  HG  LEU    81     -14.122   4.807  -3.820  0.00  0.00           H  
ATOM   1569 HD11 LEU    81     -11.806   4.651  -1.714  0.00  0.00           H  
ATOM   1570 HD12 LEU    81     -13.042   3.386  -2.052  0.00  0.00           H  
ATOM   1571 HD13 LEU    81     -11.847   3.984  -3.262  0.00  0.00           H  
ATOM   1572 HD21 LEU    81     -13.911   5.450  -0.941  0.00  0.00           H  
ATOM   1573 HD22 LEU    81     -14.764   6.743  -1.775  0.00  0.00           H  
ATOM   1574 HD23 LEU    81     -15.316   5.021  -1.819  0.00  0.00           H  
HETATM 1575  O   T3P    81     -17.272  -8.085 -16.573  0.00  0.00           O  
HETATM 1576  H1  T3P    81     -16.646  -7.532 -16.105  0.00  0.00           H  
HETATM 1577  H2  T3P    81     -17.707  -8.590 -15.886  0.00  0.00           H  
ATOM   1578  N   GLU    82     -12.099   8.803  -5.715  0.00  0.00           N  
ATOM   1579  CA  GLU    82     -11.590  10.141  -6.091  0.00  0.00           C  
ATOM   1580  C   GLU    82     -12.729  11.077  -6.672  0.00  0.00           C  
ATOM   1581  O   GLU    82     -12.793  12.256  -6.235  0.00  0.00           O  
ATOM   1582  CB  GLU    82     -10.361  10.083  -7.045  0.00  0.00           C  
ATOM   1583  CG  GLU    82      -9.708  11.323  -7.667  0.00  0.00           C  
ATOM   1584  CD  GLU    82      -9.198  12.315  -6.692  0.00  0.00           C  
ATOM   1585  OE1 GLU    82      -9.373  12.159  -5.507  0.00  0.00           O  
ATOM   1586  OE2 GLU    82      -8.489  13.229  -7.187  0.00  0.00           O1-
ATOM   1587  H   GLU    82     -11.783   7.959  -6.171  0.00  0.00           H  
ATOM   1588  HA  GLU    82     -11.342  10.622  -5.145  0.00  0.00           H  
ATOM   1589  HB2 GLU    82      -9.710   9.427  -6.466  0.00  0.00           H  
ATOM   1590  HB3 GLU    82     -10.688   9.442  -7.864  0.00  0.00           H  
ATOM   1591  HG2 GLU    82      -8.962  11.112  -8.433  0.00  0.00           H  
ATOM   1592  HG3 GLU    82     -10.527  11.817  -8.191  0.00  0.00           H  
HETATM 1593  O   T3P    82      -2.019  15.073 -34.598  0.00  0.00           O  
HETATM 1594  H1  T3P    82      -1.852  14.148 -34.418  0.00  0.00           H  
HETATM 1595  H2  T3P    82      -2.159  15.111 -35.544  0.00  0.00           H  
ATOM   1596  N   GLU    83     -13.678  10.534  -7.490  0.00  0.00           N  
ATOM   1597  CA  GLU    83     -14.732  11.217  -8.213  0.00  0.00           C  
ATOM   1598  C   GLU    83     -15.880  11.599  -7.364  0.00  0.00           C  
ATOM   1599  O   GLU    83     -16.436  12.715  -7.453  0.00  0.00           O  
ATOM   1600  CB  GLU    83     -15.144  10.314  -9.382  0.00  0.00           C  
ATOM   1601  CG  GLU    83     -16.208  10.894 -10.299  0.00  0.00           C  
ATOM   1602  CD  GLU    83     -16.241  10.139 -11.638  0.00  0.00           C  
ATOM   1603  OE1 GLU    83     -15.896   8.904 -11.637  0.00  0.00           O  
ATOM   1604  OE2 GLU    83     -16.588  10.711 -12.705  0.00  0.00           O1-
ATOM   1605  H   GLU    83     -13.665   9.534  -7.631  0.00  0.00           H  
ATOM   1606  HA  GLU    83     -14.424  12.163  -8.661  0.00  0.00           H  
ATOM   1607  HB2 GLU    83     -14.259  10.032  -9.953  0.00  0.00           H  
ATOM   1608  HB3 GLU    83     -15.429   9.323  -9.031  0.00  0.00           H  
ATOM   1609  HG2 GLU    83     -17.181  10.900  -9.808  0.00  0.00           H  
ATOM   1610  HG3 GLU    83     -16.004  11.940 -10.531  0.00  0.00           H  
HETATM 1611  O   T3P    83      29.489  22.730  -7.723  0.00  0.00           O  
HETATM 1612  H1  T3P    83      30.164  23.102  -8.291  0.00  0.00           H  
HETATM 1613  H2  T3P    83      28.943  22.208  -8.311  0.00  0.00           H  
HETATM 1614  O   T3P    84     -24.117 -19.611  27.021  0.00  0.00           O  
HETATM 1615  H1  T3P    84     -24.951 -19.438  27.458  0.00  0.00           H  
HETATM 1616  H2  T3P    84     -24.340 -20.208  26.306  0.00  0.00           H  
ATOM   1617  N   THR    84     -16.203  10.729  -6.382  0.00  0.00           N  
ATOM   1618  CA  THR    84     -17.434  10.799  -5.621  0.00  0.00           C  
ATOM   1619  C   THR    84     -17.309  11.764  -4.388  0.00  0.00           C  
ATOM   1620  O   THR    84     -18.330  12.444  -4.050  0.00  0.00           O  
ATOM   1621  CB  THR    84     -17.893   9.387  -5.161  0.00  0.00           C  
ATOM   1622  CG2 THR    84     -19.254   9.257  -4.346  0.00  0.00           C  
ATOM   1623  OG1 THR    84     -18.073   8.510  -6.234  0.00  0.00           O  
ATOM   1624  H   THR    84     -15.751   9.828  -6.437  0.00  0.00           H  
ATOM   1625  HA  THR    84     -18.314  11.143  -6.164  0.00  0.00           H  
ATOM   1626  HB  THR    84     -17.101   8.988  -4.527  0.00  0.00           H  
ATOM   1627  HG1 THR    84     -17.210   8.187  -6.501  0.00  0.00           H  
ATOM   1628 HG21 THR    84     -19.555   8.209  -4.345  0.00  0.00           H  
ATOM   1629 HG22 THR    84     -19.174   9.658  -3.336  0.00  0.00           H  
ATOM   1630 HG23 THR    84     -19.934   9.875  -4.932  0.00  0.00           H  
ATOM   1631  N   LEU    85     -16.099  11.768  -3.836  0.00  0.00           N  
ATOM   1632  CA  LEU    85     -15.823  12.630  -2.608  0.00  0.00           C  
ATOM   1633  C   LEU    85     -15.045  13.831  -3.221  0.00  0.00           C  
ATOM   1634  O   LEU    85     -13.836  13.578  -3.460  0.00  0.00           O  
ATOM   1635  CB  LEU    85     -15.030  11.763  -1.671  0.00  0.00           C  
ATOM   1636  CG  LEU    85     -15.659  10.421  -1.229  0.00  0.00           C  
ATOM   1637  CD1 LEU    85     -14.635   9.520  -0.457  0.00  0.00           C  
ATOM   1638  CD2 LEU    85     -16.868  10.791  -0.322  0.00  0.00           C  
ATOM   1639  H   LEU    85     -15.353  11.112  -4.021  0.00  0.00           H  
ATOM   1640  HA  LEU    85     -16.696  12.966  -2.048  0.00  0.00           H  
ATOM   1641  HB2 LEU    85     -14.026  11.557  -2.040  0.00  0.00           H  
ATOM   1642  HB3 LEU    85     -14.928  12.323  -0.741  0.00  0.00           H  
ATOM   1643  HG  LEU    85     -15.882   9.833  -2.119  0.00  0.00           H  
ATOM   1644 HD11 LEU    85     -14.132   9.919   0.424  0.00  0.00           H  
ATOM   1645 HD12 LEU    85     -15.076   8.619  -0.030  0.00  0.00           H  
ATOM   1646 HD13 LEU    85     -13.923   9.075  -1.152  0.00  0.00           H  
ATOM   1647 HD21 LEU    85     -16.824  11.767   0.162  0.00  0.00           H  
ATOM   1648 HD22 LEU    85     -17.791  10.801  -0.902  0.00  0.00           H  
ATOM   1649 HD23 LEU    85     -17.135  10.134   0.506  0.00  0.00           H  
HETATM 1650  O   T3P    85      16.619 -40.023  13.885  0.00  0.00           O  
HETATM 1651  H1  T3P    85      15.787 -39.638  14.160  0.00  0.00           H  
HETATM 1652  H2  T3P    85      16.491 -40.966  13.981  0.00  0.00           H  
HETATM 1653  O   T3P    86      28.059   4.910  -6.903  0.00  0.00           O  
HETATM 1654  H1  T3P    86      27.533   4.299  -6.387  0.00  0.00           H  
HETATM 1655  H2  T3P    86      28.950   4.799  -6.571  0.00  0.00           H  
ATOM   1656  N   THR    86     -15.696  14.920  -3.583  0.00  0.00           N  
ATOM   1657  CA  THR    86     -15.062  15.861  -4.541  0.00  0.00           C  
ATOM   1658  C   THR    86     -14.158  16.839  -3.787  0.00  0.00           C  
ATOM   1659  O   THR    86     -14.436  17.158  -2.623  0.00  0.00           O  
ATOM   1660  CB  THR    86     -16.121  16.753  -5.223  0.00  0.00           C  
ATOM   1661  CG2 THR    86     -16.850  16.085  -6.416  0.00  0.00           C  
ATOM   1662  OG1 THR    86     -17.170  17.021  -4.221  0.00  0.00           O  
ATOM   1663  H   THR    86     -16.684  15.016  -3.397  0.00  0.00           H  
ATOM   1664  HA  THR    86     -14.404  15.356  -5.247  0.00  0.00           H  
ATOM   1665  HB  THR    86     -15.766  17.712  -5.599  0.00  0.00           H  
ATOM   1666  HG1 THR    86     -17.250  17.977  -4.193  0.00  0.00           H  
ATOM   1667 HG21 THR    86     -16.150  15.437  -6.944  0.00  0.00           H  
ATOM   1668 HG22 THR    86     -17.604  15.449  -5.951  0.00  0.00           H  
ATOM   1669 HG23 THR    86     -17.209  16.876  -7.074  0.00  0.00           H  
ATOM   1670  N   PRO    87     -13.011  17.227  -4.428  0.00  0.00           N  
ATOM   1671  CA  PRO    87     -12.202  18.330  -3.938  0.00  0.00           C  
ATOM   1672  C   PRO    87     -12.940  19.750  -4.029  0.00  0.00           C  
ATOM   1673  O   PRO    87     -13.942  19.752  -4.689  0.00  0.00           O  
ATOM   1674  CB  PRO    87     -10.892  18.224  -4.715  0.00  0.00           C  
ATOM   1675  CG  PRO    87     -11.169  17.392  -5.902  0.00  0.00           C  
ATOM   1676  CD  PRO    87     -12.432  16.615  -5.600  0.00  0.00           C  
ATOM   1677  HA  PRO    87     -11.908  18.175  -2.900  0.00  0.00           H  
ATOM   1678  HB2 PRO    87     -10.606  19.253  -4.936  0.00  0.00           H  
ATOM   1679  HB3 PRO    87     -10.116  17.883  -4.030  0.00  0.00           H  
ATOM   1680  HG2 PRO    87     -11.407  18.006  -6.771  0.00  0.00           H  
ATOM   1681  HG3 PRO    87     -10.355  16.757  -6.253  0.00  0.00           H  
ATOM   1682  HD2 PRO    87     -13.099  16.775  -6.447  0.00  0.00           H  
ATOM   1683  HD3 PRO    87     -12.028  15.611  -5.472  0.00  0.00           H  
HETATM 1684  O   T3P    87      12.101   7.012 -18.485  0.00  0.00           O  
HETATM 1685  H1  T3P    87      11.269   7.324 -18.131  0.00  0.00           H  
HETATM 1686  H2  T3P    87      12.008   6.060 -18.513  0.00  0.00           H  
ATOM   1687  N   GLU    88     -12.478  20.909  -3.510  0.00  0.00           N  
ATOM   1688  CA  GLU    88     -11.307  21.141  -2.664  0.00  0.00           C  
ATOM   1689  C   GLU    88     -11.594  20.609  -1.185  0.00  0.00           C  
ATOM   1690  O   GLU    88     -10.626  20.398  -0.487  0.00  0.00           O  
ATOM   1691  CB  GLU    88     -10.698  22.539  -2.579  0.00  0.00           C  
ATOM   1692  CG  GLU    88     -10.368  23.044  -4.024  0.00  0.00           C  
ATOM   1693  CD  GLU    88      -9.764  24.402  -4.053  0.00  0.00           C  
ATOM   1694  OE1 GLU    88      -9.775  25.099  -3.035  0.00  0.00           O  
ATOM   1695  OE2 GLU    88      -9.089  24.788  -5.018  0.00  0.00           O1-
ATOM   1696  H   GLU    88     -13.019  21.705  -3.817  0.00  0.00           H  
ATOM   1697  HA  GLU    88     -10.518  20.540  -3.115  0.00  0.00           H  
ATOM   1698  HB2 GLU    88     -11.330  23.289  -2.103  0.00  0.00           H  
ATOM   1699  HB3 GLU    88      -9.796  22.428  -1.976  0.00  0.00           H  
ATOM   1700  HG2 GLU    88      -9.541  22.430  -4.381  0.00  0.00           H  
ATOM   1701  HG3 GLU    88     -11.095  22.862  -4.816  0.00  0.00           H  
HETATM 1702  O   T3P    88      -2.730 -20.139 -15.549  0.00  0.00           O  
HETATM 1703  H1  T3P    88      -3.382 -19.439 -15.590  0.00  0.00           H  
HETATM 1704  H2  T3P    88      -3.199 -20.921 -15.843  0.00  0.00           H  
ATOM   1705  N   LYS    89     -12.868  20.486  -0.840  0.00  0.00           N  
ATOM   1706  CA  LYS    89     -13.352  20.087   0.480  0.00  0.00           C  
ATOM   1707  C   LYS    89     -12.852  18.741   0.978  0.00  0.00           C  
ATOM   1708  O   LYS    89     -12.402  18.656   2.111  0.00  0.00           O  
ATOM   1709  CB  LYS    89     -14.912  20.191   0.481  0.00  0.00           C  
ATOM   1710  CG  LYS    89     -15.672  19.208  -0.516  0.00  0.00           C  
ATOM   1711  CD  LYS    89     -17.125  19.078  -0.029  0.00  0.00           C  
ATOM   1712  CE  LYS    89     -17.888  18.079  -0.924  0.00  0.00           C  
ATOM   1713  NZ  LYS    89     -19.254  18.148  -0.685  0.00  0.00           N1+
ATOM   1714  H   LYS    89     -13.586  20.631  -1.536  0.00  0.00           H  
ATOM   1715  HA  LYS    89     -13.024  20.864   1.172  0.00  0.00           H  
ATOM   1716  HB2 LYS    89     -15.149  19.989   1.525  0.00  0.00           H  
ATOM   1717  HB3 LYS    89     -15.154  21.251   0.404  0.00  0.00           H  
ATOM   1718  HG2 LYS    89     -15.665  19.697  -1.490  0.00  0.00           H  
ATOM   1719  HG3 LYS    89     -15.232  18.214  -0.583  0.00  0.00           H  
ATOM   1720  HD2 LYS    89     -16.938  18.741   0.991  0.00  0.00           H  
ATOM   1721  HD3 LYS    89     -17.714  19.994   0.005  0.00  0.00           H  
ATOM   1722  HE2 LYS    89     -17.523  18.255  -1.936  0.00  0.00           H  
ATOM   1723  HE3 LYS    89     -17.504  17.113  -0.595  0.00  0.00           H  
ATOM   1724  HZ1 LYS    89     -19.399  17.640   0.175  0.00  0.00           H  
ATOM   1725  HZ2 LYS    89     -19.651  19.073  -0.600  0.00  0.00           H  
ATOM   1726  HZ3 LYS    89     -19.547  17.646  -1.511  0.00  0.00           H  
HETATM 1727  O   T3P    89     -16.298  34.562  16.999  0.00  0.00           O  
HETATM 1728  H1  T3P    89     -16.378  34.104  16.163  0.00  0.00           H  
HETATM 1729  H2  T3P    89     -17.198  34.647  17.313  0.00  0.00           H  
HETATM 1730  O   T3P    90     -11.431  32.529  -3.751  0.00  0.00           O  
HETATM 1731  H1  T3P    90     -11.117  32.041  -4.512  0.00  0.00           H  
HETATM 1732  H2  T3P    90     -12.061  33.154  -4.111  0.00  0.00           H  
ATOM   1733  N   TYR    90     -12.775  17.684   0.135  0.00  0.00           N  
ATOM   1734  CA  TYR    90     -12.129  16.415   0.479  0.00  0.00           C  
ATOM   1735  C   TYR    90     -10.952  16.205  -0.453  0.00  0.00           C  
ATOM   1736  O   TYR    90     -11.295  15.928  -1.622  0.00  0.00           O  
ATOM   1737  CB  TYR    90     -13.111  15.224   0.343  0.00  0.00           C  
ATOM   1738  CG  TYR    90     -14.334  15.284   1.135  0.00  0.00           C  
ATOM   1739  CD1 TYR    90     -15.583  15.348   0.514  0.00  0.00           C  
ATOM   1740  CD2 TYR    90     -14.267  15.224   2.530  0.00  0.00           C  
ATOM   1741  CE1 TYR    90     -16.766  15.355   1.251  0.00  0.00           C  
ATOM   1742  CE2 TYR    90     -15.445  15.160   3.268  0.00  0.00           C  
ATOM   1743  CZ  TYR    90     -16.702  15.281   2.688  0.00  0.00           C  
ATOM   1744  OH  TYR    90     -17.930  15.305   3.325  0.00  0.00           O  
ATOM   1745  H   TYR    90     -13.209  17.674  -0.777  0.00  0.00           H  
ATOM   1746  HA  TYR    90     -11.783  16.359   1.511  0.00  0.00           H  
ATOM   1747  HB2 TYR    90     -13.326  15.061  -0.713  0.00  0.00           H  
ATOM   1748  HB3 TYR    90     -12.555  14.320   0.591  0.00  0.00           H  
ATOM   1749  HD1 TYR    90     -15.734  15.276  -0.553  0.00  0.00           H  
ATOM   1750  HD2 TYR    90     -13.352  15.140   3.096  0.00  0.00           H  
ATOM   1751  HE1 TYR    90     -17.755  15.284   0.822  0.00  0.00           H  
ATOM   1752  HE2 TYR    90     -15.300  15.092   4.336  0.00  0.00           H  
ATOM   1753  HH  TYR    90     -18.594  15.662   2.730  0.00  0.00           H  
ATOM   1754  N   PRO    91      -9.626  16.351  -0.056  0.00  0.00           N  
ATOM   1755  CA  PRO    91      -8.511  16.615  -0.997  0.00  0.00           C  
ATOM   1756  C   PRO    91      -8.373  15.745  -2.215  0.00  0.00           C  
ATOM   1757  O   PRO    91      -8.609  14.504  -2.173  0.00  0.00           O  
ATOM   1758  CB  PRO    91      -7.220  16.361  -0.094  0.00  0.00           C  
ATOM   1759  CG  PRO    91      -7.727  17.086   1.228  0.00  0.00           C  
ATOM   1760  CD  PRO    91      -9.141  16.611   1.331  0.00  0.00           C  
ATOM   1761  HA  PRO    91      -8.592  17.628  -1.392  0.00  0.00           H  
ATOM   1762  HB2 PRO    91      -7.019  15.291  -0.057  0.00  0.00           H  
ATOM   1763  HB3 PRO    91      -6.343  16.823  -0.548  0.00  0.00           H  
ATOM   1764  HG2 PRO    91      -7.022  16.852   2.026  0.00  0.00           H  
ATOM   1765  HG3 PRO    91      -7.736  18.171   1.117  0.00  0.00           H  
ATOM   1766  HD2 PRO    91      -9.104  15.642   1.828  0.00  0.00           H  
ATOM   1767  HD3 PRO    91      -9.708  17.238   2.019  0.00  0.00           H  
HETATM 1768  O   T3P    91     -37.193 -37.261  24.149  0.00  0.00           O  
HETATM 1769  H1  T3P    91     -37.918 -37.871  24.016  0.00  0.00           H  
HETATM 1770  H2  T3P    91     -37.535 -36.613  24.765  0.00  0.00           H  
ATOM   1771  N   LYS    92      -7.951  16.369  -3.281  0.00  0.00           N  
ATOM   1772  CA  LYS    92      -7.571  15.739  -4.541  0.00  0.00           C  
ATOM   1773  C   LYS    92      -6.540  14.566  -4.341  0.00  0.00           C  
ATOM   1774  O   LYS    92      -5.580  14.745  -3.582  0.00  0.00           O  
ATOM   1775  CB  LYS    92      -7.313  16.728  -5.636  0.00  0.00           C  
ATOM   1776  CG  LYS    92      -6.033  17.470  -5.717  0.00  0.00           C  
ATOM   1777  CD  LYS    92      -5.770  18.113  -7.114  0.00  0.00           C  
ATOM   1778  CE  LYS    92      -4.542  19.065  -7.044  0.00  0.00           C  
ATOM   1779  NZ  LYS    92      -3.299  18.380  -6.542  0.00  0.00           N1+
ATOM   1780  H   LYS    92      -7.460  17.237  -3.122  0.00  0.00           H  
ATOM   1781  HA  LYS    92      -8.466  15.206  -4.863  0.00  0.00           H  
ATOM   1782  HB2 LYS    92      -7.319  16.112  -6.535  0.00  0.00           H  
ATOM   1783  HB3 LYS    92      -8.199  17.342  -5.794  0.00  0.00           H  
ATOM   1784  HG2 LYS    92      -6.024  18.141  -4.858  0.00  0.00           H  
ATOM   1785  HG3 LYS    92      -5.355  16.635  -5.538  0.00  0.00           H  
ATOM   1786  HD2 LYS    92      -5.810  17.464  -7.989  0.00  0.00           H  
ATOM   1787  HD3 LYS    92      -6.623  18.748  -7.353  0.00  0.00           H  
ATOM   1788  HE2 LYS    92      -4.311  19.494  -8.020  0.00  0.00           H  
ATOM   1789  HE3 LYS    92      -4.619  19.866  -6.309  0.00  0.00           H  
ATOM   1790  HZ1 LYS    92      -3.488  17.876  -5.688  0.00  0.00           H  
ATOM   1791  HZ2 LYS    92      -2.998  17.725  -7.250  0.00  0.00           H  
ATOM   1792  HZ3 LYS    92      -2.544  19.043  -6.446  0.00  0.00           H  
HETATM 1793  O   T3P    92     -29.011  -8.137 -23.730  0.00  0.00           O  
HETATM 1794  H1  T3P    92     -28.414  -8.546 -23.103  0.00  0.00           H  
HETATM 1795  H2  T3P    92     -29.885  -8.321 -23.384  0.00  0.00           H  
ATOM   1796  N   LEU    93      -6.630  13.491  -5.093  0.00  0.00           N  
ATOM   1797  CA  LEU    93      -5.615  12.434  -4.964  0.00  0.00           C  
ATOM   1798  C   LEU    93      -5.107  11.915  -6.297  0.00  0.00           C  
ATOM   1799  O   LEU    93      -4.385  10.985  -6.293  0.00  0.00           O  
ATOM   1800  CB  LEU    93      -6.020  11.345  -3.968  0.00  0.00           C  
ATOM   1801  CG  LEU    93      -6.304  11.687  -2.476  0.00  0.00           C  
ATOM   1802  CD1 LEU    93      -6.712  10.400  -1.733  0.00  0.00           C  
ATOM   1803  CD2 LEU    93      -5.123  12.428  -1.735  0.00  0.00           C  
ATOM   1804  H   LEU    93      -7.444  13.336  -5.670  0.00  0.00           H  
ATOM   1805  HA  LEU    93      -4.699  12.820  -4.518  0.00  0.00           H  
ATOM   1806  HB2 LEU    93      -6.918  10.805  -4.267  0.00  0.00           H  
ATOM   1807  HB3 LEU    93      -5.240  10.589  -3.872  0.00  0.00           H  
ATOM   1808  HG  LEU    93      -7.178  12.332  -2.397  0.00  0.00           H  
ATOM   1809 HD11 LEU    93      -5.805  10.094  -1.211  0.00  0.00           H  
ATOM   1810 HD12 LEU    93      -7.585  10.545  -1.097  0.00  0.00           H  
ATOM   1811 HD13 LEU    93      -6.874   9.525  -2.362  0.00  0.00           H  
ATOM   1812 HD21 LEU    93      -5.590  13.209  -1.135  0.00  0.00           H  
ATOM   1813 HD22 LEU    93      -4.552  11.759  -1.091  0.00  0.00           H  
ATOM   1814 HD23 LEU    93      -4.429  12.958  -2.389  0.00  0.00           H  
HETATM 1815  O   T3P    93      -1.239   2.861   5.123  0.00  0.00           O  
HETATM 1816  H1  T3P    93      -1.724   3.341   5.794  0.00  0.00           H  
HETATM 1817  H2  T3P    93      -1.436   3.322   4.308  0.00  0.00           H  
ATOM   1818  N   ALA    94      -5.533  12.572  -7.459  0.00  0.00           N  
ATOM   1819  CA  ALA    94      -5.190  12.220  -8.850  0.00  0.00           C  
ATOM   1820  C   ALA    94      -3.720  12.551  -9.078  0.00  0.00           C  
ATOM   1821  O   ALA    94      -3.399  13.680  -8.906  0.00  0.00           O  
ATOM   1822  CB  ALA    94      -6.118  13.000  -9.840  0.00  0.00           C  
ATOM   1823  H   ALA    94      -6.168  13.330  -7.252  0.00  0.00           H  
ATOM   1824  HA  ALA    94      -5.374  11.171  -9.082  0.00  0.00           H  
ATOM   1825  HB1 ALA    94      -7.131  12.598  -9.806  0.00  0.00           H  
ATOM   1826  HB2 ALA    94      -6.293  14.052  -9.613  0.00  0.00           H  
ATOM   1827  HB3 ALA    94      -5.745  12.986 -10.864  0.00  0.00           H  
HETATM 1828  O   T3P    94      11.579  -2.449 -18.399  0.00  0.00           O  
HETATM 1829  H1  T3P    94      10.697  -2.464 -18.772  0.00  0.00           H  
HETATM 1830  H2  T3P    94      11.439  -2.452 -17.452  0.00  0.00           H  
ATOM   1831  N   ALA    95      -2.897  11.526  -9.430  0.00  0.00           N  
ATOM   1832  CA  ALA    95      -1.568  11.693  -9.818  0.00  0.00           C  
ATOM   1833  C   ALA    95      -1.407  12.578 -11.057  0.00  0.00           C  
ATOM   1834  O   ALA    95      -2.150  12.257 -12.022  0.00  0.00           O  
ATOM   1835  CB  ALA    95      -0.924  10.367 -10.047  0.00  0.00           C  
ATOM   1836  H   ALA    95      -3.334  10.705  -9.824  0.00  0.00           H  
ATOM   1837  HA  ALA    95      -0.984  12.171  -9.031  0.00  0.00           H  
ATOM   1838  HB1 ALA    95      -1.409   9.939 -10.924  0.00  0.00           H  
ATOM   1839  HB2 ALA    95       0.150  10.530 -10.126  0.00  0.00           H  
ATOM   1840  HB3 ALA    95      -0.970   9.640  -9.235  0.00  0.00           H  
HETATM 1841  O   T3P    95      12.810   4.118  13.031  0.00  0.00           O  
HETATM 1842  H1  T3P    95      12.918   4.596  12.209  0.00  0.00           H  
HETATM 1843  H2  T3P    95      12.132   3.469  12.844  0.00  0.00           H  
ATOM   1844  N   LYS    96      -0.337  13.387 -11.116  0.00  0.00           N  
ATOM   1845  CA  LYS    96       0.061  14.232 -12.225  0.00  0.00           C  
ATOM   1846  C   LYS    96       0.613  13.426 -13.369  0.00  0.00           C  
ATOM   1847  O   LYS    96       0.238  13.677 -14.488  0.00  0.00           O  
ATOM   1848  CB  LYS    96       0.997  15.387 -11.727  0.00  0.00           C  
ATOM   1849  CG  LYS    96       1.713  16.247 -12.816  0.00  0.00           C  
ATOM   1850  CD  LYS    96       0.752  16.958 -13.713  0.00  0.00           C  
ATOM   1851  CE  LYS    96       1.392  17.942 -14.612  0.00  0.00           C  
ATOM   1852  NZ  LYS    96       2.104  17.481 -15.863  0.00  0.00           N1+
ATOM   1853  H   LYS    96       0.250  13.421 -10.295  0.00  0.00           H  
ATOM   1854  HA  LYS    96      -0.824  14.750 -12.596  0.00  0.00           H  
ATOM   1855  HB2 LYS    96       0.353  16.070 -11.173  0.00  0.00           H  
ATOM   1856  HB3 LYS    96       1.676  15.081 -10.931  0.00  0.00           H  
ATOM   1857  HG2 LYS    96       2.329  16.923 -12.224  0.00  0.00           H  
ATOM   1858  HG3 LYS    96       2.346  15.562 -13.381  0.00  0.00           H  
ATOM   1859  HD2 LYS    96       0.100  16.288 -14.272  0.00  0.00           H  
ATOM   1860  HD3 LYS    96       0.084  17.474 -13.023  0.00  0.00           H  
ATOM   1861  HE2 LYS    96       0.528  18.463 -15.026  0.00  0.00           H  
ATOM   1862  HE3 LYS    96       1.983  18.676 -14.065  0.00  0.00           H  
ATOM   1863  HZ1 LYS    96       1.463  16.861 -16.337  0.00  0.00           H  
ATOM   1864  HZ2 LYS    96       2.278  18.252 -16.492  0.00  0.00           H  
ATOM   1865  HZ3 LYS    96       3.018  17.096 -15.669  0.00  0.00           H  
HETATM 1866  O   T3P    96      19.020  14.441  18.557  0.00  0.00           O  
HETATM 1867  H1  T3P    96      18.977  15.160  19.187  0.00  0.00           H  
HETATM 1868  H2  T3P    96      19.392  14.836  17.768  0.00  0.00           H  
ATOM   1869  N   HIP    97       1.668  12.666 -13.146  0.00  0.00           N  
ATOM   1870  CA  HIP    97       2.475  11.862 -14.036  0.00  0.00           C  
ATOM   1871  C   HIP    97       1.877  10.510 -14.285  0.00  0.00           C  
ATOM   1872  O   HIP    97       1.482   9.843 -13.334  0.00  0.00           O  
ATOM   1873  CB  HIP    97       3.895  11.836 -13.568  0.00  0.00           C  
ATOM   1874  CG  HIP    97       4.543  13.171 -13.166  0.00  0.00           C  
ATOM   1875  CD2 HIP    97       5.077  14.105 -14.025  0.00  0.00           C  
ATOM   1876  ND1 HIP    97       4.449  13.700 -11.891  0.00  0.00           N1+
ATOM   1877  CE1 HIP    97       4.979  14.923 -11.899  0.00  0.00           C  
ATOM   1878  NE2 HIP    97       5.371  15.194 -13.184  0.00  0.00           N  
ATOM   1879  H   HIP    97       1.839  12.542 -12.159  0.00  0.00           H  
ATOM   1880  HA  HIP    97       2.503  12.412 -14.977  0.00  0.00           H  
ATOM   1881  HB2 HIP    97       4.044  11.117 -12.762  0.00  0.00           H  
ATOM   1882  HB3 HIP    97       4.420  11.513 -14.467  0.00  0.00           H  
ATOM   1883  HD1 HIP    97       4.124  13.263 -11.041  0.00  0.00           H  
ATOM   1884  HD2 HIP    97       5.291  14.186 -15.081  0.00  0.00           H  
ATOM   1885  HE1 HIP    97       5.324  15.462 -11.030  0.00  0.00           H  
ATOM   1886  HE2 HIP    97       6.037  15.896 -13.475  0.00  0.00           H  
HETATM 1887  O   T3P    97     -11.092  40.740 -21.248  0.00  0.00           O  
HETATM 1888  H1  T3P    97     -11.257  40.809 -20.308  0.00  0.00           H  
HETATM 1889  H2  T3P    97     -10.412  40.070 -21.323  0.00  0.00           H  
ATOM   1890  N   ARG    98       2.030   9.973 -15.506  0.00  0.00           N  
ATOM   1891  CA  ARG    98       1.652   8.580 -15.657  0.00  0.00           C  
ATOM   1892  C   ARG    98       2.668   7.529 -14.979  0.00  0.00           C  
ATOM   1893  O   ARG    98       2.260   6.442 -14.518  0.00  0.00           O  
ATOM   1894  CB  ARG    98       1.538   8.297 -17.130  0.00  0.00           C  
ATOM   1895  CG  ARG    98       0.634   9.239 -17.934  0.00  0.00           C  
ATOM   1896  CD  ARG    98       0.179   8.890 -19.323  0.00  0.00           C  
ATOM   1897  NE  ARG    98      -0.569   7.636 -19.338  0.00  0.00           N  
ATOM   1898  CZ  ARG    98      -1.876   7.504 -19.160  0.00  0.00           C  
ATOM   1899  NH1 ARG    98      -2.737   8.495 -19.173  0.00  0.00           N  
ATOM   1900  NH2 ARG    98      -2.357   6.289 -18.880  0.00  0.00           N1+
ATOM   1901  H   ARG    98       2.485  10.457 -16.267  0.00  0.00           H  
ATOM   1902  HA  ARG    98       0.654   8.449 -15.239  0.00  0.00           H  
ATOM   1903  HB2 ARG    98       2.525   8.356 -17.588  0.00  0.00           H  
ATOM   1904  HB3 ARG    98       1.266   7.249 -17.250  0.00  0.00           H  
ATOM   1905  HG2 ARG    98      -0.220   9.582 -17.349  0.00  0.00           H  
ATOM   1906  HG3 ARG    98       1.252  10.110 -18.152  0.00  0.00           H  
ATOM   1907  HD2 ARG    98      -0.539   9.641 -19.652  0.00  0.00           H  
ATOM   1908  HD3 ARG    98       1.024   8.879 -20.010  0.00  0.00           H  
ATOM   1909  HE  ARG    98      -0.017   6.800 -19.464  0.00  0.00           H  
ATOM   1910 HH11 ARG    98      -3.715   8.460 -18.924  0.00  0.00           H  
ATOM   1911 HH12 ARG    98      -2.441   9.458 -19.245  0.00  0.00           H  
ATOM   1912 HH21 ARG    98      -1.723   5.504 -18.840  0.00  0.00           H  
ATOM   1913 HH22 ARG    98      -3.300   6.192 -18.531  0.00  0.00           H  
HETATM 1914  O   T3P    98     -18.731 -18.144   3.283  0.00  0.00           O  
HETATM 1915  H1  T3P    98     -19.192 -17.312   3.174  0.00  0.00           H  
HETATM 1916  H2  T3P    98     -18.849 -18.365   4.207  0.00  0.00           H  
ATOM   1917  N   GLU    99       3.914   7.913 -14.790  0.00  0.00           N  
ATOM   1918  CA  GLU    99       4.964   6.952 -14.308  0.00  0.00           C  
ATOM   1919  C   GLU    99       4.765   6.375 -12.934  0.00  0.00           C  
ATOM   1920  O   GLU    99       4.930   5.159 -12.777  0.00  0.00           O  
ATOM   1921  CB  GLU    99       6.362   7.732 -14.206  0.00  0.00           C  
ATOM   1922  CG  GLU    99       6.797   8.485 -15.460  0.00  0.00           C  
ATOM   1923  CD  GLU    99       7.027   7.707 -16.772  0.00  0.00           C  
ATOM   1924  OE1 GLU    99       7.082   8.254 -17.932  0.00  0.00           O  
ATOM   1925  OE2 GLU    99       7.309   6.501 -16.684  0.00  0.00           O1-
ATOM   1926  H   GLU    99       4.245   8.721 -15.298  0.00  0.00           H  
ATOM   1927  HA  GLU    99       4.917   6.054 -14.925  0.00  0.00           H  
ATOM   1928  HB2 GLU    99       6.224   8.440 -13.388  0.00  0.00           H  
ATOM   1929  HB3 GLU    99       7.143   7.024 -13.930  0.00  0.00           H  
ATOM   1930  HG2 GLU    99       6.150   9.337 -15.670  0.00  0.00           H  
ATOM   1931  HG3 GLU    99       7.772   8.859 -15.148  0.00  0.00           H  
HETATM 1932  O   T3P    99      -0.389  -2.429   7.812  0.00  0.00           O  
HETATM 1933  H1  T3P    99      -0.587  -3.365   7.850  0.00  0.00           H  
HETATM 1934  H2  T3P    99      -0.894  -2.107   7.066  0.00  0.00           H  
ATOM   1935  N   SER   100       4.343   7.248 -12.016  0.00  0.00           N  
ATOM   1936  CA  SER   100       4.055   7.004 -10.606  0.00  0.00           C  
ATOM   1937  C   SER   100       3.062   5.744 -10.395  0.00  0.00           C  
ATOM   1938  O   SER   100       3.085   5.072  -9.354  0.00  0.00           O  
ATOM   1939  CB  SER   100       3.307   8.294 -10.171  0.00  0.00           C  
ATOM   1940  OG  SER   100       4.130   9.371 -10.223  0.00  0.00           O  
ATOM   1941  H   SER   100       4.171   8.199 -12.312  0.00  0.00           H  
ATOM   1942  HA  SER   100       5.029   6.890 -10.131  0.00  0.00           H  
ATOM   1943  HB2 SER   100       2.373   8.469 -10.705  0.00  0.00           H  
ATOM   1944  HB3 SER   100       2.951   8.096  -9.160  0.00  0.00           H  
ATOM   1945  HG  SER   100       3.581  10.157 -10.271  0.00  0.00           H  
HETATM 1946  O   T3P   100       1.967 -14.035 -41.854  0.00  0.00           O  
HETATM 1947  H1  T3P   100       1.545 -13.233 -42.164  0.00  0.00           H  
HETATM 1948  H2  T3P   100       1.692 -14.706 -42.479  0.00  0.00           H  
ATOM   1949  N   ASN   101       2.200   5.462 -11.363  0.00  0.00           N  
ATOM   1950  CA  ASN   101       1.222   4.341 -11.364  0.00  0.00           C  
ATOM   1951  C   ASN   101       1.884   2.974 -11.507  0.00  0.00           C  
ATOM   1952  O   ASN   101       1.169   1.980 -11.228  0.00  0.00           O  
ATOM   1953  CB  ASN   101       0.150   4.493 -12.402  0.00  0.00           C  
ATOM   1954  CG  ASN   101      -0.520   5.878 -12.274  0.00  0.00           C  
ATOM   1955  ND2 ASN   101      -0.598   6.557 -13.423  0.00  0.00           N  
ATOM   1956  OD1 ASN   101      -0.752   6.377 -11.155  0.00  0.00           O  
ATOM   1957  H   ASN   101       2.134   6.076 -12.163  0.00  0.00           H  
ATOM   1958  HA  ASN   101       0.905   4.295 -10.322  0.00  0.00           H  
ATOM   1959  HB2 ASN   101       0.624   4.373 -13.376  0.00  0.00           H  
ATOM   1960  HB3 ASN   101      -0.531   3.654 -12.262  0.00  0.00           H  
ATOM   1961 HD21 ASN   101      -0.291   6.119 -14.279  0.00  0.00           H  
ATOM   1962 HD22 ASN   101      -0.728   7.558 -13.452  0.00  0.00           H  
HETATM 1963  O   T3P   101     -11.165  45.746  -5.368  0.00  0.00           O  
HETATM 1964  H1  T3P   101     -11.773  45.018  -5.501  0.00  0.00           H  
HETATM 1965  H2  T3P   101     -10.376  45.490  -5.844  0.00  0.00           H  
HETATM 1966  O   T3P   102      -3.932   2.386 -11.115  0.00  0.00           O  
HETATM 1967  H1  T3P   102      -4.295   2.708 -11.940  0.00  0.00           H  
HETATM 1968  H2  T3P   102      -4.590   1.773 -10.786  0.00  0.00           H  
ATOM   1969  N   THR   102       3.072   2.903 -12.090  0.00  0.00           N  
ATOM   1970  CA  THR   102       3.705   1.657 -12.425  0.00  0.00           C  
ATOM   1971  C   THR   102       5.164   1.644 -11.808  0.00  0.00           C  
ATOM   1972  O   THR   102       5.743   0.529 -11.669  0.00  0.00           O  
ATOM   1973  CB  THR   102       3.908   1.546 -14.015  0.00  0.00           C  
ATOM   1974  CG2 THR   102       2.639   1.644 -14.723  0.00  0.00           C  
ATOM   1975  OG1 THR   102       4.710   2.554 -14.537  0.00  0.00           O  
ATOM   1976  H   THR   102       3.538   3.756 -12.366  0.00  0.00           H  
ATOM   1977  HA  THR   102       3.109   0.865 -11.972  0.00  0.00           H  
ATOM   1978  HB  THR   102       4.439   0.603 -14.150  0.00  0.00           H  
ATOM   1979  HG1 THR   102       5.618   2.270 -14.412  0.00  0.00           H  
ATOM   1980 HG21 THR   102       2.157   2.621 -14.729  0.00  0.00           H  
ATOM   1981 HG22 THR   102       2.748   1.350 -15.767  0.00  0.00           H  
ATOM   1982 HG23 THR   102       1.976   0.968 -14.183  0.00  0.00           H  
ATOM   1983  N   ALA   103       5.638   2.779 -11.397  0.00  0.00           N  
ATOM   1984  CA  ALA   103       7.016   2.882 -10.858  0.00  0.00           C  
ATOM   1985  C   ALA   103       7.141   2.134  -9.563  0.00  0.00           C  
ATOM   1986  O   ALA   103       6.361   2.365  -8.625  0.00  0.00           O  
ATOM   1987  CB  ALA   103       7.276   4.413 -10.644  0.00  0.00           C  
ATOM   1988  H   ALA   103       5.249   3.601 -11.835  0.00  0.00           H  
ATOM   1989  HA  ALA   103       7.719   2.505 -11.601  0.00  0.00           H  
ATOM   1990  HB1 ALA   103       7.259   4.899 -11.620  0.00  0.00           H  
ATOM   1991  HB2 ALA   103       6.501   4.848 -10.013  0.00  0.00           H  
ATOM   1992  HB3 ALA   103       8.301   4.542 -10.297  0.00  0.00           H  
HETATM 1993  O   T3P   103      24.889  -2.393  -8.365  0.00  0.00           O  
HETATM 1994  H1  T3P   103      24.712  -3.071  -7.713  0.00  0.00           H  
HETATM 1995  H2  T3P   103      25.826  -2.218  -8.281  0.00  0.00           H  
ATOM   1996  N   GLY   104       7.877   1.031  -9.554  0.00  0.00           N  
ATOM   1997  CA  GLY   104       7.958   0.130  -8.387  0.00  0.00           C  
ATOM   1998  C   GLY   104       6.699  -0.671  -8.250  0.00  0.00           C  
ATOM   1999  O   GLY   104       6.235  -0.983  -7.132  0.00  0.00           O  
ATOM   2000  H   GLY   104       8.510   0.927 -10.335  0.00  0.00           H  
ATOM   2001  HA2 GLY   104       8.744  -0.558  -8.698  0.00  0.00           H  
ATOM   2002  HA3 GLY   104       8.249   0.682  -7.494  0.00  0.00           H  
HETATM 2003  O   T3P   104      11.256  -9.716  16.997  0.00  0.00           O  
HETATM 2004  H1  T3P   104      11.907  -9.036  17.170  0.00  0.00           H  
HETATM 2005  H2  T3P   104      10.583  -9.278  16.476  0.00  0.00           H  
ATOM   2006  N   ILE   105       6.039  -1.131  -9.356  0.00  0.00           N  
ATOM   2007  CA  ILE   105       4.806  -1.996  -9.415  0.00  0.00           C  
ATOM   2008  C   ILE   105       5.249  -3.498  -9.314  0.00  0.00           C  
ATOM   2009  O   ILE   105       4.488  -4.224  -8.741  0.00  0.00           O  
ATOM   2010  CB  ILE   105       3.931  -1.791 -10.731  0.00  0.00           C  
ATOM   2011  CG1 ILE   105       2.542  -2.507 -10.456  0.00  0.00           C  
ATOM   2012  CG2 ILE   105       4.558  -2.310 -12.090  0.00  0.00           C  
ATOM   2013  CD1 ILE   105       1.455  -2.172 -11.528  0.00  0.00           C  
ATOM   2014  H   ILE   105       6.373  -0.833 -10.261  0.00  0.00           H  
ATOM   2015  HA  ILE   105       4.119  -1.800  -8.592  0.00  0.00           H  
ATOM   2016  HB  ILE   105       3.795  -0.714 -10.827  0.00  0.00           H  
ATOM   2017 HG12 ILE   105       2.683  -3.587 -10.501  0.00  0.00           H  
ATOM   2018 HG13 ILE   105       2.060  -2.273  -9.507  0.00  0.00           H  
ATOM   2019 HG21 ILE   105       5.386  -1.626 -12.276  0.00  0.00           H  
ATOM   2020 HG22 ILE   105       4.832  -3.347 -11.895  0.00  0.00           H  
ATOM   2021 HG23 ILE   105       3.943  -2.359 -12.989  0.00  0.00           H  
ATOM   2022 HD11 ILE   105       0.451  -2.520 -11.287  0.00  0.00           H  
ATOM   2023 HD12 ILE   105       1.300  -1.122 -11.772  0.00  0.00           H  
ATOM   2024 HD13 ILE   105       1.763  -2.670 -12.447  0.00  0.00           H  
HETATM 2025  O   T3P   105      20.650  25.145  -2.535  0.00  0.00           O  
HETATM 2026  H1  T3P   105      20.211  25.815  -2.010  0.00  0.00           H  
HETATM 2027  H2  T3P   105      20.841  25.579  -3.367  0.00  0.00           H  
ATOM   2028  N   ASP   106       6.413  -3.974  -9.791  0.00  0.00           N  
ATOM   2029  CA  ASP   106       6.799  -5.360  -9.776  0.00  0.00           C  
ATOM   2030  C   ASP   106       7.219  -5.866  -8.436  0.00  0.00           C  
ATOM   2031  O   ASP   106       7.281  -7.053  -8.253  0.00  0.00           O  
ATOM   2032  CB  ASP   106       7.887  -5.719 -10.861  0.00  0.00           C  
ATOM   2033  CG  ASP   106       9.107  -4.862 -10.976  0.00  0.00           C  
ATOM   2034  OD1 ASP   106       9.146  -3.705 -10.500  0.00  0.00           O  
ATOM   2035  OD2 ASP   106      10.118  -5.273 -11.646  0.00  0.00           O1-
ATOM   2036  H   ASP   106       7.020  -3.332 -10.280  0.00  0.00           H  
ATOM   2037  HA  ASP   106       5.915  -5.907 -10.106  0.00  0.00           H  
ATOM   2038  HB2 ASP   106       8.191  -6.760 -10.756  0.00  0.00           H  
ATOM   2039  HB3 ASP   106       7.340  -5.661 -11.802  0.00  0.00           H  
HETATM 2040  O   T3P   106      -7.781 -16.029 -14.939  0.00  0.00           O  
HETATM 2041  H1  T3P   106      -7.235 -16.235 -14.180  0.00  0.00           H  
HETATM 2042  H2  T3P   106      -7.209 -15.524 -15.517  0.00  0.00           H  
ATOM   2043  N   ILE   107       7.509  -5.005  -7.524  0.00  0.00           N  
ATOM   2044  CA  ILE   107       8.056  -5.274  -6.184  0.00  0.00           C  
ATOM   2045  C   ILE   107       7.302  -6.250  -5.326  0.00  0.00           C  
ATOM   2046  O   ILE   107       7.964  -7.051  -4.635  0.00  0.00           O  
ATOM   2047  CB  ILE   107       8.192  -3.928  -5.330  0.00  0.00           C  
ATOM   2048  CG1 ILE   107       9.307  -3.200  -5.786  0.00  0.00           C  
ATOM   2049  CG2 ILE   107       8.288  -3.953  -3.775  0.00  0.00           C  
ATOM   2050  CD1 ILE   107       9.348  -1.621  -5.593  0.00  0.00           C  
ATOM   2051  H   ILE   107       7.493  -4.025  -7.771  0.00  0.00           H  
ATOM   2052  HA  ILE   107       9.087  -5.605  -6.315  0.00  0.00           H  
ATOM   2053  HB  ILE   107       7.246  -3.418  -5.512  0.00  0.00           H  
ATOM   2054 HG12 ILE   107      10.196  -3.750  -5.480  0.00  0.00           H  
ATOM   2055 HG13 ILE   107       9.350  -3.413  -6.854  0.00  0.00           H  
ATOM   2056 HG21 ILE   107       9.010  -4.667  -3.380  0.00  0.00           H  
ATOM   2057 HG22 ILE   107       8.409  -2.959  -3.345  0.00  0.00           H  
ATOM   2058 HG23 ILE   107       7.404  -4.440  -3.362  0.00  0.00           H  
ATOM   2059 HD11 ILE   107       8.369  -1.143  -5.556  0.00  0.00           H  
ATOM   2060 HD12 ILE   107      10.027  -1.279  -4.811  0.00  0.00           H  
ATOM   2061 HD13 ILE   107       9.843  -1.188  -6.462  0.00  0.00           H  
HETATM 2062  O   T3P   107      33.262 -10.196  44.568  0.00  0.00           O  
HETATM 2063  H1  T3P   107      32.597  -9.809  45.138  0.00  0.00           H  
HETATM 2064  H2  T3P   107      33.040  -9.880  43.692  0.00  0.00           H  
ATOM   2065  N   PHE   108       5.957  -6.228  -5.327  0.00  0.00           N  
ATOM   2066  CA  PHE   108       5.267  -7.051  -4.421  0.00  0.00           C  
ATOM   2067  C   PHE   108       5.185  -8.555  -4.977  0.00  0.00           C  
ATOM   2068  O   PHE   108       5.409  -9.572  -4.250  0.00  0.00           O  
ATOM   2069  CB  PHE   108       3.911  -6.344  -4.074  0.00  0.00           C  
ATOM   2070  CG  PHE   108       3.047  -6.935  -2.937  0.00  0.00           C  
ATOM   2071  CD1 PHE   108       3.203  -6.520  -1.630  0.00  0.00           C  
ATOM   2072  CD2 PHE   108       2.190  -8.045  -3.150  0.00  0.00           C  
ATOM   2073  CE1 PHE   108       2.527  -7.066  -0.563  0.00  0.00           C  
ATOM   2074  CE2 PHE   108       1.405  -8.555  -2.095  0.00  0.00           C  
ATOM   2075  CZ  PHE   108       1.591  -8.126  -0.830  0.00  0.00           C  
ATOM   2076  H   PHE   108       5.351  -5.654  -5.896  0.00  0.00           H  
ATOM   2077  HA  PHE   108       5.800  -7.122  -3.473  0.00  0.00           H  
ATOM   2078  HB2 PHE   108       4.123  -5.292  -3.883  0.00  0.00           H  
ATOM   2079  HB3 PHE   108       3.247  -6.417  -4.935  0.00  0.00           H  
ATOM   2080  HD1 PHE   108       3.975  -5.836  -1.311  0.00  0.00           H  
ATOM   2081  HD2 PHE   108       2.121  -8.363  -4.179  0.00  0.00           H  
ATOM   2082  HE1 PHE   108       2.875  -6.750   0.410  0.00  0.00           H  
ATOM   2083  HE2 PHE   108       0.723  -9.373  -2.278  0.00  0.00           H  
ATOM   2084  HZ  PHE   108       1.117  -8.710  -0.055  0.00  0.00           H  
HETATM 2085  O   T3P   108       0.339  37.384 -22.280  0.00  0.00           O  
HETATM 2086  H1  T3P   108       1.195  37.435 -21.854  0.00  0.00           H  
HETATM 2087  H2  T3P   108       0.337  36.529 -22.712  0.00  0.00           H  
ATOM   2088  N   SER   109       5.071  -8.668  -6.257  0.00  0.00           N  
ATOM   2089  CA  SER   109       5.106  -9.929  -6.944  0.00  0.00           C  
ATOM   2090  C   SER   109       6.561 -10.531  -6.807  0.00  0.00           C  
ATOM   2091  O   SER   109       6.707 -11.716  -6.491  0.00  0.00           O  
ATOM   2092  CB  SER   109       4.687  -9.737  -8.373  0.00  0.00           C  
ATOM   2093  OG  SER   109       4.412 -10.878  -9.130  0.00  0.00           O  
ATOM   2094  H   SER   109       4.788  -7.905  -6.854  0.00  0.00           H  
ATOM   2095  HA  SER   109       4.424 -10.598  -6.418  0.00  0.00           H  
ATOM   2096  HB2 SER   109       3.762  -9.162  -8.371  0.00  0.00           H  
ATOM   2097  HB3 SER   109       5.507  -9.250  -8.901  0.00  0.00           H  
ATOM   2098  HG  SER   109       3.563 -11.247  -8.874  0.00  0.00           H  
HETATM 2099  O   T3P   109     -10.132 -19.006   8.915  0.00  0.00           O  
HETATM 2100  H1  T3P   109      -9.595 -19.783   9.073  0.00  0.00           H  
HETATM 2101  H2  T3P   109      -9.638 -18.289   9.313  0.00  0.00           H  
ATOM   2102  N   LYS   110       7.667  -9.775  -6.860  0.00  0.00           N  
ATOM   2103  CA  LYS   110       9.069 -10.149  -6.704  0.00  0.00           C  
ATOM   2104  C   LYS   110       9.496 -10.691  -5.348  0.00  0.00           C  
ATOM   2105  O   LYS   110      10.203 -11.654  -5.207  0.00  0.00           O  
ATOM   2106  CB  LYS   110       9.888  -8.968  -7.044  0.00  0.00           C  
ATOM   2107  CG  LYS   110      10.084  -8.745  -8.610  0.00  0.00           C  
ATOM   2108  CD  LYS   110      11.012  -9.714  -9.429  0.00  0.00           C  
ATOM   2109  CE  LYS   110      10.843  -9.523 -10.877  0.00  0.00           C  
ATOM   2110  NZ  LYS   110       9.818 -10.365 -11.490  0.00  0.00           N1+
ATOM   2111  H   LYS   110       7.498  -8.805  -7.083  0.00  0.00           H  
ATOM   2112  HA  LYS   110       9.342 -11.000  -7.327  0.00  0.00           H  
ATOM   2113  HB2 LYS   110       9.537  -8.135  -6.434  0.00  0.00           H  
ATOM   2114  HB3 LYS   110      10.889  -9.119  -6.641  0.00  0.00           H  
ATOM   2115  HG2 LYS   110       9.096  -8.764  -9.069  0.00  0.00           H  
ATOM   2116  HG3 LYS   110      10.421  -7.712  -8.697  0.00  0.00           H  
ATOM   2117  HD2 LYS   110      12.055  -9.618  -9.127  0.00  0.00           H  
ATOM   2118  HD3 LYS   110      10.862 -10.740  -9.091  0.00  0.00           H  
ATOM   2119  HE2 LYS   110      10.576  -8.484 -11.070  0.00  0.00           H  
ATOM   2120  HE3 LYS   110      11.788  -9.640 -11.408  0.00  0.00           H  
ATOM   2121  HZ1 LYS   110      10.017 -11.353 -11.424  0.00  0.00           H  
ATOM   2122  HZ2 LYS   110       8.899 -10.248 -11.086  0.00  0.00           H  
ATOM   2123  HZ3 LYS   110       9.752 -10.155 -12.475  0.00  0.00           H  
HETATM 2124  O   T3P   110     -13.944  24.622  32.355  0.00  0.00           O  
HETATM 2125  H1  T3P   110     -13.650  25.377  31.846  0.00  0.00           H  
HETATM 2126  H2  T3P   110     -14.857  24.818  32.569  0.00  0.00           H  
ATOM   2127  N   PHE   111       8.959  -9.998  -4.293  0.00  0.00           N  
ATOM   2128  CA  PHE   111       8.932 -10.409  -2.893  0.00  0.00           C  
ATOM   2129  C   PHE   111       8.046 -11.745  -2.714  0.00  0.00           C  
ATOM   2130  O   PHE   111       8.580 -12.727  -2.265  0.00  0.00           O  
ATOM   2131  CB  PHE   111       8.386  -9.233  -2.076  0.00  0.00           C  
ATOM   2132  CG  PHE   111       7.705  -9.512  -0.816  0.00  0.00           C  
ATOM   2133  CD1 PHE   111       8.408  -9.591   0.380  0.00  0.00           C  
ATOM   2134  CD2 PHE   111       6.284  -9.740  -0.798  0.00  0.00           C  
ATOM   2135  CE1 PHE   111       7.717  -9.910   1.549  0.00  0.00           C  
ATOM   2136  CE2 PHE   111       5.609 -10.121   0.368  0.00  0.00           C  
ATOM   2137  CZ  PHE   111       6.361 -10.214   1.544  0.00  0.00           C  
ATOM   2138  H   PHE   111       8.410  -9.179  -4.513  0.00  0.00           H  
ATOM   2139  HA  PHE   111       9.953 -10.573  -2.550  0.00  0.00           H  
ATOM   2140  HB2 PHE   111       9.111  -8.430  -1.942  0.00  0.00           H  
ATOM   2141  HB3 PHE   111       7.691  -8.638  -2.669  0.00  0.00           H  
ATOM   2142  HD1 PHE   111       9.470  -9.463   0.530  0.00  0.00           H  
ATOM   2143  HD2 PHE   111       5.646  -9.588  -1.657  0.00  0.00           H  
ATOM   2144  HE1 PHE   111       8.239  -9.855   2.493  0.00  0.00           H  
ATOM   2145  HE2 PHE   111       4.535 -10.231   0.393  0.00  0.00           H  
ATOM   2146  HZ  PHE   111       5.778 -10.334   2.446  0.00  0.00           H  
HETATM 2147  O   T3P   111      11.552  48.188  -3.174  0.00  0.00           O  
HETATM 2148  H1  T3P   111      11.765  47.371  -2.723  0.00  0.00           H  
HETATM 2149  H2  T3P   111      12.081  48.167  -3.972  0.00  0.00           H  
ATOM   2150  N   SER   112       6.781 -11.819  -3.222  0.00  0.00           N  
ATOM   2151  CA  SER   112       5.873 -12.963  -3.113  0.00  0.00           C  
ATOM   2152  C   SER   112       6.419 -14.299  -3.760  0.00  0.00           C  
ATOM   2153  O   SER   112       6.260 -15.347  -3.151  0.00  0.00           O  
ATOM   2154  CB  SER   112       4.581 -12.588  -3.813  0.00  0.00           C  
ATOM   2155  OG  SER   112       3.941 -11.625  -3.021  0.00  0.00           O  
ATOM   2156  H   SER   112       6.450 -10.957  -3.631  0.00  0.00           H  
ATOM   2157  HA  SER   112       5.549 -12.996  -2.073  0.00  0.00           H  
ATOM   2158  HB2 SER   112       4.800 -12.202  -4.808  0.00  0.00           H  
ATOM   2159  HB3 SER   112       3.941 -13.471  -3.821  0.00  0.00           H  
ATOM   2160  HG  SER   112       4.357 -10.798  -3.275  0.00  0.00           H  
HETATM 2161  O   T3P   112      26.924   0.763  50.993  0.00  0.00           O  
HETATM 2162  H1  T3P   112      26.138   0.621  51.519  0.00  0.00           H  
HETATM 2163  H2  T3P   112      26.986  -0.014  50.438  0.00  0.00           H  
ATOM   2164  N   ALA   113       7.174 -14.167  -4.892  0.00  0.00           N  
ATOM   2165  CA  ALA   113       7.943 -15.235  -5.583  0.00  0.00           C  
ATOM   2166  C   ALA   113       9.048 -15.704  -4.667  0.00  0.00           C  
ATOM   2167  O   ALA   113       9.138 -16.937  -4.421  0.00  0.00           O  
ATOM   2168  CB  ALA   113       8.449 -14.703  -6.911  0.00  0.00           C  
ATOM   2169  H   ALA   113       7.244 -13.260  -5.331  0.00  0.00           H  
ATOM   2170  HA  ALA   113       7.185 -16.009  -5.705  0.00  0.00           H  
ATOM   2171  HB1 ALA   113       9.155 -13.880  -6.793  0.00  0.00           H  
ATOM   2172  HB2 ALA   113       9.107 -15.478  -7.305  0.00  0.00           H  
ATOM   2173  HB3 ALA   113       7.622 -14.557  -7.606  0.00  0.00           H  
HETATM 2174  O   T3P   113      -8.186 -37.645  12.253  0.00  0.00           O  
HETATM 2175  H1  T3P   113      -7.372 -37.161  12.110  0.00  0.00           H  
HETATM 2176  H2  T3P   113      -8.059 -38.471  11.786  0.00  0.00           H  
HETATM 2177  O   T3P   114     -17.096 -42.347  17.441  0.00  0.00           O  
HETATM 2178  H1  T3P   114     -16.608 -41.743  18.001  0.00  0.00           H  
HETATM 2179  H2  T3P   114     -16.426 -42.774  16.908  0.00  0.00           H  
ATOM   2180  N   TYR   114       9.858 -14.738  -4.151  0.00  0.00           N  
ATOM   2181  CA  TYR   114      10.996 -14.965  -3.263  0.00  0.00           C  
ATOM   2182  C   TYR   114      10.678 -15.770  -2.075  0.00  0.00           C  
ATOM   2183  O   TYR   114      11.226 -16.846  -1.952  0.00  0.00           O  
ATOM   2184  CB  TYR   114      11.688 -13.568  -2.952  0.00  0.00           C  
ATOM   2185  CG  TYR   114      12.790 -13.520  -1.928  0.00  0.00           C  
ATOM   2186  CD1 TYR   114      13.993 -14.114  -2.266  0.00  0.00           C  
ATOM   2187  CD2 TYR   114      12.627 -12.791  -0.756  0.00  0.00           C  
ATOM   2188  CE1 TYR   114      15.112 -13.965  -1.500  0.00  0.00           C  
ATOM   2189  CE2 TYR   114      13.760 -12.661   0.100  0.00  0.00           C  
ATOM   2190  CZ  TYR   114      14.967 -13.261  -0.241  0.00  0.00           C  
ATOM   2191  OH  TYR   114      16.025 -13.116   0.598  0.00  0.00           O  
ATOM   2192  H   TYR   114       9.691 -13.768  -4.379  0.00  0.00           H  
ATOM   2193  HA  TYR   114      11.785 -15.470  -3.822  0.00  0.00           H  
ATOM   2194  HB2 TYR   114      12.085 -13.046  -3.823  0.00  0.00           H  
ATOM   2195  HB3 TYR   114      11.002 -12.775  -2.655  0.00  0.00           H  
ATOM   2196  HD1 TYR   114      14.132 -14.777  -3.108  0.00  0.00           H  
ATOM   2197  HD2 TYR   114      11.724 -12.305  -0.416  0.00  0.00           H  
ATOM   2198  HE1 TYR   114      16.051 -14.439  -1.743  0.00  0.00           H  
ATOM   2199  HE2 TYR   114      13.725 -12.060   0.997  0.00  0.00           H  
ATOM   2200  HH  TYR   114      16.795 -13.667   0.440  0.00  0.00           H  
ATOM   2201  N   ILE   115       9.785 -15.343  -1.228  0.00  0.00           N  
ATOM   2202  CA  ILE   115       9.508 -16.040  -0.011  0.00  0.00           C  
ATOM   2203  C   ILE   115       8.851 -17.397  -0.121  0.00  0.00           C  
ATOM   2204  O   ILE   115       9.005 -18.203   0.824  0.00  0.00           O  
ATOM   2205  CB  ILE   115       8.664 -15.111   0.908  0.00  0.00           C  
ATOM   2206  CG1 ILE   115       7.285 -14.740   0.326  0.00  0.00           C  
ATOM   2207  CG2 ILE   115       9.507 -13.868   1.374  0.00  0.00           C  
ATOM   2208  CD1 ILE   115       6.145 -14.480   1.291  0.00  0.00           C  
ATOM   2209  H   ILE   115       9.375 -14.420  -1.239  0.00  0.00           H  
ATOM   2210  HA  ILE   115      10.501 -16.312   0.348  0.00  0.00           H  
ATOM   2211  HB  ILE   115       8.499 -15.696   1.813  0.00  0.00           H  
ATOM   2212 HG12 ILE   115       7.297 -13.912  -0.384  0.00  0.00           H  
ATOM   2213 HG13 ILE   115       7.004 -15.590  -0.296  0.00  0.00           H  
ATOM   2214 HG21 ILE   115      10.512 -14.175   1.663  0.00  0.00           H  
ATOM   2215 HG22 ILE   115       9.592 -13.204   0.514  0.00  0.00           H  
ATOM   2216 HG23 ILE   115       9.033 -13.260   2.144  0.00  0.00           H  
ATOM   2217 HD11 ILE   115       5.213 -14.480   0.725  0.00  0.00           H  
ATOM   2218 HD12 ILE   115       6.087 -15.333   1.967  0.00  0.00           H  
ATOM   2219 HD13 ILE   115       6.106 -13.547   1.853  0.00  0.00           H  
HETATM 2220  O   T3P   115     -19.602  -9.732 -15.189  0.00  0.00           O  
HETATM 2221  H1  T3P   115     -19.014 -10.428 -15.482  0.00  0.00           H  
HETATM 2222  H2  T3P   115     -20.098 -10.124 -14.470  0.00  0.00           H  
ATOM   2223  N   LYS   116       8.116 -17.679  -1.222  0.00  0.00           N  
ATOM   2224  CA  LYS   116       7.440 -18.941  -1.647  0.00  0.00           C  
ATOM   2225  C   LYS   116       8.432 -19.964  -2.255  0.00  0.00           C  
ATOM   2226  O   LYS   116       7.962 -21.084  -2.522  0.00  0.00           O  
ATOM   2227  CB  LYS   116       6.088 -18.562  -2.332  0.00  0.00           C  
ATOM   2228  CG  LYS   116       5.223 -19.714  -2.717  0.00  0.00           C  
ATOM   2229  CD  LYS   116       3.818 -19.252  -3.080  0.00  0.00           C  
ATOM   2230  CE  LYS   116       3.642 -18.062  -4.059  0.00  0.00           C  
ATOM   2231  NZ  LYS   116       4.060 -18.297  -5.426  0.00  0.00           N1+
ATOM   2232  H   LYS   116       8.083 -17.080  -2.034  0.00  0.00           H  
ATOM   2233  HA  LYS   116       7.286 -19.450  -0.695  0.00  0.00           H  
ATOM   2234  HB2 LYS   116       5.577 -17.884  -1.648  0.00  0.00           H  
ATOM   2235  HB3 LYS   116       6.393 -17.989  -3.208  0.00  0.00           H  
ATOM   2236  HG2 LYS   116       5.706 -20.316  -3.487  0.00  0.00           H  
ATOM   2237  HG3 LYS   116       5.299 -20.418  -1.889  0.00  0.00           H  
ATOM   2238  HD2 LYS   116       3.150 -20.073  -3.338  0.00  0.00           H  
ATOM   2239  HD3 LYS   116       3.402 -19.033  -2.096  0.00  0.00           H  
ATOM   2240  HE2 LYS   116       2.586 -17.807  -4.147  0.00  0.00           H  
ATOM   2241  HE3 LYS   116       4.041 -17.162  -3.592  0.00  0.00           H  
ATOM   2242  HZ1 LYS   116       5.066 -18.356  -5.482  0.00  0.00           H  
ATOM   2243  HZ2 LYS   116       3.777 -19.211  -5.749  0.00  0.00           H  
ATOM   2244  HZ3 LYS   116       3.739 -17.554  -6.031  0.00  0.00           H  
HETATM 2245  O   T3P   116      22.177  -0.660 -38.532  0.00  0.00           O  
HETATM 2246  H1  T3P   116      22.204  -0.562 -39.484  0.00  0.00           H  
HETATM 2247  H2  T3P   116      21.260  -0.510 -38.302  0.00  0.00           H  
ATOM   2248  N   ASN   117       9.636 -19.487  -2.627  0.00  0.00           N  
ATOM   2249  CA  ASN   117      10.648 -20.415  -3.216  0.00  0.00           C  
ATOM   2250  C   ASN   117      11.623 -20.868  -2.099  0.00  0.00           C  
ATOM   2251  O   ASN   117      11.972 -20.146  -1.170  0.00  0.00           O  
ATOM   2252  CB  ASN   117      11.404 -19.645  -4.335  0.00  0.00           C  
ATOM   2253  CG  ASN   117      10.927 -19.778  -5.790  0.00  0.00           C  
ATOM   2254  ND2 ASN   117      10.037 -18.901  -6.182  0.00  0.00           N  
ATOM   2255  OD1 ASN   117      11.370 -20.691  -6.528  0.00  0.00           O  
ATOM   2256  H   ASN   117       9.893 -18.521  -2.482  0.00  0.00           H  
ATOM   2257  HA  ASN   117      10.143 -21.306  -3.588  0.00  0.00           H  
ATOM   2258  HB2 ASN   117      11.191 -18.620  -4.032  0.00  0.00           H  
ATOM   2259  HB3 ASN   117      12.470 -19.868  -4.394  0.00  0.00           H  
ATOM   2260 HD21 ASN   117       9.622 -18.170  -5.621  0.00  0.00           H  
ATOM   2261 HD22 ASN   117       9.917 -18.829  -7.182  0.00  0.00           H  
HETATM 2262  O   T3P   117      16.048  -7.495 -13.492  0.00  0.00           O  
HETATM 2263  H1  T3P   117      15.907  -8.065 -12.736  0.00  0.00           H  
HETATM 2264  H2  T3P   117      15.972  -8.077 -14.248  0.00  0.00           H  
HETATM 2265  O   T3P   118       2.992  18.990 -33.205  0.00  0.00           O  
HETATM 2266  H1  T3P   118       2.761  18.084 -33.409  0.00  0.00           H  
HETATM 2267  H2  T3P   118       2.488  19.513 -33.830  0.00  0.00           H  
ATOM   2268  N   THR   118      12.039 -22.133  -2.175  0.00  0.00           N  
ATOM   2269  CA  THR   118      12.840 -22.806  -1.121  0.00  0.00           C  
ATOM   2270  C   THR   118      14.210 -23.217  -1.608  0.00  0.00           C  
ATOM   2271  O   THR   118      15.013 -23.406  -0.736  0.00  0.00           O  
ATOM   2272  CB  THR   118      12.078 -24.019  -0.563  0.00  0.00           C  
ATOM   2273  CG2 THR   118      10.666 -23.760  -0.046  0.00  0.00           C  
ATOM   2274  OG1 THR   118      11.959 -24.970  -1.573  0.00  0.00           O  
ATOM   2275  H   THR   118      11.814 -22.588  -3.049  0.00  0.00           H  
ATOM   2276  HA  THR   118      13.106 -22.058  -0.374  0.00  0.00           H  
ATOM   2277  HB  THR   118      12.728 -24.447   0.201  0.00  0.00           H  
ATOM   2278  HG1 THR   118      11.312 -24.652  -2.207  0.00  0.00           H  
ATOM   2279 HG21 THR   118      10.310 -24.533   0.636  0.00  0.00           H  
ATOM   2280 HG22 THR   118      10.694 -22.913   0.639  0.00  0.00           H  
ATOM   2281 HG23 THR   118       9.898 -23.479  -0.767  0.00  0.00           H  
ATOM   2282  N   LYS   119      14.463 -23.281  -2.934  0.00  0.00           N  
ATOM   2283  CA  LYS   119      15.812 -23.535  -3.474  0.00  0.00           C  
ATOM   2284  C   LYS   119      16.570 -22.240  -3.257  0.00  0.00           C  
ATOM   2285  O   LYS   119      16.191 -21.120  -3.641  0.00  0.00           O  
ATOM   2286  CB  LYS   119      15.594 -23.907  -4.971  0.00  0.00           C  
ATOM   2287  CG  LYS   119      14.826 -25.254  -5.117  0.00  0.00           C  
ATOM   2288  CD  LYS   119      14.908 -25.977  -6.496  0.00  0.00           C  
ATOM   2289  CE  LYS   119      14.603 -25.208  -7.790  0.00  0.00           C  
ATOM   2290  NZ  LYS   119      14.307 -26.102  -8.911  0.00  0.00           N1+
ATOM   2291  H   LYS   119      13.726 -23.058  -3.587  0.00  0.00           H  
ATOM   2292  HA  LYS   119      16.385 -24.300  -2.950  0.00  0.00           H  
ATOM   2293  HB2 LYS   119      15.034 -23.149  -5.518  0.00  0.00           H  
ATOM   2294  HB3 LYS   119      16.590 -23.955  -5.412  0.00  0.00           H  
ATOM   2295  HG2 LYS   119      15.326 -25.988  -4.485  0.00  0.00           H  
ATOM   2296  HG3 LYS   119      13.796 -25.157  -4.774  0.00  0.00           H  
ATOM   2297  HD2 LYS   119      15.923 -26.373  -6.508  0.00  0.00           H  
ATOM   2298  HD3 LYS   119      14.335 -26.878  -6.276  0.00  0.00           H  
ATOM   2299  HE2 LYS   119      13.761 -24.566  -7.532  0.00  0.00           H  
ATOM   2300  HE3 LYS   119      15.454 -24.584  -8.061  0.00  0.00           H  
ATOM   2301  HZ1 LYS   119      15.169 -26.430  -9.323  0.00  0.00           H  
ATOM   2302  HZ2 LYS   119      13.703 -26.825  -8.549  0.00  0.00           H  
ATOM   2303  HZ3 LYS   119      13.809 -25.535  -9.583  0.00  0.00           H  
HETATM 2304  O   T3P   119      10.157   6.814  41.620  0.00  0.00           O  
HETATM 2305  H1  T3P   119       9.957   6.819  40.684  0.00  0.00           H  
HETATM 2306  H2  T3P   119       9.788   7.633  41.949  0.00  0.00           H  
ATOM   2307  N   GLN   120      17.779 -22.388  -2.669  0.00  0.00           N  
ATOM   2308  CA  GLN   120      18.658 -21.280  -2.528  0.00  0.00           C  
ATOM   2309  C   GLN   120      18.994 -20.517  -3.817  0.00  0.00           C  
ATOM   2310  O   GLN   120      19.170 -19.285  -3.819  0.00  0.00           O  
ATOM   2311  CB  GLN   120      20.001 -21.718  -1.826  0.00  0.00           C  
ATOM   2312  CG  GLN   120      21.135 -20.701  -1.688  0.00  0.00           C  
ATOM   2313  CD  GLN   120      22.246 -21.118  -0.722  0.00  0.00           C  
ATOM   2314  NE2 GLN   120      22.914 -20.167  -0.139  0.00  0.00           N  
ATOM   2315  OE1 GLN   120      22.506 -22.303  -0.446  0.00  0.00           O  
ATOM   2316  H   GLN   120      17.972 -23.214  -2.121  0.00  0.00           H  
ATOM   2317  HA  GLN   120      18.286 -20.604  -1.758  0.00  0.00           H  
ATOM   2318  HB2 GLN   120      19.749 -22.058  -0.821  0.00  0.00           H  
ATOM   2319  HB3 GLN   120      20.415 -22.656  -2.195  0.00  0.00           H  
ATOM   2320  HG2 GLN   120      21.627 -20.346  -2.594  0.00  0.00           H  
ATOM   2321  HG3 GLN   120      20.729 -19.782  -1.266  0.00  0.00           H  
ATOM   2322 HE21 GLN   120      22.695 -19.192  -0.286  0.00  0.00           H  
ATOM   2323 HE22 GLN   120      23.635 -20.414   0.524  0.00  0.00           H  
HETATM 2324  O   T3P   120      -6.950  21.616   2.660  0.00  0.00           O  
HETATM 2325  H1  T3P   120      -7.759  21.557   2.152  0.00  0.00           H  
HETATM 2326  H2  T3P   120      -6.440  22.296   2.220  0.00  0.00           H  
ATOM   2327  N   GLN   121      19.165 -21.309  -4.902  0.00  0.00           N  
ATOM   2328  CA  GLN   121      19.497 -20.822  -6.238  0.00  0.00           C  
ATOM   2329  C   GLN   121      18.393 -19.873  -6.749  0.00  0.00           C  
ATOM   2330  O   GLN   121      18.649 -18.884  -7.399  0.00  0.00           O  
ATOM   2331  CB  GLN   121      19.938 -21.912  -7.297  0.00  0.00           C  
ATOM   2332  CG  GLN   121      18.968 -23.069  -7.530  0.00  0.00           C  
ATOM   2333  CD  GLN   121      19.171 -24.255  -6.594  0.00  0.00           C  
ATOM   2334  NE2 GLN   121      18.726 -25.492  -6.986  0.00  0.00           N  
ATOM   2335  OE1 GLN   121      19.593 -24.016  -5.460  0.00  0.00           O  
ATOM   2336  H   GLN   121      19.206 -22.297  -4.699  0.00  0.00           H  
ATOM   2337  HA  GLN   121      20.423 -20.266  -6.094  0.00  0.00           H  
ATOM   2338  HB2 GLN   121      19.882 -21.383  -8.249  0.00  0.00           H  
ATOM   2339  HB3 GLN   121      20.988 -22.084  -7.061  0.00  0.00           H  
ATOM   2340  HG2 GLN   121      17.913 -22.796  -7.568  0.00  0.00           H  
ATOM   2341  HG3 GLN   121      19.258 -23.416  -8.521  0.00  0.00           H  
ATOM   2342 HE21 GLN   121      18.492 -25.744  -7.936  0.00  0.00           H  
ATOM   2343 HE22 GLN   121      18.973 -26.297  -6.430  0.00  0.00           H  
HETATM 2344  O   T3P   121     -18.397   3.811  35.792  0.00  0.00           O  
HETATM 2345  H1  T3P   121     -17.983   4.369  36.451  0.00  0.00           H  
HETATM 2346  H2  T3P   121     -17.850   3.025  35.766  0.00  0.00           H  
ATOM   2347  N   ASN   122      17.127 -20.253  -6.508  0.00  0.00           N  
ATOM   2348  CA  ASN   122      15.925 -19.440  -6.860  0.00  0.00           C  
ATOM   2349  C   ASN   122      15.717 -18.181  -5.953  0.00  0.00           C  
ATOM   2350  O   ASN   122      15.367 -17.081  -6.390  0.00  0.00           O  
ATOM   2351  CB  ASN   122      14.613 -20.291  -6.907  0.00  0.00           C  
ATOM   2352  CG  ASN   122      14.560 -21.229  -8.115  0.00  0.00           C  
ATOM   2353  ND2 ASN   122      14.042 -20.838  -9.284  0.00  0.00           N  
ATOM   2354  OD1 ASN   122      15.137 -22.284  -8.147  0.00  0.00           O  
ATOM   2355  H   ASN   122      16.948 -21.102  -5.990  0.00  0.00           H  
ATOM   2356  HA  ASN   122      15.995 -18.996  -7.853  0.00  0.00           H  
ATOM   2357  HB2 ASN   122      14.592 -20.833  -5.962  0.00  0.00           H  
ATOM   2358  HB3 ASN   122      13.809 -19.557  -6.844  0.00  0.00           H  
ATOM   2359 HD21 ASN   122      13.598 -19.931  -9.321  0.00  0.00           H  
ATOM   2360 HD22 ASN   122      14.230 -21.494 -10.028  0.00  0.00           H  
HETATM 2361  O   T3P   122      -9.280  -9.648 -36.934  0.00  0.00           O  
HETATM 2362  H1  T3P   122      -8.663  -9.051 -36.511  0.00  0.00           H  
HETATM 2363  H2  T3P   122      -9.492  -9.224 -37.765  0.00  0.00           H  
ATOM   2364  N   ASN   123      16.112 -18.295  -4.671  0.00  0.00           N  
ATOM   2365  CA  ASN   123      16.000 -17.179  -3.681  0.00  0.00           C  
ATOM   2366  C   ASN   123      17.043 -16.061  -4.108  0.00  0.00           C  
ATOM   2367  O   ASN   123      16.701 -14.852  -4.025  0.00  0.00           O  
ATOM   2368  CB  ASN   123      16.354 -17.741  -2.245  0.00  0.00           C  
ATOM   2369  CG  ASN   123      15.185 -18.343  -1.531  0.00  0.00           C  
ATOM   2370  ND2 ASN   123      14.960 -19.677  -1.683  0.00  0.00           N  
ATOM   2371  OD1 ASN   123      14.470 -17.672  -0.719  0.00  0.00           O  
ATOM   2372  H   ASN   123      16.579 -19.118  -4.317  0.00  0.00           H  
ATOM   2373  HA  ASN   123      14.942 -16.925  -3.741  0.00  0.00           H  
ATOM   2374  HB2 ASN   123      17.177 -18.452  -2.309  0.00  0.00           H  
ATOM   2375  HB3 ASN   123      16.531 -16.867  -1.619  0.00  0.00           H  
ATOM   2376 HD21 ASN   123      15.567 -20.099  -2.371  0.00  0.00           H  
ATOM   2377 HD22 ASN   123      14.201 -20.146  -1.211  0.00  0.00           H  
HETATM 2378  O   T3P   123       7.525 -28.216  10.150  0.00  0.00           O  
HETATM 2379  H1  T3P   123       6.958 -27.915  10.860  0.00  0.00           H  
HETATM 2380  H2  T3P   123       7.201 -29.091   9.938  0.00  0.00           H  
ATOM   2381  N   ALA   124      18.282 -16.562  -4.438  0.00  0.00           N  
ATOM   2382  CA  ALA   124      19.410 -15.732  -4.737  0.00  0.00           C  
ATOM   2383  C   ALA   124      19.112 -14.900  -6.021  0.00  0.00           C  
ATOM   2384  O   ALA   124      19.449 -13.723  -6.085  0.00  0.00           O  
ATOM   2385  CB  ALA   124      20.690 -16.599  -4.903  0.00  0.00           C  
ATOM   2386  H   ALA   124      18.517 -17.542  -4.364  0.00  0.00           H  
ATOM   2387  HA  ALA   124      19.609 -14.992  -3.961  0.00  0.00           H  
ATOM   2388  HB1 ALA   124      21.075 -16.960  -3.949  0.00  0.00           H  
ATOM   2389  HB2 ALA   124      20.512 -17.460  -5.547  0.00  0.00           H  
ATOM   2390  HB3 ALA   124      21.518 -16.043  -5.343  0.00  0.00           H  
HETATM 2391  O   T3P   124      18.147 -16.801   9.233  0.00  0.00           O  
HETATM 2392  H1  T3P   124      17.485 -17.331   9.677  0.00  0.00           H  
HETATM 2393  H2  T3P   124      17.970 -15.906   9.523  0.00  0.00           H  
ATOM   2394  N   ALA   125      18.510 -15.568  -7.041  0.00  0.00           N  
ATOM   2395  CA  ALA   125      17.956 -14.875  -8.163  0.00  0.00           C  
ATOM   2396  C   ALA   125      16.942 -13.809  -7.833  0.00  0.00           C  
ATOM   2397  O   ALA   125      17.175 -12.637  -8.216  0.00  0.00           O  
ATOM   2398  CB  ALA   125      17.554 -15.913  -9.186  0.00  0.00           C  
ATOM   2399  H   ALA   125      18.384 -16.567  -6.972  0.00  0.00           H  
ATOM   2400  HA  ALA   125      18.809 -14.361  -8.607  0.00  0.00           H  
ATOM   2401  HB1 ALA   125      16.642 -16.266  -8.705  0.00  0.00           H  
ATOM   2402  HB2 ALA   125      17.212 -15.445 -10.109  0.00  0.00           H  
ATOM   2403  HB3 ALA   125      18.325 -16.652  -9.404  0.00  0.00           H  
HETATM 2404  O   T3P   125     -13.857 -10.717  -4.526  0.00  0.00           O  
HETATM 2405  H1  T3P   125     -14.801 -10.821  -4.405  0.00  0.00           H  
HETATM 2406  H2  T3P   125     -13.759  -9.840  -4.898  0.00  0.00           H  
ATOM   2407  N   LEU   126      15.847 -14.212  -7.179  0.00  0.00           N  
ATOM   2408  CA  LEU   126      14.714 -13.404  -6.907  0.00  0.00           C  
ATOM   2409  C   LEU   126      14.910 -12.351  -5.841  0.00  0.00           C  
ATOM   2410  O   LEU   126      14.183 -11.338  -5.946  0.00  0.00           O  
ATOM   2411  CB  LEU   126      13.578 -14.345  -6.456  0.00  0.00           C  
ATOM   2412  CG  LEU   126      13.083 -15.450  -7.429  0.00  0.00           C  
ATOM   2413  CD1 LEU   126      12.413 -16.608  -6.704  0.00  0.00           C  
ATOM   2414  CD2 LEU   126      12.275 -14.897  -8.588  0.00  0.00           C  
ATOM   2415  H   LEU   126      15.814 -15.117  -6.731  0.00  0.00           H  
ATOM   2416  HA  LEU   126      14.391 -12.924  -7.831  0.00  0.00           H  
ATOM   2417  HB2 LEU   126      13.804 -14.780  -5.482  0.00  0.00           H  
ATOM   2418  HB3 LEU   126      12.745 -13.668  -6.269  0.00  0.00           H  
ATOM   2419  HG  LEU   126      13.975 -15.810  -7.943  0.00  0.00           H  
ATOM   2420 HD11 LEU   126      12.371 -17.404  -7.447  0.00  0.00           H  
ATOM   2421 HD12 LEU   126      12.863 -16.954  -5.774  0.00  0.00           H  
ATOM   2422 HD13 LEU   126      11.376 -16.395  -6.444  0.00  0.00           H  
ATOM   2423 HD21 LEU   126      12.053 -15.694  -9.298  0.00  0.00           H  
ATOM   2424 HD22 LEU   126      11.319 -14.481  -8.271  0.00  0.00           H  
ATOM   2425 HD23 LEU   126      12.726 -14.024  -9.061  0.00  0.00           H  
HETATM 2426  O   T3P   126     -24.561  -1.260 -21.757  0.00  0.00           O  
HETATM 2427  H1  T3P   126     -23.682  -0.956 -21.528  0.00  0.00           H  
HETATM 2428  H2  T3P   126     -24.759  -1.933 -21.105  0.00  0.00           H  
ATOM   2429  N   GLU   127      15.999 -12.448  -5.023  0.00  0.00           N  
ATOM   2430  CA  GLU   127      16.512 -11.382  -4.229  0.00  0.00           C  
ATOM   2431  C   GLU   127      17.189 -10.209  -4.977  0.00  0.00           C  
ATOM   2432  O   GLU   127      16.927  -9.035  -4.736  0.00  0.00           O  
ATOM   2433  CB  GLU   127      17.490 -11.970  -3.230  0.00  0.00           C  
ATOM   2434  CG  GLU   127      18.274 -11.138  -2.254  0.00  0.00           C  
ATOM   2435  CD  GLU   127      19.326 -11.840  -1.365  0.00  0.00           C  
ATOM   2436  OE1 GLU   127      19.841 -11.141  -0.498  0.00  0.00           O  
ATOM   2437  OE2 GLU   127      19.639 -13.047  -1.574  0.00  0.00           O1-
ATOM   2438  H   GLU   127      16.373 -13.377  -4.891  0.00  0.00           H  
ATOM   2439  HA  GLU   127      15.672 -11.052  -3.618  0.00  0.00           H  
ATOM   2440  HB2 GLU   127      16.861 -12.485  -2.503  0.00  0.00           H  
ATOM   2441  HB3 GLU   127      18.116 -12.709  -3.730  0.00  0.00           H  
ATOM   2442  HG2 GLU   127      18.820 -10.375  -2.809  0.00  0.00           H  
ATOM   2443  HG3 GLU   127      17.557 -10.503  -1.732  0.00  0.00           H  
HETATM 2444  O   T3P   127     -37.012 -29.292  -6.373  0.00  0.00           O  
HETATM 2445  H1  T3P   127     -37.943 -29.443  -6.206  0.00  0.00           H  
HETATM 2446  H2  T3P   127     -36.915 -29.413  -7.317  0.00  0.00           H  
ATOM   2447  N   ARG   128      17.976 -10.527  -6.034  0.00  0.00           N  
ATOM   2448  CA  ARG   128      18.614  -9.550  -6.864  0.00  0.00           C  
ATOM   2449  C   ARG   128      17.575  -8.835  -7.754  0.00  0.00           C  
ATOM   2450  O   ARG   128      17.574  -7.613  -7.831  0.00  0.00           O  
ATOM   2451  CB  ARG   128      19.671 -10.199  -7.815  0.00  0.00           C  
ATOM   2452  CG  ARG   128      20.891 -10.789  -7.081  0.00  0.00           C  
ATOM   2453  CD  ARG   128      22.017 -11.354  -7.949  0.00  0.00           C  
ATOM   2454  NE  ARG   128      22.722 -10.399  -8.857  0.00  0.00           N  
ATOM   2455  CZ  ARG   128      23.555 -10.726  -9.912  0.00  0.00           C  
ATOM   2456  NH1 ARG   128      23.998 -11.999 -10.048  0.00  0.00           N  
ATOM   2457  NH2 ARG   128      23.937  -9.725 -10.709  0.00  0.00           N1+
ATOM   2458  H   ARG   128      17.874 -11.419  -6.497  0.00  0.00           H  
ATOM   2459  HA  ARG   128      19.077  -8.785  -6.240  0.00  0.00           H  
ATOM   2460  HB2 ARG   128      19.178 -11.009  -8.353  0.00  0.00           H  
ATOM   2461  HB3 ARG   128      19.922  -9.410  -8.524  0.00  0.00           H  
ATOM   2462  HG2 ARG   128      21.229  -9.992  -6.418  0.00  0.00           H  
ATOM   2463  HG3 ARG   128      20.553 -11.628  -6.473  0.00  0.00           H  
ATOM   2464  HD2 ARG   128      22.718 -11.855  -7.281  0.00  0.00           H  
ATOM   2465  HD3 ARG   128      21.675 -12.237  -8.488  0.00  0.00           H  
ATOM   2466  HE  ARG   128      22.292  -9.531  -8.569  0.00  0.00           H  
ATOM   2467 HH11 ARG   128      23.717 -12.714  -9.392  0.00  0.00           H  
ATOM   2468 HH12 ARG   128      24.765 -12.201 -10.673  0.00  0.00           H  
ATOM   2469 HH21 ARG   128      24.646 -10.026 -11.361  0.00  0.00           H  
ATOM   2470 HH22 ARG   128      23.593  -8.775 -10.738  0.00  0.00           H  
HETATM 2471  O   T3P   128     -14.638  12.849  11.846  0.00  0.00           O  
HETATM 2472  H1  T3P   128     -15.283  12.241  12.207  0.00  0.00           H  
HETATM 2473  H2  T3P   128     -14.546  13.527  12.516  0.00  0.00           H  
ATOM   2474  N   GLY   129      16.580  -9.647  -8.227  0.00  0.00           N  
ATOM   2475  CA  GLY   129      15.351  -9.228  -8.864  0.00  0.00           C  
ATOM   2476  C   GLY   129      14.596  -8.182  -8.029  0.00  0.00           C  
ATOM   2477  O   GLY   129      14.291  -7.114  -8.486  0.00  0.00           O  
ATOM   2478  H   GLY   129      16.564 -10.627  -7.985  0.00  0.00           H  
ATOM   2479  HA2 GLY   129      15.431  -8.930  -9.909  0.00  0.00           H  
ATOM   2480  HA3 GLY   129      14.739 -10.130  -8.879  0.00  0.00           H  
HETATM 2481  O   T3P   129      24.247  -9.250   6.086  0.00  0.00           O  
HETATM 2482  H1  T3P   129      23.443  -9.733   5.898  0.00  0.00           H  
HETATM 2483  H2  T3P   129      24.073  -8.362   5.773  0.00  0.00           H  
ATOM   2484  N   LEU   130      14.300  -8.568  -6.775  0.00  0.00           N  
ATOM   2485  CA  LEU   130      13.640  -7.653  -5.841  0.00  0.00           C  
ATOM   2486  C   LEU   130      14.487  -6.408  -5.549  0.00  0.00           C  
ATOM   2487  O   LEU   130      13.888  -5.340  -5.505  0.00  0.00           O  
ATOM   2488  CB  LEU   130      13.252  -8.475  -4.557  0.00  0.00           C  
ATOM   2489  CG  LEU   130      12.669  -7.533  -3.441  0.00  0.00           C  
ATOM   2490  CD1 LEU   130      11.329  -6.796  -3.812  0.00  0.00           C  
ATOM   2491  CD2 LEU   130      12.355  -8.235  -2.136  0.00  0.00           C  
ATOM   2492  H   LEU   130      14.345  -9.533  -6.480  0.00  0.00           H  
ATOM   2493  HA  LEU   130      12.782  -7.251  -6.381  0.00  0.00           H  
ATOM   2494  HB2 LEU   130      12.581  -9.304  -4.780  0.00  0.00           H  
ATOM   2495  HB3 LEU   130      14.193  -8.947  -4.276  0.00  0.00           H  
ATOM   2496  HG  LEU   130      13.524  -6.973  -3.063  0.00  0.00           H  
ATOM   2497 HD11 LEU   130      10.791  -7.381  -4.558  0.00  0.00           H  
ATOM   2498 HD12 LEU   130      10.689  -6.592  -2.953  0.00  0.00           H  
ATOM   2499 HD13 LEU   130      11.454  -5.842  -4.324  0.00  0.00           H  
ATOM   2500 HD21 LEU   130      12.343  -7.472  -1.358  0.00  0.00           H  
ATOM   2501 HD22 LEU   130      11.380  -8.708  -2.247  0.00  0.00           H  
ATOM   2502 HD23 LEU   130      13.064  -9.046  -1.965  0.00  0.00           H  
HETATM 2503  O   T3P   130       9.482 -11.533 -29.659  0.00  0.00           O  
HETATM 2504  H1  T3P   130       8.587 -11.583 -29.324  0.00  0.00           H  
HETATM 2505  H2  T3P   130       9.567 -12.293 -30.234  0.00  0.00           H  
HETATM 2506  O   T3P   131     -33.010  -9.041 -30.936  0.00  0.00           O  
HETATM 2507  H1  T3P   131     -33.787  -9.533 -31.200  0.00  0.00           H  
HETATM 2508  H2  T3P   131     -33.088  -8.960 -29.985  0.00  0.00           H  
ATOM   2509  N   THR   131      15.790  -6.591  -5.367  0.00  0.00           N  
ATOM   2510  CA  THR   131      16.736  -5.527  -5.234  0.00  0.00           C  
ATOM   2511  C   THR   131      16.759  -4.556  -6.478  0.00  0.00           C  
ATOM   2512  O   THR   131      16.720  -3.326  -6.332  0.00  0.00           O  
ATOM   2513  CB  THR   131      18.170  -5.934  -4.888  0.00  0.00           C  
ATOM   2514  CG2 THR   131      19.006  -4.742  -4.425  0.00  0.00           C  
ATOM   2515  OG1 THR   131      18.147  -6.775  -3.729  0.00  0.00           O  
ATOM   2516  H   THR   131      16.189  -7.518  -5.402  0.00  0.00           H  
ATOM   2517  HA  THR   131      16.417  -4.852  -4.440  0.00  0.00           H  
ATOM   2518  HB  THR   131      18.789  -6.289  -5.711  0.00  0.00           H  
ATOM   2519  HG1 THR   131      17.904  -7.691  -3.879  0.00  0.00           H  
ATOM   2520 HG21 THR   131      18.612  -4.334  -3.494  0.00  0.00           H  
ATOM   2521 HG22 THR   131      19.972  -5.221  -4.267  0.00  0.00           H  
ATOM   2522 HG23 THR   131      19.182  -3.968  -5.172  0.00  0.00           H  
ATOM   2523  N   LYS   132      16.675  -5.123  -7.668  0.00  0.00           N  
ATOM   2524  CA  LYS   132      16.708  -4.462  -8.986  0.00  0.00           C  
ATOM   2525  C   LYS   132      15.353  -3.809  -9.220  0.00  0.00           C  
ATOM   2526  O   LYS   132      15.388  -2.700  -9.861  0.00  0.00           O  
ATOM   2527  CB  LYS   132      17.259  -5.384 -10.046  0.00  0.00           C  
ATOM   2528  CG  LYS   132      17.354  -4.728 -11.418  0.00  0.00           C  
ATOM   2529  CD  LYS   132      18.240  -3.483 -11.575  0.00  0.00           C  
ATOM   2530  CE  LYS   132      18.578  -3.147 -13.056  0.00  0.00           C  
ATOM   2531  NZ  LYS   132      19.576  -2.060 -13.243  0.00  0.00           N1+
ATOM   2532  H   LYS   132      16.843  -6.117  -7.732  0.00  0.00           H  
ATOM   2533  HA  LYS   132      17.436  -3.673  -8.797  0.00  0.00           H  
ATOM   2534  HB2 LYS   132      18.199  -5.843  -9.740  0.00  0.00           H  
ATOM   2535  HB3 LYS   132      16.602  -6.252 -10.097  0.00  0.00           H  
ATOM   2536  HG2 LYS   132      17.789  -5.479 -12.077  0.00  0.00           H  
ATOM   2537  HG3 LYS   132      16.328  -4.658 -11.779  0.00  0.00           H  
ATOM   2538  HD2 LYS   132      17.842  -2.587 -11.099  0.00  0.00           H  
ATOM   2539  HD3 LYS   132      19.119  -3.788 -11.007  0.00  0.00           H  
ATOM   2540  HE2 LYS   132      19.063  -4.032 -13.467  0.00  0.00           H  
ATOM   2541  HE3 LYS   132      17.711  -2.910 -13.672  0.00  0.00           H  
ATOM   2542  HZ1 LYS   132      20.486  -2.227 -12.839  0.00  0.00           H  
ATOM   2543  HZ2 LYS   132      19.680  -1.916 -14.237  0.00  0.00           H  
ATOM   2544  HZ3 LYS   132      19.172  -1.213 -12.869  0.00  0.00           H  
HETATM 2545  O   T3P   132      -6.742  13.333  52.221  0.00  0.00           O  
HETATM 2546  H1  T3P   132      -6.853  12.610  51.603  0.00  0.00           H  
HETATM 2547  H2  T3P   132      -5.906  13.153  52.652  0.00  0.00           H  
ATOM   2548  N   ALA   133      14.306  -4.202  -8.532  0.00  0.00           N  
ATOM   2549  CA  ALA   133      12.893  -3.679  -8.657  0.00  0.00           C  
ATOM   2550  C   ALA   133      12.684  -2.447  -7.801  0.00  0.00           C  
ATOM   2551  O   ALA   133      11.967  -1.486  -8.160  0.00  0.00           O  
ATOM   2552  CB  ALA   133      11.918  -4.781  -8.366  0.00  0.00           C  
ATOM   2553  H   ALA   133      14.447  -5.083  -8.059  0.00  0.00           H  
ATOM   2554  HA  ALA   133      12.749  -3.425  -9.708  0.00  0.00           H  
ATOM   2555  HB1 ALA   133      11.909  -5.552  -9.137  0.00  0.00           H  
ATOM   2556  HB2 ALA   133      12.005  -5.280  -7.401  0.00  0.00           H  
ATOM   2557  HB3 ALA   133      10.928  -4.330  -8.297  0.00  0.00           H  
HETATM 2558  O   T3P   133       8.660   0.132  32.780  0.00  0.00           O  
HETATM 2559  H1  T3P   133       8.027  -0.138  33.445  0.00  0.00           H  
HETATM 2560  H2  T3P   133       9.448  -0.374  32.979  0.00  0.00           H  
ATOM   2561  N   LEU   134      13.337  -2.459  -6.664  0.00  0.00           N  
ATOM   2562  CA  LEU   134      13.466  -1.339  -5.749  0.00  0.00           C  
ATOM   2563  C   LEU   134      14.428  -0.276  -6.329  0.00  0.00           C  
ATOM   2564  O   LEU   134      14.095   0.890  -6.268  0.00  0.00           O  
ATOM   2565  CB  LEU   134      14.095  -1.728  -4.374  0.00  0.00           C  
ATOM   2566  CG  LEU   134      13.302  -2.662  -3.463  0.00  0.00           C  
ATOM   2567  CD1 LEU   134      14.236  -3.404  -2.490  0.00  0.00           C  
ATOM   2568  CD2 LEU   134      12.193  -1.988  -2.669  0.00  0.00           C  
ATOM   2569  H   LEU   134      13.656  -3.388  -6.431  0.00  0.00           H  
ATOM   2570  HA  LEU   134      12.511  -0.892  -5.470  0.00  0.00           H  
ATOM   2571  HB2 LEU   134      14.854  -2.341  -4.861  0.00  0.00           H  
ATOM   2572  HB3 LEU   134      14.678  -1.006  -3.802  0.00  0.00           H  
ATOM   2573  HG  LEU   134      12.849  -3.437  -4.081  0.00  0.00           H  
ATOM   2574 HD11 LEU   134      14.033  -3.308  -1.423  0.00  0.00           H  
ATOM   2575 HD12 LEU   134      14.217  -4.462  -2.754  0.00  0.00           H  
ATOM   2576 HD13 LEU   134      15.163  -2.841  -2.598  0.00  0.00           H  
ATOM   2577 HD21 LEU   134      12.185  -2.158  -1.593  0.00  0.00           H  
ATOM   2578 HD22 LEU   134      12.409  -0.920  -2.666  0.00  0.00           H  
ATOM   2579 HD23 LEU   134      11.217  -2.146  -3.129  0.00  0.00           H  
HETATM 2580  O   T3P   134       0.293  -7.453 -35.056  0.00  0.00           O  
HETATM 2581  H1  T3P   134       1.048  -7.841 -35.498  0.00  0.00           H  
HETATM 2582  H2  T3P   134      -0.461  -7.924 -35.410  0.00  0.00           H  
ATOM   2583  N   LYS   135      15.520  -0.762  -7.015  0.00  0.00           N  
ATOM   2584  CA  LYS   135      16.454   0.124  -7.640  0.00  0.00           C  
ATOM   2585  C   LYS   135      15.723   0.974  -8.703  0.00  0.00           C  
ATOM   2586  O   LYS   135      15.920   2.189  -8.646  0.00  0.00           O  
ATOM   2587  CB  LYS   135      17.575  -0.679  -8.346  0.00  0.00           C  
ATOM   2588  CG  LYS   135      18.646   0.139  -9.087  0.00  0.00           C  
ATOM   2589  CD  LYS   135      18.987   1.428  -8.305  0.00  0.00           C  
ATOM   2590  CE  LYS   135      20.286   2.190  -8.554  0.00  0.00           C  
ATOM   2591  NZ  LYS   135      20.512   2.480  -9.974  0.00  0.00           N1+
ATOM   2592  H   LYS   135      15.668  -1.761  -6.980  0.00  0.00           H  
ATOM   2593  HA  LYS   135      16.890   0.724  -6.841  0.00  0.00           H  
ATOM   2594  HB2 LYS   135      17.964  -1.336  -7.568  0.00  0.00           H  
ATOM   2595  HB3 LYS   135      17.109  -1.339  -9.078  0.00  0.00           H  
ATOM   2596  HG2 LYS   135      19.489  -0.532  -9.251  0.00  0.00           H  
ATOM   2597  HG3 LYS   135      18.214   0.419 -10.048  0.00  0.00           H  
ATOM   2598  HD2 LYS   135      18.274   2.199  -8.598  0.00  0.00           H  
ATOM   2599  HD3 LYS   135      18.760   1.296  -7.248  0.00  0.00           H  
ATOM   2600  HE2 LYS   135      20.268   3.070  -7.911  0.00  0.00           H  
ATOM   2601  HE3 LYS   135      21.061   1.513  -8.193  0.00  0.00           H  
ATOM   2602  HZ1 LYS   135      19.724   2.940 -10.406  0.00  0.00           H  
ATOM   2603  HZ2 LYS   135      21.323   3.070 -10.086  0.00  0.00           H  
ATOM   2604  HZ3 LYS   135      20.769   1.632 -10.459  0.00  0.00           H  
HETATM 2605  O   T3P   135      -3.819 -19.716   7.203  0.00  0.00           O  
HETATM 2606  H1  T3P   135      -3.116 -20.203   6.773  0.00  0.00           H  
HETATM 2607  H2  T3P   135      -3.368 -19.124   7.804  0.00  0.00           H  
ATOM   2608  N   LYS   136      14.821   0.394  -9.481  0.00  0.00           N  
ATOM   2609  CA  LYS   136      14.045   1.064 -10.524  0.00  0.00           C  
ATOM   2610  C   LYS   136      13.129   2.206  -9.930  0.00  0.00           C  
ATOM   2611  O   LYS   136      13.085   3.332 -10.502  0.00  0.00           O  
ATOM   2612  CB  LYS   136      13.368  -0.124 -11.323  0.00  0.00           C  
ATOM   2613  CG  LYS   136      14.394  -0.700 -12.427  0.00  0.00           C  
ATOM   2614  CD  LYS   136      13.670  -1.652 -13.424  0.00  0.00           C  
ATOM   2615  CE  LYS   136      12.555  -2.497 -12.697  0.00  0.00           C  
ATOM   2616  NZ  LYS   136      12.022  -3.609 -13.529  0.00  0.00           N1+
ATOM   2617  H   LYS   136      14.748  -0.612  -9.435  0.00  0.00           H  
ATOM   2618  HA  LYS   136      14.746   1.487 -11.244  0.00  0.00           H  
ATOM   2619  HB2 LYS   136      12.901  -0.844 -10.651  0.00  0.00           H  
ATOM   2620  HB3 LYS   136      12.624   0.375 -11.944  0.00  0.00           H  
ATOM   2621  HG2 LYS   136      14.783   0.141 -13.001  0.00  0.00           H  
ATOM   2622  HG3 LYS   136      15.220  -1.245 -11.972  0.00  0.00           H  
ATOM   2623  HD2 LYS   136      13.012  -1.081 -14.079  0.00  0.00           H  
ATOM   2624  HD3 LYS   136      14.381  -2.195 -14.048  0.00  0.00           H  
ATOM   2625  HE2 LYS   136      12.951  -2.837 -11.740  0.00  0.00           H  
ATOM   2626  HE3 LYS   136      11.718  -1.815 -12.551  0.00  0.00           H  
ATOM   2627  HZ1 LYS   136      12.772  -4.269 -13.678  0.00  0.00           H  
ATOM   2628  HZ2 LYS   136      11.324  -4.079 -12.971  0.00  0.00           H  
ATOM   2629  HZ3 LYS   136      11.603  -3.324 -14.403  0.00  0.00           H  
HETATM 2630  O   T3P   136     -23.301  26.831 -32.693  0.00  0.00           O  
HETATM 2631  H1  T3P   136     -23.992  27.167 -32.123  0.00  0.00           H  
HETATM 2632  H2  T3P   136     -23.766  26.346 -33.375  0.00  0.00           H  
ATOM   2633  N   LEU   137      12.509   1.984  -8.752  0.00  0.00           N  
ATOM   2634  CA  LEU   137      11.766   3.001  -8.044  0.00  0.00           C  
ATOM   2635  C   LEU   137      12.658   4.004  -7.383  0.00  0.00           C  
ATOM   2636  O   LEU   137      12.273   5.159  -7.459  0.00  0.00           O  
ATOM   2637  CB  LEU   137      10.969   2.165  -6.982  0.00  0.00           C  
ATOM   2638  CG  LEU   137      10.186   3.002  -5.996  0.00  0.00           C  
ATOM   2639  CD1 LEU   137       9.131   3.932  -6.634  0.00  0.00           C  
ATOM   2640  CD2 LEU   137       9.505   1.993  -5.055  0.00  0.00           C  
ATOM   2641  H   LEU   137      12.815   1.219  -8.168  0.00  0.00           H  
ATOM   2642  HA  LEU   137      11.095   3.516  -8.732  0.00  0.00           H  
ATOM   2643  HB2 LEU   137      10.356   1.479  -7.567  0.00  0.00           H  
ATOM   2644  HB3 LEU   137      11.625   1.527  -6.390  0.00  0.00           H  
ATOM   2645  HG  LEU   137      10.938   3.587  -5.467  0.00  0.00           H  
ATOM   2646 HD11 LEU   137       9.490   4.958  -6.552  0.00  0.00           H  
ATOM   2647 HD12 LEU   137       8.978   3.580  -7.654  0.00  0.00           H  
ATOM   2648 HD13 LEU   137       8.151   3.754  -6.189  0.00  0.00           H  
ATOM   2649 HD21 LEU   137       9.482   2.572  -4.132  0.00  0.00           H  
ATOM   2650 HD22 LEU   137       8.480   1.766  -5.348  0.00  0.00           H  
ATOM   2651 HD23 LEU   137      10.070   1.074  -4.902  0.00  0.00           H  
HETATM 2652  O   T3P   137     -10.505   2.542  19.979  0.00  0.00           O  
HETATM 2653  H1  T3P   137      -9.833   2.531  19.296  0.00  0.00           H  
HETATM 2654  H2  T3P   137     -10.171   3.156  20.633  0.00  0.00           H  
ATOM   2655  N   ASP   138      13.767   3.629  -6.735  0.00  0.00           N  
ATOM   2656  CA  ASP   138      14.855   4.436  -6.344  0.00  0.00           C  
ATOM   2657  C   ASP   138      15.373   5.381  -7.492  0.00  0.00           C  
ATOM   2658  O   ASP   138      15.417   6.591  -7.406  0.00  0.00           O  
ATOM   2659  CB  ASP   138      16.056   3.647  -5.709  0.00  0.00           C  
ATOM   2660  CG  ASP   138      17.176   4.536  -5.181  0.00  0.00           C  
ATOM   2661  OD1 ASP   138      16.994   5.528  -4.480  0.00  0.00           O  
ATOM   2662  OD2 ASP   138      18.357   4.250  -5.435  0.00  0.00           O1-
ATOM   2663  H   ASP   138      14.001   2.647  -6.707  0.00  0.00           H  
ATOM   2664  HA  ASP   138      14.451   5.063  -5.549  0.00  0.00           H  
ATOM   2665  HB2 ASP   138      15.675   3.170  -4.806  0.00  0.00           H  
ATOM   2666  HB3 ASP   138      16.439   2.861  -6.359  0.00  0.00           H  
HETATM 2667  O   T3P   138      23.578  12.230 -16.733  0.00  0.00           O  
HETATM 2668  H1  T3P   138      23.228  12.935 -16.188  0.00  0.00           H  
HETATM 2669  H2  T3P   138      24.522  12.386 -16.750  0.00  0.00           H  
ATOM   2670  N   ASP   139      15.669   4.766  -8.665  0.00  0.00           N  
ATOM   2671  CA  ASP   139      16.003   5.493  -9.878  0.00  0.00           C  
ATOM   2672  C   ASP   139      14.907   6.556 -10.222  0.00  0.00           C  
ATOM   2673  O   ASP   139      15.333   7.730 -10.519  0.00  0.00           O  
ATOM   2674  CB  ASP   139      16.251   4.674 -11.113  0.00  0.00           C  
ATOM   2675  CG  ASP   139      17.634   4.098 -11.172  0.00  0.00           C  
ATOM   2676  OD1 ASP   139      17.852   3.034 -11.791  0.00  0.00           O  
ATOM   2677  OD2 ASP   139      18.579   4.617 -10.582  0.00  0.00           O1-
ATOM   2678  H   ASP   139      15.722   3.761  -8.748  0.00  0.00           H  
ATOM   2679  HA  ASP   139      16.933   5.995  -9.610  0.00  0.00           H  
ATOM   2680  HB2 ASP   139      15.623   3.784 -11.132  0.00  0.00           H  
ATOM   2681  HB3 ASP   139      16.018   5.203 -12.037  0.00  0.00           H  
HETATM 2682  O   T3P   139      -1.172  34.478  13.798  0.00  0.00           O  
HETATM 2683  H1  T3P   139      -2.046  34.861  13.719  0.00  0.00           H  
HETATM 2684  H2  T3P   139      -0.636  35.178  14.169  0.00  0.00           H  
HETATM 2685  O   T3P   140      10.851   3.773  50.116  0.00  0.00           O  
HETATM 2686  H1  T3P   140      10.370   2.982  50.361  0.00  0.00           H  
HETATM 2687  H2  T3P   140      10.822   3.784  49.159  0.00  0.00           H  
ATOM   2688  N   TYR   140      13.602   6.298 -10.139  0.00  0.00           N  
ATOM   2689  CA  TYR   140      12.494   7.314 -10.378  0.00  0.00           C  
ATOM   2690  C   TYR   140      12.531   8.474  -9.366  0.00  0.00           C  
ATOM   2691  O   TYR   140      12.368   9.660  -9.731  0.00  0.00           O  
ATOM   2692  CB  TYR   140      11.122   6.642 -10.421  0.00  0.00           C  
ATOM   2693  CG  TYR   140       9.920   7.517 -10.658  0.00  0.00           C  
ATOM   2694  CD1 TYR   140      10.009   8.502 -11.654  0.00  0.00           C  
ATOM   2695  CD2 TYR   140       8.763   7.446  -9.889  0.00  0.00           C  
ATOM   2696  CE1 TYR   140       8.875   9.314 -11.917  0.00  0.00           C  
ATOM   2697  CE2 TYR   140       7.678   8.318 -10.111  0.00  0.00           C  
ATOM   2698  CZ  TYR   140       7.724   9.257 -11.119  0.00  0.00           C  
ATOM   2699  OH  TYR   140       6.738  10.113 -11.320  0.00  0.00           O  
ATOM   2700  H   TYR   140      13.148   5.445  -9.843  0.00  0.00           H  
ATOM   2701  HA  TYR   140      12.712   7.761 -11.348  0.00  0.00           H  
ATOM   2702  HB2 TYR   140      11.207   6.072 -11.346  0.00  0.00           H  
ATOM   2703  HB3 TYR   140      10.944   6.011  -9.550  0.00  0.00           H  
ATOM   2704  HD1 TYR   140      10.942   8.514 -12.198  0.00  0.00           H  
ATOM   2705  HD2 TYR   140       8.723   6.699  -9.109  0.00  0.00           H  
ATOM   2706  HE1 TYR   140       8.828   9.963 -12.779  0.00  0.00           H  
ATOM   2707  HE2 TYR   140       6.732   8.287  -9.590  0.00  0.00           H  
ATOM   2708  HH  TYR   140       5.951   9.923 -10.805  0.00  0.00           H  
ATOM   2709  N   LEU   141      12.783   8.154  -8.103  0.00  0.00           N  
ATOM   2710  CA  LEU   141      12.785   8.976  -6.899  0.00  0.00           C  
ATOM   2711  C   LEU   141      13.975   9.923  -6.894  0.00  0.00           C  
ATOM   2712  O   LEU   141      13.837  10.975  -6.320  0.00  0.00           O  
ATOM   2713  CB  LEU   141      12.625   8.110  -5.589  0.00  0.00           C  
ATOM   2714  CG  LEU   141      11.156   7.605  -5.388  0.00  0.00           C  
ATOM   2715  CD1 LEU   141      11.099   6.440  -4.320  0.00  0.00           C  
ATOM   2716  CD2 LEU   141      10.179   8.708  -4.894  0.00  0.00           C  
ATOM   2717  H   LEU   141      13.000   7.169  -8.040  0.00  0.00           H  
ATOM   2718  HA  LEU   141      11.899   9.587  -7.071  0.00  0.00           H  
ATOM   2719  HB2 LEU   141      13.234   7.207  -5.619  0.00  0.00           H  
ATOM   2720  HB3 LEU   141      12.901   8.563  -4.637  0.00  0.00           H  
ATOM   2721  HG  LEU   141      10.833   7.322  -6.390  0.00  0.00           H  
ATOM   2722 HD11 LEU   141      11.470   6.862  -3.386  0.00  0.00           H  
ATOM   2723 HD12 LEU   141      10.105   6.051  -4.099  0.00  0.00           H  
ATOM   2724 HD13 LEU   141      11.794   5.641  -4.580  0.00  0.00           H  
ATOM   2725 HD21 LEU   141       9.342   8.172  -4.447  0.00  0.00           H  
ATOM   2726 HD22 LEU   141      10.666   9.315  -4.130  0.00  0.00           H  
ATOM   2727 HD23 LEU   141       9.863   9.369  -5.700  0.00  0.00           H  
HETATM 2728  O   T3P   141     -14.509  30.241   6.978  0.00  0.00           O  
HETATM 2729  H1  T3P   141     -15.157  29.847   7.561  0.00  0.00           H  
HETATM 2730  H2  T3P   141     -14.671  29.834   6.127  0.00  0.00           H  
ATOM   2731  N   ASN   142      15.134   9.544  -7.515  0.00  0.00           N  
ATOM   2732  CA  ASN   142      16.269  10.454  -7.738  0.00  0.00           C  
ATOM   2733  C   ASN   142      16.119  11.283  -9.024  0.00  0.00           C  
ATOM   2734  O   ASN   142      16.796  12.344  -9.043  0.00  0.00           O  
ATOM   2735  CB  ASN   142      17.559   9.615  -7.622  0.00  0.00           C  
ATOM   2736  CG  ASN   142      18.048   9.489  -6.176  0.00  0.00           C  
ATOM   2737  ND2 ASN   142      18.470   8.316  -5.819  0.00  0.00           N  
ATOM   2738  OD1 ASN   142      18.153  10.456  -5.490  0.00  0.00           O  
ATOM   2739  H   ASN   142      15.309   8.616  -7.874  0.00  0.00           H  
ATOM   2740  HA  ASN   142      16.192  11.116  -6.875  0.00  0.00           H  
ATOM   2741  HB2 ASN   142      17.483   8.708  -8.222  0.00  0.00           H  
ATOM   2742  HB3 ASN   142      18.307  10.254  -8.093  0.00  0.00           H  
ATOM   2743 HD21 ASN   142      18.628   7.538  -6.444  0.00  0.00           H  
ATOM   2744 HD22 ASN   142      18.815   8.213  -4.876  0.00  0.00           H  
HETATM 2745  O   T3P   142      -2.890 -13.895 -47.404  0.00  0.00           O  
HETATM 2746  H1  T3P   142      -3.346 -14.612 -47.845  0.00  0.00           H  
HETATM 2747  H2  T3P   142      -3.427 -13.124 -47.583  0.00  0.00           H  
HETATM 2748  O   T3P   143       4.633 -11.412  34.289  0.00  0.00           O  
HETATM 2749  H1  T3P   143       4.922 -10.931  35.064  0.00  0.00           H  
HETATM 2750  H2  T3P   143       3.862 -10.935  33.984  0.00  0.00           H  
ATOM   2751  N   THR   143      15.434  10.817 -10.022  0.00  0.00           N  
ATOM   2752  CA  THR   143      15.417  11.419 -11.378  0.00  0.00           C  
ATOM   2753  C   THR   143      14.407  12.634 -11.324  0.00  0.00           C  
ATOM   2754  O   THR   143      13.197  12.429 -10.833  0.00  0.00           O  
ATOM   2755  CB  THR   143      14.784  10.409 -12.398  0.00  0.00           C  
ATOM   2756  CG2 THR   143      14.553  11.044 -13.797  0.00  0.00           C  
ATOM   2757  OG1 THR   143      15.623   9.312 -12.574  0.00  0.00           O  
ATOM   2758  H   THR   143      14.851  10.008  -9.865  0.00  0.00           H  
ATOM   2759  HA  THR   143      16.442  11.723 -11.589  0.00  0.00           H  
ATOM   2760  HB  THR   143      13.795  10.120 -12.042  0.00  0.00           H  
ATOM   2761  HG1 THR   143      15.427   8.751 -11.820  0.00  0.00           H  
ATOM   2762 HG21 THR   143      15.449  11.355 -14.334  0.00  0.00           H  
ATOM   2763 HG22 THR   143      13.941  10.391 -14.420  0.00  0.00           H  
ATOM   2764 HG23 THR   143      13.968  11.961 -13.734  0.00  0.00           H  
ATOM   2765  N   PRO   144      14.811  13.822 -11.748  0.00  0.00           N  
ATOM   2766  CA  PRO   144      13.966  15.030 -11.798  0.00  0.00           C  
ATOM   2767  C   PRO   144      13.005  14.824 -12.945  0.00  0.00           C  
ATOM   2768  O   PRO   144      13.460  14.504 -14.021  0.00  0.00           O  
ATOM   2769  CB  PRO   144      14.962  16.155 -11.878  0.00  0.00           C  
ATOM   2770  CG  PRO   144      16.129  15.514 -12.551  0.00  0.00           C  
ATOM   2771  CD  PRO   144      16.181  14.082 -12.032  0.00  0.00           C  
ATOM   2772  HA  PRO   144      13.397  15.206 -10.885  0.00  0.00           H  
ATOM   2773  HB2 PRO   144      14.669  17.021 -12.472  0.00  0.00           H  
ATOM   2774  HB3 PRO   144      15.236  16.563 -10.905  0.00  0.00           H  
ATOM   2775  HG2 PRO   144      16.045  15.540 -13.638  0.00  0.00           H  
ATOM   2776  HG3 PRO   144      17.033  16.085 -12.340  0.00  0.00           H  
ATOM   2777  HD2 PRO   144      16.672  13.393 -12.719  0.00  0.00           H  
ATOM   2778  HD3 PRO   144      16.730  13.940 -11.101  0.00  0.00           H  
HETATM 2779  O   T3P   144      -7.063 -14.224  34.891  0.00  0.00           O  
HETATM 2780  H1  T3P   144      -7.277 -13.360  35.243  0.00  0.00           H  
HETATM 2781  H2  T3P   144      -7.269 -14.161  33.958  0.00  0.00           H  
ATOM   2782  N   LEU   145      11.703  15.100 -12.812  0.00  0.00           N  
ATOM   2783  CA  LEU   145      10.656  15.255 -13.854  0.00  0.00           C  
ATOM   2784  C   LEU   145      10.505  16.782 -14.302  0.00  0.00           C  
ATOM   2785  O   LEU   145      11.153  17.674 -13.793  0.00  0.00           O  
ATOM   2786  CB  LEU   145       9.298  14.723 -13.292  0.00  0.00           C  
ATOM   2787  CG  LEU   145       9.175  13.188 -13.101  0.00  0.00           C  
ATOM   2788  CD1 LEU   145       8.810  12.505 -14.411  0.00  0.00           C  
ATOM   2789  CD2 LEU   145      10.422  12.495 -12.545  0.00  0.00           C  
ATOM   2790  H   LEU   145      11.351  15.491 -11.950  0.00  0.00           H  
ATOM   2791  HA  LEU   145      10.981  14.688 -14.726  0.00  0.00           H  
ATOM   2792  HB2 LEU   145       9.135  15.135 -12.296  0.00  0.00           H  
ATOM   2793  HB3 LEU   145       8.500  15.217 -13.845  0.00  0.00           H  
ATOM   2794  HG  LEU   145       8.289  12.991 -12.497  0.00  0.00           H  
ATOM   2795 HD11 LEU   145       8.650  13.243 -15.196  0.00  0.00           H  
ATOM   2796 HD12 LEU   145       9.585  11.821 -14.758  0.00  0.00           H  
ATOM   2797 HD13 LEU   145       7.917  11.898 -14.257  0.00  0.00           H  
ATOM   2798 HD21 LEU   145      10.318  11.479 -12.166  0.00  0.00           H  
ATOM   2799 HD22 LEU   145      11.085  12.381 -13.403  0.00  0.00           H  
ATOM   2800 HD23 LEU   145      10.869  13.025 -11.703  0.00  0.00           H  
HETATM 2801  O   T3P   145       9.854  14.696   9.563  0.00  0.00           O  
HETATM 2802  H1  T3P   145      10.197  13.803   9.595  0.00  0.00           H  
HETATM 2803  H2  T3P   145       8.911  14.596   9.692  0.00  0.00           H  
ATOM   2804  N   PRO   146       9.700  17.090 -15.419  0.00  0.00           N  
ATOM   2805  CA  PRO   146       9.731  18.391 -16.123  0.00  0.00           C  
ATOM   2806  C   PRO   146       9.635  19.680 -15.359  0.00  0.00           C  
ATOM   2807  O   PRO   146      10.434  20.549 -15.668  0.00  0.00           O  
ATOM   2808  CB  PRO   146       8.677  18.235 -17.218  0.00  0.00           C  
ATOM   2809  CG  PRO   146       8.755  16.750 -17.580  0.00  0.00           C  
ATOM   2810  CD  PRO   146       8.932  16.083 -16.238  0.00  0.00           C  
ATOM   2811  HA  PRO   146      10.725  18.329 -16.565  0.00  0.00           H  
ATOM   2812  HB2 PRO   146       7.677  18.395 -16.814  0.00  0.00           H  
ATOM   2813  HB3 PRO   146       8.845  18.936 -18.036  0.00  0.00           H  
ATOM   2814  HG2 PRO   146       7.942  16.402 -18.218  0.00  0.00           H  
ATOM   2815  HG3 PRO   146       9.683  16.640 -18.142  0.00  0.00           H  
ATOM   2816  HD2 PRO   146       7.915  15.936 -15.876  0.00  0.00           H  
ATOM   2817  HD3 PRO   146       9.441  15.128 -16.365  0.00  0.00           H  
HETATM 2818  O   T3P   146       5.433  24.779  31.613  0.00  0.00           O  
HETATM 2819  H1  T3P   146       5.520  24.095  30.949  0.00  0.00           H  
HETATM 2820  H2  T3P   146       5.987  25.493  31.298  0.00  0.00           H  
ATOM   2821  N   GLU   147       8.868  19.619 -14.285  0.00  0.00           N  
ATOM   2822  CA  GLU   147       8.761  20.637 -13.218  0.00  0.00           C  
ATOM   2823  C   GLU   147      10.005  20.968 -12.398  0.00  0.00           C  
ATOM   2824  O   GLU   147      10.367  22.099 -12.121  0.00  0.00           O  
ATOM   2825  CB  GLU   147       7.533  20.223 -12.289  0.00  0.00           C  
ATOM   2826  CG  GLU   147       6.202  19.845 -12.976  0.00  0.00           C  
ATOM   2827  CD  GLU   147       6.039  18.391 -13.424  0.00  0.00           C  
ATOM   2828  OE1 GLU   147       6.930  17.553 -13.195  0.00  0.00           O  
ATOM   2829  OE2 GLU   147       4.903  18.075 -13.798  0.00  0.00           O1-
ATOM   2830  H   GLU   147       8.318  18.782 -14.157  0.00  0.00           H  
ATOM   2831  HA  GLU   147       8.391  21.510 -13.756  0.00  0.00           H  
ATOM   2832  HB2 GLU   147       7.876  19.423 -11.633  0.00  0.00           H  
ATOM   2833  HB3 GLU   147       7.307  21.102 -11.684  0.00  0.00           H  
ATOM   2834  HG2 GLU   147       5.372  20.155 -12.342  0.00  0.00           H  
ATOM   2835  HG3 GLU   147       6.173  20.441 -13.888  0.00  0.00           H  
HETATM 2836  O   T3P   147     -31.924 -12.501 -13.681  0.00  0.00           O  
HETATM 2837  H1  T3P   147     -32.585 -12.753 -14.326  0.00  0.00           H  
HETATM 2838  H2  T3P   147     -32.422 -12.087 -12.976  0.00  0.00           H  
ATOM   2839  N   GLU   148      10.655  19.907 -11.977  0.00  0.00           N  
ATOM   2840  CA  GLU   148      11.911  19.936 -11.243  0.00  0.00           C  
ATOM   2841  C   GLU   148      13.086  20.362 -12.180  0.00  0.00           C  
ATOM   2842  O   GLU   148      13.938  21.046 -11.780  0.00  0.00           O  
ATOM   2843  CB  GLU   148      12.139  18.539 -10.571  0.00  0.00           C  
ATOM   2844  CG  GLU   148      11.034  18.091  -9.619  0.00  0.00           C  
ATOM   2845  CD  GLU   148      11.043  16.617  -9.351  0.00  0.00           C  
ATOM   2846  OE1 GLU   148      11.427  16.235  -8.229  0.00  0.00           O  
ATOM   2847  OE2 GLU   148      10.681  15.855 -10.261  0.00  0.00           O1-
ATOM   2848  H   GLU   148      10.301  18.992 -12.218  0.00  0.00           H  
ATOM   2849  HA  GLU   148      11.800  20.667 -10.443  0.00  0.00           H  
ATOM   2850  HB2 GLU   148      12.391  17.823 -11.354  0.00  0.00           H  
ATOM   2851  HB3 GLU   148      13.080  18.644 -10.031  0.00  0.00           H  
ATOM   2852  HG2 GLU   148      11.254  18.680  -8.729  0.00  0.00           H  
ATOM   2853  HG3 GLU   148      10.059  18.414  -9.983  0.00  0.00           H  
HETATM 2854  O   T3P   148      19.782  -0.625   8.045  0.00  0.00           O  
HETATM 2855  H1  T3P   148      19.436  -0.077   8.750  0.00  0.00           H  
HETATM 2856  H2  T3P   148      19.164  -0.507   7.324  0.00  0.00           H  
ATOM   2857  N   ILE   149      13.052  19.856 -13.407  0.00  0.00           N  
ATOM   2858  CA  ILE   149      14.079  20.204 -14.398  0.00  0.00           C  
ATOM   2859  C   ILE   149      14.079  21.728 -14.646  0.00  0.00           C  
ATOM   2860  O   ILE   149      15.098  22.410 -14.678  0.00  0.00           O  
ATOM   2861  CB  ILE   149      14.014  19.368 -15.691  0.00  0.00           C  
ATOM   2862  CG1 ILE   149      14.053  17.798 -15.465  0.00  0.00           C  
ATOM   2863  CG2 ILE   149      15.081  19.650 -16.703  0.00  0.00           C  
ATOM   2864  CD1 ILE   149      13.577  16.910 -16.635  0.00  0.00           C  
ATOM   2865  H   ILE   149      12.413  19.079 -13.501  0.00  0.00           H  
ATOM   2866  HA  ILE   149      14.989  19.845 -13.918  0.00  0.00           H  
ATOM   2867  HB  ILE   149      13.028  19.670 -16.044  0.00  0.00           H  
ATOM   2868 HG12 ILE   149      15.028  17.500 -15.079  0.00  0.00           H  
ATOM   2869 HG13 ILE   149      13.509  17.519 -14.562  0.00  0.00           H  
ATOM   2870 HG21 ILE   149      16.107  19.430 -16.411  0.00  0.00           H  
ATOM   2871 HG22 ILE   149      14.920  19.018 -17.576  0.00  0.00           H  
ATOM   2872 HG23 ILE   149      15.170  20.674 -17.066  0.00  0.00           H  
ATOM   2873 HD11 ILE   149      14.352  16.484 -17.274  0.00  0.00           H  
ATOM   2874 HD12 ILE   149      13.051  16.080 -16.163  0.00  0.00           H  
ATOM   2875 HD13 ILE   149      12.745  17.252 -17.250  0.00  0.00           H  
HETATM 2876  O   T3P   149      -2.489   4.847 -37.700  0.00  0.00           O  
HETATM 2877  H1  T3P   149      -3.182   5.315 -38.166  0.00  0.00           H  
HETATM 2878  H2  T3P   149      -1.698   5.358 -37.870  0.00  0.00           H  
ATOM   2879  N   ASP   150      12.874  22.230 -14.887  0.00  0.00           N  
ATOM   2880  CA  ASP   150      12.557  23.614 -15.133  0.00  0.00           C  
ATOM   2881  C   ASP   150      13.099  24.436 -13.957  0.00  0.00           C  
ATOM   2882  O   ASP   150      13.691  25.497 -14.138  0.00  0.00           O  
ATOM   2883  CB  ASP   150      11.085  23.987 -15.375  0.00  0.00           C  
ATOM   2884  CG  ASP   150      10.392  23.447 -16.591  0.00  0.00           C  
ATOM   2885  OD1 ASP   150       9.169  23.176 -16.554  0.00  0.00           O  
ATOM   2886  OD2 ASP   150      11.069  23.262 -17.656  0.00  0.00           O1-
ATOM   2887  H   ASP   150      12.096  21.588 -14.834  0.00  0.00           H  
ATOM   2888  HA  ASP   150      13.006  23.810 -16.107  0.00  0.00           H  
ATOM   2889  HB2 ASP   150      10.583  23.631 -14.475  0.00  0.00           H  
ATOM   2890  HB3 ASP   150      10.957  25.070 -15.359  0.00  0.00           H  
HETATM 2891  O   T3P   150     -14.489 -29.302  23.808  0.00  0.00           O  
HETATM 2892  H1  T3P   150     -14.975 -28.567  23.433  0.00  0.00           H  
HETATM 2893  H2  T3P   150     -15.159 -29.957  24.005  0.00  0.00           H  
ATOM   2894  N   ALA   151      12.856  23.956 -12.698  0.00  0.00           N  
ATOM   2895  CA  ALA   151      13.160  24.564 -11.466  0.00  0.00           C  
ATOM   2896  C   ALA   151      14.670  24.663 -11.267  0.00  0.00           C  
ATOM   2897  O   ALA   151      15.192  25.649 -10.823  0.00  0.00           O  
ATOM   2898  CB  ALA   151      12.560  23.706 -10.303  0.00  0.00           C  
ATOM   2899  H   ALA   151      12.234  23.162 -12.641  0.00  0.00           H  
ATOM   2900  HA  ALA   151      12.739  25.568 -11.427  0.00  0.00           H  
ATOM   2901  HB1 ALA   151      12.896  22.669 -10.312  0.00  0.00           H  
ATOM   2902  HB2 ALA   151      12.747  24.065  -9.291  0.00  0.00           H  
ATOM   2903  HB3 ALA   151      11.496  23.515 -10.445  0.00  0.00           H  
HETATM 2904  O   T3P   151      27.740   8.532 -32.724  0.00  0.00           O  
HETATM 2905  H1  T3P   151      27.659   8.696 -33.663  0.00  0.00           H  
HETATM 2906  H2  T3P   151      26.844   8.590 -32.392  0.00  0.00           H  
ATOM   2907  N   ASN   152      15.391  23.580 -11.575  0.00  3.60           N  
ATOM   2908  CA  ASN   152      16.842  23.305 -11.381  0.00  3.60           C  
ATOM   2909  C   ASN   152      17.671  24.130 -12.359  0.00  3.60           C  
ATOM   2910  O   ASN   152      18.784  24.646 -12.115  0.00  3.60           O  
ATOM   2911  CB  ASN   152      17.126  21.804 -11.621  0.00  3.60           C  
ATOM   2912  CG  ASN   152      16.686  20.889 -10.536  0.00  3.60           C  
ATOM   2913  ND2 ASN   152      16.539  19.588 -10.822  0.00  3.60           N  
ATOM   2914  OD1 ASN   152      16.690  21.221  -9.367  0.00  3.60           O  
ATOM   2915  H   ASN   152      14.842  22.784 -11.865  0.00  3.60           H  
ATOM   2916  HA  ASN   152      17.225  23.656 -10.423  0.00  3.60           H  
ATOM   2917  HB2 ASN   152      16.704  21.462 -12.566  0.00  3.60           H  
ATOM   2918  HB3 ASN   152      18.209  21.708 -11.695  0.00  3.60           H  
ATOM   2919 HD21 ASN   152      16.637  19.167 -11.735  0.00  3.60           H  
ATOM   2920 HD22 ASN   152      16.416  18.807 -10.194  0.00  3.60           H  
HETATM 2921  O   T3P   152       7.684  -6.381  18.115  0.00  0.00           O  
HETATM 2922  H1  T3P   152       7.524  -6.095  17.216  0.00  0.00           H  
HETATM 2923  H2  T3P   152       7.286  -7.250  18.165  0.00  0.00           H  
HETATM 2924  O   T3P   153      32.455  15.476  14.439  0.00  0.00           O  
HETATM 2925  H1  T3P   153      33.073  16.203  14.510  0.00  0.00           H  
HETATM 2926  H2  T3P   153      32.172  15.312  15.338  0.00  0.00           H  
ATOM   2927  N   THR   153      17.142  24.434 -13.561  0.00135.22           N  
ATOM   2928  CA  THR   153      17.813  25.258 -14.536  0.00135.22           C  
ATOM   2929  C   THR   153      17.904  26.739 -13.959  0.00135.22           C  
ATOM   2930  O   THR   153      16.886  27.228 -13.504  0.00135.22           O  
ATOM   2931  CB  THR   153      17.017  25.203 -15.878  0.00135.22           C  
ATOM   2932  CG2 THR   153      17.634  26.015 -16.982  0.00135.22           C  
ATOM   2933  OG1 THR   153      16.997  23.906 -16.427  0.00135.22           O  
ATOM   2934  H   THR   153      16.183  24.243 -13.815  0.00135.22           H  
ATOM   2935  HA  THR   153      18.807  24.831 -14.666  0.00135.22           H  
ATOM   2936  HB  THR   153      16.024  25.570 -15.619  0.00135.22           H  
ATOM   2937  HG1 THR   153      16.678  23.385 -15.686  0.00135.22           H  
ATOM   2938 HG21 THR   153      18.707  25.879 -17.112  0.00135.22           H  
ATOM   2939 HG22 THR   153      17.200  25.732 -17.941  0.00135.22           H  
ATOM   2940 HG23 THR   153      17.373  27.063 -16.837  0.00135.22           H  
ATOM   2941  N   CYS   154      18.977  27.500 -14.100  0.00191.74           N  
ATOM   2942  CA  CYS   154      20.319  27.223 -14.545  0.00191.74           C  
ATOM   2943  C   CYS   154      21.088  26.394 -13.588  0.00191.74           C  
ATOM   2944  O   CYS   154      20.988  26.545 -12.364  0.00191.74           O  
ATOM   2945  CB  CYS   154      21.072  28.562 -14.757  0.00191.74           C  
ATOM   2946  SG  CYS   154      20.081  29.798 -15.616  0.00191.74           S  
ATOM   2947  H   CYS   154      18.809  28.386 -13.646  0.00191.74           H  
ATOM   2948  HA  CYS   154      20.281  26.788 -15.543  0.00191.74           H  
ATOM   2949  HB2 CYS   154      21.354  29.062 -13.830  0.00191.74           H  
ATOM   2950  HB3 CYS   154      21.921  28.590 -15.439  0.00191.74           H  
ATOM   2951  HG  CYS   154      19.271  30.177 -14.623  0.00191.74           H  
HETATM 2952  O   T3P   154      -1.853  20.868  30.279  0.00  0.00           O  
HETATM 2953  H1  T3P   154      -2.298  21.637  29.922  0.00  0.00           H  
HETATM 2954  H2  T3P   154      -2.176  20.138  29.751  0.00  0.00           H  
ATOM   2955  N   GLY   155      21.998  25.607 -14.179  0.00159.70           N  
ATOM   2956  CA  GLY   155      22.749  24.570 -13.575  0.00159.70           C  
ATOM   2957  C   GLY   155      22.474  23.155 -14.118  0.00159.70           C  
ATOM   2958  O   GLY   155      21.408  22.899 -14.689  0.00159.70           O  
ATOM   2959  H   GLY   155      22.206  25.556 -15.166  0.00159.70           H  
ATOM   2960  HA2 GLY   155      23.804  24.724 -13.803  0.00159.70           H  
ATOM   2961  HA3 GLY   155      22.754  24.715 -12.495  0.00159.70           H  
HETATM 2962  O   T3P   155      22.193  -9.244  12.188  0.00  0.00           O  
HETATM 2963  H1  T3P   155      22.761  -9.599  12.871  0.00  0.00           H  
HETATM 2964  H2  T3P   155      22.604  -8.416  11.940  0.00  0.00           H  
ATOM   2965  N   GLU   156      23.442  22.298 -13.915  0.00329.64           N  
ATOM   2966  CA  GLU   156      23.464  20.903 -14.526  0.00329.64           C  
ATOM   2967  C   GLU   156      23.860  19.836 -13.474  0.00329.64           C  
ATOM   2968  O   GLU   156      24.407  20.142 -12.405  0.00329.64           O  
ATOM   2969  CB  GLU   156      24.446  20.796 -15.700  0.00329.64           C  
ATOM   2970  CG  GLU   156      24.121  21.831 -16.765  0.00329.64           C  
ATOM   2971  CD  GLU   156      24.820  21.516 -18.058  0.00329.64           C  
ATOM   2972  OE1 GLU   156      25.555  20.479 -18.162  0.00329.64           O  
ATOM   2973  OE2 GLU   156      24.686  22.252 -19.000  0.00329.64           O1-
ATOM   2974  H   GLU   156      24.249  22.651 -13.421  0.00329.64           H  
ATOM   2975  HA  GLU   156      22.421  20.694 -14.763  0.00329.64           H  
ATOM   2976  HB2 GLU   156      25.492  21.010 -15.482  0.00329.64           H  
ATOM   2977  HB3 GLU   156      24.420  19.769 -16.066  0.00329.64           H  
ATOM   2978  HG2 GLU   156      23.071  21.807 -17.057  0.00329.64           H  
ATOM   2979  HG3 GLU   156      24.389  22.851 -16.487  0.00329.64           H  
HETATM 2980  O   T3P   156       5.336 -17.495 -32.414  0.00  0.00           O  
HETATM 2981  H1  T3P   156       5.975 -17.142 -33.033  0.00  0.00           H  
HETATM 2982  H2  T3P   156       5.865 -17.953 -31.760  0.00  0.00           H  
ATOM   2983  N   ASP   157      23.434  18.587 -13.749  0.00 68.63           N  
ATOM   2984  CA  ASP   157      23.642  17.445 -12.815  0.00 68.63           C  
ATOM   2985  C   ASP   157      22.669  17.388 -11.654  0.00 68.63           C  
ATOM   2986  O   ASP   157      22.811  16.487 -10.835  0.00 68.63           O  
ATOM   2987  CB  ASP   157      25.073  17.132 -12.299  0.00 68.63           C  
ATOM   2988  CG  ASP   157      26.144  16.995 -13.412  0.00 68.63           C  
ATOM   2989  OD1 ASP   157      27.317  17.065 -12.981  0.00 68.63           O  
ATOM   2990  OD2 ASP   157      25.820  17.000 -14.664  0.00 68.63           O1-
ATOM   2991  H   ASP   157      22.854  18.336 -14.537  0.00 68.63           H  
ATOM   2992  HA  ASP   157      23.353  16.538 -13.345  0.00 68.63           H  
ATOM   2993  HB2 ASP   157      25.263  18.006 -11.676  0.00 68.63           H  
ATOM   2994  HB3 ASP   157      25.129  16.281 -11.619  0.00 68.63           H  
HETATM 2995  O   T3P   157       9.661  11.346  41.036  0.00  0.00           O  
HETATM 2996  H1  T3P   157      10.308  11.527  41.718  0.00  0.00           H  
HETATM 2997  H2  T3P   157       9.085  10.685  41.421  0.00  0.00           H  
ATOM   2998  N   LYS   158      21.667  18.320 -11.483  0.00  1.08           N  
ATOM   2999  CA  LYS   158      20.837  18.448 -10.278  0.00  1.08           C  
ATOM   3000  C   LYS   158      19.795  17.308 -10.299  0.00  1.08           C  
ATOM   3001  O   LYS   158      19.244  16.970 -11.323  0.00  1.08           O  
ATOM   3002  CB  LYS   158      20.197  19.866 -10.130  0.00  1.08           C  
ATOM   3003  CG  LYS   158      21.152  20.984  -9.672  0.00  1.08           C  
ATOM   3004  CD  LYS   158      20.356  22.358  -9.739  0.00  1.08           C  
ATOM   3005  CE  LYS   158      21.278  23.614  -9.699  0.00  1.08           C  
ATOM   3006  NZ  LYS   158      20.504  24.872  -9.706  0.00  1.08           N1+
ATOM   3007  H   LYS   158      21.528  19.072 -12.141  0.00  1.08           H  
ATOM   3008  HA  LYS   158      21.544  18.289  -9.463  0.00  1.08           H  
ATOM   3009  HB2 LYS   158      19.711  20.129 -11.069  0.00  1.08           H  
ATOM   3010  HB3 LYS   158      19.365  19.833  -9.427  0.00  1.08           H  
ATOM   3011  HG2 LYS   158      21.565  20.740  -8.693  0.00  1.08           H  
ATOM   3012  HG3 LYS   158      22.042  21.090 -10.293  0.00  1.08           H  
ATOM   3013  HD2 LYS   158      19.793  22.349 -10.672  0.00  1.08           H  
ATOM   3014  HD3 LYS   158      19.664  22.313  -8.899  0.00  1.08           H  
ATOM   3015  HE2 LYS   158      21.849  23.597  -8.771  0.00  1.08           H  
ATOM   3016  HE3 LYS   158      21.927  23.529 -10.571  0.00  1.08           H  
ATOM   3017  HZ1 LYS   158      19.774  25.008  -9.021  0.00  1.08           H  
ATOM   3018  HZ2 LYS   158      21.186  25.556  -9.410  0.00  1.08           H  
ATOM   3019  HZ3 LYS   158      20.241  25.116 -10.650  0.00  1.08           H  
HETATM 3020  O   T3P   158     -10.856  -0.970 -48.822  0.00  0.00           O  
HETATM 3021  H1  T3P   158     -11.628  -1.305 -48.367  0.00  0.00           H  
HETATM 3022  H2  T3P   158     -10.216  -0.816 -48.127  0.00  0.00           H  
ATOM   3023  N   GLY   159      19.391  16.964  -9.059  0.00  0.00           N  
ATOM   3024  CA  GLY   159      18.477  15.821  -8.800  0.00  0.00           C  
ATOM   3025  C   GLY   159      17.027  16.266  -8.553  0.00  0.00           C  
ATOM   3026  O   GLY   159      16.650  17.429  -8.833  0.00  0.00           O  
ATOM   3027  H   GLY   159      19.726  17.396  -8.209  0.00  0.00           H  
ATOM   3028  HA2 GLY   159      18.414  15.183  -9.682  0.00  0.00           H  
ATOM   3029  HA3 GLY   159      18.840  15.218  -7.967  0.00  0.00           H  
HETATM 3030  O   T3P   159     -38.325 -24.241  -8.871  0.00  0.00           O  
HETATM 3031  H1  T3P   159     -38.494 -24.728  -8.065  0.00  0.00           H  
HETATM 3032  H2  T3P   159     -38.735 -23.388  -8.728  0.00  0.00           H  
ATOM   3033  N   SER   160      16.139  15.359  -8.090  0.00  0.00           N  
ATOM   3034  CA  SER   160      14.725  15.636  -7.772  0.00  0.00           C  
ATOM   3035  C   SER   160      14.655  16.668  -6.650  0.00  0.00           C  
ATOM   3036  O   SER   160      15.506  16.793  -5.834  0.00  0.00           O  
ATOM   3037  CB  SER   160      14.124  14.225  -7.410  0.00  0.00           C  
ATOM   3038  OG  SER   160      14.658  13.744  -6.180  0.00  0.00           O  
ATOM   3039  H   SER   160      16.397  14.495  -7.634  0.00  0.00           H  
ATOM   3040  HA  SER   160      14.198  15.983  -8.661  0.00  0.00           H  
ATOM   3041  HB2 SER   160      13.052  14.295  -7.223  0.00  0.00           H  
ATOM   3042  HB3 SER   160      14.188  13.479  -8.202  0.00  0.00           H  
ATOM   3043  HG  SER   160      14.339  12.869  -5.948  0.00  0.00           H  
HETATM 3044  O   T3P   160     -16.527 -23.356  -9.999  0.00  0.00           O  
HETATM 3045  H1  T3P   160     -15.776 -23.361 -10.593  0.00  0.00           H  
HETATM 3046  H2  T3P   160     -16.533 -24.232  -9.612  0.00  0.00           H  
ATOM   3047  N   ARG   161      13.607  17.427  -6.610  0.00  0.00           N  
ATOM   3048  CA  ARG   161      13.282  18.393  -5.550  0.00  0.00           C  
ATOM   3049  C   ARG   161      12.094  17.954  -4.763  0.00  0.00           C  
ATOM   3050  O   ARG   161      12.030  18.498  -3.660  0.00  0.00           O  
ATOM   3051  CB  ARG   161      13.120  19.883  -6.034  0.00  0.00           C  
ATOM   3052  CG  ARG   161      14.119  20.392  -7.048  0.00  0.00           C  
ATOM   3053  CD  ARG   161      13.894  21.821  -7.541  0.00  0.00           C  
ATOM   3054  NE  ARG   161      14.321  22.783  -6.543  0.00  0.00           N  
ATOM   3055  CZ  ARG   161      15.560  23.228  -6.295  0.00  0.00           C  
ATOM   3056  NH1 ARG   161      16.640  22.931  -6.972  0.00  0.00           N  
ATOM   3057  NH2 ARG   161      15.810  23.971  -5.275  0.00  0.00           N1+
ATOM   3058  H   ARG   161      12.806  17.239  -7.195  0.00  0.00           H  
ATOM   3059  HA  ARG   161      14.010  18.192  -4.764  0.00  0.00           H  
ATOM   3060  HB2 ARG   161      12.175  20.045  -6.552  0.00  0.00           H  
ATOM   3061  HB3 ARG   161      13.182  20.423  -5.089  0.00  0.00           H  
ATOM   3062  HG2 ARG   161      15.111  20.419  -6.599  0.00  0.00           H  
ATOM   3063  HG3 ARG   161      14.298  19.735  -7.900  0.00  0.00           H  
ATOM   3064  HD2 ARG   161      14.556  21.951  -8.396  0.00  0.00           H  
ATOM   3065  HD3 ARG   161      12.872  22.141  -7.747  0.00  0.00           H  
ATOM   3066  HE  ARG   161      13.678  23.107  -5.835  0.00  0.00           H  
ATOM   3067 HH11 ARG   161      17.559  23.201  -6.650  0.00  0.00           H  
ATOM   3068 HH12 ARG   161      16.553  22.554  -7.905  0.00  0.00           H  
ATOM   3069 HH21 ARG   161      16.719  24.378  -5.103  0.00  0.00           H  
ATOM   3070 HH22 ARG   161      15.145  24.472  -4.704  0.00  0.00           H  
HETATM 3071  O   T3P   161       0.542  23.331   2.508  0.00  0.00           O  
HETATM 3072  H1  T3P   161       1.211  24.011   2.584  0.00  0.00           H  
HETATM 3073  H2  T3P   161       0.352  23.284   1.571  0.00  0.00           H  
ATOM   3074  N   ARG   162      11.291  17.025  -5.324  0.00  0.00           N  
ATOM   3075  CA  ARG   162       9.927  16.614  -4.865  0.00  0.00           C  
ATOM   3076  C   ARG   162      10.086  15.758  -3.613  0.00  0.00           C  
ATOM   3077  O   ARG   162      11.131  15.132  -3.407  0.00  0.00           O  
ATOM   3078  CB  ARG   162       9.071  16.044  -5.956  0.00  0.00           C  
ATOM   3079  CG  ARG   162       9.394  14.529  -6.302  0.00  0.00           C  
ATOM   3080  CD  ARG   162       8.814  14.148  -7.607  0.00  0.00           C  
ATOM   3081  NE  ARG   162       9.116  12.824  -8.039  0.00  0.00           N  
ATOM   3082  CZ  ARG   162      10.063  12.347  -8.842  0.00  0.00           C  
ATOM   3083  NH1 ARG   162      11.119  13.091  -9.180  0.00  0.00           N  
ATOM   3084  NH2 ARG   162       9.924  11.045  -9.161  0.00  0.00           N1+
ATOM   3085  H   ARG   162      11.531  16.644  -6.228  0.00  0.00           H  
ATOM   3086  HA  ARG   162       9.333  17.440  -4.474  0.00  0.00           H  
ATOM   3087  HB2 ARG   162       8.123  16.152  -5.431  0.00  0.00           H  
ATOM   3088  HB3 ARG   162       8.873  16.689  -6.811  0.00  0.00           H  
ATOM   3089  HG2 ARG   162      10.455  14.323  -6.441  0.00  0.00           H  
ATOM   3090  HG3 ARG   162       9.030  13.993  -5.425  0.00  0.00           H  
ATOM   3091  HD2 ARG   162       7.728  14.093  -7.535  0.00  0.00           H  
ATOM   3092  HD3 ARG   162       9.050  14.844  -8.412  0.00  0.00           H  
ATOM   3093  HE  ARG   162       8.365  12.219  -7.739  0.00  0.00           H  
ATOM   3094 HH11 ARG   162      10.991  14.089  -9.086  0.00  0.00           H  
ATOM   3095 HH12 ARG   162      11.886  12.795  -9.767  0.00  0.00           H  
ATOM   3096 HH21 ARG   162       8.998  10.649  -9.090  0.00  0.00           H  
ATOM   3097 HH22 ARG   162      10.512  10.514  -9.789  0.00  0.00           H  
HETATM 3098  O   T3P   162      15.233  42.657  -1.586  0.00  0.00           O  
HETATM 3099  H1  T3P   162      14.617  42.939  -2.262  0.00  0.00           H  
HETATM 3100  H2  T3P   162      15.155  41.703  -1.572  0.00  0.00           H  
ATOM   3101  N   LYS   163       9.087  15.833  -2.699  0.00  0.00           N  
ATOM   3102  CA  LYS   163       9.090  15.091  -1.444  0.00  0.00           C  
ATOM   3103  C   LYS   163       8.524  13.631  -1.619  0.00  0.00           C  
ATOM   3104  O   LYS   163       9.092  12.725  -0.922  0.00  0.00           O  
ATOM   3105  CB  LYS   163       8.370  15.817  -0.326  0.00  0.00           C  
ATOM   3106  CG  LYS   163       8.451  15.194   1.062  0.00  0.00           C  
ATOM   3107  CD  LYS   163       7.971  16.311   2.086  0.00  0.00           C  
ATOM   3108  CE  LYS   163       8.183  15.898   3.531  0.00  0.00           C  
ATOM   3109  NZ  LYS   163       7.972  16.952   4.479  0.00  0.00           N1+
ATOM   3110  H   LYS   163       8.254  16.391  -2.818  0.00  0.00           H  
ATOM   3111  HA  LYS   163      10.114  14.842  -1.166  0.00  0.00           H  
ATOM   3112  HB2 LYS   163       8.882  16.774  -0.232  0.00  0.00           H  
ATOM   3113  HB3 LYS   163       7.338  16.066  -0.576  0.00  0.00           H  
ATOM   3114  HG2 LYS   163       7.920  14.242   1.073  0.00  0.00           H  
ATOM   3115  HG3 LYS   163       9.510  15.010   1.243  0.00  0.00           H  
ATOM   3116  HD2 LYS   163       8.576  17.169   1.792  0.00  0.00           H  
ATOM   3117  HD3 LYS   163       6.965  16.643   1.833  0.00  0.00           H  
ATOM   3118  HE2 LYS   163       7.408  15.145   3.677  0.00  0.00           H  
ATOM   3119  HE3 LYS   163       9.173  15.486   3.723  0.00  0.00           H  
ATOM   3120  HZ1 LYS   163       8.618  17.724   4.395  0.00  0.00           H  
ATOM   3121  HZ2 LYS   163       7.023  17.285   4.572  0.00  0.00           H  
ATOM   3122  HZ3 LYS   163       8.088  16.524   5.386  0.00  0.00           H  
HETATM 3123  O   T3P   163      -0.571  34.896   0.774  0.00  0.00           O  
HETATM 3124  H1  T3P   163       0.358  35.075   0.925  0.00  0.00           H  
HETATM 3125  H2  T3P   163      -0.578  34.220   0.097  0.00  0.00           H  
ATOM   3126  N   PHE   164       7.513  13.374  -2.386  0.00  0.00           N  
ATOM   3127  CA  PHE   164       6.842  12.041  -2.337  0.00  0.00           C  
ATOM   3128  C   PHE   164       6.945  11.467  -3.835  0.00  0.00           C  
ATOM   3129  O   PHE   164       7.663  12.064  -4.607  0.00  0.00           O  
ATOM   3130  CB  PHE   164       5.366  12.232  -1.809  0.00  0.00           C  
ATOM   3131  CG  PHE   164       5.269  12.175  -0.298  0.00  0.00           C  
ATOM   3132  CD1 PHE   164       5.321  10.956   0.373  0.00  0.00           C  
ATOM   3133  CD2 PHE   164       5.288  13.307   0.484  0.00  0.00           C  
ATOM   3134  CE1 PHE   164       5.266  10.909   1.788  0.00  0.00           C  
ATOM   3135  CE2 PHE   164       4.936  13.259   1.812  0.00  0.00           C  
ATOM   3136  CZ  PHE   164       4.922  12.054   2.468  0.00  0.00           C  
ATOM   3137  H   PHE   164       7.012  14.098  -2.880  0.00  0.00           H  
ATOM   3138  HA  PHE   164       7.407  11.334  -1.729  0.00  0.00           H  
ATOM   3139  HB2 PHE   164       4.824  13.129  -2.109  0.00  0.00           H  
ATOM   3140  HB3 PHE   164       4.825  11.349  -2.149  0.00  0.00           H  
ATOM   3141  HD1 PHE   164       5.420  10.004  -0.128  0.00  0.00           H  
ATOM   3142  HD2 PHE   164       5.495  14.251   0.001  0.00  0.00           H  
ATOM   3143  HE1 PHE   164       5.375   9.939   2.249  0.00  0.00           H  
ATOM   3144  HE2 PHE   164       4.918  14.214   2.316  0.00  0.00           H  
ATOM   3145  HZ  PHE   164       4.766  11.894   3.525  0.00  0.00           H  
HETATM 3146  O   T3P   164      -2.770 -32.852  -5.817  0.00  0.00           O  
HETATM 3147  H1  T3P   164      -3.529 -32.492  -5.358  0.00  0.00           H  
HETATM 3148  H2  T3P   164      -2.702 -32.328  -6.615  0.00  0.00           H  
ATOM   3149  N   LEU   165       6.238  10.437  -4.224  0.00  0.00           N  
ATOM   3150  CA  LEU   165       6.418   9.622  -5.433  0.00  0.00           C  
ATOM   3151  C   LEU   165       6.309  10.543  -6.678  0.00  0.00           C  
ATOM   3152  O   LEU   165       7.265  10.612  -7.516  0.00  0.00           O  
ATOM   3153  CB  LEU   165       5.323   8.511  -5.486  0.00  0.00           C  
ATOM   3154  CG  LEU   165       5.391   7.326  -6.470  0.00  0.00           C  
ATOM   3155  CD1 LEU   165       6.705   6.567  -6.534  0.00  0.00           C  
ATOM   3156  CD2 LEU   165       4.244   6.319  -6.170  0.00  0.00           C  
ATOM   3157  H   LEU   165       5.572  10.064  -3.563  0.00  0.00           H  
ATOM   3158  HA  LEU   165       7.351   9.072  -5.312  0.00  0.00           H  
ATOM   3159  HB2 LEU   165       5.453   8.001  -4.531  0.00  0.00           H  
ATOM   3160  HB3 LEU   165       4.359   9.016  -5.536  0.00  0.00           H  
ATOM   3161  HG  LEU   165       5.136   7.740  -7.445  0.00  0.00           H  
ATOM   3162 HD11 LEU   165       7.444   7.223  -6.994  0.00  0.00           H  
ATOM   3163 HD12 LEU   165       7.070   6.264  -5.552  0.00  0.00           H  
ATOM   3164 HD13 LEU   165       6.752   5.659  -7.135  0.00  0.00           H  
ATOM   3165 HD21 LEU   165       3.515   6.817  -5.530  0.00  0.00           H  
ATOM   3166 HD22 LEU   165       3.660   5.981  -7.025  0.00  0.00           H  
ATOM   3167 HD23 LEU   165       4.536   5.428  -5.615  0.00  0.00           H  
HETATM 3168  O   T3P   165     -12.452  12.583 -33.727  0.00  0.00           O  
HETATM 3169  H1  T3P   165     -11.546  12.451 -34.007  0.00  0.00           H  
HETATM 3170  H2  T3P   165     -12.937  11.869 -34.141  0.00  0.00           H  
ATOM   3171  N   ASP   166       5.137  11.241  -6.780  0.00  0.00           N  
ATOM   3172  CA  ASP   166       4.608  11.873  -7.948  0.00  0.00           C  
ATOM   3173  C   ASP   166       4.892  13.405  -7.942  0.00  0.00           C  
ATOM   3174  O   ASP   166       4.945  14.038  -9.062  0.00  0.00           O  
ATOM   3175  CB  ASP   166       3.146  11.601  -8.024  0.00  0.00           C  
ATOM   3176  CG  ASP   166       2.414  12.157  -9.249  0.00  0.00           C  
ATOM   3177  OD1 ASP   166       2.614  11.629 -10.350  0.00  0.00           O  
ATOM   3178  OD2 ASP   166       1.757  13.214  -9.130  0.00  0.00           O1-
ATOM   3179  H   ASP   166       4.528  11.336  -5.980  0.00  0.00           H  
ATOM   3180  HA  ASP   166       5.102  11.388  -8.790  0.00  0.00           H  
ATOM   3181  HB2 ASP   166       3.071  10.518  -7.926  0.00  0.00           H  
ATOM   3182  HB3 ASP   166       2.629  12.110  -7.210  0.00  0.00           H  
HETATM 3183  O   T3P   166     -21.509   6.926  11.128  0.00  0.00           O  
HETATM 3184  H1  T3P   166     -21.123   7.102  11.986  0.00  0.00           H  
HETATM 3185  H2  T3P   166     -22.381   7.319  11.173  0.00  0.00           H  
ATOM   3186  N   GLY   167       5.001  13.969  -6.727  0.00  0.00           N  
ATOM   3187  CA  GLY   167       5.300  15.380  -6.436  0.00  0.00           C  
ATOM   3188  C   GLY   167       5.489  15.408  -4.919  0.00  0.00           C  
ATOM   3189  O   GLY   167       6.270  14.617  -4.403  0.00  0.00           O  
ATOM   3190  H   GLY   167       4.815  13.389  -5.921  0.00  0.00           H  
ATOM   3191  HA2 GLY   167       6.217  15.641  -6.965  0.00  0.00           H  
ATOM   3192  HA3 GLY   167       4.505  16.015  -6.827  0.00  0.00           H  
HETATM 3193  O   T3P   167     -13.962 -38.520  20.146  0.00  0.00           O  
HETATM 3194  H1  T3P   167     -14.319 -38.213  19.313  0.00  0.00           H  
HETATM 3195  H2  T3P   167     -13.016 -38.550  20.006  0.00  0.00           H  
ATOM   3196  N   ASP   168       4.765  16.237  -4.170  0.00  0.00           N  
ATOM   3197  CA  ASP   168       4.747  16.434  -2.734  0.00  0.00           C  
ATOM   3198  C   ASP   168       3.552  15.967  -1.985  0.00  0.00           C  
ATOM   3199  O   ASP   168       3.648  15.783  -0.757  0.00  0.00           O  
ATOM   3200  CB  ASP   168       4.879  17.906  -2.299  0.00  0.00           C  
ATOM   3201  CG  ASP   168       6.151  18.602  -2.795  0.00  0.00           C  
ATOM   3202  OD1 ASP   168       7.241  18.034  -3.072  0.00  0.00           O  
ATOM   3203  OD2 ASP   168       6.004  19.842  -2.980  0.00  0.00           O1-
ATOM   3204  H   ASP   168       4.220  16.875  -4.732  0.00  0.00           H  
ATOM   3205  HA  ASP   168       5.685  15.987  -2.407  0.00  0.00           H  
ATOM   3206  HB2 ASP   168       4.053  18.273  -2.908  0.00  0.00           H  
ATOM   3207  HB3 ASP   168       4.661  18.083  -1.246  0.00  0.00           H  
HETATM 3208  O   T3P   168     -21.927 -42.909  20.819  0.00  0.00           O  
HETATM 3209  H1  T3P   168     -22.834 -43.048  20.547  0.00  0.00           H  
HETATM 3210  H2  T3P   168     -21.523 -42.448  20.084  0.00  0.00           H  
ATOM   3211  N   GLU   169       2.457  15.644  -2.722  0.00  0.00           N  
ATOM   3212  CA  GLU   169       1.203  15.184  -2.169  0.00  0.00           C  
ATOM   3213  C   GLU   169       1.109  13.694  -2.349  0.00  0.00           C  
ATOM   3214  O   GLU   169       1.517  13.237  -3.394  0.00  0.00           O  
ATOM   3215  CB  GLU   169      -0.072  15.828  -2.894  0.00  0.00           C  
ATOM   3216  CG  GLU   169      -0.086  17.365  -3.198  0.00  0.00           C  
ATOM   3217  CD  GLU   169      -1.444  17.841  -3.784  0.00  0.00           C  
ATOM   3218  OE1 GLU   169      -1.423  19.036  -4.066  0.00  0.00           O  
ATOM   3219  OE2 GLU   169      -2.447  17.136  -4.007  0.00  0.00           O1-
ATOM   3220  H   GLU   169       2.445  15.680  -3.731  0.00  0.00           H  
ATOM   3221  HA  GLU   169       1.206  15.503  -1.127  0.00  0.00           H  
ATOM   3222  HB2 GLU   169      -0.231  15.253  -3.807  0.00  0.00           H  
ATOM   3223  HB3 GLU   169      -0.863  15.487  -2.226  0.00  0.00           H  
ATOM   3224  HG2 GLU   169      -0.028  17.863  -2.230  0.00  0.00           H  
ATOM   3225  HG3 GLU   169       0.801  17.502  -3.817  0.00  0.00           H  
HETATM 3226  O   T3P   169     -12.242  27.116 -33.052  0.00  0.00           O  
HETATM 3227  H1  T3P   169     -11.986  28.038 -33.094  0.00  0.00           H  
HETATM 3228  H2  T3P   169     -12.650  27.019 -32.192  0.00  0.00           H  
ATOM   3229  N   LEU   170       0.533  12.994  -1.385  0.00  0.00           N  
ATOM   3230  CA  LEU   170       0.094  11.632  -1.488  0.00  0.00           C  
ATOM   3231  C   LEU   170      -0.993  11.508  -2.551  0.00  0.00           C  
ATOM   3232  O   LEU   170      -1.924  12.278  -2.424  0.00  0.00           O  
ATOM   3233  CB  LEU   170      -0.409  11.034  -0.152  0.00  0.00           C  
ATOM   3234  CG  LEU   170       0.645  10.440   0.837  0.00  0.00           C  
ATOM   3235  CD1 LEU   170       1.487  11.596   1.379  0.00  0.00           C  
ATOM   3236  CD2 LEU   170      -0.059   9.573   1.902  0.00  0.00           C  
ATOM   3237  H   LEU   170       0.072  13.526  -0.661  0.00  0.00           H  
ATOM   3238  HA  LEU   170       0.855  10.915  -1.798  0.00  0.00           H  
ATOM   3239  HB2 LEU   170      -1.044  11.725   0.402  0.00  0.00           H  
ATOM   3240  HB3 LEU   170      -1.184  10.340  -0.476  0.00  0.00           H  
ATOM   3241  HG  LEU   170       1.191   9.773   0.170  0.00  0.00           H  
ATOM   3242 HD11 LEU   170       0.898  12.445   1.727  0.00  0.00           H  
ATOM   3243 HD12 LEU   170       2.079  11.369   2.266  0.00  0.00           H  
ATOM   3244 HD13 LEU   170       2.115  12.094   0.641  0.00  0.00           H  
ATOM   3245 HD21 LEU   170      -0.038  10.139   2.833  0.00  0.00           H  
ATOM   3246 HD22 LEU   170      -1.098   9.411   1.617  0.00  0.00           H  
ATOM   3247 HD23 LEU   170       0.393   8.596   2.078  0.00  0.00           H  
HETATM 3248  O   T3P   170     -12.577 -18.946  31.922  0.00  0.00           O  
HETATM 3249  H1  T3P   170     -13.028 -19.520  31.303  0.00  0.00           H  
HETATM 3250  H2  T3P   170     -13.278 -18.573  32.458  0.00  0.00           H  
HETATM 3251  O   T3P   171      -7.619 -11.723 -19.711  0.00  0.00           O  
HETATM 3252  H1  T3P   171      -6.968 -12.392 -19.923  0.00  0.00           H  
HETATM 3253  H2  T3P   171      -7.843 -11.330 -20.554  0.00  0.00           H  
ATOM   3254  N   THR   171      -0.782  10.593  -3.535  0.00  0.00           N  
ATOM   3255  CA  THR   171      -1.756  10.457  -4.592  0.00  0.00           C  
ATOM   3256  C   THR   171      -2.282   8.961  -4.615  0.00  0.00           C  
ATOM   3257  O   THR   171      -1.772   8.120  -3.810  0.00  0.00           O  
ATOM   3258  CB  THR   171      -1.068  10.646  -5.964  0.00  0.00           C  
ATOM   3259  CG2 THR   171      -0.385  12.054  -6.160  0.00  0.00           C  
ATOM   3260  OG1 THR   171      -0.091   9.718  -6.330  0.00  0.00           O  
ATOM   3261  H   THR   171       0.030   9.993  -3.544  0.00  0.00           H  
ATOM   3262  HA  THR   171      -2.544  11.189  -4.419  0.00  0.00           H  
ATOM   3263  HB  THR   171      -1.934  10.507  -6.611  0.00  0.00           H  
ATOM   3264  HG1 THR   171       0.689   9.800  -5.776  0.00  0.00           H  
ATOM   3265 HG21 THR   171       0.120  12.066  -7.126  0.00  0.00           H  
ATOM   3266 HG22 THR   171      -1.024  12.935  -6.113  0.00  0.00           H  
ATOM   3267 HG23 THR   171       0.367  12.154  -5.378  0.00  0.00           H  
ATOM   3268  N   LEU   172      -3.325   8.648  -5.470  0.00  0.00           N  
ATOM   3269  CA  LEU   172      -3.765   7.282  -5.656  0.00  0.00           C  
ATOM   3270  C   LEU   172      -2.641   6.209  -5.864  0.00  0.00           C  
ATOM   3271  O   LEU   172      -2.746   5.019  -5.495  0.00  0.00           O  
ATOM   3272  CB  LEU   172      -4.771   7.135  -6.731  0.00  0.00           C  
ATOM   3273  CG  LEU   172      -6.126   7.930  -6.451  0.00  0.00           C  
ATOM   3274  CD1 LEU   172      -7.073   7.614  -7.608  0.00  0.00           C  
ATOM   3275  CD2 LEU   172      -6.770   7.672  -5.115  0.00  0.00           C  
ATOM   3276  H   LEU   172      -3.758   9.441  -5.921  0.00  0.00           H  
ATOM   3277  HA  LEU   172      -4.294   7.086  -4.723  0.00  0.00           H  
ATOM   3278  HB2 LEU   172      -4.326   7.380  -7.695  0.00  0.00           H  
ATOM   3279  HB3 LEU   172      -5.209   6.138  -6.792  0.00  0.00           H  
ATOM   3280  HG  LEU   172      -5.994   9.011  -6.502  0.00  0.00           H  
ATOM   3281 HD11 LEU   172      -8.083   7.878  -7.293  0.00  0.00           H  
ATOM   3282 HD12 LEU   172      -6.909   8.281  -8.454  0.00  0.00           H  
ATOM   3283 HD13 LEU   172      -6.966   6.605  -8.009  0.00  0.00           H  
ATOM   3284 HD21 LEU   172      -7.854   7.773  -5.183  0.00  0.00           H  
ATOM   3285 HD22 LEU   172      -6.534   6.629  -4.907  0.00  0.00           H  
ATOM   3286 HD23 LEU   172      -6.336   8.244  -4.296  0.00  0.00           H  
HETATM 3287  O   T3P   172     -12.587 -18.600  20.583  0.00  0.00           O  
HETATM 3288  H1  T3P   172     -11.648 -18.577  20.764  0.00  0.00           H  
HETATM 3289  H2  T3P   172     -12.946 -17.865  21.080  0.00  0.00           H  
ATOM   3290  N   ALA   173      -1.529   6.662  -6.441  0.00  0.00           N  
ATOM   3291  CA  ALA   173      -0.348   5.857  -6.730  0.00  0.00           C  
ATOM   3292  C   ALA   173       0.577   5.591  -5.493  0.00  0.00           C  
ATOM   3293  O   ALA   173       0.952   4.397  -5.324  0.00  0.00           O  
ATOM   3294  CB  ALA   173       0.426   6.667  -7.807  0.00  0.00           C  
ATOM   3295  H   ALA   173      -1.421   7.644  -6.654  0.00  0.00           H  
ATOM   3296  HA  ALA   173      -0.753   4.925  -7.124  0.00  0.00           H  
ATOM   3297  HB1 ALA   173       1.157   7.445  -7.584  0.00  0.00           H  
ATOM   3298  HB2 ALA   173       1.002   5.895  -8.317  0.00  0.00           H  
ATOM   3299  HB3 ALA   173      -0.306   7.009  -8.539  0.00  0.00           H  
HETATM 3300  O   T3P   173     -18.443   0.516 -21.414  0.00  0.00           O  
HETATM 3301  H1  T3P   173     -18.302   1.458 -21.319  0.00  0.00           H  
HETATM 3302  H2  T3P   173     -18.845   0.419 -22.277  0.00  0.00           H  
ATOM   3303  N   ASP   174       0.807   6.665  -4.746  0.00  0.00           N  
ATOM   3304  CA  ASP   174       1.461   6.545  -3.422  0.00  0.00           C  
ATOM   3305  C   ASP   174       0.583   5.590  -2.580  0.00  0.00           C  
ATOM   3306  O   ASP   174       1.156   4.881  -1.742  0.00  0.00           O  
ATOM   3307  CB  ASP   174       1.569   7.793  -2.508  0.00  0.00           C  
ATOM   3308  CG  ASP   174       2.375   8.911  -3.134  0.00  0.00           C  
ATOM   3309  OD1 ASP   174       3.486   9.139  -2.704  0.00  0.00           O  
ATOM   3310  OD2 ASP   174       1.908   9.516  -4.127  0.00  0.00           O1-
ATOM   3311  H   ASP   174       0.553   7.587  -5.071  0.00  0.00           H  
ATOM   3312  HA  ASP   174       2.374   5.988  -3.634  0.00  0.00           H  
ATOM   3313  HB2 ASP   174       0.576   8.184  -2.284  0.00  0.00           H  
ATOM   3314  HB3 ASP   174       2.050   7.507  -1.573  0.00  0.00           H  
HETATM 3315  O   T3P   174      10.321  -2.428 -35.810  0.00  0.00           O  
HETATM 3316  H1  T3P   174      10.241  -3.382 -35.794  0.00  0.00           H  
HETATM 3317  H2  T3P   174      11.099  -2.261 -36.342  0.00  0.00           H  
ATOM   3318  N   CYS   175      -0.726   5.669  -2.750  0.00  0.00           N  
ATOM   3319  CA  CYS   175      -1.672   4.799  -2.035  0.00  0.00           C  
ATOM   3320  C   CYS   175      -1.657   3.373  -2.511  0.00  0.00           C  
ATOM   3321  O   CYS   175      -2.085   2.498  -1.775  0.00  0.00           O  
ATOM   3322  CB  CYS   175      -3.065   5.385  -2.114  0.00  0.00           C  
ATOM   3323  SG  CYS   175      -3.067   7.061  -1.406  0.00  0.00           S  
ATOM   3324  H   CYS   175      -1.014   6.428  -3.350  0.00  0.00           H  
ATOM   3325  HA  CYS   175      -1.311   4.734  -1.009  0.00  0.00           H  
ATOM   3326  HB2 CYS   175      -3.407   5.454  -3.146  0.00  0.00           H  
ATOM   3327  HB3 CYS   175      -3.742   4.691  -1.617  0.00  0.00           H  
ATOM   3328  HG  CYS   175      -2.510   7.682  -2.449  0.00  0.00           H  
HETATM 3329  O   T3P   175     -16.466  23.283   1.052  0.00  0.00           O  
HETATM 3330  H1  T3P   175     -16.904  24.131   0.981  0.00  0.00           H  
HETATM 3331  H2  T3P   175     -16.475  22.933   0.161  0.00  0.00           H  
ATOM   3332  N   ASN   176      -1.273   3.084  -3.729  0.00  0.00           N  
ATOM   3333  CA  ASN   176      -1.003   1.751  -4.230  0.00  0.00           C  
ATOM   3334  C   ASN   176       0.329   1.226  -3.599  0.00  0.00           C  
ATOM   3335  O   ASN   176       0.427   0.096  -3.248  0.00  0.00           O  
ATOM   3336  CB  ASN   176      -0.984   1.728  -5.773  0.00  0.00           C  
ATOM   3337  CG  ASN   176      -2.077   0.834  -6.399  0.00  0.00           C  
ATOM   3338  ND2 ASN   176      -2.900   1.442  -7.244  0.00  0.00           N  
ATOM   3339  OD1 ASN   176      -2.119  -0.364  -6.080  0.00  0.00           O  
ATOM   3340  H   ASN   176      -1.311   3.902  -4.319  0.00  0.00           H  
ATOM   3341  HA  ASN   176      -1.724   1.024  -3.856  0.00  0.00           H  
ATOM   3342  HB2 ASN   176      -0.962   2.780  -6.057  0.00  0.00           H  
ATOM   3343  HB3 ASN   176      -0.081   1.213  -6.102  0.00  0.00           H  
ATOM   3344 HD21 ASN   176      -2.635   2.390  -7.470  0.00  0.00           H  
ATOM   3345 HD22 ASN   176      -3.380   0.799  -7.858  0.00  0.00           H  
HETATM 3346  O   T3P   176     -18.743  13.592  -8.155  0.00  0.00           O  
HETATM 3347  H1  T3P   176     -18.562  14.438  -8.565  0.00  0.00           H  
HETATM 3348  H2  T3P   176     -17.903  13.321  -7.784  0.00  0.00           H  
ATOM   3349  N   LEU   177       1.331   2.108  -3.549  0.00  0.00           N  
ATOM   3350  CA  LEU   177       2.731   1.711  -3.203  0.00  0.00           C  
ATOM   3351  C   LEU   177       2.896   1.489  -1.662  0.00  0.00           C  
ATOM   3352  O   LEU   177       3.344   0.411  -1.267  0.00  0.00           O  
ATOM   3353  CB  LEU   177       3.704   2.748  -3.763  0.00  0.00           C  
ATOM   3354  CG  LEU   177       5.164   2.410  -3.618  0.00  0.00           C  
ATOM   3355  CD1 LEU   177       5.557   0.978  -4.183  0.00  0.00           C  
ATOM   3356  CD2 LEU   177       6.039   3.419  -4.402  0.00  0.00           C  
ATOM   3357  H   LEU   177       1.183   2.972  -4.050  0.00  0.00           H  
ATOM   3358  HA  LEU   177       2.951   0.772  -3.711  0.00  0.00           H  
ATOM   3359  HB2 LEU   177       3.428   2.866  -4.811  0.00  0.00           H  
ATOM   3360  HB3 LEU   177       3.477   3.677  -3.240  0.00  0.00           H  
ATOM   3361  HG  LEU   177       5.486   2.450  -2.578  0.00  0.00           H  
ATOM   3362 HD11 LEU   177       4.768   0.242  -4.336  0.00  0.00           H  
ATOM   3363 HD12 LEU   177       6.048   0.946  -5.156  0.00  0.00           H  
ATOM   3364 HD13 LEU   177       6.252   0.427  -3.550  0.00  0.00           H  
ATOM   3365 HD21 LEU   177       5.832   3.386  -5.472  0.00  0.00           H  
ATOM   3366 HD22 LEU   177       5.797   4.419  -4.041  0.00  0.00           H  
ATOM   3367 HD23 LEU   177       7.080   3.196  -4.165  0.00  0.00           H  
HETATM 3368  O   T3P   177       6.649 -26.393  26.820  0.00  0.00           O  
HETATM 3369  H1  T3P   177       5.923 -25.946  27.256  0.00  0.00           H  
HETATM 3370  H2  T3P   177       6.237 -26.886  26.111  0.00  0.00           H  
ATOM   3371  N   LEU   178       2.739   2.589  -0.852  0.00  0.00           N  
ATOM   3372  CA  LEU   178       3.070   2.561   0.588  0.00  0.00           C  
ATOM   3373  C   LEU   178       2.354   1.510   1.528  0.00  0.00           C  
ATOM   3374  O   LEU   178       3.028   1.148   2.509  0.00  0.00           O  
ATOM   3375  CB  LEU   178       2.868   3.966   1.135  0.00  0.00           C  
ATOM   3376  CG  LEU   178       3.767   5.075   0.509  0.00  0.00           C  
ATOM   3377  CD1 LEU   178       3.285   6.387   1.073  0.00  0.00           C  
ATOM   3378  CD2 LEU   178       5.244   4.964   0.985  0.00  0.00           C  
ATOM   3379  H   LEU   178       2.357   3.460  -1.193  0.00  0.00           H  
ATOM   3380  HA  LEU   178       4.115   2.338   0.800  0.00  0.00           H  
ATOM   3381  HB2 LEU   178       1.820   4.261   1.090  0.00  0.00           H  
ATOM   3382  HB3 LEU   178       3.047   4.031   2.209  0.00  0.00           H  
ATOM   3383  HG  LEU   178       3.622   4.948  -0.564  0.00  0.00           H  
ATOM   3384 HD11 LEU   178       4.066   6.797   1.714  0.00  0.00           H  
ATOM   3385 HD12 LEU   178       3.041   7.210   0.400  0.00  0.00           H  
ATOM   3386 HD13 LEU   178       2.351   6.250   1.618  0.00  0.00           H  
ATOM   3387 HD21 LEU   178       5.770   5.919   0.999  0.00  0.00           H  
ATOM   3388 HD22 LEU   178       5.355   4.530   1.979  0.00  0.00           H  
ATOM   3389 HD23 LEU   178       5.901   4.348   0.371  0.00  0.00           H  
HETATM 3390  O   T3P   178       4.590  -3.149 -50.122  0.00  0.00           O  
HETATM 3391  H1  T3P   178       4.650  -4.092 -49.970  0.00  0.00           H  
HETATM 3392  H2  T3P   178       4.281  -2.791 -49.290  0.00  0.00           H  
ATOM   3393  N   PRO   179       1.161   0.981   1.257  0.00  0.00           N  
ATOM   3394  CA  PRO   179       0.668  -0.154   2.081  0.00  0.00           C  
ATOM   3395  C   PRO   179       1.437  -1.433   1.719  0.00  0.00           C  
ATOM   3396  O   PRO   179       1.592  -2.268   2.572  0.00  0.00           O  
ATOM   3397  CB  PRO   179      -0.835  -0.211   1.944  0.00  0.00           C  
ATOM   3398  CG  PRO   179      -1.121   0.643   0.672  0.00  0.00           C  
ATOM   3399  CD  PRO   179       0.038   1.727   0.760  0.00  0.00           C  
ATOM   3400  HA  PRO   179       0.963   0.013   3.117  0.00  0.00           H  
ATOM   3401  HB2 PRO   179      -1.284  -1.202   2.009  0.00  0.00           H  
ATOM   3402  HB3 PRO   179      -1.316   0.387   2.718  0.00  0.00           H  
ATOM   3403  HG2 PRO   179      -1.165   0.115  -0.281  0.00  0.00           H  
ATOM   3404  HG3 PRO   179      -2.116   1.084   0.724  0.00  0.00           H  
ATOM   3405  HD2 PRO   179       0.250   2.250  -0.172  0.00  0.00           H  
ATOM   3406  HD3 PRO   179      -0.150   2.562   1.435  0.00  0.00           H  
HETATM 3407  O   T3P   179      19.926  22.105 -26.311  0.00  0.00           O  
HETATM 3408  H1  T3P   179      20.170  22.093 -27.236  0.00  0.00           H  
HETATM 3409  H2  T3P   179      20.191  21.246 -25.982  0.00  0.00           H  
ATOM   3410  N   LYS   180       1.891  -1.607   0.462  0.00  0.00           N  
ATOM   3411  CA  LYS   180       2.607  -2.855  -0.013  0.00  0.00           C  
ATOM   3412  C   LYS   180       4.034  -2.878   0.378  0.00  0.00           C  
ATOM   3413  O   LYS   180       4.551  -3.929   0.685  0.00  0.00           O  
ATOM   3414  CB  LYS   180       2.537  -3.042  -1.556  0.00  0.00           C  
ATOM   3415  CG  LYS   180       1.121  -3.188  -2.159  0.00  0.00           C  
ATOM   3416  CD  LYS   180       0.990  -3.083  -3.694  0.00  0.00           C  
ATOM   3417  CE  LYS   180      -0.519  -2.939  -4.055  0.00  0.00           C  
ATOM   3418  NZ  LYS   180      -0.612  -3.132  -5.455  0.00  0.00           N1+
ATOM   3419  H   LYS   180       1.883  -0.875  -0.234  0.00  0.00           H  
ATOM   3420  HA  LYS   180       2.125  -3.736   0.412  0.00  0.00           H  
ATOM   3421  HB2 LYS   180       3.061  -2.197  -2.002  0.00  0.00           H  
ATOM   3422  HB3 LYS   180       3.183  -3.883  -1.809  0.00  0.00           H  
ATOM   3423  HG2 LYS   180       0.811  -4.178  -1.825  0.00  0.00           H  
ATOM   3424  HG3 LYS   180       0.462  -2.483  -1.652  0.00  0.00           H  
ATOM   3425  HD2 LYS   180       1.638  -2.305  -4.096  0.00  0.00           H  
ATOM   3426  HD3 LYS   180       1.401  -4.031  -4.043  0.00  0.00           H  
ATOM   3427  HE2 LYS   180      -1.002  -3.757  -3.520  0.00  0.00           H  
ATOM   3428  HE3 LYS   180      -0.978  -2.022  -3.683  0.00  0.00           H  
ATOM   3429  HZ1 LYS   180      -1.578  -3.120  -5.750  0.00  0.00           H  
ATOM   3430  HZ2 LYS   180      -0.087  -2.396  -5.905  0.00  0.00           H  
ATOM   3431  HZ3 LYS   180      -0.183  -3.992  -5.764  0.00  0.00           H  
HETATM 3432  O   T3P   180     -14.990  -9.826 -18.851  0.00  0.00           O  
HETATM 3433  H1  T3P   180     -14.620 -10.235 -19.633  0.00  0.00           H  
HETATM 3434  H2  T3P   180     -15.030 -10.533 -18.206  0.00  0.00           H  
ATOM   3435  N   LEU   181       4.630  -1.650   0.525  0.00  0.00           N  
ATOM   3436  CA  LEU   181       5.949  -1.447   1.091  0.00  0.00           C  
ATOM   3437  C   LEU   181       6.134  -1.832   2.540  0.00  0.00           C  
ATOM   3438  O   LEU   181       7.087  -2.495   2.805  0.00  0.00           O  
ATOM   3439  CB  LEU   181       6.560  -0.081   0.750  0.00  0.00           C  
ATOM   3440  CG  LEU   181       7.037   0.168  -0.728  0.00  0.00           C  
ATOM   3441  CD1 LEU   181       7.454   1.702  -0.736  0.00  0.00           C  
ATOM   3442  CD2 LEU   181       8.009  -0.770  -1.474  0.00  0.00           C  
ATOM   3443  H   LEU   181       4.190  -0.821   0.151  0.00  0.00           H  
ATOM   3444  HA  LEU   181       6.673  -2.102   0.606  0.00  0.00           H  
ATOM   3445  HB2 LEU   181       5.795   0.652   1.006  0.00  0.00           H  
ATOM   3446  HB3 LEU   181       7.373   0.045   1.464  0.00  0.00           H  
ATOM   3447  HG  LEU   181       6.116   0.327  -1.289  0.00  0.00           H  
ATOM   3448 HD11 LEU   181       8.307   1.920  -0.094  0.00  0.00           H  
ATOM   3449 HD12 LEU   181       7.632   2.014  -1.765  0.00  0.00           H  
ATOM   3450 HD13 LEU   181       6.641   2.358  -0.425  0.00  0.00           H  
ATOM   3451 HD21 LEU   181       8.798  -0.185  -1.947  0.00  0.00           H  
ATOM   3452 HD22 LEU   181       8.494  -1.551  -0.888  0.00  0.00           H  
ATOM   3453 HD23 LEU   181       7.575  -1.267  -2.341  0.00  0.00           H  
HETATM 3454  O   T3P   181      -7.363  22.154  -2.152  0.00  0.00           O  
HETATM 3455  H1  T3P   181      -7.047  22.683  -2.884  0.00  0.00           H  
HETATM 3456  H2  T3P   181      -8.200  22.551  -1.912  0.00  0.00           H  
ATOM   3457  N   HIE   182       5.162  -1.503   3.374  0.00  0.00           N  
ATOM   3458  CA  HIE   182       5.134  -1.799   4.801  0.00  0.00           C  
ATOM   3459  C   HIE   182       5.073  -3.307   5.106  0.00  0.00           C  
ATOM   3460  O   HIE   182       5.530  -3.718   6.167  0.00  0.00           O  
ATOM   3461  CB  HIE   182       3.931  -1.103   5.397  0.00  0.00           C  
ATOM   3462  CG  HIE   182       3.925  -1.105   6.903  0.00  0.00           C  
ATOM   3463  CD2 HIE   182       2.988  -1.567   7.810  0.00  0.00           C  
ATOM   3464  ND1 HIE   182       5.002  -0.532   7.587  0.00  0.00           N  
ATOM   3465  CE1 HIE   182       4.688  -0.701   8.882  0.00  0.00           C  
ATOM   3466  NE2 HIE   182       3.477  -1.185   9.093  0.00  0.00           N  
ATOM   3467  H   HIE   182       4.343  -1.020   3.034  0.00  0.00           H  
ATOM   3468  HA  HIE   182       5.946  -1.225   5.246  0.00  0.00           H  
ATOM   3469  HB2 HIE   182       3.865  -0.066   5.069  0.00  0.00           H  
ATOM   3470  HB3 HIE   182       2.995  -1.580   5.109  0.00  0.00           H  
ATOM   3471  HD2 HIE   182       2.057  -2.092   7.655  0.00  0.00           H  
ATOM   3472  HE1 HIE   182       5.393  -0.383   9.635  0.00  0.00           H  
ATOM   3473  HE2 HIE   182       3.111  -1.372  10.015  0.00  0.00           H  
HETATM 3474  O   T3P   182      -6.787  12.674  35.903  0.00  0.00           O  
HETATM 3475  H1  T3P   182      -7.251  11.838  35.965  0.00  0.00           H  
HETATM 3476  H2  T3P   182      -6.333  12.634  35.062  0.00  0.00           H  
HETATM 3477  O   T3P   183      -3.422  22.603 -24.271  0.00  0.00           O  
HETATM 3478  H1  T3P   183      -3.013  23.321 -23.789  0.00  0.00           H  
HETATM 3479  H2  T3P   183      -2.960  22.581 -25.109  0.00  0.00           H  
ATOM   3480  N   VAL   183       4.603  -4.128   4.229  0.00  0.00           N  
ATOM   3481  CA  VAL   183       4.675  -5.537   4.275  0.00  0.00           C  
ATOM   3482  C   VAL   183       6.145  -6.045   4.102  0.00  0.00           C  
ATOM   3483  O   VAL   183       6.631  -6.831   4.900  0.00  0.00           O  
ATOM   3484  CB  VAL   183       3.648  -6.217   3.288  0.00  0.00           C  
ATOM   3485  CG1 VAL   183       3.810  -7.731   3.409  0.00  0.00           C  
ATOM   3486  CG2 VAL   183       2.152  -5.807   3.554  0.00  0.00           C  
ATOM   3487  H   VAL   183       4.323  -3.719   3.349  0.00  0.00           H  
ATOM   3488  HA  VAL   183       4.380  -5.777   5.296  0.00  0.00           H  
ATOM   3489  HB  VAL   183       3.906  -5.838   2.299  0.00  0.00           H  
ATOM   3490 HG11 VAL   183       4.734  -8.133   2.993  0.00  0.00           H  
ATOM   3491 HG12 VAL   183       3.813  -7.938   4.479  0.00  0.00           H  
ATOM   3492 HG13 VAL   183       3.016  -8.334   2.968  0.00  0.00           H  
ATOM   3493 HG21 VAL   183       2.051  -4.722   3.548  0.00  0.00           H  
ATOM   3494 HG22 VAL   183       1.591  -6.221   2.716  0.00  0.00           H  
ATOM   3495 HG23 VAL   183       1.678  -6.249   4.431  0.00  0.00           H  
HETATM 3496  O   T3P   184     -22.291 -18.112  25.978  0.00  0.00           O  
HETATM 3497  H1  T3P   184     -22.734 -17.502  25.388  0.00  0.00           H  
HETATM 3498  H2  T3P   184     -22.951 -18.775  26.178  0.00  0.00           H  
ATOM   3499  N   VAL   184       6.785  -5.717   2.966  0.00  0.00           N  
ATOM   3500  CA  VAL   184       8.071  -6.210   2.466  0.00  0.00           C  
ATOM   3501  C   VAL   184       9.156  -5.971   3.514  0.00  0.00           C  
ATOM   3502  O   VAL   184       9.819  -6.929   3.974  0.00  0.00           O  
ATOM   3503  CB  VAL   184       8.604  -5.603   1.127  0.00  0.00           C  
ATOM   3504  CG1 VAL   184      10.032  -5.875   0.684  0.00  0.00           C  
ATOM   3505  CG2 VAL   184       7.647  -5.806  -0.093  0.00  0.00           C  
ATOM   3506  H   VAL   184       6.382  -4.973   2.414  0.00  0.00           H  
ATOM   3507  HA  VAL   184       7.955  -7.248   2.154  0.00  0.00           H  
ATOM   3508  HB  VAL   184       8.523  -4.525   1.264  0.00  0.00           H  
ATOM   3509 HG11 VAL   184      10.287  -5.673  -0.356  0.00  0.00           H  
ATOM   3510 HG12 VAL   184      10.805  -5.477   1.342  0.00  0.00           H  
ATOM   3511 HG13 VAL   184      10.186  -6.950   0.779  0.00  0.00           H  
ATOM   3512 HG21 VAL   184       7.865  -5.036  -0.833  0.00  0.00           H  
ATOM   3513 HG22 VAL   184       7.765  -6.758  -0.611  0.00  0.00           H  
ATOM   3514 HG23 VAL   184       6.633  -5.554   0.216  0.00  0.00           H  
ATOM   3515  N   LYS   185       9.218  -4.701   3.898  0.00  0.00           N  
ATOM   3516  CA  LYS   185      10.208  -4.270   4.953  0.00  0.00           C  
ATOM   3517  C   LYS   185      10.093  -4.902   6.358  0.00  0.00           C  
ATOM   3518  O   LYS   185      11.044  -4.815   7.168  0.00  0.00           O  
ATOM   3519  CB  LYS   185      10.023  -2.721   5.146  0.00  0.00           C  
ATOM   3520  CG  LYS   185       8.711  -2.183   5.875  0.00  0.00           C  
ATOM   3521  CD  LYS   185       9.125  -1.612   7.272  0.00  0.00           C  
ATOM   3522  CE  LYS   185       8.026  -0.875   7.999  0.00  0.00           C  
ATOM   3523  NZ  LYS   185       8.522  -0.285   9.237  0.00  0.00           N1+
ATOM   3524  H   LYS   185       8.552  -4.044   3.516  0.00  0.00           H  
ATOM   3525  HA  LYS   185      11.204  -4.569   4.626  0.00  0.00           H  
ATOM   3526  HB2 LYS   185      10.868  -2.406   5.758  0.00  0.00           H  
ATOM   3527  HB3 LYS   185      10.100  -2.281   4.151  0.00  0.00           H  
ATOM   3528  HG2 LYS   185       8.213  -1.371   5.346  0.00  0.00           H  
ATOM   3529  HG3 LYS   185       7.862  -2.865   5.925  0.00  0.00           H  
ATOM   3530  HD2 LYS   185       9.478  -2.459   7.860  0.00  0.00           H  
ATOM   3531  HD3 LYS   185       9.976  -0.934   7.215  0.00  0.00           H  
ATOM   3532  HE2 LYS   185       7.723  -0.016   7.401  0.00  0.00           H  
ATOM   3533  HE3 LYS   185       7.162  -1.537   8.056  0.00  0.00           H  
ATOM   3534  HZ1 LYS   185       7.731   0.158   9.682  0.00  0.00           H  
ATOM   3535  HZ2 LYS   185       8.961  -0.938   9.871  0.00  0.00           H  
ATOM   3536  HZ3 LYS   185       9.185   0.382   8.869  0.00  0.00           H  
HETATM 3537  O   T3P   185      14.520  32.395 -20.052  0.00  0.00           O  
HETATM 3538  H1  T3P   185      14.832  31.900 -20.810  0.00  0.00           H  
HETATM 3539  H2  T3P   185      13.865  32.994 -20.410  0.00  0.00           H  
ATOM   3540  N   ILE   186       8.952  -5.597   6.634  0.00  0.00           N  
ATOM   3541  CA  ILE   186       8.822  -6.275   7.872  0.00  0.00           C  
ATOM   3542  C   ILE   186       8.887  -7.786   7.648  0.00  0.00           C  
ATOM   3543  O   ILE   186       9.487  -8.392   8.498  0.00  0.00           O  
ATOM   3544  CB  ILE   186       7.500  -5.980   8.624  0.00  0.00           C  
ATOM   3545  CG1 ILE   186       7.570  -4.703   9.435  0.00  0.00           C  
ATOM   3546  CG2 ILE   186       6.802  -7.088   9.470  0.00  0.00           C  
ATOM   3547  CD1 ILE   186       6.230  -4.062   9.737  0.00  0.00           C  
ATOM   3548  H   ILE   186       8.224  -5.649   5.936  0.00  0.00           H  
ATOM   3549  HA  ILE   186       9.625  -6.049   8.575  0.00  0.00           H  
ATOM   3550  HB  ILE   186       6.818  -5.823   7.788  0.00  0.00           H  
ATOM   3551 HG12 ILE   186       8.117  -4.922  10.352  0.00  0.00           H  
ATOM   3552 HG13 ILE   186       8.175  -3.956   8.922  0.00  0.00           H  
ATOM   3553 HG21 ILE   186       5.796  -6.837   9.805  0.00  0.00           H  
ATOM   3554 HG22 ILE   186       6.571  -7.979   8.887  0.00  0.00           H  
ATOM   3555 HG23 ILE   186       7.283  -7.555  10.330  0.00  0.00           H  
ATOM   3556 HD11 ILE   186       6.015  -3.401   8.897  0.00  0.00           H  
ATOM   3557 HD12 ILE   186       5.384  -4.731   9.894  0.00  0.00           H  
ATOM   3558 HD13 ILE   186       6.230  -3.285  10.501  0.00  0.00           H  
HETATM 3559  O   T3P   186      -4.470 -27.710  19.073  0.00  0.00           O  
HETATM 3560  H1  T3P   186      -4.802 -27.192  18.339  0.00  0.00           H  
HETATM 3561  H2  T3P   186      -3.948 -28.400  18.662  0.00  0.00           H  
HETATM 3562  O   T3P   187      20.174  -1.159  49.726  0.00  0.00           O  
HETATM 3563  H1  T3P   187      21.101  -1.065  49.946  0.00  0.00           H  
HETATM 3564  H2  T3P   187      20.162  -1.780  48.998  0.00  0.00           H  
ATOM   3565  N   VAL   187       8.300  -8.300   6.564  0.00  0.00           N  
ATOM   3566  CA  VAL   187       8.075  -9.725   6.269  0.00  0.00           C  
ATOM   3567  C   VAL   187       9.387 -10.300   5.743  0.00  0.00           C  
ATOM   3568  O   VAL   187       9.919 -11.283   6.320  0.00  0.00           O  
ATOM   3569  CB  VAL   187       6.956 -10.117   5.237  0.00  0.00           C  
ATOM   3570  CG1 VAL   187       6.968 -11.584   4.640  0.00  0.00           C  
ATOM   3571  CG2 VAL   187       5.695  -9.726   5.885  0.00  0.00           C  
ATOM   3572  H   VAL   187       7.767  -7.674   5.976  0.00  0.00           H  
ATOM   3573  HA  VAL   187       8.012 -10.268   7.211  0.00  0.00           H  
ATOM   3574  HB  VAL   187       6.917  -9.440   4.383  0.00  0.00           H  
ATOM   3575 HG11 VAL   187       7.039 -12.334   5.429  0.00  0.00           H  
ATOM   3576 HG12 VAL   187       5.955 -11.704   4.256  0.00  0.00           H  
ATOM   3577 HG13 VAL   187       7.670 -11.692   3.814  0.00  0.00           H  
ATOM   3578 HG21 VAL   187       5.699  -8.645   6.025  0.00  0.00           H  
ATOM   3579 HG22 VAL   187       4.809  -9.958   5.294  0.00  0.00           H  
ATOM   3580 HG23 VAL   187       5.636 -10.155   6.885  0.00  0.00           H  
ATOM   3581  N   ALA   188      10.096  -9.566   4.823  0.00  0.00           N  
ATOM   3582  CA  ALA   188      11.416 -10.090   4.308  0.00  0.00           C  
ATOM   3583  C   ALA   188      12.509 -10.027   5.396  0.00  0.00           C  
ATOM   3584  O   ALA   188      13.291 -10.923   5.608  0.00  0.00           O  
ATOM   3585  CB  ALA   188      11.812  -9.271   3.102  0.00  0.00           C  
ATOM   3586  H   ALA   188       9.733  -8.663   4.553  0.00  0.00           H  
ATOM   3587  HA  ALA   188      11.330 -11.148   4.060  0.00  0.00           H  
ATOM   3588  HB1 ALA   188      10.953  -8.992   2.493  0.00  0.00           H  
ATOM   3589  HB2 ALA   188      12.337  -8.326   3.241  0.00  0.00           H  
ATOM   3590  HB3 ALA   188      12.486  -9.792   2.422  0.00  0.00           H  
HETATM 3591  O   T3P   188     -25.264 -18.348  -9.220  0.00  0.00           O  
HETATM 3592  H1  T3P   188     -24.925 -17.783  -9.914  0.00  0.00           H  
HETATM 3593  H2  T3P   188     -26.050 -18.746  -9.596  0.00  0.00           H  
ATOM   3594  N   LYS   189      12.431  -8.969   6.252  0.00  0.00           N  
ATOM   3595  CA  LYS   189      13.285  -8.788   7.401  0.00  0.00           C  
ATOM   3596  C   LYS   189      13.063  -9.896   8.452  0.00  0.00           C  
ATOM   3597  O   LYS   189      14.073 -10.276   8.981  0.00  0.00           O  
ATOM   3598  CB  LYS   189      12.982  -7.365   7.883  0.00  0.00           C  
ATOM   3599  CG  LYS   189      13.900  -6.867   9.029  0.00  0.00           C  
ATOM   3600  CD  LYS   189      13.542  -5.468   9.560  0.00  0.00           C  
ATOM   3601  CE  LYS   189      14.499  -4.741  10.563  0.00  0.00           C  
ATOM   3602  NZ  LYS   189      14.396  -3.240  10.541  0.00  0.00           N1+
ATOM   3603  H   LYS   189      11.688  -8.284   6.253  0.00  0.00           H  
ATOM   3604  HA  LYS   189      14.320  -8.881   7.071  0.00  0.00           H  
ATOM   3605  HB2 LYS   189      13.064  -6.755   6.984  0.00  0.00           H  
ATOM   3606  HB3 LYS   189      11.918  -7.303   8.113  0.00  0.00           H  
ATOM   3607  HG2 LYS   189      13.943  -7.563   9.866  0.00  0.00           H  
ATOM   3608  HG3 LYS   189      14.886  -6.902   8.564  0.00  0.00           H  
ATOM   3609  HD2 LYS   189      13.232  -4.877   8.698  0.00  0.00           H  
ATOM   3610  HD3 LYS   189      12.530  -5.513   9.963  0.00  0.00           H  
ATOM   3611  HE2 LYS   189      14.258  -5.070  11.573  0.00  0.00           H  
ATOM   3612  HE3 LYS   189      15.514  -5.092  10.373  0.00  0.00           H  
ATOM   3613  HZ1 LYS   189      13.476  -2.848  10.402  0.00  0.00           H  
ATOM   3614  HZ2 LYS   189      14.885  -2.842  11.330  0.00  0.00           H  
ATOM   3615  HZ3 LYS   189      14.859  -2.966   9.687  0.00  0.00           H  
HETATM 3616  O   T3P   189      -8.012   7.132  26.855  0.00  0.00           O  
HETATM 3617  H1  T3P   189      -8.952   7.222  26.697  0.00  0.00           H  
HETATM 3618  H2  T3P   189      -7.782   7.904  27.373  0.00  0.00           H  
ATOM   3619  N   LYS   190      11.847 -10.493   8.693  0.00  0.00           N  
ATOM   3620  CA  LYS   190      11.585 -11.638   9.605  0.00  0.00           C  
ATOM   3621  C   LYS   190      12.223 -12.957   9.057  0.00  0.00           C  
ATOM   3622  O   LYS   190      13.004 -13.567   9.791  0.00  0.00           O  
ATOM   3623  CB  LYS   190      10.108 -11.804   9.917  0.00  0.00           C  
ATOM   3624  CG  LYS   190       9.743 -12.834  11.014  0.00  0.00           C  
ATOM   3625  CD  LYS   190      10.348 -12.526  12.389  0.00  0.00           C  
ATOM   3626  CE  LYS   190       9.775 -13.366  13.595  0.00  0.00           C  
ATOM   3627  NZ  LYS   190      10.615 -13.310  14.768  0.00  0.00           N1+
ATOM   3628  H   LYS   190      11.005 -10.241   8.195  0.00  0.00           H  
ATOM   3629  HA  LYS   190      12.195 -11.331  10.455  0.00  0.00           H  
ATOM   3630  HB2 LYS   190       9.689 -10.839  10.202  0.00  0.00           H  
ATOM   3631  HB3 LYS   190       9.638 -12.014   8.956  0.00  0.00           H  
ATOM   3632  HG2 LYS   190       8.695 -13.083  10.850  0.00  0.00           H  
ATOM   3633  HG3 LYS   190      10.245 -13.727  10.644  0.00  0.00           H  
ATOM   3634  HD2 LYS   190      11.405 -12.792  12.369  0.00  0.00           H  
ATOM   3635  HD3 LYS   190      10.269 -11.471  12.652  0.00  0.00           H  
ATOM   3636  HE2 LYS   190       8.750 -13.074  13.821  0.00  0.00           H  
ATOM   3637  HE3 LYS   190       9.736 -14.430  13.361  0.00  0.00           H  
ATOM   3638  HZ1 LYS   190      11.449 -13.842  14.567  0.00  0.00           H  
ATOM   3639  HZ2 LYS   190      10.884 -12.372  15.030  0.00  0.00           H  
ATOM   3640  HZ3 LYS   190      10.262 -13.790  15.583  0.00  0.00           H  
HETATM 3641  O   T3P   190      -8.686  20.620  -7.133  0.00  0.00           O  
HETATM 3642  H1  T3P   190      -9.264  20.098  -7.688  0.00  0.00           H  
HETATM 3643  H2  T3P   190      -9.148  21.450  -7.019  0.00  0.00           H  
HETATM 3644  O   T3P   191     -13.224  27.209 -30.207  0.00  0.00           O  
HETATM 3645  H1  T3P   191     -13.799  26.459 -30.361  0.00  0.00           H  
HETATM 3646  H2  T3P   191     -12.928  27.103 -29.303  0.00  0.00           H  
ATOM   3647  N   TYR   191      11.867 -13.330   7.786  0.00  0.00           N  
ATOM   3648  CA  TYR   191      11.908 -14.723   7.390  0.00  0.00           C  
ATOM   3649  C   TYR   191      12.995 -14.875   6.322  0.00  0.00           C  
ATOM   3650  O   TYR   191      13.050 -15.859   5.653  0.00  0.00           O  
ATOM   3651  CB  TYR   191      10.476 -15.067   6.773  0.00  0.00           C  
ATOM   3652  CG  TYR   191       9.361 -14.953   7.823  0.00  0.00           C  
ATOM   3653  CD1 TYR   191       8.324 -14.077   7.585  0.00  0.00           C  
ATOM   3654  CD2 TYR   191       9.361 -15.840   8.953  0.00  0.00           C  
ATOM   3655  CE1 TYR   191       7.308 -13.999   8.519  0.00  0.00           C  
ATOM   3656  CE2 TYR   191       8.265 -15.825   9.771  0.00  0.00           C  
ATOM   3657  CZ  TYR   191       7.307 -14.863   9.583  0.00  0.00           C  
ATOM   3658  OH  TYR   191       6.300 -14.715  10.506  0.00  0.00           O  
ATOM   3659  H   TYR   191      11.167 -12.786   7.302  0.00  0.00           H  
ATOM   3660  HA  TYR   191      12.156 -15.356   8.242  0.00  0.00           H  
ATOM   3661  HB2 TYR   191      10.348 -14.434   5.895  0.00  0.00           H  
ATOM   3662  HB3 TYR   191      10.513 -16.119   6.490  0.00  0.00           H  
ATOM   3663  HD1 TYR   191       8.289 -13.504   6.670  0.00  0.00           H  
ATOM   3664  HD2 TYR   191      10.165 -16.547   9.096  0.00  0.00           H  
ATOM   3665  HE1 TYR   191       6.562 -13.231   8.380  0.00  0.00           H  
ATOM   3666  HE2 TYR   191       8.172 -16.473  10.630  0.00  0.00           H  
ATOM   3667  HH  TYR   191       5.468 -14.534  10.063  0.00  0.00           H  
ATOM   3668  N   ARG   192      13.780 -13.809   6.050  0.00  0.00           N  
ATOM   3669  CA  ARG   192      14.846 -13.626   4.979  0.00  0.00           C  
ATOM   3670  C   ARG   192      15.941 -12.589   5.350  0.00  0.00           C  
ATOM   3671  O   ARG   192      16.887 -12.459   4.570  0.00  0.00           O  
ATOM   3672  CB  ARG   192      14.182 -13.296   3.677  0.00  0.00           C  
ATOM   3673  CG  ARG   192      13.317 -14.414   2.998  0.00  0.00           C  
ATOM   3674  CD  ARG   192      14.192 -15.675   2.669  0.00  0.00           C  
ATOM   3675  NE  ARG   192      13.417 -16.606   1.736  0.00  0.00           N  
ATOM   3676  CZ  ARG   192      12.520 -17.530   2.161  0.00  0.00           C  
ATOM   3677  NH1 ARG   192      12.092 -17.659   3.436  0.00  0.00           N  
ATOM   3678  NH2 ARG   192      12.044 -18.395   1.235  0.00  0.00           N1+
ATOM   3679  H   ARG   192      13.409 -13.001   6.530  0.00  0.00           H  
ATOM   3680  HA  ARG   192      15.487 -14.506   5.021  0.00  0.00           H  
ATOM   3681  HB2 ARG   192      13.540 -12.421   3.774  0.00  0.00           H  
ATOM   3682  HB3 ARG   192      15.018 -12.991   3.047  0.00  0.00           H  
ATOM   3683  HG2 ARG   192      12.455 -14.705   3.599  0.00  0.00           H  
ATOM   3684  HG3 ARG   192      12.851 -14.014   2.097  0.00  0.00           H  
ATOM   3685  HD2 ARG   192      15.076 -15.341   2.127  0.00  0.00           H  
ATOM   3686  HD3 ARG   192      14.508 -16.247   3.542  0.00  0.00           H  
ATOM   3687  HE  ARG   192      13.819 -16.673   0.812  0.00  0.00           H  
ATOM   3688 HH11 ARG   192      12.500 -17.030   4.113  0.00  0.00           H  
ATOM   3689 HH12 ARG   192      11.346 -18.271   3.732  0.00  0.00           H  
ATOM   3690 HH21 ARG   192      12.285 -18.145   0.286  0.00  0.00           H  
ATOM   3691 HH22 ARG   192      11.426 -19.144   1.511  0.00  0.00           H  
HETATM 3692  O   T3P   192       5.020  -9.025  29.435  0.00  0.00           O  
HETATM 3693  H1  T3P   192       5.433  -8.296  29.898  0.00  0.00           H  
HETATM 3694  H2  T3P   192       4.982  -8.740  28.522  0.00  0.00           H  
ATOM   3695  N   ASN   193      15.907 -11.931   6.486  0.00  0.00           N  
ATOM   3696  CA  ASN   193      16.997 -10.954   7.006  0.00  0.00           C  
ATOM   3697  C   ASN   193      17.146  -9.694   6.125  0.00  0.00           C  
ATOM   3698  O   ASN   193      17.931  -8.786   6.480  0.00  0.00           O  
ATOM   3699  CB  ASN   193      18.429 -11.559   7.248  0.00  0.00           C  
ATOM   3700  CG  ASN   193      18.481 -12.713   8.346  0.00  0.00           C  
ATOM   3701  ND2 ASN   193      19.176 -12.500   9.436  0.00  0.00           N  
ATOM   3702  OD1 ASN   193      18.011 -13.816   8.080  0.00  0.00           O  
ATOM   3703  H   ASN   193      15.083 -12.040   7.059  0.00  0.00           H  
ATOM   3704  HA  ASN   193      16.583 -10.580   7.942  0.00  0.00           H  
ATOM   3705  HB2 ASN   193      18.832 -11.935   6.307  0.00  0.00           H  
ATOM   3706  HB3 ASN   193      19.173 -10.804   7.503  0.00  0.00           H  
ATOM   3707 HD21 ASN   193      19.395 -11.571   9.766  0.00  0.00           H  
ATOM   3708 HD22 ASN   193      19.599 -13.255   9.957  0.00  0.00           H  
HETATM 3709  O   T3P   193      15.178 -44.824   2.257  0.00  0.00           O  
HETATM 3710  H1  T3P   193      15.903 -44.455   2.761  0.00  0.00           H  
HETATM 3711  H2  T3P   193      14.917 -44.121   1.661  0.00  0.00           H  
HETATM 3712  O   T3P   194      19.713  12.652  -4.890  0.00  0.00           O  
HETATM 3713  H1  T3P   194      20.520  12.664  -5.405  0.00  0.00           H  
HETATM 3714  H2  T3P   194      19.334  11.789  -5.058  0.00  0.00           H  
ATOM   3715  N   TYR   194      16.488  -9.619   4.987  0.00  0.00           N  
ATOM   3716  CA  TYR   194      16.506  -8.553   3.964  0.00  0.00           C  
ATOM   3717  C   TYR   194      15.722  -7.301   4.432  0.00  0.00           C  
ATOM   3718  O   TYR   194      14.515  -7.272   4.585  0.00  0.00           O  
ATOM   3719  CB  TYR   194      15.882  -9.243   2.743  0.00  0.00           C  
ATOM   3720  CG  TYR   194      15.877  -8.398   1.453  0.00  0.00           C  
ATOM   3721  CD1 TYR   194      16.976  -8.559   0.553  0.00  0.00           C  
ATOM   3722  CD2 TYR   194      14.788  -7.650   1.162  0.00  0.00           C  
ATOM   3723  CE1 TYR   194      16.953  -7.827  -0.633  0.00  0.00           C  
ATOM   3724  CE2 TYR   194      14.919  -6.780   0.028  0.00  0.00           C  
ATOM   3725  CZ  TYR   194      15.979  -6.908  -0.858  0.00  0.00           C  
ATOM   3726  OH  TYR   194      16.089  -6.013  -1.849  0.00  0.00           O  
ATOM   3727  H   TYR   194      15.806 -10.344   4.817  0.00  0.00           H  
ATOM   3728  HA  TYR   194      17.552  -8.299   3.791  0.00  0.00           H  
ATOM   3729  HB2 TYR   194      16.479 -10.122   2.501  0.00  0.00           H  
ATOM   3730  HB3 TYR   194      14.861  -9.382   3.100  0.00  0.00           H  
ATOM   3731  HD1 TYR   194      17.834  -9.189   0.733  0.00  0.00           H  
ATOM   3732  HD2 TYR   194      13.963  -7.663   1.859  0.00  0.00           H  
ATOM   3733  HE1 TYR   194      17.834  -8.017  -1.228  0.00  0.00           H  
ATOM   3734  HE2 TYR   194      14.135  -6.076  -0.209  0.00  0.00           H  
ATOM   3735  HH  TYR   194      16.836  -6.121  -2.442  0.00  0.00           H  
ATOM   3736  N   ASP   195      16.499  -6.241   4.793  0.00  0.00           N  
ATOM   3737  CA  ASP   195      15.860  -4.981   5.248  0.00  0.00           C  
ATOM   3738  C   ASP   195      15.605  -4.166   4.020  0.00  0.00           C  
ATOM   3739  O   ASP   195      15.936  -4.565   2.909  0.00  0.00           O  
ATOM   3740  CB  ASP   195      16.893  -4.298   6.272  0.00  0.00           C  
ATOM   3741  CG  ASP   195      16.313  -3.229   7.087  0.00  0.00           C  
ATOM   3742  OD1 ASP   195      17.065  -2.331   7.412  0.00  0.00           O  
ATOM   3743  OD2 ASP   195      15.168  -3.195   7.516  0.00  0.00           O1-
ATOM   3744  H   ASP   195      17.505  -6.309   4.735  0.00  0.00           H  
ATOM   3745  HA  ASP   195      14.961  -5.230   5.812  0.00  0.00           H  
ATOM   3746  HB2 ASP   195      17.331  -5.025   6.956  0.00  0.00           H  
ATOM   3747  HB3 ASP   195      17.748  -4.012   5.660  0.00  0.00           H  
HETATM 3748  O   T3P   195      -5.040  13.869 -41.570  0.00  0.00           O  
HETATM 3749  H1  T3P   195      -5.243  13.996 -40.643  0.00  0.00           H  
HETATM 3750  H2  T3P   195      -4.350  13.205 -41.575  0.00  0.00           H  
ATOM   3751  N   ILE   196      15.100  -2.995   4.240  0.00  0.00           N  
ATOM   3752  CA  ILE   196      15.243  -1.915   3.265  0.00  0.00           C  
ATOM   3753  C   ILE   196      16.783  -1.524   3.134  0.00  0.00           C  
ATOM   3754  O   ILE   196      17.319  -1.106   4.165  0.00  0.00           O  
ATOM   3755  CB  ILE   196      14.411  -0.664   3.717  0.00  0.00           C  
ATOM   3756  CG1 ILE   196      13.038  -0.992   4.427  0.00  0.00           C  
ATOM   3757  CG2 ILE   196      14.229   0.440   2.597  0.00  0.00           C  
ATOM   3758  CD1 ILE   196      12.297   0.137   5.157  0.00  0.00           C  
ATOM   3759  H   ILE   196      14.863  -2.847   5.210  0.00  0.00           H  
ATOM   3760  HA  ILE   196      14.824  -2.218   2.305  0.00  0.00           H  
ATOM   3761  HB  ILE   196      15.013  -0.220   4.509  0.00  0.00           H  
ATOM   3762 HG12 ILE   196      12.417  -1.589   3.759  0.00  0.00           H  
ATOM   3763 HG13 ILE   196      13.208  -1.746   5.194  0.00  0.00           H  
ATOM   3764 HG21 ILE   196      13.717   1.320   2.985  0.00  0.00           H  
ATOM   3765 HG22 ILE   196      15.227   0.699   2.243  0.00  0.00           H  
ATOM   3766 HG23 ILE   196      13.756  -0.001   1.719  0.00  0.00           H  
ATOM   3767 HD11 ILE   196      12.737   1.131   5.225  0.00  0.00           H  
ATOM   3768 HD12 ILE   196      11.294   0.231   4.740  0.00  0.00           H  
ATOM   3769 HD13 ILE   196      12.086  -0.197   6.173  0.00  0.00           H  
HETATM 3770  O   T3P   196     -22.958 -23.525  21.232  0.00  0.00           O  
HETATM 3771  H1  T3P   196     -22.687 -22.683  20.867  0.00  0.00           H  
HETATM 3772  H2  T3P   196     -22.206 -24.100  21.094  0.00  0.00           H  
ATOM   3773  N   PRO   197      17.341  -1.682   1.851  0.00  0.00           N  
ATOM   3774  CA  PRO   197      18.707  -1.171   1.584  0.00  0.00           C  
ATOM   3775  C   PRO   197      18.815   0.340   1.672  0.00  0.00           C  
ATOM   3776  O   PRO   197      18.326   1.036   0.814  0.00  0.00           O  
ATOM   3777  CB  PRO   197      19.018  -1.689   0.122  0.00  0.00           C  
ATOM   3778  CG  PRO   197      17.642  -1.799  -0.544  0.00  0.00           C  
ATOM   3779  CD  PRO   197      16.752  -2.197   0.563  0.00  0.00           C  
ATOM   3780  HA  PRO   197      19.343  -1.707   2.288  0.00  0.00           H  
ATOM   3781  HB2 PRO   197      19.743  -1.173  -0.507  0.00  0.00           H  
ATOM   3782  HB3 PRO   197      19.367  -2.718   0.211  0.00  0.00           H  
ATOM   3783  HG2 PRO   197      17.407  -0.800  -0.911  0.00  0.00           H  
ATOM   3784  HG3 PRO   197      17.669  -2.435  -1.429  0.00  0.00           H  
ATOM   3785  HD2 PRO   197      15.785  -1.734   0.365  0.00  0.00           H  
ATOM   3786  HD3 PRO   197      16.682  -3.284   0.598  0.00  0.00           H  
HETATM 3787  O   T3P   197     -36.437 -45.113  16.514  0.00  0.00           O  
HETATM 3788  H1  T3P   197     -37.164 -44.623  16.897  0.00  0.00           H  
HETATM 3789  H2  T3P   197     -35.875 -44.442  16.126  0.00  0.00           H  
ATOM   3790  N   ALA   198      19.283   0.973   2.760  0.00  0.00           N  
ATOM   3791  CA  ALA   198      19.512   2.426   2.905  0.00  0.00           C  
ATOM   3792  C   ALA   198      20.434   3.174   1.830  0.00  0.00           C  
ATOM   3793  O   ALA   198      20.304   4.385   1.645  0.00  0.00           O  
ATOM   3794  CB  ALA   198      20.169   2.658   4.243  0.00  0.00           C  
ATOM   3795  H   ALA   198      19.647   0.432   3.531  0.00  0.00           H  
ATOM   3796  HA  ALA   198      18.566   2.958   2.805  0.00  0.00           H  
ATOM   3797  HB1 ALA   198      20.662   1.781   4.662  0.00  0.00           H  
ATOM   3798  HB2 ALA   198      20.838   3.507   4.386  0.00  0.00           H  
ATOM   3799  HB3 ALA   198      19.346   2.850   4.931  0.00  0.00           H  
HETATM 3800  O   T3P   198     -22.721  15.649   4.282  0.00  0.00           O  
HETATM 3801  H1  T3P   198     -23.363  15.540   4.983  0.00  0.00           H  
HETATM 3802  H2  T3P   198     -22.391  16.540   4.394  0.00  0.00           H  
ATOM   3803  N   GLU   199      21.225   2.426   1.092  0.00  0.00           N  
ATOM   3804  CA  GLU   199      22.076   2.903   0.040  0.00  0.00           C  
ATOM   3805  C   GLU   199      21.250   3.459  -1.181  0.00  0.00           C  
ATOM   3806  O   GLU   199      21.630   4.388  -1.888  0.00  0.00           O  
ATOM   3807  CB  GLU   199      23.001   1.755  -0.316  0.00  0.00           C  
ATOM   3808  CG  GLU   199      22.317   0.297  -0.351  0.00  0.00           C  
ATOM   3809  CD  GLU   199      23.356  -0.784  -0.642  0.00  0.00           C  
ATOM   3810  OE1 GLU   199      24.566  -0.642  -0.486  0.00  0.00           O  
ATOM   3811  OE2 GLU   199      22.793  -1.835  -0.982  0.00  0.00           O1-
ATOM   3812  H   GLU   199      21.369   1.438   1.246  0.00  0.00           H  
ATOM   3813  HA  GLU   199      22.591   3.826   0.306  0.00  0.00           H  
ATOM   3814  HB2 GLU   199      23.499   1.948  -1.266  0.00  0.00           H  
ATOM   3815  HB3 GLU   199      23.848   1.775   0.370  0.00  0.00           H  
ATOM   3816  HG2 GLU   199      21.870   0.001   0.599  0.00  0.00           H  
ATOM   3817  HG3 GLU   199      21.534   0.358  -1.107  0.00  0.00           H  
HETATM 3818  O   T3P   199       0.885   9.179  30.023  0.00  0.00           O  
HETATM 3819  H1  T3P   199       1.298   9.644  30.750  0.00  0.00           H  
HETATM 3820  H2  T3P   199       0.079   9.667  29.854  0.00  0.00           H  
ATOM   3821  N   MET   200      19.977   2.978  -1.214  0.00  0.00           N  
ATOM   3822  CA  MET   200      18.894   3.548  -2.042  0.00  0.00           C  
ATOM   3823  C   MET   200      18.284   4.797  -1.353  0.00  0.00           C  
ATOM   3824  O   MET   200      17.186   4.795  -0.803  0.00  0.00           O  
ATOM   3825  CB  MET   200      17.890   2.449  -2.155  0.00  0.00           C  
ATOM   3826  CG  MET   200      18.434   1.282  -2.960  0.00  0.00           C  
ATOM   3827  SD  MET   200      17.080   0.230  -3.546  0.00  0.00           S  
ATOM   3828  CE  MET   200      18.138  -1.059  -4.253  0.00  0.00           C  
ATOM   3829  H   MET   200      19.719   2.285  -0.527  0.00  0.00           H  
ATOM   3830  HA  MET   200      19.400   3.860  -2.955  0.00  0.00           H  
ATOM   3831  HB2 MET   200      17.623   2.158  -1.139  0.00  0.00           H  
ATOM   3832  HB3 MET   200      16.960   2.737  -2.645  0.00  0.00           H  
ATOM   3833  HG2 MET   200      18.885   1.693  -3.863  0.00  0.00           H  
ATOM   3834  HG3 MET   200      19.201   0.731  -2.415  0.00  0.00           H  
ATOM   3835  HE1 MET   200      17.607  -1.911  -4.679  0.00  0.00           H  
ATOM   3836  HE2 MET   200      18.651  -0.612  -5.104  0.00  0.00           H  
ATOM   3837  HE3 MET   200      18.767  -1.487  -3.472  0.00  0.00           H  
HETATM 3838  O   T3P   200      16.628 -35.776   1.198  0.00  0.00           O  
HETATM 3839  H1  T3P   200      17.094 -36.613   1.208  0.00  0.00           H  
HETATM 3840  H2  T3P   200      17.207 -35.186   0.715  0.00  0.00           H  
HETATM 3841  O   T3P   201      19.092   1.131 -24.096  0.00  0.00           O  
HETATM 3842  H1  T3P   201      18.822   1.679 -24.833  0.00  0.00           H  
HETATM 3843  H2  T3P   201      19.269   1.750 -23.388  0.00  0.00           H  
ATOM   3844  N   THR   201      19.105   5.884  -1.304  0.00  0.00           N  
ATOM   3845  CA  THR   201      18.863   7.095  -0.607  0.00  0.00           C  
ATOM   3846  C   THR   201      17.472   7.718  -0.859  0.00  0.00           C  
ATOM   3847  O   THR   201      16.837   8.224   0.118  0.00  0.00           O  
ATOM   3848  CB  THR   201      20.028   8.038  -0.883  0.00  0.00           C  
ATOM   3849  CG2 THR   201      21.410   7.413  -0.524  0.00  0.00           C  
ATOM   3850  OG1 THR   201      20.107   8.587  -2.203  0.00  0.00           O  
ATOM   3851  H   THR   201      19.948   5.955  -1.856  0.00  0.00           H  
ATOM   3852  HA  THR   201      18.813   6.824   0.448  0.00  0.00           H  
ATOM   3853  HB  THR   201      19.864   8.860  -0.186  0.00  0.00           H  
ATOM   3854  HG1 THR   201      20.236   7.869  -2.828  0.00  0.00           H  
ATOM   3855 HG21 THR   201      21.265   6.965   0.459  0.00  0.00           H  
ATOM   3856 HG22 THR   201      21.790   6.672  -1.228  0.00  0.00           H  
ATOM   3857 HG23 THR   201      22.232   8.129  -0.518  0.00  0.00           H  
ATOM   3858  N   GLY   202      16.984   7.641  -2.074  0.00  0.00           N  
ATOM   3859  CA  GLY   202      15.710   8.281  -2.474  0.00  0.00           C  
ATOM   3860  C   GLY   202      14.524   7.330  -2.144  0.00  0.00           C  
ATOM   3861  O   GLY   202      13.450   7.724  -1.733  0.00  0.00           O  
ATOM   3862  H   GLY   202      17.441   7.131  -2.817  0.00  0.00           H  
ATOM   3863  HA2 GLY   202      15.517   9.198  -1.917  0.00  0.00           H  
ATOM   3864  HA3 GLY   202      15.762   8.464  -3.547  0.00  0.00           H  
HETATM 3865  O   T3P   202       6.433   6.584 -29.528  0.00  0.00           O  
HETATM 3866  H1  T3P   202       7.180   6.194 -29.982  0.00  0.00           H  
HETATM 3867  H2  T3P   202       5.918   5.836 -29.225  0.00  0.00           H  
ATOM   3868  N   LEU   203      14.764   5.999  -2.174  0.00  0.00           N  
ATOM   3869  CA  LEU   203      13.903   4.948  -1.473  0.00  0.00           C  
ATOM   3870  C   LEU   203      13.837   5.160   0.088  0.00  0.00           C  
ATOM   3871  O   LEU   203      12.813   4.899   0.642  0.00  0.00           O  
ATOM   3872  CB  LEU   203      14.356   3.510  -1.757  0.00  0.00           C  
ATOM   3873  CG  LEU   203      13.287   2.511  -1.280  0.00  0.00           C  
ATOM   3874  CD1 LEU   203      11.905   2.599  -1.889  0.00  0.00           C  
ATOM   3875  CD2 LEU   203      13.825   1.067  -1.247  0.00  0.00           C  
ATOM   3876  H   LEU   203      15.536   5.603  -2.692  0.00  0.00           H  
ATOM   3877  HA  LEU   203      12.894   5.020  -1.878  0.00  0.00           H  
ATOM   3878  HB2 LEU   203      14.541   3.220  -2.792  0.00  0.00           H  
ATOM   3879  HB3 LEU   203      15.249   3.375  -1.147  0.00  0.00           H  
ATOM   3880  HG  LEU   203      13.161   2.705  -0.215  0.00  0.00           H  
ATOM   3881 HD11 LEU   203      11.936   3.174  -2.815  0.00  0.00           H  
ATOM   3882 HD12 LEU   203      11.454   1.627  -2.088  0.00  0.00           H  
ATOM   3883 HD13 LEU   203      11.143   3.130  -1.320  0.00  0.00           H  
ATOM   3884 HD21 LEU   203      13.377   0.461  -0.459  0.00  0.00           H  
ATOM   3885 HD22 LEU   203      13.686   0.623  -2.233  0.00  0.00           H  
ATOM   3886 HD23 LEU   203      14.896   0.998  -1.058  0.00  0.00           H  
HETATM 3887  O   T3P   203     -32.499 -31.614  23.083  0.00  0.00           O  
HETATM 3888  H1  T3P   203     -32.206 -32.159  23.814  0.00  0.00           H  
HETATM 3889  H2  T3P   203     -32.582 -30.736  23.456  0.00  0.00           H  
HETATM 3890  O   T3P   204     -17.342  25.770 -18.893  0.00  0.00           O  
HETATM 3891  H1  T3P   204     -17.897  25.008 -19.060  0.00  0.00           H  
HETATM 3892  H2  T3P   204     -17.605  26.072 -18.023  0.00  0.00           H  
ATOM   3893  N   TRP   204      14.976   5.426   0.738  0.00  0.00           N  
ATOM   3894  CA  TRP   204      15.101   5.560   2.203  0.00  0.00           C  
ATOM   3895  C   TRP   204      14.378   6.802   2.732  0.00  0.00           C  
ATOM   3896  O   TRP   204      13.590   6.695   3.649  0.00  0.00           O  
ATOM   3897  CB  TRP   204      16.569   5.380   2.529  0.00  0.00           C  
ATOM   3898  CG  TRP   204      16.808   5.503   4.055  0.00  0.00           C  
ATOM   3899  CD1 TRP   204      17.464   6.477   4.744  0.00  0.00           C  
ATOM   3900  CD2 TRP   204      16.254   4.664   5.127  0.00  0.00           C  
ATOM   3901  CE2 TRP   204      16.719   5.188   6.392  0.00  0.00           C  
ATOM   3902  CE3 TRP   204      15.493   3.529   5.123  0.00  0.00           C  
ATOM   3903  NE1 TRP   204      17.442   6.324   6.123  0.00  0.00           N  
ATOM   3904  CZ2 TRP   204      16.450   4.576   7.596  0.00  0.00           C  
ATOM   3905  CZ3 TRP   204      15.082   2.911   6.344  0.00  0.00           C  
ATOM   3906  CH2 TRP   204      15.634   3.424   7.554  0.00  0.00           C  
ATOM   3907  H   TRP   204      15.811   5.389   0.172  0.00  0.00           H  
ATOM   3908  HA  TRP   204      14.590   4.740   2.708  0.00  0.00           H  
ATOM   3909  HB2 TRP   204      16.946   4.391   2.270  0.00  0.00           H  
ATOM   3910  HB3 TRP   204      17.199   6.061   1.957  0.00  0.00           H  
ATOM   3911  HD1 TRP   204      17.814   7.368   4.244  0.00  0.00           H  
ATOM   3912  HE1 TRP   204      17.852   7.019   6.731  0.00  0.00           H  
ATOM   3913  HE3 TRP   204      15.050   3.188   4.199  0.00  0.00           H  
ATOM   3914  HZ2 TRP   204      17.091   5.024   8.341  0.00  0.00           H  
ATOM   3915  HZ3 TRP   204      14.419   2.060   6.395  0.00  0.00           H  
ATOM   3916  HH2 TRP   204      15.357   2.945   8.482  0.00  0.00           H  
ATOM   3917  N   ARG   205      14.557   7.800   1.855  0.00  0.00           N  
ATOM   3918  CA  ARG   205      13.998   9.134   2.041  0.00  0.00           C  
ATOM   3919  C   ARG   205      12.468   9.115   1.878  0.00  0.00           C  
ATOM   3920  O   ARG   205      11.722   9.583   2.650  0.00  0.00           O  
ATOM   3921  CB  ARG   205      14.734  10.130   1.101  0.00  0.00           C  
ATOM   3922  CG  ARG   205      14.354  11.639   1.128  0.00  0.00           C  
ATOM   3923  CD  ARG   205      15.023  12.473  -0.025  0.00  0.00           C  
ATOM   3924  NE  ARG   205      14.609  12.070  -1.374  0.00  0.00           N  
ATOM   3925  CZ  ARG   205      13.362  12.062  -1.806  0.00  0.00           C  
ATOM   3926  NH1 ARG   205      12.432  12.733  -1.087  0.00  0.00           N  
ATOM   3927  NH2 ARG   205      12.990  11.334  -2.872  0.00  0.00           N1+
ATOM   3928  H   ARG   205      15.123   7.579   1.048  0.00  0.00           H  
ATOM   3929  HA  ARG   205      14.290   9.545   3.007  0.00  0.00           H  
ATOM   3930  HB2 ARG   205      15.819  10.032   1.140  0.00  0.00           H  
ATOM   3931  HB3 ARG   205      14.557   9.771   0.087  0.00  0.00           H  
ATOM   3932  HG2 ARG   205      13.273  11.736   1.230  0.00  0.00           H  
ATOM   3933  HG3 ARG   205      14.755  11.971   2.086  0.00  0.00           H  
ATOM   3934  HD2 ARG   205      14.796  13.534   0.074  0.00  0.00           H  
ATOM   3935  HD3 ARG   205      16.104  12.476   0.114  0.00  0.00           H  
ATOM   3936  HE  ARG   205      15.286  11.761  -2.058  0.00  0.00           H  
ATOM   3937 HH11 ARG   205      12.654  13.188  -0.213  0.00  0.00           H  
ATOM   3938 HH12 ARG   205      11.475  12.821  -1.397  0.00  0.00           H  
ATOM   3939 HH21 ARG   205      13.715  10.965  -3.471  0.00  0.00           H  
ATOM   3940 HH22 ARG   205      12.079  11.417  -3.300  0.00  0.00           H  
HETATM 3941  O   T3P   205     -12.806 -25.508  10.598  0.00  0.00           O  
HETATM 3942  H1  T3P   205     -12.620 -25.733  11.510  0.00  0.00           H  
HETATM 3943  H2  T3P   205     -12.923 -26.353  10.162  0.00  0.00           H  
HETATM 3944  O   T3P   206     -20.573  -3.553 -30.408  0.00  0.00           O  
HETATM 3945  H1  T3P   206     -20.595  -3.040 -29.601  0.00  0.00           H  
HETATM 3946  H2  T3P   206     -19.654  -3.539 -30.676  0.00  0.00           H  
ATOM   3947  N   TYR   206      12.025   8.399   0.811  0.00  0.00           N  
ATOM   3948  CA  TYR   206      10.566   8.243   0.466  0.00  0.00           C  
ATOM   3949  C   TYR   206       9.781   7.579   1.576  0.00  0.00           C  
ATOM   3950  O   TYR   206       8.671   8.012   1.877  0.00  0.00           O  
ATOM   3951  CB  TYR   206      10.475   7.469  -0.873  0.00  0.00           C  
ATOM   3952  CG  TYR   206       9.057   7.221  -1.415  0.00  0.00           C  
ATOM   3953  CD1 TYR   206       8.223   8.365  -1.664  0.00  0.00           C  
ATOM   3954  CD2 TYR   206       8.577   5.885  -1.543  0.00  0.00           C  
ATOM   3955  CE1 TYR   206       6.861   8.131  -1.891  0.00  0.00           C  
ATOM   3956  CE2 TYR   206       7.276   5.783  -2.014  0.00  0.00           C  
ATOM   3957  CZ  TYR   206       6.388   6.873  -2.053  0.00  0.00           C  
ATOM   3958  OH  TYR   206       5.052   6.746  -2.297  0.00  0.00           O  
ATOM   3959  H   TYR   206      12.750   8.115   0.168  0.00  0.00           H  
ATOM   3960  HA  TYR   206      10.125   9.231   0.330  0.00  0.00           H  
ATOM   3961  HB2 TYR   206      10.869   8.129  -1.646  0.00  0.00           H  
ATOM   3962  HB3 TYR   206      10.973   6.500  -0.895  0.00  0.00           H  
ATOM   3963  HD1 TYR   206       8.546   9.394  -1.607  0.00  0.00           H  
ATOM   3964  HD2 TYR   206       9.172   4.996  -1.390  0.00  0.00           H  
ATOM   3965  HE1 TYR   206       6.305   9.057  -1.884  0.00  0.00           H  
ATOM   3966  HE2 TYR   206       6.794   4.817  -2.044  0.00  0.00           H  
ATOM   3967  HH  TYR   206       4.509   7.535  -2.365  0.00  0.00           H  
ATOM   3968  N   LEU   207      10.375   6.575   2.234  0.00  0.00           N  
ATOM   3969  CA  LEU   207       9.776   5.815   3.325  0.00  0.00           C  
ATOM   3970  C   LEU   207       9.867   6.571   4.683  0.00  0.00           C  
ATOM   3971  O   LEU   207       8.935   6.550   5.458  0.00  0.00           O  
ATOM   3972  CB  LEU   207      10.394   4.396   3.370  0.00  0.00           C  
ATOM   3973  CG  LEU   207       9.808   3.411   2.338  0.00  0.00           C  
ATOM   3974  CD1 LEU   207      10.804   2.268   2.044  0.00  0.00           C  
ATOM   3975  CD2 LEU   207       8.523   2.824   2.921  0.00  0.00           C  
ATOM   3976  H   LEU   207      11.294   6.298   1.921  0.00  0.00           H  
ATOM   3977  HA  LEU   207       8.709   5.602   3.252  0.00  0.00           H  
ATOM   3978  HB2 LEU   207      11.467   4.584   3.396  0.00  0.00           H  
ATOM   3979  HB3 LEU   207      10.179   4.108   4.400  0.00  0.00           H  
ATOM   3980  HG  LEU   207       9.506   3.972   1.454  0.00  0.00           H  
ATOM   3981 HD11 LEU   207      11.742   2.629   1.623  0.00  0.00           H  
ATOM   3982 HD12 LEU   207      11.100   1.774   2.970  0.00  0.00           H  
ATOM   3983 HD13 LEU   207      10.349   1.490   1.431  0.00  0.00           H  
ATOM   3984 HD21 LEU   207       8.196   3.339   3.825  0.00  0.00           H  
ATOM   3985 HD22 LEU   207       7.766   2.815   2.136  0.00  0.00           H  
ATOM   3986 HD23 LEU   207       8.530   1.784   3.248  0.00  0.00           H  
HETATM 3987  O   T3P   207       9.203   6.146  28.348  0.00  0.00           O  
HETATM 3988  H1  T3P   207      10.002   6.660  28.235  0.00  0.00           H  
HETATM 3989  H2  T3P   207       8.526   6.652  27.898  0.00  0.00           H  
ATOM   3990  N   LYS   208      10.991   7.256   4.922  0.00  0.00           N  
ATOM   3991  CA  LYS   208      11.297   8.202   6.011  0.00  0.00           C  
ATOM   3992  C   LYS   208      10.175   9.332   6.023  0.00  0.00           C  
ATOM   3993  O   LYS   208       9.515   9.540   7.056  0.00  0.00           O  
ATOM   3994  CB  LYS   208      12.791   8.699   5.895  0.00  0.00           C  
ATOM   3995  CG  LYS   208      13.260   9.631   7.068  0.00  0.00           C  
ATOM   3996  CD  LYS   208      13.666   8.836   8.300  0.00  0.00           C  
ATOM   3997  CE  LYS   208      14.010   9.686   9.548  0.00  0.00           C  
ATOM   3998  NZ  LYS   208      14.666   8.983  10.635  0.00  0.00           N1+
ATOM   3999  H   LYS   208      11.748   7.147   4.262  0.00  0.00           H  
ATOM   4000  HA  LYS   208      11.244   7.621   6.931  0.00  0.00           H  
ATOM   4001  HB2 LYS   208      13.640   8.015   5.931  0.00  0.00           H  
ATOM   4002  HB3 LYS   208      13.017   9.234   4.973  0.00  0.00           H  
ATOM   4003  HG2 LYS   208      14.111  10.215   6.718  0.00  0.00           H  
ATOM   4004  HG3 LYS   208      12.546  10.417   7.311  0.00  0.00           H  
ATOM   4005  HD2 LYS   208      12.774   8.217   8.400  0.00  0.00           H  
ATOM   4006  HD3 LYS   208      14.454   8.138   8.019  0.00  0.00           H  
ATOM   4007  HE2 LYS   208      14.671  10.512   9.285  0.00  0.00           H  
ATOM   4008  HE3 LYS   208      13.128  10.043  10.082  0.00  0.00           H  
ATOM   4009  HZ1 LYS   208      14.777   9.619  11.411  0.00  0.00           H  
ATOM   4010  HZ2 LYS   208      14.160   8.169  10.954  0.00  0.00           H  
ATOM   4011  HZ3 LYS   208      15.564   8.741  10.241  0.00  0.00           H  
HETATM 4012  O   T3P   208      13.957 -37.802  19.411  0.00  0.00           O  
HETATM 4013  H1  T3P   208      13.760 -36.908  19.690  0.00  0.00           H  
HETATM 4014  H2  T3P   208      14.711 -37.711  18.828  0.00  0.00           H  
ATOM   4015  N   ASN   209       9.837   9.871   4.820  0.00  0.00           N  
ATOM   4016  CA  ASN   209       8.864  10.909   4.728  0.00  0.00           C  
ATOM   4017  C   ASN   209       7.490  10.337   5.031  0.00  0.00           C  
ATOM   4018  O   ASN   209       6.717  11.026   5.706  0.00  0.00           O  
ATOM   4019  CB  ASN   209       8.877  11.492   3.286  0.00  0.00           C  
ATOM   4020  CG  ASN   209      10.033  12.417   3.019  0.00  0.00           C  
ATOM   4021  ND2 ASN   209      10.358  12.699   1.787  0.00  0.00           N  
ATOM   4022  OD1 ASN   209      10.671  12.824   3.991  0.00  0.00           O  
ATOM   4023  H   ASN   209      10.417   9.686   4.014  0.00  0.00           H  
ATOM   4024  HA  ASN   209       9.225  11.660   5.430  0.00  0.00           H  
ATOM   4025  HB2 ASN   209       8.762  10.683   2.565  0.00  0.00           H  
ATOM   4026  HB3 ASN   209       7.975  12.089   3.152  0.00  0.00           H  
ATOM   4027 HD21 ASN   209       9.779  12.421   1.008  0.00  0.00           H  
ATOM   4028 HD22 ASN   209      11.090  13.363   1.576  0.00  0.00           H  
HETATM 4029  O   T3P   209     -30.451  -8.136  -2.510  0.00  0.00           O  
HETATM 4030  H1  T3P   209     -30.714  -8.682  -3.251  0.00  0.00           H  
HETATM 4031  H2  T3P   209     -30.490  -7.240  -2.846  0.00  0.00           H  
ATOM   4032  N   ALA   210       7.184   9.064   4.628  0.00  0.00           N  
ATOM   4033  CA  ALA   210       5.963   8.290   4.900  0.00  0.00           C  
ATOM   4034  C   ALA   210       5.770   8.004   6.393  0.00  0.00           C  
ATOM   4035  O   ALA   210       4.630   8.044   6.916  0.00  0.00           O  
ATOM   4036  CB  ALA   210       5.950   6.901   4.117  0.00  0.00           C  
ATOM   4037  H   ALA   210       7.979   8.478   4.417  0.00  0.00           H  
ATOM   4038  HA  ALA   210       5.119   8.900   4.576  0.00  0.00           H  
ATOM   4039  HB1 ALA   210       5.063   6.273   4.205  0.00  0.00           H  
ATOM   4040  HB2 ALA   210       6.149   7.019   3.052  0.00  0.00           H  
ATOM   4041  HB3 ALA   210       6.709   6.312   4.632  0.00  0.00           H  
HETATM 4042  O   T3P   210     -33.250  -0.608 -47.041  0.00  0.00           O  
HETATM 4043  H1  T3P   210     -32.979  -0.147 -46.247  0.00  0.00           H  
HETATM 4044  H2  T3P   210     -32.686  -0.252 -47.729  0.00  0.00           H  
HETATM 4045  O   T3P   211     -21.083  -3.513  25.663  0.00  0.00           O  
HETATM 4046  H1  T3P   211     -21.635  -3.764  24.922  0.00  0.00           H  
HETATM 4047  H2  T3P   211     -21.691  -3.429  26.398  0.00  0.00           H  
ATOM   4048  N   TYR   211       6.877   7.727   7.045  0.00  0.00           N  
ATOM   4049  CA  TYR   211       6.966   7.513   8.464  0.00  0.00           C  
ATOM   4050  C   TYR   211       6.651   8.769   9.321  0.00  0.00           C  
ATOM   4051  O   TYR   211       6.204   8.642  10.519  0.00  0.00           O  
ATOM   4052  CB  TYR   211       8.249   6.842   8.986  0.00  0.00           C  
ATOM   4053  CG  TYR   211       8.710   5.435   8.519  0.00  0.00           C  
ATOM   4054  CD1 TYR   211       7.952   4.584   7.654  0.00  0.00           C  
ATOM   4055  CD2 TYR   211       9.852   4.888   9.155  0.00  0.00           C  
ATOM   4056  CE1 TYR   211       8.370   3.211   7.430  0.00  0.00           C  
ATOM   4057  CE2 TYR   211      10.247   3.584   8.900  0.00  0.00           C  
ATOM   4058  CZ  TYR   211       9.586   2.730   8.003  0.00  0.00           C  
ATOM   4059  OH  TYR   211      10.129   1.495   7.675  0.00  0.00           O  
ATOM   4060  H   TYR   211       7.763   7.892   6.590  0.00  0.00           H  
ATOM   4061  HA  TYR   211       6.194   6.770   8.660  0.00  0.00           H  
ATOM   4062  HB2 TYR   211       9.044   7.491   8.621  0.00  0.00           H  
ATOM   4063  HB3 TYR   211       8.173   6.899  10.072  0.00  0.00           H  
ATOM   4064  HD1 TYR   211       7.046   4.956   7.200  0.00  0.00           H  
ATOM   4065  HD2 TYR   211      10.497   5.460   9.805  0.00  0.00           H  
ATOM   4066  HE1 TYR   211       7.796   2.644   6.713  0.00  0.00           H  
ATOM   4067  HE2 TYR   211      11.121   3.196   9.402  0.00  0.00           H  
ATOM   4068  HH  TYR   211      11.085   1.578   7.721  0.00  0.00           H  
ATOM   4069  N   ALA   212       6.923   9.966   8.760  0.00  0.00           N  
ATOM   4070  CA  ALA   212       6.566  11.286   9.378  0.00  0.00           C  
ATOM   4071  C   ALA   212       5.113  11.725   9.175  0.00  0.00           C  
ATOM   4072  O   ALA   212       4.867  12.766   9.857  0.00  0.00           O  
ATOM   4073  CB  ALA   212       7.482  12.327   8.827  0.00  0.00           C  
ATOM   4074  H   ALA   212       7.494  10.037   7.930  0.00  0.00           H  
ATOM   4075  HA  ALA   212       6.838  11.111  10.418  0.00  0.00           H  
ATOM   4076  HB1 ALA   212       7.324  13.312   9.265  0.00  0.00           H  
ATOM   4077  HB2 ALA   212       8.531  12.083   8.999  0.00  0.00           H  
ATOM   4078  HB3 ALA   212       7.258  12.533   7.781  0.00  0.00           H  
HETATM 4079  O   T3P   212      -2.367  38.280   0.441  0.00  0.00           O  
HETATM 4080  H1  T3P   212      -2.938  37.554   0.693  0.00  0.00           H  
HETATM 4081  H2  T3P   212      -1.505  38.036   0.776  0.00  0.00           H  
ATOM   4082  N   ARG   213       4.230  11.014   8.487  0.00  0.00           N  
ATOM   4083  CA  ARG   213       2.795  11.231   8.285  0.00  0.00           C  
ATOM   4084  C   ARG   213       1.961  10.270   9.178  0.00  0.00           C  
ATOM   4085  O   ARG   213       2.150   9.048   9.124  0.00  0.00           O  
ATOM   4086  CB  ARG   213       2.358  11.109   6.833  0.00  0.00           C  
ATOM   4087  CG  ARG   213       3.055  12.145   5.889  0.00  0.00           C  
ATOM   4088  CD  ARG   213       2.461  13.555   6.091  0.00  0.00           C  
ATOM   4089  NE  ARG   213       1.080  13.613   5.579  0.00  0.00           N  
ATOM   4090  CZ  ARG   213       0.720  14.169   4.428  0.00  0.00           C  
ATOM   4091  NH1 ARG   213       1.600  14.712   3.547  0.00  0.00           N  
ATOM   4092  NH2 ARG   213      -0.552  14.255   4.247  0.00  0.00           N1+
ATOM   4093  H   ARG   213       4.585  10.169   8.062  0.00  0.00           H  
ATOM   4094  HA  ARG   213       2.683  12.250   8.654  0.00  0.00           H  
ATOM   4095  HB2 ARG   213       2.630  10.154   6.385  0.00  0.00           H  
ATOM   4096  HB3 ARG   213       1.273  11.167   6.756  0.00  0.00           H  
ATOM   4097  HG2 ARG   213       4.135  12.286   5.939  0.00  0.00           H  
ATOM   4098  HG3 ARG   213       2.924  11.961   4.823  0.00  0.00           H  
ATOM   4099  HD2 ARG   213       2.295  13.724   7.155  0.00  0.00           H  
ATOM   4100  HD3 ARG   213       3.114  14.389   5.833  0.00  0.00           H  
ATOM   4101  HE  ARG   213       0.399  13.268   6.241  0.00  0.00           H  
ATOM   4102 HH11 ARG   213       2.575  14.816   3.788  0.00  0.00           H  
ATOM   4103 HH12 ARG   213       1.341  15.182   2.691  0.00  0.00           H  
ATOM   4104 HH21 ARG   213      -1.341  14.070   4.849  0.00  0.00           H  
ATOM   4105 HH22 ARG   213      -0.824  14.515   3.310  0.00  0.00           H  
HETATM 4106  O   T3P   213     -16.956   2.959 -28.418  0.00  0.00           O  
HETATM 4107  H1  T3P   213     -16.926   2.822 -27.471  0.00  0.00           H  
HETATM 4108  H2  T3P   213     -17.790   3.403 -28.570  0.00  0.00           H  
ATOM   4109  N   ASP   214       0.934  10.830   9.751  0.00  0.00           N  
ATOM   4110  CA  ASP   214      -0.188  10.325  10.619  0.00  0.00           C  
ATOM   4111  C   ASP   214      -1.065   9.400   9.701  0.00  0.00           C  
ATOM   4112  O   ASP   214      -1.154   8.257  10.120  0.00  0.00           O  
ATOM   4113  CB  ASP   214      -1.115  11.358  11.315  0.00  0.00           C  
ATOM   4114  CG  ASP   214      -0.453  12.305  12.293  0.00  0.00           C  
ATOM   4115  OD1 ASP   214       0.722  12.146  12.728  0.00  0.00           O  
ATOM   4116  OD2 ASP   214      -1.058  13.361  12.674  0.00  0.00           O1-
ATOM   4117  H   ASP   214       0.772  11.796   9.508  0.00  0.00           H  
ATOM   4118  HA  ASP   214       0.123   9.559  11.330  0.00  0.00           H  
ATOM   4119  HB2 ASP   214      -1.514  11.978  10.512  0.00  0.00           H  
ATOM   4120  HB3 ASP   214      -1.914  10.861  11.865  0.00  0.00           H  
HETATM 4121  O   T3P   214      22.275   8.451 -40.915  0.00  0.00           O  
HETATM 4122  H1  T3P   214      22.429   7.551 -41.204  0.00  0.00           H  
HETATM 4123  H2  T3P   214      22.728   8.992 -41.562  0.00  0.00           H  
ATOM   4124  N   GLU   215      -1.571   9.815   8.578  0.00  0.00           N  
ATOM   4125  CA  GLU   215      -2.385   9.100   7.593  0.00  0.00           C  
ATOM   4126  C   GLU   215      -1.792   7.790   7.078  0.00  0.00           C  
ATOM   4127  O   GLU   215      -2.572   6.894   6.873  0.00  0.00           O  
ATOM   4128  CB  GLU   215      -2.754  10.040   6.435  0.00  0.00           C  
ATOM   4129  CG  GLU   215      -3.267  11.432   6.805  0.00  0.00           C  
ATOM   4130  CD  GLU   215      -2.269  12.617   6.941  0.00  0.00           C  
ATOM   4131  OE1 GLU   215      -1.072  12.504   7.272  0.00  0.00           O  
ATOM   4132  OE2 GLU   215      -2.706  13.710   6.574  0.00  0.00           O1-
ATOM   4133  H   GLU   215      -1.268  10.742   8.317  0.00  0.00           H  
ATOM   4134  HA  GLU   215      -3.302   8.712   8.037  0.00  0.00           H  
ATOM   4135  HB2 GLU   215      -1.957  10.122   5.696  0.00  0.00           H  
ATOM   4136  HB3 GLU   215      -3.610   9.668   5.872  0.00  0.00           H  
ATOM   4137  HG2 GLU   215      -3.974  11.708   6.022  0.00  0.00           H  
ATOM   4138  HG3 GLU   215      -3.903  11.359   7.688  0.00  0.00           H  
HETATM 4139  O   T3P   215      28.104   7.381  23.154  0.00  0.00           O  
HETATM 4140  H1  T3P   215      27.632   7.912  23.795  0.00  0.00           H  
HETATM 4141  H2  T3P   215      27.423   6.870  22.717  0.00  0.00           H  
ATOM   4142  N   PHE   216      -0.483   7.737   6.851  0.00  0.00           N  
ATOM   4143  CA  PHE   216       0.153   6.389   6.713  0.00  0.00           C  
ATOM   4144  C   PHE   216       0.122   5.532   8.082  0.00  0.00           C  
ATOM   4145  O   PHE   216      -0.513   4.498   8.172  0.00  0.00           O  
ATOM   4146  CB  PHE   216       1.595   6.633   6.172  0.00  0.00           C  
ATOM   4147  CG  PHE   216       2.556   5.458   6.189  0.00  0.00           C  
ATOM   4148  CD1 PHE   216       3.496   5.316   7.213  0.00  0.00           C  
ATOM   4149  CD2 PHE   216       2.535   4.409   5.245  0.00  0.00           C  
ATOM   4150  CE1 PHE   216       4.412   4.236   7.202  0.00  0.00           C  
ATOM   4151  CE2 PHE   216       3.428   3.387   5.255  0.00  0.00           C  
ATOM   4152  CZ  PHE   216       4.401   3.288   6.233  0.00  0.00           C  
ATOM   4153  H   PHE   216       0.035   8.493   7.275  0.00  0.00           H  
ATOM   4154  HA  PHE   216      -0.406   5.872   5.933  0.00  0.00           H  
ATOM   4155  HB2 PHE   216       1.542   7.155   5.216  0.00  0.00           H  
ATOM   4156  HB3 PHE   216       2.059   7.330   6.870  0.00  0.00           H  
ATOM   4157  HD1 PHE   216       3.534   6.029   8.023  0.00  0.00           H  
ATOM   4158  HD2 PHE   216       1.781   4.475   4.476  0.00  0.00           H  
ATOM   4159  HE1 PHE   216       5.140   4.081   7.985  0.00  0.00           H  
ATOM   4160  HE2 PHE   216       3.328   2.640   4.481  0.00  0.00           H  
ATOM   4161  HZ  PHE   216       5.081   2.449   6.191  0.00  0.00           H  
HETATM 4162  O   T3P   216       1.596 -39.635 -15.208  0.00  0.00           O  
HETATM 4163  H1  T3P   216       2.127 -38.880 -14.956  0.00  0.00           H  
HETATM 4164  H2  T3P   216       1.311 -39.440 -16.101  0.00  0.00           H  
HETATM 4165  O   T3P   217      -5.133  27.722 -17.531  0.00  0.00           O  
HETATM 4166  H1  T3P   217      -4.263  27.979 -17.223  0.00  0.00           H  
HETATM 4167  H2  T3P   217      -5.683  28.486 -17.360  0.00  0.00           H  
ATOM   4168  N   THR   217       0.691   6.104   9.136  0.00  0.00           N  
ATOM   4169  CA  THR   217       0.949   5.598  10.461  0.00  0.00           C  
ATOM   4170  C   THR   217      -0.330   5.054  11.186  0.00  0.00           C  
ATOM   4171  O   THR   217      -0.399   3.894  11.572  0.00  0.00           O  
ATOM   4172  CB  THR   217       1.690   6.721  11.247  0.00  0.00           C  
ATOM   4173  CG2 THR   217       2.139   6.340  12.705  0.00  0.00           C  
ATOM   4174  OG1 THR   217       2.849   7.044  10.519  0.00  0.00           O  
ATOM   4175  H   THR   217       1.295   6.877   8.898  0.00  0.00           H  
ATOM   4176  HA  THR   217       1.698   4.809  10.387  0.00  0.00           H  
ATOM   4177  HB  THR   217       1.000   7.564  11.295  0.00  0.00           H  
ATOM   4178  HG1 THR   217       2.634   7.895  10.130  0.00  0.00           H  
ATOM   4179 HG21 THR   217       2.376   7.279  13.207  0.00  0.00           H  
ATOM   4180 HG22 THR   217       1.296   5.828  13.168  0.00  0.00           H  
ATOM   4181 HG23 THR   217       3.003   5.704  12.897  0.00  0.00           H  
ATOM   4182  N   ASN   218      -1.365   5.920  11.191  0.00  0.00           N  
ATOM   4183  CA  ASN   218      -2.747   5.627  11.683  0.00  0.00           C  
ATOM   4184  C   ASN   218      -3.549   4.509  10.983  0.00  0.00           C  
ATOM   4185  O   ASN   218      -4.495   4.012  11.614  0.00  0.00           O  
ATOM   4186  CB  ASN   218      -3.493   6.908  11.867  0.00  0.00           C  
ATOM   4187  CG  ASN   218      -3.043   7.770  13.060  0.00  0.00           C  
ATOM   4188  ND2 ASN   218      -1.919   8.398  13.007  0.00  0.00           N  
ATOM   4189  OD1 ASN   218      -3.732   7.797  14.138  0.00  0.00           O  
ATOM   4190  H   ASN   218      -1.235   6.798  10.708  0.00  0.00           H  
ATOM   4191  HA  ASN   218      -2.596   5.329  12.720  0.00  0.00           H  
ATOM   4192  HB2 ASN   218      -3.537   7.429  10.910  0.00  0.00           H  
ATOM   4193  HB3 ASN   218      -4.535   6.688  12.102  0.00  0.00           H  
ATOM   4194 HD21 ASN   218      -1.444   8.470  12.119  0.00  0.00           H  
ATOM   4195 HD22 ASN   218      -1.662   9.033  13.749  0.00  0.00           H  
HETATM 4196  O   T3P   218      -6.708  -3.728  30.976  0.00  0.00           O  
HETATM 4197  H1  T3P   218      -6.635  -4.674  30.851  0.00  0.00           H  
HETATM 4198  H2  T3P   218      -6.022  -3.359  30.421  0.00  0.00           H  
HETATM 4199  O   T3P   219      -4.800  -4.996  38.177  0.00  0.00           O  
HETATM 4200  H1  T3P   219      -4.905  -5.940  38.061  0.00  0.00           H  
HETATM 4201  H2  T3P   219      -3.879  -4.885  38.416  0.00  0.00           H  
ATOM   4202  N   THR   219      -3.246   4.107   9.737  0.00  0.00           N  
ATOM   4203  CA  THR   219      -4.007   3.070   8.942  0.00  0.00           C  
ATOM   4204  C   THR   219      -3.132   1.813   8.837  0.00  0.00           C  
ATOM   4205  O   THR   219      -3.694   0.755   8.502  0.00  0.00           O  
ATOM   4206  CB  THR   219      -4.451   3.689   7.584  0.00  0.00           C  
ATOM   4207  CG2 THR   219      -5.401   4.838   7.704  0.00  0.00           C  
ATOM   4208  OG1 THR   219      -3.303   4.177   6.848  0.00  0.00           O  
ATOM   4209  H   THR   219      -2.571   4.715   9.296  0.00  0.00           H  
ATOM   4210  HA  THR   219      -4.931   2.729   9.407  0.00  0.00           H  
ATOM   4211  HB  THR   219      -4.986   2.859   7.124  0.00  0.00           H  
ATOM   4212  HG1 THR   219      -2.953   5.028   7.118  0.00  0.00           H  
ATOM   4213 HG21 THR   219      -4.991   5.653   8.301  0.00  0.00           H  
ATOM   4214 HG22 THR   219      -5.824   5.270   6.798  0.00  0.00           H  
ATOM   4215 HG23 THR   219      -6.202   4.452   8.334  0.00  0.00           H  
ATOM   4216  N   CYS   220      -1.821   1.949   9.179  0.00  0.00           N  
ATOM   4217  CA  CYS   220      -0.857   0.831   9.220  0.00  0.00           C  
ATOM   4218  C   CYS   220      -1.061  -0.075  10.478  0.00  0.00           C  
ATOM   4219  O   CYS   220      -1.441   0.404  11.553  0.00  0.00           O  
ATOM   4220  CB  CYS   220       0.643   1.307   9.370  0.00  0.00           C  
ATOM   4221  SG  CYS   220       1.208   1.984   7.800  0.00  0.00           S  
ATOM   4222  H   CYS   220      -1.516   2.885   9.403  0.00  0.00           H  
ATOM   4223  HA  CYS   220      -0.862   0.311   8.262  0.00  0.00           H  
ATOM   4224  HB2 CYS   220       0.726   2.175  10.024  0.00  0.00           H  
ATOM   4225  HB3 CYS   220       1.301   0.557   9.810  0.00  0.00           H  
ATOM   4226  HG  CYS   220       0.331   2.989   7.733  0.00  0.00           H  
HETATM 4227  O   T3P   220      14.809  -0.730 -37.076  0.00  0.00           O  
HETATM 4228  H1  T3P   220      14.781  -0.521 -36.143  0.00  0.00           H  
HETATM 4229  H2  T3P   220      15.532  -1.351 -37.163  0.00  0.00           H  
ATOM   4230  N   ALA   221      -0.778  -1.369  10.375  0.00  0.00           N  
ATOM   4231  CA  ALA   221      -0.965  -2.360  11.410  0.00  0.00           C  
ATOM   4232  C   ALA   221       0.420  -2.512  12.104  0.00  0.00           C  
ATOM   4233  O   ALA   221       1.430  -1.964  11.687  0.00  0.00           O  
ATOM   4234  CB  ALA   221      -1.385  -3.700  10.827  0.00  0.00           C  
ATOM   4235  H   ALA   221      -0.515  -1.627   9.435  0.00  0.00           H  
ATOM   4236  HA  ALA   221      -1.741  -1.950  12.057  0.00  0.00           H  
ATOM   4237  HB1 ALA   221      -1.063  -3.936   9.812  0.00  0.00           H  
ATOM   4238  HB2 ALA   221      -0.931  -4.526  11.374  0.00  0.00           H  
ATOM   4239  HB3 ALA   221      -2.470  -3.778  10.888  0.00  0.00           H  
HETATM 4240  O   T3P   221      10.109  11.791  15.498  0.00  0.00           O  
HETATM 4241  H1  T3P   221      10.968  11.580  15.131  0.00  0.00           H  
HETATM 4242  H2  T3P   221       9.855  12.605  15.062  0.00  0.00           H  
ATOM   4243  N   ALA   222       0.390  -3.150  13.264  0.00  0.00           N  
ATOM   4244  CA  ALA   222       1.612  -3.495  14.053  0.00  0.00           C  
ATOM   4245  C   ALA   222       2.398  -4.597  13.367  0.00  0.00           C  
ATOM   4246  O   ALA   222       1.783  -5.345  12.608  0.00  0.00           O  
ATOM   4247  CB  ALA   222       1.191  -4.013  15.559  0.00  0.00           C  
ATOM   4248  H   ALA   222      -0.405  -3.725  13.503  0.00  0.00           H  
ATOM   4249  HA  ALA   222       2.263  -2.633  14.202  0.00  0.00           H  
ATOM   4250  HB1 ALA   222       1.944  -4.528  16.155  0.00  0.00           H  
ATOM   4251  HB2 ALA   222       0.941  -3.175  16.209  0.00  0.00           H  
ATOM   4252  HB3 ALA   222       0.312  -4.657  15.591  0.00  0.00           H  
HETATM 4253  O   T3P   222     -21.324 -40.235  14.028  0.00  0.00           O  
HETATM 4254  H1  T3P   222     -20.723 -39.562  14.347  0.00  0.00           H  
HETATM 4255  H2  T3P   222     -21.064 -40.377  13.118  0.00  0.00           H  
ATOM   4256  N   ASP   223       3.658  -4.771  13.856  0.00  0.00           N  
ATOM   4257  CA  ASP   223       4.659  -5.636  13.182  0.00  0.00           C  
ATOM   4258  C   ASP   223       4.377  -7.124  13.275  0.00  0.00           C  
ATOM   4259  O   ASP   223       4.278  -7.686  12.211  0.00  0.00           O  
ATOM   4260  CB  ASP   223       6.159  -5.364  13.530  0.00  0.00           C  
ATOM   4261  CG  ASP   223       6.772  -5.618  14.930  0.00  0.00           C  
ATOM   4262  OD1 ASP   223       8.010  -5.715  15.032  0.00  0.00           O  
ATOM   4263  OD2 ASP   223       6.075  -5.502  15.955  0.00  0.00           O1-
ATOM   4264  H   ASP   223       3.974  -4.201  14.628  0.00  0.00           H  
ATOM   4265  HA  ASP   223       4.560  -5.431  12.116  0.00  0.00           H  
ATOM   4266  HB2 ASP   223       6.760  -6.011  12.891  0.00  0.00           H  
ATOM   4267  HB3 ASP   223       6.337  -4.367  13.127  0.00  0.00           H  
HETATM 4268  O   T3P   223      -1.393 -29.854  14.138  0.00  0.00           O  
HETATM 4269  H1  T3P   223      -1.223 -30.616  14.692  0.00  0.00           H  
HETATM 4270  H2  T3P   223      -0.855 -29.998  13.360  0.00  0.00           H  
ATOM   4271  N   SER   224       4.171  -7.634  14.527  0.00  0.00           N  
ATOM   4272  CA  SER   224       3.692  -8.996  14.924  0.00  0.00           C  
ATOM   4273  C   SER   224       2.478  -9.534  14.128  0.00  0.00           C  
ATOM   4274  O   SER   224       2.515 -10.690  13.617  0.00  0.00           O  
ATOM   4275  CB  SER   224       3.609  -9.223  16.440  0.00  0.00           C  
ATOM   4276  OG  SER   224       2.791  -8.304  17.132  0.00  0.00           O  
ATOM   4277  H   SER   224       4.284  -6.996  15.302  0.00  0.00           H  
ATOM   4278  HA  SER   224       4.426  -9.710  14.551  0.00  0.00           H  
ATOM   4279  HB2 SER   224       3.382 -10.204  16.858  0.00  0.00           H  
ATOM   4280  HB3 SER   224       4.569  -8.943  16.873  0.00  0.00           H  
ATOM   4281  HG  SER   224       3.342  -7.569  17.412  0.00  0.00           H  
HETATM 4282  O   T3P   224       5.280   5.090 -38.707  0.00  0.00           O  
HETATM 4283  H1  T3P   224       6.204   5.127 -38.956  0.00  0.00           H  
HETATM 4284  H2  T3P   224       5.280   4.665 -37.849  0.00  0.00           H  
ATOM   4285  N   GLU   225       1.430  -8.717  14.010  0.00  0.00           N  
ATOM   4286  CA  GLU   225       0.256  -8.820  13.035  0.00  0.00           C  
ATOM   4287  C   GLU   225       0.703  -9.195  11.655  0.00  0.00           C  
ATOM   4288  O   GLU   225       0.204 -10.277  11.268  0.00  0.00           O  
ATOM   4289  CB  GLU   225      -0.631  -7.624  13.148  0.00  0.00           C  
ATOM   4290  CG  GLU   225      -1.300  -7.453  14.546  0.00  0.00           C  
ATOM   4291  CD  GLU   225      -2.427  -6.419  14.604  0.00  0.00           C  
ATOM   4292  OE1 GLU   225      -3.371  -6.614  15.373  0.00  0.00           O  
ATOM   4293  OE2 GLU   225      -2.421  -5.384  13.887  0.00  0.00           O1-
ATOM   4294  H   GLU   225       1.435  -7.815  14.464  0.00  0.00           H  
ATOM   4295  HA  GLU   225      -0.279  -9.740  13.273  0.00  0.00           H  
ATOM   4296  HB2 GLU   225      -0.078  -6.708  12.938  0.00  0.00           H  
ATOM   4297  HB3 GLU   225      -1.399  -7.852  12.408  0.00  0.00           H  
ATOM   4298  HG2 GLU   225      -1.782  -8.389  14.827  0.00  0.00           H  
ATOM   4299  HG3 GLU   225      -0.592  -7.275  15.356  0.00  0.00           H  
HETATM 4300  O   T3P   225      14.315 -33.235 -22.828  0.00  0.00           O  
HETATM 4301  H1  T3P   225      13.845 -32.446 -23.098  0.00  0.00           H  
HETATM 4302  H2  T3P   225      14.938 -32.930 -22.169  0.00  0.00           H  
ATOM   4303  N   ILE   226       1.626  -8.386  11.051  0.00  0.00           N  
ATOM   4304  CA  ILE   226       2.166  -8.582   9.726  0.00  0.00           C  
ATOM   4305  C   ILE   226       3.014  -9.826   9.563  0.00  0.00           C  
ATOM   4306  O   ILE   226       2.858 -10.505   8.545  0.00  0.00           O  
ATOM   4307  CB  ILE   226       2.825  -7.298   9.148  0.00  0.00           C  
ATOM   4308  CG1 ILE   226       1.840  -6.115   9.073  0.00  0.00           C  
ATOM   4309  CG2 ILE   226       3.433  -7.435   7.727  0.00  0.00           C  
ATOM   4310  CD1 ILE   226       2.452  -4.728   9.142  0.00  0.00           C  
ATOM   4311  H   ILE   226       2.063  -7.692  11.640  0.00  0.00           H  
ATOM   4312  HA  ILE   226       1.326  -8.811   9.071  0.00  0.00           H  
ATOM   4313  HB  ILE   226       3.565  -6.933   9.860  0.00  0.00           H  
ATOM   4314 HG12 ILE   226       1.278  -6.067   8.141  0.00  0.00           H  
ATOM   4315 HG13 ILE   226       1.092  -6.207   9.861  0.00  0.00           H  
ATOM   4316 HG21 ILE   226       4.199  -8.205   7.636  0.00  0.00           H  
ATOM   4317 HG22 ILE   226       2.689  -7.689   6.973  0.00  0.00           H  
ATOM   4318 HG23 ILE   226       3.966  -6.515   7.488  0.00  0.00           H  
ATOM   4319 HD11 ILE   226       1.616  -4.074   8.897  0.00  0.00           H  
ATOM   4320 HD12 ILE   226       2.914  -4.491  10.100  0.00  0.00           H  
ATOM   4321 HD13 ILE   226       3.305  -4.560   8.484  0.00  0.00           H  
HETATM 4322  O   T3P   226     -24.473 -17.152 -29.220  0.00  0.00           O  
HETATM 4323  H1  T3P   226     -23.617 -16.852 -28.915  0.00  0.00           H  
HETATM 4324  H2  T3P   226     -24.343 -17.343 -30.149  0.00  0.00           H  
ATOM   4325  N   GLU   227       3.903 -10.110  10.530  0.00  0.00           N  
ATOM   4326  CA  GLU   227       4.626 -11.412  10.511  0.00  0.00           C  
ATOM   4327  C   GLU   227       3.827 -12.717  10.557  0.00  0.00           C  
ATOM   4328  O   GLU   227       4.187 -13.612   9.801  0.00  0.00           O  
ATOM   4329  CB  GLU   227       5.677 -11.401  11.637  0.00  0.00           C  
ATOM   4330  CG  GLU   227       6.599 -10.073  11.493  0.00  0.00           C  
ATOM   4331  CD  GLU   227       7.499  -9.999  12.797  0.00  0.00           C  
ATOM   4332  OE1 GLU   227       7.268 -10.649  13.827  0.00  0.00           O  
ATOM   4333  OE2 GLU   227       8.459  -9.224  12.652  0.00  0.00           O1-
ATOM   4334  H   GLU   227       3.950  -9.473  11.312  0.00  0.00           H  
ATOM   4335  HA  GLU   227       5.207 -11.579   9.604  0.00  0.00           H  
ATOM   4336  HB2 GLU   227       5.138 -11.243  12.571  0.00  0.00           H  
ATOM   4337  HB3 GLU   227       6.226 -12.339  11.714  0.00  0.00           H  
ATOM   4338  HG2 GLU   227       7.206 -10.180  10.594  0.00  0.00           H  
ATOM   4339  HG3 GLU   227       5.882  -9.251  11.485  0.00  0.00           H  
HETATM 4340  O   T3P   227     -19.275  12.949 -15.900  0.00  0.00           O  
HETATM 4341  H1  T3P   227     -18.839  12.461 -15.201  0.00  0.00           H  
HETATM 4342  H2  T3P   227     -18.986  13.853 -15.778  0.00  0.00           H  
ATOM   4343  N   LEU   228       2.817 -12.735  11.298  0.00  0.00           N  
ATOM   4344  CA  LEU   228       1.831 -13.799  11.414  0.00  0.00           C  
ATOM   4345  C   LEU   228       0.829 -13.904  10.157  0.00  0.00           C  
ATOM   4346  O   LEU   228       0.546 -15.035   9.777  0.00  0.00           O  
ATOM   4347  CB  LEU   228       1.105 -13.585  12.749  0.00  0.00           C  
ATOM   4348  CG  LEU   228      -0.222 -14.377  12.977  0.00  0.00           C  
ATOM   4349  CD1 LEU   228      -0.077 -15.911  12.987  0.00  0.00           C  
ATOM   4350  CD2 LEU   228      -0.963 -13.840  14.236  0.00  0.00           C  
ATOM   4351  H   LEU   228       2.673 -11.867  11.794  0.00  0.00           H  
ATOM   4352  HA  LEU   228       2.372 -14.743  11.348  0.00  0.00           H  
ATOM   4353  HB2 LEU   228       1.673 -13.857  13.639  0.00  0.00           H  
ATOM   4354  HB3 LEU   228       0.812 -12.535  12.746  0.00  0.00           H  
ATOM   4355  HG  LEU   228      -0.935 -14.107  12.198  0.00  0.00           H  
ATOM   4356 HD11 LEU   228      -0.141 -16.284  11.965  0.00  0.00           H  
ATOM   4357 HD12 LEU   228       0.931 -16.168  13.309  0.00  0.00           H  
ATOM   4358 HD13 LEU   228      -0.881 -16.344  13.582  0.00  0.00           H  
ATOM   4359 HD21 LEU   228      -1.943 -13.493  13.909  0.00  0.00           H  
ATOM   4360 HD22 LEU   228      -1.132 -14.598  15.000  0.00  0.00           H  
ATOM   4361 HD23 LEU   228      -0.506 -12.967  14.702  0.00  0.00           H  
HETATM 4362  O   T3P   228      20.317  15.627 -13.450  0.00  0.00           O  
HETATM 4363  H1  T3P   228      19.750  16.107 -14.054  0.00  0.00           H  
HETATM 4364  H2  T3P   228      20.256  16.112 -12.627  0.00  0.00           H  
ATOM   4365  N   ALA   229       0.360 -12.787   9.541  0.00  0.00           N  
ATOM   4366  CA  ALA   229      -0.441 -12.796   8.347  0.00  0.00           C  
ATOM   4367  C   ALA   229       0.353 -13.084   7.024  0.00  0.00           C  
ATOM   4368  O   ALA   229      -0.309 -13.355   5.990  0.00  0.00           O  
ATOM   4369  CB  ALA   229      -1.082 -11.384   8.254  0.00  0.00           C  
ATOM   4370  H   ALA   229       0.770 -11.886   9.744  0.00  0.00           H  
ATOM   4371  HA  ALA   229      -1.201 -13.574   8.284  0.00  0.00           H  
ATOM   4372  HB1 ALA   229      -0.406 -10.691   8.756  0.00  0.00           H  
ATOM   4373  HB2 ALA   229      -1.142 -10.990   7.240  0.00  0.00           H  
ATOM   4374  HB3 ALA   229      -2.092 -11.351   8.663  0.00  0.00           H  
HETATM 4375  O   T3P   229      16.257  -3.391 -42.971  0.00  0.00           O  
HETATM 4376  H1  T3P   229      16.823  -2.773 -42.508  0.00  0.00           H  
HETATM 4377  H2  T3P   229      15.374  -3.039 -42.857  0.00  0.00           H  
HETATM 4378  O   T3P   230     -25.270  -2.753  24.861  0.00  0.00           O  
HETATM 4379  H1  T3P   230     -24.345  -2.764  25.106  0.00  0.00           H  
HETATM 4380  H2  T3P   230     -25.662  -2.095  25.436  0.00  0.00           H  
ATOM   4381  N   TYR   230       1.682 -13.188   7.049  0.00  0.00           N  
ATOM   4382  CA  TYR   230       2.561 -13.567   5.940  0.00  0.00           C  
ATOM   4383  C   TYR   230       3.636 -14.614   6.259  0.00  0.00           C  
ATOM   4384  O   TYR   230       4.838 -14.598   5.861  0.00  0.00           O  
ATOM   4385  CB  TYR   230       3.197 -12.326   5.446  0.00  0.00           C  
ATOM   4386  CG  TYR   230       2.302 -11.453   4.552  0.00  0.00           C  
ATOM   4387  CD1 TYR   230       1.850 -11.954   3.276  0.00  0.00           C  
ATOM   4388  CD2 TYR   230       1.769 -10.270   4.974  0.00  0.00           C  
ATOM   4389  CE1 TYR   230       0.937 -11.223   2.502  0.00  0.00           C  
ATOM   4390  CE2 TYR   230       0.966  -9.437   4.131  0.00  0.00           C  
ATOM   4391  CZ  TYR   230       0.548  -9.930   2.888  0.00  0.00           C  
ATOM   4392  OH  TYR   230      -0.352  -9.214   2.084  0.00  0.00           O  
ATOM   4393  H   TYR   230       2.204 -12.965   7.885  0.00  0.00           H  
ATOM   4394  HA  TYR   230       1.995 -14.054   5.146  0.00  0.00           H  
ATOM   4395  HB2 TYR   230       3.687 -11.785   6.255  0.00  0.00           H  
ATOM   4396  HB3 TYR   230       4.066 -12.619   4.856  0.00  0.00           H  
ATOM   4397  HD1 TYR   230       2.210 -12.846   2.785  0.00  0.00           H  
ATOM   4398  HD2 TYR   230       1.965  -9.978   5.995  0.00  0.00           H  
ATOM   4399  HE1 TYR   230       0.551 -11.642   1.585  0.00  0.00           H  
ATOM   4400  HE2 TYR   230       0.521  -8.505   4.446  0.00  0.00           H  
ATOM   4401  HH  TYR   230      -0.737  -9.570   1.279  0.00  0.00           H  
ATOM   4402  N   ALA   231       3.193 -15.564   7.100  0.00  0.00           N  
ATOM   4403  CA  ALA   231       4.066 -16.578   7.702  0.00  0.00           C  
ATOM   4404  C   ALA   231       4.034 -17.918   6.924  0.00  0.00           C  
ATOM   4405  O   ALA   231       5.111 -18.377   6.524  0.00  0.00           O  
ATOM   4406  CB  ALA   231       3.751 -16.818   9.180  0.00  0.00           C  
ATOM   4407  H   ALA   231       2.220 -15.532   7.368  0.00  0.00           H  
ATOM   4408  HA  ALA   231       5.089 -16.208   7.627  0.00  0.00           H  
ATOM   4409  HB1 ALA   231       3.449 -15.912   9.707  0.00  0.00           H  
ATOM   4410  HB2 ALA   231       2.945 -17.540   9.312  0.00  0.00           H  
ATOM   4411  HB3 ALA   231       4.547 -17.302   9.745  0.00  0.00           H  
HETATM 4412  O   T3P   231      -1.365  12.391  43.196  0.00  0.00           O  
HETATM 4413  H1  T3P   231      -1.290  12.906  43.999  0.00  0.00           H  
HETATM 4414  H2  T3P   231      -0.469  12.109  43.008  0.00  0.00           H  
ATOM   4415  N   ASP   232       2.938 -18.626   6.764  0.00  0.00           N  
ATOM   4416  CA  ASP   232       2.883 -19.955   6.227  0.00  0.00           C  
ATOM   4417  C   ASP   232       3.212 -19.933   4.738  0.00  0.00           C  
ATOM   4418  O   ASP   232       3.571 -21.016   4.279  0.00  0.00           O  
ATOM   4419  CB  ASP   232       1.512 -20.591   6.422  0.00  0.00           C  
ATOM   4420  CG  ASP   232       1.110 -20.842   7.868  0.00  0.00           C  
ATOM   4421  OD1 ASP   232       1.943 -20.882   8.812  0.00  0.00           O  
ATOM   4422  OD2 ASP   232      -0.131 -21.000   8.073  0.00  0.00           O1-
ATOM   4423  H   ASP   232       2.075 -18.179   7.038  0.00  0.00           H  
ATOM   4424  HA  ASP   232       3.573 -20.619   6.748  0.00  0.00           H  
ATOM   4425  HB2 ASP   232       0.713 -20.002   5.972  0.00  0.00           H  
ATOM   4426  HB3 ASP   232       1.532 -21.580   5.964  0.00  0.00           H  
HETATM 4427  O   T3P   232     -20.847 -39.376  -0.988  0.00  0.00           O  
HETATM 4428  H1  T3P   232     -20.881 -39.930  -0.208  0.00  0.00           H  
HETATM 4429  H2  T3P   232     -21.476 -39.772  -1.590  0.00  0.00           H  
HETATM 4430  O   T3P   233     -30.382 -23.382  13.387  0.00  0.00           O  
HETATM 4431  H1  T3P   233     -31.056 -22.771  13.090  0.00  0.00           H  
HETATM 4432  H2  T3P   233     -30.870 -24.148  13.690  0.00  0.00           H  
ATOM   4433  N   VAL   233       3.155 -18.845   4.064  0.00  0.00           N  
ATOM   4434  CA  VAL   233       3.536 -18.623   2.655  0.00  0.00           C  
ATOM   4435  C   VAL   233       5.037 -18.303   2.489  0.00  0.00           C  
ATOM   4436  O   VAL   233       5.565 -18.396   1.409  0.00  0.00           O  
ATOM   4437  CB  VAL   233       2.607 -17.532   2.095  0.00  0.00           C  
ATOM   4438  CG1 VAL   233       2.701 -16.219   2.847  0.00  0.00           C  
ATOM   4439  CG2 VAL   233       2.706 -17.333   0.607  0.00  0.00           C  
ATOM   4440  H   VAL   233       3.125 -17.959   4.550  0.00  0.00           H  
ATOM   4441  HA  VAL   233       3.296 -19.511   2.070  0.00  0.00           H  
ATOM   4442  HB  VAL   233       1.603 -17.877   2.340  0.00  0.00           H  
ATOM   4443 HG11 VAL   233       2.551 -16.325   3.921  0.00  0.00           H  
ATOM   4444 HG12 VAL   233       3.657 -15.705   2.751  0.00  0.00           H  
ATOM   4445 HG13 VAL   233       1.947 -15.481   2.572  0.00  0.00           H  
ATOM   4446 HG21 VAL   233       1.866 -16.738   0.247  0.00  0.00           H  
ATOM   4447 HG22 VAL   233       3.586 -16.907   0.125  0.00  0.00           H  
ATOM   4448 HG23 VAL   233       2.566 -18.324   0.176  0.00  0.00           H  
ATOM   4449  N   ALA   234       5.704 -17.886   3.596  0.00  0.00           N  
ATOM   4450  CA  ALA   234       7.130 -17.734   3.736  0.00  0.00           C  
ATOM   4451  C   ALA   234       7.708 -19.121   4.048  0.00  0.00           C  
ATOM   4452  O   ALA   234       8.026 -19.343   5.186  0.00  0.00           O  
ATOM   4453  CB  ALA   234       7.478 -16.635   4.840  0.00  0.00           C  
ATOM   4454  H   ALA   234       5.311 -18.195   4.474  0.00  0.00           H  
ATOM   4455  HA  ALA   234       7.586 -17.471   2.782  0.00  0.00           H  
ATOM   4456  HB1 ALA   234       6.910 -16.906   5.730  0.00  0.00           H  
ATOM   4457  HB2 ALA   234       8.522 -16.654   5.152  0.00  0.00           H  
ATOM   4458  HB3 ALA   234       7.043 -15.690   4.516  0.00  0.00           H  
HETATM 4459  O   T3P   234     -18.111  20.683 -26.508  0.00  0.00           O  
HETATM 4460  H1  T3P   234     -17.369  20.807 -25.915  0.00  0.00           H  
HETATM 4461  H2  T3P   234     -18.511  19.862 -26.223  0.00  0.00           H  
ATOM   4462  N   LYS   235       7.789 -19.966   2.966  0.00  0.00           N  
ATOM   4463  CA  LYS   235       8.340 -21.347   3.011  0.00  0.00           C  
ATOM   4464  C   LYS   235       9.878 -21.273   3.149  0.00  0.00           C  
ATOM   4465  O   LYS   235      10.633 -20.461   2.566  0.00  0.00           O  
ATOM   4466  CB  LYS   235       8.047 -22.105   1.625  0.00  0.00           C  
ATOM   4467  CG  LYS   235       6.538 -22.142   1.172  0.00  0.00           C  
ATOM   4468  CD  LYS   235       5.605 -22.871   2.134  0.00  0.00           C  
ATOM   4469  CE  LYS   235       4.124 -22.651   1.580  0.00  0.00           C  
ATOM   4470  NZ  LYS   235       3.214 -23.633   2.203  0.00  0.00           N1+
ATOM   4471  H   LYS   235       7.466 -19.524   2.117  0.00  0.00           H  
ATOM   4472  HA  LYS   235       7.845 -22.003   3.727  0.00  0.00           H  
ATOM   4473  HB2 LYS   235       8.671 -21.636   0.865  0.00  0.00           H  
ATOM   4474  HB3 LYS   235       8.420 -23.129   1.595  0.00  0.00           H  
ATOM   4475  HG2 LYS   235       6.149 -21.133   1.039  0.00  0.00           H  
ATOM   4476  HG3 LYS   235       6.551 -22.698   0.235  0.00  0.00           H  
ATOM   4477  HD2 LYS   235       5.921 -23.908   2.247  0.00  0.00           H  
ATOM   4478  HD3 LYS   235       5.584 -22.415   3.124  0.00  0.00           H  
ATOM   4479  HE2 LYS   235       3.728 -21.647   1.727  0.00  0.00           H  
ATOM   4480  HE3 LYS   235       4.076 -22.789   0.500  0.00  0.00           H  
ATOM   4481  HZ1 LYS   235       3.156 -23.371   3.177  0.00  0.00           H  
ATOM   4482  HZ2 LYS   235       2.310 -23.508   1.770  0.00  0.00           H  
ATOM   4483  HZ3 LYS   235       3.490 -24.597   2.081  0.00  0.00           H  
HETATM 4484  O   T3P   235      21.107  11.020  34.383  0.00  0.00           O  
HETATM 4485  H1  T3P   235      21.716  11.755  34.457  0.00  0.00           H  
HETATM 4486  H2  T3P   235      21.563  10.386  33.829  0.00  0.00           H  
ATOM   4487  N   ARG   236      10.368 -22.110   4.092  0.00  0.00           N  
ATOM   4488  CA  ARG   236      11.712 -22.137   4.607  0.00  0.00           C  
ATOM   4489  C   ARG   236      12.708 -22.861   3.685  0.00  0.00           C  
ATOM   4490  O   ARG   236      12.235 -23.548   2.777  0.00  0.00           O  
ATOM   4491  CB  ARG   236      11.639 -22.915   5.957  0.00  0.00           C  
ATOM   4492  CG  ARG   236      10.777 -22.118   6.989  0.00  0.00           C  
ATOM   4493  CD  ARG   236      10.505 -22.885   8.278  0.00  0.00           C  
ATOM   4494  NE  ARG   236       9.933 -24.218   8.053  0.00  0.00           N  
ATOM   4495  CZ  ARG   236       9.442 -25.122   8.931  0.00  0.00           C  
ATOM   4496  NH1 ARG   236       9.565 -25.067  10.301  0.00  0.00           N  
ATOM   4497  NH2 ARG   236       8.741 -26.223   8.543  0.00  0.00           N1+
ATOM   4498  H   ARG   236       9.831 -22.932   4.331  0.00  0.00           H  
ATOM   4499  HA  ARG   236      12.096 -21.125   4.734  0.00  0.00           H  
ATOM   4500  HB2 ARG   236      11.089 -23.832   5.742  0.00  0.00           H  
ATOM   4501  HB3 ARG   236      12.586 -23.197   6.417  0.00  0.00           H  
ATOM   4502  HG2 ARG   236      11.297 -21.181   7.184  0.00  0.00           H  
ATOM   4503  HG3 ARG   236       9.881 -21.634   6.601  0.00  0.00           H  
ATOM   4504  HD2 ARG   236      11.406 -22.944   8.888  0.00  0.00           H  
ATOM   4505  HD3 ARG   236       9.811 -22.366   8.940  0.00  0.00           H  
ATOM   4506  HE  ARG   236       9.651 -24.366   7.095  0.00  0.00           H  
ATOM   4507 HH11 ARG   236       9.144 -25.622  11.032  0.00  0.00           H  
ATOM   4508 HH12 ARG   236       9.986 -24.241  10.702  0.00  0.00           H  
ATOM   4509 HH21 ARG   236       8.525 -26.279   7.558  0.00  0.00           H  
ATOM   4510 HH22 ARG   236       8.211 -26.792   9.189  0.00  0.00           H  
HETATM 4511  O   T3P   236      11.762 -30.735  -3.962  0.00  0.00           O  
HETATM 4512  H1  T3P   236      12.438 -30.084  -4.152  0.00  0.00           H  
HETATM 4513  H2  T3P   236      11.996 -31.489  -4.504  0.00  0.00           H  
ATOM   4514  N   LEU   237      13.966 -22.555   3.841  0.00 13.70           N  
ATOM   4515  CA  LEU   237      15.083 -22.826   2.955  0.00 13.70           C  
ATOM   4516  C   LEU   237      15.498 -24.280   2.836  0.00 13.70           C  
ATOM   4517  O   LEU   237      15.673 -24.748   1.730  0.00 13.70           O  
ATOM   4518  CB  LEU   237      16.239 -21.974   3.309  0.00 13.70           C  
ATOM   4519  CG  LEU   237      16.012 -20.410   3.100  0.00 13.70           C  
ATOM   4520  CD1 LEU   237      16.183 -20.062   1.639  0.00 13.70           C  
ATOM   4521  CD2 LEU   237      16.882 -19.630   4.164  0.00 13.70           C  
ATOM   4522  H   LEU   237      14.220 -21.945   4.605  0.00 13.70           H  
ATOM   4523  HA  LEU   237      14.742 -22.534   1.961  0.00 13.70           H  
ATOM   4524  HB2 LEU   237      16.616 -22.150   4.316  0.00 13.70           H  
ATOM   4525  HB3 LEU   237      17.044 -22.292   2.647  0.00 13.70           H  
ATOM   4526  HG  LEU   237      14.979 -20.171   3.354  0.00 13.70           H  
ATOM   4527 HD11 LEU   237      16.015 -20.916   0.983  0.00 13.70           H  
ATOM   4528 HD12 LEU   237      15.405 -19.335   1.409  0.00 13.70           H  
ATOM   4529 HD13 LEU   237      17.047 -19.439   1.408  0.00 13.70           H  
ATOM   4530 HD21 LEU   237      17.709 -20.186   4.603  0.00 13.70           H  
ATOM   4531 HD22 LEU   237      17.345 -18.733   3.752  0.00 13.70           H  
ATOM   4532 HD23 LEU   237      16.401 -19.225   5.055  0.00 13.70           H  
HETATM 4533  O   T3P   237      17.383 -34.148  10.912  0.00  0.00           O  
HETATM 4534  H1  T3P   237      17.945 -34.699  11.458  0.00  0.00           H  
HETATM 4535  H2  T3P   237      16.694 -33.848  11.504  0.00  0.00           H  
ATOM   4536  N   SER   238      15.586 -24.991   3.971  0.00112.95           N  
ATOM   4537  CA  SER   238      16.063 -26.408   3.983  0.00112.95           C  
ATOM   4538  C   SER   238      15.220 -27.262   5.018  0.00112.95           C  
ATOM   4539  O   SER   238      15.063 -28.496   4.871  0.00112.95           O  
ATOM   4540  CB  SER   238      17.600 -26.452   4.404  0.00112.95           C  
ATOM   4541  OG  SER   238      17.923 -25.796   5.579  0.00112.95           O  
ATOM   4542  H   SER   238      15.524 -24.545   4.875  0.00112.95           H  
ATOM   4543  HA  SER   238      16.001 -26.917   3.021  0.00112.95           H  
ATOM   4544  HB2 SER   238      17.915 -27.437   4.749  0.00112.95           H  
ATOM   4545  HB3 SER   238      18.344 -26.288   3.624  0.00112.95           H  
ATOM   4546  HG  SER   238      17.907 -24.841   5.480  0.00112.95           H  
HETATM 4547  O   T3P   238     -24.065  18.545 -17.990  0.00  0.00           O  
HETATM 4548  H1  T3P   238     -23.679  18.670 -18.857  0.00  0.00           H  
HETATM 4549  H2  T3P   238     -23.645  19.209 -17.443  0.00  0.00           H  
ATOM   4550  N   ARG   239      14.698 -26.573   6.123  0.00266.65           N  
ATOM   4551  CA  ARG   239      13.569 -27.045   6.963  0.00266.65           C  
ATOM   4552  C   ARG   239      12.235 -27.271   6.257  0.00266.65           C  
ATOM   4553  O   ARG   239      11.802 -26.378   5.503  0.00266.65           O  
ATOM   4554  CB  ARG   239      13.384 -25.992   8.040  0.00266.65           C  
ATOM   4555  CG  ARG   239      14.663 -25.934   8.893  0.00266.65           C  
ATOM   4556  CD  ARG   239      14.491 -25.561  10.382  0.00266.65           C  
ATOM   4557  NE  ARG   239      13.437 -26.366  11.027  0.00266.65           N  
ATOM   4558  CZ  ARG   239      12.807 -26.283  12.210  0.00266.65           C  
ATOM   4559  NH1 ARG   239      12.904 -25.175  12.972  0.00266.65           N  
ATOM   4560  NH2 ARG   239      11.918 -27.247  12.552  0.00266.65           N1+
ATOM   4561  H   ARG   239      14.808 -25.569   6.128  0.00266.65           H  
ATOM   4562  HA  ARG   239      13.862 -27.960   7.476  0.00266.65           H  
ATOM   4563  HB2 ARG   239      13.239 -25.029   7.550  0.00266.65           H  
ATOM   4564  HB3 ARG   239      12.472 -26.098   8.627  0.00266.65           H  
ATOM   4565  HG2 ARG   239      15.241 -26.855   8.812  0.00266.65           H  
ATOM   4566  HG3 ARG   239      15.322 -25.169   8.483  0.00266.65           H  
ATOM   4567  HD2 ARG   239      15.401 -25.826  10.919  0.00266.65           H  
ATOM   4568  HD3 ARG   239      14.428 -24.476  10.472  0.00266.65           H  
ATOM   4569  HE  ARG   239      13.233 -27.263  10.610  0.00266.65           H  
ATOM   4570 HH11 ARG   239      13.567 -24.445  12.751  0.00266.65           H  
ATOM   4571 HH12 ARG   239      12.232 -25.058  13.716  0.00266.65           H  
ATOM   4572 HH21 ARG   239      11.712 -28.082  12.024  0.00266.65           H  
ATOM   4573 HH22 ARG   239      11.272 -27.157  13.323  0.00266.65           H  
HETATM 4574  O   T3P   239      -2.419  -8.051 -10.620  0.00  0.00           O  
HETATM 4575  H1  T3P   239      -2.050  -8.275 -11.474  0.00  0.00           H  
HETATM 4576  H2  T3P   239      -2.982  -8.793 -10.400  0.00  0.00           H  
ATOM   4577  N   SER   240      11.660 -28.405   6.517  0.00 32.53           N  
ATOM   4578  CA  SER   240      10.340 -28.618   5.924  0.00 32.53           C  
ATOM   4579  C   SER   240       9.455 -29.427   6.863  0.00 32.53           C  
ATOM   4580  O   SER   240      10.112 -30.522   7.415  0.00 32.53           O  
ATOM   4581  CB  SER   240      10.616 -29.311   4.524  0.00 32.53           C  
ATOM   4582  OG  SER   240       9.617 -29.348   3.480  0.00 32.53           O  
ATOM   4583  OXT SER   240       8.267 -29.127   7.036  0.00 32.53           O  
ATOM   4584  H   SER   240      12.131 -29.092   7.089  0.00 32.53           H  
ATOM   4585  H   SER   240       9.602 -30.971   8.093  0.00 32.53           H  
ATOM   4586  HA  SER   240       9.924 -27.628   5.739  0.00 32.53           H  
ATOM   4587  HB2 SER   240      11.463 -28.970   3.928  0.00 32.53           H  
ATOM   4588  HB3 SER   240      10.812 -30.366   4.716  0.00 32.53           H  
ATOM   4589  HG  SER   240       9.953 -29.995   2.855  0.00 32.53           H  
HETATM 4590  O   T3P   240      14.673  22.325  23.629  0.00  0.00           O  
HETATM 4591  H1  T3P   240      15.586  22.179  23.384  0.00  0.00           H  
HETATM 4592  H2  T3P   240      14.172  22.068  22.854  0.00  0.00           H  
HETATM 4593  O   T3P   241     -15.315  26.409 -15.939  0.00  0.00           O  
HETATM 4594  H1  T3P   241     -15.014  25.601 -15.524  0.00  0.00           H  
HETATM 4595  H2  T3P   241     -16.265  26.308 -15.999  0.00  0.00           H  
HETATM 4596  O   T3P   242      30.030  34.451   4.995  0.00  0.00           O  
HETATM 4597  H1  T3P   242      29.074  34.427   5.037  0.00  0.00           H  
HETATM 4598  H2  T3P   242      30.276  35.192   5.548  0.00  0.00           H  
HETATM 4599  O   T3P   243      17.467 -15.702   2.183  0.00  0.00           O  
HETATM 4600  H1  T3P   243      17.789 -15.204   2.934  0.00  0.00           H  
HETATM 4601  H2  T3P   243      18.259 -16.004   1.738  0.00  0.00           H  
HETATM 4602  O   T3P   244      12.209 -19.423 -29.200  0.00  0.00           O  
HETATM 4603  H1  T3P   244      12.283 -20.211 -29.740  0.00  0.00           H  
HETATM 4604  H2  T3P   244      12.956 -19.471 -28.604  0.00  0.00           H  
HETATM 4605  O   T3P   245       4.761   5.072  31.193  0.00  0.00           O  
HETATM 4606  H1  T3P   245       5.550   5.112  31.734  0.00  0.00           H  
HETATM 4607  H2  T3P   245       4.424   5.968  31.194  0.00  0.00           H  
HETATM 4608  O   T3P   246       4.053  31.693  10.835  0.00  0.00           O  
HETATM 4609  H1  T3P   246       4.767  32.248  11.149  0.00  0.00           H  
HETATM 4610  H2  T3P   246       3.496  31.560  11.602  0.00  0.00           H  
HETATM 4611  O   T3P   247      -8.315  24.640 -27.448  0.00  0.00           O  
HETATM 4612  H1  T3P   247      -8.773  23.944 -27.918  0.00  0.00           H  
HETATM 4613  H2  T3P   247      -8.669  24.603 -26.559  0.00  0.00           H  
HETATM 4614  O   T3P   248     -28.131  -0.151  10.757  0.00  0.00           O  
HETATM 4615  H1  T3P   248     -28.438   0.307  11.539  0.00  0.00           H  
HETATM 4616  H2  T3P   248     -27.196  -0.291  10.912  0.00  0.00           H  
HETATM 4617  O   T3P   249      19.745   6.878 -40.398  0.00  0.00           O  
HETATM 4618  H1  T3P   249      19.563   6.638 -41.307  0.00  0.00           H  
HETATM 4619  H2  T3P   249      20.700   6.881 -40.338  0.00  0.00           H  
HETATM 4620  O   T3P   250     -36.082 -17.926 -16.883  0.00  0.00           O  
HETATM 4621  H1  T3P   250     -35.895 -18.181 -15.979  0.00  0.00           H  
HETATM 4622  H2  T3P   250     -36.796 -17.292 -16.810  0.00  0.00           H  
HETATM 4623  O   T3P   251      25.967   9.733 -29.101  0.00  0.00           O  
HETATM 4624  H1  T3P   251      26.146  10.592 -28.719  0.00  0.00           H  
HETATM 4625  H2  T3P   251      25.398   9.916 -29.848  0.00  0.00           H  
HETATM 4626  O   T3P   252      17.735  17.132 -31.060  0.00  0.00           O  
HETATM 4627  H1  T3P   252      18.595  17.278 -31.456  0.00  0.00           H  
HETATM 4628  H2  T3P   252      17.278  16.566 -31.682  0.00  0.00           H  
HETATM 4629  O   T3P   253     -14.870   2.873 -45.595  0.00  0.00           O  
HETATM 4630  H1  T3P   253     -14.082   3.255 -45.209  0.00  0.00           H  
HETATM 4631  H2  T3P   253     -14.579   2.522 -46.437  0.00  0.00           H  
HETATM 4632  O   T3P   254       8.580 -55.377   5.373  0.00  0.00           O  
HETATM 4633  H1  T3P   254       8.920 -56.220   5.673  0.00  0.00           H  
HETATM 4634  H2  T3P   254       8.305 -55.536   4.470  0.00  0.00           H  
HETATM 4635  O   T3P   255       9.227 -33.835   5.173  0.00  0.00           O  
HETATM 4636  H1  T3P   255      10.090 -33.961   5.566  0.00  0.00           H  
HETATM 4637  H2  T3P   255       8.650 -34.413   5.671  0.00  0.00           H  
HETATM 4638  O   T3P   256     -23.133  13.540 -22.071  0.00  0.00           O  
HETATM 4639  H1  T3P   256     -22.685  13.176 -21.307  0.00  0.00           H  
HETATM 4640  H2  T3P   256     -22.723  14.395 -22.205  0.00  0.00           H  
HETATM 4641  O   T3P   257     -32.841 -16.511  11.860  0.00  0.00           O  
HETATM 4642  H1  T3P   257     -32.215 -16.752  12.542  0.00  0.00           H  
HETATM 4643  H2  T3P   257     -33.586 -16.146  12.336  0.00  0.00           H  
HETATM 4644  O   T3P   258      12.149 -14.490 -22.256  0.00  0.00           O  
HETATM 4645  H1  T3P   258      11.299 -14.845 -22.517  0.00  0.00           H  
HETATM 4646  H2  T3P   258      11.948 -13.886 -21.541  0.00  0.00           H  
HETATM 4647  O   T3P   259      14.977  18.214  16.294  0.00  0.00           O  
HETATM 4648  H1  T3P   259      15.407  18.480  15.482  0.00  0.00           H  
HETATM 4649  H2  T3P   259      14.167  18.723  16.315  0.00  0.00           H  
HETATM 4650  O   T3P   260      -7.015  23.537 -13.479  0.00  0.00           O  
HETATM 4651  H1  T3P   260      -7.039  24.150 -14.215  0.00  0.00           H  
HETATM 4652  H2  T3P   260      -7.506  23.977 -12.785  0.00  0.00           H  
HETATM 4653  O   T3P   261      20.264  -7.076  38.779  0.00  0.00           O  
HETATM 4654  H1  T3P   261      20.221  -7.090  39.735  0.00  0.00           H  
HETATM 4655  H2  T3P   261      19.609  -6.429  38.519  0.00  0.00           H  
HETATM 4656  O   T3P   262      21.603  -7.391  21.538  0.00  0.00           O  
HETATM 4657  H1  T3P   262      21.480  -6.567  21.066  0.00  0.00           H  
HETATM 4658  H2  T3P   262      22.246  -7.872  21.017  0.00  0.00           H  
HETATM 4659  O   T3P   263     -23.500 -17.713  11.719  0.00  0.00           O  
HETATM 4660  H1  T3P   263     -24.402 -17.401  11.646  0.00  0.00           H  
HETATM 4661  H2  T3P   263     -23.000 -17.138  11.141  0.00  0.00           H  
HETATM 4662  O   T3P   264       1.951  16.780  15.383  0.00  0.00           O  
HETATM 4663  H1  T3P   264       1.944  16.164  14.651  0.00  0.00           H  
HETATM 4664  H2  T3P   264       1.054  17.112  15.426  0.00  0.00           H  
HETATM 4665  O   T3P   265      29.156  33.521   0.325  0.00  0.00           O  
HETATM 4666  H1  T3P   265      28.488  34.206   0.304  0.00  0.00           H  
HETATM 4667  H2  T3P   265      28.721  32.752  -0.043  0.00  0.00           H  
HETATM 4668  O   T3P   266      -0.507  48.494 -10.637  0.00  0.00           O  
HETATM 4669  H1  T3P   266       0.068  47.731 -10.699  0.00  0.00           H  
HETATM 4670  H2  T3P   266      -1.392  48.134 -10.702  0.00  0.00           H  
HETATM 4671  O   T3P   267      26.735   1.776  44.814  0.00  0.00           O  
HETATM 4672  H1  T3P   267      27.594   1.523  45.153  0.00  0.00           H  
HETATM 4673  H2  T3P   267      26.738   1.476  43.905  0.00  0.00           H  
HETATM 4674  O   T3P   268      14.092 -56.865   9.344  0.00  0.00           O  
HETATM 4675  H1  T3P   268      14.027 -55.949   9.073  0.00  0.00           H  
HETATM 4676  H2  T3P   268      14.787 -56.871  10.002  0.00  0.00           H  
HETATM 4677  O   T3P   269       7.423 -26.137 -32.268  0.00  0.00           O  
HETATM 4678  H1  T3P   269       6.612 -26.014 -32.762  0.00  0.00           H  
HETATM 4679  H2  T3P   269       8.116 -26.072 -32.926  0.00  0.00           H  
HETATM 4680  O   T3P   270     -10.007  18.639 -11.892  0.00  0.00           O  
HETATM 4681  H1  T3P   270      -9.285  19.225 -12.120  0.00  0.00           H  
HETATM 4682  H2  T3P   270      -9.715  18.196 -11.095  0.00  0.00           H  
HETATM 4683  O   T3P   271      -6.324  -1.024 -31.438  0.00  0.00           O  
HETATM 4684  H1  T3P   271      -6.087  -1.258 -30.541  0.00  0.00           H  
HETATM 4685  H2  T3P   271      -7.111  -0.488 -31.347  0.00  0.00           H  
HETATM 4686  O   T3P   272     -11.924   8.736 -36.992  0.00  0.00           O  
HETATM 4687  H1  T3P   272     -12.561   8.300 -37.559  0.00  0.00           H  
HETATM 4688  H2  T3P   272     -11.781   8.120 -36.274  0.00  0.00           H  
HETATM 4689  O   T3P   273     -23.292 -14.912  -3.617  0.00  0.00           O  
HETATM 4690  H1  T3P   273     -23.049 -14.534  -4.462  0.00  0.00           H  
HETATM 4691  H2  T3P   273     -22.465 -15.219  -3.245  0.00  0.00           H  
HETATM 4692  O   T3P   274     -23.349   7.753  15.674  0.00  0.00           O  
HETATM 4693  H1  T3P   274     -22.793   8.234  15.062  0.00  0.00           H  
HETATM 4694  H2  T3P   274     -24.234   7.851  15.322  0.00  0.00           H  
HETATM 4695  O   T3P   275     -12.094 -27.082 -10.323  0.00  0.00           O  
HETATM 4696  H1  T3P   275     -12.523 -26.644  -9.588  0.00  0.00           H  
HETATM 4697  H2  T3P   275     -12.731 -27.035 -11.035  0.00  0.00           H  
HETATM 4698  O   T3P   276      21.789 -10.165 -27.493  0.00  0.00           O  
HETATM 4699  H1  T3P   276      21.517 -10.174 -28.411  0.00  0.00           H  
HETATM 4700  H2  T3P   276      21.709  -9.249 -27.228  0.00  0.00           H  
HETATM 4701  O   T3P   277      26.054 -15.015  30.604  0.00  0.00           O  
HETATM 4702  H1  T3P   277      25.596 -15.648  30.051  0.00  0.00           H  
HETATM 4703  H2  T3P   277      26.942 -14.983  30.247  0.00  0.00           H  
HETATM 4704  O   T3P   278       6.706 -48.895  15.739  0.00  0.00           O  
HETATM 4705  H1  T3P   278       6.357 -49.649  15.264  0.00  0.00           H  
HETATM 4706  H2  T3P   278       5.945 -48.337  15.896  0.00  0.00           H  
HETATM 4707  O   T3P   279      18.389  -5.393   1.322  0.00  0.00           O  
HETATM 4708  H1  T3P   279      17.620  -4.995   1.731  0.00  0.00           H  
HETATM 4709  H2  T3P   279      18.372  -6.304   1.617  0.00  0.00           H  
HETATM 4710  O   T3P   280       3.183 -28.084 -14.665  0.00  0.00           O  
HETATM 4711  H1  T3P   280       2.913 -28.556 -13.878  0.00  0.00           H  
HETATM 4712  H2  T3P   280       3.750 -28.699 -15.131  0.00  0.00           H  
HETATM 4713  O   T3P   281       9.766  -5.563  46.585  0.00  0.00           O  
HETATM 4714  H1  T3P   281       9.675  -6.352  47.119  0.00  0.00           H  
HETATM 4715  H2  T3P   281      10.008  -5.887  45.717  0.00  0.00           H  
HETATM 4716  O   T3P   282       8.755 -32.036   9.157  0.00  0.00           O  
HETATM 4717  H1  T3P   282       8.337 -32.752   8.678  0.00  0.00           H  
HETATM 4718  H2  T3P   282       8.030 -31.569   9.572  0.00  0.00           H  
HETATM 4719  O   T3P   283       9.904 -38.830  19.500  0.00  0.00           O  
HETATM 4720  H1  T3P   283       9.720 -39.648  19.962  0.00  0.00           H  
HETATM 4721  H2  T3P   283       9.561 -38.970  18.617  0.00  0.00           H  
HETATM 4722  O   T3P   284     -16.102  26.569  35.602  0.00  0.00           O  
HETATM 4723  H1  T3P   284     -16.332  25.721  35.223  0.00  0.00           H  
HETATM 4724  H2  T3P   284     -16.924  27.061  35.607  0.00  0.00           H  
HETATM 4725  O   T3P   285     -16.962  25.070  23.861  0.00  0.00           O  
HETATM 4726  H1  T3P   285     -16.756  25.994  23.996  0.00  0.00           H  
HETATM 4727  H2  T3P   285     -17.919  25.039  23.835  0.00  0.00           H  
HETATM 4728  O   T3P   286      -1.984  16.707 -24.493  0.00  0.00           O  
HETATM 4729  H1  T3P   286      -2.620  17.151 -25.054  0.00  0.00           H  
HETATM 4730  H2  T3P   286      -1.192  17.241 -24.559  0.00  0.00           H  
HETATM 4731  O   T3P   287     -34.428 -16.359  -5.803  0.00  0.00           O  
HETATM 4732  H1  T3P   287     -34.240 -15.948  -4.960  0.00  0.00           H  
HETATM 4733  H2  T3P   287     -33.918 -17.169  -5.794  0.00  0.00           H  
HETATM 4734  O   T3P   288      25.573 -18.167  28.952  0.00  0.00           O  
HETATM 4735  H1  T3P   288      25.444 -18.767  28.217  0.00  0.00           H  
HETATM 4736  H2  T3P   288      24.691 -18.003  29.286  0.00  0.00           H  
HETATM 4737  O   T3P   289      33.962  18.791 -14.293  0.00  0.00           O  
HETATM 4738  H1  T3P   289      33.064  18.538 -14.077  0.00  0.00           H  
HETATM 4739  H2  T3P   289      33.867  19.435 -14.995  0.00  0.00           H  
HETATM 4740  O   T3P   290      -4.197   4.404  19.797  0.00  0.00           O  
HETATM 4741  H1  T3P   290      -4.445   5.123  19.216  0.00  0.00           H  
HETATM 4742  H2  T3P   290      -4.906   3.767  19.708  0.00  0.00           H  
HETATM 4743  O   T3P   291     -14.357  -8.708 -35.731  0.00  0.00           O  
HETATM 4744  H1  T3P   291     -13.627  -9.188 -36.121  0.00  0.00           H  
HETATM 4745  H2  T3P   291     -14.580  -8.042 -36.381  0.00  0.00           H  
HETATM 4746  O   T3P   292     -12.170   7.147  41.280  0.00  0.00           O  
HETATM 4747  H1  T3P   292     -12.490   6.551  41.957  0.00  0.00           H  
HETATM 4748  H2  T3P   292     -12.116   6.607  40.491  0.00  0.00           H  
HETATM 4749  O   T3P   293       4.660  25.688 -32.031  0.00  0.00           O  
HETATM 4750  H1  T3P   293       4.124  25.693 -32.824  0.00  0.00           H  
HETATM 4751  H2  T3P   293       4.697  26.606 -31.761  0.00  0.00           H  
HETATM 4752  O   T3P   294      20.661 -23.830  23.802  0.00  0.00           O  
HETATM 4753  H1  T3P   294      19.887 -23.269  23.746  0.00  0.00           H  
HETATM 4754  H2  T3P   294      20.390 -24.654  23.399  0.00  0.00           H  
HETATM 4755  O   T3P   295       7.304 -23.774  34.069  0.00  0.00           O  
HETATM 4756  H1  T3P   295       6.688 -24.309  34.570  0.00  0.00           H  
HETATM 4757  H2  T3P   295       7.359 -22.952  34.557  0.00  0.00           H  
HETATM 4758  O   T3P   296      -7.080  14.200 -39.129  0.00  0.00           O  
HETATM 4759  H1  T3P   296      -7.861  14.330 -38.592  0.00  0.00           H  
HETATM 4760  H2  T3P   296      -7.290  14.622 -39.963  0.00  0.00           H  
HETATM 4761  O   T3P   297      25.251  24.796 -30.912  0.00  0.00           O  
HETATM 4762  H1  T3P   297      25.443  25.230 -30.081  0.00  0.00           H  
HETATM 4763  H2  T3P   297      25.051  23.891 -30.670  0.00  0.00           H  
HETATM 4764  O   T3P   298      32.208  28.687   4.732  0.00  0.00           O  
HETATM 4765  H1  T3P   298      31.537  28.614   5.411  0.00  0.00           H  
HETATM 4766  H2  T3P   298      32.973  29.039   5.187  0.00  0.00           H  
HETATM 4767  O   T3P   299      16.807 -27.288  -9.931  0.00  0.00           O  
HETATM 4768  H1  T3P   299      16.970 -27.873  -9.191  0.00  0.00           H  
HETATM 4769  H2  T3P   299      17.674 -26.964 -10.176  0.00  0.00           H  
HETATM 4770  O   T3P   300     -10.282  31.553  -5.952  0.00  0.00           O  
HETATM 4771  H1  T3P   300     -10.933  31.492  -6.652  0.00  0.00           H  
HETATM 4772  H2  T3P   300      -9.468  31.780  -6.400  0.00  0.00           H  
HETATM 4773  O   T3P   301       6.185  42.815   3.199  0.00  0.00           O  
HETATM 4774  H1  T3P   301       5.437  43.032   3.756  0.00  0.00           H  
HETATM 4775  H2  T3P   301       6.921  42.736   3.806  0.00  0.00           H  
HETATM 4776  O   T3P   302       4.813   8.524 -30.600  0.00  0.00           O  
HETATM 4777  H1  T3P   302       5.459   7.861 -30.358  0.00  0.00           H  
HETATM 4778  H2  T3P   302       5.270   9.089 -31.223  0.00  0.00           H  
HETATM 4779  O   T3P   303      25.802  -9.296  29.806  0.00  0.00           O  
HETATM 4780  H1  T3P   303      25.227 -10.061  29.781  0.00  0.00           H  
HETATM 4781  H2  T3P   303      25.308  -8.610  29.358  0.00  0.00           H  
HETATM 4782  O   T3P   304     -32.610 -35.363  24.228  0.00  0.00           O  
HETATM 4783  H1  T3P   304     -33.250 -34.677  24.420  0.00  0.00           H  
HETATM 4784  H2  T3P   304     -31.761 -34.931  24.319  0.00  0.00           H  
HETATM 4785  O   T3P   305     -38.419 -12.483 -32.963  0.00  0.00           O  
HETATM 4786  H1  T3P   305     -37.729 -12.748 -32.355  0.00  0.00           H  
HETATM 4787  H2  T3P   305     -38.118 -11.646 -33.317  0.00  0.00           H  
HETATM 4788  O   T3P   306      24.466  -6.271  -4.565  0.00  0.00           O  
HETATM 4789  H1  T3P   306      25.418  -6.368  -4.546  0.00  0.00           H  
HETATM 4790  H2  T3P   306      24.315  -5.490  -5.098  0.00  0.00           H  
HETATM 4791  O   T3P   307     -33.462 -32.298  15.204  0.00  0.00           O  
HETATM 4792  H1  T3P   307     -34.083 -32.040  14.523  0.00  0.00           H  
HETATM 4793  H2  T3P   307     -33.825 -31.932  16.010  0.00  0.00           H  
HETATM 4794  O   T3P   308     -22.916   3.570 -17.424  0.00  0.00           O  
HETATM 4795  H1  T3P   308     -22.367   2.962 -17.920  0.00  0.00           H  
HETATM 4796  H2  T3P   308     -23.769   3.139 -17.377  0.00  0.00           H  
HETATM 4797  O   T3P   309     -11.825 -51.317  12.721  0.00  0.00           O  
HETATM 4798  H1  T3P   309     -11.814 -52.198  13.095  0.00  0.00           H  
HETATM 4799  H2  T3P   309     -12.750 -51.074  12.705  0.00  0.00           H  
HETATM 4800  O   T3P   310      17.098  -1.802 -45.444  0.00  0.00           O  
HETATM 4801  H1  T3P   310      16.877  -2.433 -44.759  0.00  0.00           H  
HETATM 4802  H2  T3P   310      18.038  -1.656 -45.342  0.00  0.00           H  
HETATM 4803  O   T3P   311      13.150 -13.335  19.646  0.00  0.00           O  
HETATM 4804  H1  T3P   311      13.760 -12.618  19.822  0.00  0.00           H  
HETATM 4805  H2  T3P   311      12.792 -13.138  18.780  0.00  0.00           H  
HETATM 4806  O   T3P   312       7.338 -13.627  28.714  0.00  0.00           O  
HETATM 4807  H1  T3P   312       7.145 -13.450  27.794  0.00  0.00           H  
HETATM 4808  H2  T3P   312       7.103 -12.818  29.168  0.00  0.00           H  
HETATM 4809  O   T3P   313      27.261  27.898 -10.819  0.00  0.00           O  
HETATM 4810  H1  T3P   313      26.307  27.863 -10.755  0.00  0.00           H  
HETATM 4811  H2  T3P   313      27.490  27.172 -11.399  0.00  0.00           H  
HETATM 4812  O   T3P   314     -11.084 -39.805  23.619  0.00  0.00           O  
HETATM 4813  H1  T3P   314     -12.037 -39.890  23.615  0.00  0.00           H  
HETATM 4814  H2  T3P   314     -10.891 -39.229  22.879  0.00  0.00           H  
HETATM 4815  O   T3P   315      15.932  11.211  39.290  0.00  0.00           O  
HETATM 4816  H1  T3P   315      15.798  10.591  38.573  0.00  0.00           H  
HETATM 4817  H2  T3P   315      16.211  10.667  40.027  0.00  0.00           H  
HETATM 4818  O   T3P   316     -10.942   2.519  36.589  0.00  0.00           O  
HETATM 4819  H1  T3P   316     -11.511   2.999  35.987  0.00  0.00           H  
HETATM 4820  H2  T3P   316     -11.358   2.620  37.445  0.00  0.00           H  
HETATM 4821  O   T3P   317       0.273   4.763 -15.777  0.00  0.00           O  
HETATM 4822  H1  T3P   317       0.549   4.443 -16.636  0.00  0.00           H  
HETATM 4823  H2  T3P   317      -0.675   4.633 -15.766  0.00  0.00           H  
HETATM 4824  O   T3P   318      37.949  25.937   7.794  0.00  0.00           O  
HETATM 4825  H1  T3P   318      38.619  26.535   7.461  0.00  0.00           H  
HETATM 4826  H2  T3P   318      37.258  26.511   8.125  0.00  0.00           H  
HETATM 4827  O   T3P   319     -29.132 -32.974   3.768  0.00  0.00           O  
HETATM 4828  H1  T3P   319     -29.378 -33.691   3.184  0.00  0.00           H  
HETATM 4829  H2  T3P   319     -28.373 -33.304   4.248  0.00  0.00           H  
HETATM 4830  O   T3P   320     -20.909 -33.320  17.716  0.00  0.00           O  
HETATM 4831  H1  T3P   320     -20.816 -32.368  17.740  0.00  0.00           H  
HETATM 4832  H2  T3P   320     -21.686 -33.473  17.179  0.00  0.00           H  
HETATM 4833  O   T3P   321       7.252  -1.514  30.921  0.00  0.00           O  
HETATM 4834  H1  T3P   321       7.840  -0.982  31.457  0.00  0.00           H  
HETATM 4835  H2  T3P   321       7.803  -1.837  30.209  0.00  0.00           H  
HETATM 4836  O   T3P   322       0.178  36.053  -7.627  0.00  0.00           O  
HETATM 4837  H1  T3P   322       0.001  35.743  -8.515  0.00  0.00           H  
HETATM 4838  H2  T3P   322       0.296  35.254  -7.113  0.00  0.00           H  
HETATM 4839  O   T3P   323     -23.127  -3.554  35.777  0.00  0.00           O  
HETATM 4840  H1  T3P   323     -22.179  -3.610  35.661  0.00  0.00           H  
HETATM 4841  H2  T3P   323     -23.488  -3.798  34.924  0.00  0.00           H  
HETATM 4842  O   T3P   324       2.179 -33.102  -3.366  0.00  0.00           O  
HETATM 4843  H1  T3P   324       1.439 -33.468  -2.882  0.00  0.00           H  
HETATM 4844  H2  T3P   324       1.847 -32.278  -3.724  0.00  0.00           H  
HETATM 4845  O   T3P   325      19.336 -22.549  12.266  0.00  0.00           O  
HETATM 4846  H1  T3P   325      18.542 -22.948  12.623  0.00  0.00           H  
HETATM 4847  H2  T3P   325      19.018 -21.842  11.704  0.00  0.00           H  
HETATM 4848  O   T3P   326      30.972  48.078 -15.984  0.00  0.00           O  
HETATM 4849  H1  T3P   326      30.650  48.209 -15.092  0.00  0.00           H  
HETATM 4850  H2  T3P   326      30.331  47.491 -16.386  0.00  0.00           H  
HETATM 4851  O   T3P   327      -2.965 -22.319  -7.881  0.00  0.00           O  
HETATM 4852  H1  T3P   327      -2.950 -23.232  -7.592  0.00  0.00           H  
HETATM 4853  H2  T3P   327      -3.336 -21.839  -7.141  0.00  0.00           H  
HETATM 4854  O   T3P   328      11.521  28.321 -17.584  0.00  0.00           O  
HETATM 4855  H1  T3P   328      11.532  29.165 -18.036  0.00  0.00           H  
HETATM 4856  H2  T3P   328      11.448  27.674 -18.285  0.00  0.00           H  
HETATM 4857  O   T3P   329     -16.123   7.537  42.801  0.00  0.00           O  
HETATM 4858  H1  T3P   329     -16.039   6.775  43.375  0.00  0.00           H  
HETATM 4859  H2  T3P   329     -16.792   8.079  43.219  0.00  0.00           H  
HETATM 4860  O   T3P   330      -9.587  25.958  18.300  0.00  0.00           O  
HETATM 4861  H1  T3P   330      -9.718  25.813  17.363  0.00  0.00           H  
HETATM 4862  H2  T3P   330     -10.468  26.104  18.646  0.00  0.00           H  
HETATM 4863  O   T3P   331      -6.006  -8.552 -24.123  0.00  0.00           O  
HETATM 4864  H1  T3P   331      -5.765  -8.822 -25.009  0.00  0.00           H  
HETATM 4865  H2  T3P   331      -5.609  -7.688 -24.018  0.00  0.00           H  
HETATM 4866  O   T3P   332      18.096  19.294   9.789  0.00  0.00           O  
HETATM 4867  H1  T3P   332      17.517  19.616  10.480  0.00  0.00           H  
HETATM 4868  H2  T3P   332      18.334  20.077   9.292  0.00  0.00           H  
HETATM 4869  O   T3P   333     -19.653  39.757  -9.542  0.00  0.00           O  
HETATM 4870  H1  T3P   333     -19.755  40.250 -10.356  0.00  0.00           H  
HETATM 4871  H2  T3P   333     -19.212  38.949  -9.805  0.00  0.00           H  
HETATM 4872  O   T3P   334      13.548 -23.879  33.021  0.00  0.00           O  
HETATM 4873  H1  T3P   334      12.880 -24.296  32.477  0.00  0.00           H  
HETATM 4874  H2  T3P   334      13.452 -22.943  32.844  0.00  0.00           H  
HETATM 4875  O   T3P   335      -8.127  -8.182  -5.412  0.00  0.00           O  
HETATM 4876  H1  T3P   335      -8.068  -9.131  -5.524  0.00  0.00           H  
HETATM 4877  H2  T3P   335      -8.957  -8.046  -4.955  0.00  0.00           H  
HETATM 4878  O   T3P   336      -7.590  15.165 -13.656  0.00  0.00           O  
HETATM 4879  H1  T3P   336      -7.288  14.316 -13.334  0.00  0.00           H  
HETATM 4880  H2  T3P   336      -8.142  15.506 -12.953  0.00  0.00           H  
HETATM 4881  O   T3P   337     -28.172  21.363 -34.584  0.00  0.00           O  
HETATM 4882  H1  T3P   337     -27.862  22.066 -35.155  0.00  0.00           H  
HETATM 4883  H2  T3P   337     -27.915  20.558 -35.033  0.00  0.00           H  
HETATM 4884  O   T3P   338      -7.233 -45.136   5.467  0.00  0.00           O  
HETATM 4885  H1  T3P   338      -7.935 -44.545   5.195  0.00  0.00           H  
HETATM 4886  H2  T3P   338      -7.002 -45.615   4.670  0.00  0.00           H  
HETATM 4887  O   T3P   339     -22.762 -25.940 -20.827  0.00  0.00           O  
HETATM 4888  H1  T3P   339     -23.476 -26.083 -21.449  0.00  0.00           H  
HETATM 4889  H2  T3P   339     -23.029 -25.168 -20.328  0.00  0.00           H  
HETATM 4890  O   T3P   340     -31.271 -27.153 -10.927  0.00  0.00           O  
HETATM 4891  H1  T3P   340     -30.397 -27.541 -10.893  0.00  0.00           H  
HETATM 4892  H2  T3P   340     -31.862 -27.902 -11.015  0.00  0.00           H  
HETATM 4893  O   T3P   341       1.615  36.788  13.052  0.00  0.00           O  
HETATM 4894  H1  T3P   341       0.909  36.819  13.697  0.00  0.00           H  
HETATM 4895  H2  T3P   341       2.217  37.482  13.321  0.00  0.00           H  
HETATM 4896  O   T3P   342       0.069 -14.138 -39.610  0.00  0.00           O  
HETATM 4897  H1  T3P   342       0.461 -14.335 -40.461  0.00  0.00           H  
HETATM 4898  H2  T3P   342       0.692 -14.489 -38.973  0.00  0.00           H  
HETATM 4899  O   T3P   343     -10.274 -53.170  14.699  0.00  0.00           O  
HETATM 4900  H1  T3P   343      -9.572 -52.783  14.175  0.00  0.00           H  
HETATM 4901  H2  T3P   343      -9.861 -53.907  15.148  0.00  0.00           H  
HETATM 4902  O   T3P   344     -14.629  14.295  47.396  0.00  0.00           O  
HETATM 4903  H1  T3P   344     -14.408  14.582  48.283  0.00  0.00           H  
HETATM 4904  H2  T3P   344     -14.999  13.420  47.513  0.00  0.00           H  
HETATM 4905  O   T3P   345      -5.540 -30.196  22.831  0.00  0.00           O  
HETATM 4906  H1  T3P   345      -6.402 -30.059  22.438  0.00  0.00           H  
HETATM 4907  H2  T3P   345      -5.599 -29.776  23.690  0.00  0.00           H  
HETATM 4908  O   T3P   346     -31.881 -22.927  26.927  0.00  0.00           O  
HETATM 4909  H1  T3P   346     -32.254 -22.246  27.488  0.00  0.00           H  
HETATM 4910  H2  T3P   346     -31.393 -22.446  26.259  0.00  0.00           H  
HETATM 4911  O   T3P   347      17.219 -30.779  12.009  0.00  0.00           O  
HETATM 4912  H1  T3P   347      16.780 -31.017  12.825  0.00  0.00           H  
HETATM 4913  H2  T3P   347      17.199 -29.822  11.996  0.00  0.00           H  
HETATM 4914  O   T3P   348     -23.815  -9.476  26.803  0.00  0.00           O  
HETATM 4915  H1  T3P   348     -23.035  -9.685  26.289  0.00  0.00           H  
HETATM 4916  H2  T3P   348     -24.499 -10.038  26.440  0.00  0.00           H  
HETATM 4917  O   T3P   349     -14.640  34.871  12.767  0.00  0.00           O  
HETATM 4918  H1  T3P   349     -15.079  35.055  11.936  0.00  0.00           H  
HETATM 4919  H2  T3P   349     -14.536  35.730  13.178  0.00  0.00           H  
HETATM 4920  O   T3P   350      30.278  30.254 -23.182  0.00  0.00           O  
HETATM 4921  H1  T3P   350      30.189  31.205 -23.242  0.00  0.00           H  
HETATM 4922  H2  T3P   350      30.091  29.939 -24.066  0.00  0.00           H  
HETATM 4923  O   T3P   351     -14.468 -19.902  16.105  0.00  0.00           O  
HETATM 4924  H1  T3P   351     -14.310 -20.461  15.345  0.00  0.00           H  
HETATM 4925  H2  T3P   351     -13.981 -20.320  16.815  0.00  0.00           H  
HETATM 4926  O   T3P   352       5.147  17.471 -16.540  0.00  0.00           O  
HETATM 4927  H1  T3P   352       5.115  17.805 -15.644  0.00  0.00           H  
HETATM 4928  H2  T3P   352       5.527  18.187 -17.049  0.00  0.00           H  
HETATM 4929  O   T3P   353      24.816 -17.310  -0.484  0.00  0.00           O  
HETATM 4930  H1  T3P   353      23.862 -17.271  -0.422  0.00  0.00           H  
HETATM 4931  H2  T3P   353      25.118 -17.272   0.423  0.00  0.00           H  
HETATM 4932  O   T3P   354     -13.686  41.976  12.595  0.00  0.00           O  
HETATM 4933  H1  T3P   354     -13.107  42.199  11.866  0.00  0.00           H  
HETATM 4934  H2  T3P   354     -13.096  41.683  13.290  0.00  0.00           H  
HETATM 4935  O   T3P   355      -1.668 -14.508  39.050  0.00  0.00           O  
HETATM 4936  H1  T3P   355      -2.471 -14.650  38.549  0.00  0.00           H  
HETATM 4937  H2  T3P   355      -1.070 -15.191  38.743  0.00  0.00           H  
HETATM 4938  O   T3P   356     -18.139  24.657 -22.708  0.00  0.00           O
[truncated: 3,325,249 more chars]
