# Supplementary material for: Chloride intracellular channel (CLIC) proteins function as fusogens
Source: Nat Commun. 2024 Mar 7;15:2085. doi: 10.1038/s41467-024-46301-z (PMC10920813; doi:10.1038/s41467-024-46301-z)
Supplement: Supplementary file 4 — Source Data [file 41467_2024_46301_MOESM4_ESM.zip › 41467_2024_46301_MOESM4_ESM_corrected file names/WT_last_frame_run_3.pdb]

HETATM    1 CL    CL     1     -33.381  -3.617   5.853  0.00  0.00          Cl1-
HETATM    2 CL    CL     1     -17.654  17.612 -36.580  0.00  0.00          Cl1-
ATOM      3  N   GLY     1     -26.764   2.292   8.953  0.00  7.77           N1+
ATOM      4  CA  GLY     1     -27.870   1.838   8.099  0.00  7.77           C  
ATOM      5  C   GLY     1     -28.440   2.888   7.139  0.00  7.77           C  
ATOM      6  O   GLY     1     -29.697   2.827   7.040  0.00  7.77           O  
ATOM      7  HA2 GLY     1     -27.355   1.034   7.574  0.00  7.77           H  
ATOM      8  HA3 GLY     1     -28.538   1.470   8.877  0.00  7.77           H  
ATOM      9  H1  GLY     1     -26.338   1.773   9.707  0.00  7.77           H  
ATOM     10  H2  GLY     1     -25.943   2.495   8.402  0.00  7.77           H  
ATOM     11  H3  GLY     1     -27.012   3.142   9.439  0.00  7.77           H  
HETATM   12  K     K     1     -12.457  28.660 -12.589  0.00  0.00           K1+
HETATM   13  O   T3P     1       8.508  32.737   4.801  0.00  0.00           O  
HETATM   14  H1  T3P     1       8.533  31.788   4.924  0.00  0.00           H  
HETATM   15  H2  T3P     1       8.987  33.088   5.552  0.00  0.00           H  
ATOM     16  N   ALA     2     -27.672   3.803   6.550  0.00 41.56           N  
ATOM     17  CA  ALA     2     -28.156   4.914   5.616  0.00 41.56           C  
ATOM     18  C   ALA     2     -27.261   5.306   4.451  0.00 41.56           C  
ATOM     19  O   ALA     2     -26.159   4.740   4.307  0.00 41.56           O  
ATOM     20  CB  ALA     2     -28.581   6.196   6.486  0.00 41.56           C  
ATOM     21  H   ALA     2     -26.667   3.892   6.593  0.00 41.56           H  
ATOM     22  HA  ALA     2     -29.127   4.684   5.176  0.00 41.56           H  
ATOM     23  HB1 ALA     2     -29.209   6.957   6.023  0.00 41.56           H  
ATOM     24  HB2 ALA     2     -28.993   5.940   7.462  0.00 41.56           H  
ATOM     25  HB3 ALA     2     -27.684   6.733   6.794  0.00 41.56           H  
HETATM   26 CL    CL     2       7.231 -11.787 -14.078  0.00  0.00          Cl1-
HETATM   27 CL    CL     2     -26.747  -2.019  17.739  0.00  0.00          Cl1-
HETATM   28  K     K     2     -41.818 -16.270 -19.564  0.00  0.00           K1+
HETATM   29  O   T3P     2       7.145   0.129 -22.686  0.00  0.00           O  
HETATM   30  H1  T3P     2       6.908  -0.419 -23.434  0.00  0.00           H  
HETATM   31  H2  T3P     2       6.574  -0.171 -21.979  0.00  0.00           H  
HETATM   32 CL    CL     3     -13.686 -16.699 -22.501  0.00  0.00          Cl1-
HETATM   33  K     K     3      -6.619  34.791   5.654  0.00  0.00           K1+
ATOM     34  N   MET     3     -27.605   6.427   3.828  0.00  6.83           N  
ATOM     35  CA  MET     3     -26.898   7.134   2.785  0.00  6.83           C  
ATOM     36  C   MET     3     -25.452   7.472   3.275  0.00  6.83           C  
ATOM     37  O   MET     3     -25.256   7.665   4.438  0.00  6.83           O  
ATOM     38  CB  MET     3     -27.603   8.420   2.369  0.00  6.83           C  
ATOM     39  CG  MET     3     -28.989   8.236   1.689  0.00  6.83           C  
ATOM     40  SD  MET     3     -30.237   7.330   2.557  0.00  6.83           S  
ATOM     41  CE  MET     3     -30.981   8.616   3.596  0.00  6.83           C  
ATOM     42  H   MET     3     -28.565   6.696   3.991  0.00  6.83           H  
ATOM     43  HA  MET     3     -26.646   6.520   1.921  0.00  6.83           H  
ATOM     44  HB2 MET     3     -27.658   9.058   3.251  0.00  6.83           H  
ATOM     45  HB3 MET     3     -27.015   8.975   1.639  0.00  6.83           H  
ATOM     46  HG2 MET     3     -29.401   9.196   1.379  0.00  6.83           H  
ATOM     47  HG3 MET     3     -28.809   7.680   0.769  0.00  6.83           H  
ATOM     48  HE1 MET     3     -32.017   8.455   3.892  0.00  6.83           H  
ATOM     49  HE2 MET     3     -30.417   8.638   4.528  0.00  6.83           H  
ATOM     50  HE3 MET     3     -30.908   9.560   3.056  0.00  6.83           H  
HETATM   51  O   T3P     3       4.025   4.533 -21.829  0.00  0.00           O  
HETATM   52  H1  T3P     3       4.606   4.927 -22.481  0.00  0.00           H  
HETATM   53  H2  T3P     3       3.555   3.851 -22.308  0.00  0.00           H  
HETATM   54 CL    CL     4       5.794  -6.500 -17.438  0.00  0.00          Cl1-
ATOM     55  N   GLY     4     -24.598   7.624   2.276  0.00  0.00           N  
ATOM     56  CA  GLY     4     -23.287   8.081   2.484  0.00  0.00           C  
ATOM     57  C   GLY     4     -22.338   6.896   2.295  0.00  0.00           C  
ATOM     58  O   GLY     4     -22.691   5.790   1.905  0.00  0.00           O  
ATOM     59  H   GLY     4     -24.976   7.579   1.341  0.00  0.00           H  
ATOM     60  HA2 GLY     4     -23.146   8.837   1.711  0.00  0.00           H  
ATOM     61  HA3 GLY     4     -23.100   8.424   3.502  0.00  0.00           H  
HETATM   62  K     K     4     -34.916  -6.137   7.112  0.00  0.00           K1+
HETATM   63  O   T3P     4     -11.946   8.167 -29.277  0.00  0.00           O  
HETATM   64  H1  T3P     4     -12.477   8.520 -28.563  0.00  0.00           H  
HETATM   65  H2  T3P     4     -12.323   8.550 -30.068  0.00  0.00           H  
HETATM   66 CL    CL     5      13.793 -24.556 -10.076  0.00  0.00          Cl1-
ATOM     67  N   ILE     5     -21.065   7.174   2.544  0.00  0.00           N  
ATOM     68  CA  ILE     5     -20.020   6.177   2.538  0.00  0.00           C  
ATOM     69  C   ILE     5     -19.956   5.240   3.784  0.00  0.00           C  
ATOM     70  O   ILE     5     -19.421   5.698   4.820  0.00  0.00           O  
ATOM     71  CB  ILE     5     -18.591   6.751   2.238  0.00  0.00           C  
ATOM     72  CG1 ILE     5     -18.567   7.450   0.895  0.00  0.00           C  
ATOM     73  CG2 ILE     5     -17.467   5.701   2.277  0.00  0.00           C  
ATOM     74  CD1 ILE     5     -17.233   8.195   0.582  0.00  0.00           C  
ATOM     75  H   ILE     5     -20.863   8.073   2.958  0.00  0.00           H  
ATOM     76  HA  ILE     5     -20.294   5.493   1.735  0.00  0.00           H  
ATOM     77  HB  ILE     5     -18.385   7.456   3.043  0.00  0.00           H  
ATOM     78 HG12 ILE     5     -18.880   6.870   0.028  0.00  0.00           H  
ATOM     79 HG13 ILE     5     -19.369   8.187   0.936  0.00  0.00           H  
ATOM     80 HG21 ILE     5     -17.231   5.245   3.239  0.00  0.00           H  
ATOM     81 HG22 ILE     5     -17.748   5.003   1.489  0.00  0.00           H  
ATOM     82 HG23 ILE     5     -16.526   6.119   1.920  0.00  0.00           H  
ATOM     83 HD11 ILE     5     -16.654   7.556  -0.084  0.00  0.00           H  
ATOM     84 HD12 ILE     5     -17.361   9.214   0.216  0.00  0.00           H  
ATOM     85 HD13 ILE     5     -16.611   8.459   1.438  0.00  0.00           H  
HETATM   86  K     K     5      35.449  10.645 -34.522  0.00  0.00           K1+
HETATM   87  O   T3P     5      10.371  -3.645 -38.052  0.00  0.00           O  
HETATM   88  H1  T3P     5       9.513  -3.458 -38.435  0.00  0.00           H  
HETATM   89  H2  T3P     5      10.181  -3.883 -37.145  0.00  0.00           H  
HETATM   90 CL    CL     6       5.949 -34.509 -27.511  0.00  0.00          Cl1-
ATOM     91  N   GLU     6     -20.492   3.983   3.689  0.00  0.00           N  
ATOM     92  CA  GLU     6     -20.413   3.009   4.749  0.00  0.00           C  
ATOM     93  C   GLU     6     -19.336   2.054   4.224  0.00  0.00           C  
ATOM     94  O   GLU     6     -19.662   1.220   3.359  0.00  0.00           O  
ATOM     95  CB  GLU     6     -21.791   2.250   4.901  0.00  0.00           C  
ATOM     96  CG  GLU     6     -22.988   3.248   5.207  0.00  0.00           C  
ATOM     97  CD  GLU     6     -24.092   2.570   6.071  0.00  0.00           C  
ATOM     98  OE1 GLU     6     -24.452   3.048   7.172  0.00  0.00           O  
ATOM     99  OE2 GLU     6     -24.452   1.385   5.748  0.00  0.00           O1-
ATOM    100  H   GLU     6     -20.942   3.577   2.881  0.00  0.00           H  
ATOM    101  HA  GLU     6     -20.091   3.452   5.692  0.00  0.00           H  
ATOM    102  HB2 GLU     6     -22.048   1.588   4.074  0.00  0.00           H  
ATOM    103  HB3 GLU     6     -21.687   1.523   5.707  0.00  0.00           H  
ATOM    104  HG2 GLU     6     -22.526   4.108   5.691  0.00  0.00           H  
ATOM    105  HG3 GLU     6     -23.365   3.536   4.225  0.00  0.00           H  
HETATM  106  K     K     6      14.451  14.688 -35.592  0.00  0.00           K1+
HETATM  107  O   T3P     6     -12.099  34.123 -26.001  0.00  0.00           O  
HETATM  108  H1  T3P     6     -12.123  33.252 -25.604  0.00  0.00           H  
HETATM  109  H2  T3P     6     -11.167  34.336 -26.053  0.00  0.00           H  
HETATM  110 CL    CL     7     -11.820 -29.073  -7.800  0.00  0.00          Cl1-
HETATM  111  K     K     7      22.748 -20.256  19.252  0.00  0.00           K1+
ATOM    112  N   LEU     7     -18.143   2.175   4.776  0.00  0.00           N  
ATOM    113  CA  LEU     7     -16.964   1.311   4.659  0.00  0.00           C  
ATOM    114  C   LEU     7     -17.159   0.013   5.539  0.00  0.00           C  
ATOM    115  O   LEU     7     -17.412   0.046   6.730  0.00  0.00           O  
ATOM    116  CB  LEU     7     -15.705   2.054   4.983  0.00  0.00           C  
ATOM    117  CG  LEU     7     -14.336   1.461   4.824  0.00  0.00           C  
ATOM    118  CD1 LEU     7     -13.983   1.072   3.439  0.00  0.00           C  
ATOM    119  CD2 LEU     7     -13.171   2.283   5.362  0.00  0.00           C  
ATOM    120  H   LEU     7     -18.064   2.862   5.512  0.00  0.00           H  
ATOM    121  HA  LEU     7     -16.943   1.012   3.612  0.00  0.00           H  
ATOM    122  HB2 LEU     7     -15.764   3.055   4.556  0.00  0.00           H  
ATOM    123  HB3 LEU     7     -15.715   2.403   6.016  0.00  0.00           H  
ATOM    124  HG  LEU     7     -14.306   0.528   5.387  0.00  0.00           H  
ATOM    125 HD11 LEU     7     -13.146   1.658   3.058  0.00  0.00           H  
ATOM    126 HD12 LEU     7     -13.661   0.040   3.572  0.00  0.00           H  
ATOM    127 HD13 LEU     7     -14.889   1.088   2.833  0.00  0.00           H  
ATOM    128 HD21 LEU     7     -13.155   3.285   4.933  0.00  0.00           H  
ATOM    129 HD22 LEU     7     -13.296   2.457   6.431  0.00  0.00           H  
ATOM    130 HD23 LEU     7     -12.185   1.820   5.325  0.00  0.00           H  
HETATM  131  O   T3P     7      18.890 -29.062  44.306  0.00  0.00           O  
HETATM  132  H1  T3P     7      18.321 -28.410  44.713  0.00  0.00           H  
HETATM  133  H2  T3P     7      19.160 -29.630  45.027  0.00  0.00           H  
HETATM  134 CL    CL     8      28.873  -3.080 -20.879  0.00  0.00          Cl1-
HETATM  135  K     K     8     -18.772  -1.852  42.357  0.00  0.00           K1+
ATOM    136  N   PHE     8     -17.006  -1.176   4.942  0.00  0.00           N  
ATOM    137  CA  PHE     8     -17.016  -2.455   5.600  0.00  0.00           C  
ATOM    138  C   PHE     8     -15.706  -3.124   5.616  0.00  0.00           C  
ATOM    139  O   PHE     8     -15.161  -3.484   4.586  0.00  0.00           O  
ATOM    140  CB  PHE     8     -18.068  -3.265   4.791  0.00  0.00           C  
ATOM    141  CG  PHE     8     -19.493  -2.916   5.161  0.00  0.00           C  
ATOM    142  CD1 PHE     8     -20.129  -1.729   4.725  0.00  0.00           C  
ATOM    143  CD2 PHE     8     -20.256  -3.748   5.973  0.00  0.00           C  
ATOM    144  CE1 PHE     8     -21.454  -1.395   5.034  0.00  0.00           C  
ATOM    145  CE2 PHE     8     -21.525  -3.420   6.355  0.00  0.00           C  
ATOM    146  CZ  PHE     8     -22.087  -2.209   5.959  0.00  0.00           C  
ATOM    147  H   PHE     8     -16.744  -1.201   3.967  0.00  0.00           H  
ATOM    148  HA  PHE     8     -17.443  -2.380   6.599  0.00  0.00           H  
ATOM    149  HB2 PHE     8     -17.911  -3.126   3.722  0.00  0.00           H  
ATOM    150  HB3 PHE     8     -17.886  -4.314   5.025  0.00  0.00           H  
ATOM    151  HD1 PHE     8     -19.539  -1.046   4.133  0.00  0.00           H  
ATOM    152  HD2 PHE     8     -19.832  -4.721   6.173  0.00  0.00           H  
ATOM    153  HE1 PHE     8     -21.882  -0.509   4.588  0.00  0.00           H  
ATOM    154  HE2 PHE     8     -22.121  -4.150   6.883  0.00  0.00           H  
ATOM    155  HZ  PHE     8     -23.086  -2.046   6.336  0.00  0.00           H  
HETATM  156  O   T3P     8      22.787  23.199   3.527  0.00  0.00           O  
HETATM  157  H1  T3P     8      23.674  23.374   3.213  0.00  0.00           H  
HETATM  158  H2  T3P     8      22.837  23.335   4.473  0.00  0.00           H  
HETATM  159 CL    CL     9       3.162  31.248 -18.939  0.00  0.00          Cl1-
HETATM  160  K     K     9       5.148  10.160  12.827  0.00  0.00           K1+
HETATM  161  O   T3P     9      -9.110 -16.838 -32.981  0.00  0.00           O  
HETATM  162  H1  T3P     9      -9.960 -16.450 -33.191  0.00  0.00           H  
HETATM  163  H2  T3P     9      -9.309 -17.516 -32.336  0.00  0.00           H  
ATOM    164  N   VAL     9     -15.180  -3.261   6.801  0.00  0.00           N  
ATOM    165  CA  VAL     9     -13.877  -3.904   7.024  0.00  0.00           C  
ATOM    166  C   VAL     9     -14.073  -5.072   8.015  0.00  0.00           C  
ATOM    167  O   VAL     9     -15.174  -5.241   8.562  0.00  0.00           O  
ATOM    168  CB  VAL     9     -12.978  -2.854   7.744  0.00  0.00           C  
ATOM    169  CG1 VAL     9     -12.784  -1.505   6.898  0.00  0.00           C  
ATOM    170  CG2 VAL     9     -13.380  -2.390   9.126  0.00  0.00           C  
ATOM    171  H   VAL     9     -15.772  -3.054   7.593  0.00  0.00           H  
ATOM    172  HA  VAL     9     -13.375  -4.175   6.096  0.00  0.00           H  
ATOM    173  HB  VAL     9     -12.021  -3.370   7.820  0.00  0.00           H  
ATOM    174 HG11 VAL     9     -13.669  -0.869   6.897  0.00  0.00           H  
ATOM    175 HG12 VAL     9     -11.970  -0.926   7.336  0.00  0.00           H  
ATOM    176 HG13 VAL     9     -12.506  -1.722   5.867  0.00  0.00           H  
ATOM    177 HG21 VAL     9     -14.240  -1.749   8.931  0.00  0.00           H  
ATOM    178 HG22 VAL     9     -13.670  -3.194   9.802  0.00  0.00           H  
ATOM    179 HG23 VAL     9     -12.656  -1.683   9.531  0.00  0.00           H  
HETATM  180 CL    CL    10     -26.362   9.467 -29.675  0.00  0.00          Cl1-
HETATM  181  K     K    10     -22.721   2.437 -16.527  0.00  0.00           K1+
ATOM    182  N   LYS    10     -13.017  -5.804   8.315  0.00  0.00           N  
ATOM    183  CA  LYS    10     -12.992  -6.747   9.425  0.00  0.00           C  
ATOM    184  C   LYS    10     -12.703  -6.129  10.760  0.00  0.00           C  
ATOM    185  O   LYS    10     -12.044  -5.072  10.852  0.00  0.00           O  
ATOM    186  CB  LYS    10     -11.795  -7.713   9.162  0.00  0.00           C  
ATOM    187  CG  LYS    10     -11.788  -8.309   7.753  0.00  0.00           C  
ATOM    188  CD  LYS    10     -10.825  -9.413   7.500  0.00  0.00           C  
ATOM    189  CE  LYS    10      -9.422  -9.021   7.716  0.00  0.00           C  
ATOM    190  NZ  LYS    10      -8.508 -10.161   7.407  0.00  0.00           N1+
ATOM    191  H   LYS    10     -12.064  -5.595   8.053  0.00  0.00           H  
ATOM    192  HA  LYS    10     -13.951  -7.263   9.370  0.00  0.00           H  
ATOM    193  HB2 LYS    10     -10.825  -7.293   9.428  0.00  0.00           H  
ATOM    194  HB3 LYS    10     -11.863  -8.567   9.837  0.00  0.00           H  
ATOM    195  HG2 LYS    10     -12.793  -8.519   7.387  0.00  0.00           H  
ATOM    196  HG3 LYS    10     -11.477  -7.486   7.110  0.00  0.00           H  
ATOM    197  HD2 LYS    10     -11.147 -10.248   8.123  0.00  0.00           H  
ATOM    198  HD3 LYS    10     -10.933  -9.793   6.484  0.00  0.00           H  
ATOM    199  HE2 LYS    10      -9.153  -8.142   7.131  0.00  0.00           H  
ATOM    200  HE3 LYS    10      -9.246  -8.785   8.766  0.00  0.00           H  
ATOM    201  HZ1 LYS    10      -8.752 -10.965   7.967  0.00  0.00           H  
ATOM    202  HZ2 LYS    10      -8.672 -10.327   6.424  0.00  0.00           H  
ATOM    203  HZ3 LYS    10      -7.553  -9.943   7.652  0.00  0.00           H  
HETATM  204  O   T3P    10       1.587  -0.711 -16.436  0.00  0.00           O  
HETATM  205  H1  T3P    10       1.449  -1.638 -16.240  0.00  0.00           H  
HETATM  206  H2  T3P    10       0.709  -0.365 -16.592  0.00  0.00           H  
ATOM    207  N   ALA    11     -13.249  -6.786  11.798  0.00  4.87           N  
ATOM    208  CA  ALA    11     -12.923  -6.319  13.165  0.00  4.87           C  
ATOM    209  C   ALA    11     -11.505  -6.787  13.555  0.00  4.87           C  
ATOM    210  O   ALA    11     -10.865  -7.672  12.957  0.00  4.87           O  
ATOM    211  CB  ALA    11     -13.974  -6.920  14.030  0.00  4.87           C  
ATOM    212  H   ALA    11     -13.741  -7.663  11.697  0.00  4.87           H  
ATOM    213  HA  ALA    11     -13.027  -5.235  13.117  0.00  4.87           H  
ATOM    214  HB1 ALA    11     -13.808  -7.971  14.269  0.00  4.87           H  
ATOM    215  HB2 ALA    11     -14.089  -6.372  14.965  0.00  4.87           H  
ATOM    216  HB3 ALA    11     -15.023  -6.818  13.752  0.00  4.87           H  
HETATM  217 CL    CL    11     -14.257 -10.796  51.773  0.00  0.00          Cl1-
HETATM  218  K     K    11      -5.314 -37.673  -0.602  0.00  0.00           K1+
HETATM  219  O   T3P    11     -26.706 -26.731  -8.524  0.00  0.00           O  
HETATM  220  H1  T3P    11     -26.881 -25.865  -8.893  0.00  0.00           H  
HETATM  221  H2  T3P    11     -25.885 -27.005  -8.934  0.00  0.00           H  
HETATM  222 CL    CL    12     -25.866 -15.218 -21.267  0.00  0.00          Cl1-
ATOM    223  N   GLY    12     -11.093  -6.318  14.767  0.00  0.00           N  
ATOM    224  CA  GLY    12     -10.052  -6.943  15.602  0.00  0.00           C  
ATOM    225  C   GLY    12     -10.674  -8.047  16.427  0.00  0.00           C  
ATOM    226  O   GLY    12     -11.882  -8.304  16.316  0.00  0.00           O  
ATOM    227  H   GLY    12     -11.523  -5.532  15.234  0.00  0.00           H  
ATOM    228  HA2 GLY    12      -9.288  -7.284  14.903  0.00  0.00           H  
ATOM    229  HA3 GLY    12      -9.679  -6.198  16.305  0.00  0.00           H  
HETATM  230  K     K    12       5.045 -19.030 -21.710  0.00  0.00           K1+
HETATM  231  O   T3P    12      -0.836  44.020  23.777  0.00  0.00           O  
HETATM  232  H1  T3P    12      -1.023  44.093  24.713  0.00  0.00           H  
HETATM  233  H2  T3P    12      -1.379  44.695  23.370  0.00  0.00           H  
HETATM  234 CL    CL    13      -7.115  40.346 -20.730  0.00  0.00          Cl1-
ATOM    235  N   ILE    13      -9.839  -8.708  17.274  0.00  0.00           N  
ATOM    236  CA  ILE    13     -10.162  -9.955  17.978  0.00  0.00           C  
ATOM    237  C   ILE    13     -11.444 -10.062  18.875  0.00  0.00           C  
ATOM    238  O   ILE    13     -12.024 -11.122  19.094  0.00  0.00           O  
ATOM    239  CB  ILE    13      -8.830 -10.437  18.746  0.00  0.00           C  
ATOM    240  CG1 ILE    13      -8.996 -11.773  19.472  0.00  0.00           C  
ATOM    241  CG2 ILE    13      -8.077  -9.412  19.580  0.00  0.00           C  
ATOM    242  CD1 ILE    13      -9.569 -12.963  18.497  0.00  0.00           C  
ATOM    243  H   ILE    13      -8.852  -8.533  17.392  0.00  0.00           H  
ATOM    244  HA  ILE    13     -10.322 -10.650  17.153  0.00  0.00           H  
ATOM    245  HB  ILE    13      -8.174 -10.667  17.905  0.00  0.00           H  
ATOM    246 HG12 ILE    13      -8.001 -11.999  19.855  0.00  0.00           H  
ATOM    247 HG13 ILE    13      -9.676 -11.639  20.312  0.00  0.00           H  
ATOM    248 HG21 ILE    13      -7.885  -8.427  19.156  0.00  0.00           H  
ATOM    249 HG22 ILE    13      -8.637  -9.277  20.506  0.00  0.00           H  
ATOM    250 HG23 ILE    13      -7.112  -9.815  19.886  0.00  0.00           H  
ATOM    251 HD11 ILE    13      -8.722 -13.620  18.303  0.00  0.00           H  
ATOM    252 HD12 ILE    13     -10.435 -13.461  18.934  0.00  0.00           H  
ATOM    253 HD13 ILE    13      -9.748 -12.514  17.520  0.00  0.00           H  
HETATM  254  K     K    13     -31.033 -22.448 -11.750  0.00  0.00           K1+
HETATM  255  O   T3P    13      -3.545  27.411 -13.694  0.00  0.00           O  
HETATM  256  H1  T3P    13      -3.778  28.332 -13.804  0.00  0.00           H  
HETATM  257  H2  T3P    13      -3.202  27.355 -12.802  0.00  0.00           H  
ATOM    258  N   ASP    14     -11.839  -8.918  19.501  0.00  0.00           N  
ATOM    259  CA  ASP    14     -12.928  -8.733  20.448  0.00  0.00           C  
ATOM    260  C   ASP    14     -14.257  -8.575  19.657  0.00  0.00           C  
ATOM    261  O   ASP    14     -15.373  -8.961  20.016  0.00  0.00           O  
ATOM    262  CB  ASP    14     -12.849  -7.490  21.393  0.00  0.00           C  
ATOM    263  CG  ASP    14     -12.461  -6.087  20.838  0.00  0.00           C  
ATOM    264  OD1 ASP    14     -12.085  -6.032  19.662  0.00  0.00           O  
ATOM    265  OD2 ASP    14     -12.343  -5.183  21.607  0.00  0.00           O1-
ATOM    266  H   ASP    14     -11.381  -8.042  19.292  0.00  0.00           H  
ATOM    267  HA  ASP    14     -12.982  -9.644  21.044  0.00  0.00           H  
ATOM    268  HB2 ASP    14     -13.758  -7.331  21.973  0.00  0.00           H  
ATOM    269  HB3 ASP    14     -12.103  -7.767  22.139  0.00  0.00           H  
HETATM  270 CL    CL    14      -2.521 -12.072  -2.114  0.00  0.00          Cl1-
HETATM  271  K     K    14       1.933 -21.158  47.740  0.00  0.00           K1+
HETATM  272  O   T3P    14      18.059 -27.369  30.065  0.00  0.00           O  
HETATM  273  H1  T3P    14      18.124 -27.071  29.158  0.00  0.00           H  
HETATM  274  H2  T3P    14      17.182 -27.105  30.342  0.00  0.00           H  
HETATM  275 CL    CL    15       3.881   5.131 -46.780  0.00  0.00          Cl1-
ATOM    276  N   GLY    15     -14.037  -8.000  18.463  0.00  0.00           N  
ATOM    277  CA  GLY    15     -15.036  -7.847  17.433  0.00  0.00           C  
ATOM    278  C   GLY    15     -15.493  -6.416  17.418  0.00  0.00           C  
ATOM    279  O   GLY    15     -16.379  -6.149  16.600  0.00  0.00           O  
ATOM    280  H   GLY    15     -13.098  -7.984  18.092  0.00  0.00           H  
ATOM    281  HA2 GLY    15     -14.727  -8.154  16.435  0.00  0.00           H  
ATOM    282  HA3 GLY    15     -15.853  -8.520  17.694  0.00  0.00           H  
HETATM  283  K     K    15      14.855  33.504  20.623  0.00  0.00           K1+
HETATM  284  O   T3P    15      -4.959 -14.924  -1.894  0.00  0.00           O  
HETATM  285  H1  T3P    15      -4.868 -15.164  -2.817  0.00  0.00           H  
HETATM  286  H2  T3P    15      -5.000 -13.968  -1.898  0.00  0.00           H  
HETATM  287 CL    CL    16       6.321 -21.710 -15.439  0.00  0.00          Cl1-
ATOM    288  N   GLU    16     -14.864  -5.495  18.151  0.00  0.00           N  
ATOM    289  CA  GLU    16     -15.429  -4.107  18.375  0.00  0.00           C  
ATOM    290  C   GLU    16     -14.382  -3.103  17.915  0.00  0.00           C  
ATOM    291  O   GLU    16     -14.773  -1.962  17.609  0.00  0.00           O  
ATOM    292  CB  GLU    16     -15.928  -3.874  19.788  0.00  0.00           C  
ATOM    293  CG  GLU    16     -17.208  -4.629  20.060  0.00  0.00           C  
ATOM    294  CD  GLU    16     -17.809  -4.366  21.378  0.00  0.00           C  
ATOM    295  OE1 GLU    16     -18.966  -4.819  21.652  0.00  0.00           O  
ATOM    296  OE2 GLU    16     -17.260  -3.641  22.215  0.00  0.00           O1-
ATOM    297  H   GLU    16     -14.115  -5.862  18.720  0.00  0.00           H  
ATOM    298  HA  GLU    16     -16.205  -3.878  17.645  0.00  0.00           H  
ATOM    299  HB2 GLU    16     -15.206  -4.304  20.483  0.00  0.00           H  
ATOM    300  HB3 GLU    16     -15.896  -2.804  19.997  0.00  0.00           H  
ATOM    301  HG2 GLU    16     -17.973  -4.400  19.318  0.00  0.00           H  
ATOM    302  HG3 GLU    16     -16.895  -5.673  20.090  0.00  0.00           H  
HETATM  303  K     K    16       5.505   3.638 -19.649  0.00  0.00           K1+
HETATM  304  O   T3P    16     -38.037 -12.360  -8.252  0.00  0.00           O  
HETATM  305  H1  T3P    16     -38.371 -12.921  -8.951  0.00  0.00           H  
HETATM  306  H2  T3P    16     -38.033 -12.920  -7.476  0.00  0.00           H  
HETATM  307 CL    CL    17      33.747   4.679 -11.228  0.00  0.00          Cl1-
HETATM  308  K     K    17      23.962 -17.467  34.242  0.00  0.00           K1+
ATOM    309  N   SER    17     -13.083  -3.475  17.876  0.00  0.00           N  
ATOM    310  CA  SER    17     -12.013  -2.633  17.259  0.00  0.00           C  
ATOM    311  C   SER    17     -11.943  -2.835  15.770  0.00  0.00           C  
ATOM    312  O   SER    17     -12.439  -3.855  15.309  0.00  0.00           O  
ATOM    313  CB  SER    17     -10.757  -3.089  17.955  0.00  0.00           C  
ATOM    314  OG  SER    17     -10.657  -4.538  17.841  0.00  0.00           O  
ATOM    315  H   SER    17     -12.939  -4.467  17.998  0.00  0.00           H  
ATOM    316  HA  SER    17     -12.188  -1.594  17.538  0.00  0.00           H  
ATOM    317  HB2 SER    17      -9.881  -2.607  17.521  0.00  0.00           H  
ATOM    318  HB3 SER    17     -10.860  -2.827  19.008  0.00  0.00           H  
ATOM    319  HG  SER    17     -11.144  -4.944  18.562  0.00  0.00           H  
HETATM  320  O   T3P    17     -26.260  -9.789  24.559  0.00  0.00           O  
HETATM  321  H1  T3P    17     -26.273 -10.508  25.191  0.00  0.00           H  
HETATM  322  H2  T3P    17     -26.177 -10.218  23.708  0.00  0.00           H  
HETATM  323 CL    CL    18     -14.105 -25.007  30.192  0.00  0.00          Cl1-
ATOM    324  N   ILE    18     -11.387  -1.950  15.003  0.00  0.00           N  
ATOM    325  CA  ILE    18     -10.966  -2.229  13.679  0.00  0.00           C  
ATOM    326  C   ILE    18      -9.717  -3.077  13.680  0.00  0.00           C  
ATOM    327  O   ILE    18      -8.707  -2.746  14.334  0.00  0.00           O  
ATOM    328  CB  ILE    18     -10.694  -0.955  12.732  0.00  0.00           C  
ATOM    329  CG1 ILE    18     -11.998  -0.207  12.379  0.00  0.00           C  
ATOM    330  CG2 ILE    18      -9.787  -1.172  11.531  0.00  0.00           C  
ATOM    331  CD1 ILE    18     -11.983   1.188  11.798  0.00  0.00           C  
ATOM    332  H   ILE    18     -10.800  -1.275  15.471  0.00  0.00           H  
ATOM    333  HA  ILE    18     -11.803  -2.700  13.162  0.00  0.00           H  
ATOM    334  HB  ILE    18     -10.177  -0.243  13.375  0.00  0.00           H  
ATOM    335 HG12 ILE    18     -12.473  -0.810  11.605  0.00  0.00           H  
ATOM    336 HG13 ILE    18     -12.568  -0.207  13.308  0.00  0.00           H  
ATOM    337 HG21 ILE    18     -10.236  -1.933  10.892  0.00  0.00           H  
ATOM    338 HG22 ILE    18      -9.697  -0.267  10.930  0.00  0.00           H  
ATOM    339 HG23 ILE    18      -8.750  -1.464  11.696  0.00  0.00           H  
ATOM    340 HD11 ILE    18     -12.194   1.150  10.729  0.00  0.00           H  
ATOM    341 HD12 ILE    18     -12.814   1.722  12.259  0.00  0.00           H  
ATOM    342 HD13 ILE    18     -11.043   1.704  11.995  0.00  0.00           H  
HETATM  343  K     K    18     -16.946  -7.910 -11.400  0.00  0.00           K1+
HETATM  344  O   T3P    18      -2.994 -50.475 -18.036  0.00  0.00           O  
HETATM  345  H1  T3P    18      -3.288 -51.373 -18.183  0.00  0.00           H  
HETATM  346  H2  T3P    18      -2.354 -50.544 -17.327  0.00  0.00           H  
HETATM  347 CL    CL    19      35.541   5.861  21.831  0.00  0.00          Cl1-
ATOM    348  N   GLY    19      -9.773  -4.152  12.916  0.00  0.00           N  
ATOM    349  CA  GLY    19      -8.663  -4.933  12.468  0.00  0.00           C  
ATOM    350  C   GLY    19      -8.204  -4.346  11.132  0.00  0.00           C  
ATOM    351  O   GLY    19      -8.981  -4.117  10.212  0.00  0.00           O  
ATOM    352  H   GLY    19     -10.580  -4.351  12.343  0.00  0.00           H  
ATOM    353  HA2 GLY    19      -7.852  -4.894  13.196  0.00  0.00           H  
ATOM    354  HA3 GLY    19      -8.902  -5.995  12.404  0.00  0.00           H  
HETATM  355  K     K    19      -2.265 -32.297  -7.683  0.00  0.00           K1+
HETATM  356  O   T3P    19       3.443   9.883 -31.511  0.00  0.00           O  
HETATM  357  H1  T3P    19       3.858  10.743 -31.587  0.00  0.00           H  
HETATM  358  H2  T3P    19       2.755   9.889 -32.176  0.00  0.00           H  
ATOM    359  N   ASN    20      -6.886  -4.052  11.044  0.00  0.00           N  
ATOM    360  CA  ASN    20      -6.216  -3.495   9.809  0.00  0.00           C  
ATOM    361  C   ASN    20      -5.615  -4.556   8.912  0.00  0.00           C  
ATOM    362  O   ASN    20      -5.111  -5.619   9.399  0.00  0.00           O  
ATOM    363  CB  ASN    20      -5.129  -2.486  10.100  0.00  0.00           C  
ATOM    364  CG  ASN    20      -5.603  -1.115  10.682  0.00  0.00           C  
ATOM    365  ND2 ASN    20      -4.809  -0.571  11.608  0.00  0.00           N  
ATOM    366  OD1 ASN    20      -6.616  -0.550  10.323  0.00  0.00           O  
ATOM    367  H   ASN    20      -6.355  -4.105  11.901  0.00  0.00           H  
ATOM    368  HA  ASN    20      -6.961  -2.892   9.288  0.00  0.00           H  
ATOM    369  HB2 ASN    20      -4.406  -2.847  10.832  0.00  0.00           H  
ATOM    370  HB3 ASN    20      -4.603  -2.162   9.202  0.00  0.00           H  
ATOM    371 HD21 ASN    20      -3.959  -1.080  11.803  0.00  0.00           H  
ATOM    372 HD22 ASN    20      -4.956   0.401  11.839  0.00  0.00           H  
HETATM  373 CL    CL    20       0.141 -30.960   1.734  0.00  0.00          Cl1-
HETATM  374  K     K    20      -3.651  33.315 -15.822  0.00  0.00           K1+
HETATM  375  O   T3P    20     -38.930 -12.532 -22.212  0.00  0.00           O  
HETATM  376  H1  T3P    20     -39.154 -11.711 -22.651  0.00  0.00           H  
HETATM  377  H2  T3P    20     -37.978 -12.592 -22.285  0.00  0.00           H  
HETATM  378 CL    CL    21     -27.468 -17.388  10.350  0.00  0.00          Cl1-
ATOM    379  N   CYS    21      -5.617  -4.305   7.553  0.00  0.00           N  
ATOM    380  CA  CYS    21      -5.016  -5.105   6.570  0.00  0.00           C  
ATOM    381  C   CYS    21      -4.737  -4.269   5.275  0.00  0.00           C  
ATOM    382  O   CYS    21      -5.244  -3.152   5.085  0.00  0.00           O  
ATOM    383  CB  CYS    21      -5.788  -6.462   6.405  0.00  0.00           C  
ATOM    384  SG  CYS    21      -7.099  -6.215   5.111  0.00  0.00           S  
ATOM    385  H   CYS    21      -6.090  -3.461   7.263  0.00  0.00           H  
ATOM    386  HA  CYS    21      -4.059  -5.421   6.987  0.00  0.00           H  
ATOM    387  HB2 CYS    21      -5.089  -7.276   6.207  0.00  0.00           H  
ATOM    388  HB3 CYS    21      -6.261  -6.800   7.327  0.00  0.00           H  
ATOM    389  HG  CYS    21      -7.191  -7.520   4.843  0.00  0.00           H  
HETATM  390  K     K    21       0.697   3.879 -26.900  0.00  0.00           K1+
HETATM  391  O   T3P    21      -7.183 -20.527  40.571  0.00  0.00           O  
HETATM  392  H1  T3P    21      -8.101 -20.344  40.374  0.00  0.00           H  
HETATM  393  H2  T3P    21      -6.694 -19.893  40.047  0.00  0.00           H  
HETATM  394 CL    CL    22      -8.792  34.635 -27.368  0.00  0.00          Cl1-
HETATM  395  K     K    22       1.825  24.612 -16.820  0.00  0.00           K1+
ATOM    396  N   PRO    22      -3.913  -4.838   4.373  0.00  0.00           N  
ATOM    397  CA  PRO    22      -3.470  -4.023   3.204  0.00  0.00           C  
ATOM    398  C   PRO    22      -4.550  -3.633   2.189  0.00  0.00           C  
ATOM    399  O   PRO    22      -4.478  -2.504   1.672  0.00  0.00           O  
ATOM    400  CB  PRO    22      -2.414  -4.898   2.439  0.00  0.00           C  
ATOM    401  CG  PRO    22      -1.859  -5.799   3.623  0.00  0.00           C  
ATOM    402  CD  PRO    22      -3.107  -6.048   4.505  0.00  0.00           C  
ATOM    403  HA  PRO    22      -2.963  -3.103   3.497  0.00  0.00           H  
ATOM    404  HB2 PRO    22      -2.884  -5.446   1.623  0.00  0.00           H  
ATOM    405  HB3 PRO    22      -1.640  -4.238   2.045  0.00  0.00           H  
ATOM    406  HG2 PRO    22      -1.308  -6.666   3.261  0.00  0.00           H  
ATOM    407  HG3 PRO    22      -1.226  -5.194   4.272  0.00  0.00           H  
ATOM    408  HD2 PRO    22      -3.732  -6.883   4.189  0.00  0.00           H  
ATOM    409  HD3 PRO    22      -2.839  -6.180   5.554  0.00  0.00           H  
HETATM  410  O   T3P    22       6.906 -20.590   9.451  0.00  0.00           O  
HETATM  411  H1  T3P    22       7.054 -21.135   8.678  0.00  0.00           H  
HETATM  412  H2  T3P    22       6.024 -20.821   9.742  0.00  0.00           H  
HETATM  413 CL    CL    23     -36.218 -12.466   9.650  0.00  0.00          Cl1-
HETATM  414  K     K    23     -21.502  -5.872  25.197  0.00  0.00           K1+
ATOM    415  N   PHE    23      -5.588  -4.526   2.073  0.00  0.00           N  
ATOM    416  CA  PHE    23      -6.707  -4.152   1.168  0.00  0.00           C  
ATOM    417  C   PHE    23      -7.579  -3.016   1.708  0.00  0.00           C  
ATOM    418  O   PHE    23      -8.080  -2.234   0.898  0.00  0.00           O  
ATOM    419  CB  PHE    23      -7.635  -5.408   0.955  0.00  0.00           C  
ATOM    420  CG  PHE    23      -6.953  -6.429   0.040  0.00  0.00           C  
ATOM    421  CD1 PHE    23      -7.126  -6.426  -1.347  0.00  0.00           C  
ATOM    422  CD2 PHE    23      -5.980  -7.332   0.485  0.00  0.00           C  
ATOM    423  CE1 PHE    23      -6.436  -7.351  -2.183  0.00  0.00           C  
ATOM    424  CE2 PHE    23      -5.265  -8.196  -0.308  0.00  0.00           C  
ATOM    425  CZ  PHE    23      -5.470  -8.207  -1.702  0.00  0.00           C  
ATOM    426  H   PHE    23      -5.612  -5.468   2.437  0.00  0.00           H  
ATOM    427  HA  PHE    23      -6.227  -3.836   0.242  0.00  0.00           H  
ATOM    428  HB2 PHE    23      -7.879  -5.907   1.893  0.00  0.00           H  
ATOM    429  HB3 PHE    23      -8.545  -5.047   0.475  0.00  0.00           H  
ATOM    430  HD1 PHE    23      -7.883  -5.771  -1.752  0.00  0.00           H  
ATOM    431  HD2 PHE    23      -5.617  -7.336   1.503  0.00  0.00           H  
ATOM    432  HE1 PHE    23      -6.567  -7.221  -3.247  0.00  0.00           H  
ATOM    433  HE2 PHE    23      -4.488  -8.777   0.167  0.00  0.00           H  
ATOM    434  HZ  PHE    23      -4.904  -8.903  -2.304  0.00  0.00           H  
HETATM  435  O   T3P    23       3.658 -36.955 -22.399  0.00  0.00           O  
HETATM  436  H1  T3P    23       4.123 -36.711 -21.599  0.00  0.00           H  
HETATM  437  H2  T3P    23       3.926 -37.859 -22.567  0.00  0.00           H  
HETATM  438 CL    CL    24       9.364 -39.983 -15.465  0.00  0.00          Cl1-
HETATM  439  K     K    24      38.186  17.175  14.266  0.00  0.00           K1+
ATOM    440  N   SER    24      -7.804  -2.981   3.028  0.00  0.00           N  
ATOM    441  CA  SER    24      -8.553  -1.931   3.633  0.00  0.00           C  
ATOM    442  C   SER    24      -7.681  -0.635   3.904  0.00  0.00           C  
ATOM    443  O   SER    24      -8.186   0.511   3.783  0.00  0.00           O  
ATOM    444  CB  SER    24      -9.270  -2.434   4.924  0.00  0.00           C  
ATOM    445  OG  SER    24      -8.373  -3.184   5.793  0.00  0.00           O  
ATOM    446  H   SER    24      -7.295  -3.543   3.695  0.00  0.00           H  
ATOM    447  HA  SER    24      -9.381  -1.734   2.952  0.00  0.00           H  
ATOM    448  HB2 SER    24      -9.645  -1.542   5.425  0.00  0.00           H  
ATOM    449  HB3 SER    24     -10.129  -3.071   4.709  0.00  0.00           H  
ATOM    450  HG  SER    24      -7.703  -2.630   6.200  0.00  0.00           H  
HETATM  451  O   T3P    24       8.245  -5.530  28.120  0.00  0.00           O  
HETATM  452  H1  T3P    24       7.675  -5.241  28.832  0.00  0.00           H  
HETATM  453  H2  T3P    24       7.949  -5.031  27.358  0.00  0.00           H  
HETATM  454 CL    CL    25     -10.895 -21.402  39.165  0.00  0.00          Cl1-
ATOM    455  N   GLN    25      -6.357  -0.732   4.132  0.00  0.00           N  
ATOM    456  CA  GLN    25      -5.395   0.322   4.167  0.00  0.00           C  
ATOM    457  C   GLN    25      -5.503   1.247   2.867  0.00  0.00           C  
ATOM    458  O   GLN    25      -5.612   2.449   3.034  0.00  0.00           O  
ATOM    459  CB  GLN    25      -4.000  -0.271   4.449  0.00  0.00           C  
ATOM    460  CG  GLN    25      -2.881   0.760   4.325  0.00  0.00           C  
ATOM    461  CD  GLN    25      -1.724   0.416   5.312  0.00  0.00           C  
ATOM    462  NE2 GLN    25      -1.124   1.434   5.903  0.00  0.00           N  
ATOM    463  OE1 GLN    25      -1.193  -0.715   5.344  0.00  0.00           O  
ATOM    464  H   GLN    25      -5.971  -1.655   4.263  0.00  0.00           H  
ATOM    465  HA  GLN    25      -5.684   0.929   5.026  0.00  0.00           H  
ATOM    466  HB2 GLN    25      -4.000  -0.686   5.458  0.00  0.00           H  
ATOM    467  HB3 GLN    25      -3.849  -1.101   3.760  0.00  0.00           H  
ATOM    468  HG2 GLN    25      -2.481   0.738   3.311  0.00  0.00           H  
ATOM    469  HG3 GLN    25      -3.084   1.782   4.644  0.00  0.00           H  
ATOM    470 HE21 GLN    25      -1.491   2.375   5.921  0.00  0.00           H  
ATOM    471 HE22 GLN    25      -0.449   1.314   6.645  0.00  0.00           H  
HETATM  472  K     K    25     -14.581 -18.283  -1.612  0.00  0.00           K1+
HETATM  473  O   T3P    25     -15.184 -20.120  16.838  0.00  0.00           O  
HETATM  474  H1  T3P    25     -15.653 -19.450  17.335  0.00  0.00           H  
HETATM  475  H2  T3P    25     -15.391 -20.940  17.287  0.00  0.00           H  
ATOM    476  N   ARG    26      -5.487   0.614   1.714  0.00  0.00           N  
ATOM    477  CA  ARG    26      -5.722   1.223   0.420  0.00  0.00           C  
ATOM    478  C   ARG    26      -6.880   2.239   0.402  0.00  0.00           C  
ATOM    479  O   ARG    26      -6.668   3.448   0.301  0.00  0.00           O  
ATOM    480  CB  ARG    26      -5.807   0.148  -0.624  0.00  0.00           C  
ATOM    481  CG  ARG    26      -4.446  -0.510  -0.931  0.00  0.00           C  
ATOM    482  CD  ARG    26      -4.468  -1.843  -1.823  0.00  0.00           C  
ATOM    483  NE  ARG    26      -5.010  -1.499  -3.151  0.00  0.00           N  
ATOM    484  CZ  ARG    26      -5.361  -2.368  -4.090  0.00  0.00           C  
ATOM    485  NH1 ARG    26      -5.300  -3.720  -3.816  0.00  0.00           N  
ATOM    486  NH2 ARG    26      -5.729  -1.888  -5.299  0.00  0.00           N1+
ATOM    487  H   ARG    26      -5.424  -0.390   1.807  0.00  0.00           H  
ATOM    488  HA  ARG    26      -4.772   1.750   0.326  0.00  0.00           H  
ATOM    489  HB2 ARG    26      -6.521  -0.615  -0.315  0.00  0.00           H  
ATOM    490  HB3 ARG    26      -6.237   0.606  -1.514  0.00  0.00           H  
ATOM    491  HG2 ARG    26      -3.913   0.165  -1.601  0.00  0.00           H  
ATOM    492  HG3 ARG    26      -3.905  -0.607   0.010  0.00  0.00           H  
ATOM    493  HD2 ARG    26      -3.468  -2.277  -1.852  0.00  0.00           H  
ATOM    494  HD3 ARG    26      -5.185  -2.418  -1.237  0.00  0.00           H  
ATOM    495  HE  ARG    26      -5.123  -0.541  -3.451  0.00  0.00           H  
ATOM    496 HH11 ARG    26      -4.853  -4.161  -3.024  0.00  0.00           H  
ATOM    497 HH12 ARG    26      -5.519  -4.377  -4.551  0.00  0.00           H  
ATOM    498 HH21 ARG    26      -5.767  -0.892  -5.460  0.00  0.00           H  
ATOM    499 HH22 ARG    26      -6.125  -2.469  -6.024  0.00  0.00           H  
HETATM  500 CL    CL    26      28.337  14.126 -27.281  0.00  0.00          Cl1-
HETATM  501  K     K    26       9.156 -30.500 -27.838  0.00  0.00           K1+
HETATM  502  O   T3P    26       2.558  40.491  13.995  0.00  0.00           O  
HETATM  503  H1  T3P    26       1.656  40.701  13.751  0.00  0.00           H  
HETATM  504  H2  T3P    26       3.093  40.926  13.331  0.00  0.00           H  
HETATM  505 CL    CL    27     -23.913 -29.689  -2.048  0.00  0.00          Cl1-
HETATM  506  K     K    27      24.084  37.076   8.360  0.00  0.00           K1+
ATOM    507  N   LEU    27      -8.071   1.766   0.756  0.00  0.00           N  
ATOM    508  CA  LEU    27      -9.341   2.526   0.801  0.00  0.00           C  
ATOM    509  C   LEU    27      -9.394   3.629   1.924  0.00  0.00           C  
ATOM    510  O   LEU    27      -9.793   4.772   1.594  0.00  0.00           O  
ATOM    511  CB  LEU    27     -10.516   1.543   1.097  0.00  0.00           C  
ATOM    512  CG  LEU    27     -10.540   0.148   0.242  0.00  0.00           C  
ATOM    513  CD1 LEU    27     -11.532  -0.796   0.918  0.00  0.00           C  
ATOM    514  CD2 LEU    27     -10.641   0.312  -1.282  0.00  0.00           C  
ATOM    515  H   LEU    27      -8.106   0.785   0.993  0.00  0.00           H  
ATOM    516  HA  LEU    27      -9.499   3.094  -0.116  0.00  0.00           H  
ATOM    517  HB2 LEU    27     -10.419   1.258   2.145  0.00  0.00           H  
ATOM    518  HB3 LEU    27     -11.479   2.017   0.910  0.00  0.00           H  
ATOM    519  HG  LEU    27      -9.620  -0.417   0.392  0.00  0.00           H  
ATOM    520 HD11 LEU    27     -11.363  -0.973   1.980  0.00  0.00           H  
ATOM    521 HD12 LEU    27     -12.564  -0.494   0.741  0.00  0.00           H  
ATOM    522 HD13 LEU    27     -11.426  -1.801   0.511  0.00  0.00           H  
ATOM    523 HD21 LEU    27      -9.713  -0.037  -1.736  0.00  0.00           H  
ATOM    524 HD22 LEU    27     -11.415  -0.320  -1.717  0.00  0.00           H  
ATOM    525 HD23 LEU    27     -10.750   1.317  -1.690  0.00  0.00           H  
HETATM  526  O   T3P    27      -7.162  28.217  15.378  0.00  0.00           O  
HETATM  527  H1  T3P    27      -7.191  29.112  15.716  0.00  0.00           H  
HETATM  528  H2  T3P    27      -7.978  27.819  15.681  0.00  0.00           H  
HETATM  529 CL    CL    28      -6.337  21.226  10.658  0.00  0.00          Cl1-
HETATM  530  K     K    28      -3.792   4.184 -41.142  0.00  0.00           K1+
ATOM    531  N   PHE    28      -8.952   3.241   3.135  0.00  0.00           N  
ATOM    532  CA  PHE    28      -8.742   4.180   4.257  0.00  0.00           C  
ATOM    533  C   PHE    28      -7.807   5.400   3.982  0.00  0.00           C  
ATOM    534  O   PHE    28      -8.149   6.483   4.426  0.00  0.00           O  
ATOM    535  CB  PHE    28      -8.301   3.446   5.550  0.00  0.00           C  
ATOM    536  CG  PHE    28      -9.351   3.419   6.661  0.00  0.00           C  
ATOM    537  CD1 PHE    28      -9.555   4.567   7.493  0.00  0.00           C  
ATOM    538  CD2 PHE    28     -10.100   2.250   6.835  0.00  0.00           C  
ATOM    539  CE1 PHE    28     -10.420   4.435   8.570  0.00  0.00           C  
ATOM    540  CE2 PHE    28     -10.955   2.166   7.936  0.00  0.00           C  
ATOM    541  CZ  PHE    28     -11.138   3.223   8.826  0.00  0.00           C  
ATOM    542  H   PHE    28      -8.358   2.425   3.173  0.00  0.00           H  
ATOM    543  HA  PHE    28      -9.767   4.502   4.443  0.00  0.00           H  
ATOM    544  HB2 PHE    28      -8.027   2.436   5.243  0.00  0.00           H  
ATOM    545  HB3 PHE    28      -7.344   3.821   5.914  0.00  0.00           H  
ATOM    546  HD1 PHE    28      -9.086   5.510   7.252  0.00  0.00           H  
ATOM    547  HD2 PHE    28     -10.017   1.351   6.242  0.00  0.00           H  
ATOM    548  HE1 PHE    28     -10.505   5.326   9.174  0.00  0.00           H  
ATOM    549  HE2 PHE    28     -11.382   1.228   8.262  0.00  0.00           H  
ATOM    550  HZ  PHE    28     -11.743   3.025   9.698  0.00  0.00           H  
HETATM  551  O   T3P    28     -19.672   5.298  29.325  0.00  0.00           O  
HETATM  552  H1  T3P    28     -19.342   4.732  28.627  0.00  0.00           H  
HETATM  553  H2  T3P    28     -19.697   4.735  30.099  0.00  0.00           H  
HETATM  554 CL    CL    29      15.953 -15.583 -27.238  0.00  0.00          Cl1-
HETATM  555  K     K    29      -5.047 -19.363  34.748  0.00  0.00           K1+
ATOM    556  N   MET    29      -6.733   5.132   3.224  0.00  0.00           N  
ATOM    557  CA  MET    29      -5.749   6.111   2.886  0.00  0.00           C  
ATOM    558  C   MET    29      -6.345   7.179   1.938  0.00  0.00           C  
ATOM    559  O   MET    29      -6.299   8.383   2.253  0.00  0.00           O  
ATOM    560  CB  MET    29      -4.466   5.488   2.254  0.00  0.00           C  
ATOM    561  CG  MET    29      -3.555   4.915   3.280  0.00  0.00           C  
ATOM    562  SD  MET    29      -1.799   4.848   2.787  0.00  0.00           S  
ATOM    563  CE  MET    29      -1.966   3.499   1.558  0.00  0.00           C  
ATOM    564  H   MET    29      -6.472   4.176   3.030  0.00  0.00           H  
ATOM    565  HA  MET    29      -5.605   6.603   3.848  0.00  0.00           H  
ATOM    566  HB2 MET    29      -4.684   4.679   1.556  0.00  0.00           H  
ATOM    567  HB3 MET    29      -3.902   6.172   1.620  0.00  0.00           H  
ATOM    568  HG2 MET    29      -3.641   5.542   4.167  0.00  0.00           H  
ATOM    569  HG3 MET    29      -3.872   3.924   3.605  0.00  0.00           H  
ATOM    570  HE1 MET    29      -2.809   3.736   0.909  0.00  0.00           H  
ATOM    571  HE2 MET    29      -1.073   3.266   0.977  0.00  0.00           H  
ATOM    572  HE3 MET    29      -2.319   2.594   2.052  0.00  0.00           H  
HETATM  573  O   T3P    29      -0.634  38.540  20.167  0.00  0.00           O  
HETATM  574  H1  T3P    29      -0.716  38.790  19.247  0.00  0.00           H  
HETATM  575  H2  T3P    29      -1.368  38.976  20.600  0.00  0.00           H  
HETATM  576 CL    CL    30      13.954 -14.521  12.732  0.00  0.00          Cl1-
ATOM    577  N   ILE    30      -6.983   6.725   0.903  0.00  0.00           N  
ATOM    578  CA  ILE    30      -7.681   7.525  -0.069  0.00  0.00           C  
ATOM    579  C   ILE    30      -8.839   8.357   0.602  0.00  0.00           C  
ATOM    580  O   ILE    30      -8.856   9.566   0.365  0.00  0.00           O  
ATOM    581  CB  ILE    30      -8.224   6.626  -1.189  0.00  0.00           C  
ATOM    582  CG1 ILE    30      -7.053   5.850  -1.900  0.00  0.00           C  
ATOM    583  CG2 ILE    30      -8.964   7.572  -2.212  0.00  0.00           C  
ATOM    584  CD1 ILE    30      -7.412   4.601  -2.846  0.00  0.00           C  
ATOM    585  H   ILE    30      -6.800   5.790   0.566  0.00  0.00           H  
ATOM    586  HA  ILE    30      -6.945   8.216  -0.480  0.00  0.00           H  
ATOM    587  HB  ILE    30      -8.930   5.860  -0.868  0.00  0.00           H  
ATOM    588 HG12 ILE    30      -6.423   6.529  -2.474  0.00  0.00           H  
ATOM    589 HG13 ILE    30      -6.381   5.484  -1.124  0.00  0.00           H  
ATOM    590 HG21 ILE    30      -9.429   7.023  -3.030  0.00  0.00           H  
ATOM    591 HG22 ILE    30      -9.797   8.092  -1.740  0.00  0.00           H  
ATOM    592 HG23 ILE    30      -8.313   8.315  -2.674  0.00  0.00           H  
ATOM    593 HD11 ILE    30      -6.972   4.636  -3.842  0.00  0.00           H  
ATOM    594 HD12 ILE    30      -6.949   3.731  -2.379  0.00  0.00           H  
ATOM    595 HD13 ILE    30      -8.447   4.259  -2.811  0.00  0.00           H  
HETATM  596  K     K    30       9.380  30.483  -5.362  0.00  0.00           K1+
HETATM  597  O   T3P    30     -24.366  12.490 -40.404  0.00  0.00           O  
HETATM  598  H1  T3P    30     -24.313  11.807 -39.735  0.00  0.00           H  
HETATM  599  H2  T3P    30     -23.625  13.066 -40.219  0.00  0.00           H  
HETATM  600 CL    CL    31      25.798   6.854 -43.374  0.00  0.00          Cl1-
HETATM  601  K     K    31      20.923 -13.989  12.967  0.00  0.00           K1+
ATOM    602  N   LEU    31      -9.633   7.760   1.459  0.00  0.00           N  
ATOM    603  CA  LEU    31     -10.637   8.331   2.357  0.00  0.00           C  
ATOM    604  C   LEU    31     -10.138   9.421   3.342  0.00  0.00           C  
ATOM    605  O   LEU    31     -10.809  10.413   3.529  0.00  0.00           O  
ATOM    606  CB  LEU    31     -11.458   7.209   3.189  0.00  0.00           C  
ATOM    607  CG  LEU    31     -12.372   6.327   2.233  0.00  0.00           C  
ATOM    608  CD1 LEU    31     -12.678   4.898   2.846  0.00  0.00           C  
ATOM    609  CD2 LEU    31     -13.691   7.069   1.891  0.00  0.00           C  
ATOM    610  H   LEU    31      -9.673   6.751   1.439  0.00  0.00           H  
ATOM    611  HA  LEU    31     -11.338   8.900   1.747  0.00  0.00           H  
ATOM    612  HB2 LEU    31     -10.638   6.553   3.479  0.00  0.00           H  
ATOM    613  HB3 LEU    31     -11.988   7.678   4.018  0.00  0.00           H  
ATOM    614  HG  LEU    31     -11.892   6.240   1.258  0.00  0.00           H  
ATOM    615 HD11 LEU    31     -12.580   4.134   2.075  0.00  0.00           H  
ATOM    616 HD12 LEU    31     -11.965   4.770   3.661  0.00  0.00           H  
ATOM    617 HD13 LEU    31     -13.713   4.839   3.182  0.00  0.00           H  
ATOM    618 HD21 LEU    31     -13.398   8.107   1.734  0.00  0.00           H  
ATOM    619 HD22 LEU    31     -14.057   6.858   0.887  0.00  0.00           H  
ATOM    620 HD23 LEU    31     -14.516   7.002   2.600  0.00  0.00           H  
HETATM  621  O   T3P    31     -16.267   7.461 -30.965  0.00  0.00           O  
HETATM  622  H1  T3P    31     -16.835   8.111 -31.379  0.00  0.00           H  
HETATM  623  H2  T3P    31     -15.556   7.973 -30.581  0.00  0.00           H  
HETATM  624 CL    CL    32       0.163 -20.386  -5.948  0.00  0.00          Cl1-
HETATM  625  K     K    32       9.774 -10.849 -25.634  0.00  0.00           K1+
HETATM  626  O   T3P    32     -24.311 -37.683 -20.819  0.00  0.00           O  
HETATM  627  H1  T3P    32     -24.676 -37.110 -20.146  0.00  0.00           H  
HETATM  628  H2  T3P    32     -23.491 -37.261 -21.076  0.00  0.00           H  
ATOM    629  N   TRP    32      -8.969   9.180   3.859  0.00  0.00           N  
ATOM    630  CA  TRP    32      -8.245  10.145   4.760  0.00  0.00           C  
ATOM    631  C   TRP    32      -7.826  11.392   3.858  0.00  0.00           C  
ATOM    632  O   TRP    32      -8.015  12.519   4.265  0.00  0.00           O  
ATOM    633  CB  TRP    32      -7.095   9.443   5.458  0.00  0.00           C  
ATOM    634  CG  TRP    32      -7.325   8.710   6.728  0.00  0.00           C  
ATOM    635  CD1 TRP    32      -6.664   7.576   7.081  0.00  0.00           C  
ATOM    636  CD2 TRP    32      -8.187   8.993   7.822  0.00  0.00           C  
ATOM    637  CE2 TRP    32      -7.998   7.954   8.832  0.00  0.00           C  
ATOM    638  CE3 TRP    32      -9.106  10.074   8.121  0.00  0.00           C  
ATOM    639  NE1 TRP    32      -7.046   7.088   8.290  0.00  0.00           N  
ATOM    640  CZ2 TRP    32      -8.804   7.982  10.016  0.00  0.00           C  
ATOM    641  CZ3 TRP    32      -9.923  10.047   9.218  0.00  0.00           C  
ATOM    642  CH2 TRP    32      -9.732   9.006  10.213  0.00  0.00           C  
ATOM    643  H   TRP    32      -8.418   8.357   3.659  0.00  0.00           H  
ATOM    644  HA  TRP    32      -8.934  10.407   5.563  0.00  0.00           H  
ATOM    645  HB2 TRP    32      -6.574   8.705   4.848  0.00  0.00           H  
ATOM    646  HB3 TRP    32      -6.364  10.204   5.730  0.00  0.00           H  
ATOM    647  HD1 TRP    32      -5.986   7.098   6.389  0.00  0.00           H  
ATOM    648  HE1 TRP    32      -6.688   6.184   8.564  0.00  0.00           H  
ATOM    649  HE3 TRP    32      -9.088  10.931   7.465  0.00  0.00           H  
ATOM    650  HZ2 TRP    32      -8.830   7.162  10.719  0.00  0.00           H  
ATOM    651  HZ3 TRP    32     -10.596  10.875   9.380  0.00  0.00           H  
ATOM    652  HH2 TRP    32     -10.226   9.034  11.173  0.00  0.00           H  
ATOM    653  N   LEU    33      -7.200  11.150   2.653  0.00  0.00           N  
ATOM    654  CA  LEU    33      -6.581  12.130   1.832  0.00  0.00           C  
ATOM    655  C   LEU    33      -7.593  13.073   1.133  0.00  0.00           C  
ATOM    656  O   LEU    33      -7.304  14.262   0.926  0.00  0.00           O  
ATOM    657  CB  LEU    33      -5.598  11.463   0.798  0.00  0.00           C  
ATOM    658  CG  LEU    33      -4.392  10.957   1.414  0.00  0.00           C  
ATOM    659  CD1 LEU    33      -3.817   9.743   0.659  0.00  0.00           C  
ATOM    660  CD2 LEU    33      -3.374  12.087   1.654  0.00  0.00           C  
ATOM    661  H   LEU    33      -7.005  10.203   2.363  0.00  0.00           H  
ATOM    662  HA  LEU    33      -5.956  12.812   2.407  0.00  0.00           H  
ATOM    663  HB2 LEU    33      -6.107  10.692   0.218  0.00  0.00           H  
ATOM    664  HB3 LEU    33      -5.313  12.156   0.007  0.00  0.00           H  
ATOM    665  HG  LEU    33      -4.690  10.612   2.404  0.00  0.00           H  
ATOM    666 HD11 LEU    33      -4.342   8.821   0.907  0.00  0.00           H  
ATOM    667 HD12 LEU    33      -3.660   9.996  -0.390  0.00  0.00           H  
ATOM    668 HD13 LEU    33      -2.876   9.605   1.191  0.00  0.00           H  
ATOM    669 HD21 LEU    33      -2.694  11.894   2.484  0.00  0.00           H  
ATOM    670 HD22 LEU    33      -2.758  12.313   0.784  0.00  0.00           H  
ATOM    671 HD23 LEU    33      -4.004  12.966   1.786  0.00  0.00           H  
HETATM  672  O   T3P    33     -37.400 -25.853   3.176  0.00  0.00           O  
HETATM  673  H1  T3P    33     -37.827 -25.177   3.701  0.00  0.00           H  
HETATM  674  H2  T3P    33     -36.680 -26.165   3.725  0.00  0.00           H  
ATOM    675  N   LYS    34      -8.804  12.488   0.789  0.00  0.00           N  
ATOM    676  CA  LYS    34      -9.994  13.168   0.196  0.00  0.00           C  
ATOM    677  C   LYS    34     -10.540  14.190   1.222  0.00  0.00           C  
ATOM    678  O   LYS    34     -11.339  15.015   0.799  0.00  0.00           O  
ATOM    679  CB  LYS    34     -11.091  12.181  -0.212  0.00  0.00           C  
ATOM    680  CG  LYS    34     -10.869  11.443  -1.559  0.00  0.00           C  
ATOM    681  CD  LYS    34     -11.045  12.408  -2.737  0.00  0.00           C  
ATOM    682  CE  LYS    34     -10.545  11.613  -3.977  0.00  0.00           C  
ATOM    683  NZ  LYS    34     -10.461  12.397  -5.216  0.00  0.00           N1+
ATOM    684  H   LYS    34      -8.974  11.599   1.237  0.00  0.00           H  
ATOM    685  HA  LYS    34      -9.672  13.829  -0.609  0.00  0.00           H  
ATOM    686  HB2 LYS    34     -11.336  11.461   0.569  0.00  0.00           H  
ATOM    687  HB3 LYS    34     -12.062  12.669  -0.297  0.00  0.00           H  
ATOM    688  HG2 LYS    34      -9.828  11.124  -1.608  0.00  0.00           H  
ATOM    689  HG3 LYS    34     -11.592  10.631  -1.631  0.00  0.00           H  
ATOM    690  HD2 LYS    34     -12.092  12.581  -2.989  0.00  0.00           H  
ATOM    691  HD3 LYS    34     -10.545  13.354  -2.532  0.00  0.00           H  
ATOM    692  HE2 LYS    34      -9.618  11.076  -3.778  0.00  0.00           H  
ATOM    693  HE3 LYS    34     -11.261  10.890  -4.367  0.00  0.00           H  
ATOM    694  HZ1 LYS    34      -9.809  13.162  -5.115  0.00  0.00           H  
ATOM    695  HZ2 LYS    34     -10.190  11.887  -6.045  0.00  0.00           H  
ATOM    696  HZ3 LYS    34     -11.378  12.791  -5.372  0.00  0.00           H  
HETATM  697  O   T3P    34       6.333   2.098  40.699  0.00  0.00           O  
HETATM  698  H1  T3P    34       6.951   2.820  40.815  0.00  0.00           H  
HETATM  699  H2  T3P    34       5.483   2.525  40.591  0.00  0.00           H  
ATOM    700  N   GLY    35     -10.284  13.962   2.527  0.00  0.00           N  
ATOM    701  CA  GLY    35     -10.853  14.735   3.611  0.00  0.00           C  
ATOM    702  C   GLY    35     -12.392  14.521   3.828  0.00  0.00           C  
ATOM    703  O   GLY    35     -13.037  15.350   4.472  0.00  0.00           O  
ATOM    704  H   GLY    35      -9.586  13.252   2.699  0.00  0.00           H  
ATOM    705  HA2 GLY    35     -10.400  14.491   4.572  0.00  0.00           H  
ATOM    706  HA3 GLY    35     -10.660  15.792   3.426  0.00  0.00           H  
HETATM  707  O   T3P    35       4.717 -28.751 -23.186  0.00  0.00           O  
HETATM  708  H1  T3P    35       4.811 -29.491 -22.587  0.00  0.00           H  
HETATM  709  H2  T3P    35       5.422 -28.868 -23.823  0.00  0.00           H  
HETATM  710  O   T3P    36       1.349 -42.263 -21.011  0.00  0.00           O  
HETATM  711  H1  T3P    36       1.419 -43.142 -20.638  0.00  0.00           H  
HETATM  712  H2  T3P    36       0.441 -42.006 -20.850  0.00  0.00           H  
ATOM    713  N   VAL    36     -12.996  13.467   3.258  0.00  0.00           N  
ATOM    714  CA  VAL    36     -14.463  13.308   3.231  0.00  0.00           C  
ATOM    715  C   VAL    36     -14.938  12.658   4.531  0.00  0.00           C  
ATOM    716  O   VAL    36     -14.130  12.024   5.220  0.00  0.00           O  
ATOM    717  CB  VAL    36     -14.854  12.604   1.962  0.00  0.00           C  
ATOM    718  CG1 VAL    36     -14.480  11.104   1.829  0.00  0.00           C  
ATOM    719  CG2 VAL    36     -16.361  12.641   1.675  0.00  0.00           C  
ATOM    720  H   VAL    36     -12.409  12.713   2.930  0.00  0.00           H  
ATOM    721  HA  VAL    36     -14.787  14.345   3.145  0.00  0.00           H  
ATOM    722  HB  VAL    36     -14.380  13.049   1.087  0.00  0.00           H  
ATOM    723 HG11 VAL    36     -14.330  10.840   0.782  0.00  0.00           H  
ATOM    724 HG12 VAL    36     -13.505  10.904   2.274  0.00  0.00           H  
ATOM    725 HG13 VAL    36     -15.234  10.453   2.273  0.00  0.00           H  
ATOM    726 HG21 VAL    36     -16.984  12.093   2.381  0.00  0.00           H  
ATOM    727 HG22 VAL    36     -16.787  13.633   1.521  0.00  0.00           H  
ATOM    728 HG23 VAL    36     -16.564  12.132   0.733  0.00  0.00           H  
HETATM  729  O   T3P    37      -6.234 -44.804  -3.402  0.00  0.00           O  
HETATM  730  H1  T3P    37      -5.758 -44.543  -4.191  0.00  0.00           H  
HETATM  731  H2  T3P    37      -7.156 -44.678  -3.625  0.00  0.00           H  
ATOM    732  N   VAL    37     -16.277  12.651   4.700  0.00  0.00           N  
ATOM    733  CA  VAL    37     -17.033  12.054   5.830  0.00  0.00           C  
ATOM    734  C   VAL    37     -17.429  10.592   5.499  0.00  0.00           C  
ATOM    735  O   VAL    37     -17.699  10.337   4.308  0.00  0.00           O  
ATOM    736  CB  VAL    37     -18.402  12.783   6.217  0.00  0.00           C  
ATOM    737  CG1 VAL    37     -18.161  14.214   6.850  0.00  0.00           C  
ATOM    738  CG2 VAL    37     -19.443  12.723   5.058  0.00  0.00           C  
ATOM    739  H   VAL    37     -16.827  13.010   3.933  0.00  0.00           H  
ATOM    740  HA  VAL    37     -16.483  11.928   6.762  0.00  0.00           H  
ATOM    741  HB  VAL    37     -18.834  12.268   7.074  0.00  0.00           H  
ATOM    742 HG11 VAL    37     -17.493  14.077   7.700  0.00  0.00           H  
ATOM    743 HG12 VAL    37     -17.642  14.913   6.194  0.00  0.00           H  
ATOM    744 HG13 VAL    37     -19.132  14.674   7.033  0.00  0.00           H  
ATOM    745 HG21 VAL    37     -18.974  12.890   4.088  0.00  0.00           H  
ATOM    746 HG22 VAL    37     -19.905  11.739   5.125  0.00  0.00           H  
ATOM    747 HG23 VAL    37     -20.220  13.486   5.096  0.00  0.00           H  
ATOM    748  N   PHE    38     -17.533   9.630   6.467  0.00  0.00           N  
ATOM    749  CA  PHE    38     -17.687   8.203   6.258  0.00  0.00           C  
ATOM    750  C   PHE    38     -18.068   7.564   7.626  0.00  0.00           C  
ATOM    751  O   PHE    38     -17.766   8.158   8.660  0.00  0.00           O  
ATOM    752  CB  PHE    38     -16.371   7.627   5.628  0.00  0.00           C  
ATOM    753  CG  PHE    38     -15.026   7.642   6.415  0.00  0.00           C  
ATOM    754  CD1 PHE    38     -14.286   8.801   6.573  0.00  0.00           C  
ATOM    755  CD2 PHE    38     -14.615   6.520   7.135  0.00  0.00           C  
ATOM    756  CE1 PHE    38     -13.061   8.829   7.283  0.00  0.00           C  
ATOM    757  CE2 PHE    38     -13.411   6.504   7.827  0.00  0.00           C  
ATOM    758  CZ  PHE    38     -12.632   7.680   7.961  0.00  0.00           C  
ATOM    759  H   PHE    38     -17.430   9.878   7.441  0.00  0.00           H  
ATOM    760  HA  PHE    38     -18.576   8.024   5.652  0.00  0.00           H  
ATOM    761  HB2 PHE    38     -16.633   6.612   5.331  0.00  0.00           H  
ATOM    762  HB3 PHE    38     -16.266   8.091   4.647  0.00  0.00           H  
ATOM    763  HD1 PHE    38     -14.645   9.697   6.087  0.00  0.00           H  
ATOM    764  HD2 PHE    38     -15.236   5.640   7.055  0.00  0.00           H  
ATOM    765  HE1 PHE    38     -12.479   9.739   7.283  0.00  0.00           H  
ATOM    766  HE2 PHE    38     -13.083   5.631   8.372  0.00  0.00           H  
ATOM    767  HZ  PHE    38     -11.782   7.771   8.621  0.00  0.00           H  
HETATM  768  O   T3P    38     -29.909  -8.296  43.861  0.00  0.00           O  
HETATM  769  H1  T3P    38     -30.614  -8.767  43.416  0.00  0.00           H  
HETATM  770  H2  T3P    38     -29.961  -7.405  43.516  0.00  0.00           H  
ATOM    771  N   ASN    39     -18.648   6.388   7.506  0.00  0.00           N  
ATOM    772  CA  ASN    39     -18.998   5.468   8.683  0.00  0.00           C  
ATOM    773  C   ASN    39     -18.285   4.156   8.357  0.00  0.00           C  
ATOM    774  O   ASN    39     -18.276   3.890   7.140  0.00  0.00           O  
ATOM    775  CB  ASN    39     -20.470   5.287   8.783  0.00  0.00           C  
ATOM    776  CG  ASN    39     -21.218   6.492   9.367  0.00  0.00           C  
ATOM    777  ND2 ASN    39     -22.397   6.794   8.879  0.00  0.00           N  
ATOM    778  OD1 ASN    39     -20.737   7.093  10.365  0.00  0.00           O  
ATOM    779  H   ASN    39     -18.852   6.010   6.592  0.00  0.00           H  
ATOM    780  HA  ASN    39     -18.608   5.868   9.619  0.00  0.00           H  
ATOM    781  HB2 ASN    39     -20.825   4.956   7.807  0.00  0.00           H  
ATOM    782  HB3 ASN    39     -20.839   4.477   9.412  0.00  0.00           H  
ATOM    783 HD21 ASN    39     -22.828   6.243   8.151  0.00  0.00           H  
ATOM    784 HD22 ASN    39     -22.961   7.487   9.351  0.00  0.00           H  
HETATM  785  O   T3P    39     -14.502 -23.442 -17.804  0.00  0.00           O  
HETATM  786  H1  T3P    39     -13.583 -23.674 -17.935  0.00  0.00           H  
HETATM  787  H2  T3P    39     -14.490 -22.803 -17.092  0.00  0.00           H  
HETATM  788  O   T3P    40      23.305 -18.268  21.328  0.00  0.00           O  
HETATM  789  H1  T3P    40      23.863 -17.555  21.637  0.00  0.00           H  
HETATM  790  H2  T3P    40      22.538 -18.237  21.900  0.00  0.00           H  
ATOM    791  N   VAL    40     -17.813   3.414   9.365  0.00  0.00           N  
ATOM    792  CA  VAL    40     -17.174   2.124   9.133  0.00  0.00           C  
ATOM    793  C   VAL    40     -17.917   1.053  10.023  0.00  0.00           C  
ATOM    794  O   VAL    40     -18.244   1.398  11.171  0.00  0.00           O  
ATOM    795  CB  VAL    40     -15.573   2.075   9.232  0.00  0.00           C  
ATOM    796  CG1 VAL    40     -15.141   2.763  10.528  0.00  0.00           C  
ATOM    797  CG2 VAL    40     -14.955   0.744   9.016  0.00  0.00           C  
ATOM    798  H   VAL    40     -17.899   3.589  10.356  0.00  0.00           H  
ATOM    799  HA  VAL    40     -17.384   1.958   8.076  0.00  0.00           H  
ATOM    800  HB  VAL    40     -15.238   2.697   8.402  0.00  0.00           H  
ATOM    801 HG11 VAL    40     -15.388   3.824  10.565  0.00  0.00           H  
ATOM    802 HG12 VAL    40     -15.547   2.346  11.449  0.00  0.00           H  
ATOM    803 HG13 VAL    40     -14.057   2.735  10.635  0.00  0.00           H  
ATOM    804 HG21 VAL    40     -14.696   0.202   9.926  0.00  0.00           H  
ATOM    805 HG22 VAL    40     -15.659   0.223   8.367  0.00  0.00           H  
ATOM    806 HG23 VAL    40     -14.043   0.847   8.428  0.00  0.00           H  
HETATM  807  O   T3P    41      -8.191 -38.082   0.210  0.00  0.00           O  
HETATM  808  H1  T3P    41      -8.529 -38.827  -0.287  0.00  0.00           H  
HETATM  809  H2  T3P    41      -8.960 -37.538   0.378  0.00  0.00           H  
ATOM    810  N   THR    41     -18.132  -0.109   9.460  0.00  0.00           N  
ATOM    811  CA  THR    41     -18.666  -1.331  10.071  0.00  0.00           C  
ATOM    812  C   THR    41     -17.404  -2.260  10.083  0.00  0.00           C  
ATOM    813  O   THR    41     -16.764  -2.453   9.055  0.00  0.00           O  
ATOM    814  CB  THR    41     -19.753  -1.902   9.192  0.00  0.00           C  
ATOM    815  CG2 THR    41     -20.446  -3.223   9.603  0.00  0.00           C  
ATOM    816  OG1 THR    41     -20.824  -0.943   9.287  0.00  0.00           O  
ATOM    817  H   THR    41     -17.751  -0.266   8.538  0.00  0.00           H  
ATOM    818  HA  THR    41     -19.067  -1.127  11.064  0.00  0.00           H  
ATOM    819  HB  THR    41     -19.473  -1.984   8.141  0.00  0.00           H  
ATOM    820  HG1 THR    41     -20.489  -0.133   8.895  0.00  0.00           H  
ATOM    821 HG21 THR    41     -20.752  -3.272  10.648  0.00  0.00           H  
ATOM    822 HG22 THR    41     -21.328  -3.413   8.991  0.00  0.00           H  
ATOM    823 HG23 THR    41     -19.808  -4.101   9.494  0.00  0.00           H  
HETATM  824  O   T3P    42      33.760   4.852   0.478  0.00  0.00           O  
HETATM  825  H1  T3P    42      34.285   4.115   0.789  0.00  0.00           H  
HETATM  826  H2  T3P    42      32.899   4.474   0.299  0.00  0.00           H  
ATOM    827  N   THR    42     -17.298  -2.951  11.223  0.00  9.82           N  
ATOM    828  CA  THR    42     -16.294  -3.895  11.572  0.00  9.82           C  
ATOM    829  C   THR    42     -17.030  -5.231  11.665  0.00  9.82           C  
ATOM    830  O   THR    42     -17.736  -5.552  12.622  0.00  9.82           O  
ATOM    831  CB  THR    42     -15.573  -3.495  12.916  0.00  9.82           C  
ATOM    832  CG2 THR    42     -14.554  -2.380  12.727  0.00  9.82           C  
ATOM    833  OG1 THR    42     -16.537  -3.135  13.859  0.00  9.82           O  
ATOM    834  H   THR    42     -17.947  -2.820  11.985  0.00  9.82           H  
ATOM    835  HA  THR    42     -15.480  -4.068  10.868  0.00  9.82           H  
ATOM    836  HB  THR    42     -15.251  -4.422  13.392  0.00  9.82           H  
ATOM    837  HG1 THR    42     -16.865  -2.323  13.464  0.00  9.82           H  
ATOM    838 HG21 THR    42     -15.009  -1.453  12.379  0.00  9.82           H  
ATOM    839 HG22 THR    42     -14.089  -2.182  13.693  0.00  9.82           H  
ATOM    840 HG23 THR    42     -13.735  -2.772  12.124  0.00  9.82           H  
HETATM  841  O   T3P    43     -10.410 -21.915   1.009  0.00  0.00           O  
HETATM  842  H1  T3P    43     -10.667 -22.819   1.195  0.00  0.00           H  
HETATM  843  H2  T3P    43     -10.810 -21.722   0.162  0.00  0.00           H  
ATOM    844  N   VAL    43     -16.795  -6.058  10.641  0.00112.08           N  
ATOM    845  CA  VAL    43     -17.385  -7.404  10.380  0.00112.08           C  
ATOM    846  C   VAL    43     -16.475  -8.274  11.288  0.00112.08           C  
ATOM    847  O   VAL    43     -15.299  -8.575  10.959  0.00112.08           O  
ATOM    848  CB  VAL    43     -17.321  -7.890   8.925  0.00112.08           C  
ATOM    849  CG1 VAL    43     -17.816  -9.326   8.705  0.00112.08           C  
ATOM    850  CG2 VAL    43     -17.925  -6.905   7.906  0.00112.08           C  
ATOM    851  H   VAL    43     -16.129  -5.715   9.964  0.00112.08           H  
ATOM    852  HA  VAL    43     -18.428  -7.450  10.694  0.00112.08           H  
ATOM    853  HB  VAL    43     -16.286  -7.837   8.585  0.00112.08           H  
ATOM    854 HG11 VAL    43     -18.862  -9.307   9.012  0.00112.08           H  
ATOM    855 HG12 VAL    43     -17.738  -9.648   7.667  0.00112.08           H  
ATOM    856 HG13 VAL    43     -17.217  -9.942   9.376  0.00112.08           H  
ATOM    857 HG21 VAL    43     -17.667  -5.880   8.171  0.00112.08           H  
ATOM    858 HG22 VAL    43     -17.609  -7.140   6.890  0.00112.08           H  
ATOM    859 HG23 VAL    43     -19.009  -7.016   7.885  0.00112.08           H  
ATOM    860  N   ASP    44     -17.115  -8.830  12.359  0.00216.10           N  
ATOM    861  CA  ASP    44     -16.466  -9.706  13.316  0.00216.10           C  
ATOM    862  C   ASP    44     -16.191 -11.105  12.677  0.00216.10           C  
ATOM    863  O   ASP    44     -17.011 -11.587  11.901  0.00216.10           O  
ATOM    864  CB  ASP    44     -17.233  -9.706  14.660  0.00216.10           C  
ATOM    865  CG  ASP    44     -16.933 -10.674  15.791  0.00216.10           C  
ATOM    866  OD1 ASP    44     -15.792 -11.197  15.790  0.00216.10           O  
ATOM    867  OD2 ASP    44     -17.810 -10.793  16.647  0.00216.10           O1-
ATOM    868  H   ASP    44     -18.071  -8.559  12.541  0.00216.10           H  
ATOM    869  HA  ASP    44     -15.535  -9.189  13.548  0.00216.10           H  
ATOM    870  HB2 ASP    44     -17.246  -8.714  15.110  0.00216.10           H  
ATOM    871  HB3 ASP    44     -18.313  -9.705  14.508  0.00216.10           H  
HETATM  872  O   T3P    44     -15.192 -19.971  30.914  0.00  0.00           O  
HETATM  873  H1  T3P    44     -15.107 -19.454  31.715  0.00  0.00           H  
HETATM  874  H2  T3P    44     -14.744 -20.794  31.110  0.00  0.00           H  
ATOM    875  N   LEU    45     -15.145 -11.833  13.096  0.00296.91           N  
ATOM    876  CA  LEU    45     -14.839 -13.236  12.778  0.00296.91           C  
ATOM    877  C   LEU    45     -15.976 -14.167  13.340  0.00296.91           C  
ATOM    878  O   LEU    45     -16.344 -15.108  12.604  0.00296.91           O  
ATOM    879  CB  LEU    45     -13.415 -13.479  13.272  0.00296.91           C  
ATOM    880  CG  LEU    45     -12.787 -14.909  13.110  0.00296.91           C  
ATOM    881  CD1 LEU    45     -12.107 -14.838  11.774  0.00296.91           C  
ATOM    882  CD2 LEU    45     -11.749 -15.221  14.228  0.00296.91           C  
ATOM    883  H   LEU    45     -14.568 -11.281  13.714  0.00296.91           H  
ATOM    884  HA  LEU    45     -14.851 -13.278  11.689  0.00296.91           H  
ATOM    885  HB2 LEU    45     -12.681 -12.726  12.985  0.00296.91           H  
ATOM    886  HB3 LEU    45     -13.429 -13.309  14.349  0.00296.91           H  
ATOM    887  HG  LEU    45     -13.519 -15.715  13.050  0.00296.91           H  
ATOM    888 HD11 LEU    45     -11.694 -13.891  11.426  0.00296.91           H  
ATOM    889 HD12 LEU    45     -11.253 -15.516  11.783  0.00296.91           H  
ATOM    890 HD13 LEU    45     -12.728 -15.169  10.943  0.00296.91           H  
ATOM    891 HD21 LEU    45     -11.894 -16.291  14.377  0.00296.91           H  
ATOM    892 HD22 LEU    45     -10.767 -14.952  13.839  0.00296.91           H  
ATOM    893 HD23 LEU    45     -11.839 -14.733  15.199  0.00296.91           H  
HETATM  894  O   T3P    45      32.805  19.491 -29.419  0.00  0.00           O  
HETATM  895  H1  T3P    45      33.280  18.851 -29.950  0.00  0.00           H  
HETATM  896  H2  T3P    45      31.941  19.547 -29.826  0.00  0.00           H  
ATOM    897  N   LYS    46     -16.486 -13.951  14.548  0.00277.83           N  
ATOM    898  CA  LYS    46     -17.570 -14.727  15.191  0.00277.83           C  
ATOM    899  C   LYS    46     -19.010 -14.269  14.848  0.00277.83           C  
ATOM    900  O   LYS    46     -19.913 -14.821  15.458  0.00277.83           O  
ATOM    901  CB  LYS    46     -17.298 -14.464  16.698  0.00277.83           C  
ATOM    902  CG  LYS    46     -16.112 -15.340  17.126  0.00277.83           C  
ATOM    903  CD  LYS    46     -15.637 -14.981  18.513  0.00277.83           C  
ATOM    904  CE  LYS    46     -14.261 -14.207  18.411  0.00277.83           C  
ATOM    905  NZ  LYS    46     -13.797 -13.894  19.791  0.00277.83           N1+
ATOM    906  H   LYS    46     -15.969 -13.281  15.099  0.00277.83           H  
ATOM    907  HA  LYS    46     -17.294 -15.763  14.996  0.00277.83           H  
ATOM    908  HB2 LYS    46     -17.110 -13.395  16.798  0.00277.83           H  
ATOM    909  HB3 LYS    46     -18.067 -14.980  17.272  0.00277.83           H  
ATOM    910  HG2 LYS    46     -16.387 -16.395  17.131  0.00277.83           H  
ATOM    911  HG3 LYS    46     -15.331 -15.358  16.365  0.00277.83           H  
ATOM    912  HD2 LYS    46     -16.386 -14.368  19.013  0.00277.83           H  
ATOM    913  HD3 LYS    46     -15.605 -15.891  19.113  0.00277.83           H  
ATOM    914  HE2 LYS    46     -13.480 -14.668  17.805  0.00277.83           H  
ATOM    915  HE3 LYS    46     -14.473 -13.290  17.862  0.00277.83           H  
ATOM    916  HZ1 LYS    46     -13.458 -14.760  20.185  0.00277.83           H  
ATOM    917  HZ2 LYS    46     -13.139 -13.135  19.685  0.00277.83           H  
ATOM    918  HZ3 LYS    46     -14.564 -13.445  20.272  0.00277.83           H  
HETATM  919  O   T3P    46      -9.214 -14.353  11.267  0.00  0.00           O  
HETATM  920  H1  T3P    46      -8.362 -14.159  10.875  0.00  0.00           H  
HETATM  921  H2  T3P    46      -9.274 -13.761  12.016  0.00  0.00           H  
ATOM    922  N   ARG    47     -19.158 -13.189  14.080  0.00255.87           N  
ATOM    923  CA  ARG    47     -20.336 -12.424  13.716  0.00255.87           C  
ATOM    924  C   ARG    47     -21.019 -11.755  14.958  0.00255.87           C  
ATOM    925  O   ARG    47     -21.474 -12.475  15.828  0.00255.87           O  
ATOM    926  CB  ARG    47     -21.304 -13.305  12.860  0.00255.87           C  
ATOM    927  CG  ARG    47     -20.611 -14.268  11.826  0.00255.87           C  
ATOM    928  CD  ARG    47     -21.465 -15.149  10.853  0.00255.87           C  
ATOM    929  NE  ARG    47     -22.516 -15.929  11.615  0.00255.87           N  
ATOM    930  CZ  ARG    47     -23.706 -16.331  11.267  0.00255.87           C  
ATOM    931  NH1 ARG    47     -24.014 -16.349   9.900  0.00255.87           N  
ATOM    932  NH2 ARG    47     -24.532 -16.870  12.137  0.00255.87           N1+
ATOM    933  H   ARG    47     -18.319 -12.766  13.708  0.00255.87           H  
ATOM    934  HA  ARG    47     -19.877 -11.675  13.070  0.00255.87           H  
ATOM    935  HB2 ARG    47     -21.865 -13.989  13.496  0.00255.87           H  
ATOM    936  HB3 ARG    47     -22.080 -12.674  12.427  0.00255.87           H  
ATOM    937  HG2 ARG    47     -19.831 -13.754  11.265  0.00255.87           H  
ATOM    938  HG3 ARG    47     -19.982 -14.913  12.440  0.00255.87           H  
ATOM    939  HD2 ARG    47     -21.959 -14.405  10.227  0.00255.87           H  
ATOM    940  HD3 ARG    47     -20.852 -15.817  10.248  0.00255.87           H  
ATOM    941  HE  ARG    47     -22.374 -15.961  12.614  0.00255.87           H  
ATOM    942 HH11 ARG    47     -24.906 -16.656   9.540  0.00255.87           H  
ATOM    943 HH12 ARG    47     -23.164 -16.174   9.384  0.00255.87           H  
ATOM    944 HH21 ARG    47     -25.497 -17.083  11.928  0.00255.87           H  
ATOM    945 HH22 ARG    47     -24.240 -16.858  13.104  0.00255.87           H  
HETATM  946  O   T3P    47     -17.521 -10.735 -24.497  0.00  0.00           O  
HETATM  947  H1  T3P    47     -17.833 -11.438 -23.928  0.00  0.00           H  
HETATM  948  H2  T3P    47     -18.303 -10.436 -24.961  0.00  0.00           H  
ATOM    949  N   LYS    48     -21.172 -10.468  15.000  0.00260.45           N  
ATOM    950  CA  LYS    48     -22.031  -9.786  15.935  0.00260.45           C  
ATOM    951  C   LYS    48     -23.534  -9.833  15.679  0.00260.45           C  
ATOM    952  O   LYS    48     -23.886  -9.472  14.558  0.00260.45           O  
ATOM    953  CB  LYS    48     -21.659  -8.303  15.960  0.00260.45           C  
ATOM    954  CG  LYS    48     -20.230  -8.079  16.667  0.00260.45           C  
ATOM    955  CD  LYS    48     -19.839  -6.563  16.565  0.00260.45           C  
ATOM    956  CE  LYS    48     -19.262  -6.100  15.169  0.00260.45           C  
ATOM    957  NZ  LYS    48     -18.789  -4.775  15.190  0.00260.45           N1+
ATOM    958  H   LYS    48     -20.798  -9.878  14.271  0.00260.45           H  
ATOM    959  HA  LYS    48     -21.736 -10.215  16.893  0.00260.45           H  
ATOM    960  HB2 LYS    48     -21.620  -8.000  14.914  0.00260.45           H  
ATOM    961  HB3 LYS    48     -22.375  -7.765  16.582  0.00260.45           H  
ATOM    962  HG2 LYS    48     -20.092  -8.481  17.671  0.00260.45           H  
ATOM    963  HG3 LYS    48     -19.443  -8.511  16.049  0.00260.45           H  
ATOM    964  HD2 LYS    48     -20.754  -6.000  16.745  0.00260.45           H  
ATOM    965  HD3 LYS    48     -19.152  -6.293  17.368  0.00260.45           H  
ATOM    966  HE2 LYS    48     -18.416  -6.754  14.957  0.00260.45           H  
ATOM    967  HE3 LYS    48     -19.883  -6.393  14.323  0.00260.45           H  
ATOM    968  HZ1 LYS    48     -19.506  -4.139  15.509  0.00260.45           H  
ATOM    969  HZ2 LYS    48     -17.895  -4.578  15.616  0.00260.45           H  
ATOM    970  HZ3 LYS    48     -18.555  -4.499  14.247  0.00260.45           H  
HETATM  971  O   T3P    48     -20.186  -9.146  12.585  0.00  0.00           O  
HETATM  972  H1  T3P    48     -20.026  -9.643  11.782  0.00  0.00           H  
HETATM  973  H2  T3P    48     -20.549  -8.313  12.283  0.00  0.00           H  
ATOM    974  N   PRO    49     -24.293 -10.396  16.635  0.00194.16           N  
ATOM    975  CA  PRO    49     -25.708 -10.692  16.381  0.00194.16           C  
ATOM    976  C   PRO    49     -26.569  -9.531  15.985  0.00194.16           C  
ATOM    977  O   PRO    49     -27.148  -9.678  14.905  0.00194.16           O  
ATOM    978  CB  PRO    49     -26.145 -11.472  17.666  0.00194.16           C  
ATOM    979  CG  PRO    49     -24.918 -12.043  18.226  0.00194.16           C  
ATOM    980  CD  PRO    49     -23.870 -11.007  17.908  0.00194.16           C  
ATOM    981  HA  PRO    49     -25.736 -11.506  15.657  0.00194.16           H  
ATOM    982  HB2 PRO    49     -26.601 -10.793  18.386  0.00194.16           H  
ATOM    983  HB3 PRO    49     -26.924 -12.209  17.473  0.00194.16           H  
ATOM    984  HG2 PRO    49     -24.984 -12.242  19.296  0.00194.16           H  
ATOM    985  HG3 PRO    49     -24.642 -12.972  17.726  0.00194.16           H  
ATOM    986  HD2 PRO    49     -23.852 -10.292  18.730  0.00194.16           H  
ATOM    987  HD3 PRO    49     -22.899 -11.502  17.871  0.00194.16           H  
HETATM  988  O   T3P    49      26.077  -3.884 -47.153  0.00  0.00           O  
HETATM  989  H1  T3P    49      25.761  -3.057 -46.789  0.00  0.00           H  
HETATM  990  H2  T3P    49      26.532  -3.634 -47.957  0.00  0.00           H  
ATOM    991  N   ALA    50     -26.611  -8.374  16.733  0.00211.02           N  
ATOM    992  CA  ALA    50     -27.349  -7.138  16.402  0.00211.02           C  
ATOM    993  C   ALA    50     -27.078  -6.655  14.923  0.00211.02           C  
ATOM    994  O   ALA    50     -27.983  -6.416  14.150  0.00211.02           O  
ATOM    995  CB  ALA    50     -26.936  -5.924  17.348  0.00211.02           C  
ATOM    996  H   ALA    50     -25.954  -8.220  17.485  0.00211.02           H  
ATOM    997  HA  ALA    50     -28.423  -7.302  16.487  0.00211.02           H  
ATOM    998  HB1 ALA    50     -25.922  -5.531  17.277  0.00211.02           H  
ATOM    999  HB2 ALA    50     -27.569  -5.048  17.202  0.00211.02           H  
ATOM   1000  HB3 ALA    50     -26.984  -6.329  18.358  0.00211.02           H  
HETATM 1001  O   T3P    50       6.605  36.669 -17.622  0.00  0.00           O  
HETATM 1002  H1  T3P    50       6.115  36.785 -16.808  0.00  0.00           H  
HETATM 1003  H2  T3P    50       6.121  35.996 -18.100  0.00  0.00           H  
ATOM   1004  N   ASP    51     -25.785  -6.767  14.517  0.00194.13           N  
ATOM   1005  CA  ASP    51     -25.503  -6.192  13.150  0.00194.13           C  
ATOM   1006  C   ASP    51     -25.923  -7.265  12.058  0.00194.13           C  
ATOM   1007  O   ASP    51     -26.455  -6.790  11.014  0.00194.13           O  
ATOM   1008  CB  ASP    51     -24.030  -5.848  12.910  0.00194.13           C  
ATOM   1009  CG  ASP    51     -23.237  -4.975  13.856  0.00194.13           C  
ATOM   1010  OD1 ASP    51     -23.896  -4.419  14.779  0.00194.13           O  
ATOM   1011  OD2 ASP    51     -22.028  -4.717  13.645  0.00194.13           O1-
ATOM   1012  H   ASP    51     -25.030  -6.995  15.148  0.00194.13           H  
ATOM   1013  HA  ASP    51     -26.178  -5.372  12.906  0.00194.13           H  
ATOM   1014  HB2 ASP    51     -23.539  -6.812  13.042  0.00194.13           H  
ATOM   1015  HB3 ASP    51     -24.003  -5.350  11.941  0.00194.13           H  
HETATM 1016  O   T3P    51     -20.080  20.719  -0.249  0.00  0.00           O  
HETATM 1017  H1  T3P    51     -19.761  19.983  -0.771  0.00  0.00           H  
HETATM 1018  H2  T3P    51     -20.736  21.140  -0.803  0.00  0.00           H  
ATOM   1019  N   LEU    52     -25.727  -8.570  12.387  0.00230.91           N  
ATOM   1020  CA  LEU    52     -26.209  -9.658  11.569  0.00230.91           C  
ATOM   1021  C   LEU    52     -27.722  -9.606  11.337  0.00230.91           C  
ATOM   1022  O   LEU    52     -28.179  -9.881  10.232  0.00230.91           O  
ATOM   1023  CB  LEU    52     -25.703 -10.993  12.263  0.00230.91           C  
ATOM   1024  CG  LEU    52     -26.028 -12.281  11.571  0.00230.91           C  
ATOM   1025  CD1 LEU    52     -25.597 -12.189  10.079  0.00230.91           C  
ATOM   1026  CD2 LEU    52     -25.428 -13.554  12.268  0.00230.91           C  
ATOM   1027  H   LEU    52     -25.369  -8.778  13.309  0.00230.91           H  
ATOM   1028  HA  LEU    52     -25.756  -9.616  10.578  0.00230.91           H  
ATOM   1029  HB2 LEU    52     -24.631 -10.806  12.336  0.00230.91           H  
ATOM   1030  HB3 LEU    52     -26.014 -11.191  13.289  0.00230.91           H  
ATOM   1031  HG  LEU    52     -27.111 -12.402  11.555  0.00230.91           H  
ATOM   1032 HD11 LEU    52     -26.241 -11.565   9.459  0.00230.91           H  
ATOM   1033 HD12 LEU    52     -24.550 -11.944   9.897  0.00230.91           H  
ATOM   1034 HD13 LEU    52     -25.591 -13.194   9.657  0.00230.91           H  
ATOM   1035 HD21 LEU    52     -25.211 -13.503  13.335  0.00230.91           H  
ATOM   1036 HD22 LEU    52     -26.111 -14.403  12.275  0.00230.91           H  
ATOM   1037 HD23 LEU    52     -24.519 -13.802  11.721  0.00230.91           H  
HETATM 1038  O   T3P    52     -16.734  22.382  29.089  0.00  0.00           O  
HETATM 1039  H1  T3P    52     -17.230  23.121  29.441  0.00  0.00           H  
HETATM 1040  H2  T3P    52     -15.896  22.762  28.822  0.00  0.00           H  
ATOM   1041  N   HIE    53     -28.495  -9.200  12.367  0.00108.73           N  
ATOM   1042  CA  HIE    53     -29.975  -8.999  12.305  0.00108.73           C  
ATOM   1043  C   HIE    53     -30.460  -7.677  11.671  0.00108.73           C  
ATOM   1044  O   HIE    53     -31.360  -7.572  10.780  0.00108.73           O  
ATOM   1045  CB  HIE    53     -30.557  -9.107  13.677  0.00108.73           C  
ATOM   1046  CG  HIE    53     -30.537 -10.460  14.394  0.00108.73           C  
ATOM   1047  CD2 HIE    53     -30.400 -10.683  15.772  0.00108.73           C  
ATOM   1048  ND1 HIE    53     -30.761 -11.639  13.756  0.00108.73           N  
ATOM   1049  CE1 HIE    53     -30.775 -12.590  14.686  0.00108.73           C  
ATOM   1050  NE2 HIE    53     -30.598 -12.056  15.921  0.00108.73           N  
ATOM   1051  H   HIE    53     -28.174  -9.035  13.310  0.00108.73           H  
ATOM   1052  HA  HIE    53     -30.461  -9.778  11.717  0.00108.73           H  
ATOM   1053  HB2 HIE    53     -30.139  -8.349  14.339  0.00108.73           H  
ATOM   1054  HB3 HIE    53     -31.604  -8.821  13.578  0.00108.73           H  
ATOM   1055  HD2 HIE    53     -30.213  -9.986  16.575  0.00108.73           H  
ATOM   1056  HE1 HIE    53     -31.008 -13.627  14.491  0.00108.73           H  
ATOM   1057  HE2 HIE    53     -30.396 -12.591  16.754  0.00108.73           H  
HETATM 1058  O   T3P    53     -10.020  27.160 -42.565  0.00  0.00           O  
HETATM 1059  H1  T3P    53      -9.734  27.442 -41.696  0.00  0.00           H  
HETATM 1060  H2  T3P    53      -9.298  27.400 -43.145  0.00  0.00           H  
ATOM   1061  N   ASN    54     -29.833  -6.567  12.118  0.00190.16           N  
ATOM   1062  CA  ASN    54     -30.163  -5.158  11.736  0.00190.16           C  
ATOM   1063  C   ASN    54     -29.620  -4.778  10.376  0.00190.16           C  
ATOM   1064  O   ASN    54     -30.306  -4.321   9.421  0.00190.16           O  
ATOM   1065  CB  ASN    54     -29.533  -4.155  12.785  0.00190.16           C  
ATOM   1066  CG  ASN    54     -30.363  -4.150  14.105  0.00190.16           C  
ATOM   1067  ND2 ASN    54     -29.606  -4.115  15.241  0.00190.16           N  
ATOM   1068  OD1 ASN    54     -31.601  -4.131  14.178  0.00190.16           O  
ATOM   1069  H   ASN    54     -29.055  -6.819  12.711  0.00190.16           H  
ATOM   1070  HA  ASN    54     -31.249  -5.112  11.817  0.00190.16           H  
ATOM   1071  HB2 ASN    54     -28.512  -4.444  13.033  0.00190.16           H  
ATOM   1072  HB3 ASN    54     -29.536  -3.118  12.448  0.00190.16           H  
ATOM   1073 HD21 ASN    54     -28.605  -4.137  15.109  0.00190.16           H  
ATOM   1074 HD22 ASN    54     -29.987  -3.989  16.168  0.00190.16           H  
HETATM 1075  O   T3P    54      -4.462 -15.666 -31.438  0.00  0.00           O  
HETATM 1076  H1  T3P    54      -5.050 -16.310 -31.831  0.00  0.00           H  
HETATM 1077  H2  T3P    54      -4.642 -14.855 -31.914  0.00  0.00           H  
ATOM   1078  N   LEU    55     -28.369  -5.068  10.172  0.00111.91           N  
ATOM   1079  CA  LEU    55     -27.530  -4.471   9.125  0.00111.91           C  
ATOM   1080  C   LEU    55     -27.182  -5.519   8.035  0.00111.91           C  
ATOM   1081  O   LEU    55     -27.029  -5.024   6.905  0.00111.91           O  
ATOM   1082  CB  LEU    55     -26.171  -3.871   9.715  0.00111.91           C  
ATOM   1083  CG  LEU    55     -26.304  -2.906  10.908  0.00111.91           C  
ATOM   1084  CD1 LEU    55     -27.135  -1.703  10.534  0.00111.91           C  
ATOM   1085  CD2 LEU    55     -24.958  -2.381  11.344  0.00111.91           C  
ATOM   1086  H   LEU    55     -27.885  -5.665  10.827  0.00111.91           H  
ATOM   1087  HA  LEU    55     -28.059  -3.726   8.530  0.00111.91           H  
ATOM   1088  HB2 LEU    55     -25.549  -4.691  10.075  0.00111.91           H  
ATOM   1089  HB3 LEU    55     -25.533  -3.396   8.970  0.00111.91           H  
ATOM   1090  HG  LEU    55     -26.780  -3.415  11.746  0.00111.91           H  
ATOM   1091 HD11 LEU    55     -28.190  -1.975  10.577  0.00111.91           H  
ATOM   1092 HD12 LEU    55     -27.002  -0.904  11.263  0.00111.91           H  
ATOM   1093 HD13 LEU    55     -26.789  -1.280   9.591  0.00111.91           H  
ATOM   1094 HD21 LEU    55     -24.699  -1.427  10.885  0.00111.91           H  
ATOM   1095 HD22 LEU    55     -24.949  -2.044  12.381  0.00111.91           H  
ATOM   1096 HD23 LEU    55     -24.151  -3.091  11.165  0.00111.91           H  
HETATM 1097  O   T3P    55      27.530   1.358  27.629  0.00  0.00           O  
HETATM 1098  H1  T3P    55      27.232   1.039  26.777  0.00  0.00           H  
HETATM 1099  H2  T3P    55      28.478   1.226  27.617  0.00  0.00           H  
ATOM   1100  N   ALA    56     -27.095  -6.822   8.413  0.00 12.77           N  
ATOM   1101  CA  ALA    56     -27.254  -7.895   7.457  0.00 12.77           C  
ATOM   1102  C   ALA    56     -26.055  -7.955   6.418  0.00 12.77           C  
ATOM   1103  O   ALA    56     -26.293  -7.652   5.249  0.00 12.77           O  
ATOM   1104  CB  ALA    56     -28.634  -8.020   6.933  0.00 12.77           C  
ATOM   1105  H   ALA    56     -27.052  -6.846   9.422  0.00 12.77           H  
ATOM   1106  HA  ALA    56     -27.116  -8.872   7.920  0.00 12.77           H  
ATOM   1107  HB1 ALA    56     -28.752  -7.544   5.960  0.00 12.77           H  
ATOM   1108  HB2 ALA    56     -28.769  -9.048   6.598  0.00 12.77           H  
ATOM   1109  HB3 ALA    56     -29.410  -7.793   7.664  0.00 12.77           H  
HETATM 1110  O   T3P    56       6.005   7.777 -46.355  0.00  0.00           O  
HETATM 1111  H1  T3P    56       6.058   8.041 -47.274  0.00  0.00           H  
HETATM 1112  H2  T3P    56       5.247   7.194 -46.316  0.00  0.00           H  
ATOM   1113  N   PRO    57     -24.766  -8.062   6.863  0.00  0.00           N  
ATOM   1114  CA  PRO    57     -23.639  -7.603   6.024  0.00  0.00           C  
ATOM   1115  C   PRO    57     -23.362  -8.580   4.842  0.00  0.00           C  
ATOM   1116  O   PRO    57     -23.673  -9.774   4.894  0.00  0.00           O  
ATOM   1117  CB  PRO    57     -22.440  -7.563   7.065  0.00  0.00           C  
ATOM   1118  CG  PRO    57     -22.827  -8.631   8.010  0.00  0.00           C  
ATOM   1119  CD  PRO    57     -24.320  -8.594   8.152  0.00  0.00           C  
ATOM   1120  HA  PRO    57     -23.818  -6.581   5.691  0.00  0.00           H  
ATOM   1121  HB2 PRO    57     -21.557  -7.908   6.526  0.00  0.00           H  
ATOM   1122  HB3 PRO    57     -22.354  -6.558   7.478  0.00  0.00           H  
ATOM   1123  HG2 PRO    57     -22.537  -9.579   7.558  0.00  0.00           H  
ATOM   1124  HG3 PRO    57     -22.299  -8.464   8.949  0.00  0.00           H  
ATOM   1125  HD2 PRO    57     -24.799  -9.567   8.261  0.00  0.00           H  
ATOM   1126  HD3 PRO    57     -24.675  -7.910   8.923  0.00  0.00           H  
HETATM 1127  O   T3P    57      -6.120  -2.072 -10.732  0.00  0.00           O  
HETATM 1128  H1  T3P    57      -6.180  -1.508  -9.961  0.00  0.00           H  
HETATM 1129  H2  T3P    57      -6.841  -1.788 -11.294  0.00  0.00           H  
ATOM   1130  N   GLY    58     -22.724  -8.103   3.767  0.00  0.00           N  
ATOM   1131  CA  GLY    58     -22.325  -8.769   2.535  0.00  0.00           C  
ATOM   1132  C   GLY    58     -21.085  -9.648   2.723  0.00  0.00           C  
ATOM   1133  O   GLY    58     -20.442  -9.692   3.779  0.00  0.00           O  
ATOM   1134  H   GLY    58     -22.631  -7.106   3.632  0.00  0.00           H  
ATOM   1135  HA2 GLY    58     -23.095  -9.427   2.131  0.00  0.00           H  
ATOM   1136  HA3 GLY    58     -22.321  -7.963   1.802  0.00  0.00           H  
HETATM 1137  O   T3P    58      20.937  42.775   5.917  0.00  0.00           O  
HETATM 1138  H1  T3P    58      21.382  41.963   5.676  0.00  0.00           H  
HETATM 1139  H2  T3P    58      20.105  42.742   5.445  0.00  0.00           H  
HETATM 1140  O   T3P    59      25.765  20.693  -3.581  0.00  0.00           O  
HETATM 1141  H1  T3P    59      26.060  21.172  -2.807  0.00  0.00           H  
HETATM 1142  H2  T3P    59      25.282  21.340  -4.095  0.00  0.00           H  
ATOM   1143  N   THR    59     -20.757 -10.419   1.656  0.00  0.00           N  
ATOM   1144  CA  THR    59     -19.749 -11.480   1.652  0.00  0.00           C  
ATOM   1145  C   THR    59     -18.368 -10.899   1.342  0.00  0.00           C  
ATOM   1146  O   THR    59     -18.319  -9.946   0.542  0.00  0.00           O  
ATOM   1147  CB  THR    59     -20.141 -12.485   0.594  0.00  0.00           C  
ATOM   1148  CG2 THR    59     -19.253 -13.657   0.208  0.00  0.00           C  
ATOM   1149  OG1 THR    59     -21.384 -13.029   0.936  0.00  0.00           O  
ATOM   1150  H   THR    59     -21.316 -10.522   0.821  0.00  0.00           H  
ATOM   1151  HA  THR    59     -19.789 -11.947   2.636  0.00  0.00           H  
ATOM   1152  HB  THR    59     -20.371 -11.891  -0.291  0.00  0.00           H  
ATOM   1153  HG1 THR    59     -22.069 -12.453   0.589  0.00  0.00           H  
ATOM   1154 HG21 THR    59     -19.859 -14.207  -0.512  0.00  0.00           H  
ATOM   1155 HG22 THR    59     -18.400 -13.288  -0.362  0.00  0.00           H  
ATOM   1156 HG23 THR    59     -18.986 -14.291   1.053  0.00  0.00           H  
ATOM   1157  N   HIE    60     -17.268 -11.594   1.811  0.00  0.00           N  
ATOM   1158  CA  HIE    60     -15.878 -11.447   1.438  0.00  0.00           C  
ATOM   1159  C   HIE    60     -15.337  -9.984   1.538  0.00  0.00           C  
ATOM   1160  O   HIE    60     -15.222  -9.354   0.497  0.00  0.00           O  
ATOM   1161  CB  HIE    60     -15.554 -12.122   0.104  0.00  0.00           C  
ATOM   1162  CG  HIE    60     -14.029 -12.408  -0.125  0.00  0.00           C  
ATOM   1163  CD2 HIE    60     -13.004 -12.378   0.737  0.00  0.00           C  
ATOM   1164  ND1 HIE    60     -13.505 -12.624  -1.393  0.00  0.00           N  
ATOM   1165  CE1 HIE    60     -12.179 -12.675  -1.212  0.00  0.00           C  
ATOM   1166  NE2 HIE    60     -11.841 -12.494   0.051  0.00  0.00           N  
ATOM   1167  H   HIE    60     -17.456 -12.320   2.487  0.00  0.00           H  
ATOM   1168  HA  HIE    60     -15.384 -12.152   2.106  0.00  0.00           H  
ATOM   1169  HB2 HIE    60     -16.024 -13.105   0.100  0.00  0.00           H  
ATOM   1170  HB3 HIE    60     -15.987 -11.589  -0.743  0.00  0.00           H  
ATOM   1171  HD2 HIE    60     -13.093 -12.297   1.811  0.00  0.00           H  
ATOM   1172  HE1 HIE    60     -11.420 -12.872  -1.954  0.00  0.00           H  
ATOM   1173  HE2 HIE    60     -10.877 -12.426   0.345  0.00  0.00           H  
HETATM 1174  O   T3P    60     -14.342  -1.787  25.015  0.00  0.00           O  
HETATM 1175  H1  T3P    60     -13.501  -2.209  25.190  0.00  0.00           H  
HETATM 1176  H2  T3P    60     -14.409  -1.772  24.060  0.00  0.00           H  
ATOM   1177  N   PRO    61     -15.047  -9.545   2.756  0.00  0.00           N  
ATOM   1178  CA  PRO    61     -14.327  -8.190   2.918  0.00  0.00           C  
ATOM   1179  C   PRO    61     -12.920  -8.022   2.361  0.00  0.00           C  
ATOM   1180  O   PRO    61     -12.325  -8.992   1.942  0.00  0.00           O  
ATOM   1181  CB  PRO    61     -14.243  -8.136   4.447  0.00  0.00           C  
ATOM   1182  CG  PRO    61     -15.460  -8.925   4.979  0.00  0.00           C  
ATOM   1183  CD  PRO    61     -15.572 -10.102   4.001  0.00  0.00           C  
ATOM   1184  HA  PRO    61     -14.967  -7.380   2.567  0.00  0.00           H  
ATOM   1185  HB2 PRO    61     -13.321  -8.691   4.625  0.00  0.00           H  
ATOM   1186  HB3 PRO    61     -14.170  -7.137   4.876  0.00  0.00           H  
ATOM   1187  HG2 PRO    61     -15.229  -9.235   5.998  0.00  0.00           H  
ATOM   1188  HG3 PRO    61     -16.318  -8.253   4.990  0.00  0.00           H  
ATOM   1189  HD2 PRO    61     -15.024 -10.975   4.355  0.00  0.00           H  
ATOM   1190  HD3 PRO    61     -16.583 -10.493   3.887  0.00  0.00           H  
HETATM 1191  O   T3P    61     -10.405 -15.901  38.780  0.00  0.00           O  
HETATM 1192  H1  T3P    61     -11.229 -15.423  38.876  0.00  0.00           H  
HETATM 1193  H2  T3P    61     -10.664 -16.764  38.458  0.00  0.00           H  
ATOM   1194  N   PRO    62     -12.374  -6.784   2.361  0.00  0.00           N  
ATOM   1195  CA  PRO    62     -13.093  -5.507   2.418  0.00  0.00           C  
ATOM   1196  C   PRO    62     -13.958  -5.162   1.225  0.00  0.00           C  
ATOM   1197  O   PRO    62     -13.683  -5.544   0.078  0.00  0.00           O  
ATOM   1198  CB  PRO    62     -12.023  -4.457   2.689  0.00  0.00           C  
ATOM   1199  CG  PRO    62     -10.806  -5.224   3.064  0.00  0.00           C  
ATOM   1200  CD  PRO    62     -10.943  -6.511   2.272  0.00  0.00           C  
ATOM   1201  HA  PRO    62     -13.811  -5.643   3.226  0.00  0.00           H  
ATOM   1202  HB2 PRO    62     -11.766  -4.008   1.729  0.00  0.00           H  
ATOM   1203  HB3 PRO    62     -12.308  -3.576   3.264  0.00  0.00           H  
ATOM   1204  HG2 PRO    62      -9.840  -4.723   2.997  0.00  0.00           H  
ATOM   1205  HG3 PRO    62     -11.003  -5.435   4.116  0.00  0.00           H  
ATOM   1206  HD2 PRO    62     -10.550  -6.223   1.297  0.00  0.00           H  
ATOM   1207  HD3 PRO    62     -10.381  -7.255   2.836  0.00  0.00           H  
HETATM 1208  O   T3P    62      -1.295  -2.427  15.743  0.00  0.00           O  
HETATM 1209  H1  T3P    62      -0.449  -2.155  15.389  0.00  0.00           H  
HETATM 1210  H2  T3P    62      -1.090  -3.170  16.311  0.00  0.00           H  
ATOM   1211  N   PHE    63     -14.951  -4.286   1.556  0.00  0.00           N  
ATOM   1212  CA  PHE    63     -15.768  -3.513   0.542  0.00  0.00           C  
ATOM   1213  C   PHE    63     -16.238  -2.082   1.022  0.00  0.00           C  
ATOM   1214  O   PHE    63     -16.293  -1.947   2.234  0.00  0.00           O  
ATOM   1215  CB  PHE    63     -16.882  -4.412  -0.120  0.00  0.00           C  
ATOM   1216  CG  PHE    63     -17.772  -5.009   0.837  0.00  0.00           C  
ATOM   1217  CD1 PHE    63     -18.910  -4.312   1.267  0.00  0.00           C  
ATOM   1218  CD2 PHE    63     -17.373  -6.214   1.518  0.00  0.00           C  
ATOM   1219  CE1 PHE    63     -19.619  -4.824   2.391  0.00  0.00           C  
ATOM   1220  CE2 PHE    63     -18.149  -6.819   2.533  0.00  0.00           C  
ATOM   1221  CZ  PHE    63     -19.342  -6.124   2.887  0.00  0.00           C  
ATOM   1222  H   PHE    63     -15.057  -3.928   2.495  0.00  0.00           H  
ATOM   1223  HA  PHE    63     -15.064  -3.321  -0.268  0.00  0.00           H  
ATOM   1224  HB2 PHE    63     -17.549  -3.842  -0.767  0.00  0.00           H  
ATOM   1225  HB3 PHE    63     -16.447  -5.196  -0.740  0.00  0.00           H  
ATOM   1226  HD1 PHE    63     -19.126  -3.411   0.713  0.00  0.00           H  
ATOM   1227  HD2 PHE    63     -16.434  -6.627   1.179  0.00  0.00           H  
ATOM   1228  HE1 PHE    63     -20.514  -4.284   2.660  0.00  0.00           H  
ATOM   1229  HE2 PHE    63     -17.926  -7.718   3.088  0.00  0.00           H  
ATOM   1230  HZ  PHE    63     -19.901  -6.625   3.664  0.00  0.00           H  
HETATM 1231  O   T3P    63     -12.198  32.684  28.062  0.00  0.00           O  
HETATM 1232  H1  T3P    63     -12.671  33.361  28.546  0.00  0.00           H  
HETATM 1233  H2  T3P    63     -12.827  32.370  27.413  0.00  0.00           H  
ATOM   1234  N   LEU    64     -16.580  -1.178   0.127  0.00  0.00           N  
ATOM   1235  CA  LEU    64     -17.295   0.020   0.455  0.00  0.00           C  
ATOM   1236  C   LEU    64     -18.765  -0.231   0.006  0.00  0.00           C  
ATOM   1237  O   LEU    64     -18.938  -1.056  -0.911  0.00  0.00           O  
ATOM   1238  CB  LEU    64     -16.666   1.250  -0.290  0.00  0.00           C  
ATOM   1239  CG  LEU    64     -16.966   2.624   0.268  0.00  0.00           C  
ATOM   1240  CD1 LEU    64     -15.654   3.412   0.515  0.00  0.00           C  
ATOM   1241  CD2 LEU    64     -18.001   3.326  -0.567  0.00  0.00           C  
ATOM   1242  H   LEU    64     -16.761  -1.499  -0.813  0.00  0.00           H  
ATOM   1243  HA  LEU    64     -17.267   0.212   1.527  0.00  0.00           H  
ATOM   1244  HB2 LEU    64     -15.669   1.017   0.085  0.00  0.00           H  
ATOM   1245  HB3 LEU    64     -16.681   1.222  -1.379  0.00  0.00           H  
ATOM   1246  HG  LEU    64     -17.398   2.501   1.261  0.00  0.00           H  
ATOM   1247 HD11 LEU    64     -14.861   3.021  -0.123  0.00  0.00           H  
ATOM   1248 HD12 LEU    64     -15.769   4.480   0.328  0.00  0.00           H  
ATOM   1249 HD13 LEU    64     -15.435   3.279   1.574  0.00  0.00           H  
ATOM   1250 HD21 LEU    64     -18.296   2.803  -1.476  0.00  0.00           H  
ATOM   1251 HD22 LEU    64     -18.853   3.683   0.011  0.00  0.00           H  
ATOM   1252 HD23 LEU    64     -17.630   4.213  -1.082  0.00  0.00           H  
HETATM 1253  O   T3P    64     -28.488 -19.747  30.855  0.00  0.00           O  
HETATM 1254  H1  T3P    64     -28.663 -19.135  30.140  0.00  0.00           H  
HETATM 1255  H2  T3P    64     -28.762 -20.598  30.514  0.00  0.00           H  
HETATM 1256  O   T3P    65      21.088  33.350  -7.690  0.00  0.00           O  
HETATM 1257  H1  T3P    65      20.432  33.103  -8.341  0.00  0.00           H  
HETATM 1258  H2  T3P    65      21.389  34.214  -7.969  0.00  0.00           H  
ATOM   1259  N   THR    65     -19.761   0.454   0.564  0.00  0.00           N  
ATOM   1260  CA  THR    65     -21.149   0.480   0.104  0.00  0.00           C  
ATOM   1261  C   THR    65     -21.675   1.915   0.098  0.00  0.00           C  
ATOM   1262  O   THR    65     -21.486   2.655   1.076  0.00  0.00           O  
ATOM   1263  CB  THR    65     -22.069  -0.368   1.091  0.00  0.00           C  
ATOM   1264  CG2 THR    65     -23.519  -0.516   0.523  0.00  0.00           C  
ATOM   1265  OG1 THR    65     -21.637  -1.739   1.104  0.00  0.00           O  
ATOM   1266  H   THR    65     -19.426   1.145   1.220  0.00  0.00           H  
ATOM   1267  HA  THR    65     -21.184   0.004  -0.875  0.00  0.00           H  
ATOM   1268  HB  THR    65     -22.072   0.104   2.073  0.00  0.00           H  
ATOM   1269  HG1 THR    65     -20.680  -1.778   1.171  0.00  0.00           H  
ATOM   1270 HG21 THR    65     -24.130  -1.228   1.078  0.00  0.00           H  
ATOM   1271 HG22 THR    65     -24.091   0.405   0.631  0.00  0.00           H  
ATOM   1272 HG23 THR    65     -23.456  -0.766  -0.536  0.00  0.00           H  
ATOM   1273  N   PHE    66     -22.136   2.425  -1.075  0.00  0.00           N  
ATOM   1274  CA  PHE    66     -22.495   3.773  -1.290  0.00  0.00           C  
ATOM   1275  C   PHE    66     -24.052   3.736  -1.663  0.00  0.00           C  
ATOM   1276  O   PHE    66     -24.362   3.355  -2.838  0.00  0.00           O  
ATOM   1277  CB  PHE    66     -21.559   4.443  -2.348  0.00  0.00           C  
ATOM   1278  CG  PHE    66     -21.728   5.973  -2.347  0.00  0.00           C  
ATOM   1279  CD1 PHE    66     -21.412   6.799  -1.215  0.00  0.00           C  
ATOM   1280  CD2 PHE    66     -22.086   6.619  -3.547  0.00  0.00           C  
ATOM   1281  CE1 PHE    66     -21.293   8.169  -1.425  0.00  0.00           C  
ATOM   1282  CE2 PHE    66     -22.231   7.985  -3.630  0.00  0.00           C  
ATOM   1283  CZ  PHE    66     -21.741   8.814  -2.581  0.00  0.00           C  
ATOM   1284  H   PHE    66     -22.383   1.837  -1.858  0.00  0.00           H  
ATOM   1285  HA  PHE    66     -22.298   4.377  -0.404  0.00  0.00           H  
ATOM   1286  HB2 PHE    66     -20.512   4.353  -2.062  0.00  0.00           H  
ATOM   1287  HB3 PHE    66     -21.705   3.945  -3.307  0.00  0.00           H  
ATOM   1288  HD1 PHE    66     -21.035   6.381  -0.293  0.00  0.00           H  
ATOM   1289  HD2 PHE    66     -22.148   5.971  -4.409  0.00  0.00           H  
ATOM   1290  HE1 PHE    66     -21.008   8.797  -0.594  0.00  0.00           H  
ATOM   1291  HE2 PHE    66     -22.501   8.466  -4.559  0.00  0.00           H  
ATOM   1292  HZ  PHE    66     -21.747   9.893  -2.631  0.00  0.00           H  
HETATM 1293  O   T3P    66       1.822  25.605  22.528  0.00  0.00           O  
HETATM 1294  H1  T3P    66       1.837  24.927  23.203  0.00  0.00           H  
HETATM 1295  H2  T3P    66       1.156  25.311  21.907  0.00  0.00           H  
ATOM   1296  N   ASN    67     -24.986   4.121  -0.730  0.00  0.00           N  
ATOM   1297  CA  ASN    67     -26.395   4.242  -1.065  0.00  0.00           C  
ATOM   1298  C   ASN    67     -27.074   2.968  -1.661  0.00  0.00           C  
ATOM   1299  O   ASN    67     -27.585   2.958  -2.783  0.00  0.00           O  
ATOM   1300  CB  ASN    67     -26.754   5.479  -1.875  0.00  0.00           C  
ATOM   1301  CG  ASN    67     -26.110   6.772  -1.359  0.00  0.00           C  
ATOM   1302  ND2 ASN    67     -25.671   7.604  -2.243  0.00  0.00           N  
ATOM   1303  OD1 ASN    67     -26.002   7.043  -0.181  0.00  0.00           O  
ATOM   1304  H   ASN    67     -24.773   4.323   0.236  0.00  0.00           H  
ATOM   1305  HA  ASN    67     -26.841   4.308  -0.073  0.00  0.00           H  
ATOM   1306  HB2 ASN    67     -26.317   5.301  -2.858  0.00  0.00           H  
ATOM   1307  HB3 ASN    67     -27.832   5.626  -1.942  0.00  0.00           H  
ATOM   1308 HD21 ASN    67     -25.732   7.463  -3.241  0.00  0.00           H  
ATOM   1309 HD22 ASN    67     -25.578   8.572  -1.968  0.00  0.00           H  
HETATM 1310  O   T3P    67     -14.204  20.336   5.324  0.00  0.00           O  
HETATM 1311  H1  T3P    67     -13.776  19.923   6.073  0.00  0.00           H  
HETATM 1312  H2  T3P    67     -14.108  19.703   4.613  0.00  0.00           H  
ATOM   1313  N   GLY    68     -26.965   1.818  -0.965  0.00  1.27           N  
ATOM   1314  CA  GLY    68     -27.343   0.528  -1.504  0.00  1.27           C  
ATOM   1315  C   GLY    68     -26.614  -0.122  -2.641  0.00  1.27           C  
ATOM   1316  O   GLY    68     -27.033  -1.324  -2.935  0.00  1.27           O  
ATOM   1317  H   GLY    68     -26.367   1.809  -0.151  0.00  1.27           H  
ATOM   1318  HA2 GLY    68     -27.370  -0.185  -0.679  0.00  1.27           H  
ATOM   1319  HA3 GLY    68     -28.327   0.674  -1.951  0.00  1.27           H  
HETATM 1320  O   T3P    68      -5.616  -4.923  31.097  0.00  0.00           O  
HETATM 1321  H1  T3P    68      -5.040  -4.274  31.501  0.00  0.00           H  
HETATM 1322  H2  T3P    68      -6.067  -4.445  30.401  0.00  0.00           H  
ATOM   1323  N   ASP    69     -25.537   0.459  -3.137  0.00  0.37           N  
ATOM   1324  CA  ASP    69     -24.703  -0.068  -4.275  0.00  0.37           C  
ATOM   1325  C   ASP    69     -23.372  -0.450  -3.713  0.00  0.37           C  
ATOM   1326  O   ASP    69     -22.609   0.459  -3.261  0.00  0.37           O  
ATOM   1327  CB  ASP    69     -24.385   0.929  -5.457  0.00  0.37           C  
ATOM   1328  CG  ASP    69     -23.670   0.324  -6.657  0.00  0.37           C  
ATOM   1329  OD1 ASP    69     -23.994  -0.850  -6.967  0.00  0.37           O  
ATOM   1330  OD2 ASP    69     -22.983   1.057  -7.423  0.00  0.37           O1-
ATOM   1331  H   ASP    69     -25.394   1.441  -2.948  0.00  0.37           H  
ATOM   1332  HA  ASP    69     -25.212  -0.932  -4.702  0.00  0.37           H  
ATOM   1333  HB2 ASP    69     -25.328   1.405  -5.725  0.00  0.37           H  
ATOM   1334  HB3 ASP    69     -23.822   1.802  -5.125  0.00  0.37           H  
HETATM 1335  O   T3P    69     -13.000  12.606  33.762  0.00  0.00           O  
HETATM 1336  H1  T3P    69     -13.046  13.278  34.441  0.00  0.00           H  
HETATM 1337  H2  T3P    69     -12.308  12.014  34.056  0.00  0.00           H  
HETATM 1338  O   T3P    70     -15.291   9.554 -39.888  0.00  0.00           O  
HETATM 1339  H1  T3P    70     -15.211  10.419 -40.290  0.00  0.00           H  
HETATM 1340  H2  T3P    70     -14.628   9.023 -40.329  0.00  0.00           H  
ATOM   1341  N   VAL    70     -23.154  -1.789  -3.569  0.00  2.48           N  
ATOM   1342  CA  VAL    70     -21.954  -2.368  -3.060  0.00  2.48           C  
ATOM   1343  C   VAL    70     -20.821  -2.259  -4.137  0.00  2.48           C  
ATOM   1344  O   VAL    70     -21.103  -2.435  -5.325  0.00  2.48           O  
ATOM   1345  CB  VAL    70     -22.074  -3.872  -2.676  0.00  2.48           C  
ATOM   1346  CG1 VAL    70     -22.393  -4.958  -3.799  0.00  2.48           C  
ATOM   1347  CG2 VAL    70     -20.887  -4.358  -1.772  0.00  2.48           C  
ATOM   1348  H   VAL    70     -23.733  -2.402  -4.125  0.00  2.48           H  
ATOM   1349  HA  VAL    70     -21.612  -1.793  -2.200  0.00  2.48           H  
ATOM   1350  HB  VAL    70     -22.966  -3.899  -2.049  0.00  2.48           H  
ATOM   1351 HG11 VAL    70     -21.668  -5.001  -4.611  0.00  2.48           H  
ATOM   1352 HG12 VAL    70     -22.400  -5.988  -3.443  0.00  2.48           H  
ATOM   1353 HG13 VAL    70     -23.401  -4.770  -4.170  0.00  2.48           H  
ATOM   1354 HG21 VAL    70     -19.982  -4.503  -2.362  0.00  2.48           H  
ATOM   1355 HG22 VAL    70     -20.655  -3.474  -1.178  0.00  2.48           H  
ATOM   1356 HG23 VAL    70     -21.124  -5.155  -1.068  0.00  2.48           H  
ATOM   1357  N   LYS    71     -19.637  -1.922  -3.699  0.00  0.00           N  
ATOM   1358  CA  LYS    71     -18.493  -1.793  -4.558  0.00  0.00           C  
ATOM   1359  C   LYS    71     -17.549  -2.948  -4.162  0.00  0.00           C  
ATOM   1360  O   LYS    71     -17.011  -2.812  -3.082  0.00  0.00           O  
ATOM   1361  CB  LYS    71     -17.852  -0.346  -4.436  0.00  0.00           C  
ATOM   1362  CG  LYS    71     -18.648   0.980  -4.725  0.00  0.00           C  
ATOM   1363  CD  LYS    71     -19.236   1.066  -6.177  0.00  0.00           C  
ATOM   1364  CE  LYS    71     -19.978   2.398  -6.424  0.00  0.00           C  
ATOM   1365  NZ  LYS    71     -20.476   2.649  -7.786  0.00  0.00           N1+
ATOM   1366  H   LYS    71     -19.412  -1.790  -2.724  0.00  0.00           H  
ATOM   1367  HA  LYS    71     -18.766  -1.918  -5.606  0.00  0.00           H  
ATOM   1368  HB2 LYS    71     -17.530  -0.195  -3.405  0.00  0.00           H  
ATOM   1369  HB3 LYS    71     -16.998  -0.433  -5.107  0.00  0.00           H  
ATOM   1370  HG2 LYS    71     -19.408   1.156  -3.963  0.00  0.00           H  
ATOM   1371  HG3 LYS    71     -17.974   1.831  -4.622  0.00  0.00           H  
ATOM   1372  HD2 LYS    71     -18.426   1.027  -6.905  0.00  0.00           H  
ATOM   1373  HD3 LYS    71     -19.968   0.272  -6.321  0.00  0.00           H  
ATOM   1374  HE2 LYS    71     -20.910   2.492  -5.867  0.00  0.00           H  
ATOM   1375  HE3 LYS    71     -19.415   3.224  -5.991  0.00  0.00           H  
ATOM   1376  HZ1 LYS    71     -19.878   2.574  -8.596  0.00  0.00           H  
ATOM   1377  HZ2 LYS    71     -21.239   1.990  -7.724  0.00  0.00           H  
ATOM   1378  HZ3 LYS    71     -20.929   3.542  -7.921  0.00  0.00           H  
HETATM 1379  O   T3P    71       3.197  44.228   7.701  0.00  0.00           O  
HETATM 1380  H1  T3P    71       4.011  43.730   7.778  0.00  0.00           H  
HETATM 1381  H2  T3P    71       3.475  45.098   7.415  0.00  0.00           H  
HETATM 1382  O   T3P    72      -2.085 -13.026  42.313  0.00  0.00           O  
HETATM 1383  H1  T3P    72      -2.780 -13.594  42.647  0.00  0.00           H  
HETATM 1384  H2  T3P    72      -1.908 -12.417  43.029  0.00  0.00           H  
ATOM   1385  N   THR    72     -17.487  -4.098  -4.876  0.00  0.00           N  
ATOM   1386  CA  THR    72     -16.757  -5.251  -4.414  0.00  0.00           C  
ATOM   1387  C   THR    72     -15.266  -5.235  -4.876  0.00  0.00           C  
ATOM   1388  O   THR    72     -14.413  -5.673  -4.078  0.00  0.00           O  
ATOM   1389  CB  THR    72     -17.368  -6.597  -4.966  0.00  0.00           C  
ATOM   1390  CG2 THR    72     -18.860  -6.683  -4.401  0.00  0.00           C  
ATOM   1391  OG1 THR    72     -17.602  -6.577  -6.378  0.00  0.00           O  
ATOM   1392  H   THR    72     -17.895  -3.979  -5.792  0.00  0.00           H  
ATOM   1393  HA  THR    72     -16.896  -5.341  -3.337  0.00  0.00           H  
ATOM   1394  HB  THR    72     -16.740  -7.410  -4.602  0.00  0.00           H  
ATOM   1395  HG1 THR    72     -16.716  -6.750  -6.704  0.00  0.00           H  
ATOM   1396 HG21 THR    72     -19.429  -7.554  -4.728  0.00  0.00           H  
ATOM   1397 HG22 THR    72     -18.774  -6.677  -3.314  0.00  0.00           H  
ATOM   1398 HG23 THR    72     -19.439  -5.798  -4.664  0.00  0.00           H  
ATOM   1399  N   ASP    73     -14.959  -4.606  -5.984  0.00  0.00           N  
ATOM   1400  CA  ASP    73     -13.576  -4.486  -6.427  0.00  0.00           C  
ATOM   1401  C   ASP    73     -12.988  -3.162  -5.787  0.00  0.00           C  
ATOM   1402  O   ASP    73     -13.321  -2.033  -6.145  0.00  0.00           O  
ATOM   1403  CB  ASP    73     -13.649  -4.466  -7.948  0.00  0.00           C  
ATOM   1404  CG  ASP    73     -12.292  -4.252  -8.656  0.00  0.00           C  
ATOM   1405  OD1 ASP    73     -12.274  -4.041  -9.867  0.00  0.00           O  
ATOM   1406  OD2 ASP    73     -11.254  -4.463  -7.994  0.00  0.00           O1-
ATOM   1407  H   ASP    73     -15.653  -4.035  -6.445  0.00  0.00           H  
ATOM   1408  HA  ASP    73     -12.977  -5.342  -6.115  0.00  0.00           H  
ATOM   1409  HB2 ASP    73     -14.015  -5.431  -8.299  0.00  0.00           H  
ATOM   1410  HB3 ASP    73     -14.337  -3.745  -8.389  0.00  0.00           H  
HETATM 1411  O   T3P    73       1.301  46.820  -9.648  0.00  0.00           O  
HETATM 1412  H1  T3P    73       0.504  46.694  -9.133  0.00  0.00           H  
HETATM 1413  H2  T3P    73       1.545  45.939  -9.932  0.00  0.00           H  
HETATM 1414  O   T3P    74       9.477 -24.229 -17.063  0.00  0.00           O  
HETATM 1415  H1  T3P    74       9.438 -23.285 -17.213  0.00  0.00           H  
HETATM 1416  H2  T3P    74       8.592 -24.465 -16.787  0.00  0.00           H  
ATOM   1417  N   VAL    74     -12.106  -3.296  -4.777  0.00  0.00           N  
ATOM   1418  CA  VAL    74     -11.342  -2.208  -4.214  0.00  0.00           C  
ATOM   1419  C   VAL    74     -10.613  -1.303  -5.219  0.00  0.00           C  
ATOM   1420  O   VAL    74     -10.644  -0.058  -5.004  0.00  0.00           O  
ATOM   1421  CB  VAL    74     -10.242  -2.813  -3.240  0.00  0.00           C  
ATOM   1422  CG1 VAL    74     -10.910  -3.379  -1.947  0.00  0.00           C  
ATOM   1423  CG2 VAL    74      -9.235  -3.754  -3.854  0.00  0.00           C  
ATOM   1424  H   VAL    74     -11.987  -4.137  -4.231  0.00  0.00           H  
ATOM   1425  HA  VAL    74     -12.049  -1.640  -3.608  0.00  0.00           H  
ATOM   1426  HB  VAL    74      -9.716  -1.938  -2.858  0.00  0.00           H  
ATOM   1427 HG11 VAL    74     -11.306  -4.394  -1.958  0.00  0.00           H  
ATOM   1428 HG12 VAL    74     -10.140  -3.460  -1.179  0.00  0.00           H  
ATOM   1429 HG13 VAL    74     -11.678  -2.637  -1.730  0.00  0.00           H  
ATOM   1430 HG21 VAL    74      -9.659  -4.741  -4.038  0.00  0.00           H  
ATOM   1431 HG22 VAL    74      -8.741  -3.312  -4.720  0.00  0.00           H  
ATOM   1432 HG23 VAL    74      -8.343  -3.865  -3.237  0.00  0.00           H  
ATOM   1433  N   ASN    75     -10.011  -1.851  -6.265  0.00  0.00           N  
ATOM   1434  CA  ASN    75      -9.436  -1.204  -7.399  0.00  0.00           C  
ATOM   1435  C   ASN    75     -10.336  -0.202  -7.971  0.00  0.00           C  
ATOM   1436  O   ASN    75      -9.870   0.875  -8.345  0.00  0.00           O  
ATOM   1437  CB  ASN    75      -8.909  -2.230  -8.431  0.00  0.00           C  
ATOM   1438  CG  ASN    75      -7.961  -3.247  -7.879  0.00  0.00           C  
ATOM   1439  ND2 ASN    75      -8.458  -4.417  -7.476  0.00  0.00           N  
ATOM   1440  OD1 ASN    75      -6.787  -2.974  -7.726  0.00  0.00           O  
ATOM   1441  H   ASN    75     -10.095  -2.851  -6.380  0.00  0.00           H  
ATOM   1442  HA  ASN    75      -8.634  -0.617  -6.951  0.00  0.00           H  
ATOM   1443  HB2 ASN    75      -9.703  -2.699  -9.012  0.00  0.00           H  
ATOM   1444  HB3 ASN    75      -8.333  -1.642  -9.145  0.00  0.00           H  
ATOM   1445 HD21 ASN    75      -9.391  -4.749  -7.674  0.00  0.00           H  
ATOM   1446 HD22 ASN    75      -7.964  -5.018  -6.832  0.00  0.00           H  
HETATM 1447  O   T3P    75      29.431  13.403  13.657  0.00  0.00           O  
HETATM 1448  H1  T3P    75      28.572  13.636  13.304  0.00  0.00           H  
HETATM 1449  H2  T3P    75      29.452  12.447  13.625  0.00  0.00           H  
ATOM   1450  N   LYS    76     -11.629  -0.601  -8.200  0.00  0.00           N  
ATOM   1451  CA  LYS    76     -12.657   0.264  -8.803  0.00  0.00           C  
ATOM   1452  C   LYS    76     -13.026   1.309  -7.718  0.00  0.00           C  
ATOM   1453  O   LYS    76     -13.258   2.412  -8.174  0.00  0.00           O  
ATOM   1454  CB  LYS    76     -13.873  -0.550  -9.363  0.00  0.00           C  
ATOM   1455  CG  LYS    76     -14.981   0.414 -10.023  0.00  0.00           C  
ATOM   1456  CD  LYS    76     -14.582   1.151 -11.265  0.00  0.00           C  
ATOM   1457  CE  LYS    76     -15.296   2.503 -11.444  0.00  0.00           C  
ATOM   1458  NZ  LYS    76     -14.647   3.291 -12.519  0.00  0.00           N1+
ATOM   1459  H   LYS    76     -11.974  -1.515  -7.944  0.00  0.00           H  
ATOM   1460  HA  LYS    76     -12.168   0.650  -9.697  0.00  0.00           H  
ATOM   1461  HB2 LYS    76     -13.686  -1.357 -10.071  0.00  0.00           H  
ATOM   1462  HB3 LYS    76     -14.350  -0.970  -8.478  0.00  0.00           H  
ATOM   1463  HG2 LYS    76     -15.808  -0.211 -10.358  0.00  0.00           H  
ATOM   1464  HG3 LYS    76     -15.312   1.096  -9.240  0.00  0.00           H  
ATOM   1465  HD2 LYS    76     -13.505   1.312 -11.316  0.00  0.00           H  
ATOM   1466  HD3 LYS    76     -14.784   0.521 -12.132  0.00  0.00           H  
ATOM   1467  HE2 LYS    76     -16.351   2.342 -11.667  0.00  0.00           H  
ATOM   1468  HE3 LYS    76     -15.157   2.988 -10.477  0.00  0.00           H  
ATOM   1469  HZ1 LYS    76     -14.948   4.255 -12.542  0.00  0.00           H  
ATOM   1470  HZ2 LYS    76     -13.642   3.228 -12.439  0.00  0.00           H  
ATOM   1471  HZ3 LYS    76     -14.719   2.837 -13.418  0.00  0.00           H  
HETATM 1472  O   T3P    76      26.381  24.057 -25.188  0.00  0.00           O  
HETATM 1473  H1  T3P    76      25.471  23.972 -24.904  0.00  0.00           H  
HETATM 1474  H2  T3P    76      26.755  24.714 -24.601  0.00  0.00           H  
ATOM   1475  N   ILE    77     -13.010   1.009  -6.430  0.00  0.00           N  
ATOM   1476  CA  ILE    77     -13.235   2.106  -5.419  0.00  0.00           C  
ATOM   1477  C   ILE    77     -12.220   3.280  -5.455  0.00  0.00           C  
ATOM   1478  O   ILE    77     -12.575   4.441  -5.295  0.00  0.00           O  
ATOM   1479  CB  ILE    77     -13.376   1.526  -3.987  0.00  0.00           C  
ATOM   1480  CG1 ILE    77     -14.622   0.630  -3.881  0.00  0.00           C  
ATOM   1481  CG2 ILE    77     -13.237   2.578  -2.823  0.00  0.00           C  
ATOM   1482  CD1 ILE    77     -14.536  -0.437  -2.722  0.00  0.00           C  
ATOM   1483  H   ILE    77     -12.940   0.066  -6.076  0.00  0.00           H  
ATOM   1484  HA  ILE    77     -14.190   2.554  -5.692  0.00  0.00           H  
ATOM   1485  HB  ILE    77     -12.526   0.895  -3.728  0.00  0.00           H  
ATOM   1486 HG12 ILE    77     -15.545   1.198  -3.770  0.00  0.00           H  
ATOM   1487 HG13 ILE    77     -14.719   0.082  -4.818  0.00  0.00           H  
ATOM   1488 HG21 ILE    77     -12.255   2.964  -2.552  0.00  0.00           H  
ATOM   1489 HG22 ILE    77     -13.919   3.376  -3.119  0.00  0.00           H  
ATOM   1490 HG23 ILE    77     -13.611   2.120  -1.908  0.00  0.00           H  
ATOM   1491 HD11 ILE    77     -15.462  -0.945  -2.453  0.00  0.00           H  
ATOM   1492 HD12 ILE    77     -14.024  -1.304  -3.139  0.00  0.00           H  
ATOM   1493 HD13 ILE    77     -13.921  -0.108  -1.884  0.00  0.00           H  
HETATM 1494  O   T3P    77     -17.757   8.919 -14.076  0.00  0.00           O  
HETATM 1495  H1  T3P    77     -18.029   8.842 -13.162  0.00  0.00           H  
HETATM 1496  H2  T3P    77     -17.098   9.613 -14.073  0.00  0.00           H  
ATOM   1497  N   GLU    78     -11.009   2.947  -5.923  0.00  0.00           N  
ATOM   1498  CA  GLU    78      -9.906   3.883  -6.067  0.00  0.00           C  
ATOM   1499  C   GLU    78     -10.218   4.939  -7.175  0.00  0.00           C  
ATOM   1500  O   GLU    78     -10.153   6.141  -6.955  0.00  0.00           O  
ATOM   1501  CB  GLU    78      -8.586   3.154  -6.328  0.00  0.00           C  
ATOM   1502  CG  GLU    78      -8.236   2.165  -5.235  0.00  0.00           C  
ATOM   1503  CD  GLU    78      -6.794   1.606  -5.394  0.00  0.00           C  
ATOM   1504  OE1 GLU    78      -6.242   1.398  -6.516  0.00  0.00           O  
ATOM   1505  OE2 GLU    78      -6.282   1.234  -4.311  0.00  0.00           O1-
ATOM   1506  H   GLU    78     -10.820   1.965  -6.060  0.00  0.00           H  
ATOM   1507  HA  GLU    78      -9.892   4.321  -5.069  0.00  0.00           H  
ATOM   1508  HB2 GLU    78      -8.489   2.777  -7.346  0.00  0.00           H  
ATOM   1509  HB3 GLU    78      -7.820   3.923  -6.430  0.00  0.00           H  
ATOM   1510  HG2 GLU    78      -8.463   2.533  -4.234  0.00  0.00           H  
ATOM   1511  HG3 GLU    78      -8.912   1.326  -5.399  0.00  0.00           H  
HETATM 1512  O   T3P    78      -6.718 -52.736 -19.373  0.00  0.00           O  
HETATM 1513  H1  T3P    78      -6.294 -51.912 -19.132  0.00  0.00           H  
HETATM 1514  H2  T3P    78      -7.572 -52.475 -19.717  0.00  0.00           H  
ATOM   1515  N   GLU    79     -10.685   4.408  -8.338  0.00  0.00           N  
ATOM   1516  CA  GLU    79     -11.251   5.137  -9.512  0.00  0.00           C  
ATOM   1517  C   GLU    79     -12.579   5.848  -9.225  0.00  0.00           C  
ATOM   1518  O   GLU    79     -12.803   7.021  -9.608  0.00  0.00           O  
ATOM   1519  CB  GLU    79     -11.434   4.142 -10.665  0.00  0.00           C  
ATOM   1520  CG  GLU    79     -10.275   3.219 -11.056  0.00  0.00           C  
ATOM   1521  CD  GLU    79     -10.657   2.244 -12.201  0.00  0.00           C  
ATOM   1522  OE1 GLU    79     -11.583   2.554 -12.961  0.00  0.00           O  
ATOM   1523  OE2 GLU    79      -9.981   1.186 -12.320  0.00  0.00           O1-
ATOM   1524  H   GLU    79     -10.625   3.405  -8.443  0.00  0.00           H  
ATOM   1525  HA  GLU    79     -10.491   5.855  -9.820  0.00  0.00           H  
ATOM   1526  HB2 GLU    79     -12.305   3.504 -10.516  0.00  0.00           H  
ATOM   1527  HB3 GLU    79     -11.689   4.726 -11.549  0.00  0.00           H  
ATOM   1528  HG2 GLU    79      -9.504   3.887 -11.438  0.00  0.00           H  
ATOM   1529  HG3 GLU    79      -9.831   2.645 -10.243  0.00  0.00           H  
HETATM 1530  O   T3P    79       4.534  -4.869 -28.956  0.00  0.00           O  
HETATM 1531  H1  T3P    79       4.535  -4.550 -29.858  0.00  0.00           H  
HETATM 1532  H2  T3P    79       5.374  -4.581 -28.599  0.00  0.00           H  
ATOM   1533  N   PHE    80     -13.544   5.161  -8.611  0.00  0.00           N  
ATOM   1534  CA  PHE    80     -14.839   5.669  -8.262  0.00  0.00           C  
ATOM   1535  C   PHE    80     -14.773   6.829  -7.340  0.00  0.00           C  
ATOM   1536  O   PHE    80     -15.477   7.822  -7.626  0.00  0.00           O  
ATOM   1537  CB  PHE    80     -15.852   4.517  -7.883  0.00  0.00           C  
ATOM   1538  CG  PHE    80     -16.922   4.737  -6.849  0.00  0.00           C  
ATOM   1539  CD1 PHE    80     -16.677   4.667  -5.449  0.00  0.00           C  
ATOM   1540  CD2 PHE    80     -18.164   5.373  -7.205  0.00  0.00           C  
ATOM   1541  CE1 PHE    80     -17.659   5.063  -4.499  0.00  0.00           C  
ATOM   1542  CE2 PHE    80     -19.037   5.880  -6.238  0.00  0.00           C  
ATOM   1543  CZ  PHE    80     -18.845   5.611  -4.905  0.00  0.00           C  
ATOM   1544  H   PHE    80     -13.215   4.338  -8.127  0.00  0.00           H  
ATOM   1545  HA  PHE    80     -15.186   6.077  -9.211  0.00  0.00           H  
ATOM   1546  HB2 PHE    80     -16.375   4.224  -8.794  0.00  0.00           H  
ATOM   1547  HB3 PHE    80     -15.288   3.682  -7.467  0.00  0.00           H  
ATOM   1548  HD1 PHE    80     -15.754   4.280  -5.043  0.00  0.00           H  
ATOM   1549  HD2 PHE    80     -18.367   5.558  -8.250  0.00  0.00           H  
ATOM   1550  HE1 PHE    80     -17.496   4.972  -3.436  0.00  0.00           H  
ATOM   1551  HE2 PHE    80     -19.942   6.393  -6.527  0.00  0.00           H  
ATOM   1552  HZ  PHE    80     -19.620   5.886  -4.206  0.00  0.00           H  
HETATM 1553  O   T3P    80      13.551  34.755  -2.755  0.00  0.00           O  
HETATM 1554  H1  T3P    80      13.275  34.171  -3.461  0.00  0.00           H  
HETATM 1555  H2  T3P    80      12.746  34.942  -2.271  0.00  0.00           H  
ATOM   1556  N   LEU    81     -13.912   6.785  -6.350  0.00  0.00           N  
ATOM   1557  CA  LEU    81     -13.615   7.864  -5.404  0.00  0.00           C  
ATOM   1558  C   LEU    81     -13.213   9.130  -6.181  0.00  0.00           C  
ATOM   1559  O   LEU    81     -13.626  10.247  -5.890  0.00  0.00           O  
ATOM   1560  CB  LEU    81     -12.606   7.536  -4.252  0.00  0.00           C  
ATOM   1561  CG  LEU    81     -13.305   6.716  -3.117  0.00  0.00           C  
ATOM   1562  CD1 LEU    81     -12.287   6.036  -2.266  0.00  0.00           C  
ATOM   1563  CD2 LEU    81     -14.338   7.586  -2.368  0.00  0.00           C  
ATOM   1564  H   LEU    81     -13.339   5.955  -6.290  0.00  0.00           H  
ATOM   1565  HA  LEU    81     -14.598   8.006  -4.956  0.00  0.00           H  
ATOM   1566  HB2 LEU    81     -11.729   7.044  -4.673  0.00  0.00           H  
ATOM   1567  HB3 LEU    81     -12.080   8.404  -3.856  0.00  0.00           H  
ATOM   1568  HG  LEU    81     -13.928   5.972  -3.614  0.00  0.00           H  
ATOM   1569 HD11 LEU    81     -12.619   5.037  -1.981  0.00  0.00           H  
ATOM   1570 HD12 LEU    81     -11.420   5.667  -2.814  0.00  0.00           H  
ATOM   1571 HD13 LEU    81     -12.090   6.556  -1.328  0.00  0.00           H  
ATOM   1572 HD21 LEU    81     -14.064   7.590  -1.313  0.00  0.00           H  
ATOM   1573 HD22 LEU    81     -14.317   8.625  -2.695  0.00  0.00           H  
ATOM   1574 HD23 LEU    81     -15.324   7.147  -2.527  0.00  0.00           H  
HETATM 1575  O   T3P    81       4.584  16.701  14.178  0.00  0.00           O  
HETATM 1576  H1  T3P    81       4.689  15.866  14.633  0.00  0.00           H  
HETATM 1577  H2  T3P    81       3.638  16.838  14.142  0.00  0.00           H  
ATOM   1578  N   GLU    82     -12.345   8.936  -7.190  0.00  0.00           N  
ATOM   1579  CA  GLU    82     -11.894   9.965  -8.069  0.00  0.00           C  
ATOM   1580  C   GLU    82     -12.962  10.525  -9.029  0.00  0.00           C  
ATOM   1581  O   GLU    82     -13.050  11.721  -9.332  0.00  0.00           O  
ATOM   1582  CB  GLU    82     -10.633   9.421  -8.896  0.00  0.00           C  
ATOM   1583  CG  GLU    82      -9.735  10.591  -9.414  0.00  0.00           C  
ATOM   1584  CD  GLU    82      -9.019  11.455  -8.369  0.00  0.00           C  
ATOM   1585  OE1 GLU    82      -8.781  10.965  -7.270  0.00  0.00           O  
ATOM   1586  OE2 GLU    82      -8.882  12.682  -8.600  0.00  0.00           O1-
ATOM   1587  H   GLU    82     -11.977   8.007  -7.340  0.00  0.00           H  
ATOM   1588  HA  GLU    82     -11.612  10.862  -7.519  0.00  0.00           H  
ATOM   1589  HB2 GLU    82      -9.987   8.794  -8.280  0.00  0.00           H  
ATOM   1590  HB3 GLU    82     -10.839   8.723  -9.707  0.00  0.00           H  
ATOM   1591  HG2 GLU    82      -8.981  10.099 -10.027  0.00  0.00           H  
ATOM   1592  HG3 GLU    82     -10.343  11.194 -10.089  0.00  0.00           H  
HETATM 1593  O   T3P    82       8.621   0.626  16.034  0.00  0.00           O  
HETATM 1594  H1  T3P    82       7.784   1.067  16.178  0.00  0.00           H  
HETATM 1595  H2  T3P    82       8.670   0.507  15.086  0.00  0.00           H  
ATOM   1596  N   GLU    83     -13.821   9.653  -9.551  0.00  0.00           N  
ATOM   1597  CA  GLU    83     -14.954   9.920 -10.473  0.00  0.00           C  
ATOM   1598  C   GLU    83     -16.095  10.765  -9.827  0.00  0.00           C  
ATOM   1599  O   GLU    83     -16.811  11.567 -10.460  0.00  0.00           O  
ATOM   1600  CB  GLU    83     -15.513   8.570 -11.076  0.00  0.00           C  
ATOM   1601  CG  GLU    83     -14.549   8.000 -12.099  0.00  0.00           C  
ATOM   1602  CD  GLU    83     -14.841   6.604 -12.500  0.00  0.00           C  
ATOM   1603  OE1 GLU    83     -15.733   5.929 -11.947  0.00  0.00           O  
ATOM   1604  OE2 GLU    83     -14.110   6.149 -13.430  0.00  0.00           O1-
ATOM   1605  H   GLU    83     -13.548   8.683  -9.480  0.00  0.00           H  
ATOM   1606  HA  GLU    83     -14.515  10.517 -11.273  0.00  0.00           H  
ATOM   1607  HB2 GLU    83     -15.698   7.784 -10.345  0.00  0.00           H  
ATOM   1608  HB3 GLU    83     -16.452   8.737 -11.604  0.00  0.00           H  
ATOM   1609  HG2 GLU    83     -14.806   8.495 -13.036  0.00  0.00           H  
ATOM   1610  HG3 GLU    83     -13.520   8.217 -11.811  0.00  0.00           H  
HETATM 1611  O   T3P    83     -16.257  18.335 -10.712  0.00  0.00           O  
HETATM 1612  H1  T3P    83     -16.954  18.253 -11.363  0.00  0.00           H  
HETATM 1613  H2  T3P    83     -15.791  19.134 -10.958  0.00  0.00           H  
HETATM 1614  O   T3P    84       1.436  -2.367  15.169  0.00  0.00           O  
HETATM 1615  H1  T3P    84       1.906  -1.727  15.704  0.00  0.00           H  
HETATM 1616  H2  T3P    84       2.117  -2.960  14.851  0.00  0.00           H  
ATOM   1617  N   THR    84     -16.259  10.454  -8.527  0.00  0.00           N  
ATOM   1618  CA  THR    84     -17.358  10.998  -7.706  0.00  0.00           C  
ATOM   1619  C   THR    84     -16.991  12.282  -6.871  0.00  0.00           C  
ATOM   1620  O   THR    84     -17.711  13.282  -6.768  0.00  0.00           O  
ATOM   1621  CB  THR    84     -17.922   9.958  -6.750  0.00  0.00           C  
ATOM   1622  CG2 THR    84     -19.257  10.321  -6.080  0.00  0.00           C  
ATOM   1623  OG1 THR    84     -18.234   8.886  -7.522  0.00  0.00           O  
ATOM   1624  H   THR    84     -15.822   9.665  -8.072  0.00  0.00           H  
ATOM   1625  HA  THR    84     -18.147  11.177  -8.436  0.00  0.00           H  
ATOM   1626  HB  THR    84     -17.212   9.507  -6.057  0.00  0.00           H  
ATOM   1627  HG1 THR    84     -17.421   8.410  -7.707  0.00  0.00           H  
ATOM   1628 HG21 THR    84     -19.711   9.458  -5.593  0.00  0.00           H  
ATOM   1629 HG22 THR    84     -19.376  11.183  -5.423  0.00  0.00           H  
ATOM   1630 HG23 THR    84     -20.010  10.543  -6.836  0.00  0.00           H  
ATOM   1631  N   LEU    85     -15.859  12.211  -6.265  0.00  0.00           N  
ATOM   1632  CA  LEU    85     -15.377  13.183  -5.305  0.00  0.00           C  
ATOM   1633  C   LEU    85     -14.236  13.918  -5.962  0.00  0.00           C  
ATOM   1634  O   LEU    85     -13.048  13.535  -5.812  0.00  0.00           O  
ATOM   1635  CB  LEU    85     -15.037  12.445  -3.960  0.00  0.00           C  
ATOM   1636  CG  LEU    85     -16.256  11.670  -3.314  0.00  0.00           C  
ATOM   1637  CD1 LEU    85     -15.699  10.860  -2.119  0.00  0.00           C  
ATOM   1638  CD2 LEU    85     -17.455  12.512  -2.968  0.00  0.00           C  
ATOM   1639  H   LEU    85     -15.315  11.368  -6.382  0.00  0.00           H  
ATOM   1640  HA  LEU    85     -16.069  13.961  -4.983  0.00  0.00           H  
ATOM   1641  HB2 LEU    85     -14.179  11.787  -4.100  0.00  0.00           H  
ATOM   1642  HB3 LEU    85     -14.720  13.276  -3.330  0.00  0.00           H  
ATOM   1643  HG  LEU    85     -16.607  10.965  -4.068  0.00  0.00           H  
ATOM   1644 HD11 LEU    85     -15.604  11.440  -1.201  0.00  0.00           H  
ATOM   1645 HD12 LEU    85     -16.284   9.972  -1.878  0.00  0.00           H  
ATOM   1646 HD13 LEU    85     -14.664  10.555  -2.268  0.00  0.00           H  
ATOM   1647 HD21 LEU    85     -18.004  12.187  -2.084  0.00  0.00           H  
ATOM   1648 HD22 LEU    85     -17.303  13.580  -2.817  0.00  0.00           H  
ATOM   1649 HD23 LEU    85     -18.198  12.518  -3.766  0.00  0.00           H  
HETATM 1650  O   T3P    85      11.688  20.697 -21.039  0.00  0.00           O  
HETATM 1651  H1  T3P    85      10.843  20.632 -21.483  0.00  0.00           H  
HETATM 1652  H2  T3P    85      11.840  21.638 -20.949  0.00  0.00           H  
HETATM 1653  O   T3P    86      -0.983 -41.981   9.711  0.00  0.00           O  
HETATM 1654  H1  T3P    86      -0.411 -42.745   9.778  0.00  0.00           H  
HETATM 1655  H2  T3P    86      -0.447 -41.318   9.275  0.00  0.00           H  
ATOM   1656  N   THR    86     -14.528  14.912  -6.799  0.00  0.00           N  
ATOM   1657  CA  THR    86     -13.556  15.679  -7.604  0.00  0.00           C  
ATOM   1658  C   THR    86     -13.283  17.032  -6.870  0.00  0.00           C  
ATOM   1659  O   THR    86     -14.028  17.445  -6.000  0.00  0.00           O  
ATOM   1660  CB  THR    86     -14.158  15.973  -9.002  0.00  0.00           C  
ATOM   1661  CG2 THR    86     -14.382  14.604  -9.829  0.00  0.00           C  
ATOM   1662  OG1 THR    86     -15.517  16.488  -8.892  0.00  0.00           O  
ATOM   1663  H   THR    86     -15.487  15.211  -6.901  0.00  0.00           H  
ATOM   1664  HA  THR    86     -12.592  15.170  -7.623  0.00  0.00           H  
ATOM   1665  HB  THR    86     -13.438  16.688  -9.401  0.00  0.00           H  
ATOM   1666  HG1 THR    86     -15.645  17.229  -9.489  0.00  0.00           H  
ATOM   1667 HG21 THR    86     -14.903  14.776 -10.771  0.00  0.00           H  
ATOM   1668 HG22 THR    86     -13.405  14.202 -10.097  0.00  0.00           H  
ATOM   1669 HG23 THR    86     -14.991  13.885  -9.281  0.00  0.00           H  
ATOM   1670  N   PRO    87     -12.187  17.773  -7.168  0.00  0.00           N  
ATOM   1671  CA  PRO    87     -12.033  19.128  -6.584  0.00  0.00           C  
ATOM   1672  C   PRO    87     -12.961  20.222  -7.230  0.00  0.00           C  
ATOM   1673  O   PRO    87     -13.497  20.071  -8.411  0.00  0.00           O  
ATOM   1674  CB  PRO    87     -10.542  19.350  -6.868  0.00  0.00           C  
ATOM   1675  CG  PRO    87     -10.142  18.471  -7.985  0.00  0.00           C  
ATOM   1676  CD  PRO    87     -10.983  17.301  -7.867  0.00  0.00           C  
ATOM   1677  HA  PRO    87     -12.160  19.179  -5.503  0.00  0.00           H  
ATOM   1678  HB2 PRO    87     -10.251  20.379  -7.076  0.00  0.00           H  
ATOM   1679  HB3 PRO    87     -10.015  19.048  -5.962  0.00  0.00           H  
ATOM   1680  HG2 PRO    87     -10.370  19.041  -8.885  0.00  0.00           H  
ATOM   1681  HG3 PRO    87      -9.078  18.284  -8.133  0.00  0.00           H  
ATOM   1682  HD2 PRO    87     -11.160  16.667  -8.736  0.00  0.00           H  
ATOM   1683  HD3 PRO    87     -10.595  16.582  -7.145  0.00  0.00           H  
HETATM 1684  O   T3P    87      -6.067 -11.454  23.079  0.00  0.00           O  
HETATM 1685  H1  T3P    87      -6.814 -11.839  22.620  0.00  0.00           H  
HETATM 1686  H2  T3P    87      -5.304 -11.898  22.711  0.00  0.00           H  
ATOM   1687  N   GLU    88     -13.090  21.404  -6.626  0.00  0.00           N  
ATOM   1688  CA  GLU    88     -12.740  21.736  -5.299  0.00  0.00           C  
ATOM   1689  C   GLU    88     -13.497  20.970  -4.196  0.00  0.00           C  
ATOM   1690  O   GLU    88     -14.468  20.226  -4.549  0.00  0.00           O  
ATOM   1691  CB  GLU    88     -12.964  23.283  -5.237  0.00  0.00           C  
ATOM   1692  CG  GLU    88     -12.272  24.151  -6.265  0.00  0.00           C  
ATOM   1693  CD  GLU    88     -10.840  24.557  -5.965  0.00  0.00           C  
ATOM   1694  OE1 GLU    88     -10.293  24.385  -4.854  0.00  0.00           O  
ATOM   1695  OE2 GLU    88     -10.190  25.079  -6.885  0.00  0.00           O1-
ATOM   1696  H   GLU    88     -13.972  21.800  -6.916  0.00  0.00           H  
ATOM   1697  HA  GLU    88     -11.661  21.620  -5.192  0.00  0.00           H  
ATOM   1698  HB2 GLU    88     -14.006  23.576  -5.359  0.00  0.00           H  
ATOM   1699  HB3 GLU    88     -12.659  23.629  -4.249  0.00  0.00           H  
ATOM   1700  HG2 GLU    88     -12.412  23.721  -7.257  0.00  0.00           H  
ATOM   1701  HG3 GLU    88     -12.849  25.073  -6.336  0.00  0.00           H  
HETATM 1702  O   T3P    88      18.106  27.052 -21.219  0.00  0.00           O  
HETATM 1703  H1  T3P    88      17.707  27.423 -20.433  0.00  0.00           H  
HETATM 1704  H2  T3P    88      17.537  26.318 -21.453  0.00  0.00           H  
ATOM   1705  N   LYS    89     -13.026  21.104  -2.958  0.00  0.00           N  
ATOM   1706  CA  LYS    89     -13.377  20.450  -1.687  0.00  0.00           C  
ATOM   1707  C   LYS    89     -12.831  19.062  -1.435  0.00  0.00           C  
ATOM   1708  O   LYS    89     -12.544  18.762  -0.241  0.00  0.00           O  
ATOM   1709  CB  LYS    89     -14.983  20.510  -1.382  0.00  0.00           C  
ATOM   1710  CG  LYS    89     -15.421  20.156   0.045  0.00  0.00           C  
ATOM   1711  CD  LYS    89     -16.806  20.598   0.563  0.00  0.00           C  
ATOM   1712  CE  LYS    89     -17.161  20.164   2.019  0.00  0.00           C  
ATOM   1713  NZ  LYS    89     -18.446  20.672   2.485  0.00  0.00           N1+
ATOM   1714  H   LYS    89     -12.195  21.651  -2.789  0.00  0.00           H  
ATOM   1715  HA  LYS    89     -12.903  21.081  -0.935  0.00  0.00           H  
ATOM   1716  HB2 LYS    89     -15.315  21.524  -1.608  0.00  0.00           H  
ATOM   1717  HB3 LYS    89     -15.425  19.847  -2.126  0.00  0.00           H  
ATOM   1718  HG2 LYS    89     -15.281  19.096   0.258  0.00  0.00           H  
ATOM   1719  HG3 LYS    89     -14.663  20.665   0.640  0.00  0.00           H  
ATOM   1720  HD2 LYS    89     -16.858  21.680   0.688  0.00  0.00           H  
ATOM   1721  HD3 LYS    89     -17.510  20.301  -0.214  0.00  0.00           H  
ATOM   1722  HE2 LYS    89     -16.924  19.104   2.108  0.00  0.00           H  
ATOM   1723  HE3 LYS    89     -16.374  20.589   2.643  0.00  0.00           H  
ATOM   1724  HZ1 LYS    89     -18.506  20.611   3.491  0.00  0.00           H  
ATOM   1725  HZ2 LYS    89     -18.617  21.641   2.257  0.00  0.00           H  
ATOM   1726  HZ3 LYS    89     -19.239  20.162   2.123  0.00  0.00           H  
HETATM 1727  O   T3P    89     -35.882 -10.595 -22.884  0.00  0.00           O  
HETATM 1728  H1  T3P    89     -36.294  -9.946 -23.453  0.00  0.00           H  
HETATM 1729  H2  T3P    89     -36.222 -11.435 -23.193  0.00  0.00           H  
HETATM 1730  O   T3P    90      -3.370 -37.824  17.571  0.00  0.00           O  
HETATM 1731  H1  T3P    90      -3.315 -36.898  17.336  0.00  0.00           H  
HETATM 1732  H2  T3P    90      -3.330 -38.287  16.734  0.00  0.00           H  
ATOM   1733  N   TYR    90     -12.878  18.187  -2.394  0.00  0.00           N  
ATOM   1734  CA  TYR    90     -12.306  16.868  -2.366  0.00  0.00           C  
ATOM   1735  C   TYR    90     -11.171  16.792  -3.327  0.00  0.00           C  
ATOM   1736  O   TYR    90     -11.412  16.619  -4.517  0.00  0.00           O  
ATOM   1737  CB  TYR    90     -13.504  15.936  -2.547  0.00  0.00           C  
ATOM   1738  CG  TYR    90     -14.690  16.148  -1.699  0.00  0.00           C  
ATOM   1739  CD1 TYR    90     -15.988  16.120  -2.229  0.00  0.00           C  
ATOM   1740  CD2 TYR    90     -14.392  16.325  -0.362  0.00  0.00           C  
ATOM   1741  CE1 TYR    90     -17.050  16.239  -1.255  0.00  0.00           C  
ATOM   1742  CE2 TYR    90     -15.464  16.410   0.612  0.00  0.00           C  
ATOM   1743  CZ  TYR    90     -16.860  16.369   0.133  0.00  0.00           C  
ATOM   1744  OH  TYR    90     -17.899  16.185   0.946  0.00  0.00           O  
ATOM   1745  H   TYR    90     -13.181  18.441  -3.324  0.00  0.00           H  
ATOM   1746  HA  TYR    90     -11.856  16.750  -1.381  0.00  0.00           H  
ATOM   1747  HB2 TYR    90     -13.931  15.741  -3.530  0.00  0.00           H  
ATOM   1748  HB3 TYR    90     -13.156  14.913  -2.400  0.00  0.00           H  
ATOM   1749  HD1 TYR    90     -16.153  15.975  -3.286  0.00  0.00           H  
ATOM   1750  HD2 TYR    90     -13.390  16.358   0.039  0.00  0.00           H  
ATOM   1751  HE1 TYR    90     -18.046  16.147  -1.660  0.00  0.00           H  
ATOM   1752  HE2 TYR    90     -15.230  16.522   1.660  0.00  0.00           H  
ATOM   1753  HH  TYR    90     -18.499  15.636   0.436  0.00  0.00           H  
ATOM   1754  N   PRO    91      -9.877  16.869  -2.788  0.00  0.00           N  
ATOM   1755  CA  PRO    91      -8.748  16.925  -3.674  0.00  0.00           C  
ATOM   1756  C   PRO    91      -8.623  15.738  -4.611  0.00  0.00           C  
ATOM   1757  O   PRO    91      -8.902  14.591  -4.269  0.00  0.00           O  
ATOM   1758  CB  PRO    91      -7.529  16.954  -2.806  0.00  0.00           C  
ATOM   1759  CG  PRO    91      -7.958  17.567  -1.497  0.00  0.00           C  
ATOM   1760  CD  PRO    91      -9.493  17.364  -1.397  0.00  0.00           C  
ATOM   1761  HA  PRO    91      -8.734  17.814  -4.304  0.00  0.00           H  
ATOM   1762  HB2 PRO    91      -7.187  15.927  -2.678  0.00  0.00           H  
ATOM   1763  HB3 PRO    91      -6.649  17.441  -3.227  0.00  0.00           H  
ATOM   1764  HG2 PRO    91      -7.634  17.274  -0.499  0.00  0.00           H  
ATOM   1765  HG3 PRO    91      -7.711  18.623  -1.602  0.00  0.00           H  
ATOM   1766  HD2 PRO    91      -9.594  16.595  -0.630  0.00  0.00           H  
ATOM   1767  HD3 PRO    91     -10.089  18.239  -1.139  0.00  0.00           H  
HETATM 1768  O   T3P    91      -9.113  14.069  32.155  0.00  0.00           O  
HETATM 1769  H1  T3P    91      -8.388  13.481  32.365  0.00  0.00           H  
HETATM 1770  H2  T3P    91      -9.207  14.621  32.931  0.00  0.00           H  
ATOM   1771  N   LYS    92      -8.081  16.123  -5.787  0.00  0.00           N  
ATOM   1772  CA  LYS    92      -7.549  15.219  -6.797  0.00  0.00           C  
ATOM   1773  C   LYS    92      -6.423  14.275  -6.286  0.00  0.00           C  
ATOM   1774  O   LYS    92      -5.380  14.818  -5.985  0.00  0.00           O  
ATOM   1775  CB  LYS    92      -7.089  15.990  -8.098  0.00  0.00           C  
ATOM   1776  CG  LYS    92      -6.423  15.217  -9.263  0.00  0.00           C  
ATOM   1777  CD  LYS    92      -6.112  16.014 -10.550  0.00  0.00           C  
ATOM   1778  CE  LYS    92      -5.598  15.072 -11.677  0.00  0.00           C  
ATOM   1779  NZ  LYS    92      -5.456  15.865 -12.925  0.00  0.00           N1+
ATOM   1780  H   LYS    92      -7.926  17.106  -5.960  0.00  0.00           H  
ATOM   1781  HA  LYS    92      -8.404  14.564  -6.962  0.00  0.00           H  
ATOM   1782  HB2 LYS    92      -7.903  16.594  -8.498  0.00  0.00           H  
ATOM   1783  HB3 LYS    92      -6.413  16.786  -7.785  0.00  0.00           H  
ATOM   1784  HG2 LYS    92      -5.459  14.804  -8.967  0.00  0.00           H  
ATOM   1785  HG3 LYS    92      -7.111  14.392  -9.447  0.00  0.00           H  
ATOM   1786  HD2 LYS    92      -7.016  16.533 -10.869  0.00  0.00           H  
ATOM   1787  HD3 LYS    92      -5.395  16.819 -10.392  0.00  0.00           H  
ATOM   1788  HE2 LYS    92      -4.712  14.530 -11.344  0.00  0.00           H  
ATOM   1789  HE3 LYS    92      -6.285  14.233 -11.788  0.00  0.00           H  
ATOM   1790  HZ1 LYS    92      -6.396  16.065 -13.235  0.00  0.00           H  
ATOM   1791  HZ2 LYS    92      -4.951  16.733 -12.816  0.00  0.00           H  
ATOM   1792  HZ3 LYS    92      -4.982  15.401 -13.686  0.00  0.00           H  
HETATM 1793  O   T3P    92      -5.451  21.367  -1.376  0.00  0.00           O  
HETATM 1794  H1  T3P    92      -5.276  21.502  -0.445  0.00  0.00           H  
HETATM 1795  H2  T3P    92      -5.274  20.437  -1.521  0.00  0.00           H  
ATOM   1796  N   LEU    93      -6.663  12.947  -6.241  0.00  0.00           N  
ATOM   1797  CA  LEU    93      -5.544  12.070  -5.847  0.00  0.00           C  
ATOM   1798  C   LEU    93      -4.947  11.329  -7.086  0.00  0.00           C  
ATOM   1799  O   LEU    93      -3.894  10.683  -6.984  0.00  0.00           O  
ATOM   1800  CB  LEU    93      -6.007  10.955  -4.905  0.00  0.00           C  
ATOM   1801  CG  LEU    93      -5.725  11.149  -3.394  0.00  0.00           C  
ATOM   1802  CD1 LEU    93      -6.622  12.366  -2.939  0.00  0.00           C  
ATOM   1803  CD2 LEU    93      -5.929   9.871  -2.575  0.00  0.00           C  
ATOM   1804  H   LEU    93      -7.498  12.555  -6.653  0.00  0.00           H  
ATOM   1805  HA  LEU    93      -4.712  12.568  -5.349  0.00  0.00           H  
ATOM   1806  HB2 LEU    93      -7.028  10.667  -5.158  0.00  0.00           H  
ATOM   1807  HB3 LEU    93      -5.415  10.061  -5.100  0.00  0.00           H  
ATOM   1808  HG  LEU    93      -4.651  11.332  -3.357  0.00  0.00           H  
ATOM   1809 HD11 LEU    93      -6.898  12.293  -1.888  0.00  0.00           H  
ATOM   1810 HD12 LEU    93      -6.118  13.327  -3.041  0.00  0.00           H  
ATOM   1811 HD13 LEU    93      -7.591  12.404  -3.438  0.00  0.00           H  
ATOM   1812 HD21 LEU    93      -6.026   8.954  -3.157  0.00  0.00           H  
ATOM   1813 HD22 LEU    93      -5.201   9.781  -1.769  0.00  0.00           H  
ATOM   1814 HD23 LEU    93      -6.793  10.047  -1.934  0.00  0.00           H  
HETATM 1815  O   T3P    93       0.799  40.396   8.677  0.00  0.00           O  
HETATM 1816  H1  T3P    93       0.054  40.997   8.686  0.00  0.00           H  
HETATM 1817  H2  T3P    93       1.391  40.758   8.018  0.00  0.00           H  
ATOM   1818  N   ALA    94      -5.578  11.528  -8.264  0.00  0.00           N  
ATOM   1819  CA  ALA    94      -5.053  10.991  -9.537  0.00  0.00           C  
ATOM   1820  C   ALA    94      -3.759  11.660  -9.883  0.00  0.00           C  
ATOM   1821  O   ALA    94      -3.744  12.881  -9.798  0.00  0.00           O  
ATOM   1822  CB  ALA    94      -6.074  11.283 -10.598  0.00  0.00           C  
ATOM   1823  H   ALA    94      -6.389  12.130  -8.241  0.00  0.00           H  
ATOM   1824  HA  ALA    94      -4.861   9.922  -9.448  0.00  0.00           H  
ATOM   1825  HB1 ALA    94      -5.650  11.306 -11.602  0.00  0.00           H  
ATOM   1826  HB2 ALA    94      -6.858  10.533 -10.693  0.00  0.00           H  
ATOM   1827  HB3 ALA    94      -6.574  12.237 -10.429  0.00  0.00           H  
HETATM 1828  O   T3P    94       6.883  10.808 -24.552  0.00  0.00           O  
HETATM 1829  H1  T3P    94       7.434  10.041 -24.708  0.00  0.00           H  
HETATM 1830  H2  T3P    94       7.119  11.098 -23.671  0.00  0.00           H  
ATOM   1831  N   ALA    95      -2.849  10.810 -10.232  0.00  0.00           N  
ATOM   1832  CA  ALA    95      -1.461  11.070 -10.542  0.00  0.00           C  
ATOM   1833  C   ALA    95      -1.372  12.127 -11.621  0.00  0.00           C  
ATOM   1834  O   ALA    95      -1.940  11.950 -12.674  0.00  0.00           O  
ATOM   1835  CB  ALA    95      -0.740   9.739 -10.935  0.00  0.00           C  
ATOM   1836  H   ALA    95      -3.133   9.857 -10.408  0.00  0.00           H  
ATOM   1837  HA  ALA    95      -1.048  11.536  -9.647  0.00  0.00           H  
ATOM   1838  HB1 ALA    95      -1.257   9.126 -11.673  0.00  0.00           H  
ATOM   1839  HB2 ALA    95       0.294   9.842 -11.265  0.00  0.00           H  
ATOM   1840  HB3 ALA    95      -0.776   9.203  -9.987  0.00  0.00           H  
HETATM 1841  O   T3P    95       3.053 -24.245  -8.289  0.00  0.00           O  
HETATM 1842  H1  T3P    95       2.199 -23.854  -8.475  0.00  0.00           H  
HETATM 1843  H2  T3P    95       3.034 -24.427  -7.349  0.00  0.00           H  
ATOM   1844  N   LYS    96      -0.550  13.174 -11.390  0.00  0.00           N  
ATOM   1845  CA  LYS    96      -0.195  14.266 -12.362  0.00  0.00           C  
ATOM   1846  C   LYS    96       0.604  13.728 -13.530  0.00  0.00           C  
ATOM   1847  O   LYS    96       0.324  14.040 -14.728  0.00  0.00           O  
ATOM   1848  CB  LYS    96       0.444  15.422 -11.531  0.00  0.00           C  
ATOM   1849  CG  LYS    96      -0.454  15.999 -10.426  0.00  0.00           C  
ATOM   1850  CD  LYS    96       0.296  17.083  -9.629  0.00  0.00           C  
ATOM   1851  CE  LYS    96      -0.478  17.643  -8.414  0.00  0.00           C  
ATOM   1852  NZ  LYS    96      -0.783  16.633  -7.358  0.00  0.00           N1+
ATOM   1853  H   LYS    96      -0.117  13.345 -10.493  0.00  0.00           H  
ATOM   1854  HA  LYS    96      -1.140  14.623 -12.771  0.00  0.00           H  
ATOM   1855  HB2 LYS    96       1.416  15.054 -11.202  0.00  0.00           H  
ATOM   1856  HB3 LYS    96       0.667  16.164 -12.297  0.00  0.00           H  
ATOM   1857  HG2 LYS    96      -1.425  16.396 -10.722  0.00  0.00           H  
ATOM   1858  HG3 LYS    96      -0.626  15.225  -9.678  0.00  0.00           H  
ATOM   1859  HD2 LYS    96       1.265  16.688  -9.324  0.00  0.00           H  
ATOM   1860  HD3 LYS    96       0.359  17.875 -10.376  0.00  0.00           H  
ATOM   1861  HE2 LYS    96      -0.003  18.501  -7.937  0.00  0.00           H  
ATOM   1862  HE3 LYS    96      -1.439  17.966  -8.814  0.00  0.00           H  
ATOM   1863  HZ1 LYS    96      -1.360  15.879  -7.704  0.00  0.00           H  
ATOM   1864  HZ2 LYS    96       0.040  16.123  -7.072  0.00  0.00           H  
ATOM   1865  HZ3 LYS    96      -1.106  17.031  -6.488  0.00  0.00           H  
HETATM 1866  O   T3P    96       1.856 -26.261  26.191  0.00  0.00           O  
HETATM 1867  H1  T3P    96       1.622 -25.336  26.114  0.00  0.00           H  
HETATM 1868  H2  T3P    96       2.788 -26.292  25.977  0.00  0.00           H  
ATOM   1869  N   HIP    97       1.586  12.976 -13.179  0.00  0.00           N  
ATOM   1870  CA  HIP    97       2.571  12.394 -14.044  0.00  0.00           C  
ATOM   1871  C   HIP    97       2.139  10.984 -14.466  0.00  0.00           C  
ATOM   1872  O   HIP    97       1.409  10.364 -13.729  0.00  0.00           O  
ATOM   1873  CB  HIP    97       3.868  12.177 -13.283  0.00  0.00           C  
ATOM   1874  CG  HIP    97       4.598  13.397 -12.763  0.00  0.00           C  
ATOM   1875  CD2 HIP    97       5.410  14.409 -13.367  0.00  0.00           C  
ATOM   1876  ND1 HIP    97       4.286  13.959 -11.538  0.00  0.00           N1+
ATOM   1877  CE1 HIP    97       4.916  15.137 -11.359  0.00  0.00           C  
ATOM   1878  NE2 HIP    97       5.503  15.443 -12.461  0.00  0.00           N  
ATOM   1879  H   HIP    97       1.843  12.730 -12.233  0.00  0.00           H  
ATOM   1880  HA  HIP    97       2.692  13.098 -14.867  0.00  0.00           H  
ATOM   1881  HB2 HIP    97       3.752  11.540 -12.406  0.00  0.00           H  
ATOM   1882  HB3 HIP    97       4.652  11.657 -13.833  0.00  0.00           H  
ATOM   1883  HD1 HIP    97       3.545  13.609 -10.948  0.00  0.00           H  
ATOM   1884  HD2 HIP    97       5.704  14.492 -14.403  0.00  0.00           H  
ATOM   1885  HE1 HIP    97       4.931  15.911 -10.606  0.00  0.00           H  
ATOM   1886  HE2 HIP    97       5.969  16.321 -12.639  0.00  0.00           H  
HETATM 1887  O   T3P    97       0.710  16.626  10.810  0.00  0.00           O  
HETATM 1888  H1  T3P    97       0.552  16.200  11.653  0.00  0.00           H  
HETATM 1889  H2  T3P    97       0.950  15.911  10.221  0.00  0.00           H  
ATOM   1890  N   ARG    98       2.580  10.582 -15.664  0.00  0.00           N  
ATOM   1891  CA  ARG    98       2.332   9.270 -16.248  0.00  0.00           C  
ATOM   1892  C   ARG    98       3.338   8.258 -15.737  0.00  0.00           C  
ATOM   1893  O   ARG    98       2.907   7.109 -15.600  0.00  0.00           O  
ATOM   1894  CB  ARG    98       2.430   9.462 -17.785  0.00  0.00           C  
ATOM   1895  CG  ARG    98       1.456  10.574 -18.220  0.00  0.00           C  
ATOM   1896  CD  ARG    98       1.398  10.909 -19.658  0.00  0.00           C  
ATOM   1897  NE  ARG    98       2.678  11.339 -20.168  0.00  0.00           N  
ATOM   1898  CZ  ARG    98       3.204  12.551 -20.063  0.00  0.00           C  
ATOM   1899  NH1 ARG    98       2.633  13.627 -19.585  0.00  0.00           N  
ATOM   1900  NH2 ARG    98       4.392  12.803 -20.599  0.00  0.00           N1+
ATOM   1901  H   ARG    98       3.206  11.152 -16.215  0.00  0.00           H  
ATOM   1902  HA  ARG    98       1.326   8.959 -15.965  0.00  0.00           H  
ATOM   1903  HB2 ARG    98       3.448   9.668 -18.116  0.00  0.00           H  
ATOM   1904  HB3 ARG    98       2.201   8.551 -18.337  0.00  0.00           H  
ATOM   1905  HG2 ARG    98       0.460  10.501 -17.784  0.00  0.00           H  
ATOM   1906  HG3 ARG    98       1.917  11.483 -17.833  0.00  0.00           H  
ATOM   1907  HD2 ARG    98       1.112  10.012 -20.209  0.00  0.00           H  
ATOM   1908  HD3 ARG    98       0.544  11.574 -19.783  0.00  0.00           H  
ATOM   1909  HE  ARG    98       3.190  10.574 -20.583  0.00  0.00           H  
ATOM   1910 HH11 ARG    98       1.681  13.685 -19.252  0.00  0.00           H  
ATOM   1911 HH12 ARG    98       3.266  14.413 -19.643  0.00  0.00           H  
ATOM   1912 HH21 ARG    98       5.075  12.073 -20.745  0.00  0.00           H  
ATOM   1913 HH22 ARG    98       4.700  13.753 -20.753  0.00  0.00           H  
HETATM 1914  O   T3P    98      25.792 -10.157 -14.894  0.00  0.00           O  
HETATM 1915  H1  T3P    98      26.050  -9.615 -15.641  0.00  0.00           H  
HETATM 1916  H2  T3P    98      25.839  -9.566 -14.142  0.00  0.00           H  
ATOM   1917  N   GLU    99       4.466   8.698 -15.271  0.00  0.00           N  
ATOM   1918  CA  GLU    99       5.558   7.918 -14.816  0.00  0.00           C  
ATOM   1919  C   GLU    99       5.419   7.295 -13.426  0.00  0.00           C  
ATOM   1920  O   GLU    99       6.042   6.296 -13.150  0.00  0.00           O  
ATOM   1921  CB  GLU    99       6.988   8.571 -15.072  0.00  0.00           C  
ATOM   1922  CG  GLU    99       7.309   8.726 -16.605  0.00  0.00           C  
ATOM   1923  CD  GLU    99       8.018   7.487 -17.202  0.00  0.00           C  
ATOM   1924  OE1 GLU    99       8.555   7.688 -18.307  0.00  0.00           O  
ATOM   1925  OE2 GLU    99       8.146   6.451 -16.597  0.00  0.00           O1-
ATOM   1926  H   GLU    99       4.573   9.698 -15.366  0.00  0.00           H  
ATOM   1927  HA  GLU    99       5.568   6.971 -15.355  0.00  0.00           H  
ATOM   1928  HB2 GLU    99       6.967   9.524 -14.543  0.00  0.00           H  
ATOM   1929  HB3 GLU    99       7.810   8.092 -14.540  0.00  0.00           H  
ATOM   1930  HG2 GLU    99       6.376   8.956 -17.120  0.00  0.00           H  
ATOM   1931  HG3 GLU    99       7.949   9.582 -16.814  0.00  0.00           H  
HETATM 1932  O   T3P    99      20.340 -21.945  35.276  0.00  0.00           O  
HETATM 1933  H1  T3P    99      19.775 -22.582  35.713  0.00  0.00           H  
HETATM 1934  H2  T3P    99      21.096 -21.857  35.856  0.00  0.00           H  
ATOM   1935  N   SER   100       4.556   7.932 -12.617  0.00  0.00           N  
ATOM   1936  CA  SER   100       4.247   7.500 -11.212  0.00  0.00           C  
ATOM   1937  C   SER   100       3.396   6.279 -11.167  0.00  0.00           C  
ATOM   1938  O   SER   100       3.534   5.605 -10.149  0.00  0.00           O  
ATOM   1939  CB  SER   100       3.538   8.673 -10.467  0.00  0.00           C  
ATOM   1940  OG  SER   100       4.365   9.841 -10.709  0.00  0.00           O  
ATOM   1941  H   SER   100       4.019   8.723 -12.942  0.00  0.00           H  
ATOM   1942  HA  SER   100       5.260   7.367 -10.831  0.00  0.00           H  
ATOM   1943  HB2 SER   100       2.547   8.874 -10.875  0.00  0.00           H  
ATOM   1944  HB3 SER   100       3.349   8.403  -9.428  0.00  0.00           H  
ATOM   1945  HG  SER   100       3.916  10.670 -10.886  0.00  0.00           H  
HETATM 1946  O   T3P   100     -40.011 -21.653   4.474  0.00  0.00           O  
HETATM 1947  H1  T3P   100     -39.878 -20.994   5.156  0.00  0.00           H  
HETATM 1948  H2  T3P   100     -39.234 -21.583   3.918  0.00  0.00           H  
ATOM   1949  N   ASN   101       2.632   5.971 -12.242  0.00  0.00           N  
ATOM   1950  CA  ASN   101       1.581   4.885 -12.305  0.00  0.00           C  
ATOM   1951  C   ASN   101       2.309   3.562 -12.468  0.00  0.00           C  
ATOM   1952  O   ASN   101       2.024   2.649 -11.736  0.00  0.00           O  
ATOM   1953  CB  ASN   101       0.677   5.195 -13.493  0.00  0.00           C  
ATOM   1954  CG  ASN   101      -0.240   6.373 -13.289  0.00  0.00           C  
ATOM   1955  ND2 ASN   101      -0.674   7.000 -14.403  0.00  0.00           N  
ATOM   1956  OD1 ASN   101      -0.503   6.807 -12.186  0.00  0.00           O  
ATOM   1957  H   ASN   101       2.719   6.563 -13.056  0.00  0.00           H  
ATOM   1958  HA  ASN   101       1.054   4.955 -11.353  0.00  0.00           H  
ATOM   1959  HB2 ASN   101       1.129   5.275 -14.482  0.00  0.00           H  
ATOM   1960  HB3 ASN   101       0.078   4.294 -13.621  0.00  0.00           H  
ATOM   1961 HD21 ASN   101      -0.391   6.715 -15.330  0.00  0.00           H  
ATOM   1962 HD22 ASN   101      -1.068   7.925 -14.299  0.00  0.00           H  
HETATM 1963  O   T3P   101       7.994  19.991  15.169  0.00  0.00           O  
HETATM 1964  H1  T3P   101       8.376  20.719  14.678  0.00  0.00           H  
HETATM 1965  H2  T3P   101       7.220  19.742  14.664  0.00  0.00           H  
HETATM 1966  O   T3P   102      12.620  -1.712 -46.230  0.00  0.00           O  
HETATM 1967  H1  T3P   102      11.883  -1.138 -46.025  0.00  0.00           H  
HETATM 1968  H2  T3P   102      12.286  -2.299 -46.909  0.00  0.00           H  
ATOM   1969  N   THR   102       3.338   3.574 -13.360  0.00  0.00           N  
ATOM   1970  CA  THR   102       4.070   2.366 -13.810  0.00  0.00           C  
ATOM   1971  C   THR   102       5.347   2.063 -12.990  0.00  0.00           C  
ATOM   1972  O   THR   102       5.977   1.050 -13.226  0.00  0.00           O  
ATOM   1973  CB  THR   102       4.493   2.477 -15.351  0.00  0.00           C  
ATOM   1974  CG2 THR   102       3.364   2.542 -16.383  0.00  0.00           C  
ATOM   1975  OG1 THR   102       5.285   3.669 -15.661  0.00  0.00           O  
ATOM   1976  H   THR   102       3.527   4.472 -13.782  0.00  0.00           H  
ATOM   1977  HA  THR   102       3.525   1.447 -13.594  0.00  0.00           H  
ATOM   1978  HB  THR   102       5.189   1.710 -15.690  0.00  0.00           H  
ATOM   1979  HG1 THR   102       6.140   3.725 -15.228  0.00  0.00           H  
ATOM   1980 HG21 THR   102       3.621   2.634 -17.438  0.00  0.00           H  
ATOM   1981 HG22 THR   102       2.640   1.727 -16.377  0.00  0.00           H  
ATOM   1982 HG23 THR   102       2.780   3.440 -16.183  0.00  0.00           H  
ATOM   1983  N   ALA   103       5.640   2.996 -11.998  0.00  0.00           N  
ATOM   1984  CA  ALA   103       6.876   2.938 -11.154  0.00  0.00           C  
ATOM   1985  C   ALA   103       6.904   1.792 -10.214  0.00  0.00           C  
ATOM   1986  O   ALA   103       5.828   1.567  -9.641  0.00  0.00           O  
ATOM   1987  CB  ALA   103       7.013   4.249 -10.354  0.00  0.00           C  
ATOM   1988  H   ALA   103       5.207   3.907 -12.058  0.00  0.00           H  
ATOM   1989  HA  ALA   103       7.801   2.807 -11.715  0.00  0.00           H  
ATOM   1990  HB1 ALA   103       7.267   5.073 -11.022  0.00  0.00           H  
ATOM   1991  HB2 ALA   103       6.178   4.512  -9.705  0.00  0.00           H  
ATOM   1992  HB3 ALA   103       7.912   4.203  -9.740  0.00  0.00           H  
HETATM 1993  O   T3P   103      -2.233  30.032  10.405  0.00  0.00           O  
HETATM 1994  H1  T3P   103      -2.736  30.011   9.590  0.00  0.00           H  
HETATM 1995  H2  T3P   103      -1.957  30.945  10.493  0.00  0.00           H  
ATOM   1996  N   GLY   104       8.027   1.073  -9.973  0.00  0.00           N  
ATOM   1997  CA  GLY   104       8.077   0.079  -8.851  0.00  0.00           C  
ATOM   1998  C   GLY   104       7.365  -1.222  -9.253  0.00  0.00           C  
ATOM   1999  O   GLY   104       7.158  -1.995  -8.345  0.00  0.00           O  
ATOM   2000  H   GLY   104       8.892   1.249 -10.463  0.00  0.00           H  
ATOM   2001  HA2 GLY   104       9.113  -0.172  -8.625  0.00  0.00           H  
ATOM   2002  HA3 GLY   104       7.648   0.508  -7.945  0.00  0.00           H  
HETATM 2003  O   T3P   104     -32.921 -20.455  -2.741  0.00  0.00           O  
HETATM 2004  H1  T3P   104     -33.805 -20.371  -2.382  0.00  0.00           H  
HETATM 2005  H2  T3P   104     -33.030 -20.314  -3.681  0.00  0.00           H  
ATOM   2006  N   ILE   105       6.856  -1.428 -10.499  0.00  0.00           N  
ATOM   2007  CA  ILE   105       5.845  -2.427 -10.874  0.00  0.00           C  
ATOM   2008  C   ILE   105       5.943  -3.868 -10.289  0.00  0.00           C  
ATOM   2009  O   ILE   105       4.999  -4.411  -9.717  0.00  0.00           O  
ATOM   2010  CB  ILE   105       5.551  -2.520 -12.410  0.00  0.00           C  
ATOM   2011  CG1 ILE   105       4.520  -3.484 -12.877  0.00  0.00           C  
ATOM   2012  CG2 ILE   105       6.848  -2.716 -13.253  0.00  0.00           C  
ATOM   2013  CD1 ILE   105       3.104  -3.243 -12.288  0.00  0.00           C  
ATOM   2014  H   ILE   105       7.102  -0.762 -11.218  0.00  0.00           H  
ATOM   2015  HA  ILE   105       4.919  -1.961 -10.537  0.00  0.00           H  
ATOM   2016  HB  ILE   105       5.156  -1.552 -12.719  0.00  0.00           H  
ATOM   2017 HG12 ILE   105       4.461  -3.528 -13.965  0.00  0.00           H  
ATOM   2018 HG13 ILE   105       4.903  -4.458 -12.572  0.00  0.00           H  
ATOM   2019 HG21 ILE   105       7.663  -2.087 -12.893  0.00  0.00           H  
ATOM   2020 HG22 ILE   105       7.182  -3.749 -13.160  0.00  0.00           H  
ATOM   2021 HG23 ILE   105       6.662  -2.562 -14.316  0.00  0.00           H  
ATOM   2022 HD11 ILE   105       2.992  -3.388 -11.213  0.00  0.00           H  
ATOM   2023 HD12 ILE   105       2.952  -2.170 -12.407  0.00  0.00           H  
ATOM   2024 HD13 ILE   105       2.335  -3.718 -12.896  0.00  0.00           H  
HETATM 2025  O   T3P   105     -19.339  20.464 -22.898  0.00  0.00           O  
HETATM 2026  H1  T3P   105     -18.659  19.944 -22.470  0.00  0.00           H  
HETATM 2027  H2  T3P   105     -18.880  20.935 -23.592  0.00  0.00           H  
ATOM   2028  N   ASP   106       7.167  -4.415 -10.285  0.00  0.00           N  
ATOM   2029  CA  ASP   106       7.423  -5.880 -10.178  0.00  0.00           C  
ATOM   2030  C   ASP   106       7.888  -6.231  -8.755  0.00  0.00           C  
ATOM   2031  O   ASP   106       8.155  -7.423  -8.451  0.00  0.00           O  
ATOM   2032  CB  ASP   106       8.488  -6.343 -11.181  0.00  0.00           C  
ATOM   2033  CG  ASP   106       9.887  -5.782 -11.092  0.00  0.00           C  
ATOM   2034  OD1 ASP   106      10.716  -6.590 -11.530  0.00  0.00           O  
ATOM   2035  OD2 ASP   106      10.006  -4.544 -11.099  0.00  0.00           O1-
ATOM   2036  H   ASP   106       7.919  -3.847 -10.649  0.00  0.00           H  
ATOM   2037  HA  ASP   106       6.466  -6.381 -10.319  0.00  0.00           H  
ATOM   2038  HB2 ASP   106       8.523  -7.427 -11.079  0.00  0.00           H  
ATOM   2039  HB3 ASP   106       8.027  -6.216 -12.161  0.00  0.00           H  
HETATM 2040  O   T3P   106     -24.464  12.381  -8.390  0.00  0.00           O  
HETATM 2041  H1  T3P   106     -24.891  13.238  -8.395  0.00  0.00           H  
HETATM 2042  H2  T3P   106     -25.096  11.800  -7.966  0.00  0.00           H  
ATOM   2043  N   ILE   107       8.044  -5.273  -7.826  0.00  0.00           N  
ATOM   2044  CA  ILE   107       8.549  -5.472  -6.440  0.00  0.00           C  
ATOM   2045  C   ILE   107       7.800  -6.551  -5.643  0.00  0.00           C  
ATOM   2046  O   ILE   107       8.377  -7.371  -4.991  0.00  0.00           O  
ATOM   2047  CB  ILE   107       8.616  -4.132  -5.668  0.00  0.00           C  
ATOM   2048  CG1 ILE   107       9.547  -3.049  -6.361  0.00  0.00           C  
ATOM   2049  CG2 ILE   107       8.864  -4.273  -4.148  0.00  0.00           C  
ATOM   2050  CD1 ILE   107       9.677  -1.639  -5.599  0.00  0.00           C  
ATOM   2051  H   ILE   107       7.760  -4.319  -7.998  0.00  0.00           H  
ATOM   2052  HA  ILE   107       9.578  -5.786  -6.618  0.00  0.00           H  
ATOM   2053  HB  ILE   107       7.617  -3.702  -5.749  0.00  0.00           H  
ATOM   2054 HG12 ILE   107      10.555  -3.454  -6.450  0.00  0.00           H  
ATOM   2055 HG13 ILE   107       9.371  -2.912  -7.428  0.00  0.00           H  
ATOM   2056 HG21 ILE   107       8.158  -4.947  -3.665  0.00  0.00           H  
ATOM   2057 HG22 ILE   107       9.900  -4.464  -3.867  0.00  0.00           H  
ATOM   2058 HG23 ILE   107       8.637  -3.341  -3.631  0.00  0.00           H  
ATOM   2059 HD11 ILE   107       8.716  -1.141  -5.473  0.00  0.00           H  
ATOM   2060 HD12 ILE   107      10.252  -1.695  -4.675  0.00  0.00           H  
ATOM   2061 HD13 ILE   107      10.242  -0.976  -6.254  0.00  0.00           H  
HETATM 2062  O   T3P   107       3.604  41.104  22.501  0.00  0.00           O  
HETATM 2063  H1  T3P   107       2.776  41.076  22.022  0.00  0.00           H  
HETATM 2064  H2  T3P   107       3.647  40.264  22.957  0.00  0.00           H  
ATOM   2065  N   PHE   108       6.419  -6.536  -5.755  0.00  0.00           N  
ATOM   2066  CA  PHE   108       5.615  -7.508  -5.060  0.00  0.00           C  
ATOM   2067  C   PHE   108       5.858  -8.920  -5.652  0.00  0.00           C  
ATOM   2068  O   PHE   108       6.017  -9.883  -4.868  0.00  0.00           O  
ATOM   2069  CB  PHE   108       4.095  -7.216  -5.013  0.00  0.00           C  
ATOM   2070  CG  PHE   108       3.245  -8.222  -4.278  0.00  0.00           C  
ATOM   2071  CD1 PHE   108       2.552  -9.248  -4.898  0.00  0.00           C  
ATOM   2072  CD2 PHE   108       3.264  -8.200  -2.838  0.00  0.00           C  
ATOM   2073  CE1 PHE   108       1.922 -10.256  -4.139  0.00  0.00           C  
ATOM   2074  CE2 PHE   108       2.660  -9.216  -2.088  0.00  0.00           C  
ATOM   2075  CZ  PHE   108       2.039 -10.253  -2.726  0.00  0.00           C  
ATOM   2076  H   PHE   108       5.969  -5.904  -6.401  0.00  0.00           H  
ATOM   2077  HA  PHE   108       5.911  -7.486  -4.011  0.00  0.00           H  
ATOM   2078  HB2 PHE   108       3.979  -6.248  -4.527  0.00  0.00           H  
ATOM   2079  HB3 PHE   108       3.800  -7.066  -6.052  0.00  0.00           H  
ATOM   2080  HD1 PHE   108       2.483  -9.336  -5.973  0.00  0.00           H  
ATOM   2081  HD2 PHE   108       3.737  -7.334  -2.401  0.00  0.00           H  
ATOM   2082  HE1 PHE   108       1.509 -11.119  -4.639  0.00  0.00           H  
ATOM   2083  HE2 PHE   108       2.695  -9.219  -1.009  0.00  0.00           H  
ATOM   2084  HZ  PHE   108       1.609 -11.104  -2.220  0.00  0.00           H  
HETATM 2085  O   T3P   108     -22.685  -7.110 -20.732  0.00  0.00           O  
HETATM 2086  H1  T3P   108     -22.657  -6.156 -20.798  0.00  0.00           H  
HETATM 2087  H2  T3P   108     -23.586  -7.340 -20.958  0.00  0.00           H  
ATOM   2088  N   SER   109       5.796  -9.105  -6.947  0.00  0.00           N  
ATOM   2089  CA  SER   109       5.940 -10.423  -7.617  0.00  0.00           C  
ATOM   2090  C   SER   109       7.336 -11.042  -7.500  0.00  0.00           C  
ATOM   2091  O   SER   109       7.492 -12.280  -7.398  0.00  0.00           O  
ATOM   2092  CB  SER   109       5.477 -10.189  -9.106  0.00  0.00           C  
ATOM   2093  OG  SER   109       6.160  -9.217  -9.798  0.00  0.00           O  
ATOM   2094  H   SER   109       5.441  -8.335  -7.496  0.00  0.00           H  
ATOM   2095  HA  SER   109       5.154 -11.040  -7.183  0.00  0.00           H  
ATOM   2096  HB2 SER   109       5.561 -11.107  -9.688  0.00  0.00           H  
ATOM   2097  HB3 SER   109       4.430  -9.902  -9.000  0.00  0.00           H  
ATOM   2098  HG  SER   109       6.136  -8.436  -9.239  0.00  0.00           H  
HETATM 2099  O   T3P   109      22.492 -11.399   8.370  0.00  0.00           O  
HETATM 2100  H1  T3P   109      22.556 -11.172   7.442  0.00  0.00           H  
HETATM 2101  H2  T3P   109      23.202 -10.910   8.786  0.00  0.00           H  
ATOM   2102  N   LYS   110       8.398 -10.217  -7.481  0.00  0.00           N  
ATOM   2103  CA  LYS   110       9.743 -10.646  -7.123  0.00  0.00           C  
ATOM   2104  C   LYS   110       9.880 -11.154  -5.721  0.00  0.00           C  
ATOM   2105  O   LYS   110      10.260 -12.339  -5.577  0.00  0.00           O  
ATOM   2106  CB  LYS   110      10.706  -9.500  -7.467  0.00  0.00           C  
ATOM   2107  CG  LYS   110      10.917  -9.214  -8.947  0.00  0.00           C  
ATOM   2108  CD  LYS   110      11.430 -10.482  -9.785  0.00  0.00           C  
ATOM   2109  CE  LYS   110      12.049 -10.155 -11.145  0.00  0.00           C  
ATOM   2110  NZ  LYS   110      11.106  -9.433 -12.030  0.00  0.00           N1+
ATOM   2111  H   LYS   110       8.235  -9.229  -7.612  0.00  0.00           H  
ATOM   2112  HA  LYS   110       9.914 -11.555  -7.701  0.00  0.00           H  
ATOM   2113  HB2 LYS   110      10.367  -8.611  -6.934  0.00  0.00           H  
ATOM   2114  HB3 LYS   110      11.675  -9.754  -7.038  0.00  0.00           H  
ATOM   2115  HG2 LYS   110       9.995  -8.832  -9.386  0.00  0.00           H  
ATOM   2116  HG3 LYS   110      11.609  -8.375  -9.009  0.00  0.00           H  
ATOM   2117  HD2 LYS   110      12.144 -11.007  -9.150  0.00  0.00           H  
ATOM   2118  HD3 LYS   110      10.562 -11.129  -9.907  0.00  0.00           H  
ATOM   2119  HE2 LYS   110      12.978  -9.606 -10.990  0.00  0.00           H  
ATOM   2120  HE3 LYS   110      12.320 -11.090 -11.635  0.00  0.00           H  
ATOM   2121  HZ1 LYS   110      10.196  -9.868 -12.073  0.00  0.00           H  
ATOM   2122  HZ2 LYS   110      10.935  -8.518 -11.636  0.00  0.00           H  
ATOM   2123  HZ3 LYS   110      11.479  -9.370 -12.966  0.00  0.00           H  
HETATM 2124  O   T3P   110      12.016 -37.739  12.994  0.00  0.00           O  
HETATM 2125  H1  T3P   110      12.064 -38.469  12.377  0.00  0.00           H  
HETATM 2126  H2  T3P   110      11.082 -37.536  13.053  0.00  0.00           H  
ATOM   2127  N   PHE   111       9.337 -10.367  -4.763  0.00  0.00           N  
ATOM   2128  CA  PHE   111       9.123 -10.847  -3.435  0.00  0.00           C  
ATOM   2129  C   PHE   111       8.374 -12.171  -3.192  0.00  0.00           C  
ATOM   2130  O   PHE   111       8.973 -13.075  -2.555  0.00  0.00           O  
ATOM   2131  CB  PHE   111       8.610  -9.739  -2.611  0.00  0.00           C  
ATOM   2132  CG  PHE   111       7.818 -10.080  -1.328  0.00  0.00           C  
ATOM   2133  CD1 PHE   111       8.525 -10.581  -0.201  0.00  0.00           C  
ATOM   2134  CD2 PHE   111       6.384 -10.084  -1.413  0.00  0.00           C  
ATOM   2135  CE1 PHE   111       7.791 -11.061   0.868  0.00  0.00           C  
ATOM   2136  CE2 PHE   111       5.702 -10.539  -0.281  0.00  0.00           C  
ATOM   2137  CZ  PHE   111       6.384 -11.023   0.838  0.00  0.00           C  
ATOM   2138  H   PHE   111       8.931  -9.503  -5.091  0.00  0.00           H  
ATOM   2139  HA  PHE   111      10.138 -11.042  -3.088  0.00  0.00           H  
ATOM   2140  HB2 PHE   111       9.322  -9.018  -2.209  0.00  0.00           H  
ATOM   2141  HB3 PHE   111       7.948  -9.171  -3.266  0.00  0.00           H  
ATOM   2142  HD1 PHE   111       9.601 -10.490  -0.202  0.00  0.00           H  
ATOM   2143  HD2 PHE   111       5.887  -9.815  -2.333  0.00  0.00           H  
ATOM   2144  HE1 PHE   111       8.247 -11.384   1.792  0.00  0.00           H  
ATOM   2145  HE2 PHE   111       4.627 -10.543  -0.184  0.00  0.00           H  
ATOM   2146  HZ  PHE   111       5.890 -11.275   1.764  0.00  0.00           H  
HETATM 2147  O   T3P   111      30.404  -7.520  26.873  0.00  0.00           O  
HETATM 2148  H1  T3P   111      30.634  -7.818  27.754  0.00  0.00           H  
HETATM 2149  H2  T3P   111      30.601  -6.583  26.878  0.00  0.00           H  
ATOM   2150  N   SER   112       7.129 -12.286  -3.761  0.00  0.00           N  
ATOM   2151  CA  SER   112       6.321 -13.462  -3.565  0.00  0.00           C  
ATOM   2152  C   SER   112       6.941 -14.759  -4.190  0.00  0.00           C  
ATOM   2153  O   SER   112       6.713 -15.789  -3.513  0.00  0.00           O  
ATOM   2154  CB  SER   112       4.815 -13.170  -4.040  0.00  0.00           C  
ATOM   2155  OG  SER   112       4.746 -12.491  -5.221  0.00  0.00           O  
ATOM   2156  H   SER   112       6.813 -11.505  -4.318  0.00  0.00           H  
ATOM   2157  HA  SER   112       6.404 -13.706  -2.506  0.00  0.00           H  
ATOM   2158  HB2 SER   112       4.299 -14.128  -4.111  0.00  0.00           H  
ATOM   2159  HB3 SER   112       4.227 -12.628  -3.300  0.00  0.00           H  
ATOM   2160  HG  SER   112       4.918 -11.585  -4.955  0.00  0.00           H  
HETATM 2161  O   T3P   112      39.316  14.061  20.444  0.00  0.00           O  
HETATM 2162  H1  T3P   112      39.677  13.286  20.875  0.00  0.00           H  
HETATM 2163  H2  T3P   112      39.961  14.749  20.609  0.00  0.00           H  
ATOM   2164  N   ALA   113       7.765 -14.622  -5.277  0.00  0.00           N  
ATOM   2165  CA  ALA   113       8.702 -15.676  -5.786  0.00  0.00           C  
ATOM   2166  C   ALA   113       9.827 -16.036  -4.900  0.00  0.00           C  
ATOM   2167  O   ALA   113      10.037 -17.184  -4.671  0.00  0.00           O  
ATOM   2168  CB  ALA   113       9.278 -15.153  -7.131  0.00  0.00           C  
ATOM   2169  H   ALA   113       7.908 -13.653  -5.524  0.00  0.00           H  
ATOM   2170  HA  ALA   113       8.042 -16.517  -5.998  0.00  0.00           H  
ATOM   2171  HB1 ALA   113       9.524 -14.091  -7.116  0.00  0.00           H  
ATOM   2172  HB2 ALA   113      10.150 -15.709  -7.474  0.00  0.00           H  
ATOM   2173  HB3 ALA   113       8.514 -15.228  -7.906  0.00  0.00           H  
HETATM 2174  O   T3P   113      12.714  20.941 -32.686  0.00  0.00           O  
HETATM 2175  H1  T3P   113      12.009  20.480 -33.142  0.00  0.00           H  
HETATM 2176  H2  T3P   113      13.206  20.250 -32.244  0.00  0.00           H  
HETATM 2177  O   T3P   114     -36.962 -23.742   7.684  0.00  0.00           O  
HETATM 2178  H1  T3P   114     -36.888 -23.815   8.636  0.00  0.00           H  
HETATM 2179  H2  T3P   114     -37.235 -22.838   7.533  0.00  0.00           H  
ATOM   2180  N   TYR   114      10.508 -15.070  -4.228  0.00  0.00           N  
ATOM   2181  CA  TYR   114      11.745 -15.297  -3.530  0.00  0.00           C  
ATOM   2182  C   TYR   114      11.611 -16.204  -2.229  0.00  0.00           C  
ATOM   2183  O   TYR   114      12.211 -17.255  -2.025  0.00  0.00           O  
ATOM   2184  CB  TYR   114      12.338 -13.922  -3.311  0.00  0.00           C  
ATOM   2185  CG  TYR   114      13.620 -13.786  -2.478  0.00  0.00           C  
ATOM   2186  CD1 TYR   114      14.752 -14.624  -2.556  0.00  0.00           C  
ATOM   2187  CD2 TYR   114      13.710 -12.658  -1.688  0.00  0.00           C  
ATOM   2188  CE1 TYR   114      15.902 -14.454  -1.747  0.00  0.00           C  
ATOM   2189  CE2 TYR   114      14.759 -12.466  -0.773  0.00  0.00           C  
ATOM   2190  CZ  TYR   114      15.870 -13.348  -0.863  0.00  0.00           C  
ATOM   2191  OH  TYR   114      16.979 -13.082  -0.105  0.00  0.00           O  
ATOM   2192  H   TYR   114      10.339 -14.121  -4.532  0.00  0.00           H  
ATOM   2193  HA  TYR   114      12.354 -15.857  -4.240  0.00  0.00           H  
ATOM   2194  HB2 TYR   114      12.423 -13.360  -4.241  0.00  0.00           H  
ATOM   2195  HB3 TYR   114      11.589 -13.415  -2.702  0.00  0.00           H  
ATOM   2196  HD1 TYR   114      14.599 -15.453  -3.230  0.00  0.00           H  
ATOM   2197  HD2 TYR   114      13.003 -11.842  -1.711  0.00  0.00           H  
ATOM   2198  HE1 TYR   114      16.739 -15.136  -1.774  0.00  0.00           H  
ATOM   2199  HE2 TYR   114      14.776 -11.725   0.013  0.00  0.00           H  
ATOM   2200  HH  TYR   114      17.676 -13.721  -0.270  0.00  0.00           H  
ATOM   2201  N   ILE   115      10.667 -15.867  -1.374  0.00  0.00           N  
ATOM   2202  CA  ILE   115      10.282 -16.689  -0.225  0.00  0.00           C  
ATOM   2203  C   ILE   115       9.645 -18.058  -0.477  0.00  0.00           C  
ATOM   2204  O   ILE   115       9.716 -18.842   0.382  0.00  0.00           O  
ATOM   2205  CB  ILE   115       9.313 -15.887   0.699  0.00  0.00           C  
ATOM   2206  CG1 ILE   115       7.909 -15.440   0.160  0.00  0.00           C  
ATOM   2207  CG2 ILE   115       9.984 -14.716   1.510  0.00  0.00           C  
ATOM   2208  CD1 ILE   115       6.776 -15.275   1.172  0.00  0.00           C  
ATOM   2209  H   ILE   115      10.455 -14.881  -1.435  0.00  0.00           H  
ATOM   2210  HA  ILE   115      11.210 -16.983   0.266  0.00  0.00           H  
ATOM   2211  HB  ILE   115       9.204 -16.596   1.519  0.00  0.00           H  
ATOM   2212 HG12 ILE   115       8.070 -14.557  -0.459  0.00  0.00           H  
ATOM   2213 HG13 ILE   115       7.511 -16.208  -0.503  0.00  0.00           H  
ATOM   2214 HG21 ILE   115       9.370 -14.213   2.257  0.00  0.00           H  
ATOM   2215 HG22 ILE   115      10.956 -14.991   1.920  0.00  0.00           H  
ATOM   2216 HG23 ILE   115      10.259 -13.873   0.876  0.00  0.00           H  
ATOM   2217 HD11 ILE   115       7.096 -14.739   2.066  0.00  0.00           H  
ATOM   2218 HD12 ILE   115       5.901 -14.804   0.723  0.00  0.00           H  
ATOM   2219 HD13 ILE   115       6.269 -16.190   1.479  0.00  0.00           H  
HETATM 2220  O   T3P   115     -34.755 -10.540 -16.059  0.00  0.00           O  
HETATM 2221  H1  T3P   115     -34.507 -10.838 -15.184  0.00  0.00           H  
HETATM 2222  H2  T3P   115     -35.703 -10.417 -16.012  0.00  0.00           H  
ATOM   2223  N   LYS   116       9.141 -18.231  -1.692  0.00  0.00           N  
ATOM   2224  CA  LYS   116       8.630 -19.552  -2.132  0.00  0.00           C  
ATOM   2225  C   LYS   116       9.723 -20.434  -2.694  0.00  0.00           C  
ATOM   2226  O   LYS   116       9.546 -21.629  -2.785  0.00  0.00           O  
ATOM   2227  CB  LYS   116       7.659 -19.257  -3.354  0.00  0.00           C  
ATOM   2228  CG  LYS   116       6.231 -18.884  -2.936  0.00  0.00           C  
ATOM   2229  CD  LYS   116       5.335 -18.448  -4.108  0.00  0.00           C  
ATOM   2230  CE  LYS   116       4.049 -17.803  -3.633  0.00  0.00           C  
ATOM   2231  NZ  LYS   116       3.113 -17.492  -4.723  0.00  0.00           N1+
ATOM   2232  H   LYS   116       9.128 -17.476  -2.363  0.00  0.00           H  
ATOM   2233  HA  LYS   116       8.032 -19.925  -1.301  0.00  0.00           H  
ATOM   2234  HB2 LYS   116       7.904 -18.363  -3.928  0.00  0.00           H  
ATOM   2235  HB3 LYS   116       7.557 -20.054  -4.089  0.00  0.00           H  
ATOM   2236  HG2 LYS   116       5.797 -19.726  -2.397  0.00  0.00           H  
ATOM   2237  HG3 LYS   116       6.400 -18.116  -2.181  0.00  0.00           H  
ATOM   2238  HD2 LYS   116       5.849 -17.798  -4.816  0.00  0.00           H  
ATOM   2239  HD3 LYS   116       5.161 -19.242  -4.833  0.00  0.00           H  
ATOM   2240  HE2 LYS   116       3.594 -18.463  -2.894  0.00  0.00           H  
ATOM   2241  HE3 LYS   116       4.275 -16.878  -3.102  0.00  0.00           H  
ATOM   2242  HZ1 LYS   116       3.497 -16.833  -5.385  0.00  0.00           H  
ATOM   2243  HZ2 LYS   116       2.971 -18.336  -5.259  0.00  0.00           H  
ATOM   2244  HZ3 LYS   116       2.229 -17.125  -4.401  0.00  0.00           H  
HETATM 2245  O   T3P   116       3.194  11.607  -4.561  0.00  0.00           O  
HETATM 2246  H1  T3P   116       2.648  12.046  -3.908  0.00  0.00           H  
HETATM 2247  H2  T3P   116       2.839  10.720  -4.613  0.00  0.00           H  
ATOM   2248  N   ASN   117      10.796 -19.802  -3.191  0.00  0.00           N  
ATOM   2249  CA  ASN   117      11.830 -20.607  -3.959  0.00  0.00           C  
ATOM   2250  C   ASN   117      12.720 -21.217  -2.943  0.00  0.00           C  
ATOM   2251  O   ASN   117      13.213 -20.602  -2.068  0.00  0.00           O  
ATOM   2252  CB  ASN   117      12.623 -19.668  -4.858  0.00  0.00           C  
ATOM   2253  CG  ASN   117      12.098 -19.668  -6.340  0.00  0.00           C  
ATOM   2254  ND2 ASN   117      11.105 -18.836  -6.669  0.00  0.00           N  
ATOM   2255  OD1 ASN   117      12.672 -20.377  -7.136  0.00  0.00           O  
ATOM   2256  H   ASN   117      10.896 -18.812  -3.016  0.00  0.00           H  
ATOM   2257  HA  ASN   117      11.317 -21.398  -4.505  0.00  0.00           H  
ATOM   2258  HB2 ASN   117      12.568 -18.670  -4.423  0.00  0.00           H  
ATOM   2259  HB3 ASN   117      13.697 -19.823  -4.955  0.00  0.00           H  
ATOM   2260 HD21 ASN   117      10.680 -18.396  -5.865  0.00  0.00           H  
ATOM   2261 HD22 ASN   117      10.613 -18.897  -7.548  0.00  0.00           H  
HETATM 2262  O   T3P   117      -5.281 -20.444   1.988  0.00  0.00           O  
HETATM 2263  H1  T3P   117      -6.159 -20.421   1.607  0.00  0.00           H  
HETATM 2264  H2  T3P   117      -5.056 -21.374   2.017  0.00  0.00           H  
HETATM 2265  O   T3P   118       7.038  18.213 -19.009  0.00  0.00           O  
HETATM 2266  H1  T3P   118       7.173  17.310 -19.297  0.00  0.00           H  
HETATM 2267  H2  T3P   118       6.190  18.459 -19.380  0.00  0.00           H  
ATOM   2268  N   THR   118      12.813 -22.567  -2.888  0.00  0.00           N  
ATOM   2269  CA  THR   118      13.526 -23.341  -1.936  0.00  0.00           C  
ATOM   2270  C   THR   118      14.997 -23.688  -2.405  0.00  0.00           C  
ATOM   2271  O   THR   118      15.846 -23.950  -1.516  0.00  0.00           O  
ATOM   2272  CB  THR   118      12.802 -24.628  -1.587  0.00  0.00           C  
ATOM   2273  CG2 THR   118      11.332 -24.348  -1.073  0.00  0.00           C  
ATOM   2274  OG1 THR   118      12.742 -25.577  -2.612  0.00  0.00           O  
ATOM   2275  H   THR   118      12.379 -23.087  -3.637  0.00  0.00           H  
ATOM   2276  HA  THR   118      13.636 -22.849  -0.970  0.00  0.00           H  
ATOM   2277  HB  THR   118      13.313 -25.112  -0.754  0.00  0.00           H  
ATOM   2278  HG1 THR   118      12.219 -25.378  -3.392  0.00  0.00           H  
ATOM   2279 HG21 THR   118      11.274 -23.679  -0.215  0.00  0.00           H  
ATOM   2280 HG22 THR   118      10.721 -24.030  -1.918  0.00  0.00           H  
ATOM   2281 HG23 THR   118      11.077 -25.334  -0.684  0.00  0.00           H  
ATOM   2282  N   LYS   119      15.203 -23.495  -3.726  0.00  0.00           N  
ATOM   2283  CA  LYS   119      16.418 -23.858  -4.423  0.00  0.00           C  
ATOM   2284  C   LYS   119      17.431 -22.708  -4.416  0.00  0.00           C  
ATOM   2285  O   LYS   119      16.990 -21.568  -4.372  0.00  0.00           O  
ATOM   2286  CB  LYS   119      16.174 -24.544  -5.734  0.00  0.00           C  
ATOM   2287  CG  LYS   119      15.597 -25.959  -5.563  0.00  0.00           C  
ATOM   2288  CD  LYS   119      16.658 -27.075  -5.225  0.00  0.00           C  
ATOM   2289  CE  LYS   119      16.037 -28.400  -4.836  0.00  0.00           C  
ATOM   2290  NZ  LYS   119      17.085 -29.494  -4.837  0.00  0.00           N1+
ATOM   2291  H   LYS   119      14.440 -23.007  -4.174  0.00  0.00           H  
ATOM   2292  HA  LYS   119      16.885 -24.629  -3.810  0.00  0.00           H  
ATOM   2293  HB2 LYS   119      15.429 -24.025  -6.337  0.00  0.00           H  
ATOM   2294  HB3 LYS   119      17.069 -24.618  -6.352  0.00  0.00           H  
ATOM   2295  HG2 LYS   119      14.882 -25.956  -4.740  0.00  0.00           H  
ATOM   2296  HG3 LYS   119      14.986 -26.238  -6.421  0.00  0.00           H  
ATOM   2297  HD2 LYS   119      17.281 -27.227  -6.106  0.00  0.00           H  
ATOM   2298  HD3 LYS   119      17.267 -26.709  -4.398  0.00  0.00           H  
ATOM   2299  HE2 LYS   119      15.470 -28.414  -3.905  0.00  0.00           H  
ATOM   2300  HE3 LYS   119      15.390 -28.674  -5.669  0.00  0.00           H  
ATOM   2301  HZ1 LYS   119      17.464 -29.653  -5.760  0.00  0.00           H  
ATOM   2302  HZ2 LYS   119      17.899 -29.471  -4.239  0.00  0.00           H  
ATOM   2303  HZ3 LYS   119      16.634 -30.356  -4.565  0.00  0.00           H  
HETATM 2304  O   T3P   119      23.499  -4.270 -39.947  0.00  0.00           O  
HETATM 2305  H1  T3P   119      24.201  -4.352 -39.302  0.00  0.00           H  
HETATM 2306  H2  T3P   119      23.800  -3.585 -40.544  0.00  0.00           H  
ATOM   2307  N   GLN   120      18.726 -23.048  -4.342  0.00  0.00           N  
ATOM   2308  CA  GLN   120      19.685 -22.074  -3.839  0.00  0.00           C  
ATOM   2309  C   GLN   120      20.031 -21.024  -4.978  0.00  0.00           C  
ATOM   2310  O   GLN   120      20.101 -19.851  -4.695  0.00  0.00           O  
ATOM   2311  CB  GLN   120      20.888 -22.777  -3.282  0.00  0.00           C  
ATOM   2312  CG  GLN   120      20.615 -23.425  -1.892  0.00  0.00           C  
ATOM   2313  CD  GLN   120      21.862 -23.895  -1.186  0.00  0.00           C  
ATOM   2314  NE2 GLN   120      21.718 -24.407   0.025  0.00  0.00           N  
ATOM   2315  OE1 GLN   120      22.966 -23.794  -1.693  0.00  0.00           O  
ATOM   2316  H   GLN   120      19.052 -23.991  -4.493  0.00  0.00           H  
ATOM   2317  HA  GLN   120      19.190 -21.662  -2.960  0.00  0.00           H  
ATOM   2318  HB2 GLN   120      21.297 -23.563  -3.916  0.00  0.00           H  
ATOM   2319  HB3 GLN   120      21.639 -21.986  -3.288  0.00  0.00           H  
ATOM   2320  HG2 GLN   120      19.982 -22.702  -1.377  0.00  0.00           H  
ATOM   2321  HG3 GLN   120      19.921 -24.243  -2.084  0.00  0.00           H  
ATOM   2322 HE21 GLN   120      20.789 -24.531   0.402  0.00  0.00           H  
ATOM   2323 HE22 GLN   120      22.508 -24.570   0.632  0.00  0.00           H  
HETATM 2324  O   T3P   120     -19.170  18.572  36.253  0.00  0.00           O  
HETATM 2325  H1  T3P   120     -18.633  19.302  36.562  0.00  0.00           H  
HETATM 2326  H2  T3P   120     -18.728  17.792  36.587  0.00  0.00           H  
ATOM   2327  N   GLN   121      20.163 -21.376  -6.287  0.00  0.00           N  
ATOM   2328  CA  GLN   121      20.550 -20.416  -7.403  0.00  0.00           C  
ATOM   2329  C   GLN   121      19.496 -19.350  -7.597  0.00  0.00           C  
ATOM   2330  O   GLN   121      19.762 -18.151  -7.882  0.00  0.00           O  
ATOM   2331  CB  GLN   121      20.892 -21.295  -8.701  0.00  0.00           C  
ATOM   2332  CG  GLN   121      21.384 -20.513  -9.895  0.00  0.00           C  
ATOM   2333  CD  GLN   121      21.623 -21.334 -11.129  0.00  0.00           C  
ATOM   2334  NE2 GLN   121      21.643 -20.641 -12.255  0.00  0.00           N  
ATOM   2335  OE1 GLN   121      21.731 -22.552 -11.145  0.00  0.00           O  
ATOM   2336  H   GLN   121      20.248 -22.377  -6.393  0.00  0.00           H  
ATOM   2337  HA  GLN   121      21.489 -19.900  -7.201  0.00  0.00           H  
ATOM   2338  HB2 GLN   121      21.663 -22.028  -8.460  0.00  0.00           H  
ATOM   2339  HB3 GLN   121      19.987 -21.836  -8.978  0.00  0.00           H  
ATOM   2340  HG2 GLN   121      20.618 -19.779 -10.148  0.00  0.00           H  
ATOM   2341  HG3 GLN   121      22.305 -19.983  -9.651  0.00  0.00           H  
ATOM   2342 HE21 GLN   121      21.515 -19.661 -12.047  0.00  0.00           H  
ATOM   2343 HE22 GLN   121      21.985 -21.007 -13.132  0.00  0.00           H  
HETATM 2344  O   T3P   121      -8.585  28.265  27.714  0.00  0.00           O  
HETATM 2345  H1  T3P   121      -8.258  27.539  27.183  0.00  0.00           H  
HETATM 2346  H2  T3P   121      -8.760  28.963  27.082  0.00  0.00           H  
ATOM   2347  N   ASN   122      18.252 -19.790  -7.409  0.00  0.00           N  
ATOM   2348  CA  ASN   122      17.060 -18.976  -7.754  0.00  0.00           C  
ATOM   2349  C   ASN   122      16.793 -17.974  -6.625  0.00  0.00           C  
ATOM   2350  O   ASN   122      16.473 -16.830  -6.912  0.00  0.00           O  
ATOM   2351  CB  ASN   122      15.730 -19.777  -7.705  0.00  0.00           C  
ATOM   2352  CG  ASN   122      15.672 -21.010  -8.550  0.00  0.00           C  
ATOM   2353  ND2 ASN   122      14.479 -21.573  -8.687  0.00  0.00           N  
ATOM   2354  OD1 ASN   122      16.606 -21.415  -9.190  0.00  0.00           O  
ATOM   2355  H   ASN   122      18.126 -20.792  -7.401  0.00  0.00           H  
ATOM   2356  HA  ASN   122      17.267 -18.338  -8.614  0.00  0.00           H  
ATOM   2357  HB2 ASN   122      15.304 -19.935  -6.715  0.00  0.00           H  
ATOM   2358  HB3 ASN   122      14.907 -19.133  -8.013  0.00  0.00           H  
ATOM   2359 HD21 ASN   122      13.750 -21.283  -8.051  0.00  0.00           H  
ATOM   2360 HD22 ASN   122      14.454 -22.391  -9.279  0.00  0.00           H  
HETATM 2361  O   T3P   122      16.354  -9.480  17.907  0.00  0.00           O  
HETATM 2362  H1  T3P   122      16.212 -10.046  17.148  0.00  0.00           H  
HETATM 2363  H2  T3P   122      15.804  -8.714  17.742  0.00  0.00           H  
ATOM   2364  N   ASN   123      17.254 -18.330  -5.452  0.00  0.00           N  
ATOM   2365  CA  ASN   123      17.273 -17.371  -4.297  0.00  0.00           C  
ATOM   2366  C   ASN   123      18.508 -16.385  -4.490  0.00  0.00           C  
ATOM   2367  O   ASN   123      18.462 -15.397  -3.775  0.00  0.00           O  
ATOM   2368  CB  ASN   123      17.485 -18.183  -2.942  0.00  0.00           C  
ATOM   2369  CG  ASN   123      16.179 -18.665  -2.439  0.00  0.00           C  
ATOM   2370  ND2 ASN   123      15.731 -19.799  -2.870  0.00  0.00           N  
ATOM   2371  OD1 ASN   123      15.414 -17.993  -1.729  0.00  0.00           O  
ATOM   2372  H   ASN   123      17.860 -19.131  -5.351  0.00  0.00           H  
ATOM   2373  HA  ASN   123      16.326 -16.835  -4.243  0.00  0.00           H  
ATOM   2374  HB2 ASN   123      18.169 -19.020  -3.078  0.00  0.00           H  
ATOM   2375  HB3 ASN   123      17.968 -17.546  -2.202  0.00  0.00           H  
ATOM   2376 HD21 ASN   123      16.330 -20.420  -3.395  0.00  0.00           H  
ATOM   2377 HD22 ASN   123      14.825 -20.122  -2.561  0.00  0.00           H  
HETATM 2378  O   T3P   123     -15.074   5.302 -28.503  0.00  0.00           O  
HETATM 2379  H1  T3P   123     -15.686   5.005 -29.176  0.00  0.00           H  
HETATM 2380  H2  T3P   123     -14.250   5.440 -28.971  0.00  0.00           H  
ATOM   2381  N   ALA   124      19.503 -16.720  -5.313  0.00  0.00           N  
ATOM   2382  CA  ALA   124      20.577 -15.763  -5.722  0.00  0.00           C  
ATOM   2383  C   ALA   124      20.079 -14.877  -6.879  0.00  0.00           C  
ATOM   2384  O   ALA   124      20.110 -13.684  -6.809  0.00  0.00           O  
ATOM   2385  CB  ALA   124      21.928 -16.531  -5.933  0.00  0.00           C  
ATOM   2386  H   ALA   124      19.466 -17.510  -5.942  0.00  0.00           H  
ATOM   2387  HA  ALA   124      20.813 -15.079  -4.906  0.00  0.00           H  
ATOM   2388  HB1 ALA   124      22.483 -16.033  -6.729  0.00  0.00           H  
ATOM   2389  HB2 ALA   124      22.548 -16.509  -5.037  0.00  0.00           H  
ATOM   2390  HB3 ALA   124      21.854 -17.595  -6.157  0.00  0.00           H  
HETATM 2391  O   T3P   124      -9.516  34.448   5.244  0.00  0.00           O  
HETATM 2392  H1  T3P   124     -10.391  34.191   5.536  0.00  0.00           H  
HETATM 2393  H2  T3P   124      -9.512  35.403   5.314  0.00  0.00           H  
ATOM   2394  N   ALA   125      19.399 -15.464  -7.876  0.00  0.00           N  
ATOM   2395  CA  ALA   125      18.758 -14.746  -9.075  0.00  0.00           C  
ATOM   2396  C   ALA   125      17.696 -13.759  -8.557  0.00  0.00           C  
ATOM   2397  O   ALA   125      17.586 -12.634  -9.058  0.00  0.00           O  
ATOM   2398  CB  ALA   125      18.076 -15.714  -9.993  0.00  0.00           C  
ATOM   2399  H   ALA   125      19.138 -16.439  -7.876  0.00  0.00           H  
ATOM   2400  HA  ALA   125      19.566 -14.277  -9.637  0.00  0.00           H  
ATOM   2401  HB1 ALA   125      18.741 -16.561 -10.161  0.00  0.00           H  
ATOM   2402  HB2 ALA   125      17.177 -16.257  -9.702  0.00  0.00           H  
ATOM   2403  HB3 ALA   125      17.803 -15.260 -10.945  0.00  0.00           H  
HETATM 2404  O   T3P   125     -34.389 -35.097  -4.461  0.00  0.00           O  
HETATM 2405  H1  T3P   125     -33.958 -35.110  -5.316  0.00  0.00           H  
HETATM 2406  H2  T3P   125     -33.892 -35.722  -3.933  0.00  0.00           H  
ATOM   2407  N   LEU   126      16.876 -14.177  -7.552  0.00  0.00           N  
ATOM   2408  CA  LEU   126      15.731 -13.402  -7.185  0.00  0.00           C  
ATOM   2409  C   LEU   126      15.958 -12.317  -6.143  0.00  0.00           C  
ATOM   2410  O   LEU   126      15.166 -11.390  -6.119  0.00  0.00           O  
ATOM   2411  CB  LEU   126      14.604 -14.327  -6.699  0.00  0.00           C  
ATOM   2412  CG  LEU   126      13.827 -14.956  -7.897  0.00  0.00           C  
ATOM   2413  CD1 LEU   126      13.063 -16.267  -7.719  0.00  0.00           C  
ATOM   2414  CD2 LEU   126      13.018 -13.859  -8.695  0.00  0.00           C  
ATOM   2415  H   LEU   126      16.916 -15.107  -7.160  0.00  0.00           H  
ATOM   2416  HA  LEU   126      15.452 -12.818  -8.061  0.00  0.00           H  
ATOM   2417  HB2 LEU   126      15.059 -15.052  -6.023  0.00  0.00           H  
ATOM   2418  HB3 LEU   126      13.825 -13.786  -6.163  0.00  0.00           H  
ATOM   2419  HG  LEU   126      14.684 -15.251  -8.504  0.00  0.00           H  
ATOM   2420 HD11 LEU   126      12.199 -16.358  -8.378  0.00  0.00           H  
ATOM   2421 HD12 LEU   126      13.706 -17.088  -8.036  0.00  0.00           H  
ATOM   2422 HD13 LEU   126      12.697 -16.393  -6.700  0.00  0.00           H  
ATOM   2423 HD21 LEU   126      13.193 -12.883  -8.243  0.00  0.00           H  
ATOM   2424 HD22 LEU   126      13.440 -13.892  -9.699  0.00  0.00           H  
ATOM   2425 HD23 LEU   126      11.979 -14.189  -8.689  0.00  0.00           H  
HETATM 2426  O   T3P   126      -8.484  -1.151 -11.765  0.00  0.00           O  
HETATM 2427  H1  T3P   126      -9.038  -1.903 -11.975  0.00  0.00           H  
HETATM 2428  H2  T3P   126      -8.993  -0.391 -12.048  0.00  0.00           H  
ATOM   2429  N   GLU   127      17.011 -12.445  -5.348  0.00  0.00           N  
ATOM   2430  CA  GLU   127      17.453 -11.419  -4.451  0.00  0.00           C  
ATOM   2431  C   GLU   127      18.154 -10.268  -5.224  0.00  0.00           C  
ATOM   2432  O   GLU   127      17.613  -9.166  -5.046  0.00  0.00           O  
ATOM   2433  CB  GLU   127      18.408 -11.890  -3.322  0.00  0.00           C  
ATOM   2434  CG  GLU   127      18.996 -10.720  -2.446  0.00  0.00           C  
ATOM   2435  CD  GLU   127      20.136 -11.172  -1.540  0.00  0.00           C  
ATOM   2436  OE1 GLU   127      20.613 -10.289  -0.777  0.00  0.00           O  
ATOM   2437  OE2 GLU   127      20.572 -12.342  -1.582  0.00  0.00           O1-
ATOM   2438  H   GLU   127      17.706 -13.172  -5.443  0.00  0.00           H  
ATOM   2439  HA  GLU   127      16.664 -11.047  -3.798  0.00  0.00           H  
ATOM   2440  HB2 GLU   127      17.887 -12.535  -2.614  0.00  0.00           H  
ATOM   2441  HB3 GLU   127      19.203 -12.501  -3.750  0.00  0.00           H  
ATOM   2442  HG2 GLU   127      19.457  -9.929  -3.038  0.00  0.00           H  
ATOM   2443  HG3 GLU   127      18.209 -10.309  -1.814  0.00  0.00           H  
HETATM 2444  O   T3P   127      -8.934 -26.848   6.897  0.00  0.00           O  
HETATM 2445  H1  T3P   127      -9.745 -27.259   6.598  0.00  0.00           H  
HETATM 2446  H2  T3P   127      -9.215 -26.029   7.305  0.00  0.00           H  
ATOM   2447  N   ARG   128      18.919 -10.550  -6.282  0.00  0.00           N  
ATOM   2448  CA  ARG   128      19.389  -9.550  -7.286  0.00  0.00           C  
ATOM   2449  C   ARG   128      18.148  -8.984  -8.051  0.00  0.00           C  
ATOM   2450  O   ARG   128      18.054  -7.829  -8.052  0.00  0.00           O  
ATOM   2451  CB  ARG   128      20.320 -10.239  -8.280  0.00  0.00           C  
ATOM   2452  CG  ARG   128      21.664 -10.599  -7.682  0.00  0.00           C  
ATOM   2453  CD  ARG   128      22.696 -10.772  -8.820  0.00  0.00           C  
ATOM   2454  NE  ARG   128      22.267 -11.673  -9.844  0.00  0.00           N  
ATOM   2455  CZ  ARG   128      22.608 -12.983 -10.019  0.00  0.00           C  
ATOM   2456  NH1 ARG   128      23.212 -13.689  -9.073  0.00  0.00           N  
ATOM   2457  NH2 ARG   128      22.305 -13.613 -11.150  0.00  0.00           N1+
ATOM   2458  H   ARG   128      19.091 -11.533  -6.440  0.00  0.00           H  
ATOM   2459  HA  ARG   128      19.863  -8.726  -6.754  0.00  0.00           H  
ATOM   2460  HB2 ARG   128      19.824 -11.114  -8.700  0.00  0.00           H  
ATOM   2461  HB3 ARG   128      20.525  -9.485  -9.040  0.00  0.00           H  
ATOM   2462  HG2 ARG   128      22.128  -9.777  -7.137  0.00  0.00           H  
ATOM   2463  HG3 ARG   128      21.583 -11.469  -7.031  0.00  0.00           H  
ATOM   2464  HD2 ARG   128      22.976  -9.812  -9.255  0.00  0.00           H  
ATOM   2465  HD3 ARG   128      23.600 -11.192  -8.378  0.00  0.00           H  
ATOM   2466  HE  ARG   128      21.556 -11.193 -10.377  0.00  0.00           H  
ATOM   2467 HH11 ARG   128      23.277 -13.344  -8.126  0.00  0.00           H  
ATOM   2468 HH12 ARG   128      23.441 -14.662  -9.217  0.00  0.00           H  
ATOM   2469 HH21 ARG   128      21.811 -13.114 -11.876  0.00  0.00           H  
ATOM   2470 HH22 ARG   128      22.424 -14.615 -11.127  0.00  0.00           H  
HETATM 2471  O   T3P   128      24.467  28.335  13.849  0.00  0.00           O  
HETATM 2472  H1  T3P   128      24.546  28.841  14.657  0.00  0.00           H  
HETATM 2473  H2  T3P   128      25.256  27.794  13.825  0.00  0.00           H  
ATOM   2474  N   GLY   129      17.163  -9.870  -8.444  0.00  0.00           N  
ATOM   2475  CA  GLY   129      15.888  -9.554  -9.132  0.00  0.00           C  
ATOM   2476  C   GLY   129      15.127  -8.537  -8.376  0.00  0.00           C  
ATOM   2477  O   GLY   129      14.860  -7.455  -8.906  0.00  0.00           O  
ATOM   2478  H   GLY   129      17.329 -10.866  -8.408  0.00  0.00           H  
ATOM   2479  HA2 GLY   129      16.022  -9.207 -10.156  0.00  0.00           H  
ATOM   2480  HA3 GLY   129      15.330 -10.477  -9.289  0.00  0.00           H  
HETATM 2481  O   T3P   129      -3.041 -45.368 -11.546  0.00  0.00           O  
HETATM 2482  H1  T3P   129      -2.184 -44.966 -11.404  0.00  0.00           H  
HETATM 2483  H2  T3P   129      -2.863 -46.121 -12.108  0.00  0.00           H  
ATOM   2484  N   LEU   130      14.719  -8.838  -7.138  0.00  0.00           N  
ATOM   2485  CA  LEU   130      14.078  -7.935  -6.116  0.00  0.00           C  
ATOM   2486  C   LEU   130      14.918  -6.701  -5.813  0.00  0.00           C  
ATOM   2487  O   LEU   130      14.420  -5.608  -5.738  0.00  0.00           O  
ATOM   2488  CB  LEU   130      13.701  -8.690  -4.889  0.00  0.00           C  
ATOM   2489  CG  LEU   130      13.119  -7.878  -3.734  0.00  0.00           C  
ATOM   2490  CD1 LEU   130      11.706  -7.392  -4.114  0.00  0.00           C  
ATOM   2491  CD2 LEU   130      13.070  -8.676  -2.379  0.00  0.00           C  
ATOM   2492  H   LEU   130      14.799  -9.793  -6.820  0.00  0.00           H  
ATOM   2493  HA  LEU   130      13.275  -7.540  -6.738  0.00  0.00           H  
ATOM   2494  HB2 LEU   130      13.143  -9.581  -5.176  0.00  0.00           H  
ATOM   2495  HB3 LEU   130      14.628  -9.027  -4.426  0.00  0.00           H  
ATOM   2496  HG  LEU   130      13.798  -7.107  -3.371  0.00  0.00           H  
ATOM   2497 HD11 LEU   130      11.089  -7.202  -3.236  0.00  0.00           H  
ATOM   2498 HD12 LEU   130      11.752  -6.495  -4.732  0.00  0.00           H  
ATOM   2499 HD13 LEU   130      11.220  -8.185  -4.683  0.00  0.00           H  
ATOM   2500 HD21 LEU   130      13.930  -9.330  -2.236  0.00  0.00           H  
ATOM   2501 HD22 LEU   130      13.066  -7.995  -1.527  0.00  0.00           H  
ATOM   2502 HD23 LEU   130      12.158  -9.260  -2.257  0.00  0.00           H  
HETATM 2503  O   T3P   130       1.429   0.603 -37.660  0.00  0.00           O  
HETATM 2504  H1  T3P   130       1.651   1.391 -37.163  0.00  0.00           H  
HETATM 2505  H2  T3P   130       1.289  -0.069 -36.993  0.00  0.00           H  
HETATM 2506  O   T3P   131     -29.374 -15.513 -12.627  0.00  0.00           O  
HETATM 2507  H1  T3P   131     -29.907 -15.830 -13.356  0.00  0.00           H  
HETATM 2508  H2  T3P   131     -28.688 -16.173 -12.526  0.00  0.00           H  
ATOM   2509  N   THR   131      16.267  -6.737  -5.617  0.00  0.00           N  
ATOM   2510  CA  THR   131      17.000  -5.563  -5.434  0.00  0.00           C  
ATOM   2511  C   THR   131      17.088  -4.655  -6.751  0.00  0.00           C  
ATOM   2512  O   THR   131      17.033  -3.468  -6.696  0.00  0.00           O  
ATOM   2513  CB  THR   131      18.448  -5.844  -4.873  0.00  0.00           C  
ATOM   2514  CG2 THR   131      19.194  -4.521  -4.480  0.00  0.00           C  
ATOM   2515  OG1 THR   131      18.290  -6.736  -3.746  0.00  0.00           O  
ATOM   2516  H   THR   131      16.697  -7.642  -5.495  0.00  0.00           H  
ATOM   2517  HA  THR   131      16.542  -4.916  -4.687  0.00  0.00           H  
ATOM   2518  HB  THR   131      19.045  -6.278  -5.675  0.00  0.00           H  
ATOM   2519  HG1 THR   131      17.998  -7.546  -4.169  0.00  0.00           H  
ATOM   2520 HG21 THR   131      18.573  -3.870  -3.866  0.00  0.00           H  
ATOM   2521 HG22 THR   131      20.131  -4.802  -3.999  0.00  0.00           H  
ATOM   2522 HG23 THR   131      19.510  -3.947  -5.351  0.00  0.00           H  
ATOM   2523  N   LYS   132      17.058  -5.286  -7.924  0.00  0.00           N  
ATOM   2524  CA  LYS   132      16.977  -4.623  -9.261  0.00  0.00           C  
ATOM   2525  C   LYS   132      15.602  -3.939  -9.473  0.00  0.00           C  
ATOM   2526  O   LYS   132      15.528  -2.839 -10.072  0.00  0.00           O  
ATOM   2527  CB  LYS   132      17.370  -5.631 -10.312  0.00  0.00           C  
ATOM   2528  CG  LYS   132      17.590  -5.179 -11.728  0.00  0.00           C  
ATOM   2529  CD  LYS   132      18.812  -4.314 -12.053  0.00  0.00           C  
ATOM   2530  CE  LYS   132      18.461  -2.804 -11.963  0.00  0.00           C  
ATOM   2531  NZ  LYS   132      19.416  -1.904 -12.647  0.00  0.00           N1+
ATOM   2532  H   LYS   132      17.194  -6.274  -8.083  0.00  0.00           H  
ATOM   2533  HA  LYS   132      17.732  -3.840  -9.184  0.00  0.00           H  
ATOM   2534  HB2 LYS   132      18.310  -6.068  -9.973  0.00  0.00           H  
ATOM   2535  HB3 LYS   132      16.698  -6.479 -10.179  0.00  0.00           H  
ATOM   2536  HG2 LYS   132      17.661  -6.116 -12.279  0.00  0.00           H  
ATOM   2537  HG3 LYS   132      16.714  -4.837 -12.280  0.00  0.00           H  
ATOM   2538  HD2 LYS   132      19.777  -4.635 -11.661  0.00  0.00           H  
ATOM   2539  HD3 LYS   132      19.107  -4.433 -13.096  0.00  0.00           H  
ATOM   2540  HE2 LYS   132      17.466  -2.679 -12.389  0.00  0.00           H  
ATOM   2541  HE3 LYS   132      18.412  -2.574 -10.899  0.00  0.00           H  
ATOM   2542  HZ1 LYS   132      19.025  -0.982 -12.778  0.00  0.00           H  
ATOM   2543  HZ2 LYS   132      20.282  -1.767 -12.145  0.00  0.00           H  
ATOM   2544  HZ3 LYS   132      19.634  -2.198 -13.588  0.00  0.00           H  
HETATM 2545  O   T3P   132     -21.999 -31.319  -8.095  0.00  0.00           O  
HETATM 2546  H1  T3P   132     -21.962 -30.630  -8.759  0.00  0.00           H  
HETATM 2547  H2  T3P   132     -21.890 -30.857  -7.264  0.00  0.00           H  
ATOM   2548  N   ALA   133      14.589  -4.575  -8.900  0.00  0.00           N  
ATOM   2549  CA  ALA   133      13.228  -4.093  -8.821  0.00  0.00           C  
ATOM   2550  C   ALA   133      13.052  -2.889  -7.877  0.00  0.00           C  
ATOM   2551  O   ALA   133      12.326  -1.983  -8.179  0.00  0.00           O  
ATOM   2552  CB  ALA   133      12.302  -5.195  -8.359  0.00  0.00           C  
ATOM   2553  H   ALA   133      14.941  -5.308  -8.301  0.00  0.00           H  
ATOM   2554  HA  ALA   133      13.019  -3.812  -9.853  0.00  0.00           H  
ATOM   2555  HB1 ALA   133      12.342  -6.071  -9.006  0.00  0.00           H  
ATOM   2556  HB2 ALA   133      12.554  -5.519  -7.349  0.00  0.00           H  
ATOM   2557  HB3 ALA   133      11.241  -4.971  -8.249  0.00  0.00           H  
HETATM 2558  O   T3P   133      -2.273  12.259 -16.188  0.00  0.00           O  
HETATM 2559  H1  T3P   133      -3.034  12.155 -15.616  0.00  0.00           H  
HETATM 2560  H2  T3P   133      -1.655  12.777 -15.674  0.00  0.00           H  
ATOM   2561  N   LEU   134      13.681  -2.940  -6.694  0.00  0.00           N  
ATOM   2562  CA  LEU   134      13.795  -1.886  -5.695  0.00  0.00           C  
ATOM   2563  C   LEU   134      14.536  -0.710  -6.246  0.00  0.00           C  
ATOM   2564  O   LEU   134      14.093   0.436  -6.094  0.00  0.00           O  
ATOM   2565  CB  LEU   134      14.407  -2.427  -4.366  0.00  0.00           C  
ATOM   2566  CG  LEU   134      13.466  -3.303  -3.570  0.00  0.00           C  
ATOM   2567  CD1 LEU   134      14.096  -4.191  -2.494  0.00  0.00           C  
ATOM   2568  CD2 LEU   134      12.262  -2.408  -3.004  0.00  0.00           C  
ATOM   2569  H   LEU   134      14.058  -3.842  -6.438  0.00  0.00           H  
ATOM   2570  HA  LEU   134      12.829  -1.410  -5.527  0.00  0.00           H  
ATOM   2571  HB2 LEU   134      15.297  -3.028  -4.553  0.00  0.00           H  
ATOM   2572  HB3 LEU   134      14.878  -1.669  -3.740  0.00  0.00           H  
ATOM   2573  HG  LEU   134      13.015  -4.008  -4.269  0.00  0.00           H  
ATOM   2574 HD11 LEU   134      15.096  -3.802  -2.304  0.00  0.00           H  
ATOM   2575 HD12 LEU   134      13.604  -4.237  -1.522  0.00  0.00           H  
ATOM   2576 HD13 LEU   134      14.377  -5.184  -2.844  0.00  0.00           H  
ATOM   2577 HD21 LEU   134      12.223  -1.349  -3.261  0.00  0.00           H  
ATOM   2578 HD22 LEU   134      11.341  -2.784  -3.450  0.00  0.00           H  
ATOM   2579 HD23 LEU   134      12.168  -2.401  -1.918  0.00  0.00           H  
HETATM 2580  O   T3P   134     -33.310  -6.350 -20.069  0.00  0.00           O  
HETATM 2581  H1  T3P   134     -32.873  -6.197 -19.230  0.00  0.00           H  
HETATM 2582  H2  T3P   134     -32.794  -7.040 -20.485  0.00  0.00           H  
ATOM   2583  N   LYS   135      15.694  -0.968  -6.927  0.00  0.00           N  
ATOM   2584  CA  LYS   135      16.569   0.007  -7.463  0.00  0.00           C  
ATOM   2585  C   LYS   135      15.888   0.909  -8.528  0.00  0.00           C  
ATOM   2586  O   LYS   135      15.983   2.138  -8.399  0.00  0.00           O  
ATOM   2587  CB  LYS   135      17.807  -0.716  -8.099  0.00  0.00           C  
ATOM   2588  CG  LYS   135      18.958   0.072  -8.827  0.00  0.00           C  
ATOM   2589  CD  LYS   135      19.558   1.268  -7.953  0.00  0.00           C  
ATOM   2590  CE  LYS   135      20.928   1.788  -8.394  0.00  0.00           C  
ATOM   2591  NZ  LYS   135      20.815   2.305  -9.773  0.00  0.00           N1+
ATOM   2592  H   LYS   135      15.989  -1.915  -7.114  0.00  0.00           H  
ATOM   2593  HA  LYS   135      16.858   0.633  -6.619  0.00  0.00           H  
ATOM   2594  HB2 LYS   135      18.331  -1.256  -7.310  0.00  0.00           H  
ATOM   2595  HB3 LYS   135      17.489  -1.424  -8.863  0.00  0.00           H  
ATOM   2596  HG2 LYS   135      19.735  -0.609  -9.173  0.00  0.00           H  
ATOM   2597  HG3 LYS   135      18.397   0.440  -9.687  0.00  0.00           H  
ATOM   2598  HD2 LYS   135      18.890   2.128  -7.992  0.00  0.00           H  
ATOM   2599  HD3 LYS   135      19.587   0.998  -6.897  0.00  0.00           H  
ATOM   2600  HE2 LYS   135      21.151   2.703  -7.845  0.00  0.00           H  
ATOM   2601  HE3 LYS   135      21.746   1.086  -8.231  0.00  0.00           H  
ATOM   2602  HZ1 LYS   135      21.623   2.735 -10.200  0.00  0.00           H  
ATOM   2603  HZ2 LYS   135      20.667   1.513 -10.382  0.00  0.00           H  
ATOM   2604  HZ3 LYS   135      19.960   2.841  -9.817  0.00  0.00           H  
HETATM 2605  O   T3P   135      -7.007 -29.812  -8.569  0.00  0.00           O  
HETATM 2606  H1  T3P   135      -6.923 -30.507  -9.222  0.00  0.00           H  
HETATM 2607  H2  T3P   135      -6.415 -29.124  -8.873  0.00  0.00           H  
ATOM   2608  N   LYS   136      15.036   0.334  -9.442  0.00  0.00           N  
ATOM   2609  CA  LYS   136      14.237   1.120 -10.348  0.00  0.00           C  
ATOM   2610  C   LYS   136      13.323   2.162  -9.711  0.00  0.00           C  
ATOM   2611  O   LYS   136      12.975   3.170 -10.343  0.00  0.00           O  
ATOM   2612  CB  LYS   136      13.369   0.257 -11.302  0.00  0.00           C  
ATOM   2613  CG  LYS   136      14.023  -0.611 -12.382  0.00  0.00           C  
ATOM   2614  CD  LYS   136      13.124  -1.523 -13.174  0.00  0.00           C  
ATOM   2615  CE  LYS   136      13.997  -2.390 -14.158  0.00  0.00           C  
ATOM   2616  NZ  LYS   136      13.320  -3.598 -14.710  0.00  0.00           N1+
ATOM   2617  H   LYS   136      15.072  -0.654  -9.647  0.00  0.00           H  
ATOM   2618  HA  LYS   136      14.918   1.722 -10.951  0.00  0.00           H  
ATOM   2619  HB2 LYS   136      12.828  -0.329 -10.559  0.00  0.00           H  
ATOM   2620  HB3 LYS   136      12.586   0.769 -11.862  0.00  0.00           H  
ATOM   2621  HG2 LYS   136      14.626  -0.070 -13.111  0.00  0.00           H  
ATOM   2622  HG3 LYS   136      14.660  -1.266 -11.788  0.00  0.00           H  
ATOM   2623  HD2 LYS   136      12.719  -2.328 -12.561  0.00  0.00           H  
ATOM   2624  HD3 LYS   136      12.365  -0.975 -13.733  0.00  0.00           H  
ATOM   2625  HE2 LYS   136      14.238  -1.693 -14.961  0.00  0.00           H  
ATOM   2626  HE3 LYS   136      14.954  -2.680 -13.726  0.00  0.00           H  
ATOM   2627  HZ1 LYS   136      13.806  -3.935 -15.529  0.00  0.00           H  
ATOM   2628  HZ2 LYS   136      13.230  -4.308 -13.997  0.00  0.00           H  
ATOM   2629  HZ3 LYS   136      12.458  -3.310 -15.149  0.00  0.00           H  
HETATM 2630  O   T3P   136      24.014  13.036  -2.936  0.00  0.00           O  
HETATM 2631  H1  T3P   136      23.804  13.776  -3.505  0.00  0.00           H  
HETATM 2632  H2  T3P   136      24.964  12.943  -3.005  0.00  0.00           H  
ATOM   2633  N   LEU   137      12.875   1.874  -8.514  0.00  0.00           N  
ATOM   2634  CA  LEU   137      12.042   2.859  -7.798  0.00  0.00           C  
ATOM   2635  C   LEU   137      13.019   3.836  -7.115  0.00  0.00           C  
ATOM   2636  O   LEU   137      12.714   4.991  -7.099  0.00  0.00           O  
ATOM   2637  CB  LEU   137      11.132   2.081  -6.873  0.00  0.00           C  
ATOM   2638  CG  LEU   137      10.108   2.809  -5.975  0.00  0.00           C  
ATOM   2639  CD1 LEU   137       9.305   3.856  -6.713  0.00  0.00           C  
ATOM   2640  CD2 LEU   137       9.316   1.946  -4.934  0.00  0.00           C  
ATOM   2641  H   LEU   137      13.189   1.066  -7.995  0.00  0.00           H  
ATOM   2642  HA  LEU   137      11.421   3.456  -8.465  0.00  0.00           H  
ATOM   2643  HB2 LEU   137      10.615   1.264  -7.375  0.00  0.00           H  
ATOM   2644  HB3 LEU   137      11.765   1.421  -6.279  0.00  0.00           H  
ATOM   2645  HG  LEU   137      10.875   3.370  -5.442  0.00  0.00           H  
ATOM   2646 HD11 LEU   137       8.257   3.634  -6.513  0.00  0.00           H  
ATOM   2647 HD12 LEU   137       9.560   4.857  -6.367  0.00  0.00           H  
ATOM   2648 HD13 LEU   137       9.487   3.737  -7.781  0.00  0.00           H  
ATOM   2649 HD21 LEU   137       9.179   2.506  -4.009  0.00  0.00           H  
ATOM   2650 HD22 LEU   137       8.391   1.508  -5.308  0.00  0.00           H  
ATOM   2651 HD23 LEU   137       9.955   1.096  -4.694  0.00  0.00           H  
HETATM 2652  O   T3P   137      35.721  24.800  11.124  0.00  0.00           O  
HETATM 2653  H1  T3P   137      34.996  25.224  10.664  0.00  0.00           H  
HETATM 2654  H2  T3P   137      36.054  25.471  11.719  0.00  0.00           H  
ATOM   2655  N   ASP   138      14.171   3.511  -6.574  0.00  0.00           N  
ATOM   2656  CA  ASP   138      15.237   4.406  -6.141  0.00  0.00           C  
ATOM   2657  C   ASP   138      15.746   5.368  -7.229  0.00  0.00           C  
ATOM   2658  O   ASP   138      15.916   6.546  -6.945  0.00  0.00           O  
ATOM   2659  CB  ASP   138      16.395   3.648  -5.427  0.00  0.00           C  
ATOM   2660  CG  ASP   138      17.655   4.475  -4.981  0.00  0.00           C  
ATOM   2661  OD1 ASP   138      17.635   5.412  -4.162  0.00  0.00           O  
ATOM   2662  OD2 ASP   138      18.702   4.078  -5.455  0.00  0.00           O1-
ATOM   2663  H   ASP   138      14.476   2.578  -6.811  0.00  0.00           H  
ATOM   2664  HA  ASP   138      14.860   5.047  -5.344  0.00  0.00           H  
ATOM   2665  HB2 ASP   138      15.879   3.360  -4.511  0.00  0.00           H  
ATOM   2666  HB3 ASP   138      16.627   2.724  -5.958  0.00  0.00           H  
HETATM 2667  O   T3P   138       9.050 -35.796  -7.946  0.00  0.00           O  
HETATM 2668  H1  T3P   138       8.967 -36.548  -7.360  0.00  0.00           H  
HETATM 2669  H2  T3P   138       8.965 -35.034  -7.373  0.00  0.00           H  
ATOM   2670  N   ASP   139      15.931   4.796  -8.407  0.00  0.00           N  
ATOM   2671  CA  ASP   139      16.190   5.532  -9.581  0.00  0.00           C  
ATOM   2672  C   ASP   139      15.197   6.600  -9.806  0.00  0.00           C  
ATOM   2673  O   ASP   139      15.643   7.733 -10.132  0.00  0.00           O  
ATOM   2674  CB  ASP   139      16.411   4.791 -10.890  0.00  0.00           C  
ATOM   2675  CG  ASP   139      17.574   3.785 -10.878  0.00  0.00           C  
ATOM   2676  OD1 ASP   139      18.474   3.955 -10.070  0.00  0.00           O  
ATOM   2677  OD2 ASP   139      17.550   2.864 -11.718  0.00  0.00           O1-
ATOM   2678  H   ASP   139      15.845   3.791  -8.459  0.00  0.00           H  
ATOM   2679  HA  ASP   139      17.135   6.028  -9.357  0.00  0.00           H  
ATOM   2680  HB2 ASP   139      15.494   4.287 -11.196  0.00  0.00           H  
ATOM   2681  HB3 ASP   139      16.691   5.464 -11.701  0.00  0.00           H  
HETATM 2682  O   T3P   139       1.594 -18.184 -14.084  0.00  0.00           O  
HETATM 2683  H1  T3P   139       1.103 -18.876 -13.641  0.00  0.00           H  
HETATM 2684  H2  T3P   139       2.280 -18.647 -14.564  0.00  0.00           H  
HETATM 2685  O   T3P   140      37.097  38.952   6.870  0.00  0.00           O  
HETATM 2686  H1  T3P   140      37.993  39.274   6.963  0.00  0.00           H  
HETATM 2687  H2  T3P   140      37.081  38.137   7.372  0.00  0.00           H  
ATOM   2688  N   TYR   140      13.896   6.257  -9.821  0.00  0.00           N  
ATOM   2689  CA  TYR   140      12.894   7.280 -10.098  0.00  0.00           C  
ATOM   2690  C   TYR   140      12.752   8.411  -8.932  0.00  0.00           C  
ATOM   2691  O   TYR   140      12.478   9.582  -9.202  0.00  0.00           O  
ATOM   2692  CB  TYR   140      11.501   6.554 -10.290  0.00  0.00           C  
ATOM   2693  CG  TYR   140      10.344   7.342 -10.770  0.00  0.00           C  
ATOM   2694  CD1 TYR   140      10.436   8.153 -11.917  0.00  0.00           C  
ATOM   2695  CD2 TYR   140       9.215   7.480  -9.913  0.00  0.00           C  
ATOM   2696  CE1 TYR   140       9.333   8.990 -12.247  0.00  0.00           C  
ATOM   2697  CE2 TYR   140       8.145   8.301 -10.242  0.00  0.00           C  
ATOM   2698  CZ  TYR   140       8.231   9.060 -11.397  0.00  0.00           C  
ATOM   2699  OH  TYR   140       7.084   9.681 -11.747  0.00  0.00           O  
ATOM   2700  H   TYR   140      13.619   5.290  -9.916  0.00  0.00           H  
ATOM   2701  HA  TYR   140      13.073   7.747 -11.067  0.00  0.00           H  
ATOM   2702  HB2 TYR   140      11.621   5.745 -11.010  0.00  0.00           H  
ATOM   2703  HB3 TYR   140      11.344   5.994  -9.369  0.00  0.00           H  
ATOM   2704  HD1 TYR   140      11.251   8.113 -12.624  0.00  0.00           H  
ATOM   2705  HD2 TYR   140       9.155   6.816  -9.064  0.00  0.00           H  
ATOM   2706  HE1 TYR   140       9.329   9.614 -13.129  0.00  0.00           H  
ATOM   2707  HE2 TYR   140       7.297   8.381  -9.578  0.00  0.00           H  
ATOM   2708  HH  TYR   140       6.361   9.492 -11.145  0.00  0.00           H  
ATOM   2709  N   LEU   141      12.980   8.033  -7.681  0.00  0.00           N  
ATOM   2710  CA  LEU   141      13.010   8.838  -6.475  0.00  0.00           C  
ATOM   2711  C   LEU   141      14.192   9.727  -6.269  0.00  0.00           C  
ATOM   2712  O   LEU   141      14.277  10.574  -5.366  0.00  0.00           O  
ATOM   2713  CB  LEU   141      12.693   7.985  -5.271  0.00  0.00           C  
ATOM   2714  CG  LEU   141      11.279   7.471  -5.358  0.00  0.00           C  
ATOM   2715  CD1 LEU   141      11.095   6.336  -4.401  0.00  0.00           C  
ATOM   2716  CD2 LEU   141      10.262   8.565  -5.253  0.00  0.00           C  
ATOM   2717  H   LEU   141      13.043   7.039  -7.514  0.00  0.00           H  
ATOM   2718  HA  LEU   141      12.188   9.551  -6.535  0.00  0.00           H  
ATOM   2719  HB2 LEU   141      13.388   7.169  -5.076  0.00  0.00           H  
ATOM   2720  HB3 LEU   141      12.679   8.613  -4.380  0.00  0.00           H  
ATOM   2721  HG  LEU   141      11.046   7.054  -6.337  0.00  0.00           H  
ATOM   2722 HD11 LEU   141      11.853   5.552  -4.414  0.00  0.00           H  
ATOM   2723 HD12 LEU   141      11.322   6.716  -3.404  0.00  0.00           H  
ATOM   2724 HD13 LEU   141      10.074   5.957  -4.388  0.00  0.00           H  
ATOM   2725 HD21 LEU   141      10.106   9.002  -6.240  0.00  0.00           H  
ATOM   2726 HD22 LEU   141       9.330   8.171  -4.849  0.00  0.00           H  
ATOM   2727 HD23 LEU   141      10.479   9.377  -4.560  0.00  0.00           H  
HETATM 2728  O   T3P   141     -15.527 -25.481 -10.315  0.00  0.00           O  
HETATM 2729  H1  T3P   141     -16.225 -25.787 -10.894  0.00  0.00           H  
HETATM 2730  H2  T3P   141     -14.746 -25.464 -10.867  0.00  0.00           H  
ATOM   2731  N   ASN   142      15.134   9.611  -7.236  0.00  0.00           N  
ATOM   2732  CA  ASN   142      16.411  10.397  -7.313  0.00  0.00           C  
ATOM   2733  C   ASN   142      16.296  11.384  -8.556  0.00  0.00           C  
ATOM   2734  O   ASN   142      17.016  12.382  -8.522  0.00  0.00           O  
ATOM   2735  CB  ASN   142      17.641   9.474  -7.400  0.00  0.00           C  
ATOM   2736  CG  ASN   142      18.015   8.797  -6.069  0.00  0.00           C  
ATOM   2737  ND2 ASN   142      18.751   7.678  -6.110  0.00  0.00           N  
ATOM   2738  OD1 ASN   142      17.534   9.216  -4.980  0.00  0.00           O  
ATOM   2739  H   ASN   142      15.151   8.758  -7.778  0.00  0.00           H  
ATOM   2740  HA  ASN   142      16.447  11.042  -6.435  0.00  0.00           H  
ATOM   2741  HB2 ASN   142      17.475   8.669  -8.116  0.00  0.00           H  
ATOM   2742  HB3 ASN   142      18.461  10.119  -7.718  0.00  0.00           H  
ATOM   2743 HD21 ASN   142      19.028   7.412  -7.044  0.00  0.00           H  
ATOM   2744 HD22 ASN   142      18.701   6.911  -5.455  0.00  0.00           H  
HETATM 2745  O   T3P   142     -23.709  -2.770  29.583  0.00  0.00           O  
HETATM 2746  H1  T3P   142     -22.854  -2.354  29.475  0.00  0.00           H  
HETATM 2747  H2  T3P   142     -24.011  -2.933  28.690  0.00  0.00           H  
HETATM 2748  O   T3P   143      -6.833 -35.383  -0.430  0.00  0.00           O  
HETATM 2749  H1  T3P   143      -7.702 -35.395  -0.029  0.00  0.00           H  
HETATM 2750  H2  T3P   143      -6.723 -34.483  -0.736  0.00  0.00           H  
ATOM   2751  N   THR   143      15.467  11.042  -9.541  0.00  0.00           N  
ATOM   2752  CA  THR   143      15.190  11.727 -10.782  0.00  0.00           C  
ATOM   2753  C   THR   143      14.300  12.980 -10.513  0.00  0.00           C  
ATOM   2754  O   THR   143      13.209  12.820 -10.007  0.00  0.00           O  
ATOM   2755  CB  THR   143      14.450  10.857 -11.856  0.00  0.00           C  
ATOM   2756  CG2 THR   143      14.271  11.613 -13.184  0.00  0.00           C  
ATOM   2757  OG1 THR   143      15.188   9.656 -12.127  0.00  0.00           O  
ATOM   2758  H   THR   143      14.802  10.297  -9.388  0.00  0.00           H  
ATOM   2759  HA  THR   143      16.156  11.973 -11.225  0.00  0.00           H  
ATOM   2760  HB  THR   143      13.466  10.467 -11.595  0.00  0.00           H  
ATOM   2761  HG1 THR   143      15.356   9.102 -11.362  0.00  0.00           H  
ATOM   2762 HG21 THR   143      14.016  10.945 -14.007  0.00  0.00           H  
ATOM   2763 HG22 THR   143      13.529  12.406 -13.090  0.00  0.00           H  
ATOM   2764 HG23 THR   143      15.128  12.239 -13.435  0.00  0.00           H  
ATOM   2765  N   PRO   144      14.787  14.193 -10.929  0.00  0.00           N  
ATOM   2766  CA  PRO   144      13.962  15.393 -11.109  0.00  0.00           C  
ATOM   2767  C   PRO   144      13.086  15.254 -12.381  0.00  0.00           C  
ATOM   2768  O   PRO   144      13.616  14.947 -13.473  0.00  0.00           O  
ATOM   2769  CB  PRO   144      14.855  16.567 -11.007  0.00  0.00           C  
ATOM   2770  CG  PRO   144      16.297  16.099 -11.372  0.00  0.00           C  
ATOM   2771  CD  PRO   144      16.175  14.514 -11.257  0.00  0.00           C  
ATOM   2772  HA  PRO   144      13.452  15.404 -10.145  0.00  0.00           H  
ATOM   2773  HB2 PRO   144      14.511  17.369 -11.660  0.00  0.00           H  
ATOM   2774  HB3 PRO   144      14.770  17.135 -10.081  0.00  0.00           H  
ATOM   2775  HG2 PRO   144      16.370  16.533 -12.370  0.00  0.00           H  
ATOM   2776  HG3 PRO   144      17.109  16.474 -10.749  0.00  0.00           H  
ATOM   2777  HD2 PRO   144      16.532  14.030 -12.166  0.00  0.00           H  
ATOM   2778  HD3 PRO   144      16.846  14.135 -10.487  0.00  0.00           H  
HETATM 2779  O   T3P   144     -15.722 -15.078  40.582  0.00  0.00           O  
HETATM 2780  H1  T3P   144     -16.494 -15.236  41.124  0.00  0.00           H  
HETATM 2781  H2  T3P   144     -15.143 -14.554  41.135  0.00  0.00           H  
ATOM   2782  N   LEU   145      11.764  15.349 -12.247  0.00  0.00           N  
ATOM   2783  CA  LEU   145      10.837  15.523 -13.385  0.00  0.00           C  
ATOM   2784  C   LEU   145      10.792  17.068 -13.797  0.00  0.00           C  
ATOM   2785  O   LEU   145      11.264  17.819 -12.964  0.00  0.00           O  
ATOM   2786  CB  LEU   145       9.467  14.971 -12.836  0.00  0.00           C  
ATOM   2787  CG  LEU   145       9.334  13.401 -12.738  0.00  0.00           C  
ATOM   2788  CD1 LEU   145       8.124  13.045 -11.825  0.00  0.00           C  
ATOM   2789  CD2 LEU   145       9.379  12.765 -14.164  0.00  0.00           C  
ATOM   2790  H   LEU   145      11.377  15.589 -11.345  0.00  0.00           H  
ATOM   2791  HA  LEU   145      11.116  14.822 -14.172  0.00  0.00           H  
ATOM   2792  HB2 LEU   145       9.103  15.497 -11.954  0.00  0.00           H  
ATOM   2793  HB3 LEU   145       8.679  15.165 -13.564  0.00  0.00           H  
ATOM   2794  HG  LEU   145      10.268  13.090 -12.271  0.00  0.00           H  
ATOM   2795 HD11 LEU   145       7.739  13.815 -11.157  0.00  0.00           H  
ATOM   2796 HD12 LEU   145       7.245  12.661 -12.343  0.00  0.00           H  
ATOM   2797 HD13 LEU   145       8.384  12.111 -11.326  0.00  0.00           H  
ATOM   2798 HD21 LEU   145       9.014  13.415 -14.958  0.00  0.00           H  
ATOM   2799 HD22 LEU   145      10.374  12.408 -14.431  0.00  0.00           H  
ATOM   2800 HD23 LEU   145       8.787  11.850 -14.175  0.00  0.00           H  
HETATM 2801  O   T3P   145     -20.894  -6.923  22.614  0.00  0.00           O  
HETATM 2802  H1  T3P   145     -20.682  -6.652  21.721  0.00  0.00           H  
HETATM 2803  H2  T3P   145     -20.050  -6.947  23.064  0.00  0.00           H  
ATOM   2804  N   PRO   146      10.340  17.419 -15.041  0.00  0.00           N  
ATOM   2805  CA  PRO   146      10.275  18.766 -15.536  0.00  0.00           C  
ATOM   2806  C   PRO   146       9.967  19.969 -14.568  0.00  0.00           C  
ATOM   2807  O   PRO   146      10.656  20.956 -14.609  0.00  0.00           O  
ATOM   2808  CB  PRO   146       9.446  18.608 -16.791  0.00  0.00           C  
ATOM   2809  CG  PRO   146       9.601  17.196 -17.264  0.00  0.00           C  
ATOM   2810  CD  PRO   146      10.124  16.391 -16.036  0.00  0.00           C  
ATOM   2811  HA  PRO   146      11.308  18.826 -15.876  0.00  0.00           H  
ATOM   2812  HB2 PRO   146       8.401  18.862 -16.615  0.00  0.00           H  
ATOM   2813  HB3 PRO   146       9.705  19.405 -17.488  0.00  0.00           H  
ATOM   2814  HG2 PRO   146       8.786  16.669 -17.759  0.00  0.00           H  
ATOM   2815  HG3 PRO   146      10.481  17.123 -17.904  0.00  0.00           H  
ATOM   2816  HD2 PRO   146       9.404  15.661 -15.666  0.00  0.00           H  
ATOM   2817  HD3 PRO   146      11.086  15.933 -16.267  0.00  0.00           H  
HETATM 2818  O   T3P   146      -3.826  25.861 -25.434  0.00  0.00           O  
HETATM 2819  H1  T3P   146      -4.623  25.386 -25.198  0.00  0.00           H  
HETATM 2820  H2  T3P   146      -3.357  25.970 -24.607  0.00  0.00           H  
ATOM   2821  N   GLU   147       9.050  19.734 -13.605  0.00  0.00           N  
ATOM   2822  CA  GLU   147       8.743  20.794 -12.603  0.00  0.00           C  
ATOM   2823  C   GLU   147       9.903  21.293 -11.779  0.00  0.00           C  
ATOM   2824  O   GLU   147       9.958  22.464 -11.321  0.00  0.00           O  
ATOM   2825  CB  GLU   147       7.519  20.432 -11.821  0.00  0.00           C  
ATOM   2826  CG  GLU   147       6.319  20.136 -12.714  0.00  0.00           C  
ATOM   2827  CD  GLU   147       6.166  18.675 -13.278  0.00  0.00           C  
ATOM   2828  OE1 GLU   147       5.081  18.432 -13.831  0.00  0.00           O  
ATOM   2829  OE2 GLU   147       7.028  17.809 -13.039  0.00  0.00           O1-
ATOM   2830  H   GLU   147       8.598  18.833 -13.548  0.00  0.00           H  
ATOM   2831  HA  GLU   147       8.493  21.719 -13.122  0.00  0.00           H  
ATOM   2832  HB2 GLU   147       7.712  19.605 -11.138  0.00  0.00           H  
ATOM   2833  HB3 GLU   147       7.306  21.202 -11.079  0.00  0.00           H  
ATOM   2834  HG2 GLU   147       5.525  20.183 -11.969  0.00  0.00           H  
ATOM   2835  HG3 GLU   147       6.166  20.922 -13.453  0.00  0.00           H  
HETATM 2836  O   T3P   147      -8.319  -7.644 -35.381  0.00  0.00           O  
HETATM 2837  H1  T3P   147      -8.831  -8.387 -35.700  0.00  0.00           H  
HETATM 2838  H2  T3P   147      -7.567  -8.041 -34.942  0.00  0.00           H  
ATOM   2839  N   GLU   148      10.853  20.337 -11.551  0.00  0.00           N  
ATOM   2840  CA  GLU   148      12.030  20.425 -10.696  0.00  0.00           C  
ATOM   2841  C   GLU   148      13.310  20.731 -11.507  0.00  0.00           C  
ATOM   2842  O   GLU   148      14.225  21.404 -10.938  0.00  0.00           O  
ATOM   2843  CB  GLU   148      12.232  19.119  -9.925  0.00  0.00           C  
ATOM   2844  CG  GLU   148      10.956  18.598  -9.146  0.00  0.00           C  
ATOM   2845  CD  GLU   148      11.095  17.072  -8.915  0.00  0.00           C  
ATOM   2846  OE1 GLU   148      10.348  16.258  -9.606  0.00  0.00           O  
ATOM   2847  OE2 GLU   148      11.998  16.778  -8.085  0.00  0.00           O1-
ATOM   2848  H   GLU   148      10.708  19.364 -11.780  0.00  0.00           H  
ATOM   2849  HA  GLU   148      11.800  21.180  -9.944  0.00  0.00           H  
ATOM   2850  HB2 GLU   148      12.637  18.346 -10.578  0.00  0.00           H  
ATOM   2851  HB3 GLU   148      12.996  19.361  -9.187  0.00  0.00           H  
ATOM   2852  HG2 GLU   148      10.724  19.116  -8.215  0.00  0.00           H  
ATOM   2853  HG3 GLU   148      10.090  18.763  -9.787  0.00  0.00           H  
HETATM 2854  O   T3P   148      -9.725  41.067  -3.449  0.00  0.00           O  
HETATM 2855  H1  T3P   148      -9.404  41.552  -4.210  0.00  0.00           H  
HETATM 2856  H2  T3P   148     -10.667  40.987  -3.596  0.00  0.00           H  
ATOM   2857  N   ILE   149      13.383  20.232 -12.779  0.00  0.00           N  
ATOM   2858  CA  ILE   149      14.400  20.785 -13.680  0.00  0.00           C  
ATOM   2859  C   ILE   149      14.258  22.338 -13.935  0.00  0.00           C  
ATOM   2860  O   ILE   149      15.201  23.089 -13.937  0.00  0.00           O  
ATOM   2861  CB  ILE   149      14.549  20.024 -15.050  0.00  0.00           C  
ATOM   2862  CG1 ILE   149      15.187  18.563 -14.924  0.00  0.00           C  
ATOM   2863  CG2 ILE   149      15.075  20.849 -16.243  0.00  0.00           C  
ATOM   2864  CD1 ILE   149      14.387  17.395 -15.494  0.00  0.00           C  
ATOM   2865  H   ILE   149      12.643  19.684 -13.195  0.00  0.00           H  
ATOM   2866  HA  ILE   149      15.351  20.832 -13.149  0.00  0.00           H  
ATOM   2867  HB  ILE   149      13.534  19.713 -15.298  0.00  0.00           H  
ATOM   2868 HG12 ILE   149      16.179  18.731 -15.344  0.00  0.00           H  
ATOM   2869 HG13 ILE   149      15.380  18.476 -13.855  0.00  0.00           H  
ATOM   2870 HG21 ILE   149      14.503  21.646 -16.718  0.00  0.00           H  
ATOM   2871 HG22 ILE   149      16.034  21.297 -15.982  0.00  0.00           H  
ATOM   2872 HG23 ILE   149      15.413  20.219 -17.066  0.00  0.00           H  
ATOM   2873 HD11 ILE   149      14.598  17.171 -16.539  0.00  0.00           H  
ATOM   2874 HD12 ILE   149      14.690  16.448 -15.047  0.00  0.00           H  
ATOM   2875 HD13 ILE   149      13.334  17.449 -15.219  0.00  0.00           H  
HETATM 2876  O   T3P   149      -8.760  14.622 -24.430  0.00  0.00           O  
HETATM 2877  H1  T3P   149      -9.305  14.193 -25.090  0.00  0.00           H  
HETATM 2878  H2  T3P   149      -7.862  14.413 -24.688  0.00  0.00           H  
ATOM   2879  N   ASP   150      12.990  22.828 -14.081  0.00  0.00           N  
ATOM   2880  CA  ASP   150      12.722  24.261 -14.150  0.00  0.00           C  
ATOM   2881  C   ASP   150      13.142  24.955 -12.877  0.00  0.00           C  
ATOM   2882  O   ASP   150      13.193  26.157 -12.979  0.00  0.00           O  
ATOM   2883  CB  ASP   150      11.230  24.661 -14.436  0.00  0.00           C  
ATOM   2884  CG  ASP   150      10.685  24.282 -15.798  0.00  0.00           C  
ATOM   2885  OD1 ASP   150       9.498  24.482 -16.135  0.00  0.00           O  
ATOM   2886  OD2 ASP   150      11.410  23.875 -16.793  0.00  0.00           O1-
ATOM   2887  H   ASP   150      12.206  22.191 -14.058  0.00  0.00           H  
ATOM   2888  HA  ASP   150      13.341  24.690 -14.938  0.00  0.00           H  
ATOM   2889  HB2 ASP   150      10.509  24.187 -13.770  0.00  0.00           H  
ATOM   2890  HB3 ASP   150      11.123  25.734 -14.273  0.00  0.00           H  
HETATM 2891  O   T3P   150      19.946  31.893 -12.405  0.00  0.00           O  
HETATM 2892  H1  T3P   150      20.832  32.218 -12.247  0.00  0.00           H  
HETATM 2893  H2  T3P   150      19.617  32.435 -13.123  0.00  0.00           H  
ATOM   2894  N   ALA   151      13.377  24.275 -11.737  0.00  0.00           N  
ATOM   2895  CA  ALA   151      13.771  24.917 -10.478  0.00  0.00           C  
ATOM   2896  C   ALA   151      15.278  24.619 -10.318  0.00  0.00           C  
ATOM   2897  O   ALA   151      15.919  25.438  -9.692  0.00  0.00           O  
ATOM   2898  CB  ALA   151      12.925  24.335  -9.333  0.00  0.00           C  
ATOM   2899  H   ALA   151      13.445  23.272 -11.827  0.00  0.00           H  
ATOM   2900  HA  ALA   151      13.500  25.972 -10.526  0.00  0.00           H  
ATOM   2901  HB1 ALA   151      13.246  24.624  -8.332  0.00  0.00           H  
ATOM   2902  HB2 ALA   151      11.912  24.736  -9.372  0.00  0.00           H  
ATOM   2903  HB3 ALA   151      13.044  23.251  -9.332  0.00  0.00           H  
HETATM 2904  O   T3P   151      34.904  17.045 -28.310  0.00  0.00           O  
HETATM 2905  H1  T3P   151      34.074  17.009 -28.785  0.00  0.00           H  
HETATM 2906  H2  T3P   151      34.785  16.448 -27.572  0.00  0.00           H  
ATOM   2907  N   ASN   152      15.856  23.487 -10.765  0.00  3.60           N  
ATOM   2908  CA  ASN   152      17.252  23.107 -10.804  0.00  3.60           C  
ATOM   2909  C   ASN   152      18.057  23.918 -11.820  0.00  3.60           C  
ATOM   2910  O   ASN   152      19.017  24.545 -11.426  0.00  3.60           O  
ATOM   2911  CB  ASN   152      17.409  21.588 -11.025  0.00  3.60           C  
ATOM   2912  CG  ASN   152      16.902  20.823  -9.729  0.00  3.60           C  
ATOM   2913  ND2 ASN   152      16.565  19.580  -9.946  0.00  3.60           N  
ATOM   2914  OD1 ASN   152      16.746  21.338  -8.663  0.00  3.60           O  
ATOM   2915  H   ASN   152      15.242  22.742 -11.063  0.00  3.60           H  
ATOM   2916  HA  ASN   152      17.717  23.226  -9.825  0.00  3.60           H  
ATOM   2917  HB2 ASN   152      16.897  21.245 -11.924  0.00  3.60           H  
ATOM   2918  HB3 ASN   152      18.459  21.312 -11.125  0.00  3.60           H  
ATOM   2919 HD21 ASN   152      16.761  19.248 -10.880  0.00  3.60           H  
ATOM   2920 HD22 ASN   152      16.268  19.012  -9.165  0.00  3.60           H  
HETATM 2921  O   T3P   152     -18.995  12.569  27.610  0.00  0.00           O  
HETATM 2922  H1  T3P   152     -18.641  13.140  26.928  0.00  0.00           H  
HETATM 2923  H2  T3P   152     -18.226  12.257  28.087  0.00  0.00           H  
HETATM 2924  O   T3P   153      -2.733 -10.348 -36.198  0.00  0.00           O  
HETATM 2925  H1  T3P   153      -2.468 -10.066 -35.322  0.00  0.00           H  
HETATM 2926  H2  T3P   153      -3.437 -10.978 -36.044  0.00  0.00           H  
ATOM   2927  N   THR   153      17.425  24.232 -12.997  0.00135.22           N  
ATOM   2928  CA  THR   153      18.113  25.063 -13.985  0.00135.22           C  
ATOM   2929  C   THR   153      17.332  26.446 -14.173  0.00135.22           C  
ATOM   2930  O   THR   153      16.054  26.371 -14.316  0.00135.22           O  
ATOM   2931  CB  THR   153      17.944  24.455 -15.380  0.00135.22           C  
ATOM   2932  CG2 THR   153      18.401  25.237 -16.598  0.00135.22           C  
ATOM   2933  OG1 THR   153      18.732  23.211 -15.492  0.00135.22           O  
ATOM   2934  H   THR   153      16.552  23.816 -13.287  0.00135.22           H  
ATOM   2935  HA  THR   153      19.190  25.119 -13.829  0.00135.22           H  
ATOM   2936  HB  THR   153      16.882  24.251 -15.517  0.00135.22           H  
ATOM   2937  HG1 THR   153      18.285  22.619 -14.883  0.00135.22           H  
ATOM   2938 HG21 THR   153      18.285  24.642 -17.504  0.00135.22           H  
ATOM   2939 HG22 THR   153      17.897  26.190 -16.762  0.00135.22           H  
ATOM   2940 HG23 THR   153      19.461  25.421 -16.422  0.00135.22           H  
ATOM   2941  N   CYS   154      17.881  27.634 -14.053  0.00191.74           N  
ATOM   2942  CA  CYS   154      19.312  27.961 -13.741  0.00191.74           C  
ATOM   2943  C   CYS   154      19.497  28.068 -12.215  0.00191.74           C  
ATOM   2944  O   CYS   154      18.628  28.569 -11.494  0.00191.74           O  
ATOM   2945  CB  CYS   154      19.638  29.322 -14.386  0.00191.74           C  
ATOM   2946  SG  CYS   154      19.306  29.237 -16.205  0.00191.74           S  
ATOM   2947  H   CYS   154      17.229  28.403 -13.984  0.00191.74           H  
ATOM   2948  HA  CYS   154      19.935  27.148 -14.112  0.00191.74           H  
ATOM   2949  HB2 CYS   154      19.005  30.046 -13.872  0.00191.74           H  
ATOM   2950  HB3 CYS   154      20.612  29.783 -14.220  0.00191.74           H  
ATOM   2951  HG  CYS   154      18.017  28.988 -15.953  0.00191.74           H  
HETATM 2952  O   T3P   154      -3.875  22.008 -12.857  0.00  0.00           O  
HETATM 2953  H1  T3P   154      -3.639  21.692 -11.985  0.00  0.00           H  
HETATM 2954  H2  T3P   154      -3.037  22.213 -13.273  0.00  0.00           H  
ATOM   2955  N   GLY   155      20.689  27.514 -11.697  0.00159.70           N  
ATOM   2956  CA  GLY   155      21.014  27.359 -10.256  0.00159.70           C  
ATOM   2957  C   GLY   155      22.084  26.294 -10.093  0.00159.70           C  
ATOM   2958  O   GLY   155      22.586  25.755 -11.069  0.00159.70           O  
ATOM   2959  H   GLY   155      21.427  27.186 -12.304  0.00159.70           H  
ATOM   2960  HA2 GLY   155      21.399  28.312  -9.894  0.00159.70           H  
ATOM   2961  HA3 GLY   155      20.081  27.109  -9.750  0.00159.70           H  
HETATM 2962  O   T3P   155       7.705  -1.871  17.258  0.00  0.00           O  
HETATM 2963  H1  T3P   155       8.048  -1.402  16.497  0.00  0.00           H  
HETATM 2964  H2  T3P   155       8.304  -1.644  17.969  0.00  0.00           H  
ATOM   2965  N   GLU   156      22.519  26.095  -8.871  0.00329.64           N  
ATOM   2966  CA  GLU   156      23.473  25.054  -8.337  0.00329.64           C  
ATOM   2967  C   GLU   156      22.763  23.941  -7.605  0.00329.64           C  
ATOM   2968  O   GLU   156      23.473  23.030  -7.098  0.00329.64           O  
ATOM   2969  CB  GLU   156      24.346  25.801  -7.369  0.00329.64           C  
ATOM   2970  CG  GLU   156      24.878  27.271  -7.692  0.00329.64           C  
ATOM   2971  CD  GLU   156      26.274  27.605  -7.352  0.00329.64           C  
ATOM   2972  OE1 GLU   156      27.073  26.729  -7.010  0.00329.64           O  
ATOM   2973  OE2 GLU   156      26.660  28.784  -7.451  0.00329.64           O1-
ATOM   2974  H   GLU   156      22.048  26.667  -8.185  0.00329.64           H  
ATOM   2975  HA  GLU   156      24.131  24.584  -9.068  0.00329.64           H  
ATOM   2976  HB2 GLU   156      23.844  25.853  -6.403  0.00329.64           H  
ATOM   2977  HB3 GLU   156      25.184  25.159  -7.097  0.00329.64           H  
ATOM   2978  HG2 GLU   156      24.848  27.408  -8.773  0.00329.64           H  
ATOM   2979  HG3 GLU   156      24.183  27.927  -7.167  0.00329.64           H  
HETATM 2980  O   T3P   156     -32.641 -25.244 -11.096  0.00  0.00           O  
HETATM 2981  H1  T3P   156     -32.504 -25.185 -10.150  0.00  0.00           H  
HETATM 2982  H2  T3P   156     -33.583 -25.389 -11.193  0.00  0.00           H  
ATOM   2983  N   ASP   157      21.377  23.899  -7.620  0.00 68.63           N  
ATOM   2984  CA  ASP   157      20.507  22.891  -7.053  0.00 68.63           C  
ATOM   2985  C   ASP   157      20.331  21.652  -7.958  0.00 68.63           C  
ATOM   2986  O   ASP   157      20.290  21.809  -9.212  0.00 68.63           O  
ATOM   2987  CB  ASP   157      19.072  23.358  -6.670  0.00 68.63           C  
ATOM   2988  CG  ASP   157      18.881  24.633  -5.742  0.00 68.63           C  
ATOM   2989  OD1 ASP   157      17.814  25.180  -5.614  0.00 68.63           O  
ATOM   2990  OD2 ASP   157      19.878  25.092  -5.132  0.00 68.63           O1-
ATOM   2991  H   ASP   157      21.033  24.799  -7.921  0.00 68.63           H  
ATOM   2992  HA  ASP   157      21.045  22.671  -6.130  0.00 68.63           H  
ATOM   2993  HB2 ASP   157      18.613  23.562  -7.637  0.00 68.63           H  
ATOM   2994  HB3 ASP   157      18.546  22.526  -6.201  0.00 68.63           H  
HETATM 2995  O   T3P   157      -8.843 -19.554  48.981  0.00  0.00           O  
HETATM 2996  H1  T3P   157      -7.952 -19.488  49.324  0.00  0.00           H  
HETATM 2997  H2  T3P   157      -9.292 -18.784  49.331  0.00  0.00           H  
ATOM   2998  N   LYS   158      20.248  20.458  -7.406  0.00  1.08           N  
ATOM   2999  CA  LYS   158      20.338  19.169  -8.184  0.00  1.08           C  
ATOM   3000  C   LYS   158      19.623  18.084  -7.419  0.00  1.08           C  
ATOM   3001  O   LYS   158      19.610  18.094  -6.153  0.00  1.08           O  
ATOM   3002  CB  LYS   158      21.739  18.594  -8.352  0.00  1.08           C  
ATOM   3003  CG  LYS   158      22.766  19.374  -9.211  0.00  1.08           C  
ATOM   3004  CD  LYS   158      22.569  19.522 -10.710  0.00  1.08           C  
ATOM   3005  CE  LYS   158      23.865  19.803 -11.454  0.00  1.08           C  
ATOM   3006  NZ  LYS   158      23.602  20.240 -12.839  0.00  1.08           N1+
ATOM   3007  H   LYS   158      20.387  20.341  -6.412  0.00  1.08           H  
ATOM   3008  HA  LYS   158      19.891  19.338  -9.164  0.00  1.08           H  
ATOM   3009  HB2 LYS   158      22.218  18.183  -7.463  0.00  1.08           H  
ATOM   3010  HB3 LYS   158      21.578  17.765  -9.041  0.00  1.08           H  
ATOM   3011  HG2 LYS   158      22.853  20.349  -8.732  0.00  1.08           H  
ATOM   3012  HG3 LYS   158      23.694  18.810  -9.116  0.00  1.08           H  
ATOM   3013  HD2 LYS   158      21.836  18.856 -11.164  0.00  1.08           H  
ATOM   3014  HD3 LYS   158      22.045  20.478 -10.736  0.00  1.08           H  
ATOM   3015  HE2 LYS   158      24.472  20.575 -10.982  0.00  1.08           H  
ATOM   3016  HE3 LYS   158      24.422  18.866 -11.472  0.00  1.08           H  
ATOM   3017  HZ1 LYS   158      22.953  19.602 -13.275  0.00  1.08           H  
ATOM   3018  HZ2 LYS   158      23.226  21.171 -12.732  0.00  1.08           H  
ATOM   3019  HZ3 LYS   158      24.343  20.273 -13.525  0.00  1.08           H  
HETATM 3020  O   T3P   158      38.178  10.400  13.865  0.00  0.00           O  
HETATM 3021  H1  T3P   158      38.841  10.290  14.547  0.00  0.00           H  
HETATM 3022  H2  T3P   158      37.527  10.984  14.256  0.00  0.00           H  
ATOM   3023  N   GLY   159      19.264  17.028  -8.177  0.00  0.00           N  
ATOM   3024  CA  GLY   159      18.504  15.881  -7.714  0.00  0.00           C  
ATOM   3025  C   GLY   159      17.022  16.121  -7.667  0.00  0.00           C  
ATOM   3026  O   GLY   159      16.525  17.233  -8.043  0.00  0.00           O  
ATOM   3027  H   GLY   159      19.399  16.970  -9.176  0.00  0.00           H  
ATOM   3028  HA2 GLY   159      18.772  15.007  -8.308  0.00  0.00           H  
ATOM   3029  HA3 GLY   159      18.845  15.476  -6.762  0.00  0.00           H  
HETATM 3030  O   T3P   159     -28.385   7.501 -19.457  0.00  0.00           O  
HETATM 3031  H1  T3P   159     -28.518   8.077 -18.704  0.00  0.00           H  
HETATM 3032  H2  T3P   159     -29.102   7.715 -20.053  0.00  0.00           H  
ATOM   3033  N   SER   160      16.279  15.094  -7.276  0.00  0.00           N  
ATOM   3034  CA  SER   160      14.888  15.256  -6.863  0.00  0.00           C  
ATOM   3035  C   SER   160      14.708  16.071  -5.676  0.00  0.00           C  
ATOM   3036  O   SER   160      15.526  16.117  -4.842  0.00  0.00           O  
ATOM   3037  CB  SER   160      14.332  13.867  -6.556  0.00  0.00           C  
ATOM   3038  OG  SER   160      15.127  13.198  -5.517  0.00  0.00           O  
ATOM   3039  H   SER   160      16.651  14.203  -6.978  0.00  0.00           H  
ATOM   3040  HA  SER   160      14.270  15.626  -7.681  0.00  0.00           H  
ATOM   3041  HB2 SER   160      13.317  13.920  -6.161  0.00  0.00           H  
ATOM   3042  HB3 SER   160      14.194  13.140  -7.357  0.00  0.00           H  
ATOM   3043  HG  SER   160      14.799  12.313  -5.345  0.00  0.00           H  
HETATM 3044  O   T3P   160       9.769  30.051 -13.223  0.00  0.00           O  
HETATM 3045  H1  T3P   160      10.435  29.843 -13.878  0.00  0.00           H  
HETATM 3046  H2  T3P   160      10.261  30.172 -12.411  0.00  0.00           H  
ATOM   3047  N   ARG   161      13.567  16.813  -5.756  0.00  0.00           N  
ATOM   3048  CA  ARG   161      13.091  17.714  -4.756  0.00  0.00           C  
ATOM   3049  C   ARG   161      11.760  17.318  -4.192  0.00  0.00           C  
ATOM   3050  O   ARG   161      11.276  17.974  -3.353  0.00  0.00           O  
ATOM   3051  CB  ARG   161      12.902  19.066  -5.517  0.00  0.00           C  
ATOM   3052  CG  ARG   161      14.186  19.570  -6.226  0.00  0.00           C  
ATOM   3053  CD  ARG   161      13.830  20.921  -6.912  0.00  0.00           C  
ATOM   3054  NE  ARG   161      13.588  22.009  -5.924  0.00  0.00           N  
ATOM   3055  CZ  ARG   161      14.417  23.021  -5.570  0.00  0.00           C  
ATOM   3056  NH1 ARG   161      15.576  23.166  -6.176  0.00  0.00           N  
ATOM   3057  NH2 ARG   161      14.130  23.774  -4.488  0.00  0.00           N1+
ATOM   3058  H   ARG   161      12.952  16.760  -6.555  0.00  0.00           H  
ATOM   3059  HA  ARG   161      13.804  17.885  -3.950  0.00  0.00           H  
ATOM   3060  HB2 ARG   161      12.209  18.909  -6.344  0.00  0.00           H  
ATOM   3061  HB3 ARG   161      12.455  19.853  -4.909  0.00  0.00           H  
ATOM   3062  HG2 ARG   161      14.869  19.683  -5.384  0.00  0.00           H  
ATOM   3063  HG3 ARG   161      14.634  18.865  -6.927  0.00  0.00           H  
ATOM   3064  HD2 ARG   161      14.501  21.351  -7.656  0.00  0.00           H  
ATOM   3065  HD3 ARG   161      12.867  20.873  -7.420  0.00  0.00           H  
ATOM   3066  HE  ARG   161      12.664  21.900  -5.531  0.00  0.00           H  
ATOM   3067 HH11 ARG   161      15.883  22.660  -6.995  0.00  0.00           H  
ATOM   3068 HH12 ARG   161      16.172  23.972  -6.054  0.00  0.00           H  
ATOM   3069 HH21 ARG   161      14.814  24.398  -4.086  0.00  0.00           H  
ATOM   3070 HH22 ARG   161      13.207  23.951  -4.118  0.00  0.00           H  
HETATM 3071  O   T3P   161      -1.217 -20.506   8.305  0.00  0.00           O  
HETATM 3072  H1  T3P   161      -1.125 -20.921   9.163  0.00  0.00           H  
HETATM 3073  H2  T3P   161      -0.822 -21.129   7.695  0.00  0.00           H  
ATOM   3074  N   ARG   162      11.080  16.273  -4.709  0.00  0.00           N  
ATOM   3075  CA  ARG   162       9.730  15.941  -4.319  0.00  0.00           C  
ATOM   3076  C   ARG   162       9.802  15.317  -2.869  0.00  0.00           C  
ATOM   3077  O   ARG   162      10.774  14.687  -2.516  0.00  0.00           O  
ATOM   3078  CB  ARG   162       8.993  14.927  -5.292  0.00  0.00           C  
ATOM   3079  CG  ARG   162       8.962  15.390  -6.771  0.00  0.00           C  
ATOM   3080  CD  ARG   162       8.165  14.423  -7.609  0.00  0.00           C  
ATOM   3081  NE  ARG   162       8.638  13.040  -7.769  0.00  0.00           N  
ATOM   3082  CZ  ARG   162       9.745  12.576  -8.414  0.00  0.00           C  
ATOM   3083  NH1 ARG   162      10.653  13.356  -9.039  0.00  0.00           N  
ATOM   3084  NH2 ARG   162       9.905  11.306  -8.393  0.00  0.00           N1+
ATOM   3085  H   ARG   162      11.467  15.698  -5.445  0.00  0.00           H  
ATOM   3086  HA  ARG   162       9.233  16.910  -4.284  0.00  0.00           H  
ATOM   3087  HB2 ARG   162       9.423  13.926  -5.247  0.00  0.00           H  
ATOM   3088  HB3 ARG   162       7.965  14.812  -4.949  0.00  0.00           H  
ATOM   3089  HG2 ARG   162       8.747  16.435  -6.995  0.00  0.00           H  
ATOM   3090  HG3 ARG   162      10.011  15.386  -7.067  0.00  0.00           H  
ATOM   3091  HD2 ARG   162       7.165  14.390  -7.175  0.00  0.00           H  
ATOM   3092  HD3 ARG   162       8.043  14.942  -8.560  0.00  0.00           H  
ATOM   3093  HE  ARG   162       8.156  12.407  -7.147  0.00  0.00           H  
ATOM   3094 HH11 ARG   162      10.383  14.321  -9.162  0.00  0.00           H  
ATOM   3095 HH12 ARG   162      11.451  12.962  -9.516  0.00  0.00           H  
ATOM   3096 HH21 ARG   162       9.206  10.633  -8.110  0.00  0.00           H  
ATOM   3097 HH22 ARG   162      10.777  10.913  -8.718  0.00  0.00           H  
HETATM 3098  O   T3P   162     -12.912   3.957  43.239  0.00  0.00           O  
HETATM 3099  H1  T3P   162     -13.571   3.336  42.927  0.00  0.00           H  
HETATM 3100  H2  T3P   162     -12.436   4.218  42.451  0.00  0.00           H  
ATOM   3101  N   LYS   163       8.783  15.610  -2.104  0.00  0.00           N  
ATOM   3102  CA  LYS   163       8.476  14.754  -0.959  0.00  0.00           C  
ATOM   3103  C   LYS   163       8.045  13.327  -1.296  0.00  0.00           C  
ATOM   3104  O   LYS   163       8.692  12.433  -0.771  0.00  0.00           O  
ATOM   3105  CB  LYS   163       7.318  15.234  -0.013  0.00  0.00           C  
ATOM   3106  CG  LYS   163       7.607  16.603   0.583  0.00  0.00           C  
ATOM   3107  CD  LYS   163       6.937  16.683   1.965  0.00  0.00           C  
ATOM   3108  CE  LYS   163       7.410  17.969   2.663  0.00  0.00           C  
ATOM   3109  NZ  LYS   163       6.815  18.137   4.018  0.00  0.00           N1+
ATOM   3110  H   LYS   163       8.011  16.184  -2.412  0.00  0.00           H  
ATOM   3111  HA  LYS   163       9.268  14.671  -0.214  0.00  0.00           H  
ATOM   3112  HB2 LYS   163       6.457  15.138  -0.673  0.00  0.00           H  
ATOM   3113  HB3 LYS   163       7.246  14.573   0.851  0.00  0.00           H  
ATOM   3114  HG2 LYS   163       8.664  16.837   0.706  0.00  0.00           H  
ATOM   3115  HG3 LYS   163       7.280  17.390  -0.097  0.00  0.00           H  
ATOM   3116  HD2 LYS   163       5.859  16.766   1.829  0.00  0.00           H  
ATOM   3117  HD3 LYS   163       7.071  15.805   2.596  0.00  0.00           H  
ATOM   3118  HE2 LYS   163       8.489  17.968   2.817  0.00  0.00           H  
ATOM   3119  HE3 LYS   163       7.265  18.837   2.019  0.00  0.00           H  
ATOM   3120  HZ1 LYS   163       6.823  17.259   4.517  0.00  0.00           H  
ATOM   3121  HZ2 LYS   163       7.311  18.801   4.595  0.00  0.00           H  
ATOM   3122  HZ3 LYS   163       5.863  18.468   3.954  0.00  0.00           H  
HETATM 3123  O   T3P   163     -22.633 -10.470  -7.755  0.00  0.00           O  
HETATM 3124  H1  T3P   163     -22.674  -9.594  -7.372  0.00  0.00           H  
HETATM 3125  H2  T3P   163     -22.720 -10.324  -8.697  0.00  0.00           H  
ATOM   3126  N   PHE   164       7.144  13.079  -2.275  0.00  0.00           N  
ATOM   3127  CA  PHE   164       6.490  11.760  -2.541  0.00  0.00           C  
ATOM   3128  C   PHE   164       6.616  11.287  -4.022  0.00  0.00           C  
ATOM   3129  O   PHE   164       7.334  11.924  -4.799  0.00  0.00           O  
ATOM   3130  CB  PHE   164       5.033  11.664  -1.936  0.00  0.00           C  
ATOM   3131  CG  PHE   164       5.019  11.757  -0.459  0.00  0.00           C  
ATOM   3132  CD1 PHE   164       5.472  10.713   0.344  0.00  0.00           C  
ATOM   3133  CD2 PHE   164       4.758  13.011   0.146  0.00  0.00           C  
ATOM   3134  CE1 PHE   164       5.624  10.920   1.742  0.00  0.00           C  
ATOM   3135  CE2 PHE   164       4.974  13.162   1.532  0.00  0.00           C  
ATOM   3136  CZ  PHE   164       5.367  12.098   2.270  0.00  0.00           C  
ATOM   3137  H   PHE   164       6.683  13.801  -2.810  0.00  0.00           H  
ATOM   3138  HA  PHE   164       7.094  11.061  -1.963  0.00  0.00           H  
ATOM   3139  HB2 PHE   164       4.385  12.411  -2.394  0.00  0.00           H  
ATOM   3140  HB3 PHE   164       4.563  10.714  -2.190  0.00  0.00           H  
ATOM   3141  HD1 PHE   164       5.832   9.784  -0.074  0.00  0.00           H  
ATOM   3142  HD2 PHE   164       4.512  13.832  -0.511  0.00  0.00           H  
ATOM   3143  HE1 PHE   164       5.719  10.080   2.415  0.00  0.00           H  
ATOM   3144  HE2 PHE   164       4.746  14.130   1.954  0.00  0.00           H  
ATOM   3145  HZ  PHE   164       5.321  12.253   3.338  0.00  0.00           H  
HETATM 3146  O   T3P   164      11.770 -25.512 -32.831  0.00  0.00           O  
HETATM 3147  H1  T3P   164      12.238 -26.346 -32.870  0.00  0.00           H  
HETATM 3148  H2  T3P   164      12.257 -24.936 -33.420  0.00  0.00           H  
ATOM   3149  N   LEU   165       5.976  10.162  -4.407  0.00  0.00           N  
ATOM   3150  CA  LEU   165       6.354   9.420  -5.598  0.00  0.00           C  
ATOM   3151  C   LEU   165       5.949  10.257  -6.853  0.00  0.00           C  
ATOM   3152  O   LEU   165       6.673  10.309  -7.846  0.00  0.00           O  
ATOM   3153  CB  LEU   165       5.605   8.104  -5.706  0.00  0.00           C  
ATOM   3154  CG  LEU   165       5.725   7.279  -7.080  0.00  0.00           C  
ATOM   3155  CD1 LEU   165       7.076   6.531  -7.207  0.00  0.00           C  
ATOM   3156  CD2 LEU   165       4.458   6.364  -7.231  0.00  0.00           C  
ATOM   3157  H   LEU   165       5.162   9.781  -3.946  0.00  0.00           H  
ATOM   3158  HA  LEU   165       7.426   9.238  -5.671  0.00  0.00           H  
ATOM   3159  HB2 LEU   165       6.000   7.442  -4.935  0.00  0.00           H  
ATOM   3160  HB3 LEU   165       4.545   8.310  -5.556  0.00  0.00           H  
ATOM   3161  HG  LEU   165       5.628   7.912  -7.962  0.00  0.00           H  
ATOM   3162 HD11 LEU   165       7.336   6.332  -8.247  0.00  0.00           H  
ATOM   3163 HD12 LEU   165       7.977   7.043  -6.868  0.00  0.00           H  
ATOM   3164 HD13 LEU   165       6.856   5.574  -6.736  0.00  0.00           H  
ATOM   3165 HD21 LEU   165       4.079   5.931  -6.305  0.00  0.00           H  
ATOM   3166 HD22 LEU   165       3.657   6.857  -7.782  0.00  0.00           H  
ATOM   3167 HD23 LEU   165       4.636   5.471  -7.829  0.00  0.00           H  
HETATM 3168  O   T3P   165      12.906 -34.520  -0.909  0.00  0.00           O  
HETATM 3169  H1  T3P   165      12.073 -34.990  -0.918  0.00  0.00           H  
HETATM 3170  H2  T3P   165      12.719 -33.711  -0.431  0.00  0.00           H  
ATOM   3171  N   ASP   166       4.753  10.847  -6.824  0.00  0.00           N  
ATOM   3172  CA  ASP   166       4.294  11.811  -7.880  0.00  0.00           C  
ATOM   3173  C   ASP   166       4.735  13.195  -7.688  0.00  0.00           C  
ATOM   3174  O   ASP   166       5.142  13.900  -8.674  0.00  0.00           O  
ATOM   3175  CB  ASP   166       2.758  11.747  -7.992  0.00  0.00           C  
ATOM   3176  CG  ASP   166       2.068  12.580  -9.095  0.00  0.00           C  
ATOM   3177  OD1 ASP   166       2.281  12.230 -10.289  0.00  0.00           O  
ATOM   3178  OD2 ASP   166       1.489  13.677  -8.862  0.00  0.00           O1-
ATOM   3179  H   ASP   166       4.195  10.866  -5.983  0.00  0.00           H  
ATOM   3180  HA  ASP   166       4.758  11.515  -8.820  0.00  0.00           H  
ATOM   3181  HB2 ASP   166       2.413  10.714  -8.005  0.00  0.00           H  
ATOM   3182  HB3 ASP   166       2.249  12.167  -7.125  0.00  0.00           H  
HETATM 3183  O   T3P   166      -0.998 -40.542  -0.039  0.00  0.00           O  
HETATM 3184  H1  T3P   166      -0.496 -40.922  -0.760  0.00  0.00           H  
HETATM 3185  H2  T3P   166      -1.634 -41.219   0.193  0.00  0.00           H  
ATOM   3186  N   GLY   167       4.694  13.611  -6.411  0.00  0.00           N  
ATOM   3187  CA  GLY   167       4.621  15.068  -6.065  0.00  0.00           C  
ATOM   3188  C   GLY   167       4.781  15.251  -4.570  0.00  0.00           C  
ATOM   3189  O   GLY   167       5.644  14.627  -4.014  0.00  0.00           O  
ATOM   3190  H   GLY   167       4.436  12.928  -5.712  0.00  0.00           H  
ATOM   3191  HA2 GLY   167       5.481  15.413  -6.640  0.00  0.00           H  
ATOM   3192  HA3 GLY   167       3.734  15.484  -6.543  0.00  0.00           H  
HETATM 3193  O   T3P   167       5.838 -17.894  45.400  0.00  0.00           O  
HETATM 3194  H1  T3P   167       5.880 -17.222  46.080  0.00  0.00           H  
HETATM 3195  H2  T3P   167       5.123 -17.612  44.828  0.00  0.00           H  
ATOM   3196  N   ASP   168       4.128  16.158  -3.935  0.00  0.00           N  
ATOM   3197  CA  ASP   168       4.203  16.412  -2.466  0.00  0.00           C  
ATOM   3198  C   ASP   168       2.921  15.910  -1.661  0.00  0.00           C  
ATOM   3199  O   ASP   168       2.862  15.703  -0.414  0.00  0.00           O  
ATOM   3200  CB  ASP   168       4.605  17.905  -2.066  0.00  0.00           C  
ATOM   3201  CG  ASP   168       5.877  18.437  -2.707  0.00  0.00           C  
ATOM   3202  OD1 ASP   168       5.935  19.669  -2.852  0.00  0.00           O  
ATOM   3203  OD2 ASP   168       6.880  17.670  -2.881  0.00  0.00           O1-
ATOM   3204  H   ASP   168       3.637  16.841  -4.494  0.00  0.00           H  
ATOM   3205  HA  ASP   168       5.032  15.830  -2.063  0.00  0.00           H  
ATOM   3206  HB2 ASP   168       3.783  18.556  -2.364  0.00  0.00           H  
ATOM   3207  HB3 ASP   168       4.748  17.815  -0.989  0.00  0.00           H  
HETATM 3208  O   T3P   168       1.990 -13.298  31.761  0.00  0.00           O  
HETATM 3209  H1  T3P   168       1.535 -12.458  31.694  0.00  0.00           H  
HETATM 3210  H2  T3P   168       2.603 -13.181  32.487  0.00  0.00           H  
ATOM   3211  N   GLU   169       1.864  15.716  -2.426  0.00  0.00           N  
ATOM   3212  CA  GLU   169       0.641  15.103  -1.930  0.00  0.00           C  
ATOM   3213  C   GLU   169       0.812  13.552  -2.106  0.00  0.00           C  
ATOM   3214  O   GLU   169       1.494  13.117  -3.028  0.00  0.00           O  
ATOM   3215  CB  GLU   169      -0.481  15.641  -2.778  0.00  0.00           C  
ATOM   3216  CG  GLU   169      -0.652  17.183  -2.734  0.00  0.00           C  
ATOM   3217  CD  GLU   169      -1.374  17.696  -4.013  0.00  0.00           C  
ATOM   3218  OE1 GLU   169      -0.812  18.616  -4.635  0.00  0.00           O  
ATOM   3219  OE2 GLU   169      -2.507  17.220  -4.262  0.00  0.00           O1-
ATOM   3220  H   GLU   169       2.079  15.688  -3.413  0.00  0.00           H  
ATOM   3221  HA  GLU   169       0.496  15.394  -0.889  0.00  0.00           H  
ATOM   3222  HB2 GLU   169      -0.306  15.272  -3.788  0.00  0.00           H  
ATOM   3223  HB3 GLU   169      -1.412  15.135  -2.519  0.00  0.00           H  
ATOM   3224  HG2 GLU   169      -1.326  17.390  -1.903  0.00  0.00           H  
ATOM   3225  HG3 GLU   169       0.347  17.586  -2.572  0.00  0.00           H  
HETATM 3226  O   T3P   169     -13.696   2.990 -40.773  0.00  0.00           O  
HETATM 3227  H1  T3P   169     -14.467   3.225 -40.257  0.00  0.00           H  
HETATM 3228  H2  T3P   169     -13.094   3.724 -40.653  0.00  0.00           H  
ATOM   3229  N   LEU   170       0.209  12.722  -1.190  0.00  0.00           N  
ATOM   3230  CA  LEU   170      -0.017  11.201  -1.400  0.00  0.00           C  
ATOM   3231  C   LEU   170      -1.050  10.978  -2.485  0.00  0.00           C  
ATOM   3232  O   LEU   170      -2.114  11.538  -2.332  0.00  0.00           O  
ATOM   3233  CB  LEU   170      -0.270  10.453  -0.019  0.00  0.00           C  
ATOM   3234  CG  LEU   170       0.892  10.440   1.011  0.00  0.00           C  
ATOM   3235  CD1 LEU   170       0.400   9.639   2.283  0.00  0.00           C  
ATOM   3236  CD2 LEU   170       2.271   9.993   0.636  0.00  0.00           C  
ATOM   3237  H   LEU   170      -0.388  13.189  -0.522  0.00  0.00           H  
ATOM   3238  HA  LEU   170       0.871  10.730  -1.821  0.00  0.00           H  
ATOM   3239  HB2 LEU   170      -1.100  10.947   0.485  0.00  0.00           H  
ATOM   3240  HB3 LEU   170      -0.438   9.411  -0.292  0.00  0.00           H  
ATOM   3241  HG  LEU   170       0.897  11.478   1.342  0.00  0.00           H  
ATOM   3242 HD11 LEU   170      -0.678   9.479   2.273  0.00  0.00           H  
ATOM   3243 HD12 LEU   170       0.779   8.624   2.397  0.00  0.00           H  
ATOM   3244 HD13 LEU   170       0.625  10.191   3.196  0.00  0.00           H  
ATOM   3245 HD21 LEU   170       2.825  10.830   0.212  0.00  0.00           H  
ATOM   3246 HD22 LEU   170       2.830   9.541   1.456  0.00  0.00           H  
ATOM   3247 HD23 LEU   170       2.139   9.284  -0.181  0.00  0.00           H  
HETATM 3248  O   T3P   170     -29.215 -18.430   2.503  0.00  0.00           O  
HETATM 3249  H1  T3P   170     -29.492 -19.337   2.633  0.00  0.00           H  
HETATM 3250  H2  T3P   170     -28.760 -18.199   3.312  0.00  0.00           H  
HETATM 3251  O   T3P   171     -33.669  -4.151 -15.576  0.00  0.00           O  
HETATM 3252  H1  T3P   171     -33.031  -3.804 -16.199  0.00  0.00           H  
HETATM 3253  H2  T3P   171     -34.248  -4.699 -16.106  0.00  0.00           H  
ATOM   3254  N   THR   171      -0.846  10.159  -3.530  0.00  0.00           N  
ATOM   3255  CA  THR   171      -1.668   9.896  -4.648  0.00  0.00           C  
ATOM   3256  C   THR   171      -2.229   8.436  -4.607  0.00  0.00           C  
ATOM   3257  O   THR   171      -1.871   7.654  -3.748  0.00  0.00           O  
ATOM   3258  CB  THR   171      -0.850  10.131  -5.968  0.00  0.00           C  
ATOM   3259  CG2 THR   171      -0.176  11.511  -5.904  0.00  0.00           C  
ATOM   3260  OG1 THR   171       0.107   9.196  -6.289  0.00  0.00           O  
ATOM   3261  H   THR   171       0.060   9.713  -3.542  0.00  0.00           H  
ATOM   3262  HA  THR   171      -2.491  10.610  -4.605  0.00  0.00           H  
ATOM   3263  HB  THR   171      -1.495  10.162  -6.846  0.00  0.00           H  
ATOM   3264  HG1 THR   171       0.769   9.172  -5.594  0.00  0.00           H  
ATOM   3265 HG21 THR   171      -0.930  12.189  -5.503  0.00  0.00           H  
ATOM   3266 HG22 THR   171       0.693  11.570  -5.247  0.00  0.00           H  
ATOM   3267 HG23 THR   171       0.030  11.821  -6.929  0.00  0.00           H  
ATOM   3268  N   LEU   172      -3.037   8.128  -5.657  0.00  0.00           N  
ATOM   3269  CA  LEU   172      -3.424   6.802  -5.931  0.00  0.00           C  
ATOM   3270  C   LEU   172      -2.248   5.862  -6.226  0.00  0.00           C  
ATOM   3271  O   LEU   172      -2.325   4.736  -5.834  0.00  0.00           O  
ATOM   3272  CB  LEU   172      -4.457   6.789  -7.082  0.00  0.00           C  
ATOM   3273  CG  LEU   172      -5.814   7.485  -6.853  0.00  0.00           C  
ATOM   3274  CD1 LEU   172      -6.657   7.458  -8.154  0.00  0.00           C  
ATOM   3275  CD2 LEU   172      -6.595   6.919  -5.641  0.00  0.00           C  
ATOM   3276  H   LEU   172      -3.205   8.866  -6.326  0.00  0.00           H  
ATOM   3277  HA  LEU   172      -3.889   6.368  -5.045  0.00  0.00           H  
ATOM   3278  HB2 LEU   172      -3.928   7.159  -7.960  0.00  0.00           H  
ATOM   3279  HB3 LEU   172      -4.562   5.723  -7.282  0.00  0.00           H  
ATOM   3280  HG  LEU   172      -5.706   8.461  -6.379  0.00  0.00           H  
ATOM   3281 HD11 LEU   172      -6.110   6.987  -8.970  0.00  0.00           H  
ATOM   3282 HD12 LEU   172      -7.647   7.003  -8.138  0.00  0.00           H  
ATOM   3283 HD13 LEU   172      -6.901   8.413  -8.619  0.00  0.00           H  
ATOM   3284 HD21 LEU   172      -6.118   6.164  -5.015  0.00  0.00           H  
ATOM   3285 HD22 LEU   172      -6.871   7.694  -4.926  0.00  0.00           H  
ATOM   3286 HD23 LEU   172      -7.409   6.326  -6.057  0.00  0.00           H  
HETATM 3287  O   T3P   172      21.335  35.355  19.137  0.00  0.00           O  
HETATM 3288  H1  T3P   172      22.088  35.591  18.595  0.00  0.00           H  
HETATM 3289  H2  T3P   172      21.416  35.907  19.915  0.00  0.00           H  
ATOM   3290  N   ALA   173      -1.201   6.362  -6.932  0.00  0.00           N  
ATOM   3291  CA  ALA   173      -0.002   5.597  -7.113  0.00  0.00           C  
ATOM   3292  C   ALA   173       0.748   5.204  -5.853  0.00  0.00           C  
ATOM   3293  O   ALA   173       1.170   4.012  -5.777  0.00  0.00           O  
ATOM   3294  CB  ALA   173       0.854   6.162  -8.321  0.00  0.00           C  
ATOM   3295  H   ALA   173      -1.317   7.207  -7.473  0.00  0.00           H  
ATOM   3296  HA  ALA   173      -0.319   4.626  -7.492  0.00  0.00           H  
ATOM   3297  HB1 ALA   173       1.691   5.471  -8.421  0.00  0.00           H  
ATOM   3298  HB2 ALA   173       0.365   6.427  -9.258  0.00  0.00           H  
ATOM   3299  HB3 ALA   173       1.382   7.052  -7.980  0.00  0.00           H  
HETATM 3300  O   T3P   173     -12.754  18.982 -10.957  0.00  0.00           O  
HETATM 3301  H1  T3P   173     -12.755  19.461 -10.128  0.00  0.00           H  
HETATM 3302  H2  T3P   173     -12.989  19.637 -11.613  0.00  0.00           H  
ATOM   3303  N   ASP   174       0.915   6.133  -4.911  0.00  0.00           N  
ATOM   3304  CA  ASP   174       1.373   6.022  -3.560  0.00  0.00           C  
ATOM   3305  C   ASP   174       0.604   4.916  -2.819  0.00  0.00           C  
ATOM   3306  O   ASP   174       1.263   3.979  -2.349  0.00  0.00           O  
ATOM   3307  CB  ASP   174       1.436   7.313  -2.708  0.00  0.00           C  
ATOM   3308  CG  ASP   174       2.440   8.342  -3.311  0.00  0.00           C  
ATOM   3309  OD1 ASP   174       3.629   8.100  -3.234  0.00  0.00           O  
ATOM   3310  OD2 ASP   174       1.950   9.128  -4.168  0.00  0.00           O1-
ATOM   3311  H   ASP   174       0.429   7.004  -5.071  0.00  0.00           H  
ATOM   3312  HA  ASP   174       2.417   5.717  -3.618  0.00  0.00           H  
ATOM   3313  HB2 ASP   174       0.461   7.737  -2.467  0.00  0.00           H  
ATOM   3314  HB3 ASP   174       1.835   7.045  -1.730  0.00  0.00           H  
HETATM 3315  O   T3P   174      23.476   3.790 -15.337  0.00  0.00           O  
HETATM 3316  H1  T3P   174      24.225   3.388 -15.778  0.00  0.00           H  
HETATM 3317  H2  T3P   174      22.958   4.173 -16.045  0.00  0.00           H  
ATOM   3318  N   CYS   175      -0.690   5.140  -2.716  0.00  0.00           N  
ATOM   3319  CA  CYS   175      -1.604   4.288  -1.913  0.00  0.00           C  
ATOM   3320  C   CYS   175      -1.573   2.753  -2.238  0.00  0.00           C  
ATOM   3321  O   CYS   175      -1.673   1.974  -1.299  0.00  0.00           O  
ATOM   3322  CB  CYS   175      -3.107   4.744  -2.060  0.00  0.00           C  
ATOM   3323  SG  CYS   175      -3.196   6.372  -1.277  0.00  0.00           S  
ATOM   3324  H   CYS   175      -1.037   5.954  -3.204  0.00  0.00           H  
ATOM   3325  HA  CYS   175      -1.321   4.326  -0.861  0.00  0.00           H  
ATOM   3326  HB2 CYS   175      -3.488   4.812  -3.079  0.00  0.00           H  
ATOM   3327  HB3 CYS   175      -3.763   4.010  -1.593  0.00  0.00           H  
ATOM   3328  HG  CYS   175      -2.640   6.865  -2.387  0.00  0.00           H  
HETATM 3329  O   T3P   175     -27.120 -38.458 -18.389  0.00  0.00           O  
HETATM 3330  H1  T3P   175     -26.576 -37.705 -18.620  0.00  0.00           H  
HETATM 3331  H2  T3P   175     -26.547 -39.015 -17.862  0.00  0.00           H  
ATOM   3332  N   ASN   176      -1.229   2.490  -3.512  0.00  0.00           N  
ATOM   3333  CA  ASN   176      -1.036   1.112  -3.971  0.00  0.00           C  
ATOM   3334  C   ASN   176       0.333   0.515  -3.625  0.00  0.00           C  
ATOM   3335  O   ASN   176       0.380  -0.663  -3.300  0.00  0.00           O  
ATOM   3336  CB  ASN   176      -1.303   1.011  -5.455  0.00  0.00           C  
ATOM   3337  CG  ASN   176      -2.821   0.824  -5.690  0.00  0.00           C  
ATOM   3338  ND2 ASN   176      -3.528   1.861  -5.321  0.00  0.00           N  
ATOM   3339  OD1 ASN   176      -3.291  -0.137  -6.298  0.00  0.00           O  
ATOM   3340  H   ASN   176      -0.758   3.218  -4.029  0.00  0.00           H  
ATOM   3341  HA  ASN   176      -1.680   0.462  -3.378  0.00  0.00           H  
ATOM   3342  HB2 ASN   176      -0.685   1.745  -5.972  0.00  0.00           H  
ATOM   3343  HB3 ASN   176      -1.067  -0.022  -5.710  0.00  0.00           H  
ATOM   3344 HD21 ASN   176      -3.069   2.567  -4.764  0.00  0.00           H  
ATOM   3345 HD22 ASN   176      -4.537   1.879  -5.355  0.00  0.00           H  
HETATM 3346  O   T3P   176      11.465  27.586  16.924  0.00  0.00           O  
HETATM 3347  H1  T3P   176      11.904  27.297  16.124  0.00  0.00           H  
HETATM 3348  H2  T3P   176      11.254  26.775  17.388  0.00  0.00           H  
ATOM   3349  N   LEU   177       1.385   1.328  -3.613  0.00  0.00           N  
ATOM   3350  CA  LEU   177       2.737   0.965  -3.315  0.00  0.00           C  
ATOM   3351  C   LEU   177       2.927   0.685  -1.816  0.00  0.00           C  
ATOM   3352  O   LEU   177       3.492  -0.330  -1.419  0.00  0.00           O  
ATOM   3353  CB  LEU   177       3.692   2.053  -3.900  0.00  0.00           C  
ATOM   3354  CG  LEU   177       5.302   1.747  -3.801  0.00  0.00           C  
ATOM   3355  CD1 LEU   177       5.758   0.300  -4.172  0.00  0.00           C  
ATOM   3356  CD2 LEU   177       6.011   2.741  -4.789  0.00  0.00           C  
ATOM   3357  H   LEU   177       1.236   2.326  -3.565  0.00  0.00           H  
ATOM   3358  HA  LEU   177       2.930   0.009  -3.803  0.00  0.00           H  
ATOM   3359  HB2 LEU   177       3.444   2.075  -4.961  0.00  0.00           H  
ATOM   3360  HB3 LEU   177       3.485   3.010  -3.421  0.00  0.00           H  
ATOM   3361  HG  LEU   177       5.658   1.882  -2.780  0.00  0.00           H  
ATOM   3362 HD11 LEU   177       5.749  -0.032  -5.211  0.00  0.00           H  
ATOM   3363 HD12 LEU   177       6.791   0.320  -3.826  0.00  0.00           H  
ATOM   3364 HD13 LEU   177       5.381  -0.496  -3.530  0.00  0.00           H  
ATOM   3365 HD21 LEU   177       5.391   3.629  -4.912  0.00  0.00           H  
ATOM   3366 HD22 LEU   177       6.922   3.201  -4.407  0.00  0.00           H  
ATOM   3367 HD23 LEU   177       6.292   2.341  -5.763  0.00  0.00           H  
HETATM 3368  O   T3P   177     -16.916  17.905  26.011  0.00  0.00           O  
HETATM 3369  H1  T3P   177     -16.689  17.398  26.790  0.00  0.00           H  
HETATM 3370  H2  T3P   177     -17.329  18.699  26.353  0.00  0.00           H  
ATOM   3371  N   LEU   178       2.634   1.740  -0.981  0.00  0.00           N  
ATOM   3372  CA  LEU   178       2.992   1.726   0.438  0.00  0.00           C  
ATOM   3373  C   LEU   178       2.537   0.598   1.355  0.00  0.00           C  
ATOM   3374  O   LEU   178       3.280   0.238   2.254  0.00  0.00           O  
ATOM   3375  CB  LEU   178       2.764   3.128   1.104  0.00  0.00           C  
ATOM   3376  CG  LEU   178       3.970   4.052   0.804  0.00  0.00           C  
ATOM   3377  CD1 LEU   178       3.620   5.549   1.008  0.00  0.00           C  
ATOM   3378  CD2 LEU   178       5.218   3.639   1.607  0.00  0.00           C  
ATOM   3379  H   LEU   178       2.223   2.531  -1.455  0.00  0.00           H  
ATOM   3380  HA  LEU   178       4.053   1.476   0.410  0.00  0.00           H  
ATOM   3381  HB2 LEU   178       1.819   3.428   0.651  0.00  0.00           H  
ATOM   3382  HB3 LEU   178       2.547   3.052   2.169  0.00  0.00           H  
ATOM   3383  HG  LEU   178       4.221   3.922  -0.249  0.00  0.00           H  
ATOM   3384 HD11 LEU   178       3.753   6.150   0.109  0.00  0.00           H  
ATOM   3385 HD12 LEU   178       2.549   5.697   1.150  0.00  0.00           H  
ATOM   3386 HD13 LEU   178       4.201   5.988   1.818  0.00  0.00           H  
ATOM   3387 HD21 LEU   178       5.105   2.720   2.182  0.00  0.00           H  
ATOM   3388 HD22 LEU   178       6.085   3.425   0.982  0.00  0.00           H  
ATOM   3389 HD23 LEU   178       5.502   4.428   2.304  0.00  0.00           H  
HETATM 3390  O   T3P   178       2.989 -27.358 -13.846  0.00  0.00           O  
HETATM 3391  H1  T3P   178       3.127 -26.449 -13.577  0.00  0.00           H  
HETATM 3392  H2  T3P   178       3.841 -27.642 -14.177  0.00  0.00           H  
ATOM   3393  N   PRO   179       1.338  -0.046   1.100  0.00  0.00           N  
ATOM   3394  CA  PRO   179       1.033  -1.210   1.915  0.00  0.00           C  
ATOM   3395  C   PRO   179       1.904  -2.404   1.598  0.00  0.00           C  
ATOM   3396  O   PRO   179       2.244  -3.212   2.435  0.00  0.00           O  
ATOM   3397  CB  PRO   179      -0.373  -1.589   1.462  0.00  0.00           C  
ATOM   3398  CG  PRO   179      -0.894  -0.403   0.638  0.00  0.00           C  
ATOM   3399  CD  PRO   179       0.293   0.261   0.172  0.00  0.00           C  
ATOM   3400  HA  PRO   179       1.011  -0.908   2.963  0.00  0.00           H  
ATOM   3401  HB2 PRO   179      -0.400  -2.581   1.011  0.00  0.00           H  
ATOM   3402  HB3 PRO   179      -0.854  -1.730   2.430  0.00  0.00           H  
ATOM   3403  HG2 PRO   179      -1.430  -0.735  -0.252  0.00  0.00           H  
ATOM   3404  HG3 PRO   179      -1.565   0.246   1.201  0.00  0.00           H  
ATOM   3405  HD2 PRO   179       0.644  -0.140  -0.779  0.00  0.00           H  
ATOM   3406  HD3 PRO   179       0.244   1.313  -0.109  0.00  0.00           H  
HETATM 3407  O   T3P   179       6.278 -12.418  46.580  0.00  0.00           O  
HETATM 3408  H1  T3P   179       5.628 -12.968  47.017  0.00  0.00           H  
HETATM 3409  H2  T3P   179       6.569 -11.807  47.256  0.00  0.00           H  
ATOM   3410  N   LYS   180       2.366  -2.390   0.349  0.00  0.00           N  
ATOM   3411  CA  LYS   180       3.296  -3.465  -0.231  0.00  0.00           C  
ATOM   3412  C   LYS   180       4.746  -3.265   0.313  0.00  0.00           C  
ATOM   3413  O   LYS   180       5.391  -4.210   0.832  0.00  0.00           O  
ATOM   3414  CB  LYS   180       3.293  -3.543  -1.763  0.00  0.00           C  
ATOM   3415  CG  LYS   180       1.940  -3.728  -2.499  0.00  0.00           C  
ATOM   3416  CD  LYS   180       2.112  -3.690  -4.060  0.00  0.00           C  
ATOM   3417  CE  LYS   180       0.742  -3.541  -4.842  0.00  0.00           C  
ATOM   3418  NZ  LYS   180      -0.258  -4.544  -4.435  0.00  0.00           N1+
ATOM   3419  H   LYS   180       2.167  -1.630  -0.286  0.00  0.00           H  
ATOM   3420  HA  LYS   180       3.049  -4.456   0.149  0.00  0.00           H  
ATOM   3421  HB2 LYS   180       3.944  -2.756  -2.145  0.00  0.00           H  
ATOM   3422  HB3 LYS   180       3.951  -4.373  -2.019  0.00  0.00           H  
ATOM   3423  HG2 LYS   180       1.541  -4.718  -2.281  0.00  0.00           H  
ATOM   3424  HG3 LYS   180       1.227  -2.965  -2.188  0.00  0.00           H  
ATOM   3425  HD2 LYS   180       2.680  -2.838  -4.435  0.00  0.00           H  
ATOM   3426  HD3 LYS   180       2.767  -4.524  -4.310  0.00  0.00           H  
ATOM   3427  HE2 LYS   180       0.145  -2.670  -4.572  0.00  0.00           H  
ATOM   3428  HE3 LYS   180       1.066  -3.552  -5.882  0.00  0.00           H  
ATOM   3429  HZ1 LYS   180       0.076  -5.488  -4.568  0.00  0.00           H  
ATOM   3430  HZ2 LYS   180      -0.618  -4.362  -3.509  0.00  0.00           H  
ATOM   3431  HZ3 LYS   180      -1.036  -4.408  -5.065  0.00  0.00           H  
HETATM 3432  O   T3P   180     -32.549  -9.381  -5.463  0.00  0.00           O  
HETATM 3433  H1  T3P   180     -32.300  -8.497  -5.732  0.00  0.00           H  
HETATM 3434  H2  T3P   180     -33.369  -9.551  -5.927  0.00  0.00           H  
ATOM   3435  N   LEU   181       5.258  -2.013   0.268  0.00  0.00           N  
ATOM   3436  CA  LEU   181       6.558  -1.689   0.981  0.00  0.00           C  
ATOM   3437  C   LEU   181       6.579  -1.986   2.484  0.00  0.00           C  
ATOM   3438  O   LEU   181       7.560  -2.510   2.985  0.00  0.00           O  
ATOM   3439  CB  LEU   181       6.997  -0.232   0.674  0.00  0.00           C  
ATOM   3440  CG  LEU   181       7.645  -0.087  -0.736  0.00  0.00           C  
ATOM   3441  CD1 LEU   181       7.763   1.479  -1.011  0.00  0.00           C  
ATOM   3442  CD2 LEU   181       9.052  -0.782  -0.809  0.00  0.00           C  
ATOM   3443  H   LEU   181       4.662  -1.282  -0.094  0.00  0.00           H  
ATOM   3444  HA  LEU   181       7.278  -2.385   0.550  0.00  0.00           H  
ATOM   3445  HB2 LEU   181       6.171   0.474   0.765  0.00  0.00           H  
ATOM   3446  HB3 LEU   181       7.696   0.007   1.476  0.00  0.00           H  
ATOM   3447  HG  LEU   181       7.061  -0.668  -1.450  0.00  0.00           H  
ATOM   3448 HD11 LEU   181       8.508   1.955  -0.374  0.00  0.00           H  
ATOM   3449 HD12 LEU   181       8.002   1.707  -2.050  0.00  0.00           H  
ATOM   3450 HD13 LEU   181       6.777   1.926  -0.882  0.00  0.00           H  
ATOM   3451 HD21 LEU   181       9.246  -1.122  -1.826  0.00  0.00           H  
ATOM   3452 HD22 LEU   181       9.814  -0.052  -0.534  0.00  0.00           H  
ATOM   3453 HD23 LEU   181       9.107  -1.662  -0.168  0.00  0.00           H  
HETATM 3454  O   T3P   181     -30.951 -11.278  24.433  0.00  0.00           O  
HETATM 3455  H1  T3P   181     -31.379 -10.870  25.186  0.00  0.00           H  
HETATM 3456  H2  T3P   181     -30.377 -11.942  24.816  0.00  0.00           H  
ATOM   3457  N   HIE   182       5.381  -1.894   3.077  0.00  0.00           N  
ATOM   3458  CA  HIE   182       5.204  -2.232   4.493  0.00  0.00           C  
ATOM   3459  C   HIE   182       5.169  -3.806   4.612  0.00  0.00           C  
ATOM   3460  O   HIE   182       6.016  -4.330   5.300  0.00  0.00           O  
ATOM   3461  CB  HIE   182       3.898  -1.628   5.028  0.00  0.00           C  
ATOM   3462  CG  HIE   182       3.506  -1.989   6.376  0.00  0.00           C  
ATOM   3463  CD2 HIE   182       4.019  -1.646   7.574  0.00  0.00           C  
ATOM   3464  ND1 HIE   182       2.537  -3.003   6.600  0.00  0.00           N  
ATOM   3465  CE1 HIE   182       2.517  -3.224   7.933  0.00  0.00           C  
ATOM   3466  NE2 HIE   182       3.293  -2.323   8.557  0.00  0.00           N  
ATOM   3467  H   HIE   182       4.523  -1.821   2.549  0.00  0.00           H  
ATOM   3468  HA  HIE   182       6.087  -1.900   5.039  0.00  0.00           H  
ATOM   3469  HB2 HIE   182       3.991  -0.543   5.069  0.00  0.00           H  
ATOM   3470  HB3 HIE   182       3.110  -1.928   4.336  0.00  0.00           H  
ATOM   3471  HD2 HIE   182       4.787  -0.964   7.908  0.00  0.00           H  
ATOM   3472  HE1 HIE   182       1.929  -3.941   8.487  0.00  0.00           H  
ATOM   3473  HE2 HIE   182       3.329  -2.197   9.559  0.00  0.00           H  
HETATM 3474  O   T3P   182       1.417  20.935  10.302  0.00  0.00           O  
HETATM 3475  H1  T3P   182       2.007  21.637  10.026  0.00  0.00           H  
HETATM 3476  H2  T3P   182       0.916  20.719   9.516  0.00  0.00           H  
HETATM 3477  O   T3P   183     -12.116  34.764  15.754  0.00  0.00           O  
HETATM 3478  H1  T3P   183     -12.106  34.966  14.818  0.00  0.00           H  
HETATM 3479  H2  T3P   183     -12.191  35.617  16.182  0.00  0.00           H  
ATOM   3480  N   VAL   183       4.366  -4.509   3.819  0.00  0.00           N  
ATOM   3481  CA  VAL   183       4.329  -5.981   3.778  0.00  0.00           C  
ATOM   3482  C   VAL   183       5.749  -6.565   3.502  0.00  0.00           C  
ATOM   3483  O   VAL   183       6.128  -7.527   4.195  0.00  0.00           O  
ATOM   3484  CB  VAL   183       3.285  -6.532   2.759  0.00  0.00           C  
ATOM   3485  CG1 VAL   183       3.553  -7.947   2.179  0.00  0.00           C  
ATOM   3486  CG2 VAL   183       1.850  -6.526   3.359  0.00  0.00           C  
ATOM   3487  H   VAL   183       3.792  -4.030   3.139  0.00  0.00           H  
ATOM   3488  HA  VAL   183       4.166  -6.360   4.787  0.00  0.00           H  
ATOM   3489  HB  VAL   183       3.062  -5.746   2.038  0.00  0.00           H  
ATOM   3490 HG11 VAL   183       4.412  -8.079   1.522  0.00  0.00           H  
ATOM   3491 HG12 VAL   183       3.712  -8.484   3.114  0.00  0.00           H  
ATOM   3492 HG13 VAL   183       2.712  -8.230   1.547  0.00  0.00           H  
ATOM   3493 HG21 VAL   183       1.857  -7.277   4.149  0.00  0.00           H  
ATOM   3494 HG22 VAL   183       1.569  -5.564   3.789  0.00  0.00           H  
ATOM   3495 HG23 VAL   183       1.050  -6.906   2.723  0.00  0.00           H  
HETATM 3496  O   T3P   184       1.858  50.593   3.064  0.00  0.00           O  
HETATM 3497  H1  T3P   184       1.217  49.895   3.201  0.00  0.00           H  
HETATM 3498  H2  T3P   184       2.090  50.528   2.138  0.00  0.00           H  
ATOM   3499  N   VAL   184       6.440  -6.159   2.443  0.00  0.00           N  
ATOM   3500  CA  VAL   184       7.785  -6.656   2.011  0.00  0.00           C  
ATOM   3501  C   VAL   184       8.764  -6.386   3.123  0.00  0.00           C  
ATOM   3502  O   VAL   184       9.649  -7.263   3.405  0.00  0.00           O  
ATOM   3503  CB  VAL   184       8.280  -6.030   0.712  0.00  0.00           C  
ATOM   3504  CG1 VAL   184       9.801  -6.234   0.385  0.00  0.00           C  
ATOM   3505  CG2 VAL   184       7.511  -6.589  -0.511  0.00  0.00           C  
ATOM   3506  H   VAL   184       6.101  -5.413   1.853  0.00  0.00           H  
ATOM   3507  HA  VAL   184       7.683  -7.728   1.843  0.00  0.00           H  
ATOM   3508  HB  VAL   184       8.074  -4.960   0.723  0.00  0.00           H  
ATOM   3509 HG11 VAL   184       9.937  -7.315   0.367  0.00  0.00           H  
ATOM   3510 HG12 VAL   184       9.976  -5.937  -0.649  0.00  0.00           H  
ATOM   3511 HG13 VAL   184      10.580  -5.839   1.037  0.00  0.00           H  
ATOM   3512 HG21 VAL   184       6.439  -6.596  -0.314  0.00  0.00           H  
ATOM   3513 HG22 VAL   184       7.590  -5.847  -1.305  0.00  0.00           H  
ATOM   3514 HG23 VAL   184       7.885  -7.607  -0.628  0.00  0.00           H  
ATOM   3515  N   LYS   185       8.787  -5.260   3.843  0.00  0.00           N  
ATOM   3516  CA  LYS   185       9.780  -4.938   4.850  0.00  0.00           C  
ATOM   3517  C   LYS   185       9.715  -5.837   6.115  0.00  0.00           C  
ATOM   3518  O   LYS   185      10.735  -6.187   6.686  0.00  0.00           O  
ATOM   3519  CB  LYS   185       9.680  -3.460   5.199  0.00  0.00           C  
ATOM   3520  CG  LYS   185      10.693  -2.994   6.278  0.00  0.00           C  
ATOM   3521  CD  LYS   185      10.926  -1.457   6.217  0.00  0.00           C  
ATOM   3522  CE  LYS   185       9.680  -0.533   6.224  0.00  0.00           C  
ATOM   3523  NZ  LYS   185       8.914  -0.708   7.490  0.00  0.00           N1+
ATOM   3524  H   LYS   185       8.267  -4.435   3.579  0.00  0.00           H  
ATOM   3525  HA  LYS   185      10.785  -5.038   4.440  0.00  0.00           H  
ATOM   3526  HB2 LYS   185       9.703  -2.894   4.268  0.00  0.00           H  
ATOM   3527  HB3 LYS   185       8.657  -3.314   5.546  0.00  0.00           H  
ATOM   3528  HG2 LYS   185      10.493  -3.142   7.340  0.00  0.00           H  
ATOM   3529  HG3 LYS   185      11.607  -3.553   6.080  0.00  0.00           H  
ATOM   3530  HD2 LYS   185      11.645  -1.147   6.975  0.00  0.00           H  
ATOM   3531  HD3 LYS   185      11.458  -1.198   5.302  0.00  0.00           H  
ATOM   3532  HE2 LYS   185      10.154   0.446   6.298  0.00  0.00           H  
ATOM   3533  HE3 LYS   185       9.013  -0.702   5.379  0.00  0.00           H  
ATOM   3534  HZ1 LYS   185       9.521  -0.647   8.295  0.00  0.00           H  
ATOM   3535  HZ2 LYS   185       8.199  -0.027   7.698  0.00  0.00           H  
ATOM   3536  HZ3 LYS   185       8.423  -1.578   7.639  0.00  0.00           H  
HETATM 3537  O   T3P   185     -24.529  16.212 -43.726  0.00  0.00           O  
HETATM 3538  H1  T3P   185     -23.917  15.562 -43.380  0.00  0.00           H  
HETATM 3539  H2  T3P   185     -23.994  16.767 -44.293  0.00  0.00           H  
ATOM   3540  N   ILE   186       8.477  -6.302   6.380  0.00  0.00           N  
ATOM   3541  CA  ILE   186       8.223  -7.194   7.524  0.00  0.00           C  
ATOM   3542  C   ILE   186       8.584  -8.666   7.165  0.00  0.00           C  
ATOM   3543  O   ILE   186       9.347  -9.350   7.875  0.00  0.00           O  
ATOM   3544  CB  ILE   186       6.766  -7.052   8.007  0.00  0.00           C  
ATOM   3545  CG1 ILE   186       6.400  -5.658   8.607  0.00  0.00           C  
ATOM   3546  CG2 ILE   186       6.276  -8.171   9.004  0.00  0.00           C  
ATOM   3547  CD1 ILE   186       4.874  -5.433   8.445  0.00  0.00           C  
ATOM   3548  H   ILE   186       7.731  -6.135   5.721  0.00  0.00           H  
ATOM   3549  HA  ILE   186       8.936  -6.952   8.311  0.00  0.00           H  
ATOM   3550  HB  ILE   186       6.199  -7.168   7.083  0.00  0.00           H  
ATOM   3551 HG12 ILE   186       6.623  -5.536   9.667  0.00  0.00           H  
ATOM   3552 HG13 ILE   186       6.949  -4.882   8.074  0.00  0.00           H  
ATOM   3553 HG21 ILE   186       5.371  -7.905   9.550  0.00  0.00           H  
ATOM   3554 HG22 ILE   186       5.913  -9.035   8.448  0.00  0.00           H  
ATOM   3555 HG23 ILE   186       7.115  -8.379   9.669  0.00  0.00           H  
ATOM   3556 HD11 ILE   186       4.657  -4.640   9.160  0.00  0.00           H  
ATOM   3557 HD12 ILE   186       4.667  -4.878   7.530  0.00  0.00           H  
ATOM   3558 HD13 ILE   186       4.221  -6.306   8.421  0.00  0.00           H  
HETATM 3559  O   T3P   186      23.983  -5.111   9.046  0.00  0.00           O  
HETATM 3560  H1  T3P   186      24.476  -5.449   9.794  0.00  0.00           H  
HETATM 3561  H2  T3P   186      23.795  -5.885   8.514  0.00  0.00           H  
HETATM 3562  O   T3P   187     -19.774  16.907  -3.580  0.00  0.00           O  
HETATM 3563  H1  T3P   187     -19.329  16.969  -4.425  0.00  0.00           H  
HETATM 3564  H2  T3P   187     -19.909  15.969  -3.448  0.00  0.00           H  
ATOM   3565  N   VAL   187       8.029  -9.221   6.068  0.00  0.00           N  
ATOM   3566  CA  VAL   187       8.081 -10.658   5.890  0.00  0.00           C  
ATOM   3567  C   VAL   187       9.429 -11.083   5.302  0.00  0.00           C  
ATOM   3568  O   VAL   187       9.892 -12.214   5.532  0.00  0.00           O  
ATOM   3569  CB  VAL   187       6.989 -11.143   4.851  0.00  0.00           C  
ATOM   3570  CG1 VAL   187       6.922 -12.645   4.472  0.00  0.00           C  
ATOM   3571  CG2 VAL   187       5.548 -10.666   5.257  0.00  0.00           C  
ATOM   3572  H   VAL   187       7.384  -8.676   5.514  0.00  0.00           H  
ATOM   3573  HA  VAL   187       7.896 -11.184   6.826  0.00  0.00           H  
ATOM   3574  HB  VAL   187       7.318 -10.599   3.966  0.00  0.00           H  
ATOM   3575 HG11 VAL   187       6.275 -12.774   3.604  0.00  0.00           H  
ATOM   3576 HG12 VAL   187       7.898 -12.876   4.044  0.00  0.00           H  
ATOM   3577 HG13 VAL   187       6.755 -13.479   5.154  0.00  0.00           H  
ATOM   3578 HG21 VAL   187       5.488  -9.589   5.410  0.00  0.00           H  
ATOM   3579 HG22 VAL   187       4.827 -10.862   4.463  0.00  0.00           H  
ATOM   3580 HG23 VAL   187       5.202 -11.133   6.179  0.00  0.00           H  
ATOM   3581  N   ALA   188      10.126 -10.178   4.545  0.00  0.00           N  
ATOM   3582  CA  ALA   188      11.372 -10.585   3.929  0.00  0.00           C  
ATOM   3583  C   ALA   188      12.514 -10.472   4.948  0.00  0.00           C  
ATOM   3584  O   ALA   188      13.538 -10.982   4.650  0.00  0.00           O  
ATOM   3585  CB  ALA   188      11.603  -9.686   2.698  0.00  0.00           C  
ATOM   3586  H   ALA   188       9.820  -9.250   4.290  0.00  0.00           H  
ATOM   3587  HA  ALA   188      11.289 -11.556   3.442  0.00  0.00           H  
ATOM   3588  HB1 ALA   188      10.671  -9.536   2.153  0.00  0.00           H  
ATOM   3589  HB2 ALA   188      11.964  -8.732   3.081  0.00  0.00           H  
ATOM   3590  HB3 ALA   188      12.352 -10.233   2.125  0.00  0.00           H  
HETATM 3591  O   T3P   188     -27.849  -3.553  36.309  0.00  0.00           O  
HETATM 3592  H1  T3P   188     -28.575  -3.548  35.685  0.00  0.00           H  
HETATM 3593  H2  T3P   188     -27.684  -2.629  36.492  0.00  0.00           H  
ATOM   3594  N   LYS   189      12.302  -9.760   6.060  0.00  0.00           N  
ATOM   3595  CA  LYS   189      13.187  -9.722   7.217  0.00  0.00           C  
ATOM   3596  C   LYS   189      12.869 -10.914   8.098  0.00  0.00           C  
ATOM   3597  O   LYS   189      13.863 -11.424   8.616  0.00  0.00           O  
ATOM   3598  CB  LYS   189      12.960  -8.427   7.894  0.00  0.00           C  
ATOM   3599  CG  LYS   189      13.749  -8.298   9.218  0.00  0.00           C  
ATOM   3600  CD  LYS   189      15.254  -8.263   8.968  0.00  0.00           C  
ATOM   3601  CE  LYS   189      16.214  -8.035  10.215  0.00  0.00           C  
ATOM   3602  NZ  LYS   189      17.638  -8.006   9.751  0.00  0.00           N1+
ATOM   3603  H   LYS   189      11.393  -9.332   6.166  0.00  0.00           H  
ATOM   3604  HA  LYS   189      14.207  -9.848   6.854  0.00  0.00           H  
ATOM   3605  HB2 LYS   189      13.210  -7.609   7.218  0.00  0.00           H  
ATOM   3606  HB3 LYS   189      11.896  -8.270   8.072  0.00  0.00           H  
ATOM   3607  HG2 LYS   189      13.346  -7.398   9.682  0.00  0.00           H  
ATOM   3608  HG3 LYS   189      13.493  -9.081   9.933  0.00  0.00           H  
ATOM   3609  HD2 LYS   189      15.553  -9.158   8.422  0.00  0.00           H  
ATOM   3610  HD3 LYS   189      15.428  -7.463   8.249  0.00  0.00           H  
ATOM   3611  HE2 LYS   189      16.080  -7.035  10.629  0.00  0.00           H  
ATOM   3612  HE3 LYS   189      16.145  -8.733  11.049  0.00  0.00           H  
ATOM   3613  HZ1 LYS   189      18.185  -8.845   9.618  0.00  0.00           H  
ATOM   3614  HZ2 LYS   189      17.701  -7.382   8.960  0.00  0.00           H  
ATOM   3615  HZ3 LYS   189      18.111  -7.549  10.518  0.00  0.00           H  
HETATM 3616  O   T3P   189     -14.945 -39.249   9.427  0.00  0.00           O  
HETATM 3617  H1  T3P   189     -14.811 -39.797   8.654  0.00  0.00           H  
HETATM 3618  H2  T3P   189     -15.841 -38.925   9.340  0.00  0.00           H  
ATOM   3619  N   LYS   190      11.659 -11.398   8.158  0.00  0.00           N  
ATOM   3620  CA  LYS   190      11.309 -12.695   8.791  0.00  0.00           C  
ATOM   3621  C   LYS   190      11.890 -13.920   7.940  0.00  0.00           C  
ATOM   3622  O   LYS   190      12.501 -14.771   8.570  0.00  0.00           O  
ATOM   3623  CB  LYS   190       9.748 -12.767   8.891  0.00  0.00           C  
ATOM   3624  CG  LYS   190       9.199 -13.898   9.750  0.00  0.00           C  
ATOM   3625  CD  LYS   190       9.761 -13.826  11.214  0.00  0.00           C  
ATOM   3626  CE  LYS   190       9.441 -14.969  12.087  0.00  0.00           C  
ATOM   3627  NZ  LYS   190       8.012 -15.087  12.367  0.00  0.00           N1+
ATOM   3628  H   LYS   190      10.976 -10.869   7.634  0.00  0.00           H  
ATOM   3629  HA  LYS   190      11.855 -12.739   9.734  0.00  0.00           H  
ATOM   3630  HB2 LYS   190       9.348 -11.912   9.435  0.00  0.00           H  
ATOM   3631  HB3 LYS   190       9.215 -12.759   7.941  0.00  0.00           H  
ATOM   3632  HG2 LYS   190       8.117 -13.768   9.764  0.00  0.00           H  
ATOM   3633  HG3 LYS   190       9.314 -14.853   9.238  0.00  0.00           H  
ATOM   3634  HD2 LYS   190      10.845 -13.712  11.231  0.00  0.00           H  
ATOM   3635  HD3 LYS   190       9.321 -12.890  11.557  0.00  0.00           H  
ATOM   3636  HE2 LYS   190       9.871 -15.935  11.821  0.00  0.00           H  
ATOM   3637  HE3 LYS   190      10.037 -14.726  12.967  0.00  0.00           H  
ATOM   3638  HZ1 LYS   190       7.787 -15.711  13.130  0.00  0.00           H  
ATOM   3639  HZ2 LYS   190       7.568 -14.191  12.507  0.00  0.00           H  
ATOM   3640  HZ3 LYS   190       7.497 -15.464  11.584  0.00  0.00           H  
HETATM 3641  O   T3P   190       6.170  31.685 -26.068  0.00  0.00           O  
HETATM 3642  H1  T3P   190       5.321  31.396 -26.403  0.00  0.00           H  
HETATM 3643  H2  T3P   190       6.564  30.894 -25.699  0.00  0.00           H  
HETATM 3644  O   T3P   191     -13.545   5.658  25.745  0.00  0.00           O  
HETATM 3645  H1  T3P   191     -14.151   4.927  25.864  0.00  0.00           H  
HETATM 3646  H2  T3P   191     -14.092   6.372  25.415  0.00  0.00           H  
ATOM   3647  N   TYR   191      11.631 -13.961   6.619  0.00  0.00           N  
ATOM   3648  CA  TYR   191      11.938 -15.180   5.873  0.00  0.00           C  
ATOM   3649  C   TYR   191      12.835 -14.728   4.766  0.00  0.00           C  
ATOM   3650  O   TYR   191      12.444 -13.896   3.982  0.00  0.00           O  
ATOM   3651  CB  TYR   191      10.647 -15.900   5.364  0.00  0.00           C  
ATOM   3652  CG  TYR   191       9.605 -16.295   6.407  0.00  0.00           C  
ATOM   3653  CD1 TYR   191       8.299 -15.730   6.569  0.00  0.00           C  
ATOM   3654  CD2 TYR   191       9.941 -17.414   7.206  0.00  0.00           C  
ATOM   3655  CE1 TYR   191       7.426 -16.272   7.546  0.00  0.00           C  
ATOM   3656  CE2 TYR   191       9.061 -17.993   8.185  0.00  0.00           C  
ATOM   3657  CZ  TYR   191       7.745 -17.412   8.284  0.00  0.00           C  
ATOM   3658  OH  TYR   191       6.788 -17.981   9.124  0.00  0.00           O  
ATOM   3659  H   TYR   191      10.931 -13.342   6.235  0.00  0.00           H  
ATOM   3660  HA  TYR   191      12.390 -15.979   6.460  0.00  0.00           H  
ATOM   3661  HB2 TYR   191      10.193 -15.236   4.628  0.00  0.00           H  
ATOM   3662  HB3 TYR   191      10.924 -16.800   4.816  0.00  0.00           H  
ATOM   3663  HD1 TYR   191       8.002 -14.878   5.976  0.00  0.00           H  
ATOM   3664  HD2 TYR   191      10.886 -17.930   7.114  0.00  0.00           H  
ATOM   3665  HE1 TYR   191       6.516 -15.704   7.675  0.00  0.00           H  
ATOM   3666  HE2 TYR   191       9.386 -18.747   8.887  0.00  0.00           H  
ATOM   3667  HH  TYR   191       6.915 -18.866   9.475  0.00  0.00           H  
ATOM   3668  N   ARG   192      14.054 -15.294   4.746  0.00  0.00           N  
ATOM   3669  CA  ARG   192      15.321 -15.159   3.968  0.00  0.00           C  
ATOM   3670  C   ARG   192      16.260 -14.097   4.536  0.00  0.00           C  
ATOM   3671  O   ARG   192      17.340 -14.012   4.041  0.00  0.00           O  
ATOM   3672  CB  ARG   192      15.154 -14.852   2.458  0.00  0.00           C  
ATOM   3673  CG  ARG   192      14.400 -15.958   1.694  0.00  0.00           C  
ATOM   3674  CD  ARG   192      15.186 -17.268   1.557  0.00  0.00           C  
ATOM   3675  NE  ARG   192      14.459 -18.349   0.876  0.00  0.00           N  
ATOM   3676  CZ  ARG   192      13.373 -18.987   1.350  0.00  0.00           C  
ATOM   3677  NH1 ARG   192      13.128 -19.003   2.638  0.00  0.00           N  
ATOM   3678  NH2 ARG   192      12.663 -19.820   0.576  0.00  0.00           N1+
ATOM   3679  H   ARG   192      14.294 -15.983   5.445  0.00  0.00           H  
ATOM   3680  HA  ARG   192      15.934 -16.022   4.228  0.00  0.00           H  
ATOM   3681  HB2 ARG   192      14.729 -13.878   2.214  0.00  0.00           H  
ATOM   3682  HB3 ARG   192      16.145 -14.830   2.006  0.00  0.00           H  
ATOM   3683  HG2 ARG   192      13.413 -16.169   2.106  0.00  0.00           H  
ATOM   3684  HG3 ARG   192      14.227 -15.635   0.667  0.00  0.00           H  
ATOM   3685  HD2 ARG   192      15.987 -17.002   0.867  0.00  0.00           H  
ATOM   3686  HD3 ARG   192      15.737 -17.675   2.406  0.00  0.00           H  
ATOM   3687  HE  ARG   192      14.680 -18.413  -0.107  0.00  0.00           H  
ATOM   3688 HH11 ARG   192      13.641 -18.538   3.373  0.00  0.00           H  
ATOM   3689 HH12 ARG   192      12.334 -19.442   3.080  0.00  0.00           H  
ATOM   3690 HH21 ARG   192      12.788 -19.847  -0.425  0.00  0.00           H  
ATOM   3691 HH22 ARG   192      11.847 -20.324   0.893  0.00  0.00           H  
HETATM 3692  O   T3P   192      12.305 -33.004 -30.139  0.00  0.00           O  
HETATM 3693  H1  T3P   192      12.473 -32.063 -30.186  0.00  0.00           H  
HETATM 3694  H2  T3P   192      11.451 -33.117 -30.556  0.00  0.00           H  
ATOM   3695  N   ASN   193      15.825 -13.465   5.645  0.00  0.00           N  
ATOM   3696  CA  ASN   193      16.651 -12.554   6.481  0.00  0.00           C  
ATOM   3697  C   ASN   193      17.197 -11.375   5.586  0.00  0.00           C  
ATOM   3698  O   ASN   193      18.394 -10.955   5.793  0.00  0.00           O  
ATOM   3699  CB  ASN   193      17.876 -13.187   7.217  0.00  0.00           C  
ATOM   3700  CG  ASN   193      17.534 -14.382   8.081  0.00  0.00           C  
ATOM   3701  ND2 ASN   193      18.553 -15.055   8.573  0.00  0.00           N  
ATOM   3702  OD1 ASN   193      16.384 -14.757   8.282  0.00  0.00           O  
ATOM   3703  H   ASN   193      14.923 -13.792   5.959  0.00  0.00           H  
ATOM   3704  HA  ASN   193      15.987 -12.067   7.195  0.00  0.00           H  
ATOM   3705  HB2 ASN   193      18.650 -13.606   6.573  0.00  0.00           H  
ATOM   3706  HB3 ASN   193      18.340 -12.456   7.879  0.00  0.00           H  
ATOM   3707 HD21 ASN   193      19.500 -14.726   8.449  0.00  0.00           H  
ATOM   3708 HD22 ASN   193      18.352 -15.833   9.185  0.00  0.00           H  
HETATM 3709  O   T3P   193     -39.809 -19.389  24.956  0.00  0.00           O  
HETATM 3710  H1  T3P   193     -39.473 -18.504  24.818  0.00  0.00           H  
HETATM 3711  H2  T3P   193     -39.056 -19.959  24.799  0.00  0.00           H  
HETATM 3712  O   T3P   194      22.768  20.540 -25.128  0.00  0.00           O  
HETATM 3713  H1  T3P   194      22.901  20.939 -24.268  0.00  0.00           H  
HETATM 3714  H2  T3P   194      21.825  20.383 -25.176  0.00  0.00           H  
ATOM   3715  N   TYR   194      16.313 -10.696   4.898  0.00  0.00           N  
ATOM   3716  CA  TYR   194      16.545  -9.600   4.001  0.00  0.00           C  
ATOM   3717  C   TYR   194      16.210  -8.217   4.580  0.00  0.00           C  
ATOM   3718  O   TYR   194      15.073  -8.007   4.919  0.00  0.00           O  
ATOM   3719  CB  TYR   194      15.851  -9.962   2.686  0.00  0.00           C  
ATOM   3720  CG  TYR   194      15.997  -8.988   1.567  0.00  0.00           C  
ATOM   3721  CD1 TYR   194      17.201  -9.023   0.789  0.00  0.00           C  
ATOM   3722  CD2 TYR   194      14.949  -8.160   1.148  0.00  0.00           C  
ATOM   3723  CE1 TYR   194      17.332  -8.106  -0.252  0.00  0.00           C  
ATOM   3724  CE2 TYR   194      15.056  -7.266   0.087  0.00  0.00           C  
ATOM   3725  CZ  TYR   194      16.291  -7.222  -0.655  0.00  0.00           C  
ATOM   3726  OH  TYR   194      16.556  -6.251  -1.608  0.00  0.00           O  
ATOM   3727  H   TYR   194      15.324 -10.899   4.952  0.00  0.00           H  
ATOM   3728  HA  TYR   194      17.630  -9.554   3.903  0.00  0.00           H  
ATOM   3729  HB2 TYR   194      16.167 -10.940   2.322  0.00  0.00           H  
ATOM   3730  HB3 TYR   194      14.773 -10.030   2.830  0.00  0.00           H  
ATOM   3731  HD1 TYR   194      18.089  -9.605   0.987  0.00  0.00           H  
ATOM   3732  HD2 TYR   194      14.008  -8.153   1.677  0.00  0.00           H  
ATOM   3733  HE1 TYR   194      18.255  -8.038  -0.810  0.00  0.00           H  
ATOM   3734  HE2 TYR   194      14.231  -6.595  -0.101  0.00  0.00           H  
ATOM   3735  HH  TYR   194      17.375  -6.380  -2.092  0.00  0.00           H  
ATOM   3736  N   ASP   195      17.204  -7.367   4.799  0.00  0.00           N  
ATOM   3737  CA  ASP   195      17.039  -5.959   4.934  0.00  0.00           C  
ATOM   3738  C   ASP   195      16.900  -5.356   3.488  0.00  0.00           C  
ATOM   3739  O   ASP   195      17.744  -5.668   2.608  0.00  0.00           O  
ATOM   3740  CB  ASP   195      18.258  -5.254   5.556  0.00  0.00           C  
ATOM   3741  CG  ASP   195      18.398  -5.441   7.083  0.00  0.00           C  
ATOM   3742  OD1 ASP   195      19.526  -5.118   7.542  0.00  0.00           O  
ATOM   3743  OD2 ASP   195      17.424  -5.646   7.838  0.00  0.00           O1-
ATOM   3744  H   ASP   195      18.090  -7.706   4.452  0.00  0.00           H  
ATOM   3745  HA  ASP   195      16.174  -5.744   5.562  0.00  0.00           H  
ATOM   3746  HB2 ASP   195      19.173  -5.546   5.041  0.00  0.00           H  
ATOM   3747  HB3 ASP   195      18.273  -4.212   5.239  0.00  0.00           H  
HETATM 3748  O   T3P   195     -20.970  20.914 -19.200  0.00  0.00           O  
HETATM 3749  H1  T3P   195     -21.203  21.544 -18.518  0.00  0.00           H  
HETATM 3750  H2  T3P   195     -21.006  21.417 -20.013  0.00  0.00           H  
ATOM   3751  N   ILE   196      15.940  -4.428   3.322  0.00  0.00           N  
ATOM   3752  CA  ILE   196      15.811  -3.621   2.134  0.00  0.00           C  
ATOM   3753  C   ILE   196      16.991  -2.598   2.237  0.00  0.00           C  
ATOM   3754  O   ILE   196      16.892  -1.896   3.263  0.00  0.00           O  
ATOM   3755  CB  ILE   196      14.405  -2.858   2.140  0.00  0.00           C  
ATOM   3756  CG1 ILE   196      13.285  -3.887   1.820  0.00  0.00           C  
ATOM   3757  CG2 ILE   196      14.307  -1.611   1.202  0.00  0.00           C  
ATOM   3758  CD1 ILE   196      11.897  -3.282   1.808  0.00  0.00           C  
ATOM   3759  H   ILE   196      15.406  -4.201   4.149  0.00  0.00           H  
ATOM   3760  HA  ILE   196      15.921  -4.316   1.301  0.00  0.00           H  
ATOM   3761  HB  ILE   196      14.083  -2.553   3.136  0.00  0.00           H  
ATOM   3762 HG12 ILE   196      13.485  -4.371   0.864  0.00  0.00           H  
ATOM   3763 HG13 ILE   196      13.351  -4.684   2.561  0.00  0.00           H  
ATOM   3764 HG21 ILE   196      15.263  -1.094   1.120  0.00  0.00           H  
ATOM   3765 HG22 ILE   196      13.947  -1.928   0.223  0.00  0.00           H  
ATOM   3766 HG23 ILE   196      13.570  -0.865   1.499  0.00  0.00           H  
ATOM   3767 HD11 ILE   196      11.820  -2.335   2.341  0.00  0.00           H  
ATOM   3768 HD12 ILE   196      11.624  -3.074   0.774  0.00  0.00           H  
ATOM   3769 HD13 ILE   196      11.151  -3.966   2.213  0.00  0.00           H  
HETATM 3770  O   T3P   196       9.411  -8.032  34.074  0.00  0.00           O  
HETATM 3771  H1  T3P   196      10.301  -8.116  33.733  0.00  0.00           H  
HETATM 3772  H2  T3P   196       9.526  -7.881  35.012  0.00  0.00           H  
ATOM   3773  N   PRO   197      18.005  -2.639   1.316  0.00  0.00           N  
ATOM   3774  CA  PRO   197      19.206  -1.766   1.420  0.00  0.00           C  
ATOM   3775  C   PRO   197      18.935  -0.262   1.652  0.00  0.00           C  
ATOM   3776  O   PRO   197      18.295   0.355   0.794  0.00  0.00           O  
ATOM   3777  CB  PRO   197      19.896  -2.104   0.101  0.00  0.00           C  
ATOM   3778  CG  PRO   197      18.953  -2.827  -0.901  0.00  0.00           C  
ATOM   3779  CD  PRO   197      18.059  -3.537   0.155  0.00  0.00           C  
ATOM   3780  HA  PRO   197      19.766  -2.205   2.245  0.00  0.00           H  
ATOM   3781  HB2 PRO   197      20.373  -1.239  -0.361  0.00  0.00           H  
ATOM   3782  HB3 PRO   197      20.665  -2.836   0.343  0.00  0.00           H  
ATOM   3783  HG2 PRO   197      18.420  -2.096  -1.509  0.00  0.00           H  
ATOM   3784  HG3 PRO   197      19.553  -3.488  -1.526  0.00  0.00           H  
ATOM   3785  HD2 PRO   197      17.165  -3.860  -0.379  0.00  0.00           H  
ATOM   3786  HD3 PRO   197      18.453  -4.513   0.439  0.00  0.00           H  
HETATM 3787  O   T3P   197     -17.868   9.213  36.833  0.00  0.00           O  
HETATM 3788  H1  T3P   197     -17.923   8.258  36.805  0.00  0.00           H  
HETATM 3789  H2  T3P   197     -17.915   9.483  35.915  0.00  0.00           H  
ATOM   3790  N   ALA   198      19.511   0.305   2.730  0.00  0.00           N  
ATOM   3791  CA  ALA   198      19.422   1.681   3.222  0.00  0.00           C  
ATOM   3792  C   ALA   198      20.259   2.710   2.453  0.00  0.00           C  
ATOM   3793  O   ALA   198      19.918   3.895   2.463  0.00  0.00           O  
ATOM   3794  CB  ALA   198      19.760   1.696   4.733  0.00  0.00           C  
ATOM   3795  H   ALA   198      19.981  -0.392   3.288  0.00  0.00           H  
ATOM   3796  HA  ALA   198      18.369   1.879   3.023  0.00  0.00           H  
ATOM   3797  HB1 ALA   198      19.065   1.004   5.208  0.00  0.00           H  
ATOM   3798  HB2 ALA   198      20.722   1.220   4.927  0.00  0.00           H  
ATOM   3799  HB3 ALA   198      19.651   2.642   5.263  0.00  0.00           H  
HETATM 3800  O   T3P   198     -39.063 -27.790   7.086  0.00  0.00           O  
HETATM 3801  H1  T3P   198     -39.770 -27.147   7.125  0.00  0.00           H  
HETATM 3802  H2  T3P   198     -38.483 -27.468   6.396  0.00  0.00           H  
ATOM   3803  N   GLU   199      21.188   2.250   1.605  0.00  0.00           N  
ATOM   3804  CA  GLU   199      21.972   3.028   0.661  0.00  0.00           C  
ATOM   3805  C   GLU   199      21.177   3.462  -0.611  0.00  0.00           C  
ATOM   3806  O   GLU   199      21.637   4.303  -1.412  0.00  0.00           O  
ATOM   3807  CB  GLU   199      23.195   2.240   0.236  0.00  0.00           C  
ATOM   3808  CG  GLU   199      24.147   1.844   1.414  0.00  0.00           C  
ATOM   3809  CD  GLU   199      25.105   0.663   1.083  0.00  0.00           C  
ATOM   3810  OE1 GLU   199      25.158   0.214  -0.126  0.00  0.00           O  
ATOM   3811  OE2 GLU   199      25.679   0.100   2.076  0.00  0.00           O1-
ATOM   3812  H   GLU   199      21.302   1.248   1.669  0.00  0.00           H  
ATOM   3813  HA  GLU   199      22.350   3.932   1.139  0.00  0.00           H  
ATOM   3814  HB2 GLU   199      22.835   1.425  -0.391  0.00  0.00           H  
ATOM   3815  HB3 GLU   199      23.668   2.943  -0.449  0.00  0.00           H  
ATOM   3816  HG2 GLU   199      24.597   2.771   1.770  0.00  0.00           H  
ATOM   3817  HG3 GLU   199      23.567   1.431   2.239  0.00  0.00           H  
HETATM 3818  O   T3P   199       4.821  19.075  15.845  0.00  0.00           O  
HETATM 3819  H1  T3P   199       4.599  19.014  16.774  0.00  0.00           H  
HETATM 3820  H2  T3P   199       4.761  18.176  15.524  0.00  0.00           H  
ATOM   3821  N   MET   200      19.949   2.983  -0.747  0.00  0.00           N  
ATOM   3822  CA  MET   200      18.893   3.351  -1.684  0.00  0.00           C  
ATOM   3823  C   MET   200      18.236   4.660  -1.157  0.00  0.00           C  
ATOM   3824  O   MET   200      17.159   4.643  -0.585  0.00  0.00           O  
ATOM   3825  CB  MET   200      17.901   2.216  -1.977  0.00  0.00           C  
ATOM   3826  CG  MET   200      18.615   1.025  -2.563  0.00  0.00           C  
ATOM   3827  SD  MET   200      17.529  -0.115  -3.410  0.00  0.00           S  
ATOM   3828  CE  MET   200      18.722  -0.906  -4.403  0.00  0.00           C  
ATOM   3829  H   MET   200      19.668   2.423   0.045  0.00  0.00           H  
ATOM   3830  HA  MET   200      19.304   3.640  -2.652  0.00  0.00           H  
ATOM   3831  HB2 MET   200      17.383   2.002  -1.042  0.00  0.00           H  
ATOM   3832  HB3 MET   200      17.126   2.636  -2.618  0.00  0.00           H  
ATOM   3833  HG2 MET   200      19.308   1.425  -3.303  0.00  0.00           H  
ATOM   3834  HG3 MET   200      19.176   0.568  -1.748  0.00  0.00           H  
ATOM   3835  HE1 MET   200      18.241  -1.662  -5.024  0.00  0.00           H  
ATOM   3836  HE2 MET   200      19.353  -0.206  -4.951  0.00  0.00           H  
ATOM   3837  HE3 MET   200      19.419  -1.565  -3.885  0.00  0.00           H  
HETATM 3838  O   T3P   200     -19.280 -22.445   7.414  0.00  0.00           O  
HETATM 3839  H1  T3P   200     -19.764 -23.227   7.680  0.00  0.00           H  
HETATM 3840  H2  T3P   200     -19.568 -22.278   6.516  0.00  0.00           H  
HETATM 3841  O   T3P   201     -13.043 -42.517 -16.771  0.00  0.00           O  
HETATM 3842  H1  T3P   201     -12.731 -41.751 -17.253  0.00  0.00           H  
HETATM 3843  H2  T3P   201     -12.865 -42.311 -15.853  0.00  0.00           H  
ATOM   3844  N   THR   201      18.964   5.804  -1.217  0.00  0.00           N  
ATOM   3845  CA  THR   201      18.618   7.151  -0.681  0.00  0.00           C  
ATOM   3846  C   THR   201      17.126   7.659  -0.915  0.00  0.00           C  
ATOM   3847  O   THR   201      16.437   8.103  -0.020  0.00  0.00           O  
ATOM   3848  CB  THR   201      19.529   8.247  -1.278  0.00  0.00           C  
ATOM   3849  CG2 THR   201      21.077   7.940  -1.100  0.00  0.00           C  
ATOM   3850  OG1 THR   201      19.260   8.484  -2.608  0.00  0.00           O  
ATOM   3851  H   THR   201      19.841   5.794  -1.718  0.00  0.00           H  
ATOM   3852  HA  THR   201      18.847   7.008   0.375  0.00  0.00           H  
ATOM   3853  HB  THR   201      19.271   9.104  -0.655  0.00  0.00           H  
ATOM   3854  HG1 THR   201      18.493   9.062  -2.596  0.00  0.00           H  
ATOM   3855 HG21 THR   201      21.602   7.247  -1.757  0.00  0.00           H  
ATOM   3856 HG22 THR   201      21.589   8.900  -1.176  0.00  0.00           H  
ATOM   3857 HG23 THR   201      21.343   7.639  -0.086  0.00  0.00           H  
ATOM   3858  N   GLY   202      16.656   7.371  -2.129  0.00  0.00           N  
ATOM   3859  CA  GLY   202      15.388   7.755  -2.655  0.00  0.00           C  
ATOM   3860  C   GLY   202      14.358   6.865  -1.964  0.00  0.00           C  
ATOM   3861  O   GLY   202      13.282   7.388  -1.659  0.00  0.00           O  
ATOM   3862  H   GLY   202      17.196   6.785  -2.750  0.00  0.00           H  
ATOM   3863  HA2 GLY   202      15.225   8.797  -2.380  0.00  0.00           H  
ATOM   3864  HA3 GLY   202      15.484   7.715  -3.740  0.00  0.00           H  
HETATM 3865  O   T3P   202       9.427 -17.044  19.472  0.00  0.00           O  
HETATM 3866  H1  T3P   202       9.146 -16.193  19.808  0.00  0.00           H  
HETATM 3867  H2  T3P   202       9.053 -17.679  20.082  0.00  0.00           H  
ATOM   3868  N   LEU   203      14.610   5.526  -1.834  0.00  0.00           N  
ATOM   3869  CA  LEU   203      13.777   4.623  -1.060  0.00  0.00           C  
ATOM   3870  C   LEU   203      13.790   4.833   0.433  0.00  0.00           C  
ATOM   3871  O   LEU   203      12.740   4.977   1.126  0.00  0.00           O  
ATOM   3872  CB  LEU   203      13.908   3.158  -1.582  0.00  0.00           C  
ATOM   3873  CG  LEU   203      12.932   2.048  -1.164  0.00  0.00           C  
ATOM   3874  CD1 LEU   203      11.477   2.464  -1.677  0.00  0.00           C  
ATOM   3875  CD2 LEU   203      13.298   0.674  -1.692  0.00  0.00           C  
ATOM   3876  H   LEU   203      15.442   5.153  -2.268  0.00  0.00           H  
ATOM   3877  HA  LEU   203      12.738   4.757  -1.363  0.00  0.00           H  
ATOM   3878  HB2 LEU   203      13.833   3.290  -2.661  0.00  0.00           H  
ATOM   3879  HB3 LEU   203      14.926   2.803  -1.421  0.00  0.00           H  
ATOM   3880  HG  LEU   203      12.928   1.840  -0.093  0.00  0.00           H  
ATOM   3881 HD11 LEU   203      10.880   1.625  -2.035  0.00  0.00           H  
ATOM   3882 HD12 LEU   203      11.051   3.053  -0.865  0.00  0.00           H  
ATOM   3883 HD13 LEU   203      11.608   3.254  -2.416  0.00  0.00           H  
ATOM   3884 HD21 LEU   203      13.178   0.732  -2.773  0.00  0.00           H  
ATOM   3885 HD22 LEU   203      14.348   0.548  -1.427  0.00  0.00           H  
ATOM   3886 HD23 LEU   203      12.852  -0.186  -1.191  0.00  0.00           H  
HETATM 3887  O   T3P   203       2.472  18.878 -29.213  0.00  0.00           O  
HETATM 3888  H1  T3P   203       3.001  19.049 -29.992  0.00  0.00           H  
HETATM 3889  H2  T3P   203       2.078  19.724 -29.000  0.00  0.00           H  
HETATM 3890  O   T3P   204     -22.891 -17.826 -14.355  0.00  0.00           O  
HETATM 3891  H1  T3P   204     -22.129 -17.261 -14.484  0.00  0.00           H  
HETATM 3892  H2  T3P   204     -23.139 -17.689 -13.441  0.00  0.00           H  
ATOM   3893  N   TRP   204      15.006   5.091   0.941  0.00  0.00           N  
ATOM   3894  CA  TRP   204      15.279   5.525   2.325  0.00  0.00           C  
ATOM   3895  C   TRP   204      14.526   6.797   2.741  0.00  0.00           C  
ATOM   3896  O   TRP   204      13.772   6.752   3.756  0.00  0.00           O  
ATOM   3897  CB  TRP   204      16.803   5.503   2.603  0.00  0.00           C  
ATOM   3898  CG  TRP   204      17.190   6.148   3.911  0.00  0.00           C  
ATOM   3899  CD1 TRP   204      17.186   5.483   5.139  0.00  0.00           C  
ATOM   3900  CD2 TRP   204      17.539   7.555   4.246  0.00  0.00           C  
ATOM   3901  CE2 TRP   204      17.675   7.705   5.666  0.00  0.00           C  
ATOM   3902  CE3 TRP   204      17.722   8.785   3.521  0.00  0.00           C  
ATOM   3903  NE1 TRP   204      17.388   6.435   6.152  0.00  0.00           N  
ATOM   3904  CZ2 TRP   204      17.942   8.966   6.337  0.00  0.00           C  
ATOM   3905  CZ3 TRP   204      17.883  10.049   4.104  0.00  0.00           C  
ATOM   3906  CH2 TRP   204      18.026  10.167   5.520  0.00  0.00           C  
ATOM   3907  H   TRP   204      15.748   4.876   0.291  0.00  0.00           H  
ATOM   3908  HA  TRP   204      14.815   4.785   2.978  0.00  0.00           H  
ATOM   3909  HB2 TRP   204      17.069   4.449   2.681  0.00  0.00           H  
ATOM   3910  HB3 TRP   204      17.284   6.062   1.800  0.00  0.00           H  
ATOM   3911  HD1 TRP   204      16.938   4.470   5.421  0.00  0.00           H  
ATOM   3912  HE1 TRP   204      17.338   6.231   7.140  0.00  0.00           H  
ATOM   3913  HE3 TRP   204      17.624   8.738   2.446  0.00  0.00           H  
ATOM   3914  HZ2 TRP   204      17.947   9.116   7.406  0.00  0.00           H  
ATOM   3915  HZ3 TRP   204      17.904  11.006   3.603  0.00  0.00           H  
ATOM   3916  HH2 TRP   204      18.211  11.158   5.905  0.00  0.00           H  
ATOM   3917  N   ARG   205      14.714   7.920   2.091  0.00  0.00           N  
ATOM   3918  CA  ARG   205      13.979   9.116   2.354  0.00  0.00           C  
ATOM   3919  C   ARG   205      12.447   8.896   2.128  0.00  0.00           C  
ATOM   3920  O   ARG   205      11.717   9.545   2.902  0.00  0.00           O  
ATOM   3921  CB  ARG   205      14.587  10.263   1.510  0.00  0.00           C  
ATOM   3922  CG  ARG   205      13.896  11.665   1.506  0.00  0.00           C  
ATOM   3923  CD  ARG   205      14.697  12.830   0.784  0.00  0.00           C  
ATOM   3924  NE  ARG   205      15.976  13.273   1.393  0.00  0.00           N  
ATOM   3925  CZ  ARG   205      17.169  13.562   0.830  0.00  0.00           C  
ATOM   3926  NH1 ARG   205      17.518  13.452  -0.453  0.00  0.00           N  
ATOM   3927  NH2 ARG   205      18.148  13.975   1.648  0.00  0.00           N1+
ATOM   3928  H   ARG   205      15.292   7.925   1.263  0.00  0.00           H  
ATOM   3929  HA  ARG   205      14.117   9.301   3.420  0.00  0.00           H  
ATOM   3930  HB2 ARG   205      15.650  10.438   1.677  0.00  0.00           H  
ATOM   3931  HB3 ARG   205      14.721   9.989   0.464  0.00  0.00           H  
ATOM   3932  HG2 ARG   205      12.983  11.307   1.031  0.00  0.00           H  
ATOM   3933  HG3 ARG   205      13.635  11.856   2.547  0.00  0.00           H  
ATOM   3934  HD2 ARG   205      14.833  12.487  -0.242  0.00  0.00           H  
ATOM   3935  HD3 ARG   205      14.168  13.779   0.698  0.00  0.00           H  
ATOM   3936  HE  ARG   205      15.940  13.285   2.403  0.00  0.00           H  
ATOM   3937 HH11 ARG   205      16.834  13.324  -1.185  0.00  0.00           H  
ATOM   3938 HH12 ARG   205      18.440  13.582  -0.845  0.00  0.00           H  
ATOM   3939 HH21 ARG   205      19.066  14.209   1.298  0.00  0.00           H  
ATOM   3940 HH22 ARG   205      18.091  14.022   2.656  0.00  0.00           H  
HETATM 3941  O   T3P   205       3.316  40.301  -1.448  0.00  0.00           O  
HETATM 3942  H1  T3P   205       3.886  40.734  -2.084  0.00  0.00           H  
HETATM 3943  H2  T3P   205       3.194  40.950  -0.754  0.00  0.00           H  
HETATM 3944  O   T3P   206     -21.414 -40.377  -2.860  0.00  0.00           O  
HETATM 3945  H1  T3P   206     -20.666 -40.650  -2.328  0.00  0.00           H  
HETATM 3946  H2  T3P   206     -21.531 -39.450  -2.652  0.00  0.00           H  
ATOM   3947  N   TYR   206      11.998   7.951   1.241  0.00  0.00           N  
ATOM   3948  CA  TYR   206      10.631   7.820   0.976  0.00  0.00           C  
ATOM   3949  C   TYR   206       9.884   7.121   2.070  0.00  0.00           C  
ATOM   3950  O   TYR   206       8.726   7.455   2.364  0.00  0.00           O  
ATOM   3951  CB  TYR   206      10.370   7.189  -0.404  0.00  0.00           C  
ATOM   3952  CG  TYR   206       8.916   6.781  -0.949  0.00  0.00           C  
ATOM   3953  CD1 TYR   206       7.962   7.755  -1.154  0.00  0.00           C  
ATOM   3954  CD2 TYR   206       8.674   5.464  -1.446  0.00  0.00           C  
ATOM   3955  CE1 TYR   206       6.729   7.428  -1.795  0.00  0.00           C  
ATOM   3956  CE2 TYR   206       7.480   5.106  -2.082  0.00  0.00           C  
ATOM   3957  CZ  TYR   206       6.487   6.120  -2.319  0.00  0.00           C  
ATOM   3958  OH  TYR   206       5.349   5.719  -2.902  0.00  0.00           O  
ATOM   3959  H   TYR   206      12.621   7.349   0.721  0.00  0.00           H  
ATOM   3960  HA  TYR   206      10.199   8.821   0.968  0.00  0.00           H  
ATOM   3961  HB2 TYR   206      10.881   7.817  -1.133  0.00  0.00           H  
ATOM   3962  HB3 TYR   206      11.100   6.381  -0.465  0.00  0.00           H  
ATOM   3963  HD1 TYR   206       8.185   8.789  -0.935  0.00  0.00           H  
ATOM   3964  HD2 TYR   206       9.523   4.807  -1.329  0.00  0.00           H  
ATOM   3965  HE1 TYR   206       5.943   8.127  -2.035  0.00  0.00           H  
ATOM   3966  HE2 TYR   206       7.275   4.103  -2.425  0.00  0.00           H  
ATOM   3967  HH  TYR   206       4.695   6.417  -2.982  0.00  0.00           H  
ATOM   3968  N   LEU   207      10.599   6.142   2.673  0.00  0.00           N  
ATOM   3969  CA  LEU   207      10.008   5.364   3.750  0.00  0.00           C  
ATOM   3970  C   LEU   207       9.850   6.170   5.066  0.00  0.00           C  
ATOM   3971  O   LEU   207       8.937   5.906   5.864  0.00  0.00           O  
ATOM   3972  CB  LEU   207      10.888   4.084   3.989  0.00  0.00           C  
ATOM   3973  CG  LEU   207      10.635   2.949   2.986  0.00  0.00           C  
ATOM   3974  CD1 LEU   207      11.567   1.796   3.293  0.00  0.00           C  
ATOM   3975  CD2 LEU   207       9.198   2.344   2.973  0.00  0.00           C  
ATOM   3976  H   LEU   207      11.510   5.908   2.305  0.00  0.00           H  
ATOM   3977  HA  LEU   207       8.962   5.150   3.532  0.00  0.00           H  
ATOM   3978  HB2 LEU   207      11.940   4.354   3.900  0.00  0.00           H  
ATOM   3979  HB3 LEU   207      10.798   3.727   5.015  0.00  0.00           H  
ATOM   3980  HG  LEU   207      10.810   3.283   1.963  0.00  0.00           H  
ATOM   3981 HD11 LEU   207      12.130   1.965   4.211  0.00  0.00           H  
ATOM   3982 HD12 LEU   207      11.112   0.809   3.375  0.00  0.00           H  
ATOM   3983 HD13 LEU   207      12.440   1.762   2.642  0.00  0.00           H  
ATOM   3984 HD21 LEU   207       8.596   2.426   3.878  0.00  0.00           H  
ATOM   3985 HD22 LEU   207       8.642   2.775   2.141  0.00  0.00           H  
ATOM   3986 HD23 LEU   207       9.201   1.284   2.719  0.00  0.00           H  
HETATM 3987  O   T3P   207      -6.507  41.563  -1.115  0.00  0.00           O  
HETATM 3988  H1  T3P   207      -6.990  40.812  -1.461  0.00  0.00           H  
HETATM 3989  H2  T3P   207      -7.170  42.089  -0.668  0.00  0.00           H  
ATOM   3990  N   LYS   208      10.843   7.018   5.229  0.00  0.00           N  
ATOM   3991  CA  LYS   208      11.063   7.968   6.285  0.00  0.00           C  
ATOM   3992  C   LYS   208       9.977   9.021   6.205  0.00  0.00           C  
ATOM   3993  O   LYS   208       9.317   9.300   7.206  0.00  0.00           O  
ATOM   3994  CB  LYS   208      12.602   8.448   6.412  0.00  0.00           C  
ATOM   3995  CG  LYS   208      12.866   9.822   6.962  0.00  0.00           C  
ATOM   3996  CD  LYS   208      14.229  10.454   6.529  0.00  0.00           C  
ATOM   3997  CE  LYS   208      14.180  11.950   6.483  0.00  0.00           C  
ATOM   3998  NZ  LYS   208      14.276  12.632   7.811  0.00  0.00           N1+
ATOM   3999  H   LYS   208      11.648   6.866   4.639  0.00  0.00           H  
ATOM   4000  HA  LYS   208      10.808   7.485   7.228  0.00  0.00           H  
ATOM   4001  HB2 LYS   208      13.081   7.604   6.909  0.00  0.00           H  
ATOM   4002  HB3 LYS   208      12.985   8.448   5.392  0.00  0.00           H  
ATOM   4003  HG2 LYS   208      12.090  10.541   6.699  0.00  0.00           H  
ATOM   4004  HG3 LYS   208      12.904   9.781   8.051  0.00  0.00           H  
ATOM   4005  HD2 LYS   208      15.004  10.054   7.184  0.00  0.00           H  
ATOM   4006  HD3 LYS   208      14.637  10.129   5.571  0.00  0.00           H  
ATOM   4007  HE2 LYS   208      15.086  12.269   5.967  0.00  0.00           H  
ATOM   4008  HE3 LYS   208      13.270  12.194   5.935  0.00  0.00           H  
ATOM   4009  HZ1 LYS   208      13.539  12.314   8.424  0.00  0.00           H  
ATOM   4010  HZ2 LYS   208      15.154  12.371   8.237  0.00  0.00           H  
ATOM   4011  HZ3 LYS   208      14.308  13.640   7.751  0.00  0.00           H  
HETATM 4012  O   T3P   208      21.393  31.923   5.423  0.00  0.00           O  
HETATM 4013  H1  T3P   208      21.301  32.276   4.539  0.00  0.00           H  
HETATM 4014  H2  T3P   208      20.891  31.108   5.410  0.00  0.00           H  
ATOM   4015  N   ASN   209       9.819   9.626   5.024  0.00  0.00           N  
ATOM   4016  CA  ASN   209       8.821  10.642   4.661  0.00  0.00           C  
ATOM   4017  C   ASN   209       7.384  10.029   4.780  0.00  0.00           C  
ATOM   4018  O   ASN   209       6.606  10.814   5.222  0.00  0.00           O  
ATOM   4019  CB  ASN   209       8.961  11.096   3.205  0.00  0.00           C  
ATOM   4020  CG  ASN   209       9.880  12.249   2.938  0.00  0.00           C  
ATOM   4021  ND2 ASN   209       9.970  12.700   1.652  0.00  0.00           N  
ATOM   4022  OD1 ASN   209      10.497  12.818   3.843  0.00  0.00           O  
ATOM   4023  H   ASN   209      10.542   9.536   4.325  0.00  0.00           H  
ATOM   4024  HA  ASN   209       8.926  11.416   5.421  0.00  0.00           H  
ATOM   4025  HB2 ASN   209       9.154  10.353   2.431  0.00  0.00           H  
ATOM   4026  HB3 ASN   209       8.018  11.522   2.863  0.00  0.00           H  
ATOM   4027 HD21 ASN   209       9.401  12.343   0.897  0.00  0.00           H  
ATOM   4028 HD22 ASN   209      10.686  13.407   1.565  0.00  0.00           H  
HETATM 4029  O   T3P   209      33.927  17.736 -31.522  0.00  0.00           O  
HETATM 4030  H1  T3P   209      34.534  17.243 -30.971  0.00  0.00           H  
HETATM 4031  H2  T3P   209      33.194  17.137 -31.667  0.00  0.00           H  
ATOM   4032  N   ALA   210       7.088   8.820   4.349  0.00  0.00           N  
ATOM   4033  CA  ALA   210       5.838   8.135   4.620  0.00  0.00           C  
ATOM   4034  C   ALA   210       5.478   8.082   6.115  0.00  0.00           C  
ATOM   4035  O   ALA   210       4.383   8.233   6.512  0.00  0.00           O  
ATOM   4036  CB  ALA   210       5.937   6.756   3.960  0.00  0.00           C  
ATOM   4037  H   ALA   210       7.776   8.352   3.777  0.00  0.00           H  
ATOM   4038  HA  ALA   210       5.044   8.695   4.127  0.00  0.00           H  
ATOM   4039  HB1 ALA   210       6.747   6.184   4.411  0.00  0.00           H  
ATOM   4040  HB2 ALA   210       5.076   6.104   4.108  0.00  0.00           H  
ATOM   4041  HB3 ALA   210       6.197   6.794   2.902  0.00  0.00           H  
HETATM 4042  O   T3P   210       0.686 -54.986  -6.802  0.00  0.00           O  
HETATM 4043  H1  T3P   210       1.383 -54.761  -6.185  0.00  0.00           H  
HETATM 4044  H2  T3P   210       1.123 -55.030  -7.652  0.00  0.00           H  
HETATM 4045  O   T3P   211      18.216 -23.876  47.286  0.00  0.00           O  
HETATM 4046  H1  T3P   211      18.484 -23.329  48.024  0.00  0.00           H  
HETATM 4047  H2  T3P   211      18.999 -24.382  47.066  0.00  0.00           H  
ATOM   4048  N   TYR   211       6.536   7.929   6.985  0.00  0.00           N  
ATOM   4049  CA  TYR   211       6.377   7.693   8.427  0.00  0.00           C  
ATOM   4050  C   TYR   211       5.929   8.956   9.231  0.00  0.00           C  
ATOM   4051  O   TYR   211       5.565   8.892  10.359  0.00  0.00           O  
ATOM   4052  CB  TYR   211       7.682   7.040   8.959  0.00  0.00           C  
ATOM   4053  CG  TYR   211       7.490   6.135  10.172  0.00  0.00           C  
ATOM   4054  CD1 TYR   211       7.091   4.850   9.960  0.00  0.00           C  
ATOM   4055  CD2 TYR   211       7.728   6.611  11.502  0.00  0.00           C  
ATOM   4056  CE1 TYR   211       6.869   3.966  10.960  0.00  0.00           C  
ATOM   4057  CE2 TYR   211       7.332   5.723  12.581  0.00  0.00           C  
ATOM   4058  CZ  TYR   211       7.053   4.366  12.277  0.00  0.00           C  
ATOM   4059  OH  TYR   211       6.949   3.428  13.327  0.00  0.00           O  
ATOM   4060  H   TYR   211       7.450   7.796   6.577  0.00  0.00           H  
ATOM   4061  HA  TYR   211       5.605   6.924   8.444  0.00  0.00           H  
ATOM   4062  HB2 TYR   211       8.169   6.413   8.211  0.00  0.00           H  
ATOM   4063  HB3 TYR   211       8.439   7.797   9.165  0.00  0.00           H  
ATOM   4064  HD1 TYR   211       6.914   4.525   8.945  0.00  0.00           H  
ATOM   4065  HD2 TYR   211       8.005   7.591  11.861  0.00  0.00           H  
ATOM   4066  HE1 TYR   211       6.481   2.982  10.740  0.00  0.00           H  
ATOM   4067  HE2 TYR   211       7.410   6.138  13.575  0.00  0.00           H  
ATOM   4068  HH  TYR   211       6.913   3.939  14.139  0.00  0.00           H  
ATOM   4069  N   ALA   212       6.094  10.149   8.516  0.00  0.00           N  
ATOM   4070  CA  ALA   212       5.481  11.395   8.929  0.00  0.00           C  
ATOM   4071  C   ALA   212       3.978  11.328   8.751  0.00  0.00           C  
ATOM   4072  O   ALA   212       3.225  12.091   9.462  0.00  0.00           O  
ATOM   4073  CB  ALA   212       6.076  12.603   8.225  0.00  0.00           C  
ATOM   4074  H   ALA   212       6.438  10.119   7.567  0.00  0.00           H  
ATOM   4075  HA  ALA   212       5.620  11.514  10.004  0.00  0.00           H  
ATOM   4076  HB1 ALA   212       7.149  12.507   8.396  0.00  0.00           H  
ATOM   4077  HB2 ALA   212       5.912  12.566   7.148  0.00  0.00           H  
ATOM   4078  HB3 ALA   212       5.723  13.505   8.723  0.00  0.00           H  
HETATM 4079  O   T3P   212     -22.249 -15.032  -6.376  0.00  0.00           O  
HETATM 4080  H1  T3P   212     -22.542 -15.265  -5.495  0.00  0.00           H  
HETATM 4081  H2  T3P   212     -21.853 -14.166  -6.276  0.00  0.00           H  
ATOM   4082  N   ARG   213       3.426  10.540   7.823  0.00  0.00           N  
ATOM   4083  CA  ARG   213       2.027  10.663   7.317  0.00  0.00           C  
ATOM   4084  C   ARG   213       1.235   9.728   8.232  0.00  0.00           C  
ATOM   4085  O   ARG   213       1.416   8.502   8.116  0.00  0.00           O  
ATOM   4086  CB  ARG   213       1.986  10.252   5.857  0.00  0.00           C  
ATOM   4087  CG  ARG   213       2.727  11.199   4.841  0.00  0.00           C  
ATOM   4088  CD  ARG   213       2.553  12.746   5.005  0.00  0.00           C  
ATOM   4089  NE  ARG   213       1.172  13.159   5.069  0.00  0.00           N  
ATOM   4090  CZ  ARG   213       0.703  14.430   5.053  0.00  0.00           C  
ATOM   4091  NH1 ARG   213       1.489  15.563   5.121  0.00  0.00           N  
ATOM   4092  NH2 ARG   213      -0.589  14.625   5.147  0.00  0.00           N1+
ATOM   4093  H   ARG   213       4.079   9.954   7.322  0.00  0.00           H  
ATOM   4094  HA  ARG   213       1.735  11.673   7.605  0.00  0.00           H  
ATOM   4095  HB2 ARG   213       2.371   9.248   5.683  0.00  0.00           H  
ATOM   4096  HB3 ARG   213       0.916  10.092   5.730  0.00  0.00           H  
ATOM   4097  HG2 ARG   213       3.816  11.148   4.854  0.00  0.00           H  
ATOM   4098  HG3 ARG   213       2.511  10.947   3.803  0.00  0.00           H  
ATOM   4099  HD2 ARG   213       3.198  13.315   5.675  0.00  0.00           H  
ATOM   4100  HD3 ARG   213       2.879  13.112   4.032  0.00  0.00           H  
ATOM   4101  HE  ARG   213       0.443  12.481   5.236  0.00  0.00           H  
ATOM   4102 HH11 ARG   213       2.494  15.521   5.217  0.00  0.00           H  
ATOM   4103 HH12 ARG   213       0.949  16.413   5.195  0.00  0.00           H  
ATOM   4104 HH21 ARG   213      -1.252  13.866   5.213  0.00  0.00           H  
ATOM   4105 HH22 ARG   213      -1.057  15.481   4.886  0.00  0.00           H  
HETATM 4106  O   T3P   213      11.780 -23.315  18.753  0.00  0.00           O  
HETATM 4107  H1  T3P   213      11.549 -24.018  18.146  0.00  0.00           H  
HETATM 4108  H2  T3P   213      12.587 -23.615  19.172  0.00  0.00           H  
ATOM   4109  N   ASP   214       0.382  10.297   9.126  0.00  0.00           N  
ATOM   4110  CA  ASP   214      -0.576   9.517   9.928  0.00  0.00           C  
ATOM   4111  C   ASP   214      -1.640   8.681   9.169  0.00  0.00           C  
ATOM   4112  O   ASP   214      -2.263   7.773   9.827  0.00  0.00           O  
ATOM   4113  CB  ASP   214      -1.294  10.375  10.961  0.00  0.00           C  
ATOM   4114  CG  ASP   214      -0.538  11.159  12.022  0.00  0.00           C  
ATOM   4115  OD1 ASP   214      -1.100  12.169  12.572  0.00  0.00           O  
ATOM   4116  OD2 ASP   214       0.657  10.869  12.191  0.00  0.00           O1-
ATOM   4117  H   ASP   214       0.337  11.301   9.222  0.00  0.00           H  
ATOM   4118  HA  ASP   214       0.008   8.777  10.475  0.00  0.00           H  
ATOM   4119  HB2 ASP   214      -1.975  11.007  10.391  0.00  0.00           H  
ATOM   4120  HB3 ASP   214      -1.969   9.800  11.595  0.00  0.00           H  
HETATM 4121  O   T3P   214     -27.784 -25.780 -16.013  0.00  0.00           O  
HETATM 4122  H1  T3P   214     -27.665 -26.565 -16.548  0.00  0.00           H  
HETATM 4123  H2  T3P   214     -27.649 -26.080 -15.114  0.00  0.00           H  
ATOM   4124  N   GLU   215      -1.837   8.917   7.898  0.00  0.00           N  
ATOM   4125  CA  GLU   215      -2.773   8.197   7.011  0.00  0.00           C  
ATOM   4126  C   GLU   215      -2.409   6.730   6.895  0.00  0.00           C  
ATOM   4127  O   GLU   215      -3.247   5.895   7.245  0.00  0.00           O  
ATOM   4128  CB  GLU   215      -2.929   8.851   5.628  0.00  0.00           C  
ATOM   4129  CG  GLU   215      -3.471  10.294   5.643  0.00  0.00           C  
ATOM   4130  CD  GLU   215      -2.420  11.463   5.887  0.00  0.00           C  
ATOM   4131  OE1 GLU   215      -2.836  12.618   5.977  0.00  0.00           O  
ATOM   4132  OE2 GLU   215      -1.238  11.209   6.081  0.00  0.00           O1-
ATOM   4133  H   GLU   215      -1.585   9.809   7.498  0.00  0.00           H  
ATOM   4134  HA  GLU   215      -3.755   8.190   7.484  0.00  0.00           H  
ATOM   4135  HB2 GLU   215      -2.016   8.932   5.039  0.00  0.00           H  
ATOM   4136  HB3 GLU   215      -3.584   8.191   5.059  0.00  0.00           H  
ATOM   4137  HG2 GLU   215      -4.044  10.448   4.729  0.00  0.00           H  
ATOM   4138  HG3 GLU   215      -4.213  10.346   6.440  0.00  0.00           H  
HETATM 4139  O   T3P   215      -8.323 -48.286   1.461  0.00  0.00           O  
HETATM 4140  H1  T3P   215      -8.099 -47.356   1.411  0.00  0.00           H  
HETATM 4141  H2  T3P   215      -7.889 -48.678   0.704  0.00  0.00           H  
ATOM   4142  N   PHE   216      -1.108   6.573   6.493  0.00  0.00           N  
ATOM   4143  CA  PHE   216      -0.392   5.299   6.292  0.00  0.00           C  
ATOM   4144  C   PHE   216      -0.042   4.549   7.601  0.00  0.00           C  
ATOM   4145  O   PHE   216      -0.266   3.368   7.733  0.00  0.00           O  
ATOM   4146  CB  PHE   216       0.783   5.691   5.441  0.00  0.00           C  
ATOM   4147  CG  PHE   216       1.871   4.628   5.391  0.00  0.00           C  
ATOM   4148  CD1 PHE   216       3.129   4.858   6.018  0.00  0.00           C  
ATOM   4149  CD2 PHE   216       1.624   3.388   4.802  0.00  0.00           C  
ATOM   4150  CE1 PHE   216       4.069   3.896   5.995  0.00  0.00           C  
ATOM   4151  CE2 PHE   216       2.626   2.435   4.764  0.00  0.00           C  
ATOM   4152  CZ  PHE   216       3.849   2.698   5.311  0.00  0.00           C  
ATOM   4153  H   PHE   216      -0.627   7.458   6.420  0.00  0.00           H  
ATOM   4154  HA  PHE   216      -1.074   4.588   5.827  0.00  0.00           H  
ATOM   4155  HB2 PHE   216       0.521   5.708   4.383  0.00  0.00           H  
ATOM   4156  HB3 PHE   216       1.303   6.631   5.624  0.00  0.00           H  
ATOM   4157  HD1 PHE   216       3.343   5.790   6.521  0.00  0.00           H  
ATOM   4158  HD2 PHE   216       0.616   3.172   4.481  0.00  0.00           H  
ATOM   4159  HE1 PHE   216       4.998   4.135   6.491  0.00  0.00           H  
ATOM   4160  HE2 PHE   216       2.427   1.495   4.271  0.00  0.00           H  
ATOM   4161  HZ  PHE   216       4.575   1.899   5.299  0.00  0.00           H  
HETATM 4162  O   T3P   216     -11.164 -50.933 -17.765  0.00  0.00           O  
HETATM 4163  H1  T3P   216     -10.802 -51.813 -17.655  0.00  0.00           H  
HETATM 4164  H2  T3P   216     -10.562 -50.500 -18.369  0.00  0.00           H  
HETATM 4165  O   T3P   217       6.542 -35.578 -14.557  0.00  0.00           O  
HETATM 4166  H1  T3P   217       6.573 -34.756 -15.046  0.00  0.00           H  
HETATM 4167  H2  T3P   217       5.945 -35.402 -13.830  0.00  0.00           H  
ATOM   4168  N   THR   217       0.547   5.322   8.604  0.00  0.00           N  
ATOM   4169  CA  THR   217       1.174   4.728   9.764  0.00  0.00           C  
ATOM   4170  C   THR   217       0.177   4.037  10.720  0.00  0.00           C  
ATOM   4171  O   THR   217       0.423   2.929  11.190  0.00  0.00           O  
ATOM   4172  CB  THR   217       2.085   5.679  10.558  0.00  0.00           C  
ATOM   4173  CG2 THR   217       3.299   6.243   9.781  0.00  0.00           C  
ATOM   4174  OG1 THR   217       1.472   6.700  11.351  0.00  0.00           O  
ATOM   4175  H   THR   217       0.782   6.298   8.486  0.00  0.00           H  
ATOM   4176  HA  THR   217       1.838   4.030   9.254  0.00  0.00           H  
ATOM   4177  HB  THR   217       2.488   5.149  11.421  0.00  0.00           H  
ATOM   4178  HG1 THR   217       0.829   6.363  11.980  0.00  0.00           H  
ATOM   4179 HG21 THR   217       2.990   6.572   8.788  0.00  0.00           H  
ATOM   4180 HG22 THR   217       3.777   7.145  10.164  0.00  0.00           H  
ATOM   4181 HG23 THR   217       4.153   5.571   9.700  0.00  0.00           H  
ATOM   4182  N   ASN   218      -1.005   4.616  10.815  0.00  0.00           N  
ATOM   4183  CA  ASN   218      -2.036   4.125  11.806  0.00  0.00           C  
ATOM   4184  C   ASN   218      -2.954   3.103  11.304  0.00  0.00           C  
ATOM   4185  O   ASN   218      -3.635   2.392  12.055  0.00  0.00           O  
ATOM   4186  CB  ASN   218      -2.925   5.316  12.259  0.00  0.00           C  
ATOM   4187  CG  ASN   218      -2.292   6.550  12.782  0.00  0.00           C  
ATOM   4188  ND2 ASN   218      -3.050   7.501  13.166  0.00  0.00           N  
ATOM   4189  OD1 ASN   218      -1.052   6.654  12.851  0.00  0.00           O  
ATOM   4190  H   ASN   218      -1.287   5.436  10.297  0.00  0.00           H  
ATOM   4191  HA  ASN   218      -1.566   3.702  12.694  0.00  0.00           H  
ATOM   4192  HB2 ASN   218      -3.592   5.698  11.486  0.00  0.00           H  
ATOM   4193  HB3 ASN   218      -3.464   4.869  13.094  0.00  0.00           H  
ATOM   4194 HD21 ASN   218      -4.047   7.353  13.099  0.00  0.00           H  
ATOM   4195 HD22 ASN   218      -2.731   8.421  13.435  0.00  0.00           H  
HETATM 4196  O   T3P   218     -12.252  39.456 -15.128  0.00  0.00           O  
HETATM 4197  H1  T3P   218     -13.162  39.167 -15.068  0.00  0.00           H  
HETATM 4198  H2  T3P   218     -11.793  38.722 -15.536  0.00  0.00           H  
HETATM 4199  O   T3P   219      20.011   8.449  27.920  0.00  0.00           O  
HETATM 4200  H1  T3P   219      20.832   8.027  28.173  0.00  0.00           H  
HETATM 4201  H2  T3P   219      19.513   7.761  27.478  0.00  0.00           H  
ATOM   4202  N   THR   219      -2.988   2.944   9.948  0.00  0.00           N  
ATOM   4203  CA  THR   219      -3.916   2.119   9.131  0.00  0.00           C  
ATOM   4204  C   THR   219      -3.206   0.820   8.650  0.00  0.00           C  
ATOM   4205  O   THR   219      -3.823  -0.137   8.291  0.00  0.00           O  
ATOM   4206  CB  THR   219      -4.377   2.906   7.910  0.00  0.00           C  
ATOM   4207  CG2 THR   219      -5.457   3.938   8.254  0.00  0.00           C  
ATOM   4208  OG1 THR   219      -3.351   3.342   7.095  0.00  0.00           O  
ATOM   4209  H   THR   219      -2.540   3.604   9.329  0.00  0.00           H  
ATOM   4210  HA  THR   219      -4.753   1.825   9.765  0.00  0.00           H  
ATOM   4211  HB  THR   219      -4.912   2.169   7.313  0.00  0.00           H  
ATOM   4212  HG1 THR   219      -3.546   4.270   6.945  0.00  0.00           H  
ATOM   4213 HG21 THR   219      -6.230   3.399   8.801  0.00  0.00           H  
ATOM   4214 HG22 THR   219      -5.037   4.624   8.990  0.00  0.00           H  
ATOM   4215 HG23 THR   219      -5.896   4.487   7.421  0.00  0.00           H  
ATOM   4216  N   CYS   220      -1.917   0.708   8.937  0.00  0.00           N  
ATOM   4217  CA  CYS   220      -1.017  -0.478   8.871  0.00  0.00           C  
ATOM   4218  C   CYS   220      -1.555  -1.622   9.755  0.00  0.00           C  
ATOM   4219  O   CYS   220      -1.913  -1.291  10.880  0.00  0.00           O  
ATOM   4220  CB  CYS   220       0.412  -0.115   9.226  0.00  0.00           C  
ATOM   4221  SG  CYS   220       1.259   0.857   7.987  0.00  0.00           S  
ATOM   4222  H   CYS   220      -1.488   1.426   9.503  0.00  0.00           H  
ATOM   4223  HA  CYS   220      -0.965  -0.769   7.822  0.00  0.00           H  
ATOM   4224  HB2 CYS   220       0.543   0.430  10.161  0.00  0.00           H  
ATOM   4225  HB3 CYS   220       0.986  -1.039   9.304  0.00  0.00           H  
ATOM   4226  HG  CYS   220       0.832   2.049   8.415  0.00  0.00           H  
HETATM 4227  O   T3P   220      26.725 -15.728  41.717  0.00  0.00           O  
HETATM 4228  H1  T3P   220      26.163 -15.651  40.946  0.00  0.00           H  
HETATM 4229  H2  T3P   220      26.261 -16.337  42.292  0.00  0.00           H  
ATOM   4230  N   ALA   221      -1.409  -2.872   9.318  0.00  0.00           N  
ATOM   4231  CA  ALA   221      -1.539  -4.092  10.165  0.00  0.00           C  
ATOM   4232  C   ALA   221      -0.454  -4.179  11.285  0.00  0.00           C  
ATOM   4233  O   ALA   221       0.589  -3.482  11.182  0.00  0.00           O  
ATOM   4234  CB  ALA   221      -1.598  -5.306   9.198  0.00  0.00           C  
ATOM   4235  H   ALA   221      -1.078  -2.983   8.370  0.00  0.00           H  
ATOM   4236  HA  ALA   221      -2.538  -4.013  10.594  0.00  0.00           H  
ATOM   4237  HB1 ALA   221      -1.501  -6.226   9.775  0.00  0.00           H  
ATOM   4238  HB2 ALA   221      -2.564  -5.479   8.724  0.00  0.00           H  
ATOM   4239  HB3 ALA   221      -0.770  -5.186   8.500  0.00  0.00           H  
HETATM 4240  O   T3P   221     -16.862  26.130 -49.653  0.00  0.00           O  
HETATM 4241  H1  T3P   221     -16.151  26.724 -49.413  0.00  0.00           H  
HETATM 4242  H2  T3P   221     -16.614  25.797 -50.516  0.00  0.00           H  
ATOM   4243  N   ALA   222      -0.693  -5.044  12.303  0.00  0.00           N  
ATOM   4244  CA  ALA   222       0.388  -5.455  13.215  0.00  0.00           C  
ATOM   4245  C   ALA   222       1.250  -6.488  12.622  0.00  0.00           C  
ATOM   4246  O   ALA   222       0.820  -7.306  11.820  0.00  0.00           O  
ATOM   4247  CB  ALA   222      -0.197  -5.923  14.544  0.00  0.00           C  
ATOM   4248  H   ALA   222      -1.524  -5.612  12.224  0.00  0.00           H  
ATOM   4249  HA  ALA   222       1.002  -4.594  13.480  0.00  0.00           H  
ATOM   4250  HB1 ALA   222       0.587  -6.298  15.202  0.00  0.00           H  
ATOM   4251  HB2 ALA   222      -0.640  -5.144  15.165  0.00  0.00           H  
ATOM   4252  HB3 ALA   222      -0.934  -6.717  14.427  0.00  0.00           H  
HETATM 4253  O   T3P   222     -37.786 -35.775  -3.774  0.00  0.00           O  
HETATM 4254  H1  T3P   222     -37.409 -34.917  -3.579  0.00  0.00           H  
HETATM 4255  H2  T3P   222     -37.212 -36.397  -3.328  0.00  0.00           H  
ATOM   4256  N   ASP   223       2.530  -6.467  13.049  0.00  0.00           N  
ATOM   4257  CA  ASP   223       3.556  -7.167  12.312  0.00  0.00           C  
ATOM   4258  C   ASP   223       3.420  -8.731  12.421  0.00  0.00           C  
ATOM   4259  O   ASP   223       3.684  -9.450  11.502  0.00  0.00           O  
ATOM   4260  CB  ASP   223       4.993  -6.807  12.796  0.00  0.00           C  
ATOM   4261  CG  ASP   223       5.304  -5.346  13.135  0.00  0.00           C  
ATOM   4262  OD1 ASP   223       6.347  -5.278  13.800  0.00  0.00           O  
ATOM   4263  OD2 ASP   223       4.657  -4.360  12.683  0.00  0.00           O1-
ATOM   4264  H   ASP   223       2.920  -5.812  13.711  0.00  0.00           H  
ATOM   4265  HA  ASP   223       3.412  -6.936  11.256  0.00  0.00           H  
ATOM   4266  HB2 ASP   223       5.320  -7.371  13.670  0.00  0.00           H  
ATOM   4267  HB3 ASP   223       5.680  -7.037  11.982  0.00  0.00           H  
HETATM 4268  O   T3P   223      16.952 -14.304 -13.707  0.00  0.00           O  
HETATM 4269  H1  T3P   223      16.648 -14.689 -14.529  0.00  0.00           H  
HETATM 4270  H2  T3P   223      16.154 -14.171 -13.195  0.00  0.00           H  
ATOM   4271  N   SER   224       3.087  -9.183  13.627  0.00  0.00           N  
ATOM   4272  CA  SER   224       2.730 -10.595  13.852  0.00  0.00           C  
ATOM   4273  C   SER   224       1.730 -11.214  12.921  0.00  0.00           C  
ATOM   4274  O   SER   224       2.013 -12.199  12.253  0.00  0.00           O  
ATOM   4275  CB  SER   224       2.231 -10.578  15.367  0.00  0.00           C  
ATOM   4276  OG  SER   224       1.396  -9.441  15.700  0.00  0.00           O  
ATOM   4277  H   SER   224       2.787  -8.462  14.268  0.00  0.00           H  
ATOM   4278  HA  SER   224       3.700 -11.088  13.774  0.00  0.00           H  
ATOM   4279  HB2 SER   224       1.663 -11.464  15.650  0.00  0.00           H  
ATOM   4280  HB3 SER   224       3.102 -10.581  16.023  0.00  0.00           H  
ATOM   4281  HG  SER   224       2.016  -8.745  15.927  0.00  0.00           H  
HETATM 4282  O   T3P   224     -32.211 -10.113  43.452  0.00  0.00           O  
HETATM 4283  H1  T3P   224     -31.682 -10.906  43.366  0.00  0.00           H  
HETATM 4284  H2  T3P   224     -32.707 -10.242  44.261  0.00  0.00           H  
ATOM   4285  N   GLU   225       0.600 -10.541  12.684  0.00  0.00           N  
ATOM   4286  CA  GLU   225      -0.402 -10.839  11.638  0.00  0.00           C  
ATOM   4287  C   GLU   225       0.023 -10.894  10.223  0.00  0.00           C  
ATOM   4288  O   GLU   225      -0.366 -11.823   9.529  0.00  0.00           O  
ATOM   4289  CB  GLU   225      -1.610  -9.935  11.706  0.00  0.00           C  
ATOM   4290  CG  GLU   225      -2.216  -9.875  13.087  0.00  0.00           C  
ATOM   4291  CD  GLU   225      -3.621  -9.220  13.020  0.00  0.00           C  
ATOM   4292  OE1 GLU   225      -4.108  -8.872  11.917  0.00  0.00           O  
ATOM   4293  OE2 GLU   225      -4.324  -9.175  14.045  0.00  0.00           O1-
ATOM   4294  H   GLU   225       0.466  -9.684  13.202  0.00  0.00           H  
ATOM   4295  HA  GLU   225      -0.656 -11.873  11.873  0.00  0.00           H  
ATOM   4296  HB2 GLU   225      -1.484  -8.885  11.442  0.00  0.00           H  
ATOM   4297  HB3 GLU   225      -2.290 -10.293  10.933  0.00  0.00           H  
ATOM   4298  HG2 GLU   225      -2.359 -10.845  13.564  0.00  0.00           H  
ATOM   4299  HG3 GLU   225      -1.523  -9.294  13.695  0.00  0.00           H  
HETATM 4300  O   T3P   225      27.838   9.609 -44.603  0.00  0.00           O  
HETATM 4301  H1  T3P   225      28.582   9.101 -44.279  0.00  0.00           H  
HETATM 4302  H2  T3P   225      27.081   9.247 -44.143  0.00  0.00           H  
ATOM   4303  N   ILE   226       0.977  -9.990   9.858  0.00  0.00           N  
ATOM   4304  CA  ILE   226       1.487  -9.983   8.480  0.00  0.00           C  
ATOM   4305  C   ILE   226       2.596 -11.050   8.268  0.00  0.00           C  
ATOM   4306  O   ILE   226       2.625 -11.581   7.169  0.00  0.00           O  
ATOM   4307  CB  ILE   226       2.161  -8.510   8.128  0.00  0.00           C  
ATOM   4308  CG1 ILE   226       1.168  -7.362   8.056  0.00  0.00           C  
ATOM   4309  CG2 ILE   226       2.978  -8.552   6.800  0.00  0.00           C  
ATOM   4310  CD1 ILE   226       0.269  -7.310   6.792  0.00  0.00           C  
ATOM   4311  H   ILE   226       1.136  -9.236  10.511  0.00  0.00           H  
ATOM   4312  HA  ILE   226       0.684 -10.120   7.754  0.00  0.00           H  
ATOM   4313  HB  ILE   226       2.800  -8.184   8.949  0.00  0.00           H  
ATOM   4314 HG12 ILE   226       0.505  -7.269   8.917  0.00  0.00           H  
ATOM   4315 HG13 ILE   226       1.699  -6.412   8.116  0.00  0.00           H  
ATOM   4316 HG21 ILE   226       2.515  -9.044   5.945  0.00  0.00           H  
ATOM   4317 HG22 ILE   226       3.103  -7.585   6.314  0.00  0.00           H  
ATOM   4318 HG23 ILE   226       3.977  -8.981   6.881  0.00  0.00           H  
ATOM   4319 HD11 ILE   226       0.075  -8.199   6.193  0.00  0.00           H  
ATOM   4320 HD12 ILE   226      -0.749  -6.954   6.951  0.00  0.00           H  
ATOM   4321 HD13 ILE   226       0.626  -6.610   6.036  0.00  0.00           H  
HETATM 4322  O   T3P   226     -19.171   6.916 -37.365  0.00  0.00           O  
HETATM 4323  H1  T3P   226     -18.982   6.813 -36.433  0.00  0.00           H  
HETATM 4324  H2  T3P   226     -18.616   7.645 -37.644  0.00  0.00           H  
ATOM   4325  N   GLU   227       3.262 -11.443   9.366  0.00  0.00           N  
ATOM   4326  CA  GLU   227       4.217 -12.575   9.379  0.00  0.00           C  
ATOM   4327  C   GLU   227       3.492 -13.909   9.258  0.00  0.00           C  
ATOM   4328  O   GLU   227       3.899 -14.848   8.587  0.00  0.00           O  
ATOM   4329  CB  GLU   227       5.100 -12.555  10.662  0.00  0.00           C  
ATOM   4330  CG  GLU   227       6.213 -11.543  10.652  0.00  0.00           C  
ATOM   4331  CD  GLU   227       6.962 -11.532  11.997  0.00  0.00           C  
ATOM   4332  OE1 GLU   227       6.857 -12.492  12.797  0.00  0.00           O  
ATOM   4333  OE2 GLU   227       7.851 -10.715  12.148  0.00  0.00           O1-
ATOM   4334  H   GLU   227       3.269 -11.008  10.277  0.00  0.00           H  
ATOM   4335  HA  GLU   227       4.820 -12.446   8.480  0.00  0.00           H  
ATOM   4336  HB2 GLU   227       4.459 -12.457  11.538  0.00  0.00           H  
ATOM   4337  HB3 GLU   227       5.417 -13.582  10.843  0.00  0.00           H  
ATOM   4338  HG2 GLU   227       6.990 -11.624   9.891  0.00  0.00           H  
ATOM   4339  HG3 GLU   227       5.798 -10.556  10.448  0.00  0.00           H  
HETATM 4340  O   T3P   227     -12.737  36.795   0.122  0.00  0.00           O  
HETATM 4341  H1  T3P   227     -12.444  35.889   0.220  0.00  0.00           H  
HETATM 4342  H2  T3P   227     -12.004  37.240  -0.302  0.00  0.00           H  
ATOM   4343  N   LEU   228       2.344 -13.975   9.857  0.00  0.00           N  
ATOM   4344  CA  LEU   228       1.505 -15.228   9.933  0.00  0.00           C  
ATOM   4345  C   LEU   228       0.833 -15.270   8.549  0.00  0.00           C  
ATOM   4346  O   LEU   228       0.704 -16.350   7.966  0.00  0.00           O  
ATOM   4347  CB  LEU   228       0.571 -15.160  11.187  0.00  0.00           C  
ATOM   4348  CG  LEU   228      -0.713 -15.935  11.126  0.00  0.00           C  
ATOM   4349  CD1 LEU   228      -0.352 -17.529  11.018  0.00  0.00           C  
ATOM   4350  CD2 LEU   228      -1.691 -15.728  12.322  0.00  0.00           C  
ATOM   4351  H   LEU   228       2.058 -13.185  10.418  0.00  0.00           H  
ATOM   4352  HA  LEU   228       2.154 -16.092  10.084  0.00  0.00           H  
ATOM   4353  HB2 LEU   228       1.128 -15.280  12.117  0.00  0.00           H  
ATOM   4354  HB3 LEU   228       0.213 -14.132  11.239  0.00  0.00           H  
ATOM   4355  HG  LEU   228      -1.179 -15.649  10.183  0.00  0.00           H  
ATOM   4356 HD11 LEU   228       0.634 -17.719  11.443  0.00  0.00           H  
ATOM   4357 HD12 LEU   228      -1.132 -18.231  11.312  0.00  0.00           H  
ATOM   4358 HD13 LEU   228      -0.095 -17.566   9.959  0.00  0.00           H  
ATOM   4359 HD21 LEU   228      -1.254 -15.179  13.156  0.00  0.00           H  
ATOM   4360 HD22 LEU   228      -2.591 -15.168  12.070  0.00  0.00           H  
ATOM   4361 HD23 LEU   228      -1.919 -16.741  12.653  0.00  0.00           H  
HETATM 4362  O   T3P   228       5.753 -47.416  -1.300  0.00  0.00           O  
HETATM 4363  H1  T3P   228       5.032 -47.996  -1.546  0.00  0.00           H  
HETATM 4364  H2  T3P   228       6.435 -47.593  -1.948  0.00  0.00           H  
ATOM   4365  N   ALA   229       0.390 -14.077   7.942  0.00  0.00           N  
ATOM   4366  CA  ALA   229      -0.359 -14.011   6.654  0.00  0.00           C  
ATOM   4367  C   ALA   229       0.430 -14.546   5.460  0.00  0.00           C  
ATOM   4368  O   ALA   229      -0.176 -15.270   4.668  0.00  0.00           O  
ATOM   4369  CB  ALA   229      -0.910 -12.604   6.419  0.00  0.00           C  
ATOM   4370  H   ALA   229       0.433 -13.208   8.454  0.00  0.00           H  
ATOM   4371  HA  ALA   229      -1.163 -14.721   6.844  0.00  0.00           H  
ATOM   4372  HB1 ALA   229      -0.190 -11.827   6.675  0.00  0.00           H  
ATOM   4373  HB2 ALA   229      -1.079 -12.444   5.354  0.00  0.00           H  
ATOM   4374  HB3 ALA   229      -1.869 -12.319   6.850  0.00  0.00           H  
HETATM 4375  O   T3P   229     -38.232 -24.669  -1.614  0.00  0.00           O  
HETATM 4376  H1  T3P   229     -38.307 -24.812  -0.670  0.00  0.00           H  
HETATM 4377  H2  T3P   229     -37.370 -24.269  -1.728  0.00  0.00           H  
HETATM 4378  O   T3P   230      21.107  27.227  -6.340  0.00  0.00           O  
HETATM 4379  H1  T3P   230      21.541  27.774  -5.686  0.00  0.00           H  
HETATM 4380  H2  T3P   230      20.772  26.480  -5.844  0.00  0.00           H  
ATOM   4381  N   TYR   230       1.773 -14.607   5.523  0.00  0.00           N  
ATOM   4382  CA  TYR   230       2.696 -15.063   4.541  0.00  0.00           C  
ATOM   4383  C   TYR   230       3.629 -16.236   5.034  0.00  0.00           C  
ATOM   4384  O   TYR   230       4.638 -16.594   4.421  0.00  0.00           O  
ATOM   4385  CB  TYR   230       3.506 -13.835   4.175  0.00  0.00           C  
ATOM   4386  CG  TYR   230       2.728 -12.837   3.301  0.00  0.00           C  
ATOM   4387  CD1 TYR   230       3.050 -12.826   1.933  0.00  0.00           C  
ATOM   4388  CD2 TYR   230       1.781 -11.926   3.822  0.00  0.00           C  
ATOM   4389  CE1 TYR   230       2.371 -11.877   1.106  0.00  0.00           C  
ATOM   4390  CE2 TYR   230       1.183 -10.984   2.956  0.00  0.00           C  
ATOM   4391  CZ  TYR   230       1.419 -10.953   1.644  0.00  0.00           C  
ATOM   4392  OH  TYR   230       0.752 -10.012   0.906  0.00  0.00           O  
ATOM   4393  H   TYR   230       2.112 -14.191   6.379  0.00  0.00           H  
ATOM   4394  HA  TYR   230       2.128 -15.505   3.723  0.00  0.00           H  
ATOM   4395  HB2 TYR   230       3.974 -13.548   5.117  0.00  0.00           H  
ATOM   4396  HB3 TYR   230       4.329 -14.239   3.586  0.00  0.00           H  
ATOM   4397  HD1 TYR   230       3.898 -13.304   1.464  0.00  0.00           H  
ATOM   4398  HD2 TYR   230       1.505 -11.951   4.866  0.00  0.00           H  
ATOM   4399  HE1 TYR   230       2.645 -11.849   0.062  0.00  0.00           H  
ATOM   4400  HE2 TYR   230       0.585 -10.216   3.424  0.00  0.00           H  
ATOM   4401  HH  TYR   230       0.044  -9.681   1.463  0.00  0.00           H  
ATOM   4402  N   ALA   231       3.202 -16.933   6.099  0.00  0.00           N  
ATOM   4403  CA  ALA   231       4.014 -17.984   6.769  0.00  0.00           C  
ATOM   4404  C   ALA   231       4.140 -19.243   5.990  0.00  0.00           C  
ATOM   4405  O   ALA   231       5.200 -19.852   5.856  0.00  0.00           O  
ATOM   4406  CB  ALA   231       3.399 -18.255   8.147  0.00  0.00           C  
ATOM   4407  H   ALA   231       2.321 -16.697   6.534  0.00  0.00           H  
ATOM   4408  HA  ALA   231       5.043 -17.653   6.911  0.00  0.00           H  
ATOM   4409  HB1 ALA   231       2.430 -18.712   7.945  0.00  0.00           H  
ATOM   4410  HB2 ALA   231       4.015 -19.022   8.616  0.00  0.00           H  
ATOM   4411  HB3 ALA   231       3.258 -17.318   8.686  0.00  0.00           H  
HETATM 4412  O   T3P   231     -15.334   3.565  25.744  0.00  0.00           O  
HETATM 4413  H1  T3P   231     -14.845   3.012  25.135  0.00  0.00           H  
HETATM 4414  H2  T3P   231     -16.091   3.035  25.994  0.00  0.00           H  
ATOM   4415  N   ASP   232       3.014 -19.681   5.385  0.00  0.00           N  
ATOM   4416  CA  ASP   232       2.865 -20.899   4.550  0.00  0.00           C  
ATOM   4417  C   ASP   232       3.112 -20.600   3.088  0.00  0.00           C  
ATOM   4418  O   ASP   232       3.369 -21.495   2.245  0.00  0.00           O  
ATOM   4419  CB  ASP   232       1.498 -21.546   4.661  0.00  0.00           C  
ATOM   4420  CG  ASP   232       0.994 -21.897   6.045  0.00  0.00           C  
ATOM   4421  OD1 ASP   232      -0.198 -22.162   6.190  0.00  0.00           O  
ATOM   4422  OD2 ASP   232       1.791 -22.080   6.979  0.00  0.00           O1-
ATOM   4423  H   ASP   232       2.155 -19.163   5.504  0.00  0.00           H  
ATOM   4424  HA  ASP   232       3.598 -21.669   4.794  0.00  0.00           H  
ATOM   4425  HB2 ASP   232       0.787 -20.888   4.162  0.00  0.00           H  
ATOM   4426  HB3 ASP   232       1.476 -22.524   4.180  0.00  0.00           H  
HETATM 4427  O   T3P   232      11.149 -10.720  39.226  0.00  0.00           O  
HETATM 4428  H1  T3P   232      12.057 -10.436  39.331  0.00  0.00           H  
HETATM 4429  H2  T3P   232      10.640 -10.089  39.735  0.00  0.00           H  
HETATM 4430  O   T3P   233     -22.658  -9.308  41.474  0.00  0.00           O  
HETATM 4431  H1  T3P   233     -23.432  -9.178  40.926  0.00  0.00           H  
HETATM 4432  H2  T3P   233     -22.068  -9.835  40.935  0.00  0.00           H  
ATOM   4433  N   VAL   233       2.978 -19.259   2.689  0.00  0.00           N  
ATOM   4434  CA  VAL   233       3.355 -18.715   1.358  0.00  0.00           C  
ATOM   4435  C   VAL   233       4.922 -18.675   1.277  0.00  0.00           C  
ATOM   4436  O   VAL   233       5.535 -18.910   0.225  0.00  0.00           O  
ATOM   4437  CB  VAL   233       2.813 -17.224   1.062  0.00  0.00           C  
ATOM   4438  CG1 VAL   233       3.352 -16.614  -0.224  0.00  0.00           C  
ATOM   4439  CG2 VAL   233       1.308 -17.243   1.095  0.00  0.00           C  
ATOM   4440  H   VAL   233       2.705 -18.621   3.424  0.00  0.00           H  
ATOM   4441  HA  VAL   233       2.880 -19.433   0.689  0.00  0.00           H  
ATOM   4442  HB  VAL   233       3.078 -16.553   1.880  0.00  0.00           H  
ATOM   4443 HG11 VAL   233       3.246 -15.544  -0.405  0.00  0.00           H  
ATOM   4444 HG12 VAL   233       4.379 -16.773  -0.552  0.00  0.00           H  
ATOM   4445 HG13 VAL   233       2.773 -17.043  -1.041  0.00  0.00           H  
ATOM   4446 HG21 VAL   233       0.911 -16.262   0.835  0.00  0.00           H  
ATOM   4447 HG22 VAL   233       0.920 -17.877   0.298  0.00  0.00           H  
ATOM   4448 HG23 VAL   233       0.929 -17.488   2.087  0.00  0.00           H  
ATOM   4449  N   ALA   234       5.652 -18.576   2.412  0.00  0.00           N  
ATOM   4450  CA  ALA   234       7.056 -18.886   2.584  0.00  0.00           C  
ATOM   4451  C   ALA   234       7.206 -20.446   2.751  0.00  0.00           C  
ATOM   4452  O   ALA   234       6.505 -21.208   3.405  0.00  0.00           O  
ATOM   4453  CB  ALA   234       7.690 -17.980   3.752  0.00  0.00           C  
ATOM   4454  H   ALA   234       5.181 -18.265   3.250  0.00  0.00           H  
ATOM   4455  HA  ALA   234       7.486 -18.659   1.609  0.00  0.00           H  
ATOM   4456  HB1 ALA   234       7.554 -16.936   3.469  0.00  0.00           H  
ATOM   4457  HB2 ALA   234       7.270 -18.235   4.724  0.00  0.00           H  
ATOM   4458  HB3 ALA   234       8.777 -17.987   3.839  0.00  0.00           H  
HETATM 4459  O   T3P   234      -7.070 -37.205 -12.633  0.00  0.00           O  
HETATM 4460  H1  T3P   234      -6.950 -37.405 -13.562  0.00  0.00           H  
HETATM 4461  H2  T3P   234      -7.405 -36.309 -12.623  0.00  0.00           H  
ATOM   4462  N   LYS   235       8.241 -20.946   2.026  0.00  0.00           N  
ATOM   4463  CA  LYS   235       8.707 -22.358   2.055  0.00  0.00           C  
ATOM   4464  C   LYS   235      10.139 -22.458   2.611  0.00  0.00           C  
ATOM   4465  O   LYS   235      10.768 -21.445   2.421  0.00  0.00           O  
ATOM   4466  CB  LYS   235       8.639 -22.952   0.577  0.00  0.00           C  
ATOM   4467  CG  LYS   235       7.341 -22.679  -0.276  0.00  0.00           C  
ATOM   4468  CD  LYS   235       6.030 -23.251   0.221  0.00  0.00           C  
ATOM   4469  CE  LYS   235       4.843 -22.733  -0.612  0.00  0.00           C  
ATOM   4470  NZ  LYS   235       3.405 -23.118  -0.252  0.00  0.00           N1+
ATOM   4471  H   LYS   235       8.813 -20.286   1.519  0.00  0.00           H  
ATOM   4472  HA  LYS   235       8.136 -22.998   2.728  0.00  0.00           H  
ATOM   4473  HB2 LYS   235       9.458 -22.409   0.106  0.00  0.00           H  
ATOM   4474  HB3 LYS   235       8.871 -24.016   0.535  0.00  0.00           H  
ATOM   4475  HG2 LYS   235       7.149 -21.611  -0.374  0.00  0.00           H  
ATOM   4476  HG3 LYS   235       7.594 -23.078  -1.258  0.00  0.00           H  
ATOM   4477  HD2 LYS   235       6.007 -24.340   0.214  0.00  0.00           H  
ATOM   4478  HD3 LYS   235       5.981 -22.979   1.276  0.00  0.00           H  
ATOM   4479  HE2 LYS   235       4.946 -21.653  -0.502  0.00  0.00           H  
ATOM   4480  HE3 LYS   235       5.119 -23.021  -1.626  0.00  0.00           H  
ATOM   4481  HZ1 LYS   235       3.445 -24.093  -0.513  0.00  0.00           H  
ATOM   4482  HZ2 LYS   235       3.146 -22.962   0.712  0.00  0.00           H  
ATOM   4483  HZ3 LYS   235       2.735 -22.734  -0.903  0.00  0.00           H  
HETATM 4484  O   T3P   235     -24.993 -45.101 -12.418  0.00  0.00           O  
HETATM 4485  H1  T3P   235     -24.768 -44.204 -12.665  0.00  0.00           H  
HETATM 4486  H2  T3P   235     -25.730 -45.329 -12.984  0.00  0.00           H  
ATOM   4487  N   ARG   236      10.606 -23.578   3.152  0.00  0.00           N  
ATOM   4488  CA  ARG   236      11.891 -23.585   3.856  0.00  0.00           C  
ATOM   4489  C   ARG   236      12.995 -23.890   2.866  0.00  0.00           C  
ATOM   4490  O   ARG   236      12.859 -24.732   1.974  0.00  0.00           O  
ATOM   4491  CB  ARG   236      11.767 -24.467   5.061  0.00  0.00           C  
ATOM   4492  CG  ARG   236      10.688 -24.172   6.204  0.00  0.00           C  
ATOM   4493  CD  ARG   236      10.441 -25.254   7.329  0.00  0.00           C  
ATOM   4494  NE  ARG   236      11.529 -25.433   8.322  0.00  0.00           N  
ATOM   4495  CZ  ARG   236      11.461 -25.235   9.613  0.00  0.00           C  
ATOM   4496  NH1 ARG   236      10.396 -24.771  10.252  0.00  0.00           N  
ATOM   4497  NH2 ARG   236      12.508 -25.471  10.346  0.00  0.00           N1+
ATOM   4498  H   ARG   236      10.005 -24.389   3.166  0.00  0.00           H  
ATOM   4499  HA  ARG   236      12.116 -22.586   4.230  0.00  0.00           H  
ATOM   4500  HB2 ARG   236      11.532 -25.445   4.640  0.00  0.00           H  
ATOM   4501  HB3 ARG   236      12.755 -24.757   5.417  0.00  0.00           H  
ATOM   4502  HG2 ARG   236      10.985 -23.304   6.794  0.00  0.00           H  
ATOM   4503  HG3 ARG   236       9.731 -23.860   5.785  0.00  0.00           H  
ATOM   4504  HD2 ARG   236       9.471 -25.337   7.821  0.00  0.00           H  
ATOM   4505  HD3 ARG   236      10.480 -26.225   6.834  0.00  0.00           H  
ATOM   4506  HE  ARG   236      12.359 -25.844   7.919  0.00  0.00           H  
ATOM   4507 HH11 ARG   236       9.584 -24.379   9.796  0.00  0.00           H  
ATOM   4508 HH12 ARG   236      10.235 -24.981  11.227  0.00  0.00           H  
ATOM   4509 HH21 ARG   236      13.345 -25.881   9.957  0.00  0.00           H  
ATOM   4510 HH22 ARG   236      12.616 -25.162  11.302  0.00  0.00           H  
HETATM 4511  O   T3P   236      17.059  25.673   9.746  0.00  0.00           O  
HETATM 4512  H1  T3P   236      17.955  25.558   9.429  0.00  0.00           H  
HETATM 4513  H2  T3P   236      16.533  25.764   8.952  0.00  0.00           H  
ATOM   4514  N   LEU   237      14.227 -23.295   3.044  0.00 13.70           N  
ATOM   4515  CA  LEU   237      15.326 -23.350   2.152  0.00 13.70           C  
ATOM   4516  C   LEU   237      16.260 -24.576   2.286  0.00 13.70           C  
ATOM   4517  O   LEU   237      16.558 -24.968   3.414  0.00 13.70           O  
ATOM   4518  CB  LEU   237      16.048 -21.989   2.314  0.00 13.70           C  
ATOM   4519  CG  LEU   237      17.370 -21.782   1.567  0.00 13.70           C  
ATOM   4520  CD1 LEU   237      18.302 -20.800   2.305  0.00 13.70           C  
ATOM   4521  CD2 LEU   237      17.092 -21.469   0.053  0.00 13.70           C  
ATOM   4522  H   LEU   237      14.462 -22.919   3.952  0.00 13.70           H  
ATOM   4523  HA  LEU   237      14.977 -23.259   1.123  0.00 13.70           H  
ATOM   4524  HB2 LEU   237      15.327 -21.262   1.941  0.00 13.70           H  
ATOM   4525  HB3 LEU   237      16.208 -21.810   3.377  0.00 13.70           H  
ATOM   4526  HG  LEU   237      17.858 -22.756   1.566  0.00 13.70           H  
ATOM   4527 HD11 LEU   237      17.726 -20.111   2.923  0.00 13.70           H  
ATOM   4528 HD12 LEU   237      18.975 -21.261   3.029  0.00 13.70           H  
ATOM   4529 HD13 LEU   237      18.911 -20.195   1.634  0.00 13.70           H  
ATOM   4530 HD21 LEU   237      17.165 -20.388  -0.070  0.00 13.70           H  
ATOM   4531 HD22 LEU   237      17.830 -21.877  -0.637  0.00 13.70           H  
ATOM   4532 HD23 LEU   237      16.065 -21.739  -0.194  0.00 13.70           H  
HETATM 4533  O   T3P   237     -12.993 -48.172 -17.213  0.00  0.00           O  
HETATM 4534  H1  T3P   237     -13.391 -48.062 -18.076  0.00  0.00           H  
HETATM 4535  H2  T3P   237     -12.565 -49.027 -17.253  0.00  0.00           H  
ATOM   4536  N   SER   238      16.492 -25.214   1.144  0.00112.95           N  
ATOM   4537  CA  SER   238      17.197 -26.490   1.123  0.00112.95           C  
ATOM   4538  C   SER   238      18.628 -26.373   1.670  0.00112.95           C  
ATOM   4539  O   SER   238      19.359 -25.470   1.378  0.00112.95           O  
ATOM   4540  CB  SER   238      17.210 -26.962  -0.393  0.00112.95           C  
ATOM   4541  OG  SER   238      17.815 -26.056  -1.343  0.00112.95           O  
ATOM   4542  H   SER   238      16.313 -24.896   0.202  0.00112.95           H  
ATOM   4543  HA  SER   238      16.587 -27.129   1.761  0.00112.95           H  
ATOM   4544  HB2 SER   238      17.869 -27.828  -0.443  0.00112.95           H  
ATOM   4545  HB3 SER   238      16.322 -27.452  -0.793  0.00112.95           H  
ATOM   4546  HG  SER   238      17.539 -25.156  -1.155  0.00112.95           H  
HETATM 4547  O   T3P   238      -0.799  18.641 -17.760  0.00  0.00           O  
HETATM 4548  H1  T3P   238      -0.634  17.700 -17.698  0.00  0.00           H  
HETATM 4549  H2  T3P   238      -0.467  18.998 -16.937  0.00  0.00           H  
ATOM   4550  N   ARG   239      18.903 -27.338   2.534  0.00266.65           N  
ATOM   4551  CA  ARG   239      20.112 -27.426   3.337  0.00266.65           C  
ATOM   4552  C   ARG   239      21.263 -28.152   2.667  0.00266.65           C  
ATOM   4553  O   ARG   239      22.425 -27.871   2.794  0.00266.65           O  
ATOM   4554  CB  ARG   239      19.755 -28.014   4.655  0.00266.65           C  
ATOM   4555  CG  ARG   239      18.737 -27.191   5.509  0.00266.65           C  
ATOM   4556  CD  ARG   239      18.446 -27.759   6.971  0.00266.65           C  
ATOM   4557  NE  ARG   239      17.730 -29.057   6.860  0.00266.65           N  
ATOM   4558  CZ  ARG   239      16.923 -29.582   7.755  0.00266.65           C  
ATOM   4559  NH1 ARG   239      16.785 -29.146   9.006  0.00266.65           N  
ATOM   4560  NH2 ARG   239      16.203 -30.659   7.355  0.00266.65           N1+
ATOM   4561  H   ARG   239      18.311 -28.148   2.653  0.00266.65           H  
ATOM   4562  HA  ARG   239      20.496 -26.417   3.485  0.00266.65           H  
ATOM   4563  HB2 ARG   239      19.233 -28.964   4.540  0.00266.65           H  
ATOM   4564  HB3 ARG   239      20.599 -28.287   5.288  0.00266.65           H  
ATOM   4565  HG2 ARG   239      19.141 -26.179   5.533  0.00266.65           H  
ATOM   4566  HG3 ARG   239      17.735 -27.069   5.099  0.00266.65           H  
ATOM   4567  HD2 ARG   239      19.361 -27.905   7.545  0.00266.65           H  
ATOM   4568  HD3 ARG   239      17.888 -26.961   7.459  0.00266.65           H  
ATOM   4569  HE  ARG   239      18.078 -29.581   6.069  0.00266.65           H  
ATOM   4570 HH11 ARG   239      17.241 -28.346   9.422  0.00266.65           H  
ATOM   4571 HH12 ARG   239      16.086 -29.699   9.482  0.00266.65           H  
ATOM   4572 HH21 ARG   239      16.424 -31.000   6.431  0.00266.65           H  
ATOM   4573 HH22 ARG   239      15.601 -31.128   8.017  0.00266.65           H  
HETATM 4574  O   T3P   239      -4.689  32.520  22.033  0.00  0.00           O  
HETATM 4575  H1  T3P   239      -4.102  31.963  22.545  0.00  0.00           H  
HETATM 4576  H2  T3P   239      -5.048  33.138  22.669  0.00  0.00           H  
ATOM   4577  N   SER   240      20.916 -29.132   1.817  0.00 32.53           N  
ATOM   4578  CA  SER   240      21.740 -29.787   0.816  0.00 32.53           C  
ATOM   4579  C   SER   240      22.333 -28.914  -0.318  0.00 32.53           C  
ATOM   4580  O   SER   240      23.695 -28.771  -0.257  0.00 32.53           O  
ATOM   4581  CB  SER   240      21.009 -31.073   0.381  0.00 32.53           C  
ATOM   4582  OG  SER   240      19.785 -30.677  -0.283  0.00 32.53           O  
ATOM   4583  OXT SER   240      21.694 -28.435  -1.185  0.00 32.53           O  
ATOM   4584  H   SER   240      19.917 -29.278   1.777  0.00 32.53           H  
ATOM   4585  H   SER   240      23.984 -28.268  -1.022  0.00 32.53           H  
ATOM   4586  HA  SER   240      22.567 -30.197   1.396  0.00 32.53           H  
ATOM   4587  HB2 SER   240      21.620 -31.674  -0.292  0.00 32.53           H  
ATOM   4588  HB3 SER   240      20.733 -31.613   1.286  0.00 32.53           H  
ATOM   4589  HG  SER   240      19.046 -31.001   0.237  0.00 32.53           H  
HETATM 4590  O   T3P   240     -21.044  -8.034  39.155  0.00  0.00           O  
HETATM 4591  H1  T3P   240     -21.200  -8.467  38.315  0.00  0.00           H  
HETATM 4592  H2  T3P   240     -21.001  -8.750  39.789  0.00  0.00           H  
HETATM 4593  O   T3P   241      10.046  17.477 -40.309  0.00  0.00           O  
HETATM 4594  H1  T3P   241       9.790  16.589 -40.058  0.00  0.00           H  
HETATM 4595  H2  T3P   241      11.003  17.467 -40.281  0.00  0.00           H  
HETATM 4596  O   T3P   242       4.402 -17.975  49.699  0.00  0.00           O  
HETATM 4597  H1  T3P   242       3.643 -18.395  49.294  0.00  0.00           H  
HETATM 4598  H2  T3P   242       4.032 -17.264  50.222  0.00  0.00           H  
HETATM 4599  O   T3P   243      29.207   3.166  20.197  0.00  0.00           O  
HETATM 4600  H1  T3P   243      29.819   2.493  19.898  0.00  0.00           H  
HETATM 4601  H2  T3P   243      29.766   3.871  20.523  0.00  0.00           H  
HETATM 4602  O   T3P   244      -7.756  18.683 -45.544  0.00  0.00           O  
HETATM 4603  H1  T3P   244      -8.458  18.350 -44.985  0.00  0.00           H  
HETATM 4604  H2  T3P   244      -6.950  18.435 -45.090  0.00  0.00           H  
HETATM 4605  O   T3P   245      -9.013   2.633  32.252  0.00  0.00           O  
HETATM 4606  H1  T3P   245      -8.986   1.706  32.488  0.00  0.00           H  
HETATM 4607  H2  T3P   245      -8.484   2.693  31.457  0.00  0.00           H  
HETATM 4608  O   T3P   246       3.616  26.011  26.460  0.00  0.00           O  
HETATM 4609  H1  T3P   246       4.181  25.894  25.696  0.00  0.00           H  
HETATM 4610  H2  T3P   246       4.218  26.033  27.203  0.00  0.00           H  
HETATM 4611  O   T3P   247      10.445  -6.149 -23.590  0.00  0.00           O  
HETATM 4612  H1  T3P   247       9.585  -5.742 -23.698  0.00  0.00           H  
HETATM 4613  H2  T3P   247      11.066  -5.429 -23.697  0.00  0.00           H  
HETATM 4614  O   T3P   248     -41.072 -24.106  -0.131  0.00  0.00           O  
HETATM 4615  H1  T3P   248     -41.144 -24.803  -0.782  0.00  0.00           H  
HETATM 4616  H2  T3P   248     -40.130 -23.976  -0.022  0.00  0.00           H  
HETATM 4617  O   T3P   249     -39.065 -22.677 -15.055  0.00  0.00           O  
HETATM 4618  H1  T3P   249     -39.735 -22.703 -15.738  0.00  0.00           H  
HETATM 4619  H2  T3P   249     -38.895 -21.744 -14.922  0.00  0.00           H  
HETATM 4620  O   T3P   250       7.113 -26.596 -28.968  0.00  0.00           O  
HETATM 4621  H1  T3P   250       7.155 -26.401 -28.031  0.00  0.00           H  
HETATM 4622  H2  T3P   250       6.178 -26.584 -29.173  0.00  0.00           H  
HETATM 4623  O   T3P   251     -33.496  -2.644 -32.866  0.00  0.00           O  
HETATM 4624  H1  T3P   251     -33.615  -3.554 -32.594  0.00  0.00           H  
HETATM 4625  H2  T3P   251     -33.999  -2.135 -32.230  0.00  0.00           H  
HETATM 4626  O   T3P   252     -17.037 -15.808  -9.340  0.00  0.00           O  
HETATM 4627  H1  T3P   252     -17.695 -16.330  -9.800  0.00  0.00           H  
HETATM 4628  H2  T3P   252     -16.726 -16.380  -8.638  0.00  0.00           H  
HETATM 4629  O   T3P   253      10.805  35.035  -6.851  0.00  0.00           O  
HETATM 4630  H1  T3P   253      11.204  34.862  -7.704  0.00  0.00           H  
HETATM 4631  H2  T3P   253      10.765  35.989  -6.793  0.00  0.00           H  
HETATM 4632  O   T3P   254      -8.278   0.583 -29.122  0.00  0.00           O  
HETATM 4633  H1  T3P   254      -7.502   0.063 -28.914  0.00  0.00           H  
HETATM 4634  H2  T3P   254      -9.011   0.062 -28.794  0.00  0.00           H  
HETATM 4635  O   T3P   255     -20.101 -42.608  -8.700  0.00  0.00           O  
HETATM 4636  H1  T3P   255     -19.672 -41.840  -9.076  0.00  0.00           H  
HETATM 4637  H2  T3P   255     -19.384 -43.133  -8.344  0.00  0.00           H  
HETATM 4638  O   T3P   256     -15.042  -4.278  30.400  0.00  0.00           O  
HETATM 4639  H1  T3P   256     -14.085  -4.289  30.357  0.00  0.00           H  
HETATM 4640  H2  T3P   256     -15.265  -3.357  30.529  0.00  0.00           H  
HETATM 4641  O   T3P   257      18.870  44.328  13.917  0.00  0.00           O  
HETATM 4642  H1  T3P   257      17.944  44.129  14.059  0.00  0.00           H  
HETATM 4643  H2  T3P   257      19.036  45.098  14.461  0.00  0.00           H  
HETATM 4644  O   T3P   258     -38.524 -26.643  -3.600  0.00  0.00           O  
HETATM 4645  H1  T3P   258     -38.667 -25.815  -3.141  0.00  0.00           H  
HETATM 4646  H2  T3P   258     -38.883 -26.496  -4.476  0.00  0.00           H  
HETATM 4647  O   T3P   259      19.066   3.309 -29.147  0.00  0.00           O  
HETATM 4648  H1  T3P   259      19.873   3.227 -28.639  0.00  0.00           H  
HETATM 4649  H2  T3P   259      19.212   2.764 -29.920  0.00  0.00           H  
HETATM 4650  O   T3P   260       3.471   8.753  14.974  0.00  0.00           O  
HETATM 4651  H1  T3P   260       3.041   9.599  14.846  0.00  0.00           H  
HETATM 4652  H2  T3P   260       2.905   8.126  14.525  0.00  0.00           H  
HETATM 4653  O   T3P   261     -11.041 -31.462 -16.001  0.00  0.00           O  
HETATM 4654  H1  T3P   261     -11.858 -30.986 -16.151  0.00  0.00           H  
HETATM 4655  H2  T3P   261     -10.684 -31.080 -15.200  0.00  0.00           H  
HETATM 4656  O   T3P   262     -25.438  11.453 -16.856  0.00  0.00           O  
HETATM 4657  H1  T3P   262     -25.086  12.008 -17.551  0.00  0.00           H  
HETATM 4658  H2  T3P   262     -24.674  10.998 -16.502  0.00  0.00           H  
HETATM 4659  O   T3P   263     -13.620 -15.623  28.286  0.00  0.00           O  
HETATM 4660  H1  T3P   263     -13.866 -16.469  28.661  0.00  0.00           H  
HETATM 4661  H2  T3P   263     -13.405 -15.078  29.043  0.00  0.00           H  
HETATM 4662  O   T3P   264      14.655 -27.206 -14.360  0.00  0.00           O  
HETATM 4663  H1  T3P   264      13.799 -27.262 -14.786  0.00  0.00           H  
HETATM 4664  H2  T3P   264      14.464 -27.284 -13.426  0.00  0.00           H  
HETATM 4665  O   T3P   265      29.526  -4.709   8.226  0.00  0.00           O  
HETATM 4666  H1  T3P   265      29.125  -4.708   7.357  0.00  0.00           H  
HETATM 4667  H2  T3P   265      28.785  -4.712   8.832  0.00  0.00           H  
HETATM 4668  O   T3P   266     -13.215   8.357 -17.465  0.00  0.00           O  
HETATM 4669  H1  T3P   266     -13.925   8.643 -18.041  0.00  0.00           H  
HETATM 4670  H2  T3P   266     -13.382   7.425 -17.325  0.00  0.00           H  
HETATM 4671  O   T3P   267       9.404   0.936 -28.047  0.00  0.00           O  
HETATM 4672  H1  T3P   267       8.996   1.395 -28.782  0.00  0.00           H  
HETATM 4673  H2  T3P   267       9.000   1.321 -27.270  0.00  0.00           H  
HETATM 4674  O   T3P   268      31.730   6.201 -20.547  0.00  0.00           O  
HETATM 4675  H1  T3P   268      32.182   6.082 -21.382  0.00  0.00           H  
HETATM 4676  H2  T3P   268      31.525   7.136 -20.515  0.00  0.00           H  
HETATM 4677  O   T3P   269      -0.054  19.495 -15.186  0.00  0.00           O  
HETATM 4678  H1  T3P   269       0.818  19.666 -14.831  0.00  0.00           H  
HETATM 4679  H2  T3P   269      -0.647  19.649 -14.450  0.00  0.00           H  
HETATM 4680  O   T3P   270       3.256   8.691 -21.582  0.00  0.00           O  
HETATM 4681  H1  T3P   270       4.178   8.502 -21.756  0.00  0.00           H  
HETATM 4682  H2  T3P   270       2.915   7.888 -21.190  0.00  0.00           H  
HETATM 4683  O   T3P   271      22.118  16.412   8.802  0.00  0.00           O  
HETATM 4684  H1  T3P   271      22.846  16.722   8.264  0.00  0.00           H  
HETATM 4685  H2  T3P   271      22.508  16.246   9.661  0.00  0.00           H  
HETATM 4686  O   T3P   272      12.131  15.646   3.494  0.00  0.00           O  
HETATM 4687  H1  T3P   272      11.819  16.525   3.708  0.00  0.00           H  
HETATM 4688  H2  T3P   272      12.930  15.542   4.012  0.00  0.00           H  
HETATM 4689  O   T3P   273      18.338   8.869  30.222  0.00  0.00           O  
HETATM 4690  H1  T3P   273      19.114   8.558  29.756  0.00  0.00           H  
HETATM 4691  H2  T3P   273      18.056   8.119  30.746  0.00  0.00           H  
HETATM 4692  O   T3P   274       0.748 -15.106  43.242  0.00  0.00           O  
HETATM 4693  H1  T3P   274       0.360 -14.339  42.822  0.00  0.00           H  
HETATM 4694  H2  T3P   274       0.677 -15.800  42.587  0.00  0.00           H  
HETATM 4695  O   T3P   275      -4.858  28.544   5.879  0.00  0.00           O  
HETATM 4696  H1  T3P   275      -4.194  28.344   5.220  0.00  0.00           H  
HETATM 4697  H2  T3P   275      -5.626  28.042   5.606  0.00  0.00           H  
HETATM 4698  O   T3P   276       2.049  -9.804  37.144  0.00  0.00           O  
HETATM 4699  H1  T3P   276       1.405  -9.628  37.829  0.00  0.00           H  
HETATM 4700  H2  T3P   276       2.029 -10.755  37.033  0.00  0.00           H  
HETATM 4701  O   T3P   277      14.904 -26.657   4.924  0.00  0.00           O  
HETATM 4702  H1  T3P   277      15.538 -26.770   5.633  0.00  0.00           H  
HETATM 4703  H2  T3P   277      15.284 -25.978   4.368  0.00  0.00           H  
HETATM 4704  O   T3P   278     -28.958  -2.905  28.905  0.00  0.00           O  
HETATM 4705  H1  T3P   278     -29.385  -2.768  28.059  0.00  0.00           H  
HETATM 4706  H2  T3P   278     -29.674  -2.897  29.539  0.00  0.00           H  
HETATM 4707  O   T3P   279      -8.660 -29.533  24.186  0.00  0.00           O  
HETATM 4708  H1  T3P   279      -7.762 -29.864  24.163  0.00  0.00           H  
HETATM 4709  H2  T3P   279      -8.854 -29.299  23.278  0.00  0.00           H  
HETATM 4710  O   T3P   280      12.454 -20.790   7.240  0.00  0.00           O  
HETATM 4711  H1  T3P   280      12.575 -19.991   7.752  0.00  0.00           H  
HETATM 4712  H2  T3P   280      11.666 -21.192   7.605  0.00  0.00           H  
HETATM 4713  O   T3P   281      10.648   8.286 -26.701  0.00  0.00           O  
HETATM 4714  H1  T3P   281      10.762   9.227 -26.569  0.00  0.00           H  
HETATM 4715  H2  T3P   281      11.168   7.881 -26.007  0.00  0.00           H  
HETATM 4716  O   T3P   282     -12.149 -14.286  -4.029  0.00  0.00           O  
HETATM 4717  H1  T3P   282     -13.037 -14.621  -4.148  0.00  0.00           H  
HETATM 4718  H2  T3P   282     -11.979 -13.769  -4.816  0.00  0.00           H  
HETATM 4719  O   T3P   283     -10.304 -14.555  31.397  0.00  0.00           O  
HETATM 4720  H1  T3P   283     -10.515 -14.698  32.320  0.00  0.00           H  
HETATM 4721  H2  T3P   283     -10.933 -13.895  31.106  0.00  0.00           H  
HETATM 4722  O   T3P   284     -11.459  -8.463 -10.654  0.00  0.00           O  
HETATM 4723  H1  T3P   284     -11.150  -9.012 -11.375  0.00  0.00           H  
HETATM 4724  H2  T3P   284     -10.960  -7.651 -10.739  0.00  0.00           H  
HETATM 4725  O   T3P   285      19.690   2.606 -21.711  0.00  0.00           O  
HETATM 4726  H1  T3P   285      19.457   2.919 -22.585  0.00  0.00           H  
HETATM 4727  H2  T3P   285      19.852   1.669 -21.828  0.00  0.00           H  
HETATM 4728  O   T3P   286      29.620   1.032  -2.664  0.00  0.00           O  
HETATM 4729  H1  T3P   286      30.177   0.859  -1.906  0.00  0.00           H  
HETATM 4730  H2  T3P   286      28.812   1.385  -2.293  0.00  0.00           H  
HETATM 4731  O   T3P   287      14.290  37.097  -9.449  0.00  0.00           O  
HETATM 4732  H1  T3P   287      14.622  37.904  -9.056  0.00  0.00           H  
HETATM 4733  H2  T3P   287      14.061  36.543  -8.703  0.00  0.00           H  
HETATM 4734  O   T3P   288      23.697   6.367 -50.175  0.00  0.00           O  
HETATM 4735  H1  T3P   288      24.206   6.345 -50.985  0.00  0.00           H  
HETATM 4736  H2  T3P   288      24.155   5.765 -49.588  0.00  0.00           H  
HETATM 4737  O   T3P   289      18.132  20.934  10.712  0.00  0.00           O  
HETATM 4738  H1  T3P   289      17.719  21.405  11.436  0.00  0.00           H  
HETATM 4739  H2  T3P   289      17.916  21.450   9.935  0.00  0.00           H  
HETATM 4740  O   T3P   290     -33.718 -15.268 -22.310  0.00  0.00           O  
HETATM 4741  H1  T3P   290     -33.224 -16.075 -22.165  0.00  0.00           H  
HETATM 4742  H2  T3P   290     -33.568 -15.058 -23.232  0.00  0.00           H  
HETATM 4743  O   T3P   291     -21.236   9.894 -39.149  0.00  0.00           O  
HETATM 4744  H1  T3P   291     -21.789  10.015 -39.921  0.00  0.00           H  
HETATM 4745  H2  T3P   291     -21.376  10.684 -38.628  0.00  0.00           H  
HETATM 4746  O   T3P   292     -27.714  -1.260  34.042  0.00  0.00           O  
HETATM 4747  H1  T3P   292     -28.174  -2.097  34.097  0.00  0.00           H  
HETATM 4748  H2  T3P   292     -28.409  -0.612  33.925  0.00  0.00           H  
HETATM 4749  O   T3P   293     -11.910 -45.245  -8.831  0.00  0.00           O  
HETATM 4750  H1  T3P   293     -12.051 -44.308  -8.966  0.00  0.00           H  
HETATM 4751  H2  T3P   293     -11.355 -45.513  -9.564  0.00  0.00           H  
HETATM 4752  O   T3P   294      -1.371   7.923  38.830  0.00  0.00           O  
HETATM 4753  H1  T3P   294      -2.091   8.110  38.228  0.00  0.00           H  
HETATM 4754  H2  T3P   294      -1.463   8.575  39.524  0.00  0.00           H  
HETATM 4755  O   T3P   295      40.022  34.486   2.989  0.00  0.00           O  
HETATM 4756  H1  T3P   295      40.039  35.227   3.595  0.00  0.00           H  
HETATM 4757  H2  T3P   295      39.370  33.890   3.356  0.00  0.00           H  
HETATM 4758  O   T3P   296      10.970  44.416   4.223  0.00  0.00           O  
HETATM 4759  H1  T3P   296      10.864  43.882   5.011  0.00  0.00           H  
HETATM 4760  H2  T3P   296      10.123  44.360   3.781  0.00  0.00           H  
HETATM 4761  O   T3P   297       3.213  43.564  20.149  0.00  0.00           O  
HETATM 4762  H1  T3P   297       4.084  43.168  20.169  0.00  0.00           H  
HETATM 4763  H2  T3P   297       2.787  43.169  19.389  0.00  0.00           H  
HETATM 4764  O   T3P   298      21.356 -13.108  25.675  0.00  0.00           O  
HETATM 4765  H1  T3P   298      21.671 -12.800  24.825  0.00  0.00           H  
HETATM 4766  H2  T3P   298      22.149 -13.365  26.146  0.00  0.00           H  
HETATM 4767  O   T3P   299      -0.477  24.358 -46.759  0.00  0.00           O  
HETATM 4768  H1  T3P   299       0.163  24.034 -47.393  0.00  0.00           H  
HETATM 4769  H2  T3P   299      -1.302  24.384 -47.243  0.00  0.00           H  
HETATM 4770  O   T3P   300     -34.262 -15.620   3.061  0.00  0.00           O  
HETATM 4771  H1  T3P   300     -34.632 -15.000   2.432  0.00  0.00           H  
HETATM 4772  H2  T3P   300     -33.986 -15.077   3.799  0.00  0.00           H  
HETATM 4773  O   T3P   301     -17.936  17.457  23.415  0.00  0.00           O  
HETATM 4774  H1  T3P   301     -17.130  17.425  22.900  0.00  0.00           H  
HETATM 4775  H2  T3P   301     -17.647  17.350  24.321  0.00  0.00           H  
HETATM 4776  O   T3P   302      31.107  32.350  -0.122  0.00  0.00           O  
HETATM 4777  H1  T3P   302      30.880  31.435   0.044  0.00  0.00           H  
HETATM 4778  H2  T3P   302      31.908  32.493   0.381  0.00  0.00           H  
HETATM 4779  O   T3P   303     -13.063  -4.898 -34.533  0.00  0.00           O  
HETATM 4780  H1  T3P   303     -13.275  -5.811 -34.724  0.00  0.00           H  
HETATM 4781  H2  T3P   303     -13.337  -4.773 -33.624  0.00  0.00           H  
HETATM 4782  O   T3P   304     -18.555  17.575   9.168  0.00  0.00           O  
HETATM 4783  H1  T3P   304     -17.841  17.547   8.530  0.00  0.00           H  
HETATM 4784  H2  T3P   304     -19.256  18.050   8.722  0.00  0.00           H  
HETATM 4785  O   T3P   305     -10.077  32.237 -25.374  0.00  0.00           O  
HETATM 4786  H1  T3P   305      -9.342  31.677 -25.125  0.00  0.00           H  
HETATM 4787  H2  T3P   305      -9.680  32.939 -25.889  0.00  0.00           H  
HETATM 4788  O   T3P   306      24.167  33.406   0.136  0.00  0.00           O  
HETATM 4789  H1  T3P   306      23.983  34.212  -0.347  0.00  0.00           H  
HETATM 4790  H2  T3P   306      24.028  33.639   1.054  0.00  0.00           H  
HETATM 4791  O   T3P   307     -12.773  -9.631 -25.644  0.00  0.00           O  
HETATM 4792  H1  T3P   307     -13.595 -10.120 -25.681  0.00  0.00           H  
HETATM 4793  H2  T3P   307     -12.142 -10.249 -25.274  0.00  0.00           H  
HETATM 4794  O   T3P   308      27.598   6.649 -10.719  0.00  0.00           O  
HETATM 4795  H1  T3P   308      28.330   7.244 -10.882  0.00  0.00           H  
HETATM 4796  H2  T3P   308      27.998   5.779 -10.694  0.00  0.00           H  
HETATM 4797  O   T3P   309      -4.684 -44.604   6.573  0.00  0.00           O  
HETATM 4798  H1  T3P   309      -4.101 -45.139   7.111  0.00  0.00           H  
HETATM 4799  H2  T3P   309      -4.597 -43.720   6.931  0.00  0.00           H  
HETATM 4800  O   T3P   310      -6.237   1.947 -15.781  0.00  0.00           O  
HETATM 4801  H1  T3P   310      -5.717   1.571 -15.070  0.00  0.00           H  
HETATM 4802  H2  T3P   310      -7.029   1.409 -15.808  0.00  0.00           H  
HETATM 4803  O   T3P   311      25.719  29.388  -0.853  0.00  0.00           O  
HETATM 4804  H1  T3P   311      26.645  29.268  -1.063  0.00  0.00           H  
HETATM 4805  H2  T3P   311      25.401  28.507  -0.655  0.00  0.00           H  
HETATM 4806  O   T3P   312     -28.581 -26.685  -2.409  0.00  0.00           O  
HETATM 4807  H1  T3P   312     -29.282 -26.074  -2.183  0.00  0.00           H  
HETATM 4808  H2  T3P   312     -29.005 -27.544  -2.421  0.00  0.00           H  
HETATM 4809  O   T3P   313      -2.862  -2.733 -17.825  0.00  0.00           O  
HETATM 4810  H1  T3P   313      -3.049  -3.158 -16.988  0.00  0.00           H  
HETATM 4811  H2  T3P   313      -2.305  -1.988 -17.596  0.00  0.00           H  
HETATM 4812  O   T3P   314       6.611  -9.513  20.799  0.00  0.00           O  
HETATM 4813  H1  T3P   314       6.992 -10.068  20.118  0.00  0.00           H  
HETATM 4814  H2  T3P   314       6.802  -8.619  20.514  0.00  0.00           H  
HETATM 4815  O   T3P   315      -7.346 -33.537 -18.602  0.00  0.00           O  
HETATM 4816  H1  T3P   315      -7.210 -34.204 -17.929  0.00  0.00           H  
HETATM 4817  H2  T3P   315      -8.290 -33.547 -18.763  0.00  0.00           H  
HETATM 4818  O   T3P   316     -34.393 -18.644   8.651  0.00  0.00           O  
HETATM 4819  H1  T3P   316     -34.729 -18.378   7.795  0.00  0.00           H  
HETATM 4820  H2  T3P   316     -33.767 -19.342   8.457  0.00  0.00           H  
HETATM 4821  O   T3P   317      38.063  11.038  23.082  0.00  0.00           O  
HETATM 4822  H1  T3P   317      37.486  10.284  22.962  0.00  0.00           H  
HETATM 4823  H2  T3P   317      37.484  11.739  23.380  0.00  0.00           H  
HETATM 4824  O   T3P   318      30.039  39.353  10.810  0.00  0.00           O  
HETATM 4825  H1  T3P   318      29.941  38.408  10.688  0.00  0.00           H  
HETATM 4826  H2  T3P   318      30.352  39.448  11.710  0.00  0.00           H  
HETATM 4827  O   T3P   319       9.453  -2.753  21.703  0.00  0.00           O  
HETATM 4828  H1  T3P   319      10.237  -2.382  21.298  0.00  0.00           H  
HETATM 4829  H2  T3P   319       9.762  -3.121  22.530  0.00  0.00           H  
HETATM 4830  O   T3P   320      -5.035  48.893   6.933  0.00  0.00           O  
HETATM 4831  H1  T3P   320      -5.424  49.704   7.260  0.00  0.00           H  
HETATM 4832  H2  T3P   320      -5.179  48.923   5.987  0.00  0.00           H  
HETATM 4833  O   T3P   321      24.905  -6.481  16.366  0.00  0.00           O  
HETATM 4834  H1  T3P   321      24.779  -7.382  16.069  0.00  0.00           H  
HETATM 4835  H2  T3P   321      24.922  -6.543  17.321  0.00  0.00           H  
HETATM 4836  O   T3P   322       1.970 -32.079  -4.512  0.00  0.00           O  
HETATM 4837  H1  T3P   322       2.466 -31.535  -3.901  0.00  0.00           H  
HETATM 4838  H2  T3P   322       2.281 -31.814  -5.378  0.00  0.00           H  
HETATM 4839  O   T3P   323      -4.112 -12.229   3.432  0.00  0.00           O  
HETATM 4840  H1  T3P   323      -3.821 -12.227   2.520  0.00  0.00           H  
HETATM 4841  H2  T3P   323      -3.381 -11.848   3.918  0.00  0.00           H  
HETATM 4842  O   T3P   324     -15.624 -20.483  34.553  0.00  0.00           O  
HETATM 4843  H1  T3P   324     -16.225 -21.110  34.151  0.00  0.00           H  
HETATM 4844  H2  T3P   324     -14.929 -21.024  34.928  0.00  0.00           H  
HETATM 4845  O   T3P   325      -0.096  -5.395  -0.227  0.00  0.00           O  
HETATM 4846  H1  T3P   325       0.757  -5.557   0.177  0.00  0.00           H  
HETATM 4847  H2  T3P   325      -0.651  -6.107   0.091  0.00  0.00           H  
HETATM 4848  O   T3P   326       7.636  14.383 -35.698  0.00  0.00           O  
HETATM 4849  H1  T3P   326       6.886  14.475 -36.285  0.00  0.00           H  
HETATM 4850  H2  T3P   326       7.654  13.452 -35.476  0.00  0.00           H  
HETATM 4851  O   T3P   327      26.500   3.875  -8.908  0.00  0.00           O  
HETATM 4852  H1  T3P   327      26.902   4.679  -9.236  0.00  0.00           H  
HETATM 4853  H2  T3P   327      27.221   3.395  -8.501  0.00  0.00           H  
HETATM 4854  O   T3P   328      18.744  44.401   9.936  0.00  0.00           O  
HETATM 4855  H1  T3P   328      18.310  43.782  10.523  0.00  0.00           H  
HETATM 4856  H2  T3P   328      19.075  45.089  10.513  0.00  0.00           H  
HETATM 4857  O   T3P   329      -2.238  55.115  14.253  0.00  0.00           O  
HETATM 4858  H1  T3P   329      -2.836  54.844  13.556  0.00  0.00           H  
HETATM 4859  H2  T3P   329      -2.109  54.325  14.778  0.00  0.00           H  
HETATM 4860  O   T3P   330     -12.607  25.825 -43.086  0.00  0.00           O  
HETATM 4861  H1  T3P   330     -11.991  26.510 -42.825  0.00  0.00           H  
HETATM 4862  H2  T3P   330     -13.470  26.202 -42.918  0.00  0.00           H  
HETATM 4863  O   T3P   331       0.675 -22.679  -8.600  0.00  0.00           O  
HETATM 4864  H1  T3P   331       0.791 -21.793  -8.944  0.00  0.00           H  
HETATM 4865  H2  T3P   331       0.439 -22.551  -7.682  0.00  0.00           H  
HETATM 4866  O   T3P   332      18.872  13.947 -45.545  0.00  0.00           O  
HETATM 4867  H1  T3P   332      19.082  13.207 -46.114  0.00  0.00           H  
HETATM 4868  H2  T3P   332      18.201  14.434 -46.024  0.00  0.00           H  
HETATM 4869  O   T3P   333       9.134 -24.735  25.900  0.00  0.00           O  
HETATM 4870  H1  T3P   333       9.154 -25.677  26.068  0.00  0.00           H  
HETATM 4871  H2  T3P   333       8.329 -24.433  26.321  0.00  0.00           H  
HETATM 4872  O   T3P   334      -9.343   1.083  37.652  0.00  0.00           O  
HETATM 4873  H1  T3P   334      -9.238   1.922  37.205  0.00  0.00           H  
HETATM 4874  H2  T3P   334      -8.666   1.085  38.328  0.00  0.00           H  
HETATM 4875  O   T3P   335     -16.736  -3.087  -7.684  0.00  0.00           O  
HETATM 4876  H1  T3P   335     -17.279  -2.506  -8.216  0.00  0.00           H  
HETATM 4877  H2  T3P   335     -16.522  -3.816  -8.266  0.00  0.00           H  
HETATM 4878  O   T3P   336     -12.472 -39.432   5.343  0.00  0.00           O  
HETATM 4879  H1  T3P   336     -13.290 -39.173   4.921  0.00  0.00           H  
HETATM 4880  H2  T3P   336     -12.590 -40.360   5.547  0.00  0.00           H  
HETATM 4881  O   T3P   337     -33.714 -29.757 -14.774  0.00  0.00           O  
HETATM 4882  H1  T3P   337     -32.899 -29.749 -14.273  0.00  0.00           H  
HETATM 4883  H2  T3P   337     -34.256 -30.416 -14.340  0.00  0.00           H  
HETATM 4884  O   T3P   338     -33.835 -25.208  -1.882  0.00  0.00           O  
HETATM 4885  H1  T3P   338     -34.444 -25.900  -2.138  0.00  0.00           H  
HETATM 4886  H2  T3P   338     -33.046 -25.673  -1.604  0.00  0.00           H  
HETATM 4887  O   T3P   339     -28.584   8.910 -31.831  0.00  0.00           O  
HETATM 4888  H1  T3P   339     -27.836   9.251 -31.341  0.00  0.00           H  
HETATM 4889  H2  T3P   339     -29.049   8.356 -31.203  0.00  0.00           H  
HETATM 4890  O   T3P   340      31.880  34.229  14.004  0.00  0.00           O  
HETATM 4891  H1  T3P   340      31.694  34.044  14.925  0.00  0.00           H  
HETATM 4892  H2  T3P   340      31.303  34.961  13.785  0.00  0.00           H  
HETATM 4893  O   T3P   341      15.997   7.660 -44.632  0.00  0.00           O  
HETATM 4894  H1  T3P   341      16.108   7.557 -45.577  0.00  0.00           H  
HETATM 4895  H2  T3P   341      15.529   8.490 -44.535  0.00  0.00           H  
HETATM 4896  O   T3P   342       6.561  39.232  25.300  0.00  0.00           O  
HETATM 4897  H1  T3P   342       6.636  40.163  25.088  0.00  0.00           H  
HETATM 4898  H2  T3P   342       5.632  39.103  25.488  0.00  0.00           H  
HETATM 4899  O   T3P   343     -19.085  -1.731 -31.467  0.00  0.00           O  
HETATM 4900  H1  T3P   343     -19.879  -2.263 -31.519  0.00  0.00           H  
HETATM 4901  H2  T3P   343     -18.619  -1.915 -32.282  0.00  0.00           H  
HETATM 4902  O   T3P   344      24.466  -4.804  30.005  0.00  0.00           O  
HETATM 4903  H1  T3P   344      24.528  -5.310  30.815  0.00  0.00           H  
HETATM 4904  H2  T3P   344      24.275  -3.912  30.293  0.00  0.00           H  
HETATM 4905  O   T3P   345      27.523  21.193 -13.897  0.00  0.00           O  
HETATM 4906  H1  T3P   345      27.991  20.496 -14.357  0.00  0.00           H  
HETATM 4907  H2  T3P   345      26.703  21.292 -14.380  0.00  0.00           H  
HETATM 4908  O   T3P   346     -16.524 -15.970  46.334  0.00  0.00           O  
HETATM 4909  H1  T3P   346     -17.455 -16.101  46.512  0.00  0.00           H  
HETATM 4910  H2  T3P   346     -16.346 -15.076  46.625  0.00  0.00           H  
HETATM 4911  O   T3P   347      -6.237  -5.456 -34.524  0.00  0.00           O  
HETATM 4912  H1  T3P   347      -7.058  -5.946 -34.483  0.00  0.00           H  
HETATM 4913  H2  T3P   347      -5.698  -5.944 -35.148  0.00  0.00           H  
HETATM 4914  O   T3P   348       8.483   3.443  33.566  0.00  0.00           O  
HETATM 4915  H1  T3P   348       7.923   4.219  33.584  0.00  0.00           H  
HETATM 4916  H2  T3P   348       7.910   2.727  33.840  0.00  0.00           H  
HETATM 4917  O   T3P   349       9.840  -0.154 -20.465  0.00  0.00           O  
HETATM 4918  H1  T3P   349       9.366  -0.956 -20.243  0.00  0.00           H  
HETATM 4919  H2  T3P   349       9.593   0.026 -21.373  0.00  0.00           H  
HETATM 4920  O   T3P   350     -14.833  -7.376  50.234  0.00  0.00           O  
HETATM 4921  H1  T3P   350     -14.314  -7.165  51.010  0.00  0.00           H  
HETATM 4922  H2  T3P   350     -14.189  -7.654  49.583  0.00  0.00           H  
HETATM 4923  O   T3P   351      16.074 -13.064 -34.331  0.00  0.00           O  
HETATM 4924  H1  T3P   351      15.892 -13.170 -33.397  0.00  0.00           H  
HETATM 4925  H2  T3P   351      16.960 -13.408 -34.443  0.00  0.00           H  
HETATM 4926  O   T3P   352     -24.074 -13.380  -3.888  0.00  0.00           O  
HETATM 4927  H1  T3P   352     -24.914 -13.298  -3.436  0.00  0.00           H  
HETATM 4928  H2  T3P   352     -24.281 -13.217  -4.808  0.00  0.00           H  
HETATM 4929  O   T3P   353      -6.318  10.272  34.488  0.00  0.00           O  
HETATM 4930  H1  T3P   353      -7.254  10.322  34.682  0.00  0.00           H  
HETATM 4931  H2  T3P   353      -6.160  10.992  33.878  0.00  0.00           H  
HETATM 4932  O   T3P   354      12.216  16.337  -0.842  0.00  0.00           O  
HETATM 4933  H1  T3P   354      12.997  15.796  -0.952  0.00  0.00           H  
HETATM 4934  H2  T3P   354      11.618  16.039  -1.528  0.00  0.00           H  
HETATM 4935  O   T3P   355       5.991  16.916 -33.113  0.00  0.00           O  
HETATM 4936  H1  T3P   355       6.271  17.484 -33.831  0.00  0.00           H  
HETATM 4937  H2  T3P   355       5.805  16.075 -33.531  0.00  0.00           H  
HETATM 4938  O   T3P   356      13.383  40.952   5.864  0.00  0.00           O
[truncated: 3,325,249 more chars]
