# Supplementary material for: Chloride intracellular channel (CLIC) proteins function as fusogens
Source: Nat Commun. 2024 Mar 7;15:2085. doi: 10.1038/s41467-024-46301-z (PMC10920813; doi:10.1038/s41467-024-46301-z)
Supplement: Supplementary file 4 — Source Data [file 41467_2024_46301_MOESM4_ESM.zip › 41467_2024_46301_MOESM4_ESM_corrected file names/WT_last_frame_run_2.pdb]

HETATM    1 CL    CL     1      25.082 -20.362 -32.307  0.00  0.00          Cl1-
HETATM    2 CL    CL     1      19.253 -11.865  39.170  0.00  0.00          Cl1-
ATOM      3  N   GLY     1     -25.633   5.579  11.870  0.00  7.77           N1+
ATOM      4  CA  GLY     1     -26.811   4.813  11.413  0.00  7.77           C  
ATOM      5  C   GLY     1     -27.048   5.082   9.880  0.00  7.77           C  
ATOM      6  O   GLY     1     -27.682   6.052   9.543  0.00  7.77           O  
ATOM      7  HA2 GLY     1     -26.401   3.895  11.834  0.00  7.77           H  
ATOM      8  HA3 GLY     1     -27.680   5.142  11.983  0.00  7.77           H  
ATOM      9  H1  GLY     1     -24.770   5.320  11.414  0.00  7.77           H  
ATOM     10  H2  GLY     1     -25.632   6.589  11.857  0.00  7.77           H  
ATOM     11  H3  GLY     1     -25.368   5.431  12.833  0.00  7.77           H  
HETATM   12  K     K     1      -3.008  -6.046  21.101  0.00  0.00           K1+
HETATM   13  O   T3P     1     -14.696  23.853  -8.167  0.00  0.00           O  
HETATM   14  H1  T3P     1     -14.904  23.433  -7.333  0.00  0.00           H  
HETATM   15  H2  T3P     1     -14.559  24.774  -7.945  0.00  0.00           H  
ATOM     16  N   ALA     2     -26.459   4.355   8.969  0.00 41.56           N  
ATOM     17  CA  ALA     2     -26.679   4.360   7.501  0.00 41.56           C  
ATOM     18  C   ALA     2     -26.022   5.503   6.767  0.00 41.56           C  
ATOM     19  O   ALA     2     -25.113   5.259   6.013  0.00 41.56           O  
ATOM     20  CB  ALA     2     -28.160   4.091   7.197  0.00 41.56           C  
ATOM     21  H   ALA     2     -25.775   3.670   9.256  0.00 41.56           H  
ATOM     22  HA  ALA     2     -26.197   3.457   7.126  0.00 41.56           H  
ATOM     23  HB1 ALA     2     -28.505   3.138   7.597  0.00 41.56           H  
ATOM     24  HB2 ALA     2     -28.804   4.911   7.514  0.00 41.56           H  
ATOM     25  HB3 ALA     2     -28.409   3.911   6.151  0.00 41.56           H  
HETATM   26 CL    CL     2      -7.973  30.272  16.572  0.00  0.00          Cl1-
HETATM   27 CL    CL     2       7.128   4.335 -39.055  0.00  0.00          Cl1-
HETATM   28  K     K     2       4.046 -17.205  32.713  0.00  0.00           K1+
HETATM   29  O   T3P     2       2.882  31.151  28.246  0.00  0.00           O  
HETATM   30  H1  T3P     2       2.046  31.488  28.567  0.00  0.00           H  
HETATM   31  H2  T3P     2       2.968  31.520  27.367  0.00  0.00           H  
HETATM   32 CL    CL     3     -28.005 -34.943 -31.237  0.00  0.00          Cl1-
HETATM   33  K     K     3      28.557   4.885 -37.669  0.00  0.00           K1+
ATOM     34  N   MET     3     -26.585   6.722   6.954  0.00  6.83           N  
ATOM     35  CA  MET     3     -26.044   7.993   6.480  0.00  6.83           C  
ATOM     36  C   MET     3     -24.566   8.260   6.769  0.00  6.83           C  
ATOM     37  O   MET     3     -24.095   7.966   7.869  0.00  6.83           O  
ATOM     38  CB  MET     3     -26.916   9.099   7.255  0.00  6.83           C  
ATOM     39  CG  MET     3     -28.462   8.977   7.103  0.00  6.83           C  
ATOM     40  SD  MET     3     -29.020   9.770   5.614  0.00  6.83           S  
ATOM     41  CE  MET     3     -29.174   8.229   4.663  0.00  6.83           C  
ATOM     42  H   MET     3     -27.121   6.751   7.810  0.00  6.83           H  
ATOM     43  HA  MET     3     -26.235   8.044   5.408  0.00  6.83           H  
ATOM     44  HB2 MET     3     -26.683   9.081   8.319  0.00  6.83           H  
ATOM     45  HB3 MET     3     -26.626  10.119   7.000  0.00  6.83           H  
ATOM     46  HG2 MET     3     -28.751   7.962   7.376  0.00  6.83           H  
ATOM     47  HG3 MET     3     -28.852   9.564   7.935  0.00  6.83           H  
ATOM     48  HE1 MET     3     -30.097   7.675   4.833  0.00  6.83           H  
ATOM     49  HE2 MET     3     -29.342   8.530   3.629  0.00  6.83           H  
ATOM     50  HE3 MET     3     -28.389   7.473   4.630  0.00  6.83           H  
HETATM   51  O   T3P     3     -21.773  21.496 -10.111  0.00  0.00           O  
HETATM   52  H1  T3P     3     -21.380  22.268  -9.703  0.00  0.00           H  
HETATM   53  H2  T3P     3     -22.332  21.124  -9.429  0.00  0.00           H  
HETATM   54 CL    CL     4      30.656 -26.883 -36.149  0.00  0.00          Cl1-
ATOM     55  N   GLY     4     -23.953   9.091   5.923  0.00  0.00           N  
ATOM     56  CA  GLY     4     -22.508   9.356   5.954  0.00  0.00           C  
ATOM     57  C   GLY     4     -21.810   8.247   5.171  0.00  0.00           C  
ATOM     58  O   GLY     4     -22.492   7.479   4.464  0.00  0.00           O  
ATOM     59  H   GLY     4     -24.550   9.416   5.177  0.00  0.00           H  
ATOM     60  HA2 GLY     4     -22.420  10.353   5.520  0.00  0.00           H  
ATOM     61  HA3 GLY     4     -22.245   9.445   7.008  0.00  0.00           H  
HETATM   62  K     K     4      21.267   7.328 -44.760  0.00  0.00           K1+
HETATM   63  O   T3P     4      13.188  -9.563 -12.089  0.00  0.00           O  
HETATM   64  H1  T3P     4      12.499  -8.904 -12.003  0.00  0.00           H  
HETATM   65  H2  T3P     4      13.645  -9.328 -12.897  0.00  0.00           H  
HETATM   66 CL    CL     5     -35.838 -16.031   5.459  0.00  0.00          Cl1-
ATOM     67  N   ILE     5     -20.487   8.173   5.294  0.00  0.00           N  
ATOM     68  CA  ILE     5     -19.672   7.119   4.763  0.00  0.00           C  
ATOM     69  C   ILE     5     -19.470   6.009   5.836  0.00  0.00           C  
ATOM     70  O   ILE     5     -19.229   6.374   6.973  0.00  0.00           O  
ATOM     71  CB  ILE     5     -18.184   7.639   4.393  0.00  0.00           C  
ATOM     72  CG1 ILE     5     -18.169   8.724   3.345  0.00  0.00           C  
ATOM     73  CG2 ILE     5     -17.097   6.561   4.021  0.00  0.00           C  
ATOM     74  CD1 ILE     5     -16.887   9.558   3.106  0.00  0.00           C  
ATOM     75  H   ILE     5     -19.941   8.726   5.939  0.00  0.00           H  
ATOM     76  HA  ILE     5     -20.067   6.793   3.801  0.00  0.00           H  
ATOM     77  HB  ILE     5     -17.844   8.093   5.323  0.00  0.00           H  
ATOM     78 HG12 ILE     5     -18.382   8.240   2.391  0.00  0.00           H  
ATOM     79 HG13 ILE     5     -19.101   9.243   3.570  0.00  0.00           H  
ATOM     80 HG21 ILE     5     -16.934   5.990   4.934  0.00  0.00           H  
ATOM     81 HG22 ILE     5     -17.503   5.896   3.258  0.00  0.00           H  
ATOM     82 HG23 ILE     5     -16.158   7.011   3.698  0.00  0.00           H  
ATOM     83 HD11 ILE     5     -16.754   9.867   2.069  0.00  0.00           H  
ATOM     84 HD12 ILE     5     -16.806  10.491   3.664  0.00  0.00           H  
ATOM     85 HD13 ILE     5     -15.969   9.001   3.291  0.00  0.00           H  
HETATM   86  K     K     5       2.884   3.074 -21.943  0.00  0.00           K1+
HETATM   87  O   T3P     5      -1.420 -19.437  16.487  0.00  0.00           O  
HETATM   88  H1  T3P     5      -2.046 -18.832  16.886  0.00  0.00           H  
HETATM   89  H2  T3P     5      -1.357 -20.161  17.110  0.00  0.00           H  
HETATM   90 CL    CL     6      23.423  22.732  30.427  0.00  0.00          Cl1-
ATOM     91  N   GLU     6     -19.611   4.706   5.514  0.00  0.00           N  
ATOM     92  CA  GLU     6     -19.226   3.634   6.327  0.00  0.00           C  
ATOM     93  C   GLU     6     -18.288   2.687   5.604  0.00  0.00           C  
ATOM     94  O   GLU     6     -18.365   2.555   4.408  0.00  0.00           O  
ATOM     95  CB  GLU     6     -20.431   2.894   6.913  0.00  0.00           C  
ATOM     96  CG  GLU     6     -19.980   2.243   8.290  0.00  0.00           C  
ATOM     97  CD  GLU     6     -20.996   1.865   9.345  0.00  0.00           C  
ATOM     98  OE1 GLU     6     -20.547   1.332  10.373  0.00  0.00           O  
ATOM     99  OE2 GLU     6     -22.229   2.005   9.243  0.00  0.00           O1-
ATOM    100  H   GLU     6     -20.017   4.400   4.641  0.00  0.00           H  
ATOM    101  HA  GLU     6     -18.590   4.145   7.050  0.00  0.00           H  
ATOM    102  HB2 GLU     6     -21.236   3.608   7.086  0.00  0.00           H  
ATOM    103  HB3 GLU     6     -20.878   2.104   6.310  0.00  0.00           H  
ATOM    104  HG2 GLU     6     -19.415   1.326   8.117  0.00  0.00           H  
ATOM    105  HG3 GLU     6     -19.334   2.910   8.861  0.00  0.00           H  
HETATM  106  K     K     6      23.142 -17.679  35.593  0.00  0.00           K1+
HETATM  107  O   T3P     6      17.376  -9.021  43.772  0.00  0.00           O  
HETATM  108  H1  T3P     6      16.900  -9.665  43.246  0.00  0.00           H  
HETATM  109  H2  T3P     6      18.239  -9.412  43.906  0.00  0.00           H  
HETATM  110 CL    CL     7      19.407 -15.161  14.482  0.00  0.00          Cl1-
HETATM  111  K     K     7      27.102   5.171  -4.035  0.00  0.00           K1+
ATOM    112  N   LEU     7     -17.278   2.095   6.257  0.00  0.00           N  
ATOM    113  CA  LEU     7     -16.397   1.096   5.608  0.00  0.00           C  
ATOM    114  C   LEU     7     -16.602  -0.297   6.331  0.00  0.00           C  
ATOM    115  O   LEU     7     -16.616  -0.209   7.528  0.00  0.00           O  
ATOM    116  CB  LEU     7     -14.896   1.519   5.708  0.00  0.00           C  
ATOM    117  CG  LEU     7     -14.452   2.922   5.232  0.00  0.00           C  
ATOM    118  CD1 LEU     7     -12.994   3.172   5.557  0.00  0.00           C  
ATOM    119  CD2 LEU     7     -14.857   3.209   3.769  0.00  0.00           C  
ATOM    120  H   LEU     7     -17.055   2.346   7.210  0.00  0.00           H  
ATOM    121  HA  LEU     7     -16.483   1.026   4.524  0.00  0.00           H  
ATOM    122  HB2 LEU     7     -14.606   1.477   6.758  0.00  0.00           H  
ATOM    123  HB3 LEU     7     -14.292   0.815   5.135  0.00  0.00           H  
ATOM    124  HG  LEU     7     -14.929   3.634   5.906  0.00  0.00           H  
ATOM    125 HD11 LEU     7     -12.790   2.458   6.355  0.00  0.00           H  
ATOM    126 HD12 LEU     7     -12.463   2.826   4.670  0.00  0.00           H  
ATOM    127 HD13 LEU     7     -12.754   4.154   5.965  0.00  0.00           H  
ATOM    128 HD21 LEU     7     -14.022   3.597   3.187  0.00  0.00           H  
ATOM    129 HD22 LEU     7     -15.163   2.254   3.341  0.00  0.00           H  
ATOM    130 HD23 LEU     7     -15.615   3.972   3.947  0.00  0.00           H  
HETATM  131  O   T3P     7      13.370  -9.890 -20.693  0.00  0.00           O  
HETATM  132  H1  T3P     7      13.299  -9.078 -21.194  0.00  0.00           H  
HETATM  133  H2  T3P     7      12.464 -10.147 -20.522  0.00  0.00           H  
HETATM  134 CL    CL     8       4.282  18.625 -36.205  0.00  0.00          Cl1-
HETATM  135  K     K     8     -35.500  -3.516   9.911  0.00  0.00           K1+
ATOM    136  N   PHE     8     -16.788  -1.420   5.626  0.00  0.00           N  
ATOM    137  CA  PHE     8     -16.829  -2.800   6.251  0.00  0.00           C  
ATOM    138  C   PHE     8     -15.535  -3.541   5.930  0.00  0.00           C  
ATOM    139  O   PHE     8     -15.461  -4.125   4.885  0.00  0.00           O  
ATOM    140  CB  PHE     8     -18.130  -3.519   5.728  0.00  0.00           C  
ATOM    141  CG  PHE     8     -19.477  -3.281   6.467  0.00  0.00           C  
ATOM    142  CD1 PHE     8     -20.315  -4.334   6.912  0.00  0.00           C  
ATOM    143  CD2 PHE     8     -20.017  -1.952   6.425  0.00  0.00           C  
ATOM    144  CE1 PHE     8     -21.586  -4.060   7.324  0.00  0.00           C  
ATOM    145  CE2 PHE     8     -21.330  -1.739   6.975  0.00  0.00           C  
ATOM    146  CZ  PHE     8     -22.132  -2.810   7.357  0.00  0.00           C  
ATOM    147  H   PHE     8     -16.876  -1.365   4.622  0.00  0.00           H  
ATOM    148  HA  PHE     8     -16.928  -2.813   7.336  0.00  0.00           H  
ATOM    149  HB2 PHE     8     -18.244  -3.379   4.653  0.00  0.00           H  
ATOM    150  HB3 PHE     8     -18.057  -4.595   5.884  0.00  0.00           H  
ATOM    151  HD1 PHE     8     -19.962  -5.353   6.860  0.00  0.00           H  
ATOM    152  HD2 PHE     8     -19.345  -1.216   6.008  0.00  0.00           H  
ATOM    153  HE1 PHE     8     -22.249  -4.868   7.596  0.00  0.00           H  
ATOM    154  HE2 PHE     8     -21.679  -0.719   6.908  0.00  0.00           H  
ATOM    155  HZ  PHE     8     -23.145  -2.751   7.727  0.00  0.00           H  
HETATM  156  O   T3P     8     -38.148  31.774  18.714  0.00  0.00           O  
HETATM  157  H1  T3P     8     -38.415  31.151  18.039  0.00  0.00           H  
HETATM  158  H2  T3P     8     -37.267  32.046  18.456  0.00  0.00           H  
HETATM  159 CL    CL     9      14.903  -2.780 -18.399  0.00  0.00          Cl1-
HETATM  160  K     K     9      -9.209  12.053  24.208  0.00  0.00           K1+
HETATM  161  O   T3P     9      10.097  -4.468  37.995  0.00  0.00           O  
HETATM  162  H1  T3P     9      10.781  -3.801  38.057  0.00  0.00           H  
HETATM  163  H2  T3P     9       9.444  -4.203  38.643  0.00  0.00           H  
ATOM    164  N   VAL     9     -14.495  -3.546   6.821  0.00  0.00           N  
ATOM    165  CA  VAL     9     -13.209  -4.046   6.549  0.00  0.00           C  
ATOM    166  C   VAL     9     -12.975  -5.407   7.131  0.00  0.00           C  
ATOM    167  O   VAL     9     -13.912  -5.972   7.674  0.00  0.00           O  
ATOM    168  CB  VAL     9     -12.242  -3.113   7.185  0.00  0.00           C  
ATOM    169  CG1 VAL     9     -12.432  -1.689   6.677  0.00  0.00           C  
ATOM    170  CG2 VAL     9     -12.142  -3.171   8.740  0.00  0.00           C  
ATOM    171  H   VAL     9     -14.697  -3.119   7.714  0.00  0.00           H  
ATOM    172  HA  VAL     9     -12.890  -3.871   5.521  0.00  0.00           H  
ATOM    173  HB  VAL     9     -11.234  -3.329   6.830  0.00  0.00           H  
ATOM    174 HG11 VAL     9     -11.680  -1.001   7.064  0.00  0.00           H  
ATOM    175 HG12 VAL     9     -12.350  -1.697   5.590  0.00  0.00           H  
ATOM    176 HG13 VAL     9     -13.427  -1.290   6.873  0.00  0.00           H  
ATOM    177 HG21 VAL     9     -13.063  -2.781   9.174  0.00  0.00           H  
ATOM    178 HG22 VAL     9     -12.027  -4.208   9.056  0.00  0.00           H  
ATOM    179 HG23 VAL     9     -11.348  -2.590   9.209  0.00  0.00           H  
HETATM  180 CL    CL    10      28.405  -8.108  10.890  0.00  0.00          Cl1-
HETATM  181  K     K    10     -19.488 -20.812  32.175  0.00  0.00           K1+
ATOM    182  N   LYS    10     -11.861  -5.988   6.722  0.00  0.00           N  
ATOM    183  CA  LYS    10     -11.481  -7.290   7.141  0.00  0.00           C  
ATOM    184  C   LYS    10     -10.892  -7.297   8.557  0.00  0.00           C  
ATOM    185  O   LYS    10     -10.165  -6.372   8.922  0.00  0.00           O  
ATOM    186  CB  LYS    10     -10.436  -7.818   6.154  0.00  0.00           C  
ATOM    187  CG  LYS    10     -10.873  -8.085   4.690  0.00  0.00           C  
ATOM    188  CD  LYS    10      -9.657  -8.587   3.798  0.00  0.00           C  
ATOM    189  CE  LYS    10      -8.657  -9.562   4.498  0.00  0.00           C  
ATOM    190  NZ  LYS    10      -7.531 -10.097   3.610  0.00  0.00           N1+
ATOM    191  H   LYS    10     -11.140  -5.506   6.205  0.00  0.00           H  
ATOM    192  HA  LYS    10     -12.347  -7.951   7.100  0.00  0.00           H  
ATOM    193  HB2 LYS    10      -9.695  -7.022   6.226  0.00  0.00           H  
ATOM    194  HB3 LYS    10      -9.966  -8.738   6.501  0.00  0.00           H  
ATOM    195  HG2 LYS    10     -11.599  -8.896   4.640  0.00  0.00           H  
ATOM    196  HG3 LYS    10     -11.322  -7.176   4.290  0.00  0.00           H  
ATOM    197  HD2 LYS    10      -9.972  -9.122   2.902  0.00  0.00           H  
ATOM    198  HD3 LYS    10      -9.150  -7.657   3.540  0.00  0.00           H  
ATOM    199  HE2 LYS    10      -8.178  -9.033   5.322  0.00  0.00           H  
ATOM    200  HE3 LYS    10      -9.130 -10.442   4.932  0.00  0.00           H  
ATOM    201  HZ1 LYS    10      -6.718  -9.572   3.898  0.00  0.00           H  
ATOM    202  HZ2 LYS    10      -7.350 -11.084   3.727  0.00  0.00           H  
ATOM    203  HZ3 LYS    10      -7.625  -9.975   2.612  0.00  0.00           H  
HETATM  204  O   T3P    10      25.747   2.764 -34.865  0.00  0.00           O  
HETATM  205  H1  T3P    10      25.161   3.191 -35.491  0.00  0.00           H  
HETATM  206  H2  T3P    10      25.190   2.560 -34.114  0.00  0.00           H  
ATOM    207  N   ALA    11     -11.226  -8.381   9.248  0.00  4.87           N  
ATOM    208  CA  ALA    11     -10.740  -8.788  10.562  0.00  4.87           C  
ATOM    209  C   ALA    11      -9.209  -8.718  10.656  0.00  4.87           C  
ATOM    210  O   ALA    11      -8.491  -9.083   9.722  0.00  4.87           O  
ATOM    211  CB  ALA    11     -11.426 -10.127  11.071  0.00  4.87           C  
ATOM    212  H   ALA    11     -11.975  -8.925   8.845  0.00  4.87           H  
ATOM    213  HA  ALA    11     -11.023  -8.050  11.311  0.00  4.87           H  
ATOM    214  HB1 ALA    11     -10.877 -10.470  11.948  0.00  4.87           H  
ATOM    215  HB2 ALA    11     -12.469 -10.012  11.368  0.00  4.87           H  
ATOM    216  HB3 ALA    11     -11.317 -11.016  10.449  0.00  4.87           H  
HETATM  217 CL    CL    11      30.007  11.375  -9.105  0.00  0.00          Cl1-
HETATM  218  K     K    11      37.116   9.348  19.383  0.00  0.00           K1+
HETATM  219  O   T3P    11      -4.225  -6.443 -12.169  0.00  0.00           O  
HETATM  220  H1  T3P    11      -4.780  -7.031 -11.656  0.00  0.00           H  
HETATM  221  H2  T3P    11      -3.354  -6.837 -12.125  0.00  0.00           H  
HETATM  222 CL    CL    12     -40.567  32.102  32.699  0.00  0.00          Cl1-
ATOM    223  N   GLY    12      -8.671  -8.295  11.833  0.00  0.00           N  
ATOM    224  CA  GLY    12      -7.272  -8.379  12.154  0.00  0.00           C  
ATOM    225  C   GLY    12      -6.920  -9.791  12.651  0.00  0.00           C  
ATOM    226  O   GLY    12      -7.772 -10.721  12.676  0.00  0.00           O  
ATOM    227  H   GLY    12      -9.267  -8.062  12.615  0.00  0.00           H  
ATOM    228  HA2 GLY    12      -6.680  -8.079  11.289  0.00  0.00           H  
ATOM    229  HA3 GLY    12      -7.286  -7.561  12.874  0.00  0.00           H  
HETATM  230  K     K    12      10.110   9.899  32.892  0.00  0.00           K1+
HETATM  231  O   T3P    12     -35.446  -5.619 -38.487  0.00  0.00           O  
HETATM  232  H1  T3P    12     -35.197  -4.750 -38.169  0.00  0.00           H  
HETATM  233  H2  T3P    12     -35.851  -6.044 -37.732  0.00  0.00           H  
HETATM  234 CL    CL    13      13.377  21.088   1.667  0.00  0.00          Cl1-
ATOM    235  N   ILE    13      -5.749  -9.879  13.164  0.00  0.00           N  
ATOM    236  CA  ILE    13      -5.148 -11.120  13.706  0.00  0.00           C  
ATOM    237  C   ILE    13      -5.820 -11.560  15.069  0.00  0.00           C  
ATOM    238  O   ILE    13      -5.543 -12.664  15.543  0.00  0.00           O  
ATOM    239  CB  ILE    13      -3.636 -10.966  14.020  0.00  0.00           C  
ATOM    240  CG1 ILE    13      -3.265 -10.033  15.228  0.00  0.00           C  
ATOM    241  CG2 ILE    13      -2.864 -10.534  12.743  0.00  0.00           C  
ATOM    242  CD1 ILE    13      -2.406 -10.623  16.339  0.00  0.00           C  
ATOM    243  H   ILE    13      -5.130  -9.082  13.139  0.00  0.00           H  
ATOM    244  HA  ILE    13      -5.400 -11.913  13.002  0.00  0.00           H  
ATOM    245  HB  ILE    13      -3.313 -11.970  14.294  0.00  0.00           H  
ATOM    246 HG12 ILE    13      -2.764  -9.093  14.997  0.00  0.00           H  
ATOM    247 HG13 ILE    13      -4.141  -9.585  15.696  0.00  0.00           H  
ATOM    248 HG21 ILE    13      -3.182  -9.535  12.446  0.00  0.00           H  
ATOM    249 HG22 ILE    13      -1.807 -10.321  12.903  0.00  0.00           H  
ATOM    250 HG23 ILE    13      -3.108 -11.109  11.849  0.00  0.00           H  
ATOM    251 HD11 ILE    13      -2.505 -11.694  16.514  0.00  0.00           H  
ATOM    252 HD12 ILE    13      -1.363 -10.338  16.198  0.00  0.00           H  
ATOM    253 HD13 ILE    13      -2.635 -10.186  17.311  0.00  0.00           H  
HETATM  254  K     K    13     -35.723  10.085  -1.262  0.00  0.00           K1+
HETATM  255  O   T3P    13      -4.071   7.121 -33.747  0.00  0.00           O  
HETATM  256  H1  T3P    13      -4.819   7.564 -33.348  0.00  0.00           H  
HETATM  257  H2  T3P    13      -3.312   7.636 -33.473  0.00  0.00           H  
ATOM    258  N   ASP    14      -6.546 -10.719  15.746  0.00  0.00           N  
ATOM    259  CA  ASP    14      -7.395 -11.030  16.881  0.00  0.00           C  
ATOM    260  C   ASP    14      -8.771 -11.405  16.541  0.00  0.00           C  
ATOM    261  O   ASP    14      -9.252 -12.307  17.209  0.00  0.00           O  
ATOM    262  CB  ASP    14      -7.399  -9.945  17.963  0.00  0.00           C  
ATOM    263  CG  ASP    14      -7.532  -8.423  17.526  0.00  0.00           C  
ATOM    264  OD1 ASP    14      -7.935  -8.143  16.374  0.00  0.00           O  
ATOM    265  OD2 ASP    14      -7.296  -7.527  18.432  0.00  0.00           O1-
ATOM    266  H   ASP    14      -6.555  -9.747  15.469  0.00  0.00           H  
ATOM    267  HA  ASP    14      -6.956 -11.902  17.366  0.00  0.00           H  
ATOM    268  HB2 ASP    14      -8.196 -10.063  18.697  0.00  0.00           H  
ATOM    269  HB3 ASP    14      -6.463  -9.932  18.522  0.00  0.00           H  
HETATM  270 CL    CL    14      15.333  37.376  31.924  0.00  0.00          Cl1-
HETATM  271  K     K    14      -8.205 -18.628  21.678  0.00  0.00           K1+
HETATM  272  O   T3P    14     -21.941 -18.814  32.941  0.00  0.00           O  
HETATM  273  H1  T3P    14     -22.722 -19.348  33.087  0.00  0.00           H  
HETATM  274  H2  T3P    14     -22.179 -17.947  33.268  0.00  0.00           H  
HETATM  275 CL    CL    15      33.853 -16.547 -29.843  0.00  0.00          Cl1-
ATOM    276  N   GLY    15      -9.394 -10.602  15.700  0.00  0.00           N  
ATOM    277  CA  GLY    15     -10.824 -10.522  15.577  0.00  0.00           C  
ATOM    278  C   GLY    15     -11.465  -9.558  16.597  0.00  0.00           C  
ATOM    279  O   GLY    15     -12.643  -9.296  16.387  0.00  0.00           O  
ATOM    280  H   GLY    15      -8.877  -9.812  15.341  0.00  0.00           H  
ATOM    281  HA2 GLY    15     -11.062 -10.238  14.553  0.00  0.00           H  
ATOM    282  HA3 GLY    15     -11.224 -11.536  15.606  0.00  0.00           H  
HETATM  283  K     K    15     -10.166  23.581  11.385  0.00  0.00           K1+
HETATM  284  O   T3P    15      33.172  15.846   5.665  0.00  0.00           O  
HETATM  285  H1  T3P    15      33.831  16.532   5.560  0.00  0.00           H  
HETATM  286  H2  T3P    15      32.716  16.072   6.475  0.00  0.00           H  
HETATM  287 CL    CL    16      33.035  -6.973 -24.145  0.00  0.00          Cl1-
ATOM    288  N   GLU    16     -10.810  -8.994  17.656  0.00  0.00           N  
ATOM    289  CA  GLU    16     -11.340  -8.267  18.791  0.00  0.00           C  
ATOM    290  C   GLU    16     -11.184  -6.773  18.713  0.00  0.00           C  
ATOM    291  O   GLU    16     -12.096  -6.083  19.224  0.00  0.00           O  
ATOM    292  CB  GLU    16     -10.765  -8.725  20.168  0.00  0.00           C  
ATOM    293  CG  GLU    16     -10.818 -10.183  20.297  0.00  0.00           C  
ATOM    294  CD  GLU    16     -10.377 -10.671  21.653  0.00  0.00           C  
ATOM    295  OE1 GLU    16     -10.929 -11.742  22.008  0.00  0.00           O  
ATOM    296  OE2 GLU    16      -9.466 -10.146  22.255  0.00  0.00           O1-
ATOM    297  H   GLU    16      -9.849  -9.265  17.808  0.00  0.00           H  
ATOM    298  HA  GLU    16     -12.396  -8.510  18.908  0.00  0.00           H  
ATOM    299  HB2 GLU    16      -9.723  -8.405  20.180  0.00  0.00           H  
ATOM    300  HB3 GLU    16     -11.302  -8.229  20.977  0.00  0.00           H  
ATOM    301  HG2 GLU    16     -11.776 -10.560  19.938  0.00  0.00           H  
ATOM    302  HG3 GLU    16     -10.045 -10.677  19.709  0.00  0.00           H  
HETATM  303  K     K    16     -33.156  -3.492  37.500  0.00  0.00           K1+
HETATM  304  O   T3P    16     -18.115 -31.580 -14.785  0.00  0.00           O  
HETATM  305  H1  T3P    16     -18.740 -32.015 -15.365  0.00  0.00           H  
HETATM  306  H2  T3P    16     -18.282 -30.646 -14.911  0.00  0.00           H  
HETATM  307 CL    CL    17      -3.427 -14.324 -23.365  0.00  0.00          Cl1-
HETATM  308  K     K    17      15.235  -0.072 -36.039  0.00  0.00           K1+
ATOM    309  N   SER    17     -10.133  -6.309  18.065  0.00  0.00           N  
ATOM    310  CA  SER    17      -9.916  -4.882  17.876  0.00  0.00           C  
ATOM    311  C   SER    17     -10.217  -4.545  16.325  0.00  0.00           C  
ATOM    312  O   SER    17     -10.685  -5.435  15.584  0.00  0.00           O  
ATOM    313  CB  SER    17      -8.441  -4.576  18.229  0.00  0.00           C  
ATOM    314  OG  SER    17      -8.075  -3.232  18.019  0.00  0.00           O  
ATOM    315  H   SER    17      -9.455  -6.971  17.714  0.00  0.00           H  
ATOM    316  HA  SER    17     -10.429  -4.250  18.602  0.00  0.00           H  
ATOM    317  HB2 SER    17      -8.437  -4.789  19.298  0.00  0.00           H  
ATOM    318  HB3 SER    17      -7.704  -5.253  17.798  0.00  0.00           H  
ATOM    319  HG  SER    17      -7.327  -3.207  17.417  0.00  0.00           H  
HETATM  320  O   T3P    17      -7.615  -6.769 -10.129  0.00  0.00           O  
HETATM  321  H1  T3P    17      -7.440  -7.191 -10.970  0.00  0.00           H  
HETATM  322  H2  T3P    17      -8.050  -5.948 -10.358  0.00  0.00           H  
HETATM  323 CL    CL    18      31.829 -23.006 -29.199  0.00  0.00          Cl1-
ATOM    324  N   ILE    18      -9.922  -3.307  15.897  0.00  0.00           N  
ATOM    325  CA  ILE    18     -10.033  -2.919  14.477  0.00  0.00           C  
ATOM    326  C   ILE    18      -9.038  -3.623  13.540  0.00  0.00           C  
ATOM    327  O   ILE    18      -7.828  -3.637  13.738  0.00  0.00           O  
ATOM    328  CB  ILE    18      -9.796  -1.394  14.371  0.00  0.00           C  
ATOM    329  CG1 ILE    18      -9.794  -0.866  13.008  0.00  0.00           C  
ATOM    330  CG2 ILE    18      -8.559  -0.875  15.122  0.00  0.00           C  
ATOM    331  CD1 ILE    18      -9.984   0.641  12.773  0.00  0.00           C  
ATOM    332  H   ILE    18      -9.619  -2.686  16.633  0.00  0.00           H  
ATOM    333  HA  ILE    18     -11.027  -3.259  14.187  0.00  0.00           H  
ATOM    334  HB  ILE    18     -10.565  -0.926  14.986  0.00  0.00           H  
ATOM    335 HG12 ILE    18      -8.879  -1.183  12.509  0.00  0.00           H  
ATOM    336 HG13 ILE    18     -10.574  -1.294  12.378  0.00  0.00           H  
ATOM    337 HG21 ILE    18      -8.433  -1.211  16.152  0.00  0.00           H  
ATOM    338 HG22 ILE    18      -7.624  -1.133  14.625  0.00  0.00           H  
ATOM    339 HG23 ILE    18      -8.547   0.214  15.164  0.00  0.00           H  
ATOM    340 HD11 ILE    18      -9.748   1.012  11.776  0.00  0.00           H  
ATOM    341 HD12 ILE    18     -11.058   0.797  12.867  0.00  0.00           H  
ATOM    342 HD13 ILE    18      -9.645   1.273  13.594  0.00  0.00           H  
HETATM  343  K     K    18     -32.101  -8.045  -9.610  0.00  0.00           K1+
HETATM  344  O   T3P    18      32.440 -14.739   0.405  0.00  0.00           O  
HETATM  345  H1  T3P    18      33.344 -14.781   0.717  0.00  0.00           H  
HETATM  346  H2  T3P    18      32.515 -14.506  -0.520  0.00  0.00           H  
HETATM  347 CL    CL    19      31.722  31.623   9.871  0.00  0.00          Cl1-
ATOM    348  N   GLY    19      -9.565  -4.199  12.451  0.00  0.00           N  
ATOM    349  CA  GLY    19      -8.649  -4.895  11.533  0.00  0.00           C  
ATOM    350  C   GLY    19      -8.157  -3.980  10.401  0.00  0.00           C  
ATOM    351  O   GLY    19      -9.011  -3.471   9.714  0.00  0.00           O  
ATOM    352  H   GLY    19     -10.522  -3.984  12.212  0.00  0.00           H  
ATOM    353  HA2 GLY    19      -7.894  -5.408  12.129  0.00  0.00           H  
ATOM    354  HA3 GLY    19      -9.201  -5.760  11.164  0.00  0.00           H  
HETATM  355  K     K    19     -38.460 -14.437  -0.806  0.00  0.00           K1+
HETATM  356  O   T3P    19       8.707 -26.124  -0.663  0.00  0.00           O  
HETATM  357  H1  T3P    19       8.324 -26.065  -1.539  0.00  0.00           H  
HETATM  358  H2  T3P    19       8.655 -27.054  -0.441  0.00  0.00           H  
ATOM    359  N   ASN    20      -6.867  -3.987  10.209  0.00  0.00           N  
ATOM    360  CA  ASN    20      -6.217  -3.237   9.165  0.00  0.00           C  
ATOM    361  C   ASN    20      -5.680  -4.268   8.128  0.00  0.00           C  
ATOM    362  O   ASN    20      -5.363  -5.369   8.475  0.00  0.00           O  
ATOM    363  CB  ASN    20      -5.104  -2.319   9.713  0.00  0.00           C  
ATOM    364  CG  ASN    20      -5.486  -1.091  10.441  0.00  0.00           C  
ATOM    365  ND2 ASN    20      -5.163  -0.939  11.712  0.00  0.00           N  
ATOM    366  OD1 ASN    20      -5.872  -0.096   9.792  0.00  0.00           O  
ATOM    367  H   ASN    20      -6.369  -4.523  10.905  0.00  0.00           H  
ATOM    368  HA  ASN    20      -6.868  -2.558   8.614  0.00  0.00           H  
ATOM    369  HB2 ASN    20      -4.470  -2.893  10.389  0.00  0.00           H  
ATOM    370  HB3 ASN    20      -4.546  -2.045   8.817  0.00  0.00           H  
ATOM    371 HD21 ASN    20      -4.980  -1.740  12.299  0.00  0.00           H  
ATOM    372 HD22 ASN    20      -5.256  -0.058  12.197  0.00  0.00           H  
HETATM  373 CL    CL    20      26.782  27.447  23.919  0.00  0.00          Cl1-
HETATM  374  K     K    20      32.178  -1.564  43.365  0.00  0.00           K1+
HETATM  375  O   T3P    20     -37.177   3.292 -15.816  0.00  0.00           O  
HETATM  376  H1  T3P    20     -37.632   3.997 -16.276  0.00  0.00           H  
HETATM  377  H2  T3P    20     -37.854   2.636 -15.651  0.00  0.00           H  
HETATM  378 CL    CL    21      -8.067  13.975  17.794  0.00  0.00          Cl1-
ATOM    379  N   CYS    21      -5.466  -3.853   6.873  0.00  0.00           N  
ATOM    380  CA  CYS    21      -4.755  -4.596   5.749  0.00  0.00           C  
ATOM    381  C   CYS    21      -4.641  -3.528   4.580  0.00  0.00           C  
ATOM    382  O   CYS    21      -5.366  -2.474   4.679  0.00  0.00           O  
ATOM    383  CB  CYS    21      -5.589  -5.859   5.381  0.00  0.00           C  
ATOM    384  SG  CYS    21      -7.122  -5.633   4.275  0.00  0.00           S  
ATOM    385  H   CYS    21      -5.696  -2.912   6.587  0.00  0.00           H  
ATOM    386  HA  CYS    21      -3.797  -4.968   6.113  0.00  0.00           H  
ATOM    387  HB2 CYS    21      -4.956  -6.510   4.778  0.00  0.00           H  
ATOM    388  HB3 CYS    21      -5.964  -6.482   6.193  0.00  0.00           H  
ATOM    389  HG  CYS    21      -8.069  -5.508   5.208  0.00  0.00           H  
HETATM  390  K     K    21       4.823  -7.397  38.653  0.00  0.00           K1+
HETATM  391  O   T3P    21       3.947  28.458  33.020  0.00  0.00           O  
HETATM  392  H1  T3P    21       3.680  29.098  32.360  0.00  0.00           H  
HETATM  393  H2  T3P    21       4.595  28.920  33.553  0.00  0.00           H  
HETATM  394 CL    CL    22       7.971 -24.432  -3.585  0.00  0.00          Cl1-
HETATM  395  K     K    22     -13.818  -0.914 -38.846  0.00  0.00           K1+
ATOM    396  N   PRO    22      -3.759  -3.644   3.547  0.00  0.00           N  
ATOM    397  CA  PRO    22      -3.430  -2.565   2.496  0.00  0.00           C  
ATOM    398  C   PRO    22      -4.684  -2.131   1.768  0.00  0.00           C  
ATOM    399  O   PRO    22      -4.671  -0.966   1.315  0.00  0.00           O  
ATOM    400  CB  PRO    22      -2.436  -3.259   1.541  0.00  0.00           C  
ATOM    401  CG  PRO    22      -1.751  -4.366   2.338  0.00  0.00           C  
ATOM    402  CD  PRO    22      -2.838  -4.763   3.354  0.00  0.00           C  
ATOM    403  HA  PRO    22      -2.925  -1.750   3.015  0.00  0.00           H  
ATOM    404  HB2 PRO    22      -3.061  -3.671   0.749  0.00  0.00           H  
ATOM    405  HB3 PRO    22      -1.793  -2.607   0.950  0.00  0.00           H  
ATOM    406  HG2 PRO    22      -1.364  -5.179   1.723  0.00  0.00           H  
ATOM    407  HG3 PRO    22      -0.906  -3.887   2.832  0.00  0.00           H  
ATOM    408  HD2 PRO    22      -3.321  -5.668   2.985  0.00  0.00           H  
ATOM    409  HD3 PRO    22      -2.455  -5.084   4.323  0.00  0.00           H  
HETATM  410  O   T3P    22      -7.682  26.526  12.299  0.00  0.00           O  
HETATM  411  H1  T3P    22      -8.181  26.803  11.531  0.00  0.00           H  
HETATM  412  H2  T3P    22      -7.203  27.309  12.570  0.00  0.00           H  
HETATM  413 CL    CL    23      31.475  26.065  24.380  0.00  0.00          Cl1-
HETATM  414  K     K    23      25.219  21.042 -23.109  0.00  0.00           K1+
ATOM    415  N   PHE    23      -5.658  -3.073   1.653  0.00  0.00           N  
ATOM    416  CA  PHE    23      -6.931  -2.867   0.876  0.00  0.00           C  
ATOM    417  C   PHE    23      -7.860  -1.917   1.671  0.00  0.00           C  
ATOM    418  O   PHE    23      -8.620  -1.164   1.125  0.00  0.00           O  
ATOM    419  CB  PHE    23      -7.600  -4.200   0.695  0.00  0.00           C  
ATOM    420  CG  PHE    23      -6.781  -5.109  -0.198  0.00  0.00           C  
ATOM    421  CD1 PHE    23      -6.855  -5.014  -1.582  0.00  0.00           C  
ATOM    422  CD2 PHE    23      -5.899  -5.995   0.411  0.00  0.00           C  
ATOM    423  CE1 PHE    23      -6.054  -5.823  -2.384  0.00  0.00           C  
ATOM    424  CE2 PHE    23      -5.054  -6.690  -0.410  0.00  0.00           C  
ATOM    425  CZ  PHE    23      -5.110  -6.658  -1.830  0.00  0.00           C  
ATOM    426  H   PHE    23      -5.461  -3.938   2.136  0.00  0.00           H  
ATOM    427  HA  PHE    23      -6.727  -2.363  -0.069  0.00  0.00           H  
ATOM    428  HB2 PHE    23      -7.876  -4.662   1.643  0.00  0.00           H  
ATOM    429  HB3 PHE    23      -8.549  -4.004   0.196  0.00  0.00           H  
ATOM    430  HD1 PHE    23      -7.527  -4.340  -2.093  0.00  0.00           H  
ATOM    431  HD2 PHE    23      -5.866  -6.105   1.485  0.00  0.00           H  
ATOM    432  HE1 PHE    23      -6.043  -5.664  -3.453  0.00  0.00           H  
ATOM    433  HE2 PHE    23      -4.399  -7.484  -0.082  0.00  0.00           H  
ATOM    434  HZ  PHE    23      -4.431  -7.257  -2.419  0.00  0.00           H  
HETATM  435  O   T3P    23     -23.444  -2.351 -12.132  0.00  0.00           O  
HETATM  436  H1  T3P    23     -22.894  -2.389 -11.350  0.00  0.00           H  
HETATM  437  H2  T3P    23     -24.051  -1.630 -11.964  0.00  0.00           H  
HETATM  438 CL    CL    24      -2.657  27.341  26.499  0.00  0.00          Cl1-
HETATM  439  K     K    24      20.283  27.082  -4.158  0.00  0.00           K1+
ATOM    440  N   SER    24      -7.708  -1.874   3.043  0.00  0.00           N  
ATOM    441  CA  SER    24      -8.551  -1.018   3.896  0.00  0.00           C  
ATOM    442  C   SER    24      -7.858   0.338   4.106  0.00  0.00           C  
ATOM    443  O   SER    24      -8.526   1.373   4.181  0.00  0.00           O  
ATOM    444  CB  SER    24      -8.761  -1.795   5.213  0.00  0.00           C  
ATOM    445  OG  SER    24      -7.668  -1.833   6.145  0.00  0.00           O  
ATOM    446  H   SER    24      -6.890  -2.331   3.418  0.00  0.00           H  
ATOM    447  HA  SER    24      -9.500  -0.835   3.393  0.00  0.00           H  
ATOM    448  HB2 SER    24      -9.602  -1.268   5.664  0.00  0.00           H  
ATOM    449  HB3 SER    24      -9.127  -2.806   5.037  0.00  0.00           H  
ATOM    450  HG  SER    24      -7.566  -0.959   6.530  0.00  0.00           H  
HETATM  451  O   T3P    24      18.832  -5.232  11.387  0.00  0.00           O  
HETATM  452  H1  T3P    24      19.334  -5.025  12.175  0.00  0.00           H  
HETATM  453  H2  T3P    24      19.494  -5.462  10.735  0.00  0.00           H  
HETATM  454 CL    CL    25      20.056   5.979 -39.025  0.00  0.00          Cl1-
ATOM    455  N   GLN    25      -6.542   0.211   4.161  0.00  0.00           N  
ATOM    456  CA  GLN    25      -5.678   1.331   4.632  0.00  0.00           C  
ATOM    457  C   GLN    25      -5.658   2.478   3.603  0.00  0.00           C  
ATOM    458  O   GLN    25      -5.784   3.620   4.073  0.00  0.00           O  
ATOM    459  CB  GLN    25      -4.313   0.867   4.998  0.00  0.00           C  
ATOM    460  CG  GLN    25      -4.261   0.217   6.431  0.00  0.00           C  
ATOM    461  CD  GLN    25      -2.999  -0.633   6.756  0.00  0.00           C  
ATOM    462  NE2 GLN    25      -2.329  -0.440   7.909  0.00  0.00           N  
ATOM    463  OE1 GLN    25      -2.692  -1.539   6.028  0.00  0.00           O  
ATOM    464  H   GLN    25      -6.060  -0.677   4.154  0.00  0.00           H  
ATOM    465  HA  GLN    25      -6.150   1.658   5.558  0.00  0.00           H  
ATOM    466  HB2 GLN    25      -4.030   0.070   4.310  0.00  0.00           H  
ATOM    467  HB3 GLN    25      -3.628   1.705   4.868  0.00  0.00           H  
ATOM    468  HG2 GLN    25      -4.475   1.013   7.145  0.00  0.00           H  
ATOM    469  HG3 GLN    25      -5.124  -0.441   6.533  0.00  0.00           H  
ATOM    470 HE21 GLN    25      -2.641   0.295   8.527  0.00  0.00           H  
ATOM    471 HE22 GLN    25      -1.592  -1.094   8.131  0.00  0.00           H  
HETATM  472  K     K    25      34.603   4.325  33.304  0.00  0.00           K1+
HETATM  473  O   T3P    25      20.394   1.891  20.729  0.00  0.00           O  
HETATM  474  H1  T3P    25      20.796   2.466  21.380  0.00  0.00           H  
HETATM  475  H2  T3P    25      20.482   1.012  21.098  0.00  0.00           H  
ATOM    476  N   ARG    26      -5.624   2.172   2.323  0.00  0.00           N  
ATOM    477  CA  ARG    26      -5.721   3.160   1.253  0.00  0.00           C  
ATOM    478  C   ARG    26      -7.021   4.020   1.279  0.00  0.00           C  
ATOM    479  O   ARG    26      -6.933   5.219   1.097  0.00  0.00           O  
ATOM    480  CB  ARG    26      -5.532   2.493  -0.144  0.00  0.00           C  
ATOM    481  CG  ARG    26      -6.686   1.537  -0.622  0.00  0.00           C  
ATOM    482  CD  ARG    26      -6.350   0.399  -1.600  0.00  0.00           C  
ATOM    483  NE  ARG    26      -6.287   0.787  -3.025  0.00  0.00           N  
ATOM    484  CZ  ARG    26      -6.061  -0.042  -4.104  0.00  0.00           C  
ATOM    485  NH1 ARG    26      -5.651  -1.315  -3.996  0.00  0.00           N  
ATOM    486  NH2 ARG    26      -6.377   0.320  -5.383  0.00  0.00           N1+
ATOM    487  H   ARG    26      -5.471   1.196   2.115  0.00  0.00           H  
ATOM    488  HA  ARG    26      -4.961   3.902   1.496  0.00  0.00           H  
ATOM    489  HB2 ARG    26      -5.476   3.366  -0.794  0.00  0.00           H  
ATOM    490  HB3 ARG    26      -4.614   1.906  -0.127  0.00  0.00           H  
ATOM    491  HG2 ARG    26      -7.182   1.229   0.298  0.00  0.00           H  
ATOM    492  HG3 ARG    26      -7.392   2.274  -1.005  0.00  0.00           H  
ATOM    493  HD2 ARG    26      -5.382   0.051  -1.239  0.00  0.00           H  
ATOM    494  HD3 ARG    26      -7.049  -0.432  -1.504  0.00  0.00           H  
ATOM    495  HE  ARG    26      -6.245   1.773  -3.241  0.00  0.00           H  
ATOM    496 HH11 ARG    26      -5.118  -1.748  -3.255  0.00  0.00           H  
ATOM    497 HH12 ARG    26      -5.586  -1.833  -4.861  0.00  0.00           H  
ATOM    498 HH21 ARG    26      -6.646   1.283  -5.523  0.00  0.00           H  
ATOM    499 HH22 ARG    26      -6.745  -0.338  -6.055  0.00  0.00           H  
HETATM  500 CL    CL    26      34.199  15.527  25.461  0.00  0.00          Cl1-
HETATM  501  K     K    26      -6.854 -16.362 -14.995  0.00  0.00           K1+
HETATM  502  O   T3P    26      30.435 -20.459  12.358  0.00  0.00           O  
HETATM  503  H1  T3P    26      30.341 -20.445  11.405  0.00  0.00           H  
HETATM  504  H2  T3P    26      30.063 -21.300  12.623  0.00  0.00           H  
HETATM  505 CL    CL    27     -34.832  -0.833   5.466  0.00  0.00          Cl1-
HETATM  506  K     K    27      33.113  -1.314 -20.913  0.00  0.00           K1+
ATOM    507  N   LEU    27      -8.141   3.378   1.667  0.00  0.00           N  
ATOM    508  CA  LEU    27      -9.443   4.057   1.883  0.00  0.00           C  
ATOM    509  C   LEU    27      -9.347   5.106   3.061  0.00  0.00           C  
ATOM    510  O   LEU    27      -9.691   6.250   2.865  0.00  0.00           O  
ATOM    511  CB  LEU    27     -10.615   3.054   2.235  0.00  0.00           C  
ATOM    512  CG  LEU    27     -10.784   1.733   1.420  0.00  0.00           C  
ATOM    513  CD1 LEU    27     -11.907   0.788   1.848  0.00  0.00           C  
ATOM    514  CD2 LEU    27     -10.840   1.896  -0.189  0.00  0.00           C  
ATOM    515  H   LEU    27      -8.223   2.373   1.729  0.00  0.00           H  
ATOM    516  HA  LEU    27      -9.725   4.617   0.991  0.00  0.00           H  
ATOM    517  HB2 LEU    27     -10.595   2.812   3.298  0.00  0.00           H  
ATOM    518  HB3 LEU    27     -11.501   3.682   2.140  0.00  0.00           H  
ATOM    519  HG  LEU    27      -9.850   1.219   1.649  0.00  0.00           H  
ATOM    520 HD11 LEU    27     -11.949  -0.206   1.402  0.00  0.00           H  
ATOM    521 HD12 LEU    27     -11.816   0.560   2.910  0.00  0.00           H  
ATOM    522 HD13 LEU    27     -12.873   1.291   1.811  0.00  0.00           H  
ATOM    523 HD21 LEU    27     -11.322   1.086  -0.736  0.00  0.00           H  
ATOM    524 HD22 LEU    27     -11.347   2.796  -0.536  0.00  0.00           H  
ATOM    525 HD23 LEU    27      -9.823   1.868  -0.581  0.00  0.00           H  
HETATM  526  O   T3P    27      25.740   0.618 -20.101  0.00  0.00           O  
HETATM  527  H1  T3P    27      24.831   0.381 -19.916  0.00  0.00           H  
HETATM  528  H2  T3P    27      25.857   0.413 -21.028  0.00  0.00           H  
HETATM  529 CL    CL    28      30.459   5.452  37.824  0.00  0.00          Cl1-
HETATM  530  K     K    28      15.146 -18.849 -30.936  0.00  0.00           K1+
ATOM    531  N   PHE    28      -8.840   4.634   4.262  0.00  0.00           N  
ATOM    532  CA  PHE    28      -8.591   5.548   5.404  0.00  0.00           C  
ATOM    533  C   PHE    28      -7.675   6.700   4.979  0.00  0.00           C  
ATOM    534  O   PHE    28      -8.024   7.830   5.203  0.00  0.00           O  
ATOM    535  CB  PHE    28      -7.885   4.764   6.459  0.00  0.00           C  
ATOM    536  CG  PHE    28      -8.745   3.884   7.390  0.00  0.00           C  
ATOM    537  CD1 PHE    28      -8.329   3.675   8.706  0.00  0.00           C  
ATOM    538  CD2 PHE    28      -9.703   2.984   6.856  0.00  0.00           C  
ATOM    539  CE1 PHE    28      -8.940   2.728   9.500  0.00  0.00           C  
ATOM    540  CE2 PHE    28     -10.336   2.053   7.655  0.00  0.00           C  
ATOM    541  CZ  PHE    28      -9.849   1.817   8.938  0.00  0.00           C  
ATOM    542  H   PHE    28      -8.606   3.652   4.304  0.00  0.00           H  
ATOM    543  HA  PHE    28      -9.547   5.893   5.796  0.00  0.00           H  
ATOM    544  HB2 PHE    28      -6.987   4.273   6.084  0.00  0.00           H  
ATOM    545  HB3 PHE    28      -7.426   5.526   7.088  0.00  0.00           H  
ATOM    546  HD1 PHE    28      -7.475   4.168   9.146  0.00  0.00           H  
ATOM    547  HD2 PHE    28      -9.977   3.015   5.812  0.00  0.00           H  
ATOM    548  HE1 PHE    28      -8.574   2.639  10.512  0.00  0.00           H  
ATOM    549  HE2 PHE    28     -11.076   1.331   7.342  0.00  0.00           H  
ATOM    550  HZ  PHE    28     -10.381   1.083   9.525  0.00  0.00           H  
HETATM  551  O   T3P    28      20.574  26.120  18.906  0.00  0.00           O  
HETATM  552  H1  T3P    28      21.269  25.481  18.747  0.00  0.00           H  
HETATM  553  H2  T3P    28      20.725  26.421  19.802  0.00  0.00           H  
HETATM  554 CL    CL    29      24.223  23.670  -8.681  0.00  0.00          Cl1-
HETATM  555  K     K    29      28.996 -27.985 -14.713  0.00  0.00           K1+
ATOM    556  N   MET    29      -6.586   6.412   4.221  0.00  0.00           N  
ATOM    557  CA  MET    29      -5.569   7.375   3.734  0.00  0.00           C  
ATOM    558  C   MET    29      -6.113   8.404   2.769  0.00  0.00           C  
ATOM    559  O   MET    29      -5.720   9.514   2.855  0.00  0.00           O  
ATOM    560  CB  MET    29      -4.386   6.784   3.044  0.00  0.00           C  
ATOM    561  CG  MET    29      -3.415   6.045   4.002  0.00  0.00           C  
ATOM    562  SD  MET    29      -2.221   5.015   3.058  0.00  0.00           S  
ATOM    563  CE  MET    29      -0.848   6.267   2.780  0.00  0.00           C  
ATOM    564  H   MET    29      -6.344   5.435   4.136  0.00  0.00           H  
ATOM    565  HA  MET    29      -5.207   7.926   4.602  0.00  0.00           H  
ATOM    566  HB2 MET    29      -4.623   6.081   2.245  0.00  0.00           H  
ATOM    567  HB3 MET    29      -3.752   7.466   2.478  0.00  0.00           H  
ATOM    568  HG2 MET    29      -2.871   6.783   4.590  0.00  0.00           H  
ATOM    569  HG3 MET    29      -3.981   5.407   4.680  0.00  0.00           H  
ATOM    570  HE1 MET    29       0.080   5.817   2.427  0.00  0.00           H  
ATOM    571  HE2 MET    29      -1.249   6.955   2.036  0.00  0.00           H  
ATOM    572  HE3 MET    29      -0.659   6.909   3.640  0.00  0.00           H  
HETATM  573  O   T3P    29     -23.101 -30.019 -18.401  0.00  0.00           O  
HETATM  574  H1  T3P    29     -22.349 -29.670 -18.881  0.00  0.00           H  
HETATM  575  H2  T3P    29     -23.856 -29.801 -18.947  0.00  0.00           H  
HETATM  576 CL    CL    30      -4.084  -3.524  28.734  0.00  0.00          Cl1-
ATOM    577  N   ILE    30      -7.044   8.030   1.884  0.00  0.00           N  
ATOM    578  CA  ILE    30      -7.643   8.929   0.883  0.00  0.00           C  
ATOM    579  C   ILE    30      -8.665   9.861   1.533  0.00  0.00           C  
ATOM    580  O   ILE    30      -8.760  11.035   1.116  0.00  0.00           O  
ATOM    581  CB  ILE    30      -8.310   8.211  -0.335  0.00  0.00           C  
ATOM    582  CG1 ILE    30      -7.217   7.530  -1.116  0.00  0.00           C  
ATOM    583  CG2 ILE    30      -9.086   9.204  -1.255  0.00  0.00           C  
ATOM    584  CD1 ILE    30      -7.853   6.482  -1.989  0.00  0.00           C  
ATOM    585  H   ILE    30      -7.436   7.100   1.914  0.00  0.00           H  
ATOM    586  HA  ILE    30      -6.857   9.606   0.547  0.00  0.00           H  
ATOM    587  HB  ILE    30      -8.978   7.476   0.113  0.00  0.00           H  
ATOM    588 HG12 ILE    30      -6.588   8.227  -1.670  0.00  0.00           H  
ATOM    589 HG13 ILE    30      -6.468   7.137  -0.429  0.00  0.00           H  
ATOM    590 HG21 ILE    30      -8.402   9.996  -1.559  0.00  0.00           H  
ATOM    591 HG22 ILE    30      -9.432   8.709  -2.163  0.00  0.00           H  
ATOM    592 HG23 ILE    30      -9.941   9.732  -0.832  0.00  0.00           H  
ATOM    593 HD11 ILE    30      -8.637   6.004  -1.402  0.00  0.00           H  
ATOM    594 HD12 ILE    30      -8.274   6.784  -2.948  0.00  0.00           H  
ATOM    595 HD13 ILE    30      -7.139   5.665  -2.098  0.00  0.00           H  
HETATM  596  K     K    30      16.027  11.598  24.486  0.00  0.00           K1+
HETATM  597  O   T3P    30      31.262   8.569  39.258  0.00  0.00           O  
HETATM  598  H1  T3P    30      31.102   8.711  40.191  0.00  0.00           H  
HETATM  599  H2  T3P    30      31.167   7.624  39.139  0.00  0.00           H  
HETATM  600 CL    CL    31     -19.414 -19.211 -22.365  0.00  0.00          Cl1-
HETATM  601  K     K    31      25.742  -5.480 -40.086  0.00  0.00           K1+
ATOM    602  N   LEU    31      -9.337   9.357   2.560  0.00  0.00           N  
ATOM    603  CA  LEU    31     -10.317  10.044   3.373  0.00  0.00           C  
ATOM    604  C   LEU    31      -9.675  11.066   4.310  0.00  0.00           C  
ATOM    605  O   LEU    31     -10.165  12.201   4.403  0.00  0.00           O  
ATOM    606  CB  LEU    31     -11.252   9.000   3.961  0.00  0.00           C  
ATOM    607  CG  LEU    31     -12.273   8.303   2.968  0.00  0.00           C  
ATOM    608  CD1 LEU    31     -13.092   7.275   3.733  0.00  0.00           C  
ATOM    609  CD2 LEU    31     -13.123   9.253   2.176  0.00  0.00           C  
ATOM    610  H   LEU    31      -9.082   8.448   2.917  0.00  0.00           H  
ATOM    611  HA  LEU    31     -10.974  10.660   2.758  0.00  0.00           H  
ATOM    612  HB2 LEU    31     -10.744   8.245   4.560  0.00  0.00           H  
ATOM    613  HB3 LEU    31     -11.767   9.533   4.760  0.00  0.00           H  
ATOM    614  HG  LEU    31     -11.658   7.757   2.252  0.00  0.00           H  
ATOM    615 HD11 LEU    31     -13.500   6.512   3.070  0.00  0.00           H  
ATOM    616 HD12 LEU    31     -12.549   6.743   4.513  0.00  0.00           H  
ATOM    617 HD13 LEU    31     -13.888   7.794   4.267  0.00  0.00           H  
ATOM    618 HD21 LEU    31     -14.132   9.024   2.519  0.00  0.00           H  
ATOM    619 HD22 LEU    31     -12.910  10.321   2.199  0.00  0.00           H  
ATOM    620 HD23 LEU    31     -13.055   9.050   1.107  0.00  0.00           H  
HETATM  621  O   T3P    31     -31.289   0.060  41.035  0.00  0.00           O  
HETATM  622  H1  T3P    31     -31.272  -0.256  41.939  0.00  0.00           H  
HETATM  623  H2  T3P    31     -32.071   0.611  40.988  0.00  0.00           H  
HETATM  624 CL    CL    32     -19.127  21.307   1.304  0.00  0.00          Cl1-
HETATM  625  K     K    32      19.737 -30.034 -32.538  0.00  0.00           K1+
HETATM  626  O   T3P    32      -3.328 -26.899  -1.467  0.00  0.00           O  
HETATM  627  H1  T3P    32      -4.086 -26.488  -1.884  0.00  0.00           H  
HETATM  628  H2  T3P    32      -2.573 -26.452  -1.848  0.00  0.00           H  
ATOM    629  N   TRP    32      -8.559  10.679   4.896  0.00  0.00           N  
ATOM    630  CA  TRP    32      -7.736  11.464   5.788  0.00  0.00           C  
ATOM    631  C   TRP    32      -6.924  12.455   5.018  0.00  0.00           C  
ATOM    632  O   TRP    32      -6.718  13.551   5.557  0.00  0.00           O  
ATOM    633  CB  TRP    32      -6.827  10.631   6.762  0.00  0.00           C  
ATOM    634  CG  TRP    32      -7.398   9.787   7.901  0.00  0.00           C  
ATOM    635  CD1 TRP    32      -6.824   8.613   8.271  0.00  0.00           C  
ATOM    636  CD2 TRP    32      -8.351  10.150   8.921  0.00  0.00           C  
ATOM    637  CE2 TRP    32      -8.438   9.061   9.778  0.00  0.00           C  
ATOM    638  CE3 TRP    32      -9.116  11.312   9.188  0.00  0.00           C  
ATOM    639  NE1 TRP    32      -7.611   8.121   9.283  0.00  0.00           N  
ATOM    640  CZ2 TRP    32      -9.363   9.080  10.879  0.00  0.00           C  
ATOM    641  CZ3 TRP    32     -10.097  11.346  10.215  0.00  0.00           C  
ATOM    642  CH2 TRP    32     -10.125  10.242  11.133  0.00  0.00           C  
ATOM    643  H   TRP    32      -8.314   9.726   4.665  0.00  0.00           H  
ATOM    644  HA  TRP    32      -8.348  12.112   6.414  0.00  0.00           H  
ATOM    645  HB2 TRP    32      -6.061  10.066   6.232  0.00  0.00           H  
ATOM    646  HB3 TRP    32      -6.245  11.379   7.301  0.00  0.00           H  
ATOM    647  HD1 TRP    32      -6.020   8.178   7.696  0.00  0.00           H  
ATOM    648  HE1 TRP    32      -7.377   7.198   9.620  0.00  0.00           H  
ATOM    649  HE3 TRP    32      -9.140  12.159   8.519  0.00  0.00           H  
ATOM    650  HZ2 TRP    32      -9.483   8.206  11.502  0.00  0.00           H  
ATOM    651  HZ3 TRP    32     -10.678  12.251  10.323  0.00  0.00           H  
ATOM    652  HH2 TRP    32     -10.839  10.309  11.941  0.00  0.00           H  
ATOM    653  N   LEU    33      -6.551  12.206   3.739  0.00  0.00           N  
ATOM    654  CA  LEU    33      -5.821  13.191   2.889  0.00  0.00           C  
ATOM    655  C   LEU    33      -6.749  14.196   2.199  0.00  0.00           C  
ATOM    656  O   LEU    33      -6.275  15.210   1.732  0.00  0.00           O  
ATOM    657  CB  LEU    33      -4.847  12.477   2.037  0.00  0.00           C  
ATOM    658  CG  LEU    33      -3.456  12.016   2.618  0.00  0.00           C  
ATOM    659  CD1 LEU    33      -2.572  11.415   1.496  0.00  0.00           C  
ATOM    660  CD2 LEU    33      -2.676  13.151   3.402  0.00  0.00           C  
ATOM    661  H   LEU    33      -6.739  11.320   3.293  0.00  0.00           H  
ATOM    662  HA  LEU    33      -5.128  13.816   3.453  0.00  0.00           H  
ATOM    663  HB2 LEU    33      -5.319  11.575   1.647  0.00  0.00           H  
ATOM    664  HB3 LEU    33      -4.699  13.013   1.100  0.00  0.00           H  
ATOM    665  HG  LEU    33      -3.657  11.186   3.296  0.00  0.00           H  
ATOM    666 HD11 LEU    33      -1.535  11.724   1.627  0.00  0.00           H  
ATOM    667 HD12 LEU    33      -2.520  10.327   1.537  0.00  0.00           H  
ATOM    668 HD13 LEU    33      -2.872  11.688   0.485  0.00  0.00           H  
ATOM    669 HD21 LEU    33      -2.157  13.838   2.733  0.00  0.00           H  
ATOM    670 HD22 LEU    33      -3.298  13.734   4.082  0.00  0.00           H  
ATOM    671 HD23 LEU    33      -1.882  12.720   4.011  0.00  0.00           H  
HETATM  672  O   T3P    33     -16.600  10.062  39.439  0.00  0.00           O  
HETATM  673  H1  T3P    33     -15.747   9.795  39.781  0.00  0.00           H  
HETATM  674  H2  T3P    33     -16.842   9.367  38.827  0.00  0.00           H  
ATOM    675  N   LYS    34      -8.038  13.837   2.160  0.00  0.00           N  
ATOM    676  CA  LYS    34      -9.135  14.786   1.931  0.00  0.00           C  
ATOM    677  C   LYS    34      -9.540  15.534   3.210  0.00  0.00           C  
ATOM    678  O   LYS    34     -10.195  16.587   2.990  0.00  0.00           O  
ATOM    679  CB  LYS    34     -10.421  14.071   1.301  0.00  0.00           C  
ATOM    680  CG  LYS    34     -10.188  13.676  -0.167  0.00  0.00           C  
ATOM    681  CD  LYS    34     -11.440  13.116  -0.929  0.00  0.00           C  
ATOM    682  CE  LYS    34     -11.029  12.544  -2.324  0.00  0.00           C  
ATOM    683  NZ  LYS    34     -10.634  13.614  -3.323  0.00  0.00           N1+
ATOM    684  H   LYS    34      -8.286  12.899   2.443  0.00  0.00           H  
ATOM    685  HA  LYS    34      -8.860  15.502   1.156  0.00  0.00           H  
ATOM    686  HB2 LYS    34     -10.852  13.262   1.890  0.00  0.00           H  
ATOM    687  HB3 LYS    34     -11.230  14.802   1.307  0.00  0.00           H  
ATOM    688  HG2 LYS    34      -9.843  14.540  -0.734  0.00  0.00           H  
ATOM    689  HG3 LYS    34      -9.369  12.958  -0.137  0.00  0.00           H  
ATOM    690  HD2 LYS    34     -11.987  12.380  -0.341  0.00  0.00           H  
ATOM    691  HD3 LYS    34     -12.198  13.887  -1.072  0.00  0.00           H  
ATOM    692  HE2 LYS    34     -10.096  11.993  -2.203  0.00  0.00           H  
ATOM    693  HE3 LYS    34     -11.846  11.897  -2.640  0.00  0.00           H  
ATOM    694  HZ1 LYS    34     -10.185  13.140  -4.094  0.00  0.00           H  
ATOM    695  HZ2 LYS    34     -11.404  14.220  -3.567  0.00  0.00           H  
ATOM    696  HZ3 LYS    34      -9.975  14.278  -2.943  0.00  0.00           H  
HETATM  697  O   T3P    34      18.029  18.535 -43.531  0.00  0.00           O  
HETATM  698  H1  T3P    34      17.574  18.598 -42.691  0.00  0.00           H  
HETATM  699  H2  T3P    34      18.173  17.597 -43.656  0.00  0.00           H  
ATOM    700  N   GLY    35      -9.176  15.070   4.422  0.00  0.00           N  
ATOM    701  CA  GLY    35      -9.446  15.771   5.618  0.00  0.00           C  
ATOM    702  C   GLY    35     -10.811  15.324   6.252  0.00  0.00           C  
ATOM    703  O   GLY    35     -11.450  16.097   6.943  0.00  0.00           O  
ATOM    704  H   GLY    35      -8.673  14.197   4.348  0.00  0.00           H  
ATOM    705  HA2 GLY    35      -8.742  15.503   6.406  0.00  0.00           H  
ATOM    706  HA3 GLY    35      -9.424  16.861   5.633  0.00  0.00           H  
HETATM  707  O   T3P    35      -9.368  26.160   0.613  0.00  0.00           O  
HETATM  708  H1  T3P    35      -9.353  26.185   1.570  0.00  0.00           H  
HETATM  709  H2  T3P    35      -8.814  26.893   0.345  0.00  0.00           H  
HETATM  710  O   T3P    36     -21.696 -22.573  26.664  0.00  0.00           O  
HETATM  711  H1  T3P    36     -21.481 -22.718  25.743  0.00  0.00           H  
HETATM  712  H2  T3P    36     -22.330 -23.259  26.874  0.00  0.00           H  
ATOM    713  N   VAL    36     -11.355  14.162   5.787  0.00  0.00           N  
ATOM    714  CA  VAL    36     -12.729  13.755   5.998  0.00  0.00           C  
ATOM    715  C   VAL    36     -12.718  12.567   6.969  0.00  0.00           C  
ATOM    716  O   VAL    36     -11.752  11.774   7.021  0.00  0.00           O  
ATOM    717  CB  VAL    36     -13.294  13.377   4.594  0.00  0.00           C  
ATOM    718  CG1 VAL    36     -14.602  12.538   4.580  0.00  0.00           C  
ATOM    719  CG2 VAL    36     -13.591  14.629   3.766  0.00  0.00           C  
ATOM    720  H   VAL    36     -10.920  13.528   5.131  0.00  0.00           H  
ATOM    721  HA  VAL    36     -13.446  14.471   6.397  0.00  0.00           H  
ATOM    722  HB  VAL    36     -12.537  12.733   4.147  0.00  0.00           H  
ATOM    723 HG11 VAL    36     -15.527  12.900   5.030  0.00  0.00           H  
ATOM    724 HG12 VAL    36     -14.872  12.452   3.528  0.00  0.00           H  
ATOM    725 HG13 VAL    36     -14.466  11.536   4.986  0.00  0.00           H  
ATOM    726 HG21 VAL    36     -13.295  14.321   2.763  0.00  0.00           H  
ATOM    727 HG22 VAL    36     -14.652  14.878   3.757  0.00  0.00           H  
ATOM    728 HG23 VAL    36     -12.943  15.484   3.961  0.00  0.00           H  
HETATM  729  O   T3P    37     -13.000 -12.837 -36.915  0.00  0.00           O  
HETATM  730  H1  T3P    37     -12.339 -12.931 -36.230  0.00  0.00           H  
HETATM  731  H2  T3P    37     -13.825 -13.060 -36.484  0.00  0.00           H  
ATOM    732  N   VAL    37     -13.750  12.337   7.741  0.00  0.00           N  
ATOM    733  CA  VAL    37     -13.909  11.305   8.768  0.00  0.00           C  
ATOM    734  C   VAL    37     -15.085  10.347   8.313  0.00  0.00           C  
ATOM    735  O   VAL    37     -15.918  10.782   7.495  0.00  0.00           O  
ATOM    736  CB  VAL    37     -14.432  11.948  10.109  0.00  0.00           C  
ATOM    737  CG1 VAL    37     -14.612  11.010  11.316  0.00  0.00           C  
ATOM    738  CG2 VAL    37     -13.647  13.208  10.490  0.00  0.00           C  
ATOM    739  H   VAL    37     -14.627  12.820   7.609  0.00  0.00           H  
ATOM    740  HA  VAL    37     -12.977  10.762   8.924  0.00  0.00           H  
ATOM    741  HB  VAL    37     -15.450  12.303   9.954  0.00  0.00           H  
ATOM    742 HG11 VAL    37     -15.486  10.377  11.165  0.00  0.00           H  
ATOM    743 HG12 VAL    37     -13.708  10.404  11.389  0.00  0.00           H  
ATOM    744 HG13 VAL    37     -14.787  11.568  12.235  0.00  0.00           H  
ATOM    745 HG21 VAL    37     -14.023  13.632  11.421  0.00  0.00           H  
ATOM    746 HG22 VAL    37     -12.570  13.099  10.618  0.00  0.00           H  
ATOM    747 HG23 VAL    37     -13.667  13.908   9.654  0.00  0.00           H  
ATOM    748  N   PHE    38     -15.003   9.112   8.716  0.00  0.00           N  
ATOM    749  CA  PHE    38     -15.709   7.979   8.235  0.00  0.00           C  
ATOM    750  C   PHE    38     -15.943   6.895   9.318  0.00  0.00           C  
ATOM    751  O   PHE    38     -15.139   6.825  10.223  0.00  0.00           O  
ATOM    752  CB  PHE    38     -14.962   7.501   7.020  0.00  0.00           C  
ATOM    753  CG  PHE    38     -13.550   7.147   7.248  0.00  0.00           C  
ATOM    754  CD1 PHE    38     -12.471   8.064   7.162  0.00  0.00           C  
ATOM    755  CD2 PHE    38     -13.304   5.849   7.752  0.00  0.00           C  
ATOM    756  CE1 PHE    38     -11.195   7.693   7.580  0.00  0.00           C  
ATOM    757  CE2 PHE    38     -12.008   5.516   8.094  0.00  0.00           C  
ATOM    758  CZ  PHE    38     -10.954   6.391   8.018  0.00  0.00           C  
ATOM    759  H   PHE    38     -14.253   8.951   9.374  0.00  0.00           H  
ATOM    760  HA  PHE    38     -16.693   8.391   8.012  0.00  0.00           H  
ATOM    761  HB2 PHE    38     -15.438   6.580   6.685  0.00  0.00           H  
ATOM    762  HB3 PHE    38     -14.979   8.214   6.196  0.00  0.00           H  
ATOM    763  HD1 PHE    38     -12.582   9.083   6.823  0.00  0.00           H  
ATOM    764  HD2 PHE    38     -14.120   5.149   7.853  0.00  0.00           H  
ATOM    765  HE1 PHE    38     -10.388   8.411   7.559  0.00  0.00           H  
ATOM    766  HE2 PHE    38     -11.791   4.498   8.382  0.00  0.00           H  
ATOM    767  HZ  PHE    38      -9.939   6.096   8.239  0.00  0.00           H  
HETATM  768  O   T3P    38      22.345 -23.630  14.422  0.00  0.00           O  
HETATM  769  H1  T3P    38      22.966 -23.081  14.900  0.00  0.00           H  
HETATM  770  H2  T3P    38      21.489 -23.249  14.616  0.00  0.00           H  
ATOM    771  N   ASN    39     -17.116   6.254   9.219  0.00  0.00           N  
ATOM    772  CA  ASN    39     -17.401   5.167  10.149  0.00  0.00           C  
ATOM    773  C   ASN    39     -16.800   3.905   9.553  0.00  0.00           C  
ATOM    774  O   ASN    39     -16.636   3.736   8.346  0.00  0.00           O  
ATOM    775  CB  ASN    39     -18.896   4.963  10.366  0.00  0.00           C  
ATOM    776  CG  ASN    39     -19.505   6.060  11.237  0.00  0.00           C  
ATOM    777  ND2 ASN    39     -20.640   6.586  10.810  0.00  0.00           N  
ATOM    778  OD1 ASN    39     -19.034   6.312  12.374  0.00  0.00           O  
ATOM    779  H   ASN    39     -17.688   6.474   8.416  0.00  0.00           H  
ATOM    780  HA  ASN    39     -16.867   5.326  11.086  0.00  0.00           H  
ATOM    781  HB2 ASN    39     -19.308   5.006   9.358  0.00  0.00           H  
ATOM    782  HB3 ASN    39     -19.070   3.939  10.696  0.00  0.00           H  
ATOM    783 HD21 ASN    39     -20.927   6.415   9.858  0.00  0.00           H  
ATOM    784 HD22 ASN    39     -21.294   7.172  11.308  0.00  0.00           H  
HETATM  785  O   T3P    39      11.296   8.530  24.738  0.00  0.00           O  
HETATM  786  H1  T3P    39      11.924   9.059  25.230  0.00  0.00           H  
HETATM  787  H2  T3P    39      11.281   8.926  23.866  0.00  0.00           H  
HETATM  788  O   T3P    40     -12.849  23.470  19.447  0.00  0.00           O  
HETATM  789  H1  T3P    40     -11.927  23.704  19.561  0.00  0.00           H  
HETATM  790  H2  T3P    40     -12.827  22.619  19.009  0.00  0.00           H  
ATOM    791  N   VAL    40     -16.484   3.042  10.487  0.00  0.00           N  
ATOM    792  CA  VAL    40     -15.857   1.695  10.165  0.00  0.00           C  
ATOM    793  C   VAL    40     -16.705   0.574  10.912  0.00  0.00           C  
ATOM    794  O   VAL    40     -17.223   0.794  11.975  0.00  0.00           O  
ATOM    795  CB  VAL    40     -14.398   1.528  10.774  0.00  0.00           C  
ATOM    796  CG1 VAL    40     -13.847   0.083  10.570  0.00  0.00           C  
ATOM    797  CG2 VAL    40     -13.378   2.623  10.230  0.00  0.00           C  
ATOM    798  H   VAL    40     -16.780   3.251  11.430  0.00  0.00           H  
ATOM    799  HA  VAL    40     -15.836   1.605   9.079  0.00  0.00           H  
ATOM    800  HB  VAL    40     -14.348   1.649  11.856  0.00  0.00           H  
ATOM    801 HG11 VAL    40     -14.160  -0.603  11.357  0.00  0.00           H  
ATOM    802 HG12 VAL    40     -14.182  -0.238   9.584  0.00  0.00           H  
ATOM    803 HG13 VAL    40     -12.762   0.070  10.467  0.00  0.00           H  
ATOM    804 HG21 VAL    40     -12.351   2.584  10.593  0.00  0.00           H  
ATOM    805 HG22 VAL    40     -13.218   2.599   9.152  0.00  0.00           H  
ATOM    806 HG23 VAL    40     -13.669   3.626  10.542  0.00  0.00           H  
HETATM  807  O   T3P    41      18.305  20.125  31.568  0.00  0.00           O  
HETATM  808  H1  T3P    41      17.367  19.950  31.493  0.00  0.00           H  
HETATM  809  H2  T3P    41      18.590  20.295  30.670  0.00  0.00           H  
ATOM    810  N   THR    41     -16.800  -0.595  10.334  0.00  0.00           N  
ATOM    811  CA  THR    41     -17.214  -1.912  10.891  0.00  0.00           C  
ATOM    812  C   THR    41     -16.269  -3.017  10.342  0.00  0.00           C  
ATOM    813  O   THR    41     -15.738  -2.826   9.274  0.00  0.00           O  
ATOM    814  CB  THR    41     -18.640  -2.143  10.272  0.00  0.00           C  
ATOM    815  CG2 THR    41     -19.101  -3.629  10.170  0.00  0.00           C  
ATOM    816  OG1 THR    41     -19.558  -1.306  11.050  0.00  0.00           O  
ATOM    817  H   THR    41     -16.639  -0.627   9.338  0.00  0.00           H  
ATOM    818  HA  THR    41     -17.219  -1.791  11.974  0.00  0.00           H  
ATOM    819  HB  THR    41     -18.621  -1.723   9.266  0.00  0.00           H  
ATOM    820  HG1 THR    41     -19.561  -0.481  10.560  0.00  0.00           H  
ATOM    821 HG21 THR    41     -19.125  -4.205  11.095  0.00  0.00           H  
ATOM    822 HG22 THR    41     -20.124  -3.625   9.791  0.00  0.00           H  
ATOM    823 HG23 THR    41     -18.595  -4.178   9.375  0.00  0.00           H  
HETATM  824  O   T3P    42      31.883   7.543 -12.440  0.00  0.00           O  
HETATM  825  H1  T3P    42      31.790   8.316 -12.997  0.00  0.00           H  
HETATM  826  H2  T3P    42      31.365   7.745 -11.661  0.00  0.00           H  
ATOM    827  N   THR    42     -16.086  -4.136  11.129  0.00  9.82           N  
ATOM    828  CA  THR    42     -14.989  -5.133  10.975  0.00  9.82           C  
ATOM    829  C   THR    42     -15.491  -6.566  10.761  0.00  9.82           C  
ATOM    830  O   THR    42     -15.638  -7.250  11.729  0.00  9.82           O  
ATOM    831  CB  THR    42     -14.032  -5.081  12.219  0.00  9.82           C  
ATOM    832  CG2 THR    42     -12.785  -6.011  12.135  0.00  9.82           C  
ATOM    833  OG1 THR    42     -13.524  -3.812  12.563  0.00  9.82           O  
ATOM    834  H   THR    42     -16.486  -4.134  12.056  0.00  9.82           H  
ATOM    835  HA  THR    42     -14.392  -4.985  10.075  0.00  9.82           H  
ATOM    836  HB  THR    42     -14.527  -5.419  13.129  0.00  9.82           H  
ATOM    837  HG1 THR    42     -14.183  -3.249  12.977  0.00  9.82           H  
ATOM    838 HG21 THR    42     -12.170  -5.871  13.024  0.00  9.82           H  
ATOM    839 HG22 THR    42     -13.033  -7.072  12.107  0.00  9.82           H  
ATOM    840 HG23 THR    42     -12.104  -5.730  11.333  0.00  9.82           H  
HETATM  841  O   T3P    43      31.925  25.985  27.850  0.00  0.00           O  
HETATM  842  H1  T3P    43      32.866  25.809  27.869  0.00  0.00           H  
HETATM  843  H2  T3P    43      31.704  26.004  26.919  0.00  0.00           H  
ATOM    844  N   VAL    43     -15.734  -7.024   9.530  0.00112.08           N  
ATOM    845  CA  VAL    43     -16.090  -8.390   9.072  0.00112.08           C  
ATOM    846  C   VAL    43     -15.056  -9.473   9.309  0.00112.08           C  
ATOM    847  O   VAL    43     -13.959  -9.343   8.786  0.00112.08           O  
ATOM    848  CB  VAL    43     -16.400  -8.297   7.579  0.00112.08           C  
ATOM    849  CG1 VAL    43     -17.135  -9.548   7.068  0.00112.08           C  
ATOM    850  CG2 VAL    43     -17.305  -7.010   7.329  0.00112.08           C  
ATOM    851  H   VAL    43     -15.342  -6.468   8.783  0.00112.08           H  
ATOM    852  HA  VAL    43     -16.967  -8.748   9.611  0.00112.08           H  
ATOM    853  HB  VAL    43     -15.517  -8.184   6.949  0.00112.08           H  
ATOM    854 HG11 VAL    43     -16.439 -10.386   7.111  0.00112.08           H  
ATOM    855 HG12 VAL    43     -18.044  -9.698   7.651  0.00112.08           H  
ATOM    856 HG13 VAL    43     -17.547  -9.506   6.059  0.00112.08           H  
ATOM    857 HG21 VAL    43     -18.064  -7.222   8.082  0.00112.08           H  
ATOM    858 HG22 VAL    43     -16.815  -6.065   7.560  0.00112.08           H  
ATOM    859 HG23 VAL    43     -17.836  -7.086   6.380  0.00112.08           H  
ATOM    860  N   ASP    44     -15.435 -10.591   9.970  0.00216.10           N  
ATOM    861  CA  ASP    44     -14.743 -11.859  10.183  0.00216.10           C  
ATOM    862  C   ASP    44     -14.260 -12.500   8.828  0.00216.10           C  
ATOM    863  O   ASP    44     -14.865 -12.315   7.791  0.00216.10           O  
ATOM    864  CB  ASP    44     -15.677 -12.900  10.847  0.00216.10           C  
ATOM    865  CG  ASP    44     -16.206 -12.639  12.317  0.00216.10           C  
ATOM    866  OD1 ASP    44     -15.960 -11.557  12.939  0.00216.10           O  
ATOM    867  OD2 ASP    44     -16.982 -13.474  12.840  0.00216.10           O1-
ATOM    868  H   ASP    44     -16.372 -10.499  10.336  0.00216.10           H  
ATOM    869  HA  ASP    44     -13.884 -11.718  10.839  0.00216.10           H  
ATOM    870  HB2 ASP    44     -16.531 -13.034  10.184  0.00216.10           H  
ATOM    871  HB3 ASP    44     -15.203 -13.880  10.788  0.00216.10           H  
HETATM  872  O   T3P    44      30.403  -1.708  28.733  0.00  0.00           O  
HETATM  873  H1  T3P    44      30.242  -2.614  28.471  0.00  0.00           H  
HETATM  874  H2  T3P    44      29.736  -1.527  29.395  0.00  0.00           H  
ATOM    875  N   LEU    45     -13.234 -13.415   8.941  0.00296.91           N  
ATOM    876  CA  LEU    45     -12.592 -14.289   7.930  0.00296.91           C  
ATOM    877  C   LEU    45     -13.191 -15.625   7.683  0.00296.91           C  
ATOM    878  O   LEU    45     -13.264 -16.123   6.525  0.00296.91           O  
ATOM    879  CB  LEU    45     -11.121 -14.551   8.287  0.00296.91           C  
ATOM    880  CG  LEU    45     -10.302 -13.279   8.576  0.00296.91           C  
ATOM    881  CD1 LEU    45      -8.886 -13.683   9.060  0.00296.91           C  
ATOM    882  CD2 LEU    45     -10.087 -12.468   7.255  0.00296.91           C  
ATOM    883  H   LEU    45     -12.782 -13.495   9.841  0.00296.91           H  
ATOM    884  HA  LEU    45     -12.658 -13.714   7.007  0.00296.91           H  
ATOM    885  HB2 LEU    45     -11.155 -15.059   9.250  0.00296.91           H  
ATOM    886  HB3 LEU    45     -10.593 -15.188   7.576  0.00296.91           H  
ATOM    887  HG  LEU    45     -10.817 -12.763   9.387  0.00296.91           H  
ATOM    888 HD11 LEU    45      -8.465 -14.411   8.367  0.00296.91           H  
ATOM    889 HD12 LEU    45      -8.230 -12.818   9.157  0.00296.91           H  
ATOM    890 HD13 LEU    45      -8.926 -14.092  10.069  0.00296.91           H  
ATOM    891 HD21 LEU    45     -10.607 -11.513   7.323  0.00296.91           H  
ATOM    892 HD22 LEU    45      -9.027 -12.328   7.044  0.00296.91           H  
ATOM    893 HD23 LEU    45     -10.362 -13.050   6.375  0.00296.91           H  
HETATM  894  O   T3P    45     -27.445 -31.664 -35.303  0.00  0.00           O  
HETATM  895  H1  T3P    45     -26.655 -31.423 -34.818  0.00  0.00           H  
HETATM  896  H2  T3P    45     -27.940 -32.215 -34.697  0.00  0.00           H  
ATOM    897  N   LYS    46     -13.835 -16.162   8.728  0.00277.83           N  
ATOM    898  CA  LYS    46     -14.744 -17.333   8.819  0.00277.83           C  
ATOM    899  C   LYS    46     -16.234 -16.973   8.860  0.00277.83           C  
ATOM    900  O   LYS    46     -16.606 -15.830   8.656  0.00277.83           O  
ATOM    901  CB  LYS    46     -14.233 -18.145  10.016  0.00277.83           C  
ATOM    902  CG  LYS    46     -12.842 -18.710   9.761  0.00277.83           C  
ATOM    903  CD  LYS    46     -12.747 -19.524   8.462  0.00277.83           C  
ATOM    904  CE  LYS    46     -11.385 -20.248   8.407  0.00277.83           C  
ATOM    905  NZ  LYS    46     -11.214 -21.090   7.218  0.00277.83           N1+
ATOM    906  H   LYS    46     -13.908 -15.550   9.528  0.00277.83           H  
ATOM    907  HA  LYS    46     -14.691 -17.928   7.907  0.00277.83           H  
ATOM    908  HB2 LYS    46     -14.243 -17.546  10.927  0.00277.83           H  
ATOM    909  HB3 LYS    46     -14.920 -18.964  10.225  0.00277.83           H  
ATOM    910  HG2 LYS    46     -12.142 -17.875   9.705  0.00277.83           H  
ATOM    911  HG3 LYS    46     -12.665 -19.244  10.695  0.00277.83           H  
ATOM    912  HD2 LYS    46     -13.528 -20.285   8.446  0.00277.83           H  
ATOM    913  HD3 LYS    46     -12.696 -18.852   7.605  0.00277.83           H  
ATOM    914  HE2 LYS    46     -10.662 -19.433   8.425  0.00277.83           H  
ATOM    915  HE3 LYS    46     -11.163 -20.853   9.286  0.00277.83           H  
ATOM    916  HZ1 LYS    46     -11.402 -20.583   6.365  0.00277.83           H  
ATOM    917  HZ2 LYS    46     -10.283 -21.484   7.219  0.00277.83           H  
ATOM    918  HZ3 LYS    46     -11.867 -21.854   7.319  0.00277.83           H  
HETATM  919  O   T3P    46     -25.259  22.558 -12.812  0.00  0.00           O  
HETATM  920  H1  T3P    46     -25.314  22.909 -13.701  0.00  0.00           H  
HETATM  921  H2  T3P    46     -26.021  22.923 -12.363  0.00  0.00           H  
ATOM    922  N   ARG    47     -17.078 -17.939   9.164  0.00255.87           N  
ATOM    923  CA  ARG    47     -18.598 -17.903   9.186  0.00255.87           C  
ATOM    924  C   ARG    47     -19.095 -17.366   7.849  0.00255.87           C  
ATOM    925  O   ARG    47     -19.841 -16.431   7.843  0.00255.87           O  
ATOM    926  CB  ARG    47     -19.146 -17.184  10.446  0.00255.87           C  
ATOM    927  CG  ARG    47     -18.700 -17.618  11.819  0.00255.87           C  
ATOM    928  CD  ARG    47     -19.240 -16.701  13.008  0.00255.87           C  
ATOM    929  NE  ARG    47     -19.379 -15.172  12.702  0.00255.87           N  
ATOM    930  CZ  ARG    47     -20.472 -14.373  12.612  0.00255.87           C  
ATOM    931  NH1 ARG    47     -21.645 -14.934  12.694  0.00255.87           N  
ATOM    932  NH2 ARG    47     -20.330 -13.005  12.364  0.00255.87           N1+
ATOM    933  H   ARG    47     -16.777 -18.901   9.222  0.00255.87           H  
ATOM    934  HA  ARG    47     -19.066 -18.887   9.214  0.00255.87           H  
ATOM    935  HB2 ARG    47     -18.926 -16.117  10.446  0.00255.87           H  
ATOM    936  HB3 ARG    47     -20.235 -17.222  10.445  0.00255.87           H  
ATOM    937  HG2 ARG    47     -18.885 -18.651  12.116  0.00255.87           H  
ATOM    938  HG3 ARG    47     -17.632 -17.503  12.005  0.00255.87           H  
ATOM    939  HD2 ARG    47     -20.227 -17.002  13.357  0.00255.87           H  
ATOM    940  HD3 ARG    47     -18.588 -16.786  13.878  0.00255.87           H  
ATOM    941  HE  ARG    47     -18.509 -14.679  12.557  0.00255.87           H  
ATOM    942 HH11 ARG    47     -21.809 -15.930  12.659  0.00255.87           H  
ATOM    943 HH12 ARG    47     -22.466 -14.382  12.897  0.00255.87           H  
ATOM    944 HH21 ARG    47     -19.412 -12.585  12.407  0.00255.87           H  
ATOM    945 HH22 ARG    47     -21.102 -12.364  12.255  0.00255.87           H  
HETATM  946  O   T3P    47      -6.264   0.523  39.607  0.00  0.00           O  
HETATM  947  H1  T3P    47      -5.948   1.357  39.957  0.00  0.00           H  
HETATM  948  H2  T3P    47      -5.728  -0.139  40.045  0.00  0.00           H  
ATOM    949  N   LYS    48     -18.756 -17.915   6.703  0.00260.45           N  
ATOM    950  CA  LYS    48     -19.015 -17.183   5.400  0.00260.45           C  
ATOM    951  C   LYS    48     -19.260 -18.147   4.191  0.00260.45           C  
ATOM    952  O   LYS    48     -18.448 -18.172   3.304  0.00260.45           O  
ATOM    953  CB  LYS    48     -17.764 -16.257   5.019  0.00260.45           C  
ATOM    954  CG  LYS    48     -16.283 -16.882   5.045  0.00260.45           C  
ATOM    955  CD  LYS    48     -15.654 -17.198   3.615  0.00260.45           C  
ATOM    956  CE  LYS    48     -14.097 -17.437   3.779  0.00260.45           C  
ATOM    957  NZ  LYS    48     -13.546 -18.175   2.598  0.00260.45           N1+
ATOM    958  H   LYS    48     -18.338 -18.834   6.676  0.00260.45           H  
ATOM    959  HA  LYS    48     -19.868 -16.527   5.575  0.00260.45           H  
ATOM    960  HB2 LYS    48     -17.907 -15.739   4.071  0.00260.45           H  
ATOM    961  HB3 LYS    48     -17.813 -15.411   5.704  0.00260.45           H  
ATOM    962  HG2 LYS    48     -15.631 -16.272   5.670  0.00260.45           H  
ATOM    963  HG3 LYS    48     -16.351 -17.851   5.540  0.00260.45           H  
ATOM    964  HD2 LYS    48     -16.050 -18.155   3.275  0.00260.45           H  
ATOM    965  HD3 LYS    48     -15.905 -16.433   2.880  0.00260.45           H  
ATOM    966  HE2 LYS    48     -13.548 -16.503   3.663  0.00260.45           H  
ATOM    967  HE3 LYS    48     -13.859 -18.045   4.653  0.00260.45           H  
ATOM    968  HZ1 LYS    48     -13.797 -17.731   1.727  0.00260.45           H  
ATOM    969  HZ2 LYS    48     -12.543 -18.207   2.712  0.00260.45           H  
ATOM    970  HZ3 LYS    48     -13.987 -19.080   2.682  0.00260.45           H  
HETATM  971  O   T3P    48     -30.989 -21.255  23.296  0.00  0.00           O  
HETATM  972  H1  T3P    48     -31.118 -21.385  24.235  0.00  0.00           H  
HETATM  973  H2  T3P    48     -31.640 -20.598  23.053  0.00  0.00           H  
ATOM    974  N   PRO    49     -20.463 -18.804   4.129  0.00194.16           N  
ATOM    975  CA  PRO    49     -20.643 -19.920   3.177  0.00194.16           C  
ATOM    976  C   PRO    49     -20.666 -19.502   1.637  0.00194.16           C  
ATOM    977  O   PRO    49     -21.441 -18.626   1.227  0.00194.16           O  
ATOM    978  CB  PRO    49     -21.879 -20.569   3.725  0.00194.16           C  
ATOM    979  CG  PRO    49     -22.686 -19.400   4.432  0.00194.16           C  
ATOM    980  CD  PRO    49     -21.647 -18.567   5.010  0.00194.16           C  
ATOM    981  HA  PRO    49     -19.750 -20.527   3.326  0.00194.16           H  
ATOM    982  HB2 PRO    49     -22.494 -21.026   2.949  0.00194.16           H  
ATOM    983  HB3 PRO    49     -21.580 -21.259   4.514  0.00194.16           H  
ATOM    984  HG2 PRO    49     -23.338 -18.949   3.684  0.00194.16           H  
ATOM    985  HG3 PRO    49     -23.456 -19.696   5.145  0.00194.16           H  
ATOM    986  HD2 PRO    49     -21.749 -17.494   5.170  0.00194.16           H  
ATOM    987  HD3 PRO    49     -21.388 -18.866   6.026  0.00194.16           H  
HETATM  988  O   T3P    49     -15.644  24.143   6.291  0.00  0.00           O  
HETATM  989  H1  T3P    49     -15.044  24.828   5.995  0.00  0.00           H  
HETATM  990  H2  T3P    49     -16.516  24.521   6.175  0.00  0.00           H  
ATOM    991  N   ALA    50     -19.672 -20.043   0.874  0.00211.02           N  
ATOM    992  CA  ALA    50     -19.342 -19.653  -0.457  0.00211.02           C  
ATOM    993  C   ALA    50     -18.913 -18.219  -0.742  0.00211.02           C  
ATOM    994  O   ALA    50     -19.000 -17.810  -1.895  0.00211.02           O  
ATOM    995  CB  ALA    50     -20.354 -20.155  -1.511  0.00211.02           C  
ATOM    996  H   ALA    50     -19.182 -20.856   1.219  0.00211.02           H  
ATOM    997  HA  ALA    50     -18.418 -20.130  -0.785  0.00211.02           H  
ATOM    998  HB1 ALA    50     -20.533 -21.230  -1.473  0.00211.02           H  
ATOM    999  HB2 ALA    50     -21.351 -19.849  -1.195  0.00211.02           H  
ATOM   1000  HB3 ALA    50     -20.366 -19.911  -2.573  0.00211.02           H  
HETATM 1001  O   T3P    50     -18.533 -13.089  19.084  0.00  0.00           O  
HETATM 1002  H1  T3P    50     -17.784 -12.900  18.519  0.00  0.00           H  
HETATM 1003  H2  T3P    50     -19.192 -12.441  18.834  0.00  0.00           H  
ATOM   1004  N   ASP    51     -18.298 -17.616   0.265  0.00194.13           N  
ATOM   1005  CA  ASP    51     -17.884 -16.237   0.375  0.00194.13           C  
ATOM   1006  C   ASP    51     -19.080 -15.304   0.463  0.00194.13           C  
ATOM   1007  O   ASP    51     -19.058 -14.164   0.005  0.00194.13           O  
ATOM   1008  CB  ASP    51     -16.877 -15.768  -0.710  0.00194.13           C  
ATOM   1009  CG  ASP    51     -15.568 -16.540  -0.748  0.00194.13           C  
ATOM   1010  OD1 ASP    51     -14.853 -16.522  -1.768  0.00194.13           O  
ATOM   1011  OD2 ASP    51     -15.058 -17.122   0.258  0.00194.13           O1-
ATOM   1012  H   ASP    51     -18.306 -18.200   1.089  0.00194.13           H  
ATOM   1013  HA  ASP    51     -17.309 -16.221   1.301  0.00194.13           H  
ATOM   1014  HB2 ASP    51     -17.323 -15.658  -1.699  0.00194.13           H  
ATOM   1015  HB3 ASP    51     -16.532 -14.762  -0.472  0.00194.13           H  
HETATM 1016  O   T3P    51       7.535 -16.579 -25.735  0.00  0.00           O  
HETATM 1017  H1  T3P    51       7.252 -15.705 -25.467  0.00  0.00           H  
HETATM 1018  H2  T3P    51       6.824 -17.157 -25.458  0.00  0.00           H  
ATOM   1019  N   LEU    52     -20.213 -15.797   0.987  0.00230.91           N  
ATOM   1020  CA  LEU    52     -21.299 -14.977   1.336  0.00230.91           C  
ATOM   1021  C   LEU    52     -21.198 -14.699   2.819  0.00230.91           C  
ATOM   1022  O   LEU    52     -21.967 -15.270   3.547  0.00230.91           O  
ATOM   1023  CB  LEU    52     -22.680 -15.633   0.795  0.00230.91           C  
ATOM   1024  CG  LEU    52     -22.644 -16.158  -0.662  0.00230.91           C  
ATOM   1025  CD1 LEU    52     -23.857 -17.116  -0.877  0.00230.91           C  
ATOM   1026  CD2 LEU    52     -22.670 -15.076  -1.774  0.00230.91           C  
ATOM   1027  H   LEU    52     -20.206 -16.743   1.342  0.00230.91           H  
ATOM   1028  HA  LEU    52     -21.385 -13.965   0.940  0.00230.91           H  
ATOM   1029  HB2 LEU    52     -22.833 -16.467   1.480  0.00230.91           H  
ATOM   1030  HB3 LEU    52     -23.400 -14.874   1.103  0.00230.91           H  
ATOM   1031  HG  LEU    52     -21.706 -16.685  -0.836  0.00230.91           H  
ATOM   1032 HD11 LEU    52     -24.607 -16.678  -1.534  0.00230.91           H  
ATOM   1033 HD12 LEU    52     -23.571 -18.061  -1.340  0.00230.91           H  
ATOM   1034 HD13 LEU    52     -24.393 -17.566  -0.041  0.00230.91           H  
ATOM   1035 HD21 LEU    52     -23.229 -14.221  -1.393  0.00230.91           H  
ATOM   1036 HD22 LEU    52     -21.749 -14.550  -2.025  0.00230.91           H  
ATOM   1037 HD23 LEU    52     -23.155 -15.400  -2.694  0.00230.91           H  
HETATM 1038  O   T3P    52      23.811  14.716 -30.691  0.00  0.00           O  
HETATM 1039  H1  T3P    52      24.766  14.675 -30.738  0.00  0.00           H  
HETATM 1040  H2  T3P    52      23.577  14.095 -30.000  0.00  0.00           H  
ATOM   1041  N   HIE    53     -20.275 -13.772   3.249  0.00108.73           N  
ATOM   1042  CA  HIE    53     -20.082 -13.252   4.604  0.00108.73           C  
ATOM   1043  C   HIE    53     -21.387 -12.920   5.378  0.00108.73           C  
ATOM   1044  O   HIE    53     -22.304 -12.244   4.827  0.00108.73           O  
ATOM   1045  CB  HIE    53     -18.943 -12.192   4.631  0.00108.73           C  
ATOM   1046  CG  HIE    53     -17.613 -12.657   4.251  0.00108.73           C  
ATOM   1047  CD2 HIE    53     -16.521 -12.898   5.079  0.00108.73           C  
ATOM   1048  ND1 HIE    53     -17.290 -12.945   2.907  0.00108.73           N  
ATOM   1049  CE1 HIE    53     -16.071 -13.404   2.947  0.00108.73           C  
ATOM   1050  NE2 HIE    53     -15.542 -13.400   4.189  0.00108.73           N  
ATOM   1051  H   HIE    53     -19.468 -13.543   2.686  0.00108.73           H  
ATOM   1052  HA  HIE    53     -19.640 -14.154   5.027  0.00108.73           H  
ATOM   1053  HB2 HIE    53     -19.125 -11.420   3.884  0.00108.73           H  
ATOM   1054  HB3 HIE    53     -18.787 -11.834   5.649  0.00108.73           H  
ATOM   1055  HD2 HIE    53     -16.281 -12.853   6.132  0.00108.73           H  
ATOM   1056  HE1 HIE    53     -15.557 -13.644   2.028  0.00108.73           H  
ATOM   1057  HE2 HIE    53     -14.607 -13.649   4.479  0.00108.73           H  
HETATM 1058  O   T3P    53      22.739  16.820 -25.186  0.00  0.00           O  
HETATM 1059  H1  T3P    53      22.867  15.911 -25.459  0.00  0.00           H  
HETATM 1060  H2  T3P    53      23.053  16.845 -24.282  0.00  0.00           H  
ATOM   1061  N   ASN    54     -21.345 -13.230   6.705  0.00190.16           N  
ATOM   1062  CA  ASN    54     -22.299 -12.647   7.676  0.00190.16           C  
ATOM   1063  C   ASN    54     -21.931 -11.177   7.687  0.00190.16           C  
ATOM   1064  O   ASN    54     -20.737 -10.837   7.900  0.00190.16           O  
ATOM   1065  CB  ASN    54     -22.045 -13.390   9.049  0.00190.16           C  
ATOM   1066  CG  ASN    54     -22.965 -14.658   9.214  0.00190.16           C  
ATOM   1067  ND2 ASN    54     -22.365 -15.839   8.937  0.00190.16           N  
ATOM   1068  OD1 ASN    54     -24.179 -14.564   9.481  0.00190.16           O  
ATOM   1069  H   ASN    54     -20.557 -13.729   7.093  0.00190.16           H  
ATOM   1070  HA  ASN    54     -23.280 -12.881   7.263  0.00190.16           H  
ATOM   1071  HB2 ASN    54     -20.981 -13.455   9.279  0.00190.16           H  
ATOM   1072  HB3 ASN    54     -22.396 -12.806   9.899  0.00190.16           H  
ATOM   1073 HD21 ASN    54     -21.364 -15.920   8.832  0.00190.16           H  
ATOM   1074 HD22 ASN    54     -22.913 -16.680   8.826  0.00190.16           H  
HETATM 1075  O   T3P    54      19.155   4.207 -41.947  0.00  0.00           O  
HETATM 1076  H1  T3P    54      19.128   5.017 -41.437  0.00  0.00           H  
HETATM 1077  H2  T3P    54      19.448   3.541 -41.325  0.00  0.00           H  
ATOM   1078  N   LEU    55     -22.898 -10.229   7.474  0.00111.91           N  
ATOM   1079  CA  LEU    55     -22.729  -8.791   7.273  0.00111.91           C  
ATOM   1080  C   LEU    55     -22.093  -8.313   5.933  0.00111.91           C  
ATOM   1081  O   LEU    55     -21.926  -7.109   5.762  0.00111.91           O  
ATOM   1082  CB  LEU    55     -22.012  -8.139   8.454  0.00111.91           C  
ATOM   1083  CG  LEU    55     -22.483  -8.441   9.912  0.00111.91           C  
ATOM   1084  CD1 LEU    55     -23.875  -7.866  10.261  0.00111.91           C  
ATOM   1085  CD2 LEU    55     -21.393  -7.881  10.887  0.00111.91           C  
ATOM   1086  H   LEU    55     -23.861 -10.479   7.300  0.00111.91           H  
ATOM   1087  HA  LEU    55     -23.719  -8.341   7.202  0.00111.91           H  
ATOM   1088  HB2 LEU    55     -20.961  -8.417   8.369  0.00111.91           H  
ATOM   1089  HB3 LEU    55     -22.136  -7.062   8.348  0.00111.91           H  
ATOM   1090  HG  LEU    55     -22.514  -9.525  10.019  0.00111.91           H  
ATOM   1091 HD11 LEU    55     -23.785  -6.790  10.403  0.00111.91           H  
ATOM   1092 HD12 LEU    55     -24.559  -8.113   9.450  0.00111.91           H  
ATOM   1093 HD13 LEU    55     -24.315  -8.374  11.120  0.00111.91           H  
ATOM   1094 HD21 LEU    55     -21.808  -7.624  11.862  0.00111.91           H  
ATOM   1095 HD22 LEU    55     -20.697  -8.709  11.026  0.00111.91           H  
ATOM   1096 HD23 LEU    55     -20.992  -6.975  10.432  0.00111.91           H  
HETATM 1097  O   T3P    55      -4.837  29.405  16.409  0.00  0.00           O  
HETATM 1098  H1  T3P    55      -5.760  29.614  16.554  0.00  0.00           H  
HETATM 1099  H2  T3P    55      -4.699  28.587  16.888  0.00  0.00           H  
ATOM   1100  N   ALA    56     -21.701  -9.168   5.043  0.00 12.77           N  
ATOM   1101  CA  ALA    56     -21.095  -8.913   3.753  0.00 12.77           C  
ATOM   1102  C   ALA    56     -21.483  -9.857   2.597  0.00 12.77           C  
ATOM   1103  O   ALA    56     -20.574 -10.447   2.018  0.00 12.77           O  
ATOM   1104  CB  ALA    56     -19.536  -8.643   3.911  0.00 12.77           C  
ATOM   1105  H   ALA    56     -21.750 -10.156   5.245  0.00 12.77           H  
ATOM   1106  HA  ALA    56     -21.507  -7.932   3.515  0.00 12.77           H  
ATOM   1107  HB1 ALA    56     -19.103  -9.509   4.412  0.00 12.77           H  
ATOM   1108  HB2 ALA    56     -19.095  -8.452   2.933  0.00 12.77           H  
ATOM   1109  HB3 ALA    56     -19.331  -7.740   4.485  0.00 12.77           H  
HETATM 1110  O   T3P    56     -30.885  -4.110  12.541  0.00  0.00           O  
HETATM 1111  H1  T3P    56     -31.729  -3.889  12.935  0.00  0.00           H  
HETATM 1112  H2  T3P    56     -30.258  -3.536  12.981  0.00  0.00           H  
ATOM   1113  N   PRO    57     -22.765 -10.169   2.374  0.00  0.00           N  
ATOM   1114  CA  PRO    57     -23.217 -11.348   1.542  0.00  0.00           C  
ATOM   1115  C   PRO    57     -22.877 -11.339   0.012  0.00  0.00           C  
ATOM   1116  O   PRO    57     -23.751 -11.279  -0.867  0.00  0.00           O  
ATOM   1117  CB  PRO    57     -24.682 -11.516   1.880  0.00  0.00           C  
ATOM   1118  CG  PRO    57     -25.070 -10.136   2.386  0.00  0.00           C  
ATOM   1119  CD  PRO    57     -23.861  -9.462   2.991  0.00  0.00           C  
ATOM   1120  HA  PRO    57     -22.648 -12.181   1.954  0.00  0.00           H  
ATOM   1121  HB2 PRO    57     -25.293 -11.905   1.066  0.00  0.00           H  
ATOM   1122  HB3 PRO    57     -24.722 -12.275   2.662  0.00  0.00           H  
ATOM   1123  HG2 PRO    57     -25.457  -9.644   1.493  0.00  0.00           H  
ATOM   1124  HG3 PRO    57     -25.855 -10.149   3.141  0.00  0.00           H  
ATOM   1125  HD2 PRO    57     -23.978  -8.421   2.692  0.00  0.00           H  
ATOM   1126  HD3 PRO    57     -23.938  -9.614   4.068  0.00  0.00           H  
HETATM 1127  O   T3P    57      -5.150  -6.899  14.401  0.00  0.00           O  
HETATM 1128  H1  T3P    57      -4.471  -6.515  14.956  0.00  0.00           H  
HETATM 1129  H2  T3P    57      -5.943  -6.867  14.935  0.00  0.00           H  
ATOM   1130  N   GLY    58     -21.593 -11.500  -0.305  0.00  0.00           N  
ATOM   1131  CA  GLY    58     -21.104 -11.641  -1.665  0.00  0.00           C  
ATOM   1132  C   GLY    58     -20.352 -10.336  -2.108  0.00  0.00           C  
ATOM   1133  O   GLY    58     -20.111 -10.179  -3.280  0.00  0.00           O  
ATOM   1134  H   GLY    58     -20.897 -11.396   0.420  0.00  0.00           H  
ATOM   1135  HA2 GLY    58     -20.494 -12.512  -1.427  0.00  0.00           H  
ATOM   1136  HA3 GLY    58     -21.797 -11.897  -2.467  0.00  0.00           H  
HETATM 1137  O   T3P    58      19.838  -0.863  20.865  0.00  0.00           O  
HETATM 1138  H1  T3P    58      19.014  -0.778  20.384  0.00  0.00           H  
HETATM 1139  H2  T3P    58      20.361  -1.469  20.340  0.00  0.00           H  
HETATM 1140  O   T3P    59     -38.262  -3.334 -24.494  0.00  0.00           O  
HETATM 1141  H1  T3P    59     -37.654  -3.560 -23.790  0.00  0.00           H  
HETATM 1142  H2  T3P    59     -39.069  -3.797 -24.271  0.00  0.00           H  
ATOM   1143  N   THR    59     -20.014  -9.438  -1.176  0.00  0.00           N  
ATOM   1144  CA  THR    59     -19.462  -8.127  -1.556  0.00  0.00           C  
ATOM   1145  C   THR    59     -17.960  -8.189  -1.521  0.00  0.00           C  
ATOM   1146  O   THR    59     -17.243  -7.332  -2.125  0.00  0.00           O  
ATOM   1147  CB  THR    59     -19.912  -7.071  -0.595  0.00  0.00           C  
ATOM   1148  CG2 THR    59     -21.416  -7.025  -0.680  0.00  0.00           C  
ATOM   1149  OG1 THR    59     -19.555  -7.438   0.721  0.00  0.00           O  
ATOM   1150  H   THR    59     -20.117  -9.610  -0.186  0.00  0.00           H  
ATOM   1151  HA  THR    59     -19.701  -7.615  -2.488  0.00  0.00           H  
ATOM   1152  HB  THR    59     -19.480  -6.081  -0.742  0.00  0.00           H  
ATOM   1153  HG1 THR    59     -19.406  -6.692   1.306  0.00  0.00           H  
ATOM   1154 HG21 THR    59     -21.725  -6.856  -1.711  0.00  0.00           H  
ATOM   1155 HG22 THR    59     -21.900  -7.925  -0.300  0.00  0.00           H  
ATOM   1156 HG23 THR    59     -21.775  -6.176  -0.099  0.00  0.00           H  
ATOM   1157  N   HIE    60     -17.443  -9.270  -0.830  0.00  0.00           N  
ATOM   1158  CA  HIE    60     -15.977  -9.465  -0.582  0.00  0.00           C  
ATOM   1159  C   HIE    60     -15.260  -8.310   0.071  0.00  0.00           C  
ATOM   1160  O   HIE    60     -14.731  -7.429  -0.645  0.00  0.00           O  
ATOM   1161  CB  HIE    60     -15.166  -9.910  -1.823  0.00  0.00           C  
ATOM   1162  CG  HIE    60     -15.602 -11.227  -2.452  0.00  0.00           C  
ATOM   1163  CD2 HIE    60     -16.749 -11.424  -3.223  0.00  0.00           C  
ATOM   1164  ND1 HIE    60     -14.981 -12.417  -2.397  0.00  0.00           N  
ATOM   1165  CE1 HIE    60     -15.744 -13.257  -3.037  0.00  0.00           C  
ATOM   1166  NE2 HIE    60     -16.783 -12.706  -3.603  0.00  0.00           N  
ATOM   1167  H   HIE    60     -18.028  -9.977  -0.406  0.00  0.00           H  
ATOM   1168  HA  HIE    60     -15.929 -10.320   0.092  0.00  0.00           H  
ATOM   1169  HB2 HIE    60     -15.162  -9.223  -2.669  0.00  0.00           H  
ATOM   1170  HB3 HIE    60     -14.088  -9.952  -1.663  0.00  0.00           H  
ATOM   1171  HD2 HIE    60     -17.553 -10.838  -3.642  0.00  0.00           H  
ATOM   1172  HE1 HIE    60     -15.582 -14.324  -3.049  0.00  0.00           H  
ATOM   1173  HE2 HIE    60     -17.509 -13.209  -4.093  0.00  0.00           H  
HETATM 1174  O   T3P    60     -35.459  16.218  12.048  0.00  0.00           O  
HETATM 1175  H1  T3P    60     -34.810  16.135  11.349  0.00  0.00           H  
HETATM 1176  H2  T3P    60     -35.249  15.508  12.655  0.00  0.00           H  
ATOM   1177  N   PRO    61     -15.307  -8.305   1.448  0.00  0.00           N  
ATOM   1178  CA  PRO    61     -14.637  -7.193   2.225  0.00  0.00           C  
ATOM   1179  C   PRO    61     -13.124  -6.978   1.907  0.00  0.00           C  
ATOM   1180  O   PRO    61     -12.573  -7.970   1.496  0.00  0.00           O  
ATOM   1181  CB  PRO    61     -14.774  -7.608   3.720  0.00  0.00           C  
ATOM   1182  CG  PRO    61     -15.900  -8.622   3.777  0.00  0.00           C  
ATOM   1183  CD  PRO    61     -15.953  -9.194   2.307  0.00  0.00           C  
ATOM   1184  HA  PRO    61     -15.313  -6.349   2.092  0.00  0.00           H  
ATOM   1185  HB2 PRO    61     -13.818  -8.052   4.001  0.00  0.00           H  
ATOM   1186  HB3 PRO    61     -14.914  -6.733   4.354  0.00  0.00           H  
ATOM   1187  HG2 PRO    61     -15.877  -9.439   4.497  0.00  0.00           H  
ATOM   1188  HG3 PRO    61     -16.787  -8.031   4.009  0.00  0.00           H  
ATOM   1189  HD2 PRO    61     -15.610 -10.225   2.211  0.00  0.00           H  
ATOM   1190  HD3 PRO    61     -16.989  -9.295   1.984  0.00  0.00           H  
HETATM 1191  O   T3P    61      -9.494 -24.959 -33.922  0.00  0.00           O  
HETATM 1192  H1  T3P    61      -8.537 -24.934 -33.925  0.00  0.00           H  
HETATM 1193  H2  T3P    61      -9.748 -24.511 -34.730  0.00  0.00           H  
ATOM   1194  N   PRO    62     -12.519  -5.722   2.158  0.00  0.00           N  
ATOM   1195  CA  PRO    62     -13.156  -4.427   2.453  0.00  0.00           C  
ATOM   1196  C   PRO    62     -14.137  -3.946   1.379  0.00  0.00           C  
ATOM   1197  O   PRO    62     -13.958  -4.369   0.235  0.00  0.00           O  
ATOM   1198  CB  PRO    62     -11.971  -3.430   2.523  0.00  0.00           C  
ATOM   1199  CG  PRO    62     -10.753  -4.247   2.797  0.00  0.00           C  
ATOM   1200  CD  PRO    62     -11.048  -5.550   2.025  0.00  0.00           C  
ATOM   1201  HA  PRO    62     -13.601  -4.467   3.448  0.00  0.00           H  
ATOM   1202  HB2 PRO    62     -11.863  -2.887   1.584  0.00  0.00           H  
ATOM   1203  HB3 PRO    62     -12.057  -2.646   3.276  0.00  0.00           H  
ATOM   1204  HG2 PRO    62      -9.848  -3.803   2.384  0.00  0.00           H  
ATOM   1205  HG3 PRO    62     -10.611  -4.404   3.866  0.00  0.00           H  
ATOM   1206  HD2 PRO    62     -10.854  -5.426   0.959  0.00  0.00           H  
ATOM   1207  HD3 PRO    62     -10.493  -6.421   2.373  0.00  0.00           H  
HETATM 1208  O   T3P    62     -31.858 -16.064 -27.836  0.00  0.00           O  
HETATM 1209  H1  T3P    62     -31.598 -15.697 -28.681  0.00  0.00           H  
HETATM 1210  H2  T3P    62     -32.722 -15.688 -27.667  0.00  0.00           H  
ATOM   1211  N   PHE    63     -15.190  -3.266   1.827  0.00  0.00           N  
ATOM   1212  CA  PHE    63     -16.049  -2.513   0.926  0.00  0.00           C  
ATOM   1213  C   PHE    63     -16.508  -1.230   1.563  0.00  0.00           C  
ATOM   1214  O   PHE    63     -16.643  -1.253   2.778  0.00  0.00           O  
ATOM   1215  CB  PHE    63     -17.140  -3.408   0.388  0.00  0.00           C  
ATOM   1216  CG  PHE    63     -18.390  -3.785   1.145  0.00  0.00           C  
ATOM   1217  CD1 PHE    63     -18.464  -4.891   1.976  0.00  0.00           C  
ATOM   1218  CD2 PHE    63     -19.584  -2.930   1.112  0.00  0.00           C  
ATOM   1219  CE1 PHE    63     -19.578  -5.156   2.798  0.00  0.00           C  
ATOM   1220  CE2 PHE    63     -20.729  -3.279   1.787  0.00  0.00           C  
ATOM   1221  CZ  PHE    63     -20.751  -4.413   2.629  0.00  0.00           C  
ATOM   1222  H   PHE    63     -15.253  -2.952   2.785  0.00  0.00           H  
ATOM   1223  HA  PHE    63     -15.487  -2.123   0.077  0.00  0.00           H  
ATOM   1224  HB2 PHE    63     -17.473  -2.848  -0.485  0.00  0.00           H  
ATOM   1225  HB3 PHE    63     -16.751  -4.395   0.137  0.00  0.00           H  
ATOM   1226  HD1 PHE    63     -17.617  -5.548   2.105  0.00  0.00           H  
ATOM   1227  HD2 PHE    63     -19.514  -2.060   0.476  0.00  0.00           H  
ATOM   1228  HE1 PHE    63     -19.589  -6.056   3.396  0.00  0.00           H  
ATOM   1229  HE2 PHE    63     -21.520  -2.568   1.597  0.00  0.00           H  
ATOM   1230  HZ  PHE    63     -21.614  -4.781   3.163  0.00  0.00           H  
HETATM 1231  O   T3P    63     -13.408  31.600  12.686  0.00  0.00           O  
HETATM 1232  H1  T3P    63     -12.498  31.688  12.402  0.00  0.00           H  
HETATM 1233  H2  T3P    63     -13.370  31.680  13.639  0.00  0.00           H  
ATOM   1234  N   LEU    64     -17.036  -0.287   0.832  0.00  0.00           N  
ATOM   1235  CA  LEU    64     -17.517   0.945   1.434  0.00  0.00           C  
ATOM   1236  C   LEU    64     -19.020   1.113   1.222  0.00  0.00           C  
ATOM   1237  O   LEU    64     -19.392   0.831   0.068  0.00  0.00           O  
ATOM   1238  CB  LEU    64     -16.701   2.155   0.779  0.00  0.00           C  
ATOM   1239  CG  LEU    64     -17.136   3.626   0.946  0.00  0.00           C  
ATOM   1240  CD1 LEU    64     -15.853   4.561   0.809  0.00  0.00           C  
ATOM   1241  CD2 LEU    64     -18.233   3.985  -0.073  0.00  0.00           C  
ATOM   1242  H   LEU    64     -17.050  -0.422  -0.168  0.00  0.00           H  
ATOM   1243  HA  LEU    64     -17.344   1.051   2.505  0.00  0.00           H  
ATOM   1244  HB2 LEU    64     -15.632   2.067   0.974  0.00  0.00           H  
ATOM   1245  HB3 LEU    64     -16.687   1.940  -0.290  0.00  0.00           H  
ATOM   1246  HG  LEU    64     -17.548   3.793   1.941  0.00  0.00           H  
ATOM   1247 HD11 LEU    64     -15.977   5.177  -0.081  0.00  0.00           H  
ATOM   1248 HD12 LEU    64     -15.603   5.086   1.731  0.00  0.00           H  
ATOM   1249 HD13 LEU    64     -14.848   4.160   0.677  0.00  0.00           H  
ATOM   1250 HD21 LEU    64     -19.073   4.470   0.426  0.00  0.00           H  
ATOM   1251 HD22 LEU    64     -17.835   4.677  -0.815  0.00  0.00           H  
ATOM   1252 HD23 LEU    64     -18.672   3.176  -0.656  0.00  0.00           H  
HETATM 1253  O   T3P    64      34.365 -18.740 -35.439  0.00  0.00           O  
HETATM 1254  H1  T3P    64      33.569 -19.266 -35.510  0.00  0.00           H  
HETATM 1255  H2  T3P    64      34.191 -18.137 -34.716  0.00  0.00           H  
HETATM 1256  O   T3P    65     -23.887 -12.019 -27.068  0.00  0.00           O  
HETATM 1257  H1  T3P    65     -23.326 -12.451 -27.712  0.00  0.00           H  
HETATM 1258  H2  T3P    65     -24.728 -12.469 -27.142  0.00  0.00           H  
ATOM   1259  N   THR    65     -19.760   1.645   2.125  0.00  0.00           N  
ATOM   1260  CA  THR    65     -21.201   1.988   1.912  0.00  0.00           C  
ATOM   1261  C   THR    65     -21.504   3.464   2.273  0.00  0.00           C  
ATOM   1262  O   THR    65     -20.775   4.005   3.154  0.00  0.00           O  
ATOM   1263  CB  THR    65     -22.126   1.077   2.659  0.00  0.00           C  
ATOM   1264  CG2 THR    65     -21.793   0.831   4.126  0.00  0.00           C  
ATOM   1265  OG1 THR    65     -23.533   1.452   2.693  0.00  0.00           O  
ATOM   1266  H   THR    65     -19.277   1.900   2.975  0.00  0.00           H  
ATOM   1267  HA  THR    65     -21.463   1.868   0.861  0.00  0.00           H  
ATOM   1268  HB  THR    65     -22.221   0.174   2.055  0.00  0.00           H  
ATOM   1269  HG1 THR    65     -23.680   2.271   3.171  0.00  0.00           H  
ATOM   1270 HG21 THR    65     -22.358   1.553   4.715  0.00  0.00           H  
ATOM   1271 HG22 THR    65     -21.954  -0.203   4.434  0.00  0.00           H  
ATOM   1272 HG23 THR    65     -20.738   1.003   4.338  0.00  0.00           H  
ATOM   1273  N   PHE    66     -22.417   4.090   1.578  0.00  0.00           N  
ATOM   1274  CA  PHE    66     -22.605   5.510   1.534  0.00  0.00           C  
ATOM   1275  C   PHE    66     -24.146   5.706   1.439  0.00  0.00           C  
ATOM   1276  O   PHE    66     -24.759   5.633   0.347  0.00  0.00           O  
ATOM   1277  CB  PHE    66     -21.880   6.108   0.309  0.00  0.00           C  
ATOM   1278  CG  PHE    66     -21.844   7.673   0.220  0.00  0.00           C  
ATOM   1279  CD1 PHE    66     -22.882   8.340  -0.388  0.00  0.00           C  
ATOM   1280  CD2 PHE    66     -20.743   8.507   0.713  0.00  0.00           C  
ATOM   1281  CE1 PHE    66     -22.802   9.701  -0.597  0.00  0.00           C  
ATOM   1282  CE2 PHE    66     -20.682   9.867   0.560  0.00  0.00           C  
ATOM   1283  CZ  PHE    66     -21.724  10.446  -0.137  0.00  0.00           C  
ATOM   1284  H   PHE    66     -22.952   3.505   0.952  0.00  0.00           H  
ATOM   1285  HA  PHE    66     -22.255   5.962   2.462  0.00  0.00           H  
ATOM   1286  HB2 PHE    66     -20.870   5.778   0.066  0.00  0.00           H  
ATOM   1287  HB3 PHE    66     -22.464   5.817  -0.564  0.00  0.00           H  
ATOM   1288  HD1 PHE    66     -23.748   7.757  -0.665  0.00  0.00           H  
ATOM   1289  HD2 PHE    66     -20.027   7.873   1.215  0.00  0.00           H  
ATOM   1290  HE1 PHE    66     -23.583  10.230  -1.122  0.00  0.00           H  
ATOM   1291  HE2 PHE    66     -19.892  10.518   0.903  0.00  0.00           H  
ATOM   1292  HZ  PHE    66     -21.613  11.507  -0.312  0.00  0.00           H  
HETATM 1293  O   T3P    66     -30.010  -8.030 -15.412  0.00  0.00           O  
HETATM 1294  H1  T3P    66     -30.841  -7.730 -15.043  0.00  0.00           H  
HETATM 1295  H2  T3P    66     -30.216  -8.873 -15.814  0.00  0.00           H  
ATOM   1296  N   ASN    67     -24.772   6.012   2.591  0.00  0.00           N  
ATOM   1297  CA  ASN    67     -26.223   6.255   2.736  0.00  0.00           C  
ATOM   1298  C   ASN    67     -27.021   5.017   2.478  0.00  0.00           C  
ATOM   1299  O   ASN    67     -28.225   5.004   2.230  0.00  0.00           O  
ATOM   1300  CB  ASN    67     -26.782   7.461   1.793  0.00  0.00           C  
ATOM   1301  CG  ASN    67     -26.026   8.804   1.959  0.00  0.00           C  
ATOM   1302  ND2 ASN    67     -25.966   9.590   0.882  0.00  0.00           N  
ATOM   1303  OD1 ASN    67     -25.615   9.233   3.050  0.00  0.00           O  
ATOM   1304  H   ASN    67     -24.221   5.958   3.436  0.00  0.00           H  
ATOM   1305  HA  ASN    67     -26.567   6.438   3.754  0.00  0.00           H  
ATOM   1306  HB2 ASN    67     -26.542   7.234   0.755  0.00  0.00           H  
ATOM   1307  HB3 ASN    67     -27.856   7.494   1.976  0.00  0.00           H  
ATOM   1308 HD21 ASN    67     -26.264   9.242  -0.018  0.00  0.00           H  
ATOM   1309 HD22 ASN    67     -25.482  10.476   0.858  0.00  0.00           H  
HETATM 1310  O   T3P    67      36.587  16.758  -7.101  0.00  0.00           O  
HETATM 1311  H1  T3P    67      37.456  17.096  -7.314  0.00  0.00           H  
HETATM 1312  H2  T3P    67      36.748  15.877  -6.762  0.00  0.00           H  
ATOM   1313  N   GLY    68     -26.276   3.868   2.546  0.00  1.27           N  
ATOM   1314  CA  GLY    68     -26.865   2.498   2.288  0.00  1.27           C  
ATOM   1315  C   GLY    68     -26.525   2.075   0.803  0.00  1.27           C  
ATOM   1316  O   GLY    68     -26.987   0.986   0.399  0.00  1.27           O  
ATOM   1317  H   GLY    68     -25.289   3.928   2.754  0.00  1.27           H  
ATOM   1318  HA2 GLY    68     -26.488   1.711   2.941  0.00  1.27           H  
ATOM   1319  HA3 GLY    68     -27.942   2.491   2.460  0.00  1.27           H  
HETATM 1320  O   T3P    68     -11.239 -27.439  -9.424  0.00  0.00           O  
HETATM 1321  H1  T3P    68     -11.797 -27.790  -8.730  0.00  0.00           H  
HETATM 1322  H2  T3P    68     -11.304 -26.489  -9.327  0.00  0.00           H  
ATOM   1323  N   ASP    69     -25.935   2.993  -0.025  0.00  0.37           N  
ATOM   1324  CA  ASP    69     -25.622   2.597  -1.369  0.00  0.37           C  
ATOM   1325  C   ASP    69     -24.291   1.776  -1.319  0.00  0.37           C  
ATOM   1326  O   ASP    69     -23.302   2.341  -0.853  0.00  0.37           O  
ATOM   1327  CB  ASP    69     -25.431   3.785  -2.421  0.00  0.37           C  
ATOM   1328  CG  ASP    69     -26.653   4.629  -2.720  0.00  0.37           C  
ATOM   1329  OD1 ASP    69     -27.768   4.107  -2.490  0.00  0.37           O  
ATOM   1330  OD2 ASP    69     -26.493   5.647  -3.415  0.00  0.37           O1-
ATOM   1331  H   ASP    69     -25.733   3.946   0.242  0.00  0.37           H  
ATOM   1332  HA  ASP    69     -26.295   1.959  -1.942  0.00  0.37           H  
ATOM   1333  HB2 ASP    69     -24.727   4.496  -1.987  0.00  0.37           H  
ATOM   1334  HB3 ASP    69     -25.082   3.428  -3.390  0.00  0.37           H  
HETATM 1335  O   T3P    69      -3.537 -23.266 -21.762  0.00  0.00           O  
HETATM 1336  H1  T3P    69      -3.027 -23.738 -22.421  0.00  0.00           H  
HETATM 1337  H2  T3P    69      -4.099 -22.680 -22.268  0.00  0.00           H  
HETATM 1338  O   T3P    70     -15.352 -36.140 -31.623  0.00  0.00           O  
HETATM 1339  H1  T3P    70     -14.615 -36.583 -32.043  0.00  0.00           H  
HETATM 1340  H2  T3P    70     -16.070 -36.221 -32.251  0.00  0.00           H  
ATOM   1341  N   VAL    70     -24.363   0.469  -1.577  0.00  2.48           N  
ATOM   1342  CA  VAL    70     -23.283  -0.518  -1.417  0.00  2.48           C  
ATOM   1343  C   VAL    70     -22.341  -0.380  -2.610  0.00  2.48           C  
ATOM   1344  O   VAL    70     -22.862  -0.446  -3.758  0.00  2.48           O  
ATOM   1345  CB  VAL    70     -23.820  -1.936  -1.266  0.00  2.48           C  
ATOM   1346  CG1 VAL    70     -22.698  -3.068  -1.430  0.00  2.48           C  
ATOM   1347  CG2 VAL    70     -24.586  -2.101   0.053  0.00  2.48           C  
ATOM   1348  H   VAL    70     -25.284   0.134  -1.823  0.00  2.48           H  
ATOM   1349  HA  VAL    70     -22.770  -0.255  -0.492  0.00  2.48           H  
ATOM   1350  HB  VAL    70     -24.557  -2.152  -2.041  0.00  2.48           H  
ATOM   1351 HG11 VAL    70     -23.162  -3.927  -0.945  0.00  2.48           H  
ATOM   1352 HG12 VAL    70     -22.382  -3.269  -2.453  0.00  2.48           H  
ATOM   1353 HG13 VAL    70     -21.854  -2.837  -0.779  0.00  2.48           H  
ATOM   1354 HG21 VAL    70     -24.077  -1.844   0.982  0.00  2.48           H  
ATOM   1355 HG22 VAL    70     -25.459  -1.448   0.058  0.00  2.48           H  
ATOM   1356 HG23 VAL    70     -25.015  -3.088   0.225  0.00  2.48           H  
ATOM   1357  N   LYS    71     -21.005  -0.254  -2.402  0.00  0.00           N  
ATOM   1358  CA  LYS    71     -19.953   0.020  -3.365  0.00  0.00           C  
ATOM   1359  C   LYS    71     -18.868  -0.981  -2.986  0.00  0.00           C  
ATOM   1360  O   LYS    71     -18.297  -0.868  -1.876  0.00  0.00           O  
ATOM   1361  CB  LYS    71     -19.447   1.472  -3.385  0.00  0.00           C  
ATOM   1362  CG  LYS    71     -20.420   2.671  -3.032  0.00  0.00           C  
ATOM   1363  CD  LYS    71     -20.803   3.396  -4.274  0.00  0.00           C  
ATOM   1364  CE  LYS    71     -21.877   2.663  -5.117  0.00  0.00           C  
ATOM   1365  NZ  LYS    71     -22.473   3.685  -6.008  0.00  0.00           N1+
ATOM   1366  H   LYS    71     -20.685  -0.505  -1.477  0.00  0.00           H  
ATOM   1367  HA  LYS    71     -20.274  -0.283  -4.362  0.00  0.00           H  
ATOM   1368  HB2 LYS    71     -18.701   1.637  -2.608  0.00  0.00           H  
ATOM   1369  HB3 LYS    71     -19.034   1.687  -4.371  0.00  0.00           H  
ATOM   1370  HG2 LYS    71     -21.363   2.320  -2.612  0.00  0.00           H  
ATOM   1371  HG3 LYS    71     -19.948   3.364  -2.335  0.00  0.00           H  
ATOM   1372  HD2 LYS    71     -20.961   4.462  -4.109  0.00  0.00           H  
ATOM   1373  HD3 LYS    71     -19.958   3.474  -4.958  0.00  0.00           H  
ATOM   1374  HE2 LYS    71     -21.560   1.742  -5.605  0.00  0.00           H  
ATOM   1375  HE3 LYS    71     -22.718   2.380  -4.484  0.00  0.00           H  
ATOM   1376  HZ1 LYS    71     -22.870   4.497  -5.556  0.00  0.00           H  
ATOM   1377  HZ2 LYS    71     -21.821   3.939  -6.737  0.00  0.00           H  
ATOM   1378  HZ3 LYS    71     -23.209   3.187  -6.487  0.00  0.00           H  
HETATM 1379  O   T3P    71     -29.366  32.426  26.925  0.00  0.00           O  
HETATM 1380  H1  T3P    71     -28.486  32.408  26.550  0.00  0.00           H  
HETATM 1381  H2  T3P    71     -29.446  31.594  27.392  0.00  0.00           H  
HETATM 1382  O   T3P    72     -24.302  14.738  21.547  0.00  0.00           O  
HETATM 1383  H1  T3P    72     -24.350  14.281  20.707  0.00  0.00           H  
HETATM 1384  H2  T3P    72     -23.445  15.166  21.538  0.00  0.00           H  
ATOM   1385  N   THR    72     -18.597  -1.891  -3.849  0.00  0.00           N  
ATOM   1386  CA  THR    72     -17.609  -2.972  -3.651  0.00  0.00           C  
ATOM   1387  C   THR    72     -16.439  -2.721  -4.670  0.00  0.00           C  
ATOM   1388  O   THR    72     -16.527  -1.906  -5.590  0.00  0.00           O  
ATOM   1389  CB  THR    72     -18.301  -4.255  -4.244  0.00  0.00           C  
ATOM   1390  CG2 THR    72     -19.277  -4.946  -3.298  0.00  0.00           C  
ATOM   1391  OG1 THR    72     -19.107  -3.928  -5.372  0.00  0.00           O  
ATOM   1392  H   THR    72     -19.207  -2.031  -4.642  0.00  0.00           H  
ATOM   1393  HA  THR    72     -17.326  -3.063  -2.603  0.00  0.00           H  
ATOM   1394  HB  THR    72     -17.589  -5.079  -4.289  0.00  0.00           H  
ATOM   1395  HG1 THR    72     -18.518  -3.793  -6.118  0.00  0.00           H  
ATOM   1396 HG21 THR    72     -20.263  -4.481  -3.307  0.00  0.00           H  
ATOM   1397 HG22 THR    72     -19.502  -5.906  -3.764  0.00  0.00           H  
ATOM   1398 HG23 THR    72     -18.827  -5.068  -2.313  0.00  0.00           H  
ATOM   1399  N   ASP    73     -15.263  -3.375  -4.377  0.00  0.00           N  
ATOM   1400  CA  ASP    73     -14.004  -3.352  -5.121  0.00  0.00           C  
ATOM   1401  C   ASP    73     -13.238  -2.030  -4.940  0.00  0.00           C  
ATOM   1402  O   ASP    73     -13.632  -0.982  -5.476  0.00  0.00           O  
ATOM   1403  CB  ASP    73     -14.099  -3.647  -6.566  0.00  0.00           C  
ATOM   1404  CG  ASP    73     -12.894  -3.774  -7.478  0.00  0.00           C  
ATOM   1405  OD1 ASP    73     -13.150  -4.140  -8.676  0.00  0.00           O  
ATOM   1406  OD2 ASP    73     -11.736  -3.693  -7.004  0.00  0.00           O1-
ATOM   1407  H   ASP    73     -15.272  -4.059  -3.635  0.00  0.00           H  
ATOM   1408  HA  ASP    73     -13.430  -4.214  -4.782  0.00  0.00           H  
ATOM   1409  HB2 ASP    73     -14.790  -4.466  -6.769  0.00  0.00           H  
ATOM   1410  HB3 ASP    73     -14.741  -2.850  -6.942  0.00  0.00           H  
HETATM 1411  O   T3P    73      13.292  -4.001   6.076  0.00  0.00           O  
HETATM 1412  H1  T3P    73      12.631  -3.839   6.749  0.00  0.00           H  
HETATM 1413  H2  T3P    73      13.056  -4.851   5.707  0.00  0.00           H  
HETATM 1414  O   T3P    74      -5.895  15.183 -22.289  0.00  0.00           O  
HETATM 1415  H1  T3P    74      -6.203  15.931 -21.778  0.00  0.00           H  
HETATM 1416  H2  T3P    74      -5.147  14.847 -21.795  0.00  0.00           H  
ATOM   1417  N   VAL    74     -12.136  -2.087  -4.182  0.00  0.00           N  
ATOM   1418  CA  VAL    74     -11.201  -0.982  -3.906  0.00  0.00           C  
ATOM   1419  C   VAL    74     -10.569  -0.349  -5.183  0.00  0.00           C  
ATOM   1420  O   VAL    74     -10.094   0.790  -5.108  0.00  0.00           O  
ATOM   1421  CB  VAL    74     -10.081  -1.441  -3.028  0.00  0.00           C  
ATOM   1422  CG1 VAL    74     -10.553  -1.776  -1.575  0.00  0.00           C  
ATOM   1423  CG2 VAL    74      -9.145  -2.482  -3.652  0.00  0.00           C  
ATOM   1424  H   VAL    74     -11.982  -3.025  -3.840  0.00  0.00           H  
ATOM   1425  HA  VAL    74     -11.763  -0.194  -3.405  0.00  0.00           H  
ATOM   1426  HB  VAL    74      -9.363  -0.633  -2.892  0.00  0.00           H  
ATOM   1427 HG11 VAL    74     -10.728  -0.986  -0.845  0.00  0.00           H  
ATOM   1428 HG12 VAL    74     -11.584  -2.122  -1.646  0.00  0.00           H  
ATOM   1429 HG13 VAL    74      -9.914  -2.531  -1.116  0.00  0.00           H  
ATOM   1430 HG21 VAL    74      -9.674  -3.433  -3.707  0.00  0.00           H  
ATOM   1431 HG22 VAL    74      -8.863  -2.319  -4.693  0.00  0.00           H  
ATOM   1432 HG23 VAL    74      -8.262  -2.354  -3.025  0.00  0.00           H  
ATOM   1433  N   ASN    75     -10.729  -1.073  -6.348  0.00  0.00           N  
ATOM   1434  CA  ASN    75     -10.261  -0.446  -7.629  0.00  0.00           C  
ATOM   1435  C   ASN    75     -11.454   0.144  -8.381  0.00  0.00           C  
ATOM   1436  O   ASN    75     -11.474   0.427  -9.602  0.00  0.00           O  
ATOM   1437  CB  ASN    75      -9.531  -1.410  -8.577  0.00  0.00           C  
ATOM   1438  CG  ASN    75      -8.244  -2.069  -8.064  0.00  0.00           C  
ATOM   1439  ND2 ASN    75      -7.908  -3.233  -8.624  0.00  0.00           N  
ATOM   1440  OD1 ASN    75      -7.499  -1.473  -7.317  0.00  0.00           O  
ATOM   1441  H   ASN    75     -11.192  -1.969  -6.394  0.00  0.00           H  
ATOM   1442  HA  ASN    75      -9.487   0.295  -7.431  0.00  0.00           H  
ATOM   1443  HB2 ASN    75     -10.185  -2.226  -8.887  0.00  0.00           H  
ATOM   1444  HB3 ASN    75      -9.281  -0.951  -9.533  0.00  0.00           H  
ATOM   1445 HD21 ASN    75      -8.635  -3.648  -9.189  0.00  0.00           H  
ATOM   1446 HD22 ASN    75      -7.038  -3.700  -8.413  0.00  0.00           H  
HETATM 1447  O   T3P    75      -8.783  29.113  29.735  0.00  0.00           O  
HETATM 1448  H1  T3P    75      -8.981  29.532  30.572  0.00  0.00           H  
HETATM 1449  H2  T3P    75      -9.549  28.568  29.552  0.00  0.00           H  
ATOM   1450  N   LYS    76     -12.553   0.232  -7.693  0.00  0.00           N  
ATOM   1451  CA  LYS    76     -13.779   0.863  -8.126  0.00  0.00           C  
ATOM   1452  C   LYS    76     -14.153   2.013  -7.128  0.00  0.00           C  
ATOM   1453  O   LYS    76     -14.612   3.111  -7.532  0.00  0.00           O  
ATOM   1454  CB  LYS    76     -14.917  -0.118  -8.452  0.00  0.00           C  
ATOM   1455  CG  LYS    76     -14.537  -0.971  -9.737  0.00  0.00           C  
ATOM   1456  CD  LYS    76     -15.750  -1.703 -10.458  0.00  0.00           C  
ATOM   1457  CE  LYS    76     -15.213  -2.500 -11.708  0.00  0.00           C  
ATOM   1458  NZ  LYS    76     -16.048  -3.678 -11.980  0.00  0.00           N1+
ATOM   1459  H   LYS    76     -12.557  -0.244  -6.802  0.00  0.00           H  
ATOM   1460  HA  LYS    76     -13.590   1.450  -9.025  0.00  0.00           H  
ATOM   1461  HB2 LYS    76     -15.193  -0.751  -7.608  0.00  0.00           H  
ATOM   1462  HB3 LYS    76     -15.740   0.512  -8.791  0.00  0.00           H  
ATOM   1463  HG2 LYS    76     -14.158  -0.268 -10.479  0.00  0.00           H  
ATOM   1464  HG3 LYS    76     -13.742  -1.655  -9.441  0.00  0.00           H  
ATOM   1465  HD2 LYS    76     -16.340  -2.188  -9.680  0.00  0.00           H  
ATOM   1466  HD3 LYS    76     -16.294  -0.844 -10.852  0.00  0.00           H  
ATOM   1467  HE2 LYS    76     -15.109  -1.818 -12.552  0.00  0.00           H  
ATOM   1468  HE3 LYS    76     -14.226  -2.911 -11.496  0.00  0.00           H  
ATOM   1469  HZ1 LYS    76     -16.133  -4.218 -11.130  0.00  0.00           H  
ATOM   1470  HZ2 LYS    76     -16.987  -3.429 -12.255  0.00  0.00           H  
ATOM   1471  HZ3 LYS    76     -15.716  -4.294 -12.708  0.00  0.00           H  
HETATM 1472  O   T3P    76      -5.103 -18.248  -6.295  0.00  0.00           O  
HETATM 1473  H1  T3P    76      -5.321 -18.169  -5.366  0.00  0.00           H  
HETATM 1474  H2  T3P    76      -4.608 -17.454  -6.495  0.00  0.00           H  
ATOM   1475  N   ILE    77     -13.962   1.782  -5.823  0.00  0.00           N  
ATOM   1476  CA  ILE    77     -14.155   2.792  -4.818  0.00  0.00           C  
ATOM   1477  C   ILE    77     -13.337   4.054  -4.996  0.00  0.00           C  
ATOM   1478  O   ILE    77     -13.857   5.165  -4.815  0.00  0.00           O  
ATOM   1479  CB  ILE    77     -13.878   2.283  -3.356  0.00  0.00           C  
ATOM   1480  CG1 ILE    77     -14.773   0.984  -3.068  0.00  0.00           C  
ATOM   1481  CG2 ILE    77     -14.314   3.332  -2.292  0.00  0.00           C  
ATOM   1482  CD1 ILE    77     -14.411   0.137  -1.844  0.00  0.00           C  
ATOM   1483  H   ILE    77     -13.743   0.841  -5.531  0.00  0.00           H  
ATOM   1484  HA  ILE    77     -15.184   3.135  -4.917  0.00  0.00           H  
ATOM   1485  HB  ILE    77     -12.816   2.096  -3.198  0.00  0.00           H  
ATOM   1486 HG12 ILE    77     -15.813   1.290  -2.952  0.00  0.00           H  
ATOM   1487 HG13 ILE    77     -14.795   0.323  -3.934  0.00  0.00           H  
ATOM   1488 HG21 ILE    77     -15.318   3.746  -2.386  0.00  0.00           H  
ATOM   1489 HG22 ILE    77     -14.208   2.814  -1.339  0.00  0.00           H  
ATOM   1490 HG23 ILE    77     -13.738   4.257  -2.321  0.00  0.00           H  
ATOM   1491 HD11 ILE    77     -14.168  -0.794  -2.357  0.00  0.00           H  
ATOM   1492 HD12 ILE    77     -13.507   0.517  -1.371  0.00  0.00           H  
ATOM   1493 HD13 ILE    77     -15.243   0.058  -1.144  0.00  0.00           H  
HETATM 1494  O   T3P    77      36.484   5.013 -10.710  0.00  0.00           O  
HETATM 1495  H1  T3P    77      36.992   5.404 -10.000  0.00  0.00           H  
HETATM 1496  H2  T3P    77      37.135   4.781 -11.372  0.00  0.00           H  
ATOM   1497  N   GLU    78     -12.026   3.868  -5.311  0.00  0.00           N  
ATOM   1498  CA  GLU    78     -11.061   4.919  -5.470  0.00  0.00           C  
ATOM   1499  C   GLU    78     -11.520   6.025  -6.519  0.00  0.00           C  
ATOM   1500  O   GLU    78     -11.190   7.184  -6.388  0.00  0.00           O  
ATOM   1501  CB  GLU    78      -9.560   4.357  -5.738  0.00  0.00           C  
ATOM   1502  CG  GLU    78      -9.364   3.646  -7.049  0.00  0.00           C  
ATOM   1503  CD  GLU    78      -7.903   3.285  -7.343  0.00  0.00           C  
ATOM   1504  OE1 GLU    78      -7.109   3.099  -6.424  0.00  0.00           O  
ATOM   1505  OE2 GLU    78      -7.713   3.094  -8.572  0.00  0.00           O1-
ATOM   1506  H   GLU    78     -11.723   2.912  -5.430  0.00  0.00           H  
ATOM   1507  HA  GLU    78     -10.884   5.318  -4.471  0.00  0.00           H  
ATOM   1508  HB2 GLU    78      -9.042   5.315  -5.753  0.00  0.00           H  
ATOM   1509  HB3 GLU    78      -9.109   3.755  -4.949  0.00  0.00           H  
ATOM   1510  HG2 GLU    78      -9.948   2.745  -7.240  0.00  0.00           H  
ATOM   1511  HG3 GLU    78      -9.661   4.382  -7.796  0.00  0.00           H  
HETATM 1512  O   T3P    78       5.688  16.142  10.963  0.00  0.00           O  
HETATM 1513  H1  T3P    78       5.884  16.375  10.056  0.00  0.00           H  
HETATM 1514  H2  T3P    78       4.938  15.549  10.902  0.00  0.00           H  
ATOM   1515  N   GLU    79     -12.227   5.574  -7.603  0.00  0.00           N  
ATOM   1516  CA  GLU    79     -12.835   6.429  -8.644  0.00  0.00           C  
ATOM   1517  C   GLU    79     -13.983   7.179  -8.063  0.00  0.00           C  
ATOM   1518  O   GLU    79     -13.908   8.412  -8.073  0.00  0.00           O  
ATOM   1519  CB  GLU    79     -13.175   5.626  -9.891  0.00  0.00           C  
ATOM   1520  CG  GLU    79     -11.879   4.820 -10.369  0.00  0.00           C  
ATOM   1521  CD  GLU    79     -12.226   4.047 -11.594  0.00  0.00           C  
ATOM   1522  OE1 GLU    79     -13.390   3.957 -12.049  0.00  0.00           O  
ATOM   1523  OE2 GLU    79     -11.239   3.672 -12.245  0.00  0.00           O1-
ATOM   1524  H   GLU    79     -12.305   4.577  -7.742  0.00  0.00           H  
ATOM   1525  HA  GLU    79     -12.158   7.268  -8.809  0.00  0.00           H  
ATOM   1526  HB2 GLU    79     -14.002   4.969  -9.623  0.00  0.00           H  
ATOM   1527  HB3 GLU    79     -13.665   6.215 -10.666  0.00  0.00           H  
ATOM   1528  HG2 GLU    79     -11.006   5.460 -10.502  0.00  0.00           H  
ATOM   1529  HG3 GLU    79     -11.659   4.052  -9.628  0.00  0.00           H  
HETATM 1530  O   T3P    79      -2.782  -6.030 -30.851  0.00  0.00           O  
HETATM 1531  H1  T3P    79      -1.941  -5.704 -30.531  0.00  0.00           H  
HETATM 1532  H2  T3P    79      -3.406  -5.336 -30.637  0.00  0.00           H  
ATOM   1533  N   PHE    80     -15.009   6.522  -7.461  0.00  0.00           N  
ATOM   1534  CA  PHE    80     -16.109   7.108  -6.703  0.00  0.00           C  
ATOM   1535  C   PHE    80     -15.655   8.123  -5.638  0.00  0.00           C  
ATOM   1536  O   PHE    80     -16.375   9.118  -5.472  0.00  0.00           O  
ATOM   1537  CB  PHE    80     -17.050   5.976  -6.186  0.00  0.00           C  
ATOM   1538  CG  PHE    80     -18.113   6.265  -5.071  0.00  0.00           C  
ATOM   1539  CD1 PHE    80     -17.716   6.368  -3.723  0.00  0.00           C  
ATOM   1540  CD2 PHE    80     -19.515   6.515  -5.386  0.00  0.00           C  
ATOM   1541  CE1 PHE    80     -18.648   6.689  -2.737  0.00  0.00           C  
ATOM   1542  CE2 PHE    80     -20.416   6.898  -4.367  0.00  0.00           C  
ATOM   1543  CZ  PHE    80     -20.007   6.938  -3.016  0.00  0.00           C  
ATOM   1544  H   PHE    80     -14.857   5.524  -7.481  0.00  0.00           H  
ATOM   1545  HA  PHE    80     -16.764   7.628  -7.402  0.00  0.00           H  
ATOM   1546  HB2 PHE    80     -17.552   5.598  -7.076  0.00  0.00           H  
ATOM   1547  HB3 PHE    80     -16.482   5.087  -5.911  0.00  0.00           H  
ATOM   1548  HD1 PHE    80     -16.742   6.048  -3.381  0.00  0.00           H  
ATOM   1549  HD2 PHE    80     -19.849   6.743  -6.387  0.00  0.00           H  
ATOM   1550  HE1 PHE    80     -18.230   6.689  -1.741  0.00  0.00           H  
ATOM   1551  HE2 PHE    80     -21.389   7.286  -4.630  0.00  0.00           H  
ATOM   1552  HZ  PHE    80     -20.686   7.094  -2.191  0.00  0.00           H  
HETATM 1553  O   T3P    80     -11.170 -13.432  29.826  0.00  0.00           O  
HETATM 1554  H1  T3P    80     -11.347 -13.045  28.969  0.00  0.00           H  
HETATM 1555  H2  T3P    80     -10.217 -13.401  29.911  0.00  0.00           H  
ATOM   1556  N   LEU    81     -14.534   7.901  -4.870  0.00  0.00           N  
ATOM   1557  CA  LEU    81     -14.050   8.818  -3.786  0.00  0.00           C  
ATOM   1558  C   LEU    81     -13.677  10.180  -4.441  0.00  0.00           C  
ATOM   1559  O   LEU    81     -14.060  11.167  -3.851  0.00  0.00           O  
ATOM   1560  CB  LEU    81     -12.695   8.366  -3.037  0.00  0.00           C  
ATOM   1561  CG  LEU    81     -12.789   7.180  -2.095  0.00  0.00           C  
ATOM   1562  CD1 LEU    81     -11.492   6.416  -1.838  0.00  0.00           C  
ATOM   1563  CD2 LEU    81     -13.707   7.370  -0.850  0.00  0.00           C  
ATOM   1564  H   LEU    81     -14.236   6.956  -5.065  0.00  0.00           H  
ATOM   1565  HA  LEU    81     -14.872   8.918  -3.077  0.00  0.00           H  
ATOM   1566  HB2 LEU    81     -11.951   8.099  -3.787  0.00  0.00           H  
ATOM   1567  HB3 LEU    81     -12.132   9.162  -2.550  0.00  0.00           H  
ATOM   1568  HG  LEU    81     -13.373   6.493  -2.707  0.00  0.00           H  
ATOM   1569 HD11 LEU    81     -11.093   6.605  -0.841  0.00  0.00           H  
ATOM   1570 HD12 LEU    81     -11.500   5.349  -2.060  0.00  0.00           H  
ATOM   1571 HD13 LEU    81     -10.688   6.796  -2.467  0.00  0.00           H  
ATOM   1572 HD21 LEU    81     -14.168   8.357  -0.806  0.00  0.00           H  
ATOM   1573 HD22 LEU    81     -14.664   6.856  -0.940  0.00  0.00           H  
ATOM   1574 HD23 LEU    81     -13.214   7.124   0.090  0.00  0.00           H  
HETATM 1575  O   T3P    81       1.476  18.354  31.972  0.00  0.00           O  
HETATM 1576  H1  T3P    81       0.876  17.733  32.387  0.00  0.00           H  
HETATM 1577  H2  T3P    81       1.958  18.745  32.700  0.00  0.00           H  
ATOM   1578  N   GLU    82     -13.005  10.197  -5.628  0.00  0.00           N  
ATOM   1579  CA  GLU    82     -12.743  11.287  -6.461  0.00  0.00           C  
ATOM   1580  C   GLU    82     -14.041  11.937  -7.035  0.00  0.00           C  
ATOM   1581  O   GLU    82     -14.180  13.136  -6.926  0.00  0.00           O  
ATOM   1582  CB  GLU    82     -11.663  10.861  -7.493  0.00  0.00           C  
ATOM   1583  CG  GLU    82     -10.311  10.496  -6.833  0.00  0.00           C  
ATOM   1584  CD  GLU    82      -9.762  11.539  -5.884  0.00  0.00           C  
ATOM   1585  OE1 GLU    82      -9.457  11.171  -4.750  0.00  0.00           O  
ATOM   1586  OE2 GLU    82      -9.670  12.721  -6.253  0.00  0.00           O1-
ATOM   1587  H   GLU    82     -12.607   9.334  -5.970  0.00  0.00           H  
ATOM   1588  HA  GLU    82     -12.284  12.037  -5.816  0.00  0.00           H  
ATOM   1589  HB2 GLU    82     -11.944   9.972  -8.057  0.00  0.00           H  
ATOM   1590  HB3 GLU    82     -11.545  11.710  -8.166  0.00  0.00           H  
ATOM   1591  HG2 GLU    82     -10.514   9.527  -6.377  0.00  0.00           H  
ATOM   1592  HG3 GLU    82      -9.552  10.323  -7.596  0.00  0.00           H  
HETATM 1593  O   T3P    82      24.459   2.401 -32.284  0.00  0.00           O  
HETATM 1594  H1  T3P    82      24.173   1.722 -31.673  0.00  0.00           H  
HETATM 1595  H2  T3P    82      25.340   2.633 -31.989  0.00  0.00           H  
ATOM   1596  N   GLU    83     -14.969  11.169  -7.611  0.00  0.00           N  
ATOM   1597  CA  GLU    83     -16.306  11.636  -8.092  0.00  0.00           C  
ATOM   1598  C   GLU    83     -17.148  12.262  -6.969  0.00  0.00           C  
ATOM   1599  O   GLU    83     -17.910  13.194  -7.323  0.00  0.00           O  
ATOM   1600  CB  GLU    83     -16.961  10.314  -8.498  0.00  0.00           C  
ATOM   1601  CG  GLU    83     -16.585   9.771  -9.889  0.00  0.00           C  
ATOM   1602  CD  GLU    83     -17.004   8.379 -10.332  0.00  0.00           C  
ATOM   1603  OE1 GLU    83     -16.408   7.804 -11.241  0.00  0.00           O  
ATOM   1604  OE2 GLU    83     -17.991   7.930  -9.777  0.00  0.00           O1-
ATOM   1605  H   GLU    83     -14.673  10.216  -7.769  0.00  0.00           H  
ATOM   1606  HA  GLU    83     -16.256  12.269  -8.978  0.00  0.00           H  
ATOM   1607  HB2 GLU    83     -16.728   9.520  -7.788  0.00  0.00           H  
ATOM   1608  HB3 GLU    83     -18.044  10.431  -8.534  0.00  0.00           H  
ATOM   1609  HG2 GLU    83     -16.811  10.538 -10.630  0.00  0.00           H  
ATOM   1610  HG3 GLU    83     -15.496   9.723  -9.901  0.00  0.00           H  
HETATM 1611  O   T3P    83      -0.091 -13.311   1.224  0.00  0.00           O  
HETATM 1612  H1  T3P    83      -0.926 -13.646   0.896  0.00  0.00           H  
HETATM 1613  H2  T3P    83      -0.207 -13.264   2.173  0.00  0.00           H  
HETATM 1614  O   T3P    84      -8.310  24.335  29.412  0.00  0.00           O  
HETATM 1615  H1  T3P    84      -8.054  25.118  28.925  0.00  0.00           H  
HETATM 1616  H2  T3P    84      -7.856  24.415  30.251  0.00  0.00           H  
ATOM   1617  N   THR    84     -17.102  11.690  -5.745  0.00  0.00           N  
ATOM   1618  CA  THR    84     -18.078  12.063  -4.748  0.00  0.00           C  
ATOM   1619  C   THR    84     -17.552  13.051  -3.646  0.00  0.00           C  
ATOM   1620  O   THR    84     -18.336  13.708  -2.983  0.00  0.00           O  
ATOM   1621  CB  THR    84     -18.604  10.756  -4.006  0.00  0.00           C  
ATOM   1622  CG2 THR    84     -19.846  10.972  -3.092  0.00  0.00           C  
ATOM   1623  OG1 THR    84     -18.978   9.794  -5.023  0.00  0.00           O  
ATOM   1624  H   THR    84     -16.521  10.867  -5.675  0.00  0.00           H  
ATOM   1625  HA  THR    84     -18.949  12.530  -5.207  0.00  0.00           H  
ATOM   1626  HB  THR    84     -17.798  10.372  -3.381  0.00  0.00           H  
ATOM   1627  HG1 THR    84     -18.222   9.209  -5.106  0.00  0.00           H  
ATOM   1628 HG21 THR    84     -20.717  11.238  -3.690  0.00  0.00           H  
ATOM   1629 HG22 THR    84     -20.160  10.013  -2.679  0.00  0.00           H  
ATOM   1630 HG23 THR    84     -19.806  11.674  -2.259  0.00  0.00           H  
ATOM   1631  N   LEU    85     -16.210  13.165  -3.527  0.00  0.00           N  
ATOM   1632  CA  LEU    85     -15.560  14.219  -2.754  0.00  0.00           C  
ATOM   1633  C   LEU    85     -14.513  14.898  -3.700  0.00  0.00           C  
ATOM   1634  O   LEU    85     -13.333  14.577  -3.571  0.00  0.00           O  
ATOM   1635  CB  LEU    85     -14.941  13.550  -1.529  0.00  0.00           C  
ATOM   1636  CG  LEU    85     -15.974  12.828  -0.636  0.00  0.00           C  
ATOM   1637  CD1 LEU    85     -15.273  11.713   0.232  0.00  0.00           C  
ATOM   1638  CD2 LEU    85     -16.891  13.711   0.197  0.00  0.00           C  
ATOM   1639  H   LEU    85     -15.620  12.487  -3.987  0.00  0.00           H  
ATOM   1640  HA  LEU    85     -16.298  14.960  -2.446  0.00  0.00           H  
ATOM   1641  HB2 LEU    85     -14.211  12.834  -1.905  0.00  0.00           H  
ATOM   1642  HB3 LEU    85     -14.348  14.204  -0.890  0.00  0.00           H  
ATOM   1643  HG  LEU    85     -16.755  12.333  -1.213  0.00  0.00           H  
ATOM   1644 HD11 LEU    85     -14.208  11.936   0.290  0.00  0.00           H  
ATOM   1645 HD12 LEU    85     -15.428  11.889   1.296  0.00  0.00           H  
ATOM   1646 HD13 LEU    85     -15.653  10.696   0.126  0.00  0.00           H  
ATOM   1647 HD21 LEU    85     -17.804  13.154   0.407  0.00  0.00           H  
ATOM   1648 HD22 LEU    85     -16.360  14.206   1.010  0.00  0.00           H  
ATOM   1649 HD23 LEU    85     -17.120  14.622  -0.356  0.00  0.00           H  
HETATM 1650  O   T3P    85       5.594  10.207 -21.894  0.00  0.00           O  
HETATM 1651  H1  T3P    85       5.110  10.067 -21.080  0.00  0.00           H  
HETATM 1652  H2  T3P    85       5.002  10.727 -22.438  0.00  0.00           H  
HETATM 1653  O   T3P    86      20.993 -20.824  17.694  0.00  0.00           O  
HETATM 1654  H1  T3P    86      21.873 -20.566  17.971  0.00  0.00           H  
HETATM 1655  H2  T3P    86      20.688 -20.093  17.156  0.00  0.00           H  
ATOM   1656  N   THR    86     -14.986  15.726  -4.651  0.00  0.00           N  
ATOM   1657  CA  THR    86     -14.251  16.506  -5.699  0.00  0.00           C  
ATOM   1658  C   THR    86     -13.792  17.876  -5.108  0.00  0.00           C  
ATOM   1659  O   THR    86     -14.429  18.300  -4.146  0.00  0.00           O  
ATOM   1660  CB  THR    86     -15.280  17.075  -6.736  0.00  0.00           C  
ATOM   1661  CG2 THR    86     -15.717  16.039  -7.703  0.00  0.00           C  
ATOM   1662  OG1 THR    86     -16.426  17.588  -6.135  0.00  0.00           O  
ATOM   1663  H   THR    86     -15.931  16.080  -4.612  0.00  0.00           H  
ATOM   1664  HA  THR    86     -13.539  15.807  -6.138  0.00  0.00           H  
ATOM   1665  HB  THR    86     -14.765  17.807  -7.357  0.00  0.00           H  
ATOM   1666  HG1 THR    86     -16.731  18.357  -6.622  0.00  0.00           H  
ATOM   1667 HG21 THR    86     -16.454  16.403  -8.419  0.00  0.00           H  
ATOM   1668 HG22 THR    86     -14.847  15.604  -8.194  0.00  0.00           H  
ATOM   1669 HG23 THR    86     -16.207  15.214  -7.185  0.00  0.00           H  
ATOM   1670  N   PRO    87     -12.666  18.422  -5.709  0.00  0.00           N  
ATOM   1671  CA  PRO    87     -12.361  19.869  -5.509  0.00  0.00           C  
ATOM   1672  C   PRO    87     -13.502  20.904  -5.772  0.00  0.00           C  
ATOM   1673  O   PRO    87     -14.448  20.613  -6.553  0.00  0.00           O  
ATOM   1674  CB  PRO    87     -11.046  20.083  -6.403  0.00  0.00           C  
ATOM   1675  CG  PRO    87     -11.223  18.994  -7.444  0.00  0.00           C  
ATOM   1676  CD  PRO    87     -11.844  17.800  -6.801  0.00  0.00           C  
ATOM   1677  HA  PRO    87     -12.053  19.977  -4.469  0.00  0.00           H  
ATOM   1678  HB2 PRO    87     -11.069  21.041  -6.924  0.00  0.00           H  
ATOM   1679  HB3 PRO    87     -10.154  19.895  -5.805  0.00  0.00           H  
ATOM   1680  HG2 PRO    87     -11.843  19.286  -8.291  0.00  0.00           H  
ATOM   1681  HG3 PRO    87     -10.290  18.831  -7.983  0.00  0.00           H  
ATOM   1682  HD2 PRO    87     -12.488  17.461  -7.612  0.00  0.00           H  
ATOM   1683  HD3 PRO    87     -11.151  17.085  -6.357  0.00  0.00           H  
HETATM 1684  O   T3P    87      29.509 -31.890 -27.450  0.00  0.00           O  
HETATM 1685  H1  T3P    87      30.372 -32.299 -27.519  0.00  0.00           H  
HETATM 1686  H2  T3P    87      29.336 -31.547 -28.326  0.00  0.00           H  
ATOM   1687  N   GLU    88     -13.449  22.109  -5.223  0.00  0.00           N  
ATOM   1688  CA  GLU    88     -12.563  22.624  -4.192  0.00  0.00           C  
ATOM   1689  C   GLU    88     -12.857  21.882  -2.841  0.00  0.00           C  
ATOM   1690  O   GLU    88     -13.564  20.917  -2.793  0.00  0.00           O  
ATOM   1691  CB  GLU    88     -12.887  24.106  -4.104  0.00  0.00           C  
ATOM   1692  CG  GLU    88     -12.548  24.834  -5.335  0.00  0.00           C  
ATOM   1693  CD  GLU    88     -13.224  26.206  -5.511  0.00  0.00           C  
ATOM   1694  OE1 GLU    88     -13.471  26.648  -6.606  0.00  0.00           O  
ATOM   1695  OE2 GLU    88     -13.169  27.004  -4.558  0.00  0.00           O1-
ATOM   1696  H   GLU    88     -14.312  22.627  -5.307  0.00  0.00           H  
ATOM   1697  HA  GLU    88     -11.526  22.388  -4.432  0.00  0.00           H  
ATOM   1698  HB2 GLU    88     -13.973  24.147  -4.023  0.00  0.00           H  
ATOM   1699  HB3 GLU    88     -12.418  24.608  -3.259  0.00  0.00           H  
ATOM   1700  HG2 GLU    88     -11.494  25.109  -5.323  0.00  0.00           H  
ATOM   1701  HG3 GLU    88     -12.767  24.237  -6.220  0.00  0.00           H  
HETATM 1702  O   T3P    88     -20.902   5.344  20.198  0.00  0.00           O  
HETATM 1703  H1  T3P    88     -21.666   5.091  20.717  0.00  0.00           H  
HETATM 1704  H2  T3P    88     -21.076   6.249  19.940  0.00  0.00           H  
ATOM   1705  N   LYS    89     -12.221  22.334  -1.770  0.00  0.00           N  
ATOM   1706  CA  LYS    89     -12.406  21.867  -0.389  0.00  0.00           C  
ATOM   1707  C   LYS    89     -11.702  20.545  -0.200  0.00  0.00           C  
ATOM   1708  O   LYS    89     -10.772  20.514   0.624  0.00  0.00           O  
ATOM   1709  CB  LYS    89     -13.865  21.895   0.115  0.00  0.00           C  
ATOM   1710  CG  LYS    89     -14.011  21.525   1.641  0.00  0.00           C  
ATOM   1711  CD  LYS    89     -15.414  21.875   2.189  0.00  0.00           C  
ATOM   1712  CE  LYS    89     -15.470  21.500   3.685  0.00  0.00           C  
ATOM   1713  NZ  LYS    89     -16.764  21.759   4.326  0.00  0.00           N1+
ATOM   1714  H   LYS    89     -11.421  22.939  -1.880  0.00  0.00           H  
ATOM   1715  HA  LYS    89     -11.978  22.581   0.314  0.00  0.00           H  
ATOM   1716  HB2 LYS    89     -14.292  22.892   0.005  0.00  0.00           H  
ATOM   1717  HB3 LYS    89     -14.517  21.292  -0.517  0.00  0.00           H  
ATOM   1718  HG2 LYS    89     -13.906  20.443   1.712  0.00  0.00           H  
ATOM   1719  HG3 LYS    89     -13.257  21.903   2.331  0.00  0.00           H  
ATOM   1720  HD2 LYS    89     -15.560  22.945   2.045  0.00  0.00           H  
ATOM   1721  HD3 LYS    89     -16.123  21.252   1.644  0.00  0.00           H  
ATOM   1722  HE2 LYS    89     -15.176  20.477   3.921  0.00  0.00           H  
ATOM   1723  HE3 LYS    89     -14.676  21.987   4.251  0.00  0.00           H  
ATOM   1724  HZ1 LYS    89     -17.390  20.993   4.125  0.00  0.00           H  
ATOM   1725  HZ2 LYS    89     -16.603  21.599   5.310  0.00  0.00           H  
ATOM   1726  HZ3 LYS    89     -17.249  22.633   4.177  0.00  0.00           H  
HETATM 1727  O   T3P    89     -28.730  12.476 -12.462  0.00  0.00           O  
HETATM 1728  H1  T3P    89     -28.336  13.292 -12.772  0.00  0.00           H  
HETATM 1729  H2  T3P    89     -28.792  11.927 -13.244  0.00  0.00           H  
HETATM 1730  O   T3P    90      23.399  18.494 -22.308  0.00  0.00           O  
HETATM 1731  H1  T3P    90      23.832  17.922 -21.675  0.00  0.00           H  
HETATM 1732  H2  T3P    90      22.467  18.419 -22.102  0.00  0.00           H  
ATOM   1733  N   TYR    90     -12.184  19.478  -0.813  0.00  0.00           N  
ATOM   1734  CA  TYR    90     -11.679  18.116  -0.665  0.00  0.00           C  
ATOM   1735  C   TYR    90     -10.674  17.889  -1.856  0.00  0.00           C  
ATOM   1736  O   TYR    90     -11.141  17.667  -2.984  0.00  0.00           O  
ATOM   1737  CB  TYR    90     -12.956  17.238  -0.850  0.00  0.00           C  
ATOM   1738  CG  TYR    90     -14.071  17.597   0.020  0.00  0.00           C  
ATOM   1739  CD1 TYR    90     -15.305  17.944  -0.512  0.00  0.00           C  
ATOM   1740  CD2 TYR    90     -13.929  17.490   1.410  0.00  0.00           C  
ATOM   1741  CE1 TYR    90     -16.329  18.368   0.312  0.00  0.00           C  
ATOM   1742  CE2 TYR    90     -14.941  17.861   2.274  0.00  0.00           C  
ATOM   1743  CZ  TYR    90     -16.139  18.397   1.695  0.00  0.00           C  
ATOM   1744  OH  TYR    90     -17.017  19.029   2.490  0.00  0.00           O  
ATOM   1745  H   TYR    90     -12.884  19.660  -1.518  0.00  0.00           H  
ATOM   1746  HA  TYR    90     -11.279  17.949   0.335  0.00  0.00           H  
ATOM   1747  HB2 TYR    90     -13.420  17.396  -1.824  0.00  0.00           H  
ATOM   1748  HB3 TYR    90     -12.723  16.174  -0.825  0.00  0.00           H  
ATOM   1749  HD1 TYR    90     -15.420  18.074  -1.578  0.00  0.00           H  
ATOM   1750  HD2 TYR    90     -12.944  17.226   1.765  0.00  0.00           H  
ATOM   1751  HE1 TYR    90     -17.282  18.727  -0.047  0.00  0.00           H  
ATOM   1752  HE2 TYR    90     -14.807  17.945   3.343  0.00  0.00           H  
ATOM   1753  HH  TYR    90     -17.629  19.605   2.027  0.00  0.00           H  
ATOM   1754  N   PRO    91      -9.338  18.029  -1.651  0.00  0.00           N  
ATOM   1755  CA  PRO    91      -8.382  17.982  -2.737  0.00  0.00           C  
ATOM   1756  C   PRO    91      -8.454  16.755  -3.656  0.00  0.00           C  
ATOM   1757  O   PRO    91      -8.821  15.679  -3.135  0.00  0.00           O  
ATOM   1758  CB  PRO    91      -6.961  17.917  -1.963  0.00  0.00           C  
ATOM   1759  CG  PRO    91      -7.420  17.733  -0.498  0.00  0.00           C  
ATOM   1760  CD  PRO    91      -8.721  18.395  -0.409  0.00  0.00           C  
ATOM   1761  HA  PRO    91      -8.420  18.896  -3.329  0.00  0.00           H  
ATOM   1762  HB2 PRO    91      -6.232  17.153  -2.233  0.00  0.00           H  
ATOM   1763  HB3 PRO    91      -6.505  18.889  -2.147  0.00  0.00           H  
ATOM   1764  HG2 PRO    91      -7.626  16.699  -0.221  0.00  0.00           H  
ATOM   1765  HG3 PRO    91      -6.706  18.194   0.185  0.00  0.00           H  
ATOM   1766  HD2 PRO    91      -9.092  18.063   0.561  0.00  0.00           H  
ATOM   1767  HD3 PRO    91      -8.651  19.477  -0.302  0.00  0.00           H  
HETATM 1768  O   T3P    91      18.621  11.925  39.762  0.00  0.00           O  
HETATM 1769  H1  T3P    91      19.535  11.649  39.693  0.00  0.00           H  
HETATM 1770  H2  T3P    91      18.557  12.689  39.188  0.00  0.00           H  
ATOM   1771  N   LYS    92      -8.098  16.888  -4.936  0.00  0.00           N  
ATOM   1772  CA  LYS    92      -7.923  15.819  -5.868  0.00  0.00           C  
ATOM   1773  C   LYS    92      -6.681  14.947  -5.437  0.00  0.00           C  
ATOM   1774  O   LYS    92      -5.614  15.435  -5.004  0.00  0.00           O  
ATOM   1775  CB  LYS    92      -7.888  16.313  -7.315  0.00  0.00           C  
ATOM   1776  CG  LYS    92      -8.064  15.141  -8.374  0.00  0.00           C  
ATOM   1777  CD  LYS    92      -8.633  15.739  -9.703  0.00  0.00           C  
ATOM   1778  CE  LYS    92      -7.637  16.554 -10.534  0.00  0.00           C  
ATOM   1779  NZ  LYS    92      -6.557  15.797 -11.166  0.00  0.00           N1+
ATOM   1780  H   LYS    92      -7.714  17.765  -5.258  0.00  0.00           H  
ATOM   1781  HA  LYS    92      -8.844  15.238  -5.810  0.00  0.00           H  
ATOM   1782  HB2 LYS    92      -8.690  17.034  -7.474  0.00  0.00           H  
ATOM   1783  HB3 LYS    92      -7.025  16.915  -7.599  0.00  0.00           H  
ATOM   1784  HG2 LYS    92      -7.141  14.578  -8.510  0.00  0.00           H  
ATOM   1785  HG3 LYS    92      -8.748  14.362  -8.035  0.00  0.00           H  
ATOM   1786  HD2 LYS    92      -8.931  14.881 -10.305  0.00  0.00           H  
ATOM   1787  HD3 LYS    92      -9.502  16.369  -9.509  0.00  0.00           H  
ATOM   1788  HE2 LYS    92      -8.108  17.089 -11.359  0.00  0.00           H  
ATOM   1789  HE3 LYS    92      -7.249  17.427 -10.008  0.00  0.00           H  
ATOM   1790  HZ1 LYS    92      -5.868  15.468 -10.505  0.00  0.00           H  
ATOM   1791  HZ2 LYS    92      -6.859  15.051 -11.776  0.00  0.00           H  
ATOM   1792  HZ3 LYS    92      -6.007  16.374 -11.787  0.00  0.00           H  
HETATM 1793  O   T3P    92      12.834  14.203  -0.438  0.00  0.00           O  
HETATM 1794  H1  T3P    92      12.776  15.156  -0.358  0.00  0.00           H  
HETATM 1795  H2  T3P    92      13.612  13.967   0.066  0.00  0.00           H  
ATOM   1796  N   LEU    93      -6.867  13.598  -5.491  0.00  0.00           N  
ATOM   1797  CA  LEU    93      -5.868  12.489  -5.300  0.00  0.00           C  
ATOM   1798  C   LEU    93      -5.895  11.655  -6.547  0.00  0.00           C  
ATOM   1799  O   LEU    93      -5.065  10.699  -6.663  0.00  0.00           O  
ATOM   1800  CB  LEU    93      -6.039  11.729  -3.936  0.00  0.00           C  
ATOM   1801  CG  LEU    93      -5.542  12.527  -2.709  0.00  0.00           C  
ATOM   1802  CD1 LEU    93      -6.678  13.439  -2.220  0.00  0.00           C  
ATOM   1803  CD2 LEU    93      -5.176  11.565  -1.532  0.00  0.00           C  
ATOM   1804  H   LEU    93      -7.714  13.166  -5.831  0.00  0.00           H  
ATOM   1805  HA  LEU    93      -4.933  13.043  -5.379  0.00  0.00           H  
ATOM   1806  HB2 LEU    93      -7.027  11.314  -3.738  0.00  0.00           H  
ATOM   1807  HB3 LEU    93      -5.436  10.829  -4.060  0.00  0.00           H  
ATOM   1808  HG  LEU    93      -4.628  13.060  -2.972  0.00  0.00           H  
ATOM   1809 HD11 LEU    93      -7.585  13.166  -2.760  0.00  0.00           H  
ATOM   1810 HD12 LEU    93      -6.769  13.531  -1.138  0.00  0.00           H  
ATOM   1811 HD13 LEU    93      -6.352  14.437  -2.513  0.00  0.00           H  
ATOM   1812 HD21 LEU    93      -4.639  10.697  -1.914  0.00  0.00           H  
ATOM   1813 HD22 LEU    93      -4.502  12.091  -0.855  0.00  0.00           H  
ATOM   1814 HD23 LEU    93      -6.036  11.290  -0.923  0.00  0.00           H  
HETATM 1815  O   T3P    93      -3.469  28.702   8.538  0.00  0.00           O  
HETATM 1816  H1  T3P    93      -3.964  28.714   7.719  0.00  0.00           H  
HETATM 1817  H2  T3P    93      -2.599  28.389   8.288  0.00  0.00           H  
ATOM   1818  N   ALA    94      -6.818  11.936  -7.498  0.00  0.00           N  
ATOM   1819  CA  ALA    94      -6.848  11.394  -8.828  0.00  0.00           C  
ATOM   1820  C   ALA    94      -5.563  11.605  -9.709  0.00  0.00           C  
ATOM   1821  O   ALA    94      -5.259  12.763  -9.977  0.00  0.00           O  
ATOM   1822  CB  ALA    94      -8.087  11.961  -9.649  0.00  0.00           C  
ATOM   1823  H   ALA    94      -7.399  12.755  -7.399  0.00  0.00           H  
ATOM   1824  HA  ALA    94      -6.983  10.321  -8.695  0.00  0.00           H  
ATOM   1825  HB1 ALA    94      -7.947  12.992  -9.974  0.00  0.00           H  
ATOM   1826  HB2 ALA    94      -8.291  11.329 -10.514  0.00  0.00           H  
ATOM   1827  HB3 ALA    94      -9.017  11.960  -9.081  0.00  0.00           H  
HETATM 1828  O   T3P    94      39.139 -17.058  20.124  0.00  0.00           O  
HETATM 1829  H1  T3P    94      39.491 -17.926  19.927  0.00  0.00           H  
HETATM 1830  H2  T3P    94      38.324 -17.011  19.624  0.00  0.00           H  
ATOM   1831  N   ALA    95      -4.988  10.530 -10.235  0.00  0.00           N  
ATOM   1832  CA  ALA    95      -3.771  10.491 -11.056  0.00  0.00           C  
ATOM   1833  C   ALA    95      -3.557   9.258 -11.961  0.00  0.00           C  
ATOM   1834  O   ALA    95      -3.640   8.113 -11.477  0.00  0.00           O  
ATOM   1835  CB  ALA    95      -2.538  10.697 -10.142  0.00  0.00           C  
ATOM   1836  H   ALA    95      -5.440   9.679  -9.932  0.00  0.00           H  
ATOM   1837  HA  ALA    95      -3.771  11.362 -11.712  0.00  0.00           H  
ATOM   1838  HB1 ALA    95      -1.616  10.986 -10.646  0.00  0.00           H  
ATOM   1839  HB2 ALA    95      -2.616  11.577  -9.503  0.00  0.00           H  
ATOM   1840  HB3 ALA    95      -2.372   9.871  -9.451  0.00  0.00           H  
HETATM 1841  O   T3P    95     -25.022 -25.886 -34.871  0.00  0.00           O  
HETATM 1842  H1  T3P    95     -25.745 -25.437 -34.432  0.00  0.00           H  
HETATM 1843  H2  T3P    95     -24.713 -25.260 -35.526  0.00  0.00           H  
ATOM   1844  N   LYS    96      -3.036   9.298 -13.196  0.00  0.00           N  
ATOM   1845  CA  LYS    96      -2.463   8.088 -13.893  0.00  0.00           C  
ATOM   1846  C   LYS    96      -0.946   7.971 -13.475  0.00  0.00           C  
ATOM   1847  O   LYS    96      -0.163   8.904 -13.509  0.00  0.00           O  
ATOM   1848  CB  LYS    96      -2.354   8.437 -15.416  0.00  0.00           C  
ATOM   1849  CG  LYS    96      -3.616   8.892 -16.133  0.00  0.00           C  
ATOM   1850  CD  LYS    96      -4.775   7.889 -16.018  0.00  0.00           C  
ATOM   1851  CE  LYS    96      -5.952   8.413 -16.817  0.00  0.00           C  
ATOM   1852  NZ  LYS    96      -7.170   7.615 -16.548  0.00  0.00           N1+
ATOM   1853  H   LYS    96      -2.930  10.161 -13.710  0.00  0.00           H  
ATOM   1854  HA  LYS    96      -2.957   7.121 -13.799  0.00  0.00           H  
ATOM   1855  HB2 LYS    96      -1.615   9.214 -15.609  0.00  0.00           H  
ATOM   1856  HB3 LYS    96      -1.978   7.556 -15.937  0.00  0.00           H  
ATOM   1857  HG2 LYS    96      -3.893   9.895 -15.810  0.00  0.00           H  
ATOM   1858  HG3 LYS    96      -3.378   9.075 -17.181  0.00  0.00           H  
ATOM   1859  HD2 LYS    96      -4.467   6.898 -16.351  0.00  0.00           H  
ATOM   1860  HD3 LYS    96      -5.058   7.747 -14.975  0.00  0.00           H  
ATOM   1861  HE2 LYS    96      -6.323   9.423 -16.640  0.00  0.00           H  
ATOM   1862  HE3 LYS    96      -5.726   8.558 -17.873  0.00  0.00           H  
ATOM   1863  HZ1 LYS    96      -7.813   7.702 -17.322  0.00  0.00           H  
ATOM   1864  HZ2 LYS    96      -6.965   6.630 -16.632  0.00  0.00           H  
ATOM   1865  HZ3 LYS    96      -7.592   7.886 -15.671  0.00  0.00           H  
HETATM 1866  O   T3P    96      -5.544 -20.677  14.935  0.00  0.00           O  
HETATM 1867  H1  T3P    96      -6.227 -20.075  14.639  0.00  0.00           H  
HETATM 1868  H2  T3P    96      -6.018 -21.466  15.198  0.00  0.00           H  
ATOM   1869  N   HIP    97      -0.605   6.806 -12.978  0.00  0.00           N  
ATOM   1870  CA  HIP    97       0.584   6.352 -12.281  0.00  0.00           C  
ATOM   1871  C   HIP    97       0.903   4.906 -12.715  0.00  0.00           C  
ATOM   1872  O   HIP    97       1.383   4.083 -11.967  0.00  0.00           O  
ATOM   1873  CB  HIP    97       0.456   6.681 -10.787  0.00  0.00           C  
ATOM   1874  CG  HIP    97       1.240   7.783 -10.175  0.00  0.00           C  
ATOM   1875  CD2 HIP    97       1.124   9.085 -10.377  0.00  0.00           C  
ATOM   1876  ND1 HIP    97       1.840   7.612  -8.922  0.00  0.00           N1+
ATOM   1877  CE1 HIP    97       2.199   8.867  -8.513  0.00  0.00           C  
ATOM   1878  NE2 HIP    97       1.827   9.796  -9.401  0.00  0.00           N  
ATOM   1879  H   HIP    97      -1.371   6.157 -12.871  0.00  0.00           H  
ATOM   1880  HA  HIP    97       1.413   7.014 -12.532  0.00  0.00           H  
ATOM   1881  HB2 HIP    97      -0.580   7.017 -10.751  0.00  0.00           H  
ATOM   1882  HB3 HIP    97       0.526   5.759 -10.209  0.00  0.00           H  
ATOM   1883  HD1 HIP    97       2.101   6.794  -8.390  0.00  0.00           H  
ATOM   1884  HD2 HIP    97       0.709   9.661 -11.191  0.00  0.00           H  
ATOM   1885  HE1 HIP    97       2.789   9.018  -7.621  0.00  0.00           H  
ATOM   1886  HE2 HIP    97       1.959  10.797  -9.382  0.00  0.00           H  
HETATM 1887  O   T3P    97     -19.481  19.658 -22.844  0.00  0.00           O  
HETATM 1888  H1  T3P    97     -20.397  19.597 -23.117  0.00  0.00           H  
HETATM 1889  H2  T3P    97     -19.522  19.813 -21.900  0.00  0.00           H  
ATOM   1890  N   ARG    98       0.534   4.576 -14.003  0.00  0.00           N  
ATOM   1891  CA  ARG    98       0.421   3.202 -14.514  0.00  0.00           C  
ATOM   1892  C   ARG    98       1.754   2.362 -14.618  0.00  0.00           C  
ATOM   1893  O   ARG    98       1.720   1.135 -14.547  0.00  0.00           O  
ATOM   1894  CB  ARG    98      -0.351   3.261 -15.895  0.00  0.00           C  
ATOM   1895  CG  ARG    98      -1.677   3.986 -15.811  0.00  0.00           C  
ATOM   1896  CD  ARG    98      -2.358   4.419 -17.101  0.00  0.00           C  
ATOM   1897  NE  ARG    98      -1.525   5.514 -17.834  0.00  0.00           N  
ATOM   1898  CZ  ARG    98      -1.730   5.922 -19.078  0.00  0.00           C  
ATOM   1899  NH1 ARG    98      -2.663   5.467 -19.847  0.00  0.00           N  
ATOM   1900  NH2 ARG    98      -0.994   6.945 -19.538  0.00  0.00           N1+
ATOM   1901  H   ARG    98       0.135   5.303 -14.579  0.00  0.00           H  
ATOM   1902  HA  ARG    98      -0.362   2.694 -13.951  0.00  0.00           H  
ATOM   1903  HB2 ARG    98       0.352   3.747 -16.573  0.00  0.00           H  
ATOM   1904  HB3 ARG    98      -0.635   2.251 -16.190  0.00  0.00           H  
ATOM   1905  HG2 ARG    98      -2.363   3.230 -15.428  0.00  0.00           H  
ATOM   1906  HG3 ARG    98      -1.678   4.737 -15.022  0.00  0.00           H  
ATOM   1907  HD2 ARG    98      -2.574   3.542 -17.712  0.00  0.00           H  
ATOM   1908  HD3 ARG    98      -3.357   4.721 -16.787  0.00  0.00           H  
ATOM   1909  HE  ARG    98      -0.715   5.799 -17.301  0.00  0.00           H  
ATOM   1910 HH11 ARG    98      -3.158   4.672 -19.470  0.00  0.00           H  
ATOM   1911 HH12 ARG    98      -2.873   5.704 -20.806  0.00  0.00           H  
ATOM   1912 HH21 ARG    98      -1.214   7.461 -20.378  0.00  0.00           H  
ATOM   1913 HH22 ARG    98      -0.234   7.361 -19.018  0.00  0.00           H  
HETATM 1914  O   T3P    98      11.684  19.949  12.345  0.00  0.00           O  
HETATM 1915  H1  T3P    98      10.927  20.504  12.536  0.00  0.00           H  
HETATM 1916  H2  T3P    98      11.388  19.376  11.638  0.00  0.00           H  
ATOM   1917  N   GLU    99       2.885   3.041 -14.667  0.00  0.00           N  
ATOM   1918  CA  GLU    99       4.232   2.591 -14.507  0.00  0.00           C  
ATOM   1919  C   GLU    99       4.739   2.276 -13.078  0.00  0.00           C  
ATOM   1920  O   GLU    99       5.150   1.129 -12.863  0.00  0.00           O  
ATOM   1921  CB  GLU    99       5.210   3.615 -15.163  0.00  0.00           C  
ATOM   1922  CG  GLU    99       4.733   4.248 -16.515  0.00  0.00           C  
ATOM   1923  CD  GLU    99       3.651   5.367 -16.345  0.00  0.00           C  
ATOM   1924  OE1 GLU    99       3.305   5.876 -15.244  0.00  0.00           O  
ATOM   1925  OE2 GLU    99       3.117   5.627 -17.443  0.00  0.00           O1-
ATOM   1926  H   GLU    99       2.954   4.045 -14.586  0.00  0.00           H  
ATOM   1927  HA  GLU    99       4.290   1.655 -15.062  0.00  0.00           H  
ATOM   1928  HB2 GLU    99       5.365   4.442 -14.470  0.00  0.00           H  
ATOM   1929  HB3 GLU    99       6.180   3.146 -15.328  0.00  0.00           H  
ATOM   1930  HG2 GLU    99       5.537   4.681 -17.110  0.00  0.00           H  
ATOM   1931  HG3 GLU    99       4.264   3.452 -17.094  0.00  0.00           H  
HETATM 1932  O   T3P    99       4.102 -32.494 -32.205  0.00  0.00           O  
HETATM 1933  H1  T3P    99       3.513 -33.240 -32.095  0.00  0.00           H  
HETATM 1934  H2  T3P    99       3.596 -31.861 -32.715  0.00  0.00           H  
ATOM   1935  N   SER   100       4.369   3.147 -12.116  0.00  0.00           N  
ATOM   1936  CA  SER   100       4.719   2.957 -10.714  0.00  0.00           C  
ATOM   1937  C   SER   100       3.837   1.815 -10.078  0.00  0.00           C  
ATOM   1938  O   SER   100       4.347   1.024  -9.283  0.00  0.00           O  
ATOM   1939  CB  SER   100       4.693   4.228  -9.878  0.00  0.00           C  
ATOM   1940  OG  SER   100       3.341   4.709  -9.998  0.00  0.00           O  
ATOM   1941  H   SER   100       3.998   4.047 -12.387  0.00  0.00           H  
ATOM   1942  HA  SER   100       5.728   2.545 -10.703  0.00  0.00           H  
ATOM   1943  HB2 SER   100       4.980   3.922  -8.872  0.00  0.00           H  
ATOM   1944  HB3 SER   100       5.458   4.983 -10.060  0.00  0.00           H  
ATOM   1945  HG  SER   100       3.305   5.138 -10.856  0.00  0.00           H  
HETATM 1946  O   T3P   100      31.955  19.829 -18.107  0.00  0.00           O  
HETATM 1947  H1  T3P   100      32.169  20.548 -18.702  0.00  0.00           H  
HETATM 1948  H2  T3P   100      32.647  19.184 -18.251  0.00  0.00           H  
ATOM   1949  N   ASN   101       2.616   1.705 -10.670  0.00  0.00           N  
ATOM   1950  CA  ASN   101       1.673   0.660 -10.273  0.00  0.00           C  
ATOM   1951  C   ASN   101       2.138  -0.697 -10.821  0.00  0.00           C  
ATOM   1952  O   ASN   101       1.967  -1.688 -10.129  0.00  0.00           O  
ATOM   1953  CB  ASN   101       0.236   1.018 -10.826  0.00  0.00           C  
ATOM   1954  CG  ASN   101      -0.518   2.192 -10.140  0.00  0.00           C  
ATOM   1955  ND2 ASN   101      -1.408   2.812 -10.807  0.00  0.00           N  
ATOM   1956  OD1 ASN   101      -0.341   2.379  -8.974  0.00  0.00           O  
ATOM   1957  H   ASN   101       2.229   2.426 -11.263  0.00  0.00           H  
ATOM   1958  HA  ASN   101       1.475   0.498  -9.213  0.00  0.00           H  
ATOM   1959  HB2 ASN   101       0.330   1.170 -11.902  0.00  0.00           H  
ATOM   1960  HB3 ASN   101      -0.373   0.120 -10.726  0.00  0.00           H  
ATOM   1961 HD21 ASN   101      -1.532   2.545 -11.773  0.00  0.00           H  
ATOM   1962 HD22 ASN   101      -1.906   3.641 -10.516  0.00  0.00           H  
HETATM 1963  O   T3P   101     -31.202  -9.590 -35.141  0.00  0.00           O  
HETATM 1964  H1  T3P   101     -31.240  -8.635 -35.085  0.00  0.00           H  
HETATM 1965  H2  T3P   101     -30.538  -9.765 -35.808  0.00  0.00           H  
HETATM 1966  O   T3P   102      -7.261 -15.153  36.662  0.00  0.00           O  
HETATM 1967  H1  T3P   102      -6.880 -15.535  37.453  0.00  0.00           H  
HETATM 1968  H2  T3P   102      -7.900 -15.801  36.366  0.00  0.00           H  
ATOM   1969  N   THR   102       2.837  -0.729 -11.968  0.00  0.00           N  
ATOM   1970  CA  THR   102       3.442  -1.901 -12.546  0.00  0.00           C  
ATOM   1971  C   THR   102       4.612  -2.399 -11.722  0.00  0.00           C  
ATOM   1972  O   THR   102       4.742  -3.569 -11.432  0.00  0.00           O  
ATOM   1973  CB  THR   102       3.825  -1.819 -14.043  0.00  0.00           C  
ATOM   1974  CG2 THR   102       4.376  -3.107 -14.717  0.00  0.00           C  
ATOM   1975  OG1 THR   102       2.797  -1.301 -14.901  0.00  0.00           O  
ATOM   1976  H   THR   102       3.184   0.166 -12.281  0.00  0.00           H  
ATOM   1977  HA  THR   102       2.696  -2.695 -12.576  0.00  0.00           H  
ATOM   1978  HB  THR   102       4.624  -1.099 -14.223  0.00  0.00           H  
ATOM   1979  HG1 THR   102       2.480  -0.422 -14.680  0.00  0.00           H  
ATOM   1980 HG21 THR   102       3.639  -3.910 -14.731  0.00  0.00           H  
ATOM   1981 HG22 THR   102       4.573  -2.878 -15.765  0.00  0.00           H  
ATOM   1982 HG23 THR   102       5.299  -3.323 -14.179  0.00  0.00           H  
ATOM   1983  N   ALA   103       5.413  -1.415 -11.255  0.00  0.00           N  
ATOM   1984  CA  ALA   103       6.589  -1.727 -10.428  0.00  0.00           C  
ATOM   1985  C   ALA   103       6.216  -2.151  -8.991  0.00  0.00           C  
ATOM   1986  O   ALA   103       6.773  -3.145  -8.519  0.00  0.00           O  
ATOM   1987  CB  ALA   103       7.489  -0.503 -10.494  0.00  0.00           C  
ATOM   1988  H   ALA   103       5.338  -0.487 -11.647  0.00  0.00           H  
ATOM   1989  HA  ALA   103       7.191  -2.499 -10.907  0.00  0.00           H  
ATOM   1990  HB1 ALA   103       8.408  -0.785  -9.980  0.00  0.00           H  
ATOM   1991  HB2 ALA   103       7.703  -0.025 -11.450  0.00  0.00           H  
ATOM   1992  HB3 ALA   103       7.082   0.338  -9.932  0.00  0.00           H  
HETATM 1993  O   T3P   103     -14.269  -3.688 -23.411  0.00  0.00           O  
HETATM 1994  H1  T3P   103     -14.496  -3.061 -24.098  0.00  0.00           H  
HETATM 1995  H2  T3P   103     -13.786  -3.172 -22.765  0.00  0.00           H  
ATOM   1996  N   GLY   104       5.213  -1.472  -8.370  0.00  0.00           N  
ATOM   1997  CA  GLY   104       4.522  -1.899  -7.112  0.00  0.00           C  
ATOM   1998  C   GLY   104       3.971  -3.350  -7.210  0.00  0.00           C  
ATOM   1999  O   GLY   104       4.051  -4.123  -6.229  0.00  0.00           O  
ATOM   2000  H   GLY   104       4.894  -0.667  -8.891  0.00  0.00           H  
ATOM   2001  HA2 GLY   104       5.231  -1.825  -6.287  0.00  0.00           H  
ATOM   2002  HA3 GLY   104       3.697  -1.216  -6.910  0.00  0.00           H  
HETATM 2003  O   T3P   104       7.820   3.360  11.546  0.00  0.00           O  
HETATM 2004  H1  T3P   104       8.475   3.971  11.209  0.00  0.00           H  
HETATM 2005  H2  T3P   104       6.987   3.822  11.447  0.00  0.00           H  
ATOM   2006  N   ILE   105       3.453  -3.806  -8.389  0.00  0.00           N  
ATOM   2007  CA  ILE   105       2.904  -5.150  -8.638  0.00  0.00           C  
ATOM   2008  C   ILE   105       4.034  -6.168  -8.552  0.00  0.00           C  
ATOM   2009  O   ILE   105       4.001  -7.056  -7.665  0.00  0.00           O  
ATOM   2010  CB  ILE   105       2.133  -5.172  -9.982  0.00  0.00           C  
ATOM   2011  CG1 ILE   105       0.667  -4.790  -9.803  0.00  0.00           C  
ATOM   2012  CG2 ILE   105       2.248  -6.578 -10.723  0.00  0.00           C  
ATOM   2013  CD1 ILE   105      -0.003  -4.427 -11.124  0.00  0.00           C  
ATOM   2014  H   ILE   105       3.197  -3.080  -9.043  0.00  0.00           H  
ATOM   2015  HA  ILE   105       2.114  -5.243  -7.893  0.00  0.00           H  
ATOM   2016  HB  ILE   105       2.584  -4.374 -10.572  0.00  0.00           H  
ATOM   2017 HG12 ILE   105       0.022  -5.479  -9.258  0.00  0.00           H  
ATOM   2018 HG13 ILE   105       0.622  -3.886  -9.196  0.00  0.00           H  
ATOM   2019 HG21 ILE   105       3.243  -6.648 -11.162  0.00  0.00           H  
ATOM   2020 HG22 ILE   105       1.959  -7.472 -10.169  0.00  0.00           H  
ATOM   2021 HG23 ILE   105       1.565  -6.476 -11.566  0.00  0.00           H  
ATOM   2022 HD11 ILE   105      -0.284  -5.195 -11.844  0.00  0.00           H  
ATOM   2023 HD12 ILE   105      -0.950  -3.921 -10.935  0.00  0.00           H  
ATOM   2024 HD13 ILE   105       0.627  -3.843 -11.794  0.00  0.00           H  
HETATM 2025  O   T3P   105     -15.315 -23.059   9.823  0.00  0.00           O  
HETATM 2026  H1  T3P   105     -14.429 -22.949  10.169  0.00  0.00           H  
HETATM 2027  H2  T3P   105     -15.710 -23.728  10.382  0.00  0.00           H  
ATOM   2028  N   ASP   106       5.091  -5.964  -9.351  0.00  0.00           N  
ATOM   2029  CA  ASP   106       6.243  -6.761  -9.531  0.00  0.00           C  
ATOM   2030  C   ASP   106       6.972  -6.957  -8.237  0.00  0.00           C  
ATOM   2031  O   ASP   106       7.120  -8.086  -7.780  0.00  0.00           O  
ATOM   2032  CB  ASP   106       7.186  -6.295 -10.646  0.00  0.00           C  
ATOM   2033  CG  ASP   106       8.334  -7.201 -11.017  0.00  0.00           C  
ATOM   2034  OD1 ASP   106       9.343  -6.705 -11.618  0.00  0.00           O  
ATOM   2035  OD2 ASP   106       8.087  -8.461 -10.991  0.00  0.00           O1-
ATOM   2036  H   ASP   106       4.972  -5.222 -10.026  0.00  0.00           H  
ATOM   2037  HA  ASP   106       5.764  -7.721  -9.724  0.00  0.00           H  
ATOM   2038  HB2 ASP   106       6.579  -6.183 -11.543  0.00  0.00           H  
ATOM   2039  HB3 ASP   106       7.513  -5.273 -10.454  0.00  0.00           H  
HETATM 2040  O   T3P   106      32.012  17.187  33.233  0.00  0.00           O  
HETATM 2041  H1  T3P   106      32.580  17.810  33.687  0.00  0.00           H  
HETATM 2042  H2  T3P   106      32.277  16.332  33.570  0.00  0.00           H  
ATOM   2043  N   ILE   107       7.328  -5.873  -7.549  0.00  0.00           N  
ATOM   2044  CA  ILE   107       7.898  -5.896  -6.166  0.00  0.00           C  
ATOM   2045  C   ILE   107       7.156  -6.819  -5.136  0.00  0.00           C  
ATOM   2046  O   ILE   107       7.685  -7.795  -4.633  0.00  0.00           O  
ATOM   2047  CB  ILE   107       7.933  -4.468  -5.572  0.00  0.00           C  
ATOM   2048  CG1 ILE   107       8.995  -3.599  -6.269  0.00  0.00           C  
ATOM   2049  CG2 ILE   107       8.092  -4.450  -4.050  0.00  0.00           C  
ATOM   2050  CD1 ILE   107       8.801  -2.104  -5.882  0.00  0.00           C  
ATOM   2051  H   ILE   107       7.204  -4.984  -8.012  0.00  0.00           H  
ATOM   2052  HA  ILE   107       8.896  -6.305  -6.321  0.00  0.00           H  
ATOM   2053  HB  ILE   107       7.018  -3.944  -5.850  0.00  0.00           H  
ATOM   2054 HG12 ILE   107       9.940  -4.022  -5.928  0.00  0.00           H  
ATOM   2055 HG13 ILE   107       8.785  -3.631  -7.338  0.00  0.00           H  
ATOM   2056 HG21 ILE   107       9.033  -4.902  -3.736  0.00  0.00           H  
ATOM   2057 HG22 ILE   107       8.205  -3.450  -3.630  0.00  0.00           H  
ATOM   2058 HG23 ILE   107       7.291  -4.907  -3.469  0.00  0.00           H  
ATOM   2059 HD11 ILE   107       8.473  -1.542  -6.757  0.00  0.00           H  
ATOM   2060 HD12 ILE   107       8.058  -2.046  -5.087  0.00  0.00           H  
ATOM   2061 HD13 ILE   107       9.731  -1.658  -5.530  0.00  0.00           H  
HETATM 2062  O   T3P   107       9.093 -10.005  37.530  0.00  0.00           O  
HETATM 2063  H1  T3P   107      10.036 -10.164  37.475  0.00  0.00           H  
HETATM 2064  H2  T3P   107       9.018  -9.066  37.702  0.00  0.00           H  
ATOM   2065  N   PHE   108       5.882  -6.560  -4.939  0.00  0.00           N  
ATOM   2066  CA  PHE   108       4.989  -7.356  -4.032  0.00  0.00           C  
ATOM   2067  C   PHE   108       4.917  -8.851  -4.498  0.00  0.00           C  
ATOM   2068  O   PHE   108       5.085  -9.787  -3.693  0.00  0.00           O  
ATOM   2069  CB  PHE   108       3.601  -6.729  -4.072  0.00  0.00           C  
ATOM   2070  CG  PHE   108       2.754  -6.680  -2.874  0.00  0.00           C  
ATOM   2071  CD1 PHE   108       3.105  -5.759  -1.832  0.00  0.00           C  
ATOM   2072  CD2 PHE   108       1.870  -7.696  -2.612  0.00  0.00           C  
ATOM   2073  CE1 PHE   108       2.520  -5.891  -0.563  0.00  0.00           C  
ATOM   2074  CE2 PHE   108       1.317  -7.792  -1.377  0.00  0.00           C  
ATOM   2075  CZ  PHE   108       1.637  -6.918  -0.313  0.00  0.00           C  
ATOM   2076  H   PHE   108       5.542  -5.705  -5.355  0.00  0.00           H  
ATOM   2077  HA  PHE   108       5.440  -7.320  -3.041  0.00  0.00           H  
ATOM   2078  HB2 PHE   108       3.843  -5.679  -4.238  0.00  0.00           H  
ATOM   2079  HB3 PHE   108       2.962  -7.145  -4.850  0.00  0.00           H  
ATOM   2080  HD1 PHE   108       3.855  -4.999  -1.994  0.00  0.00           H  
ATOM   2081  HD2 PHE   108       1.571  -8.361  -3.408  0.00  0.00           H  
ATOM   2082  HE1 PHE   108       2.863  -5.301   0.274  0.00  0.00           H  
ATOM   2083  HE2 PHE   108       0.618  -8.588  -1.168  0.00  0.00           H  
ATOM   2084  HZ  PHE   108       1.222  -7.153   0.657  0.00  0.00           H  
HETATM 2085  O   T3P   108      20.479  16.849 -40.642  0.00  0.00           O  
HETATM 2086  H1  T3P   108      19.538  16.973 -40.762  0.00  0.00           H  
HETATM 2087  H2  T3P   108      20.607  15.902 -40.709  0.00  0.00           H  
ATOM   2088  N   SER   109       4.681  -9.074  -5.852  0.00  0.00           N  
ATOM   2089  CA  SER   109       4.592 -10.387  -6.385  0.00  0.00           C  
ATOM   2090  C   SER   109       5.894 -11.157  -6.315  0.00  0.00           C  
ATOM   2091  O   SER   109       5.913 -12.190  -5.694  0.00  0.00           O  
ATOM   2092  CB  SER   109       4.075 -10.274  -7.851  0.00  0.00           C  
ATOM   2093  OG  SER   109       2.893  -9.458  -7.962  0.00  0.00           O  
ATOM   2094  H   SER   109       4.601  -8.330  -6.531  0.00  0.00           H  
ATOM   2095  HA  SER   109       3.867 -10.923  -5.772  0.00  0.00           H  
ATOM   2096  HB2 SER   109       4.799  -9.708  -8.438  0.00  0.00           H  
ATOM   2097  HB3 SER   109       3.984 -11.173  -8.461  0.00  0.00           H  
ATOM   2098  HG  SER   109       3.082  -8.536  -7.773  0.00  0.00           H  
HETATM 2099  O   T3P   109     -18.699  12.458   7.403  0.00  0.00           O  
HETATM 2100  H1  T3P   109     -18.165  11.668   7.316  0.00  0.00           H  
HETATM 2101  H2  T3P   109     -18.113  13.173   7.155  0.00  0.00           H  
ATOM   2102  N   LYS   110       7.051 -10.601  -6.648  0.00  0.00           N  
ATOM   2103  CA  LYS   110       8.361 -11.138  -6.233  0.00  0.00           C  
ATOM   2104  C   LYS   110       8.532 -11.558  -4.769  0.00  0.00           C  
ATOM   2105  O   LYS   110       8.999 -12.669  -4.466  0.00  0.00           O  
ATOM   2106  CB  LYS   110       9.409 -10.114  -6.717  0.00  0.00           C  
ATOM   2107  CG  LYS   110       9.765  -9.983  -8.232  0.00  0.00           C  
ATOM   2108  CD  LYS   110      10.419 -11.237  -8.850  0.00  0.00           C  
ATOM   2109  CE  LYS   110      11.035 -11.123 -10.260  0.00  0.00           C  
ATOM   2110  NZ  LYS   110       9.983 -10.867 -11.261  0.00  0.00           N1+
ATOM   2111  H   LYS   110       7.189  -9.651  -6.963  0.00  0.00           H  
ATOM   2112  HA  LYS   110       8.400 -12.028  -6.861  0.00  0.00           H  
ATOM   2113  HB2 LYS   110       9.206  -9.100  -6.373  0.00  0.00           H  
ATOM   2114  HB3 LYS   110      10.349 -10.366  -6.226  0.00  0.00           H  
ATOM   2115  HG2 LYS   110       8.888  -9.568  -8.728  0.00  0.00           H  
ATOM   2116  HG3 LYS   110      10.527  -9.204  -8.256  0.00  0.00           H  
ATOM   2117  HD2 LYS   110      11.234 -11.607  -8.227  0.00  0.00           H  
ATOM   2118  HD3 LYS   110       9.633 -11.991  -8.871  0.00  0.00           H  
ATOM   2119  HE2 LYS   110      11.810 -10.359 -10.313  0.00  0.00           H  
ATOM   2120  HE3 LYS   110      11.517 -12.068 -10.511  0.00  0.00           H  
ATOM   2121  HZ1 LYS   110       9.275 -11.587 -11.259  0.00  0.00           H  
ATOM   2122  HZ2 LYS   110       9.557  -9.955 -11.178  0.00  0.00           H  
ATOM   2123  HZ3 LYS   110      10.385 -10.755 -12.181  0.00  0.00           H  
HETATM 2124  O   T3P   110      -0.749 -17.987  -5.762  0.00  0.00           O  
HETATM 2125  H1  T3P   110      -1.084 -17.917  -4.868  0.00  0.00           H  
HETATM 2126  H2  T3P   110      -0.161 -18.743  -5.739  0.00  0.00           H  
ATOM   2127  N   PHE   111       8.114 -10.696  -3.885  0.00  0.00           N  
ATOM   2128  CA  PHE   111       8.092 -10.857  -2.406  0.00  0.00           C  
ATOM   2129  C   PHE   111       7.120 -11.980  -1.885  0.00  0.00           C  
ATOM   2130  O   PHE   111       7.430 -12.707  -0.922  0.00  0.00           O  
ATOM   2131  CB  PHE   111       7.737  -9.425  -1.764  0.00  0.00           C  
ATOM   2132  CG  PHE   111       6.988  -9.446  -0.409  0.00  0.00           C  
ATOM   2133  CD1 PHE   111       7.606  -9.780   0.757  0.00  0.00           C  
ATOM   2134  CD2 PHE   111       5.549  -9.362  -0.417  0.00  0.00           C  
ATOM   2135  CE1 PHE   111       6.880  -9.827   1.968  0.00  0.00           C  
ATOM   2136  CE2 PHE   111       4.850  -9.537   0.768  0.00  0.00           C  
ATOM   2137  CZ  PHE   111       5.478  -9.716   1.968  0.00  0.00           C  
ATOM   2138  H   PHE   111       7.634  -9.831  -4.091  0.00  0.00           H  
ATOM   2139  HA  PHE   111       9.087 -11.177  -2.098  0.00  0.00           H  
ATOM   2140  HB2 PHE   111       8.692  -8.969  -1.502  0.00  0.00           H  
ATOM   2141  HB3 PHE   111       7.214  -8.812  -2.498  0.00  0.00           H  
ATOM   2142  HD1 PHE   111       8.663 -10.000   0.770  0.00  0.00           H  
ATOM   2143  HD2 PHE   111       5.029  -9.196  -1.349  0.00  0.00           H  
ATOM   2144  HE1 PHE   111       7.362 -10.119   2.890  0.00  0.00           H  
ATOM   2145  HE2 PHE   111       3.778  -9.574   0.644  0.00  0.00           H  
ATOM   2146  HZ  PHE   111       4.845  -9.822   2.837  0.00  0.00           H  
HETATM 2147  O   T3P   111      -8.043 -27.897   1.581  0.00  0.00           O  
HETATM 2148  H1  T3P   111      -7.180 -27.632   1.898  0.00  0.00           H  
HETATM 2149  H2  T3P   111      -7.947 -27.932   0.629  0.00  0.00           H  
ATOM   2150  N   SER   112       6.046 -12.173  -2.625  0.00  0.00           N  
ATOM   2151  CA  SER   112       5.014 -13.104  -2.294  0.00  0.00           C  
ATOM   2152  C   SER   112       5.483 -14.563  -2.699  0.00  0.00           C  
ATOM   2153  O   SER   112       5.308 -15.464  -1.856  0.00  0.00           O  
ATOM   2154  CB  SER   112       3.655 -12.748  -2.884  0.00  0.00           C  
ATOM   2155  OG  SER   112       3.332 -11.467  -2.527  0.00  0.00           O  
ATOM   2156  H   SER   112       6.046 -11.782  -3.556  0.00  0.00           H  
ATOM   2157  HA  SER   112       4.821 -13.128  -1.221  0.00  0.00           H  
ATOM   2158  HB2 SER   112       3.727 -12.790  -3.970  0.00  0.00           H  
ATOM   2159  HB3 SER   112       2.829 -13.446  -2.745  0.00  0.00           H  
ATOM   2160  HG  SER   112       4.006 -10.907  -2.920  0.00  0.00           H  
HETATM 2161  O   T3P   112      19.035   0.225  28.764  0.00  0.00           O  
HETATM 2162  H1  T3P   112      19.705  -0.458  28.744  0.00  0.00           H  
HETATM 2163  H2  T3P   112      18.850   0.352  29.695  0.00  0.00           H  
ATOM   2164  N   ALA   113       6.155 -14.791  -3.848  0.00  0.00           N  
ATOM   2165  CA  ALA   113       6.779 -15.990  -4.285  0.00  0.00           C  
ATOM   2166  C   ALA   113       7.817 -16.452  -3.222  0.00  0.00           C  
ATOM   2167  O   ALA   113       7.912 -17.615  -2.862  0.00  0.00           O  
ATOM   2168  CB  ALA   113       7.548 -15.736  -5.553  0.00  0.00           C  
ATOM   2169  H   ALA   113       6.204 -13.966  -4.428  0.00  0.00           H  
ATOM   2170  HA  ALA   113       6.081 -16.821  -4.394  0.00  0.00           H  
ATOM   2171  HB1 ALA   113       7.976 -16.621  -6.024  0.00  0.00           H  
ATOM   2172  HB2 ALA   113       6.797 -15.340  -6.237  0.00  0.00           H  
ATOM   2173  HB3 ALA   113       8.334 -15.004  -5.373  0.00  0.00           H  
HETATM 2174  O   T3P   113     -26.327 -11.472  36.311  0.00  0.00           O  
HETATM 2175  H1  T3P   113     -26.898 -11.551  37.075  0.00  0.00           H  
HETATM 2176  H2  T3P   113     -26.688 -12.091  35.677  0.00  0.00           H  
HETATM 2177  O   T3P   114      38.892 -34.656 -27.921  0.00  0.00           O  
HETATM 2178  H1  T3P   114      39.778 -34.446 -27.625  0.00  0.00           H  
HETATM 2179  H2  T3P   114      38.626 -35.395 -27.375  0.00  0.00           H  
ATOM   2180  N   TYR   114       8.610 -15.425  -2.746  0.00  0.00           N  
ATOM   2181  CA  TYR   114       9.861 -15.501  -1.996  0.00  0.00           C  
ATOM   2182  C   TYR   114       9.675 -16.227  -0.625  0.00  0.00           C  
ATOM   2183  O   TYR   114      10.376 -17.170  -0.300  0.00  0.00           O  
ATOM   2184  CB  TYR   114      10.391 -14.076  -1.738  0.00  0.00           C  
ATOM   2185  CG  TYR   114      11.736 -13.709  -1.135  0.00  0.00           C  
ATOM   2186  CD1 TYR   114      12.839 -14.522  -1.388  0.00  0.00           C  
ATOM   2187  CD2 TYR   114      11.867 -12.594  -0.225  0.00  0.00           C  
ATOM   2188  CE1 TYR   114      14.089 -14.177  -0.846  0.00  0.00           C  
ATOM   2189  CE2 TYR   114      13.191 -12.228   0.249  0.00  0.00           C  
ATOM   2190  CZ  TYR   114      14.321 -13.054  -0.040  0.00  0.00           C  
ATOM   2191  OH  TYR   114      15.509 -12.729   0.536  0.00  0.00           O  
ATOM   2192  H   TYR   114       8.347 -14.503  -3.063  0.00  0.00           H  
ATOM   2193  HA  TYR   114      10.615 -15.980  -2.621  0.00  0.00           H  
ATOM   2194  HB2 TYR   114      10.505 -13.658  -2.738  0.00  0.00           H  
ATOM   2195  HB3 TYR   114       9.641 -13.514  -1.182  0.00  0.00           H  
ATOM   2196  HD1 TYR   114      12.641 -15.333  -2.073  0.00  0.00           H  
ATOM   2197  HD2 TYR   114      10.979 -12.075   0.101  0.00  0.00           H  
ATOM   2198  HE1 TYR   114      14.948 -14.748  -1.166  0.00  0.00           H  
ATOM   2199  HE2 TYR   114      13.269 -11.404   0.943  0.00  0.00           H  
ATOM   2200  HH  TYR   114      16.291 -13.113   0.134  0.00  0.00           H  
ATOM   2201  N   ILE   115       8.650 -15.727   0.118  0.00  0.00           N  
ATOM   2202  CA  ILE   115       8.344 -16.271   1.469  0.00  0.00           C  
ATOM   2203  C   ILE   115       7.594 -17.642   1.549  0.00  0.00           C  
ATOM   2204  O   ILE   115       7.542 -18.227   2.627  0.00  0.00           O  
ATOM   2205  CB  ILE   115       7.576 -15.233   2.394  0.00  0.00           C  
ATOM   2206  CG1 ILE   115       6.137 -14.963   1.966  0.00  0.00           C  
ATOM   2207  CG2 ILE   115       8.300 -13.913   2.602  0.00  0.00           C  
ATOM   2208  CD1 ILE   115       5.182 -14.206   2.970  0.00  0.00           C  
ATOM   2209  H   ILE   115       8.031 -15.047  -0.302  0.00  0.00           H  
ATOM   2210  HA  ILE   115       9.290 -16.330   2.008  0.00  0.00           H  
ATOM   2211  HB  ILE   115       7.448 -15.686   3.377  0.00  0.00           H  
ATOM   2212 HG12 ILE   115       6.157 -14.595   0.940  0.00  0.00           H  
ATOM   2213 HG13 ILE   115       5.663 -15.932   1.812  0.00  0.00           H  
ATOM   2214 HG21 ILE   115       9.379 -14.041   2.689  0.00  0.00           H  
ATOM   2215 HG22 ILE   115       8.162 -13.247   1.751  0.00  0.00           H  
ATOM   2216 HG23 ILE   115       7.899 -13.492   3.525  0.00  0.00           H  
ATOM   2217 HD11 ILE   115       4.875 -14.931   3.724  0.00  0.00           H  
ATOM   2218 HD12 ILE   115       5.720 -13.532   3.636  0.00  0.00           H  
ATOM   2219 HD13 ILE   115       4.254 -13.823   2.546  0.00  0.00           H  
HETATM 2220  O   T3P   115     -23.732  -1.014 -25.330  0.00  0.00           O  
HETATM 2221  H1  T3P   115     -23.466  -0.870 -24.422  0.00  0.00           H  
HETATM 2222  H2  T3P   115     -23.773  -0.137 -25.710  0.00  0.00           H  
ATOM   2223  N   LYS   116       7.081 -18.026   0.348  0.00  0.00           N  
ATOM   2224  CA  LYS   116       6.505 -19.293   0.120  0.00  0.00           C  
ATOM   2225  C   LYS   116       7.543 -20.359  -0.339  0.00  0.00           C  
ATOM   2226  O   LYS   116       7.377 -21.569   0.025  0.00  0.00           O  
ATOM   2227  CB  LYS   116       5.269 -19.139  -0.802  0.00  0.00           C  
ATOM   2228  CG  LYS   116       4.072 -18.406  -0.129  0.00  0.00           C  
ATOM   2229  CD  LYS   116       2.770 -18.280  -0.878  0.00  0.00           C  
ATOM   2230  CE  LYS   116       2.704 -17.086  -1.904  0.00  0.00           C  
ATOM   2231  NZ  LYS   116       1.442 -17.082  -2.642  0.00  0.00           N1+
ATOM   2232  H   LYS   116       7.134 -17.387  -0.433  0.00  0.00           H  
ATOM   2233  HA  LYS   116       6.107 -19.706   1.047  0.00  0.00           H  
ATOM   2234  HB2 LYS   116       5.605 -18.616  -1.697  0.00  0.00           H  
ATOM   2235  HB3 LYS   116       4.946 -20.101  -1.199  0.00  0.00           H  
ATOM   2236  HG2 LYS   116       3.849 -18.914   0.809  0.00  0.00           H  
ATOM   2237  HG3 LYS   116       4.343 -17.383   0.129  0.00  0.00           H  
ATOM   2238  HD2 LYS   116       2.549 -19.248  -1.328  0.00  0.00           H  
ATOM   2239  HD3 LYS   116       2.055 -18.157  -0.065  0.00  0.00           H  
ATOM   2240  HE2 LYS   116       2.578 -16.156  -1.348  0.00  0.00           H  
ATOM   2241  HE3 LYS   116       3.581 -17.041  -2.550  0.00  0.00           H  
ATOM   2242  HZ1 LYS   116       0.666 -17.120  -1.997  0.00  0.00           H  
ATOM   2243  HZ2 LYS   116       1.286 -16.283  -3.241  0.00  0.00           H  
ATOM   2244  HZ3 LYS   116       1.247 -17.865  -3.249  0.00  0.00           H  
HETATM 2245  O   T3P   116     -28.921 -11.851  10.808  0.00  0.00           O  
HETATM 2246  H1  T3P   116     -29.114 -12.655  11.291  0.00  0.00           H  
HETATM 2247  H2  T3P   116     -29.411 -11.170  11.268  0.00  0.00           H  
ATOM   2248  N   ASN   117       8.572 -19.962  -1.116  0.00  0.00           N  
ATOM   2249  CA  ASN   117       9.660 -20.828  -1.535  0.00  0.00           C  
ATOM   2250  C   ASN   117      10.636 -21.098  -0.464  0.00  0.00           C  
ATOM   2251  O   ASN   117      10.911 -20.108   0.246  0.00  0.00           O  
ATOM   2252  CB  ASN   117      10.348 -20.247  -2.726  0.00  0.00           C  
ATOM   2253  CG  ASN   117       9.663 -20.688  -4.051  0.00  0.00           C  
ATOM   2254  ND2 ASN   117       8.495 -20.101  -4.430  0.00  0.00           N  
ATOM   2255  OD1 ASN   117      10.262 -21.515  -4.692  0.00  0.00           O  
ATOM   2256  H   ASN   117       8.683 -18.987  -1.355  0.00  0.00           H  
ATOM   2257  HA  ASN   117       9.234 -21.766  -1.892  0.00  0.00           H  
ATOM   2258  HB2 ASN   117      10.379 -19.163  -2.618  0.00  0.00           H  
ATOM   2259  HB3 ASN   117      11.408 -20.487  -2.806  0.00  0.00           H  
ATOM   2260 HD21 ASN   117       8.128 -19.360  -3.849  0.00  0.00           H  
ATOM   2261 HD22 ASN   117       7.975 -20.421  -5.234  0.00  0.00           H  
HETATM 2262  O   T3P   117     -28.039  23.216   1.406  0.00  0.00           O  
HETATM 2263  H1  T3P   117     -27.257  22.665   1.427  0.00  0.00           H  
HETATM 2264  H2  T3P   117     -27.936  23.748   0.617  0.00  0.00           H  
HETATM 2265  O   T3P   118      28.424  -1.656  30.802  0.00  0.00           O  
HETATM 2266  H1  T3P   118      27.595  -2.102  30.975  0.00  0.00           H  
HETATM 2267  H2  T3P   118      28.996  -1.925  31.521  0.00  0.00           H  
ATOM   2268  N   THR   118      11.055 -22.301  -0.276  0.00  0.00           N  
ATOM   2269  CA  THR   118      11.926 -22.752   0.726  0.00  0.00           C  
ATOM   2270  C   THR   118      13.373 -23.040   0.164  0.00  0.00           C  
ATOM   2271  O   THR   118      14.332 -23.078   0.921  0.00  0.00           O  
ATOM   2272  CB  THR   118      11.366 -24.018   1.425  0.00  0.00           C  
ATOM   2273  CG2 THR   118      10.036 -23.821   2.180  0.00  0.00           C  
ATOM   2274  OG1 THR   118      11.214 -24.975   0.392  0.00  0.00           O  
ATOM   2275  H   THR   118      10.840 -22.933  -1.033  0.00  0.00           H  
ATOM   2276  HA  THR   118      11.928 -21.956   1.471  0.00  0.00           H  
ATOM   2277  HB  THR   118      12.123 -24.393   2.114  0.00  0.00           H  
ATOM   2278  HG1 THR   118      10.291 -24.990   0.130  0.00  0.00           H  
ATOM   2279 HG21 THR   118       9.971 -24.528   3.008  0.00  0.00           H  
ATOM   2280 HG22 THR   118       9.977 -22.836   2.642  0.00  0.00           H  
ATOM   2281 HG23 THR   118       9.293 -23.996   1.402  0.00  0.00           H  
ATOM   2282  N   LYS   119      13.474 -23.317  -1.131  0.00  0.00           N  
ATOM   2283  CA  LYS   119      14.701 -23.653  -1.868  0.00  0.00           C  
ATOM   2284  C   LYS   119      15.686 -22.459  -1.814  0.00  0.00           C  
ATOM   2285  O   LYS   119      15.293 -21.357  -2.246  0.00  0.00           O  
ATOM   2286  CB  LYS   119      14.341 -23.961  -3.355  0.00  0.00           C  
ATOM   2287  CG  LYS   119      13.978 -25.402  -3.580  0.00  0.00           C  
ATOM   2288  CD  LYS   119      13.545 -25.692  -5.033  0.00  0.00           C  
ATOM   2289  CE  LYS   119      14.656 -25.576  -6.109  0.00  0.00           C  
ATOM   2290  NZ  LYS   119      14.177 -25.862  -7.490  0.00  0.00           N1+
ATOM   2291  H   LYS   119      12.618 -23.522  -1.626  0.00  0.00           H  
ATOM   2292  HA  LYS   119      15.103 -24.544  -1.384  0.00  0.00           H  
ATOM   2293  HB2 LYS   119      13.623 -23.259  -3.777  0.00  0.00           H  
ATOM   2294  HB3 LYS   119      15.224 -23.828  -3.980  0.00  0.00           H  
ATOM   2295  HG2 LYS   119      14.821 -25.977  -3.197  0.00  0.00           H  
ATOM   2296  HG3 LYS   119      13.149 -25.720  -2.948  0.00  0.00           H  
ATOM   2297  HD2 LYS   119      13.244 -26.740  -5.042  0.00  0.00           H  
ATOM   2298  HD3 LYS   119      12.741 -25.015  -5.323  0.00  0.00           H  
ATOM   2299  HE2 LYS   119      15.084 -24.574  -6.099  0.00  0.00           H  
ATOM   2300  HE3 LYS   119      15.545 -26.168  -5.891  0.00  0.00           H  
ATOM   2301  HZ1 LYS   119      13.511 -25.159  -7.778  0.00  0.00           H  
ATOM   2302  HZ2 LYS   119      14.911 -25.871  -8.184  0.00  0.00           H  
ATOM   2303  HZ3 LYS   119      13.693 -26.743  -7.393  0.00  0.00           H  
HETATM 2304  O   T3P   119     -36.717 -31.111 -17.955  0.00  0.00           O  
HETATM 2305  H1  T3P   119     -36.348 -30.692 -18.733  0.00  0.00           H  
HETATM 2306  H2  T3P   119     -36.275 -30.686 -17.221  0.00  0.00           H  
ATOM   2307  N   GLN   120      16.893 -22.612  -1.365  0.00  0.00           N  
ATOM   2308  CA  GLN   120      17.863 -21.555  -1.234  0.00  0.00           C  
ATOM   2309  C   GLN   120      18.164 -20.866  -2.614  0.00  0.00           C  
ATOM   2310  O   GLN   120      18.202 -19.622  -2.696  0.00  0.00           O  
ATOM   2311  CB  GLN   120      19.207 -22.137  -0.624  0.00  0.00           C  
ATOM   2312  CG  GLN   120      20.179 -21.045  -0.124  0.00  0.00           C  
ATOM   2313  CD  GLN   120      19.769 -20.221   1.103  0.00  0.00           C  
ATOM   2314  NE2 GLN   120      19.861 -18.884   1.120  0.00  0.00           N  
ATOM   2315  OE1 GLN   120      19.401 -20.758   2.124  0.00  0.00           O  
ATOM   2316  H   GLN   120      17.125 -23.437  -0.831  0.00  0.00           H  
ATOM   2317  HA  GLN   120      17.502 -20.768  -0.571  0.00  0.00           H  
ATOM   2318  HB2 GLN   120      19.023 -22.856   0.175  0.00  0.00           H  
ATOM   2319  HB3 GLN   120      19.804 -22.615  -1.400  0.00  0.00           H  
ATOM   2320  HG2 GLN   120      21.129 -21.523   0.115  0.00  0.00           H  
ATOM   2321  HG3 GLN   120      20.426 -20.428  -0.987  0.00  0.00           H  
ATOM   2322 HE21 GLN   120      20.160 -18.369   0.303  0.00  0.00           H  
ATOM   2323 HE22 GLN   120      19.432 -18.418   1.906  0.00  0.00           H  
HETATM 2324  O   T3P   120     -34.392 -10.677  31.638  0.00  0.00           O  
HETATM 2325  H1  T3P   120     -34.417  -9.726  31.535  0.00  0.00           H  
HETATM 2326  H2  T3P   120     -35.309 -10.930  31.745  0.00  0.00           H  
ATOM   2327  N   GLN   121      18.226 -21.685  -3.690  0.00  0.00           N  
ATOM   2328  CA  GLN   121      18.468 -21.275  -5.056  0.00  0.00           C  
ATOM   2329  C   GLN   121      17.171 -20.769  -5.809  0.00  0.00           C  
ATOM   2330  O   GLN   121      17.381 -20.220  -6.891  0.00  0.00           O  
ATOM   2331  CB  GLN   121      19.071 -22.511  -5.799  0.00  0.00           C  
ATOM   2332  CG  GLN   121      20.486 -22.896  -5.318  0.00  0.00           C  
ATOM   2333  CD  GLN   121      21.531 -21.859  -5.085  0.00  0.00           C  
ATOM   2334  NE2 GLN   121      22.480 -22.092  -4.198  0.00  0.00           N  
ATOM   2335  OE1 GLN   121      21.581 -20.810  -5.785  0.00  0.00           O  
ATOM   2336  H   GLN   121      18.269 -22.658  -3.425  0.00  0.00           H  
ATOM   2337  HA  GLN   121      19.144 -20.420  -5.040  0.00  0.00           H  
ATOM   2338  HB2 GLN   121      18.386 -23.357  -5.750  0.00  0.00           H  
ATOM   2339  HB3 GLN   121      19.378 -22.100  -6.761  0.00  0.00           H  
ATOM   2340  HG2 GLN   121      20.321 -23.465  -4.403  0.00  0.00           H  
ATOM   2341  HG3 GLN   121      20.791 -23.628  -6.067  0.00  0.00           H  
ATOM   2342 HE21 GLN   121      22.460 -22.935  -3.642  0.00  0.00           H  
ATOM   2343 HE22 GLN   121      23.284 -21.485  -4.121  0.00  0.00           H  
HETATM 2344  O   T3P   121     -17.477  24.756   3.001  0.00  0.00           O  
HETATM 2345  H1  T3P   121     -17.337  25.335   3.751  0.00  0.00           H  
HETATM 2346  H2  T3P   121     -16.989  25.167   2.287  0.00  0.00           H  
ATOM   2347  N   ASN   122      15.978 -20.921  -5.225  0.00  0.00           N  
ATOM   2348  CA  ASN   122      14.826 -20.232  -5.743  0.00  0.00           C  
ATOM   2349  C   ASN   122      14.760 -18.848  -5.102  0.00  0.00           C  
ATOM   2350  O   ASN   122      14.605 -17.875  -5.769  0.00  0.00           O  
ATOM   2351  CB  ASN   122      13.483 -20.935  -5.551  0.00  0.00           C  
ATOM   2352  CG  ASN   122      13.290 -22.174  -6.469  0.00  0.00           C  
ATOM   2353  ND2 ASN   122      12.190 -22.902  -6.450  0.00  0.00           N  
ATOM   2354  OD1 ASN   122      14.257 -22.587  -7.110  0.00  0.00           O  
ATOM   2355  H   ASN   122      15.941 -21.415  -4.345  0.00  0.00           H  
ATOM   2356  HA  ASN   122      14.914 -20.077  -6.818  0.00  0.00           H  
ATOM   2357  HB2 ASN   122      13.387 -21.230  -4.506  0.00  0.00           H  
ATOM   2358  HB3 ASN   122      12.605 -20.330  -5.777  0.00  0.00           H  
ATOM   2359 HD21 ASN   122      11.464 -22.641  -5.798  0.00  0.00           H  
ATOM   2360 HD22 ASN   122      11.880 -23.595  -7.116  0.00  0.00           H  
HETATM 2361  O   T3P   122     -34.677 -18.273   3.404  0.00  0.00           O  
HETATM 2362  H1  T3P   122     -34.249 -18.869   4.019  0.00  0.00           H  
HETATM 2363  H2  T3P   122     -35.075 -17.602   3.959  0.00  0.00           H  
ATOM   2364  N   ASN   123      14.935 -18.794  -3.771  0.00  0.00           N  
ATOM   2365  CA  ASN   123      15.079 -17.570  -2.952  0.00  0.00           C  
ATOM   2366  C   ASN   123      16.208 -16.611  -3.454  0.00  0.00           C  
ATOM   2367  O   ASN   123      16.130 -15.389  -3.284  0.00  0.00           O  
ATOM   2368  CB  ASN   123      15.287 -17.947  -1.422  0.00  0.00           C  
ATOM   2369  CG  ASN   123      13.988 -18.282  -0.661  0.00  0.00           C  
ATOM   2370  ND2 ASN   123      13.579 -19.552  -0.676  0.00  0.00           N  
ATOM   2371  OD1 ASN   123      13.297 -17.335  -0.221  0.00  0.00           O  
ATOM   2372  H   ASN   123      15.008 -19.696  -3.322  0.00  0.00           H  
ATOM   2373  HA  ASN   123      14.098 -17.105  -3.057  0.00  0.00           H  
ATOM   2374  HB2 ASN   123      16.035 -18.738  -1.384  0.00  0.00           H  
ATOM   2375  HB3 ASN   123      15.673 -17.124  -0.820  0.00  0.00           H  
ATOM   2376 HD21 ASN   123      14.153 -20.288  -1.063  0.00  0.00           H  
ATOM   2377 HD22 ASN   123      12.653 -19.744  -0.322  0.00  0.00           H  
HETATM 2378  O   T3P   123       5.370   2.173 -19.377  0.00  0.00           O  
HETATM 2379  H1  T3P   123       4.790   1.953 -18.648  0.00  0.00           H  
HETATM 2380  H2  T3P   123       5.399   1.378 -19.909  0.00  0.00           H  
ATOM   2381  N   ALA   124      17.203 -17.195  -4.131  0.00  0.00           N  
ATOM   2382  CA  ALA   124      18.227 -16.320  -4.727  0.00  0.00           C  
ATOM   2383  C   ALA   124      17.687 -15.596  -5.997  0.00  0.00           C  
ATOM   2384  O   ALA   124      17.771 -14.362  -6.028  0.00  0.00           O  
ATOM   2385  CB  ALA   124      19.519 -17.219  -5.108  0.00  0.00           C  
ATOM   2386  H   ALA   124      17.317 -18.188  -4.276  0.00  0.00           H  
ATOM   2387  HA  ALA   124      18.654 -15.682  -3.953  0.00  0.00           H  
ATOM   2388  HB1 ALA   124      20.458 -16.678  -4.989  0.00  0.00           H  
ATOM   2389  HB2 ALA   124      19.555 -18.001  -4.350  0.00  0.00           H  
ATOM   2390  HB3 ALA   124      19.469 -17.734  -6.067  0.00  0.00           H  
HETATM 2391  O   T3P   124      33.999  -7.288 -20.855  0.00  0.00           O  
HETATM 2392  H1  T3P   124      34.906  -7.593 -20.821  0.00  0.00           H  
HETATM 2393  H2  T3P   124      33.810  -7.204 -21.790  0.00  0.00           H  
ATOM   2394  N   ALA   125      16.982 -16.320  -6.872  0.00  0.00           N  
ATOM   2395  CA  ALA   125      16.489 -15.601  -7.997  0.00  0.00           C  
ATOM   2396  C   ALA   125      15.348 -14.641  -7.712  0.00  0.00           C  
ATOM   2397  O   ALA   125      15.273 -13.555  -8.330  0.00  0.00           O  
ATOM   2398  CB  ALA   125      15.995 -16.622  -9.087  0.00  0.00           C  
ATOM   2399  H   ALA   125      16.606 -17.200  -6.550  0.00  0.00           H  
ATOM   2400  HA  ALA   125      17.322 -15.090  -8.481  0.00  0.00           H  
ATOM   2401  HB1 ALA   125      16.795 -17.250  -9.479  0.00  0.00           H  
ATOM   2402  HB2 ALA   125      15.148 -17.121  -8.617  0.00  0.00           H  
ATOM   2403  HB3 ALA   125      15.611 -16.147  -9.990  0.00  0.00           H  
HETATM 2404  O   T3P   125     -14.378   1.685 -16.912  0.00  0.00           O  
HETATM 2405  H1  T3P   125     -14.563   2.603 -16.714  0.00  0.00           H  
HETATM 2406  H2  T3P   125     -13.857   1.380 -16.169  0.00  0.00           H  
ATOM   2407  N   LEU   126      14.511 -15.015  -6.763  0.00  0.00           N  
ATOM   2408  CA  LEU   126      13.419 -14.101  -6.288  0.00  0.00           C  
ATOM   2409  C   LEU   126      13.990 -12.912  -5.422  0.00  0.00           C  
ATOM   2410  O   LEU   126      13.368 -11.837  -5.393  0.00  0.00           O  
ATOM   2411  CB  LEU   126      12.384 -15.022  -5.570  0.00  0.00           C  
ATOM   2412  CG  LEU   126      11.803 -16.256  -6.336  0.00  0.00           C  
ATOM   2413  CD1 LEU   126      11.183 -17.253  -5.407  0.00  0.00           C  
ATOM   2414  CD2 LEU   126      10.785 -15.803  -7.521  0.00  0.00           C  
ATOM   2415  H   LEU   126      14.590 -15.883  -6.252  0.00  0.00           H  
ATOM   2416  HA  LEU   126      12.916 -13.733  -7.183  0.00  0.00           H  
ATOM   2417  HB2 LEU   126      12.747 -15.314  -4.585  0.00  0.00           H  
ATOM   2418  HB3 LEU   126      11.599 -14.338  -5.247  0.00  0.00           H  
ATOM   2419  HG  LEU   126      12.521 -16.899  -6.845  0.00  0.00           H  
ATOM   2420 HD11 LEU   126      11.738 -17.438  -4.487  0.00  0.00           H  
ATOM   2421 HD12 LEU   126      10.194 -16.960  -5.055  0.00  0.00           H  
ATOM   2422 HD13 LEU   126      11.055 -18.251  -5.825  0.00  0.00           H  
ATOM   2423 HD21 LEU   126      10.542 -14.741  -7.500  0.00  0.00           H  
ATOM   2424 HD22 LEU   126      11.299 -15.983  -8.465  0.00  0.00           H  
ATOM   2425 HD23 LEU   126       9.785 -16.236  -7.515  0.00  0.00           H  
HETATM 2426  O   T3P   126       9.643 -12.273 -37.611  0.00  0.00           O  
HETATM 2427  H1  T3P   126       9.471 -13.117 -38.028  0.00  0.00           H  
HETATM 2428  H2  T3P   126       8.921 -11.714 -37.894  0.00  0.00           H  
ATOM   2429  N   GLU   127      15.224 -13.064  -4.914  0.00  0.00           N  
ATOM   2430  CA  GLU   127      15.929 -11.978  -4.180  0.00  0.00           C  
ATOM   2431  C   GLU   127      16.584 -11.013  -5.121  0.00  0.00           C  
ATOM   2432  O   GLU   127      16.394  -9.843  -4.905  0.00  0.00           O  
ATOM   2433  CB  GLU   127      16.950 -12.530  -3.180  0.00  0.00           C  
ATOM   2434  CG  GLU   127      17.673 -11.471  -2.290  0.00  0.00           C  
ATOM   2435  CD  GLU   127      18.417 -12.092  -1.045  0.00  0.00           C  
ATOM   2436  OE1 GLU   127      19.320 -11.447  -0.493  0.00  0.00           O  
ATOM   2437  OE2 GLU   127      17.995 -13.141  -0.562  0.00  0.00           O1-
ATOM   2438  H   GLU   127      15.649 -13.964  -5.088  0.00  0.00           H  
ATOM   2439  HA  GLU   127      15.189 -11.424  -3.602  0.00  0.00           H  
ATOM   2440  HB2 GLU   127      16.424 -13.205  -2.505  0.00  0.00           H  
ATOM   2441  HB3 GLU   127      17.598 -13.262  -3.662  0.00  0.00           H  
ATOM   2442  HG2 GLU   127      18.399 -10.922  -2.890  0.00  0.00           H  
ATOM   2443  HG3 GLU   127      16.946 -10.801  -1.831  0.00  0.00           H  
HETATM 2444  O   T3P   127     -25.497  15.556  38.212  0.00  0.00           O  
HETATM 2445  H1  T3P   127     -25.410  15.968  39.072  0.00  0.00           H  
HETATM 2446  H2  T3P   127     -26.441  15.511  38.061  0.00  0.00           H  
ATOM   2447  N   ARG   128      17.149 -11.557  -6.222  0.00  0.00           N  
ATOM   2448  CA  ARG   128      17.462 -10.727  -7.400  0.00  0.00           C  
ATOM   2449  C   ARG   128      16.271 -10.004  -8.000  0.00  0.00           C  
ATOM   2450  O   ARG   128      16.418  -8.817  -8.155  0.00  0.00           O  
ATOM   2451  CB  ARG   128      18.057 -11.532  -8.554  0.00  0.00           C  
ATOM   2452  CG  ARG   128      19.355 -12.303  -8.248  0.00  0.00           C  
ATOM   2453  CD  ARG   128      20.126 -12.981  -9.440  0.00  0.00           C  
ATOM   2454  NE  ARG   128      19.397 -14.008 -10.191  0.00  0.00           N  
ATOM   2455  CZ  ARG   128      19.536 -15.346 -10.133  0.00  0.00           C  
ATOM   2456  NH1 ARG   128      20.157 -15.981  -9.202  0.00  0.00           N  
ATOM   2457  NH2 ARG   128      19.139 -16.086 -11.167  0.00  0.00           N1+
ATOM   2458  H   ARG   128      17.177 -12.567  -6.239  0.00  0.00           H  
ATOM   2459  HA  ARG   128      18.236  -9.993  -7.174  0.00  0.00           H  
ATOM   2460  HB2 ARG   128      17.411 -12.350  -8.869  0.00  0.00           H  
ATOM   2461  HB3 ARG   128      18.133 -10.864  -9.412  0.00  0.00           H  
ATOM   2462  HG2 ARG   128      20.068 -11.631  -7.770  0.00  0.00           H  
ATOM   2463  HG3 ARG   128      19.228 -13.127  -7.546  0.00  0.00           H  
ATOM   2464  HD2 ARG   128      20.436 -12.209 -10.145  0.00  0.00           H  
ATOM   2465  HD3 ARG   128      21.154 -13.251  -9.196  0.00  0.00           H  
ATOM   2466  HE  ARG   128      18.741 -13.600 -10.842  0.00  0.00           H  
ATOM   2467 HH11 ARG   128      20.381 -16.965  -9.179  0.00  0.00           H  
ATOM   2468 HH12 ARG   128      20.376 -15.390  -8.412  0.00  0.00           H  
ATOM   2469 HH21 ARG   128      18.869 -15.634 -12.029  0.00  0.00           H  
ATOM   2470 HH22 ARG   128      19.148 -17.096 -11.194  0.00  0.00           H  
HETATM 2471  O   T3P   128     -26.499 -27.301 -31.776  0.00  0.00           O  
HETATM 2472  H1  T3P   128     -27.389 -27.494 -32.071  0.00  0.00           H  
HETATM 2473  H2  T3P   128     -26.514 -27.480 -30.835  0.00  0.00           H  
ATOM   2474  N   GLY   129      15.235 -10.742  -8.265  0.00  0.00           N  
ATOM   2475  CA  GLY   129      13.972 -10.267  -8.874  0.00  0.00           C  
ATOM   2476  C   GLY   129      13.290  -9.159  -7.993  0.00  0.00           C  
ATOM   2477  O   GLY   129      12.876  -8.110  -8.409  0.00  0.00           O  
ATOM   2478  H   GLY   129      15.273 -11.752  -8.268  0.00  0.00           H  
ATOM   2479  HA2 GLY   129      14.312  -9.923  -9.852  0.00  0.00           H  
ATOM   2480  HA3 GLY   129      13.365 -11.165  -8.985  0.00  0.00           H  
HETATM 2481  O   T3P   129       1.619   0.963  38.593  0.00  0.00           O  
HETATM 2482  H1  T3P   129       1.217   0.575  37.816  0.00  0.00           H  
HETATM 2483  H2  T3P   129       2.002   1.783  38.281  0.00  0.00           H  
ATOM   2484  N   LEU   130      13.350  -9.355  -6.635  0.00  0.00           N  
ATOM   2485  CA  LEU   130      12.771  -8.458  -5.673  0.00  0.00           C  
ATOM   2486  C   LEU   130      13.583  -7.197  -5.537  0.00  0.00           C  
ATOM   2487  O   LEU   130      13.027  -6.093  -5.719  0.00  0.00           O  
ATOM   2488  CB  LEU   130      12.752  -9.075  -4.245  0.00  0.00           C  
ATOM   2489  CG  LEU   130      12.133  -8.266  -3.047  0.00  0.00           C  
ATOM   2490  CD1 LEU   130      10.740  -7.747  -3.396  0.00  0.00           C  
ATOM   2491  CD2 LEU   130      12.048  -9.102  -1.787  0.00  0.00           C  
ATOM   2492  H   LEU   130      13.466 -10.307  -6.320  0.00  0.00           H  
ATOM   2493  HA  LEU   130      11.706  -8.359  -5.880  0.00  0.00           H  
ATOM   2494  HB2 LEU   130      12.234 -10.033  -4.298  0.00  0.00           H  
ATOM   2495  HB3 LEU   130      13.777  -9.288  -3.941  0.00  0.00           H  
ATOM   2496  HG  LEU   130      12.731  -7.405  -2.750  0.00  0.00           H  
ATOM   2497 HD11 LEU   130      10.114  -8.598  -3.665  0.00  0.00           H  
ATOM   2498 HD12 LEU   130      10.159  -7.338  -2.569  0.00  0.00           H  
ATOM   2499 HD13 LEU   130      10.713  -6.966  -4.155  0.00  0.00           H  
ATOM   2500 HD21 LEU   130      12.715  -9.964  -1.778  0.00  0.00           H  
ATOM   2501 HD22 LEU   130      12.306  -8.402  -0.993  0.00  0.00           H  
ATOM   2502 HD23 LEU   130      11.046  -9.493  -1.613  0.00  0.00           H  
HETATM 2503  O   T3P   130     -34.378  29.614  16.854  0.00  0.00           O  
HETATM 2504  H1  T3P   130     -35.118  29.443  16.270  0.00  0.00           H  
HETATM 2505  H2  T3P   130     -33.696  29.010  16.560  0.00  0.00           H  
HETATM 2506  O   T3P   131      32.607  -0.928  20.269  0.00  0.00           O  
HETATM 2507  H1  T3P   131      32.334  -0.183  20.804  0.00  0.00           H  
HETATM 2508  H2  T3P   131      33.527  -1.062  20.497  0.00  0.00           H  
ATOM   2509  N   THR   131      14.875  -7.377  -5.461  0.00  0.00           N  
ATOM   2510  CA  THR   131      15.835  -6.240  -5.398  0.00  0.00           C  
ATOM   2511  C   THR   131      15.691  -5.406  -6.731  0.00  0.00           C  
ATOM   2512  O   THR   131      15.572  -4.216  -6.645  0.00  0.00           O  
ATOM   2513  CB  THR   131      17.376  -6.676  -5.264  0.00  0.00           C  
ATOM   2514  CG2 THR   131      18.400  -5.566  -5.053  0.00  0.00           C  
ATOM   2515  OG1 THR   131      17.447  -7.511  -4.086  0.00  0.00           O  
ATOM   2516  H   THR   131      15.340  -8.260  -5.304  0.00  0.00           H  
ATOM   2517  HA  THR   131      15.486  -5.626  -4.567  0.00  0.00           H  
ATOM   2518  HB  THR   131      17.633  -7.423  -6.014  0.00  0.00           H  
ATOM   2519  HG1 THR   131      16.821  -8.193  -4.340  0.00  0.00           H  
ATOM   2520 HG21 THR   131      19.267  -5.968  -4.528  0.00  0.00           H  
ATOM   2521 HG22 THR   131      18.671  -5.251  -6.061  0.00  0.00           H  
ATOM   2522 HG23 THR   131      18.085  -4.689  -4.488  0.00  0.00           H  
ATOM   2523  N   LYS   132      15.468  -6.071  -7.917  0.00  0.00           N  
ATOM   2524  CA  LYS   132      15.384  -5.457  -9.262  0.00  0.00           C  
ATOM   2525  C   LYS   132      14.178  -4.596  -9.366  0.00  0.00           C  
ATOM   2526  O   LYS   132      14.246  -3.447  -9.805  0.00  0.00           O  
ATOM   2527  CB  LYS   132      15.451  -6.596 -10.268  0.00  0.00           C  
ATOM   2528  CG  LYS   132      15.243  -6.374 -11.736  0.00  0.00           C  
ATOM   2529  CD  LYS   132      16.582  -5.821 -12.412  0.00  0.00           C  
ATOM   2530  CE  LYS   132      16.526  -4.288 -12.538  0.00  0.00           C  
ATOM   2531  NZ  LYS   132      17.790  -3.714 -12.866  0.00  0.00           N1+
ATOM   2532  H   LYS   132      15.538  -7.073  -7.812  0.00  0.00           H  
ATOM   2533  HA  LYS   132      16.243  -4.809  -9.436  0.00  0.00           H  
ATOM   2534  HB2 LYS   132      16.370  -7.175 -10.171  0.00  0.00           H  
ATOM   2535  HB3 LYS   132      14.634  -7.284 -10.049  0.00  0.00           H  
ATOM   2536  HG2 LYS   132      14.987  -7.336 -12.179  0.00  0.00           H  
ATOM   2537  HG3 LYS   132      14.411  -5.705 -11.953  0.00  0.00           H  
ATOM   2538  HD2 LYS   132      17.408  -5.982 -11.719  0.00  0.00           H  
ATOM   2539  HD3 LYS   132      16.817  -6.418 -13.294  0.00  0.00           H  
ATOM   2540  HE2 LYS   132      15.797  -3.958 -13.278  0.00  0.00           H  
ATOM   2541  HE3 LYS   132      16.224  -3.801 -11.611  0.00  0.00           H  
ATOM   2542  HZ1 LYS   132      18.419  -4.023 -12.140  0.00  0.00           H  
ATOM   2543  HZ2 LYS   132      18.249  -3.980 -13.726  0.00  0.00           H  
ATOM   2544  HZ3 LYS   132      17.684  -2.715 -12.755  0.00  0.00           H  
HETATM 2545  O   T3P   132     -37.293 -12.514  42.965  0.00  0.00           O  
HETATM 2546  H1  T3P   132     -37.736 -13.167  43.507  0.00  0.00           H  
HETATM 2547  H2  T3P   132     -37.144 -11.774  43.555  0.00  0.00           H  
ATOM   2548  N   ALA   133      13.062  -5.130  -8.909  0.00  0.00           N  
ATOM   2549  CA  ALA   133      11.700  -4.495  -8.781  0.00  0.00           C  
ATOM   2550  C   ALA   133      11.758  -3.213  -7.969  0.00  0.00           C  
ATOM   2551  O   ALA   133      11.092  -2.214  -8.351  0.00  0.00           O  
ATOM   2552  CB  ALA   133      10.757  -5.553  -8.288  0.00  0.00           C  
ATOM   2553  H   ALA   133      13.224  -6.051  -8.525  0.00  0.00           H  
ATOM   2554  HA  ALA   133      11.407  -4.248  -9.802  0.00  0.00           H  
ATOM   2555  HB1 ALA   133      10.986  -6.494  -8.788  0.00  0.00           H  
ATOM   2556  HB2 ALA   133      10.869  -5.837  -7.242  0.00  0.00           H  
ATOM   2557  HB3 ALA   133       9.714  -5.294  -8.470  0.00  0.00           H  
HETATM 2558  O   T3P   133     -16.726  25.547  29.861  0.00  0.00           O  
HETATM 2559  H1  T3P   133     -16.046  25.710  30.514  0.00  0.00           H  
HETATM 2560  H2  T3P   133     -16.257  25.179  29.112  0.00  0.00           H  
ATOM   2561  N   LEU   134      12.469  -3.160  -6.855  0.00  0.00           N  
ATOM   2562  CA  LEU   134      12.809  -1.927  -6.057  0.00  0.00           C  
ATOM   2563  C   LEU   134      13.680  -0.979  -6.881  0.00  0.00           C  
ATOM   2564  O   LEU   134      13.373   0.172  -6.875  0.00  0.00           O  
ATOM   2565  CB  LEU   134      13.433  -2.365  -4.673  0.00  0.00           C  
ATOM   2566  CG  LEU   134      12.445  -3.090  -3.796  0.00  0.00           C  
ATOM   2567  CD1 LEU   134      13.159  -3.881  -2.717  0.00  0.00           C  
ATOM   2568  CD2 LEU   134      11.243  -2.346  -3.262  0.00  0.00           C  
ATOM   2569  H   LEU   134      13.006  -3.955  -6.538  0.00  0.00           H  
ATOM   2570  HA  LEU   134      11.887  -1.374  -5.880  0.00  0.00           H  
ATOM   2571  HB2 LEU   134      14.348  -2.941  -4.815  0.00  0.00           H  
ATOM   2572  HB3 LEU   134      13.717  -1.419  -4.212  0.00  0.00           H  
ATOM   2573  HG  LEU   134      11.938  -3.884  -4.345  0.00  0.00           H  
ATOM   2574 HD11 LEU   134      12.967  -4.932  -2.932  0.00  0.00           H  
ATOM   2575 HD12 LEU   134      14.234  -3.705  -2.682  0.00  0.00           H  
ATOM   2576 HD13 LEU   134      12.791  -3.791  -1.695  0.00  0.00           H  
ATOM   2577 HD21 LEU   134      11.309  -2.344  -2.174  0.00  0.00           H  
ATOM   2578 HD22 LEU   134      11.245  -1.330  -3.657  0.00  0.00           H  
ATOM   2579 HD23 LEU   134      10.336  -2.875  -3.556  0.00  0.00           H  
HETATM 2580  O   T3P   134      12.074  18.472  27.466  0.00  0.00           O  
HETATM 2581  H1  T3P   134      11.176  18.743  27.656  0.00  0.00           H  
HETATM 2582  H2  T3P   134      12.028  18.086  26.591  0.00  0.00           H  
ATOM   2583  N   LYS   135      14.793  -1.490  -7.451  0.00  0.00           N  
ATOM   2584  CA  LYS   135      15.750  -0.750  -8.200  0.00  0.00           C  
ATOM   2585  C   LYS   135      15.211  -0.085  -9.440  0.00  0.00           C  
ATOM   2586  O   LYS   135      15.511   1.013  -9.693  0.00  0.00           O  
ATOM   2587  CB  LYS   135      17.076  -1.573  -8.446  0.00  0.00           C  
ATOM   2588  CG  LYS   135      18.204  -0.683  -9.036  0.00  0.00           C  
ATOM   2589  CD  LYS   135      18.808   0.460  -8.151  0.00  0.00           C  
ATOM   2590  CE  LYS   135      19.770   1.335  -9.010  0.00  0.00           C  
ATOM   2591  NZ  LYS   135      20.395   2.359  -8.096  0.00  0.00           N1+
ATOM   2592  H   LYS   135      14.973  -2.483  -7.429  0.00  0.00           H  
ATOM   2593  HA  LYS   135      15.962   0.078  -7.523  0.00  0.00           H  
ATOM   2594  HB2 LYS   135      17.413  -2.143  -7.580  0.00  0.00           H  
ATOM   2595  HB3 LYS   135      16.923  -2.387  -9.155  0.00  0.00           H  
ATOM   2596  HG2 LYS   135      19.060  -1.324  -9.249  0.00  0.00           H  
ATOM   2597  HG3 LYS   135      17.884  -0.243  -9.981  0.00  0.00           H  
ATOM   2598  HD2 LYS   135      18.084   1.096  -7.643  0.00  0.00           H  
ATOM   2599  HD3 LYS   135      19.394   0.022  -7.342  0.00  0.00           H  
ATOM   2600  HE2 LYS   135      20.652   0.850  -9.428  0.00  0.00           H  
ATOM   2601  HE3 LYS   135      19.251   1.837  -9.827  0.00  0.00           H  
ATOM   2602  HZ1 LYS   135      21.224   2.850  -8.399  0.00  0.00           H  
ATOM   2603  HZ2 LYS   135      19.607   2.960  -7.902  0.00  0.00           H  
ATOM   2604  HZ3 LYS   135      20.818   1.870  -7.320  0.00  0.00           H  
HETATM 2605  O   T3P   135      16.271  17.914  24.822  0.00  0.00           O  
HETATM 2606  H1  T3P   135      15.526  18.407  24.479  0.00  0.00           H  
HETATM 2607  H2  T3P   135      16.944  18.575  24.980  0.00  0.00           H  
ATOM   2608  N   LYS   136      14.369  -0.782 -10.208  0.00  0.00           N  
ATOM   2609  CA  LYS   136      13.468  -0.143 -11.255  0.00  0.00           C  
ATOM   2610  C   LYS   136      12.636   1.069 -10.722  0.00  0.00           C  
ATOM   2611  O   LYS   136      12.470   2.175 -11.299  0.00  0.00           O  
ATOM   2612  CB  LYS   136      12.735  -1.293 -12.001  0.00  0.00           C  
ATOM   2613  CG  LYS   136      12.136  -1.122 -13.413  0.00  0.00           C  
ATOM   2614  CD  LYS   136      11.961  -2.416 -14.269  0.00  0.00           C  
ATOM   2615  CE  LYS   136      11.596  -1.984 -15.650  0.00  0.00           C  
ATOM   2616  NZ  LYS   136      11.419  -3.233 -16.491  0.00  0.00           N1+
ATOM   2617  H   LYS   136      14.207  -1.745  -9.950  0.00  0.00           H  
ATOM   2618  HA  LYS   136      13.972   0.483 -11.992  0.00  0.00           H  
ATOM   2619  HB2 LYS   136      13.544  -2.020 -12.065  0.00  0.00           H  
ATOM   2620  HB3 LYS   136      12.007  -1.576 -11.240  0.00  0.00           H  
ATOM   2621  HG2 LYS   136      11.204  -0.558 -13.367  0.00  0.00           H  
ATOM   2622  HG3 LYS   136      12.719  -0.471 -14.065  0.00  0.00           H  
ATOM   2623  HD2 LYS   136      12.873  -3.003 -14.160  0.00  0.00           H  
ATOM   2624  HD3 LYS   136      11.226  -3.066 -13.793  0.00  0.00           H  
ATOM   2625  HE2 LYS   136      10.692  -1.375 -15.671  0.00  0.00           H  
ATOM   2626  HE3 LYS   136      12.371  -1.398 -16.145  0.00  0.00           H  
ATOM   2627  HZ1 LYS   136      10.903  -3.944 -15.993  0.00  0.00           H  
ATOM   2628  HZ2 LYS   136      10.865  -2.961 -17.291  0.00  0.00           H  
ATOM   2629  HZ3 LYS   136      12.293  -3.634 -16.798  0.00  0.00           H  
HETATM 2630  O   T3P   136      33.353   2.304  29.049  0.00  0.00           O  
HETATM 2631  H1  T3P   136      32.747   2.484  28.330  0.00  0.00           H  
HETATM 2632  H2  T3P   136      34.136   2.810  28.835  0.00  0.00           H  
ATOM   2633  N   LEU   137      12.050   0.867  -9.500  0.00  0.00           N  
ATOM   2634  CA  LEU   137      11.151   1.886  -8.866  0.00  0.00           C  
ATOM   2635  C   LEU   137      12.036   3.120  -8.329  0.00  0.00           C  
ATOM   2636  O   LEU   137      11.660   4.247  -8.577  0.00  0.00           O  
ATOM   2637  CB  LEU   137      10.311   1.273  -7.772  0.00  0.00           C  
ATOM   2638  CG  LEU   137       9.154   2.133  -7.244  0.00  0.00           C  
ATOM   2639  CD1 LEU   137       8.166   2.553  -8.378  0.00  0.00           C  
ATOM   2640  CD2 LEU   137       8.380   1.383  -6.114  0.00  0.00           C  
ATOM   2641  H   LEU   137      12.283  -0.000  -9.037  0.00  0.00           H  
ATOM   2642  HA  LEU   137      10.580   2.346  -9.673  0.00  0.00           H  
ATOM   2643  HB2 LEU   137       9.925   0.342  -8.186  0.00  0.00           H  
ATOM   2644  HB3 LEU   137      10.847   0.972  -6.872  0.00  0.00           H  
ATOM   2645  HG  LEU   137       9.657   3.057  -6.960  0.00  0.00           H  
ATOM   2646 HD11 LEU   137       8.471   2.111  -9.327  0.00  0.00           H  
ATOM   2647 HD12 LEU   137       7.170   2.139  -8.227  0.00  0.00           H  
ATOM   2648 HD13 LEU   137       8.063   3.632  -8.495  0.00  0.00           H  
ATOM   2649 HD21 LEU   137       8.997   0.686  -5.548  0.00  0.00           H  
ATOM   2650 HD22 LEU   137       7.828   2.084  -5.489  0.00  0.00           H  
ATOM   2651 HD23 LEU   137       7.590   0.791  -6.578  0.00  0.00           H  
HETATM 2652  O   T3P   137       2.647   4.233  42.391  0.00  0.00           O  
HETATM 2653  H1  T3P   137       1.786   4.645  42.322  0.00  0.00           H  
HETATM 2654  H2  T3P   137       2.539   3.378  41.975  0.00  0.00           H  
ATOM   2655  N   ASP   138      13.245   2.873  -7.792  0.00  0.00           N  
ATOM   2656  CA  ASP   138      14.345   3.829  -7.699  0.00  0.00           C  
ATOM   2657  C   ASP   138      14.585   4.622  -9.022  0.00  0.00           C  
ATOM   2658  O   ASP   138      14.587   5.838  -9.071  0.00  0.00           O  
ATOM   2659  CB  ASP   138      15.591   3.206  -7.032  0.00  0.00           C  
ATOM   2660  CG  ASP   138      16.811   4.066  -6.778  0.00  0.00           C  
ATOM   2661  OD1 ASP   138      16.650   4.991  -5.980  0.00  0.00           O  
ATOM   2662  OD2 ASP   138      17.902   3.786  -7.217  0.00  0.00           O1-
ATOM   2663  H   ASP   138      13.377   1.924  -7.472  0.00  0.00           H  
ATOM   2664  HA  ASP   138      14.012   4.677  -7.101  0.00  0.00           H  
ATOM   2665  HB2 ASP   138      15.269   2.788  -6.078  0.00  0.00           H  
ATOM   2666  HB3 ASP   138      15.934   2.415  -7.698  0.00  0.00           H  
HETATM 2667  O   T3P   138      -5.440 -17.460  -3.721  0.00  0.00           O  
HETATM 2668  H1  T3P   138      -5.918 -18.038  -3.126  0.00  0.00           H  
HETATM 2669  H2  T3P   138      -4.699 -17.144  -3.205  0.00  0.00           H  
ATOM   2670  N   ASP   139      14.819   3.914 -10.123  0.00  0.00           N  
ATOM   2671  CA  ASP   139      15.069   4.511 -11.505  0.00  0.00           C  
ATOM   2672  C   ASP   139      13.885   5.326 -11.955  0.00  0.00           C  
ATOM   2673  O   ASP   139      14.122   6.414 -12.460  0.00  0.00           O  
ATOM   2674  CB  ASP   139      15.442   3.512 -12.608  0.00  0.00           C  
ATOM   2675  CG  ASP   139      16.865   2.823 -12.629  0.00  0.00           C  
ATOM   2676  OD1 ASP   139      16.957   1.736 -13.194  0.00  0.00           O  
ATOM   2677  OD2 ASP   139      17.824   3.518 -12.297  0.00  0.00           O1-
ATOM   2678  H   ASP   139      14.978   2.934  -9.938  0.00  0.00           H  
ATOM   2679  HA  ASP   139      15.863   5.244 -11.366  0.00  0.00           H  
ATOM   2680  HB2 ASP   139      14.666   2.766 -12.776  0.00  0.00           H  
ATOM   2681  HB3 ASP   139      15.487   4.218 -13.437  0.00  0.00           H  
HETATM 2682  O   T3P   139     -27.664  10.421  18.038  0.00  0.00           O  
HETATM 2683  H1  T3P   139     -28.324   9.802  18.351  0.00  0.00           H  
HETATM 2684  H2  T3P   139     -28.079  10.858  17.294  0.00  0.00           H  
HETATM 2685  O   T3P   140     -15.685 -17.920  37.660  0.00  0.00           O  
HETATM 2686  H1  T3P   140     -15.307 -17.747  38.523  0.00  0.00           H  
HETATM 2687  H2  T3P   140     -15.421 -18.817  37.458  0.00  0.00           H  
ATOM   2688  N   TYR   140      12.651   4.873 -11.683  0.00  0.00           N  
ATOM   2689  CA  TYR   140      11.443   5.643 -11.936  0.00  0.00           C  
ATOM   2690  C   TYR   140      11.316   6.981 -11.066  0.00  0.00           C  
ATOM   2691  O   TYR   140      10.940   7.976 -11.613  0.00  0.00           O  
ATOM   2692  CB  TYR   140      10.221   4.702 -11.778  0.00  0.00           C  
ATOM   2693  CG  TYR   140       9.969   3.689 -12.900  0.00  0.00           C  
ATOM   2694  CD1 TYR   140       9.287   2.432 -12.666  0.00  0.00           C  
ATOM   2695  CD2 TYR   140      10.331   4.042 -14.249  0.00  0.00           C  
ATOM   2696  CE1 TYR   140       8.885   1.644 -13.737  0.00  0.00           C  
ATOM   2697  CE2 TYR   140       9.856   3.268 -15.274  0.00  0.00           C  
ATOM   2698  CZ  TYR   140       9.179   2.080 -15.011  0.00  0.00           C  
ATOM   2699  OH  TYR   140       8.677   1.455 -16.059  0.00  0.00           O  
ATOM   2700  H   TYR   140      12.542   3.905 -11.417  0.00  0.00           H  
ATOM   2701  HA  TYR   140      11.474   6.039 -12.951  0.00  0.00           H  
ATOM   2702  HB2 TYR   140      10.194   4.169 -10.828  0.00  0.00           H  
ATOM   2703  HB3 TYR   140       9.360   5.357 -11.914  0.00  0.00           H  
ATOM   2704  HD1 TYR   140       9.109   2.119 -11.648  0.00  0.00           H  
ATOM   2705  HD2 TYR   140      10.876   4.941 -14.500  0.00  0.00           H  
ATOM   2706  HE1 TYR   140       8.269   0.784 -13.519  0.00  0.00           H  
ATOM   2707  HE2 TYR   140      10.081   3.606 -16.275  0.00  0.00           H  
ATOM   2708  HH  TYR   140       8.356   0.554 -15.984  0.00  0.00           H  
ATOM   2709  N   LEU   141      11.474   6.964  -9.752  0.00  0.00           N  
ATOM   2710  CA  LEU   141      11.492   8.091  -8.856  0.00  0.00           C  
ATOM   2711  C   LEU   141      12.557   9.081  -9.319  0.00  0.00           C  
ATOM   2712  O   LEU   141      12.339  10.185  -9.593  0.00  0.00           O  
ATOM   2713  CB  LEU   141      11.534   7.581  -7.389  0.00  0.00           C  
ATOM   2714  CG  LEU   141      10.331   6.778  -6.791  0.00  0.00           C  
ATOM   2715  CD1 LEU   141      10.776   6.188  -5.432  0.00  0.00           C  
ATOM   2716  CD2 LEU   141       9.052   7.574  -6.525  0.00  0.00           C  
ATOM   2717  H   LEU   141      11.574   6.043  -9.351  0.00  0.00           H  
ATOM   2718  HA  LEU   141      10.609   8.725  -8.938  0.00  0.00           H  
ATOM   2719  HB2 LEU   141      12.332   6.864  -7.197  0.00  0.00           H  
ATOM   2720  HB3 LEU   141      11.629   8.424  -6.706  0.00  0.00           H  
ATOM   2721  HG  LEU   141      10.136   5.866  -7.356  0.00  0.00           H  
ATOM   2722 HD11 LEU   141      10.791   6.785  -4.520  0.00  0.00           H  
ATOM   2723 HD12 LEU   141      10.231   5.272  -5.203  0.00  0.00           H  
ATOM   2724 HD13 LEU   141      11.816   5.870  -5.498  0.00  0.00           H  
ATOM   2725 HD21 LEU   141       8.231   6.958  -6.892  0.00  0.00           H  
ATOM   2726 HD22 LEU   141       8.949   7.970  -5.515  0.00  0.00           H  
ATOM   2727 HD23 LEU   141       8.874   8.430  -7.176  0.00  0.00           H  
HETATM 2728  O   T3P   141     -17.578  -6.747  30.669  0.00  0.00           O  
HETATM 2729  H1  T3P   141     -18.387  -6.625  31.166  0.00  0.00           H  
HETATM 2730  H2  T3P   141     -17.850  -7.210  29.877  0.00  0.00           H  
ATOM   2731  N   ASN   142      13.775   8.565  -9.542  0.00  0.00           N  
ATOM   2732  CA  ASN   142      15.018   9.364  -9.929  0.00  0.00           C  
ATOM   2733  C   ASN   142      14.965   9.799 -11.438  0.00  0.00           C  
ATOM   2734  O   ASN   142      15.989   9.879 -12.008  0.00  0.00           O  
ATOM   2735  CB  ASN   142      16.391   8.696  -9.716  0.00  0.00           C  
ATOM   2736  CG  ASN   142      16.516   8.403  -8.205  0.00  0.00           C  
ATOM   2737  ND2 ASN   142      17.080   7.265  -7.826  0.00  0.00           N  
ATOM   2738  OD1 ASN   142      16.171   9.227  -7.369  0.00  0.00           O  
ATOM   2739  H   ASN   142      13.882   7.569  -9.411  0.00  0.00           H  
ATOM   2740  HA  ASN   142      14.938  10.343  -9.456  0.00  0.00           H  
ATOM   2741  HB2 ASN   142      16.443   7.765 -10.280  0.00  0.00           H  
ATOM   2742  HB3 ASN   142      17.248   9.321  -9.970  0.00  0.00           H  
ATOM   2743 HD21 ASN   142      17.317   6.612  -8.559  0.00  0.00           H  
ATOM   2744 HD22 ASN   142      16.938   6.840  -6.920  0.00  0.00           H  
HETATM 2745  O   T3P   142      13.261 -19.582  24.283  0.00  0.00           O  
HETATM 2746  H1  T3P   142      12.725 -20.351  24.480  0.00  0.00           H  
HETATM 2747  H2  T3P   142      12.814 -19.160  23.549  0.00  0.00           H  
HETATM 2748  O   T3P   143     -17.046   0.574 -27.340  0.00  0.00           O  
HETATM 2749  H1  T3P   143     -17.405  -0.223 -27.730  0.00  0.00           H  
HETATM 2750  H2  T3P   143     -16.129   0.583 -27.616  0.00  0.00           H  
ATOM   2751  N   THR   143      13.800   9.890 -12.133  0.00  0.00           N  
ATOM   2752  CA  THR   143      13.544  10.493 -13.383  0.00  0.00           C  
ATOM   2753  C   THR   143      13.342  12.036 -13.139  0.00  0.00           C  
ATOM   2754  O   THR   143      12.440  12.394 -12.423  0.00  0.00           O  
ATOM   2755  CB  THR   143      12.143  10.093 -13.833  0.00  0.00           C  
ATOM   2756  CG2 THR   143      11.619  10.833 -15.115  0.00  0.00           C  
ATOM   2757  OG1 THR   143      12.260   8.745 -14.233  0.00  0.00           O  
ATOM   2758  H   THR   143      12.989   9.696 -11.563  0.00  0.00           H  
ATOM   2759  HA  THR   143      14.099  10.237 -14.286  0.00  0.00           H  
ATOM   2760  HB  THR   143      11.477  10.147 -12.972  0.00  0.00           H  
ATOM   2761  HG1 THR   143      12.523   8.238 -13.461  0.00  0.00           H  
ATOM   2762 HG21 THR   143      10.953  11.693 -15.043  0.00  0.00           H  
ATOM   2763 HG22 THR   143      12.491  11.046 -15.733  0.00  0.00           H  
ATOM   2764 HG23 THR   143      11.059  10.120 -15.721  0.00  0.00           H  
ATOM   2765  N   PRO   144      14.294  12.881 -13.581  0.00  0.00           N  
ATOM   2766  CA  PRO   144      14.204  14.349 -13.297  0.00  0.00           C  
ATOM   2767  C   PRO   144      13.013  15.032 -13.972  0.00  0.00           C  
ATOM   2768  O   PRO   144      12.851  14.919 -15.183  0.00  0.00           O  
ATOM   2769  CB  PRO   144      15.506  14.874 -13.832  0.00  0.00           C  
ATOM   2770  CG  PRO   144      15.965  13.908 -14.831  0.00  0.00           C  
ATOM   2771  CD  PRO   144      15.431  12.533 -14.420  0.00  0.00           C  
ATOM   2772  HA  PRO   144      14.349  14.623 -12.253  0.00  0.00           H  
ATOM   2773  HB2 PRO   144      15.602  15.894 -14.205  0.00  0.00           H  
ATOM   2774  HB3 PRO   144      16.155  14.922 -12.958  0.00  0.00           H  
ATOM   2775  HG2 PRO   144      15.716  14.162 -15.862  0.00  0.00           H  
ATOM   2776  HG3 PRO   144      17.042  13.746 -14.786  0.00  0.00           H  
ATOM   2777  HD2 PRO   144      15.149  11.859 -15.229  0.00  0.00           H  
ATOM   2778  HD3 PRO   144      16.029  12.029 -13.661  0.00  0.00           H  
HETATM 2779  O   T3P   144       3.475   0.604  16.990  0.00  0.00           O  
HETATM 2780  H1  T3P   144       2.577   0.699  16.673  0.00  0.00           H  
HETATM 2781  H2  T3P   144       4.001   0.507  16.195  0.00  0.00           H  
ATOM   2782  N   LEU   145      12.211  15.671 -13.097  0.00  0.00           N  
ATOM   2783  CA  LEU   145      11.114  16.544 -13.515  0.00  0.00           C  
ATOM   2784  C   LEU   145      11.833  17.931 -13.818  0.00  0.00           C  
ATOM   2785  O   LEU   145      12.418  18.498 -12.874  0.00  0.00           O  
ATOM   2786  CB  LEU   145       9.974  16.614 -12.511  0.00  0.00           C  
ATOM   2787  CG  LEU   145       9.100  15.331 -12.419  0.00  0.00           C  
ATOM   2788  CD1 LEU   145       7.965  15.380 -11.317  0.00  0.00           C  
ATOM   2789  CD2 LEU   145       8.653  14.824 -13.800  0.00  0.00           C  
ATOM   2790  H   LEU   145      12.298  15.628 -12.092  0.00  0.00           H  
ATOM   2791  HA  LEU   145      10.625  16.073 -14.368  0.00  0.00           H  
ATOM   2792  HB2 LEU   145      10.289  16.772 -11.479  0.00  0.00           H  
ATOM   2793  HB3 LEU   145       9.386  17.454 -12.882  0.00  0.00           H  
ATOM   2794  HG  LEU   145       9.684  14.452 -12.148  0.00  0.00           H  
ATOM   2795 HD11 LEU   145       7.844  14.468 -10.733  0.00  0.00           H  
ATOM   2796 HD12 LEU   145       8.267  16.169 -10.629  0.00  0.00           H  
ATOM   2797 HD13 LEU   145       7.054  15.595 -11.875  0.00  0.00           H  
ATOM   2798 HD21 LEU   145       7.584  14.614 -13.793  0.00  0.00           H  
ATOM   2799 HD22 LEU   145       8.708  15.614 -14.549  0.00  0.00           H  
ATOM   2800 HD23 LEU   145       9.180  13.933 -14.140  0.00  0.00           H  
HETATM 2801  O   T3P   145       6.378 -13.969  22.185  0.00  0.00           O  
HETATM 2802  H1  T3P   145       6.000 -14.757  22.574  0.00  0.00           H  
HETATM 2803  H2  T3P   145       6.216 -13.281  22.831  0.00  0.00           H  
ATOM   2804  N   PRO   146      11.952  18.280 -15.136  0.00  0.00           N  
ATOM   2805  CA  PRO   146      12.944  19.311 -15.505  0.00  0.00           C  
ATOM   2806  C   PRO   146      12.981  20.662 -14.780  0.00  0.00           C  
ATOM   2807  O   PRO   146      14.044  21.095 -14.454  0.00  0.00           O  
ATOM   2808  CB  PRO   146      12.778  19.430 -17.062  0.00  0.00           C  
ATOM   2809  CG  PRO   146      12.066  18.115 -17.420  0.00  0.00           C  
ATOM   2810  CD  PRO   146      11.235  17.729 -16.271  0.00  0.00           C  
ATOM   2811  HA  PRO   146      13.837  18.693 -15.414  0.00  0.00           H  
ATOM   2812  HB2 PRO   146      12.255  20.331 -17.383  0.00  0.00           H  
ATOM   2813  HB3 PRO   146      13.775  19.476 -17.501  0.00  0.00           H  
ATOM   2814  HG2 PRO   146      11.570  18.255 -18.380  0.00  0.00           H  
ATOM   2815  HG3 PRO   146      12.865  17.383 -17.538  0.00  0.00           H  
ATOM   2816  HD2 PRO   146      10.343  18.310 -16.504  0.00  0.00           H  
ATOM   2817  HD3 PRO   146      11.142  16.644 -16.229  0.00  0.00           H  
HETATM 2818  O   T3P   146      29.882  16.714   3.463  0.00  0.00           O  
HETATM 2819  H1  T3P   146      30.676  17.119   3.115  0.00  0.00           H  
HETATM 2820  H2  T3P   146      29.491  17.389   4.017  0.00  0.00           H  
ATOM   2821  N   GLU   147      11.867  21.285 -14.416  0.00  0.00           N  
ATOM   2822  CA  GLU   147      11.768  22.602 -13.733  0.00  0.00           C  
ATOM   2823  C   GLU   147      12.217  22.583 -12.259  0.00  0.00           C  
ATOM   2824  O   GLU   147      12.549  23.654 -11.737  0.00  0.00           O  
ATOM   2825  CB  GLU   147      10.429  23.255 -14.121  0.00  0.00           C  
ATOM   2826  CG  GLU   147       9.906  22.925 -15.563  0.00  0.00           C  
ATOM   2827  CD  GLU   147       8.443  23.331 -15.876  0.00  0.00           C  
ATOM   2828  OE1 GLU   147       8.191  23.907 -16.941  0.00  0.00           O  
ATOM   2829  OE2 GLU   147       7.578  22.922 -15.105  0.00  0.00           O1-
ATOM   2830  H   GLU   147      11.033  20.717 -14.462  0.00  0.00           H  
ATOM   2831  HA  GLU   147      12.546  23.251 -14.136  0.00  0.00           H  
ATOM   2832  HB2 GLU   147       9.735  22.961 -13.333  0.00  0.00           H  
ATOM   2833  HB3 GLU   147      10.458  24.344 -14.170  0.00  0.00           H  
ATOM   2834  HG2 GLU   147      10.553  23.442 -16.270  0.00  0.00           H  
ATOM   2835  HG3 GLU   147       9.950  21.856 -15.775  0.00  0.00           H  
HETATM 2836  O   T3P   147       0.723  14.867   8.323  0.00  0.00           O  
HETATM 2837  H1  T3P   147       0.016  14.362   7.922  0.00  0.00           H  
HETATM 2838  H2  T3P   147       0.276  15.507   8.878  0.00  0.00           H  
ATOM   2839  N   GLU   148      12.314  21.422 -11.662  0.00  0.00           N  
ATOM   2840  CA  GLU   148      12.837  21.280 -10.336  0.00  0.00           C  
ATOM   2841  C   GLU   148      14.381  21.374 -10.334  0.00  0.00           C  
ATOM   2842  O   GLU   148      14.935  21.809  -9.288  0.00  0.00           O  
ATOM   2843  CB  GLU   148      12.292  20.075  -9.668  0.00  0.00           C  
ATOM   2844  CG  GLU   148      10.797  20.031  -9.475  0.00  0.00           C  
ATOM   2845  CD  GLU   148      10.209  18.848  -8.730  0.00  0.00           C  
ATOM   2846  OE1 GLU   148       8.986  18.580  -8.937  0.00  0.00           O  
ATOM   2847  OE2 GLU   148      10.876  18.159  -7.940  0.00  0.00           O1-
ATOM   2848  H   GLU   148      12.182  20.545 -12.144  0.00  0.00           H  
ATOM   2849  HA  GLU   148      12.449  22.118  -9.756  0.00  0.00           H  
ATOM   2850  HB2 GLU   148      12.716  19.182 -10.126  0.00  0.00           H  
ATOM   2851  HB3 GLU   148      12.751  20.080  -8.680  0.00  0.00           H  
ATOM   2852  HG2 GLU   148      10.584  20.940  -8.913  0.00  0.00           H  
ATOM   2853  HG3 GLU   148      10.261  20.205 -10.408  0.00  0.00           H  
HETATM 2854  O   T3P   148      -7.122  19.829  -6.674  0.00  0.00           O  
HETATM 2855  H1  T3P   148      -7.076  20.687  -6.253  0.00  0.00           H  
HETATM 2856  H2  T3P   148      -6.271  19.428  -6.498  0.00  0.00           H  
ATOM   2857  N   ILE   149      15.016  20.990 -11.443  0.00  0.00           N  
ATOM   2858  CA  ILE   149      16.468  21.287 -11.697  0.00  0.00           C  
ATOM   2859  C   ILE   149      16.689  22.827 -11.730  0.00  0.00           C  
ATOM   2860  O   ILE   149      17.513  23.369 -11.057  0.00  0.00           O  
ATOM   2861  CB  ILE   149      16.860  20.632 -13.045  0.00  0.00           C  
ATOM   2862  CG1 ILE   149      16.506  19.152 -13.262  0.00  0.00           C  
ATOM   2863  CG2 ILE   149      18.338  20.985 -13.351  0.00  0.00           C  
ATOM   2864  CD1 ILE   149      17.049  18.562 -14.554  0.00  0.00           C  
ATOM   2865  H   ILE   149      14.418  20.700 -12.204  0.00  0.00           H  
ATOM   2866  HA  ILE   149      17.170  20.971 -10.926  0.00  0.00           H  
ATOM   2867  HB  ILE   149      16.313  21.191 -13.804  0.00  0.00           H  
ATOM   2868 HG12 ILE   149      16.939  18.546 -12.466  0.00  0.00           H  
ATOM   2869 HG13 ILE   149      15.418  19.085 -13.230  0.00  0.00           H  
ATOM   2870 HG21 ILE   149      18.548  20.725 -14.388  0.00  0.00           H  
ATOM   2871 HG22 ILE   149      18.671  22.021 -13.302  0.00  0.00           H  
ATOM   2872 HG23 ILE   149      18.997  20.383 -12.725  0.00  0.00           H  
ATOM   2873 HD11 ILE   149      17.030  19.331 -15.326  0.00  0.00           H  
ATOM   2874 HD12 ILE   149      18.012  18.065 -14.441  0.00  0.00           H  
ATOM   2875 HD13 ILE   149      16.355  17.819 -14.947  0.00  0.00           H  
HETATM 2876  O   T3P   149     -32.857  10.795  -1.915  0.00  0.00           O  
HETATM 2877  H1  T3P   149     -32.215  10.097  -2.039  0.00  0.00           H  
HETATM 2878  H2  T3P   149     -32.487  11.547  -2.378  0.00  0.00           H  
ATOM   2879  N   ASP   150      15.813  23.501 -12.533  0.00  0.00           N  
ATOM   2880  CA  ASP   150      15.830  24.922 -12.634  0.00  0.00           C  
ATOM   2881  C   ASP   150      15.589  25.606 -11.264  0.00  0.00           C  
ATOM   2882  O   ASP   150      16.348  26.521 -10.864  0.00  0.00           O  
ATOM   2883  CB  ASP   150      14.748  25.514 -13.571  0.00  0.00           C  
ATOM   2884  CG  ASP   150      14.830  25.100 -15.056  0.00  0.00           C  
ATOM   2885  OD1 ASP   150      13.966  25.490 -15.836  0.00  0.00           O  
ATOM   2886  OD2 ASP   150      15.835  24.489 -15.456  0.00  0.00           O1-
ATOM   2887  H   ASP   150      15.096  23.051 -13.085  0.00  0.00           H  
ATOM   2888  HA  ASP   150      16.814  25.258 -12.961  0.00  0.00           H  
ATOM   2889  HB2 ASP   150      13.779  25.433 -13.078  0.00  0.00           H  
ATOM   2890  HB3 ASP   150      14.877  26.596 -13.555  0.00  0.00           H  
HETATM 2891  O   T3P   150      -9.090  -9.032  32.683  0.00  0.00           O  
HETATM 2892  H1  T3P   150      -9.492  -9.279  31.850  0.00  0.00           H  
HETATM 2893  H2  T3P   150      -9.819  -9.005  33.303  0.00  0.00           H  
ATOM   2894  N   ALA   151      14.548  25.176 -10.579  0.00  0.00           N  
ATOM   2895  CA  ALA   151      14.146  25.794  -9.312  0.00  0.00           C  
ATOM   2896  C   ALA   151      15.195  25.697  -8.097  0.00  0.00           C  
ATOM   2897  O   ALA   151      15.169  26.603  -7.250  0.00  0.00           O  
ATOM   2898  CB  ALA   151      12.777  25.237  -8.883  0.00  0.00           C  
ATOM   2899  H   ALA   151      13.977  24.452 -10.991  0.00  0.00           H  
ATOM   2900  HA  ALA   151      14.141  26.881  -9.395  0.00  0.00           H  
ATOM   2901  HB1 ALA   151      12.346  25.716  -8.003  0.00  0.00           H  
ATOM   2902  HB2 ALA   151      12.022  25.378  -9.657  0.00  0.00           H  
ATOM   2903  HB3 ALA   151      12.804  24.175  -8.640  0.00  0.00           H  
HETATM 2904  O   T3P   151      17.007  23.398  19.769  0.00  0.00           O  
HETATM 2905  H1  T3P   151      17.365  23.373  18.881  0.00  0.00           H  
HETATM 2906  H2  T3P   151      17.355  24.206  20.145  0.00  0.00           H  
ATOM   2907  N   ASN   152      16.135  24.803  -8.140  0.00  3.60           N  
ATOM   2908  CA  ASN   152      17.336  24.840  -7.259  0.00  3.60           C  
ATOM   2909  C   ASN   152      18.433  25.711  -7.789  0.00  3.60           C  
ATOM   2910  O   ASN   152      19.289  26.162  -6.987  0.00  3.60           O  
ATOM   2911  CB  ASN   152      17.851  23.395  -6.955  0.00  3.60           C  
ATOM   2912  CG  ASN   152      16.947  22.613  -5.995  0.00  3.60           C  
ATOM   2913  ND2 ASN   152      15.863  22.003  -6.482  0.00  3.60           N  
ATOM   2914  OD1 ASN   152      17.317  22.543  -4.843  0.00  3.60           O  
ATOM   2915  H   ASN   152      16.043  24.109  -8.868  0.00  3.60           H  
ATOM   2916  HA  ASN   152      16.923  25.257  -6.340  0.00  3.60           H  
ATOM   2917  HB2 ASN   152      17.963  22.792  -7.856  0.00  3.60           H  
ATOM   2918  HB3 ASN   152      18.898  23.509  -6.673  0.00  3.60           H  
ATOM   2919 HD21 ASN   152      15.583  22.208  -7.431  0.00  3.60           H  
ATOM   2920 HD22 ASN   152      15.482  21.218  -5.974  0.00  3.60           H  
HETATM 2921  O   T3P   152      16.954 -19.176  17.895  0.00  0.00           O  
HETATM 2922  H1  T3P   152      17.051 -20.075  18.208  0.00  0.00           H  
HETATM 2923  H2  T3P   152      17.801 -18.767  18.071  0.00  0.00           H  
HETATM 2924  O   T3P   153      17.430  -7.593 -35.052  0.00  0.00           O  
HETATM 2925  H1  T3P   153      17.861  -7.257 -35.839  0.00  0.00           H  
HETATM 2926  H2  T3P   153      16.540  -7.244 -35.100  0.00  0.00           H  
ATOM   2927  N   THR   153      18.502  25.911  -9.066  0.00135.22           N  
ATOM   2928  CA  THR   153      19.532  26.608  -9.769  0.00135.22           C  
ATOM   2929  C   THR   153      21.035  26.070  -9.512  0.00135.22           C  
ATOM   2930  O   THR   153      21.781  26.771  -8.811  0.00135.22           O  
ATOM   2931  CB  THR   153      19.434  28.144  -9.481  0.00135.22           C  
ATOM   2932  CG2 THR   153      20.256  28.975 -10.399  0.00135.22           C  
ATOM   2933  OG1 THR   153      18.097  28.468  -9.688  0.00135.22           O  
ATOM   2934  H   THR   153      17.790  25.632  -9.726  0.00135.22           H  
ATOM   2935  HA  THR   153      19.333  26.515 -10.837  0.00135.22           H  
ATOM   2936  HB  THR   153      19.700  28.408  -8.457  0.00135.22           H  
ATOM   2937  HG1 THR   153      17.504  27.784  -9.368  0.00135.22           H  
ATOM   2938 HG21 THR   153      19.797  29.937 -10.628  0.00135.22           H  
ATOM   2939 HG22 THR   153      21.267  29.215 -10.071  0.00135.22           H  
ATOM   2940 HG23 THR   153      20.486  28.493 -11.349  0.00135.22           H  
ATOM   2941  N   CYS   154      21.485  24.926 -10.007  0.00191.74           N  
ATOM   2942  CA  CYS   154      20.770  23.851 -10.799  0.00191.74           C  
ATOM   2943  C   CYS   154      20.558  22.554  -9.964  0.00191.74           C  
ATOM   2944  O   CYS   154      20.254  21.570 -10.613  0.00191.74           O  
ATOM   2945  CB  CYS   154      21.552  23.525 -12.104  0.00191.74           C  
ATOM   2946  SG  CYS   154      21.640  25.046 -13.083  0.00191.74           S  
ATOM   2947  H   CYS   154      22.373  24.557  -9.697  0.00191.74           H  
ATOM   2948  HA  CYS   154      19.859  24.290 -11.205  0.00191.74           H  
ATOM   2949  HB2 CYS   154      22.538  23.093 -11.930  0.00191.74           H  
ATOM   2950  HB3 CYS   154      21.028  22.752 -12.666  0.00191.74           H  
ATOM   2951  HG  CYS   154      22.794  24.800 -13.709  0.00191.74           H  
HETATM 2952  O   T3P   154      28.022  -0.325  19.448  0.00  0.00           O  
HETATM 2953  H1  T3P   154      27.925  -0.792  18.619  0.00  0.00           H  
HETATM 2954  H2  T3P   154      28.688   0.340  19.273  0.00  0.00           H  
ATOM   2955  N   GLY   155      20.774  22.534  -8.624  0.00159.70           N  
ATOM   2956  CA  GLY   155      20.796  21.317  -7.899  0.00159.70           C  
ATOM   2957  C   GLY   155      21.708  20.294  -8.482  0.00159.70           C  
ATOM   2958  O   GLY   155      21.245  19.142  -8.594  0.00159.70           O  
ATOM   2959  H   GLY   155      21.081  23.326  -8.078  0.00159.70           H  
ATOM   2960  HA2 GLY   155      21.165  21.667  -6.935  0.00159.70           H  
ATOM   2961  HA3 GLY   155      19.773  20.960  -7.782  0.00159.70           H  
HETATM 2962  O   T3P   155      -1.393  -2.615 -37.309  0.00  0.00           O  
HETATM 2963  H1  T3P   155      -0.663  -2.013 -37.161  0.00  0.00           H  
HETATM 2964  H2  T3P   155      -1.017  -3.485 -37.173  0.00  0.00           H  
ATOM   2965  N   GLU   156      22.900  20.611  -9.042  0.00329.64           N  
ATOM   2966  CA  GLU   156      23.858  19.603  -9.618  0.00329.64           C  
ATOM   2967  C   GLU   156      23.372  19.046 -10.936  0.00329.64           C  
ATOM   2968  O   GLU   156      23.811  17.965 -11.312  0.00329.64           O  
ATOM   2969  CB  GLU   156      24.476  18.639  -8.547  0.00329.64           C  
ATOM   2970  CG  GLU   156      25.283  19.472  -7.515  0.00329.64           C  
ATOM   2971  CD  GLU   156      25.832  18.619  -6.376  0.00329.64           C  
ATOM   2972  OE1 GLU   156      26.605  19.224  -5.638  0.00329.64           O  
ATOM   2973  OE2 GLU   156      25.559  17.463  -6.310  0.00329.64           O1-
ATOM   2974  H   GLU   156      23.231  21.565  -9.031  0.00329.64           H  
ATOM   2975  HA  GLU   156      24.601  20.285 -10.031  0.00329.64           H  
ATOM   2976  HB2 GLU   156      23.621  18.030  -8.255  0.00329.64           H  
ATOM   2977  HB3 GLU   156      25.081  17.929  -9.110  0.00329.64           H  
ATOM   2978  HG2 GLU   156      26.157  19.952  -7.956  0.00329.64           H  
ATOM   2979  HG3 GLU   156      24.837  20.348  -7.046  0.00329.64           H  
HETATM 2980  O   T3P   156      37.397   1.173 -21.407  0.00  0.00           O  
HETATM 2981  H1  T3P   156      37.442   1.482 -22.312  0.00  0.00           H  
HETATM 2982  H2  T3P   156      37.974   1.763 -20.923  0.00  0.00           H  
ATOM   2983  N   ASP   157      22.511  19.821 -11.653  0.00 68.63           N  
ATOM   2984  CA  ASP   157      21.877  19.375 -12.930  0.00 68.63           C  
ATOM   2985  C   ASP   157      20.823  18.188 -12.691  0.00 68.63           C  
ATOM   2986  O   ASP   157      20.374  17.518 -13.681  0.00 68.63           O  
ATOM   2987  CB  ASP   157      22.929  19.118 -14.083  0.00 68.63           C  
ATOM   2988  CG  ASP   157      23.797  20.316 -14.430  0.00 68.63           C  
ATOM   2989  OD1 ASP   157      23.410  21.436 -14.017  0.00 68.63           O  
ATOM   2990  OD2 ASP   157      24.711  20.131 -15.194  0.00 68.63           O1-
ATOM   2991  H   ASP   157      22.289  20.763 -11.365  0.00 68.63           H  
ATOM   2992  HA  ASP   157      21.123  20.119 -13.189  0.00 68.63           H  
ATOM   2993  HB2 ASP   157      23.583  18.283 -13.832  0.00 68.63           H  
ATOM   2994  HB3 ASP   157      22.326  18.829 -14.943  0.00 68.63           H  
HETATM 2995  O   T3P   157      39.596   3.928  40.954  0.00  0.00           O  
HETATM 2996  H1  T3P   157      39.022   3.359  40.440  0.00  0.00           H  
HETATM 2997  H2  T3P   157      39.056   4.208  41.693  0.00  0.00           H  
ATOM   2998  N   LYS   158      20.379  17.952 -11.466  0.00  1.08           N  
ATOM   2999  CA  LYS   158      19.481  16.852 -11.085  0.00  1.08           C  
ATOM   3000  C   LYS   158      18.648  17.289  -9.883  0.00  1.08           C  
ATOM   3001  O   LYS   158      18.492  16.503  -8.948  0.00  1.08           O  
ATOM   3002  CB  LYS   158      20.255  15.491 -10.859  0.00  1.08           C  
ATOM   3003  CG  LYS   158      21.362  15.551  -9.734  0.00  1.08           C  
ATOM   3004  CD  LYS   158      22.409  14.434  -9.792  0.00  1.08           C  
ATOM   3005  CE  LYS   158      23.517  14.560  -8.685  0.00  1.08           C  
ATOM   3006  NZ  LYS   158      24.584  13.563  -8.864  0.00  1.08           N1+
ATOM   3007  H   LYS   158      20.683  18.502 -10.675  0.00  1.08           H  
ATOM   3008  HA  LYS   158      18.715  16.606 -11.820  0.00  1.08           H  
ATOM   3009  HB2 LYS   158      19.708  14.549 -10.906  0.00  1.08           H  
ATOM   3010  HB3 LYS   158      20.745  15.374 -11.826  0.00  1.08           H  
ATOM   3011  HG2 LYS   158      21.920  16.439 -10.032  0.00  1.08           H  
ATOM   3012  HG3 LYS   158      21.003  15.871  -8.756  0.00  1.08           H  
ATOM   3013  HD2 LYS   158      21.921  13.468  -9.669  0.00  1.08           H  
ATOM   3014  HD3 LYS   158      22.846  14.259 -10.775  0.00  1.08           H  
ATOM   3015  HE2 LYS   158      23.953  15.558  -8.733  0.00  1.08           H  
ATOM   3016  HE3 LYS   158      23.176  14.558  -7.650  0.00  1.08           H  
ATOM   3017  HZ1 LYS   158      24.850  13.304  -9.803  0.00  1.08           H  
ATOM   3018  HZ2 LYS   158      25.381  13.794  -8.288  0.00  1.08           H  
ATOM   3019  HZ3 LYS   158      24.206  12.708  -8.482  0.00  1.08           H  
HETATM 3020  O   T3P   158      30.299  22.678  -0.149  0.00  0.00           O  
HETATM 3021  H1  T3P   158      31.065  22.744  -0.720  0.00  0.00           H  
HETATM 3022  H2  T3P   158      29.862  23.525  -0.236  0.00  0.00           H  
ATOM   3023  N   GLY   159      18.299  18.579  -9.830  0.00  0.00           N  
ATOM   3024  CA  GLY   159      17.747  19.171  -8.583  0.00  0.00           C  
ATOM   3025  C   GLY   159      16.317  18.816  -8.464  0.00  0.00           C  
ATOM   3026  O   GLY   159      15.554  18.517  -9.425  0.00  0.00           O  
ATOM   3027  H   GLY   159      18.594  19.214 -10.558  0.00  0.00           H  
ATOM   3028  HA2 GLY   159      18.278  19.111  -7.633  0.00  0.00           H  
ATOM   3029  HA3 GLY   159      17.670  20.242  -8.769  0.00  0.00           H  
HETATM 3030  O   T3P   159      36.013  12.953   7.557  0.00  0.00           O  
HETATM 3031  H1  T3P   159      35.543  13.172   6.752  0.00  0.00           H  
HETATM 3032  H2  T3P   159      36.592  12.233   7.308  0.00  0.00           H  
ATOM   3033  N   SER   160      15.849  18.678  -7.166  0.00  0.00           N  
ATOM   3034  CA  SER   160      14.512  18.177  -6.751  0.00  0.00           C  
ATOM   3035  C   SER   160      13.862  19.053  -5.668  0.00  0.00           C  
ATOM   3036  O   SER   160      14.585  19.751  -4.947  0.00  0.00           O  
ATOM   3037  CB  SER   160      14.480  16.667  -6.593  0.00  0.00           C  
ATOM   3038  OG  SER   160      15.577  16.302  -5.732  0.00  0.00           O  
ATOM   3039  H   SER   160      16.502  18.830  -6.410  0.00  0.00           H  
ATOM   3040  HA  SER   160      13.940  18.434  -7.643  0.00  0.00           H  
ATOM   3041  HB2 SER   160      13.548  16.310  -6.155  0.00  0.00           H  
ATOM   3042  HB3 SER   160      14.584  16.216  -7.580  0.00  0.00           H  
ATOM   3043  HG  SER   160      16.030  15.623  -6.237  0.00  0.00           H  
HETATM 3044  O   T3P   160     -28.136  -8.639  -1.139  0.00  0.00           O  
HETATM 3045  H1  T3P   160     -27.795  -8.048  -1.809  0.00  0.00           H  
HETATM 3046  H2  T3P   160     -28.064  -8.144  -0.323  0.00  0.00           H  
ATOM   3047  N   ARG   161      12.502  19.113  -5.668  0.00  0.00           N  
ATOM   3048  CA  ARG   161      11.657  19.832  -4.662  0.00  0.00           C  
ATOM   3049  C   ARG   161      10.521  18.933  -4.153  0.00  0.00           C  
ATOM   3050  O   ARG   161      10.201  18.985  -2.967  0.00  0.00           O  
ATOM   3051  CB  ARG   161      11.137  21.092  -5.317  0.00  0.00           C  
ATOM   3052  CG  ARG   161      12.188  22.174  -5.630  0.00  0.00           C  
ATOM   3053  CD  ARG   161      12.859  22.744  -4.411  0.00  0.00           C  
ATOM   3054  NE  ARG   161      12.075  23.743  -3.677  0.00  0.00           N  
ATOM   3055  CZ  ARG   161      11.301  23.587  -2.639  0.00  0.00           C  
ATOM   3056  NH1 ARG   161      11.162  22.438  -2.006  0.00  0.00           N  
ATOM   3057  NH2 ARG   161      10.629  24.608  -2.222  0.00  0.00           N1+
ATOM   3058  H   ARG   161      11.966  18.565  -6.326  0.00  0.00           H  
ATOM   3059  HA  ARG   161      12.285  20.005  -3.788  0.00  0.00           H  
ATOM   3060  HB2 ARG   161      10.687  20.790  -6.263  0.00  0.00           H  
ATOM   3061  HB3 ARG   161      10.400  21.598  -4.694  0.00  0.00           H  
ATOM   3062  HG2 ARG   161      12.971  21.596  -6.120  0.00  0.00           H  
ATOM   3063  HG3 ARG   161      11.719  22.922  -6.270  0.00  0.00           H  
ATOM   3064  HD2 ARG   161      13.248  21.913  -3.822  0.00  0.00           H  
ATOM   3065  HD3 ARG   161      13.754  23.279  -4.728  0.00  0.00           H  
ATOM   3066  HE  ARG   161      12.174  24.685  -4.027  0.00  0.00           H  
ATOM   3067 HH11 ARG   161      11.916  21.812  -2.250  0.00  0.00           H  
ATOM   3068 HH12 ARG   161      10.444  22.110  -1.376  0.00  0.00           H  
ATOM   3069 HH21 ARG   161      10.816  25.523  -2.608  0.00  0.00           H  
ATOM   3070 HH22 ARG   161       9.986  24.472  -1.455  0.00  0.00           H  
HETATM 3071  O   T3P   161      14.011  18.666   4.968  0.00  0.00           O  
HETATM 3072  H1  T3P   161      14.065  18.512   4.025  0.00  0.00           H  
HETATM 3073  H2  T3P   161      13.585  19.520   5.048  0.00  0.00           H  
ATOM   3074  N   ARG   162       9.929  18.147  -5.065  0.00  0.00           N  
ATOM   3075  CA  ARG   162       8.886  17.123  -4.783  0.00  0.00           C  
ATOM   3076  C   ARG   162       9.208  16.277  -3.503  0.00  0.00           C  
ATOM   3077  O   ARG   162      10.160  15.507  -3.518  0.00  0.00           O  
ATOM   3078  CB  ARG   162       8.510  16.293  -6.045  0.00  0.00           C  
ATOM   3079  CG  ARG   162       9.637  15.363  -6.444  0.00  0.00           C  
ATOM   3080  CD  ARG   162       9.479  14.911  -7.944  0.00  0.00           C  
ATOM   3081  NE  ARG   162      10.621  13.989  -8.287  0.00  0.00           N  
ATOM   3082  CZ  ARG   162      11.737  14.365  -8.885  0.00  0.00           C  
ATOM   3083  NH1 ARG   162      12.014  15.634  -9.130  0.00  0.00           N  
ATOM   3084  NH2 ARG   162      12.658  13.480  -9.156  0.00  0.00           N1+
ATOM   3085  H   ARG   162      10.261  18.215  -6.016  0.00  0.00           H  
ATOM   3086  HA  ARG   162       7.994  17.696  -4.533  0.00  0.00           H  
ATOM   3087  HB2 ARG   162       7.632  15.654  -5.949  0.00  0.00           H  
ATOM   3088  HB3 ARG   162       8.116  16.932  -6.834  0.00  0.00           H  
ATOM   3089  HG2 ARG   162      10.648  15.740  -6.287  0.00  0.00           H  
ATOM   3090  HG3 ARG   162       9.718  14.479  -5.811  0.00  0.00           H  
ATOM   3091  HD2 ARG   162       8.558  14.331  -8.012  0.00  0.00           H  
ATOM   3092  HD3 ARG   162       9.384  15.747  -8.636  0.00  0.00           H  
ATOM   3093  HE  ARG   162      10.472  13.045  -7.963  0.00  0.00           H  
ATOM   3094 HH11 ARG   162      11.406  16.335  -8.732  0.00  0.00           H  
ATOM   3095 HH12 ARG   162      12.800  16.047  -9.611  0.00  0.00           H  
ATOM   3096 HH21 ARG   162      12.526  12.540  -8.811  0.00  0.00           H  
ATOM   3097 HH22 ARG   162      13.562  13.597  -9.592  0.00  0.00           H  
HETATM 3098  O   T3P   162     -30.361 -27.701 -12.383  0.00  0.00           O  
HETATM 3099  H1  T3P   162     -30.137 -27.684 -13.314  0.00  0.00           H  
HETATM 3100  H2  T3P   162     -30.709 -28.581 -12.236  0.00  0.00           H  
ATOM   3101  N   LYS   163       8.404  16.243  -2.457  0.00  0.00           N  
ATOM   3102  CA  LYS   163       8.445  15.171  -1.408  0.00  0.00           C  
ATOM   3103  C   LYS   163       8.012  13.821  -1.953  0.00  0.00           C  
ATOM   3104  O   LYS   163       8.527  12.863  -1.473  0.00  0.00           O  
ATOM   3105  CB  LYS   163       7.617  15.539  -0.132  0.00  0.00           C  
ATOM   3106  CG  LYS   163       8.291  16.513   0.817  0.00  0.00           C  
ATOM   3107  CD  LYS   163       7.435  16.884   2.068  0.00  0.00           C  
ATOM   3108  CE  LYS   163       7.889  18.092   2.950  0.00  0.00           C  
ATOM   3109  NZ  LYS   163       9.340  18.073   3.302  0.00  0.00           N1+
ATOM   3110  H   LYS   163       7.818  17.059  -2.350  0.00  0.00           H  
ATOM   3111  HA  LYS   163       9.462  15.068  -1.029  0.00  0.00           H  
ATOM   3112  HB2 LYS   163       6.638  15.912  -0.430  0.00  0.00           H  
ATOM   3113  HB3 LYS   163       7.473  14.593   0.390  0.00  0.00           H  
ATOM   3114  HG2 LYS   163       9.281  16.214   1.162  0.00  0.00           H  
ATOM   3115  HG3 LYS   163       8.621  17.371   0.232  0.00  0.00           H  
ATOM   3116  HD2 LYS   163       6.401  17.081   1.783  0.00  0.00           H  
ATOM   3117  HD3 LYS   163       7.436  15.993   2.697  0.00  0.00           H  
ATOM   3118  HE2 LYS   163       7.639  19.014   2.424  0.00  0.00           H  
ATOM   3119  HE3 LYS   163       7.240  18.282   3.805  0.00  0.00           H  
ATOM   3120  HZ1 LYS   163       9.970  18.071   2.512  0.00  0.00           H  
ATOM   3121  HZ2 LYS   163       9.543  18.903   3.841  0.00  0.00           H  
ATOM   3122  HZ3 LYS   163       9.443  17.276   3.913  0.00  0.00           H  
HETATM 3123  O   T3P   163      36.433  19.429 -18.476  0.00  0.00           O  
HETATM 3124  H1  T3P   163      36.360  20.332 -18.167  0.00  0.00           H  
HETATM 3125  H2  T3P   163      36.101  18.899 -17.751  0.00  0.00           H  
ATOM   3126  N   PHE   164       7.039  13.750  -2.902  0.00  0.00           N  
ATOM   3127  CA  PHE   164       6.617  12.513  -3.559  0.00  0.00           C  
ATOM   3128  C   PHE   164       6.902  12.556  -5.045  0.00  0.00           C  
ATOM   3129  O   PHE   164       8.072  12.863  -5.259  0.00  0.00           O  
ATOM   3130  CB  PHE   164       5.163  12.170  -3.027  0.00  0.00           C  
ATOM   3131  CG  PHE   164       5.104  12.148  -1.483  0.00  0.00           C  
ATOM   3132  CD1 PHE   164       4.692  13.213  -0.662  0.00  0.00           C  
ATOM   3133  CD2 PHE   164       5.708  11.014  -0.793  0.00  0.00           C  
ATOM   3134  CE1 PHE   164       4.766  13.142   0.704  0.00  0.00           C  
ATOM   3135  CE2 PHE   164       5.763  10.919   0.602  0.00  0.00           C  
ATOM   3136  CZ  PHE   164       5.252  11.979   1.291  0.00  0.00           C  
ATOM   3137  H   PHE   164       6.716  14.612  -3.317  0.00  0.00           H  
ATOM   3138  HA  PHE   164       7.329  11.782  -3.177  0.00  0.00           H  
ATOM   3139  HB2 PHE   164       4.339  12.821  -3.318  0.00  0.00           H  
ATOM   3140  HB3 PHE   164       4.850  11.232  -3.486  0.00  0.00           H  
ATOM   3141  HD1 PHE   164       4.298  14.071  -1.187  0.00  0.00           H  
ATOM   3142  HD2 PHE   164       5.892  10.119  -1.369  0.00  0.00           H  
ATOM   3143  HE1 PHE   164       4.481  13.925   1.390  0.00  0.00           H  
ATOM   3144  HE2 PHE   164       6.072  10.008   1.092  0.00  0.00           H  
ATOM   3145  HZ  PHE   164       5.260  11.820   2.359  0.00  0.00           H  
HETATM 3146  O   T3P   164      30.920 -11.676 -22.435  0.00  0.00           O  
HETATM 3147  H1  T3P   164      30.813 -10.927 -23.020  0.00  0.00           H  
HETATM 3148  H2  T3P   164      30.196 -11.602 -21.814  0.00  0.00           H  
ATOM   3149  N   LEU   165       5.979  12.278  -5.964  0.00  0.00           N  
ATOM   3150  CA  LEU   165       6.191  12.380  -7.425  0.00  0.00           C  
ATOM   3151  C   LEU   165       5.455  13.740  -7.870  0.00  0.00           C  
ATOM   3152  O   LEU   165       6.191  14.601  -8.420  0.00  0.00           O  
ATOM   3153  CB  LEU   165       5.686  11.184  -8.234  0.00  0.00           C  
ATOM   3154  CG  LEU   165       6.405   9.810  -8.057  0.00  0.00           C  
ATOM   3155  CD1 LEU   165       6.094   9.286  -6.674  0.00  0.00           C  
ATOM   3156  CD2 LEU   165       5.898   8.745  -9.141  0.00  0.00           C  
ATOM   3157  H   LEU   165       4.979  12.271  -5.820  0.00  0.00           H  
ATOM   3158  HA  LEU   165       7.228  12.630  -7.649  0.00  0.00           H  
ATOM   3159  HB2 LEU   165       4.600  11.126  -8.152  0.00  0.00           H  
ATOM   3160  HB3 LEU   165       5.873  11.430  -9.279  0.00  0.00           H  
ATOM   3161  HG  LEU   165       7.474  10.012  -8.110  0.00  0.00           H  
ATOM   3162 HD11 LEU   165       6.931   9.407  -5.986  0.00  0.00           H  
ATOM   3163 HD12 LEU   165       5.228   9.667  -6.131  0.00  0.00           H  
ATOM   3164 HD13 LEU   165       5.871   8.223  -6.582  0.00  0.00           H  
ATOM   3165 HD21 LEU   165       5.024   8.993  -9.743  0.00  0.00           H  
ATOM   3166 HD22 LEU   165       6.725   8.566  -9.827  0.00  0.00           H  
ATOM   3167 HD23 LEU   165       5.586   7.787  -8.725  0.00  0.00           H  
HETATM 3168  O   T3P   165      14.270  -9.478 -36.776  0.00  0.00           O  
HETATM 3169  H1  T3P   165      13.807 -10.069 -37.371  0.00  0.00           H  
HETATM 3170  H2  T3P   165      14.635 -10.053 -36.103  0.00  0.00           H  
ATOM   3171  N   ASP   166       4.125  13.796  -7.616  0.00  0.00           N  
ATOM   3172  CA  ASP   166       3.250  14.915  -7.959  0.00  0.00           C  
ATOM   3173  C   ASP   166       3.368  16.149  -7.045  0.00  0.00           C  
ATOM   3174  O   ASP   166       2.392  16.736  -6.607  0.00  0.00           O  
ATOM   3175  CB  ASP   166       1.748  14.498  -8.046  0.00  0.00           C  
ATOM   3176  CG  ASP   166       1.429  13.537  -9.146  0.00  0.00           C  
ATOM   3177  OD1 ASP   166       2.132  12.575  -9.447  0.00  0.00           O  
ATOM   3178  OD2 ASP   166       0.292  13.571  -9.669  0.00  0.00           O1-
ATOM   3179  H   ASP   166       3.686  12.908  -7.417  0.00  0.00           H  
ATOM   3180  HA  ASP   166       3.549  15.207  -8.966  0.00  0.00           H  
ATOM   3181  HB2 ASP   166       1.447  14.016  -7.116  0.00  0.00           H  
ATOM   3182  HB3 ASP   166       1.098  15.368  -8.132  0.00  0.00           H  
HETATM 3183  O   T3P   166       7.894   7.653 -32.987  0.00  0.00           O  
HETATM 3184  H1  T3P   166       8.802   7.632 -33.289  0.00  0.00           H  
HETATM 3185  H2  T3P   166       7.936   8.067 -32.125  0.00  0.00           H  
ATOM   3186  N   GLY   167       4.665  16.574  -6.908  0.00  0.00           N  
ATOM   3187  CA  GLY   167       5.155  17.561  -5.938  0.00  0.00           C  
ATOM   3188  C   GLY   167       5.162  16.933  -4.555  0.00  0.00           C  
ATOM   3189  O   GLY   167       5.712  15.838  -4.311  0.00  0.00           O  
ATOM   3190  H   GLY   167       5.380  16.084  -7.426  0.00  0.00           H  
ATOM   3191  HA2 GLY   167       6.151  17.938  -6.173  0.00  0.00           H  
ATOM   3192  HA3 GLY   167       4.458  18.398  -5.956  0.00  0.00           H  
HETATM 3193  O   T3P   167     -22.683  17.184   4.827  0.00  0.00           O  
HETATM 3194  H1  T3P   167     -23.541  16.841   4.574  0.00  0.00           H  
HETATM 3195  H2  T3P   167     -22.877  18.004   5.281  0.00  0.00           H  
ATOM   3196  N   ASP   168       4.514  17.658  -3.665  0.00  0.00           N  
ATOM   3197  CA  ASP   168       4.293  17.288  -2.266  0.00  0.00           C  
ATOM   3198  C   ASP   168       2.953  16.516  -2.120  0.00  0.00           C  
ATOM   3199  O   ASP   168       2.688  16.103  -0.982  0.00  0.00           O  
ATOM   3200  CB  ASP   168       4.487  18.361  -1.173  0.00  0.00           C  
ATOM   3201  CG  ASP   168       5.944  18.912  -1.044  0.00  0.00           C  
ATOM   3202  OD1 ASP   168       6.138  19.752  -0.136  0.00  0.00           O  
ATOM   3203  OD2 ASP   168       6.826  18.670  -1.856  0.00  0.00           O1-
ATOM   3204  H   ASP   168       4.262  18.595  -3.948  0.00  0.00           H  
ATOM   3205  HA  ASP   168       5.039  16.508  -2.119  0.00  0.00           H  
ATOM   3206  HB2 ASP   168       3.966  19.257  -1.510  0.00  0.00           H  
ATOM   3207  HB3 ASP   168       4.049  18.050  -0.225  0.00  0.00           H  
HETATM 3208  O   T3P   168       6.578   5.683 -42.914  0.00  0.00           O  
HETATM 3209  H1  T3P   168       6.374   4.775 -43.140  0.00  0.00           H  
HETATM 3210  H2  T3P   168       7.152   5.982 -43.620  0.00  0.00           H  
ATOM   3211  N   GLU   169       2.094  16.403  -3.077  0.00  0.00           N  
ATOM   3212  CA  GLU   169       0.841  15.577  -2.961  0.00  0.00           C  
ATOM   3213  C   GLU   169       1.030  14.081  -3.190  0.00  0.00           C  
ATOM   3214  O   GLU   169       1.856  13.635  -4.022  0.00  0.00           O  
ATOM   3215  CB  GLU   169      -0.184  16.056  -3.969  0.00  0.00           C  
ATOM   3216  CG  GLU   169      -0.590  17.443  -3.646  0.00  0.00           C  
ATOM   3217  CD  GLU   169      -1.438  18.019  -4.772  0.00  0.00           C  
ATOM   3218  OE1 GLU   169      -2.361  17.219  -5.120  0.00  0.00           O  
ATOM   3219  OE2 GLU   169      -1.352  19.181  -5.246  0.00  0.00           O1-
ATOM   3220  H   GLU   169       2.049  16.826  -3.993  0.00  0.00           H  
ATOM   3221  HA  GLU   169       0.413  15.746  -1.972  0.00  0.00           H  
ATOM   3222  HB2 GLU   169       0.160  15.989  -5.002  0.00  0.00           H  
ATOM   3223  HB3 GLU   169      -0.932  15.275  -3.834  0.00  0.00           H  
ATOM   3224  HG2 GLU   169      -1.127  17.509  -2.699  0.00  0.00           H  
ATOM   3225  HG3 GLU   169       0.341  18.009  -3.676  0.00  0.00           H  
HETATM 3226  O   T3P   169     -34.187  27.943  23.085  0.00  0.00           O  
HETATM 3227  H1  T3P   169     -34.423  28.794  22.714  0.00  0.00           H  
HETATM 3228  H2  T3P   169     -34.532  27.967  23.978  0.00  0.00           H  
ATOM   3229  N   LEU   170       0.258  13.329  -2.418  0.00  0.00           N  
ATOM   3230  CA  LEU   170       0.239  11.855  -2.350  0.00  0.00           C  
ATOM   3231  C   LEU   170      -1.066  11.605  -3.106  0.00  0.00           C  
ATOM   3232  O   LEU   170      -2.141  12.065  -2.674  0.00  0.00           O  
ATOM   3233  CB  LEU   170       0.157  11.406  -0.904  0.00  0.00           C  
ATOM   3234  CG  LEU   170       1.575  11.236  -0.195  0.00  0.00           C  
ATOM   3235  CD1 LEU   170       1.364  11.209   1.339  0.00  0.00           C  
ATOM   3236  CD2 LEU   170       2.326   9.945  -0.626  0.00  0.00           C  
ATOM   3237  H   LEU   170      -0.520  13.828  -2.010  0.00  0.00           H  
ATOM   3238  HA  LEU   170       1.095  11.353  -2.802  0.00  0.00           H  
ATOM   3239  HB2 LEU   170      -0.512  12.083  -0.373  0.00  0.00           H  
ATOM   3240  HB3 LEU   170      -0.389  10.463  -0.903  0.00  0.00           H  
ATOM   3241  HG  LEU   170       2.239  12.033  -0.528  0.00  0.00           H  
ATOM   3242 HD11 LEU   170       0.754  10.329   1.544  0.00  0.00           H  
ATOM   3243 HD12 LEU   170       2.304  11.140   1.887  0.00  0.00           H  
ATOM   3244 HD13 LEU   170       0.771  12.053   1.691  0.00  0.00           H  
ATOM   3245 HD21 LEU   170       2.745  10.039  -1.627  0.00  0.00           H  
ATOM   3246 HD22 LEU   170       3.148   9.891   0.089  0.00  0.00           H  
ATOM   3247 HD23 LEU   170       1.593   9.151  -0.481  0.00  0.00           H  
HETATM 3248  O   T3P   170      10.017 -32.332 -29.023  0.00  0.00           O  
HETATM 3249  H1  T3P   170       9.237 -32.101 -28.519  0.00  0.00           H  
HETATM 3250  H2  T3P   170      10.244 -33.212 -28.723  0.00  0.00           H  
HETATM 3251  O   T3P   171      14.362  19.806  27.284  0.00  0.00           O  
HETATM 3252  H1  T3P   171      13.591  19.386  26.903  0.00  0.00           H  
HETATM 3253  H2  T3P   171      14.231  20.740  27.123  0.00  0.00           H  
ATOM   3254  N   THR   171      -0.916  10.830  -4.225  0.00  0.00           N  
ATOM   3255  CA  THR   171      -2.001  10.491  -5.083  0.00  0.00           C  
ATOM   3256  C   THR   171      -2.576   9.130  -4.528  0.00  0.00           C  
ATOM   3257  O   THR   171      -1.967   8.337  -3.748  0.00  0.00           O  
ATOM   3258  CB  THR   171      -1.416  10.107  -6.546  0.00  0.00           C  
ATOM   3259  CG2 THR   171      -0.703  11.287  -7.184  0.00  0.00           C  
ATOM   3260  OG1 THR   171      -0.538   8.983  -6.687  0.00  0.00           O  
ATOM   3261  H   THR   171      -0.059  10.379  -4.512  0.00  0.00           H  
ATOM   3262  HA  THR   171      -2.740  11.291  -5.131  0.00  0.00           H  
ATOM   3263  HB  THR   171      -2.312   9.815  -7.092  0.00  0.00           H  
ATOM   3264  HG1 THR   171       0.167   9.066  -6.041  0.00  0.00           H  
ATOM   3265 HG21 THR   171      -0.410  11.103  -8.218  0.00  0.00           H  
ATOM   3266 HG22 THR   171      -1.448  12.062  -7.366  0.00  0.00           H  
ATOM   3267 HG23 THR   171       0.099  11.726  -6.591  0.00  0.00           H  
ATOM   3268  N   LEU   172      -3.730   8.743  -5.055  0.00  0.00           N  
ATOM   3269  CA  LEU   172      -4.404   7.458  -4.880  0.00  0.00           C  
ATOM   3270  C   LEU   172      -3.457   6.214  -5.117  0.00  0.00           C  
ATOM   3271  O   LEU   172      -3.707   5.225  -4.412  0.00  0.00           O  
ATOM   3272  CB  LEU   172      -5.691   7.460  -5.759  0.00  0.00           C  
ATOM   3273  CG  LEU   172      -5.730   6.942  -7.179  0.00  0.00           C  
ATOM   3274  CD1 LEU   172      -7.219   7.137  -7.682  0.00  0.00           C  
ATOM   3275  CD2 LEU   172      -4.733   7.617  -8.110  0.00  0.00           C  
ATOM   3276  H   LEU   172      -4.321   9.418  -5.518  0.00  0.00           H  
ATOM   3277  HA  LEU   172      -4.663   7.418  -3.822  0.00  0.00           H  
ATOM   3278  HB2 LEU   172      -6.386   6.945  -5.096  0.00  0.00           H  
ATOM   3279  HB3 LEU   172      -6.194   8.427  -5.763  0.00  0.00           H  
ATOM   3280  HG  LEU   172      -5.562   5.867  -7.119  0.00  0.00           H  
ATOM   3281 HD11 LEU   172      -7.359   7.099  -8.763  0.00  0.00           H  
ATOM   3282 HD12 LEU   172      -7.747   6.296  -7.232  0.00  0.00           H  
ATOM   3283 HD13 LEU   172      -7.697   7.992  -7.204  0.00  0.00           H  
ATOM   3284 HD21 LEU   172      -3.902   8.073  -7.571  0.00  0.00           H  
ATOM   3285 HD22 LEU   172      -4.441   7.003  -8.962  0.00  0.00           H  
ATOM   3286 HD23 LEU   172      -5.260   8.410  -8.641  0.00  0.00           H  
HETATM 3287  O   T3P   172     -22.792  12.936   2.631  0.00  0.00           O  
HETATM 3288  H1  T3P   172     -21.952  13.217   2.268  0.00  0.00           H  
HETATM 3289  H2  T3P   172     -22.754  11.980   2.611  0.00  0.00           H  
ATOM   3290  N   ALA   173      -2.490   6.373  -6.030  0.00  0.00           N  
ATOM   3291  CA  ALA   173      -1.399   5.360  -6.420  0.00  0.00           C  
ATOM   3292  C   ALA   173      -0.393   5.363  -5.276  0.00  0.00           C  
ATOM   3293  O   ALA   173      -0.003   4.254  -4.849  0.00  0.00           O  
ATOM   3294  CB  ALA   173      -0.763   5.767  -7.731  0.00  0.00           C  
ATOM   3295  H   ALA   173      -2.333   7.332  -6.304  0.00  0.00           H  
ATOM   3296  HA  ALA   173      -1.895   4.414  -6.637  0.00  0.00           H  
ATOM   3297  HB1 ALA   173       0.154   5.181  -7.798  0.00  0.00           H  
ATOM   3298  HB2 ALA   173      -1.331   5.556  -8.637  0.00  0.00           H  
ATOM   3299  HB3 ALA   173      -0.483   6.820  -7.725  0.00  0.00           H  
HETATM 3300  O   T3P   173     -11.316 -27.951   3.841  0.00  0.00           O  
HETATM 3301  H1  T3P   173     -10.557 -28.517   3.695  0.00  0.00           H  
HETATM 3302  H2  T3P   173     -11.991 -28.539   4.181  0.00  0.00           H  
ATOM   3303  N   ASP   174       0.095   6.552  -4.869  0.00  0.00           N  
ATOM   3304  CA  ASP   174       1.080   6.600  -3.762  0.00  0.00           C  
ATOM   3305  C   ASP   174       0.573   5.957  -2.484  0.00  0.00           C  
ATOM   3306  O   ASP   174       1.255   5.093  -1.911  0.00  0.00           O  
ATOM   3307  CB  ASP   174       1.608   7.967  -3.488  0.00  0.00           C  
ATOM   3308  CG  ASP   174       2.327   8.659  -4.680  0.00  0.00           C  
ATOM   3309  OD1 ASP   174       1.617   9.618  -5.214  0.00  0.00           O  
ATOM   3310  OD2 ASP   174       3.389   8.133  -5.158  0.00  0.00           O1-
ATOM   3311  H   ASP   174      -0.026   7.358  -5.466  0.00  0.00           H  
ATOM   3312  HA  ASP   174       1.800   5.943  -4.250  0.00  0.00           H  
ATOM   3313  HB2 ASP   174       0.734   8.559  -3.212  0.00  0.00           H  
ATOM   3314  HB3 ASP   174       2.235   8.057  -2.600  0.00  0.00           H  
HETATM 3315  O   T3P   174     -24.589  -2.539 -21.066  0.00  0.00           O  
HETATM 3316  H1  T3P   174     -24.042  -2.108 -21.723  0.00  0.00           H  
HETATM 3317  H2  T3P   174     -25.327  -1.943 -20.940  0.00  0.00           H  
ATOM   3318  N   CYS   175      -0.715   6.246  -2.157  0.00  0.00           N  
ATOM   3319  CA  CYS   175      -1.428   5.699  -1.027  0.00  0.00           C  
ATOM   3320  C   CYS   175      -1.743   4.200  -1.028  0.00  0.00           C  
ATOM   3321  O   CYS   175      -2.322   3.690  -0.103  0.00  0.00           O  
ATOM   3322  CB  CYS   175      -2.678   6.575  -0.721  0.00  0.00           C  
ATOM   3323  SG  CYS   175      -2.280   8.292  -0.448  0.00  0.00           S  
ATOM   3324  H   CYS   175      -1.258   6.946  -2.642  0.00  0.00           H  
ATOM   3325  HA  CYS   175      -0.688   5.744  -0.228  0.00  0.00           H  
ATOM   3326  HB2 CYS   175      -3.306   6.559  -1.612  0.00  0.00           H  
ATOM   3327  HB3 CYS   175      -3.295   6.143   0.067  0.00  0.00           H  
ATOM   3328  HG  CYS   175      -1.693   8.553  -1.620  0.00  0.00           H  
HETATM 3329  O   T3P   175      -8.786 -10.433 -29.812  0.00  0.00           O  
HETATM 3330  H1  T3P   175      -8.709 -11.169 -30.419  0.00  0.00           H  
HETATM 3331  H2  T3P   175      -7.888 -10.120 -29.699  0.00  0.00           H  
ATOM   3332  N   ASN   176      -1.323   3.483  -2.059  0.00  0.00           N  
ATOM   3333  CA  ASN   176      -1.407   2.019  -2.198  0.00  0.00           C  
ATOM   3334  C   ASN   176       0.043   1.466  -2.170  0.00  0.00           C  
ATOM   3335  O   ASN   176       0.318   0.417  -1.598  0.00  0.00           O  
ATOM   3336  CB  ASN   176      -2.192   1.627  -3.434  0.00  0.00           C  
ATOM   3337  CG  ASN   176      -2.172   0.063  -3.735  0.00  0.00           C  
ATOM   3338  ND2 ASN   176      -1.954  -0.191  -5.058  0.00  0.00           N  
ATOM   3339  OD1 ASN   176      -2.484  -0.798  -2.912  0.00  0.00           O  
ATOM   3340  H   ASN   176      -0.808   3.937  -2.800  0.00  0.00           H  
ATOM   3341  HA  ASN   176      -1.938   1.557  -1.365  0.00  0.00           H  
ATOM   3342  HB2 ASN   176      -3.169   2.089  -3.294  0.00  0.00           H  
ATOM   3343  HB3 ASN   176      -1.677   2.024  -4.310  0.00  0.00           H  
ATOM   3344 HD21 ASN   176      -1.960   0.605  -5.681  0.00  0.00           H  
ATOM   3345 HD22 ASN   176      -2.185  -1.072  -5.495  0.00  0.00           H  
HETATM 3346  O   T3P   176       3.867   5.750  36.245  0.00  0.00           O  
HETATM 3347  H1  T3P   176       4.736   5.499  35.930  0.00  0.00           H  
HETATM 3348  H2  T3P   176       3.261   5.338  35.629  0.00  0.00           H  
ATOM   3349  N   LEU   177       0.982   2.228  -2.820  0.00  0.00           N  
ATOM   3350  CA  LEU   177       2.459   1.879  -2.809  0.00  0.00           C  
ATOM   3351  C   LEU   177       3.048   1.890  -1.415  0.00  0.00           C  
ATOM   3352  O   LEU   177       3.793   1.003  -1.108  0.00  0.00           O  
ATOM   3353  CB  LEU   177       3.114   2.794  -3.833  0.00  0.00           C  
ATOM   3354  CG  LEU   177       4.523   2.376  -4.334  0.00  0.00           C  
ATOM   3355  CD1 LEU   177       4.592   0.932  -4.817  0.00  0.00           C  
ATOM   3356  CD2 LEU   177       5.097   3.412  -5.308  0.00  0.00           C  
ATOM   3357  H   LEU   177       0.820   3.107  -3.291  0.00  0.00           H  
ATOM   3358  HA  LEU   177       2.519   0.882  -3.244  0.00  0.00           H  
ATOM   3359  HB2 LEU   177       2.446   2.831  -4.693  0.00  0.00           H  
ATOM   3360  HB3 LEU   177       3.042   3.829  -3.498  0.00  0.00           H  
ATOM   3361  HG  LEU   177       5.227   2.475  -3.508  0.00  0.00           H  
ATOM   3362 HD11 LEU   177       3.943   0.622  -5.636  0.00  0.00           H  
ATOM   3363 HD12 LEU   177       5.605   0.815  -5.203  0.00  0.00           H  
ATOM   3364 HD13 LEU   177       4.470   0.252  -3.974  0.00  0.00           H  
ATOM   3365 HD21 LEU   177       5.897   3.950  -4.799  0.00  0.00           H  
ATOM   3366 HD22 LEU   177       5.496   2.986  -6.229  0.00  0.00           H  
ATOM   3367 HD23 LEU   177       4.353   4.138  -5.635  0.00  0.00           H  
HETATM 3368  O   T3P   177       8.870  -3.109  26.804  0.00  0.00           O  
HETATM 3369  H1  T3P   177       8.247  -2.995  26.087  0.00  0.00           H  
HETATM 3370  H2  T3P   177       8.605  -2.463  27.458  0.00  0.00           H  
ATOM   3371  N   LEU   178       2.552   2.812  -0.581  0.00  0.00           N  
ATOM   3372  CA  LEU   178       3.162   3.079   0.699  0.00  0.00           C  
ATOM   3373  C   LEU   178       2.784   1.993   1.771  0.00  0.00           C  
ATOM   3374  O   LEU   178       3.793   1.480   2.360  0.00  0.00           O  
ATOM   3375  CB  LEU   178       2.803   4.527   1.225  0.00  0.00           C  
ATOM   3376  CG  LEU   178       3.437   5.596   0.333  0.00  0.00           C  
ATOM   3377  CD1 LEU   178       2.991   6.938   0.665  0.00  0.00           C  
ATOM   3378  CD2 LEU   178       5.004   5.434   0.417  0.00  0.00           C  
ATOM   3379  H   LEU   178       1.961   3.527  -0.980  0.00  0.00           H  
ATOM   3380  HA  LEU   178       4.236   3.077   0.512  0.00  0.00           H  
ATOM   3381  HB2 LEU   178       1.713   4.522   1.211  0.00  0.00           H  
ATOM   3382  HB3 LEU   178       3.146   4.691   2.247  0.00  0.00           H  
ATOM   3383  HG  LEU   178       3.108   5.424  -0.692  0.00  0.00           H  
ATOM   3384 HD11 LEU   178       2.447   7.020   1.606  0.00  0.00           H  
ATOM   3385 HD12 LEU   178       3.831   7.629   0.594  0.00  0.00           H  
ATOM   3386 HD13 LEU   178       2.295   7.220  -0.125  0.00  0.00           H  
ATOM   3387 HD21 LEU   178       5.528   6.346   0.130  0.00  0.00           H  
ATOM   3388 HD22 LEU   178       5.292   5.146   1.428  0.00  0.00           H  
ATOM   3389 HD23 LEU   178       5.466   4.681  -0.221  0.00  0.00           H  
HETATM 3390  O   T3P   178       8.575   0.428 -19.668  0.00  0.00           O  
HETATM 3391  H1  T3P   178       7.648   0.276 -19.486  0.00  0.00           H  
HETATM 3392  H2  T3P   178       8.729  -0.009 -20.506  0.00  0.00           H  
ATOM   3393  N   PRO   179       1.546   1.516   1.946  0.00  0.00           N  
ATOM   3394  CA  PRO   179       1.369   0.375   2.796  0.00  0.00           C  
ATOM   3395  C   PRO   179       1.828  -0.934   2.251  0.00  0.00           C  
ATOM   3396  O   PRO   179       2.135  -1.889   2.974  0.00  0.00           O  
ATOM   3397  CB  PRO   179      -0.170   0.301   2.968  0.00  0.00           C  
ATOM   3398  CG  PRO   179      -0.747   1.081   1.761  0.00  0.00           C  
ATOM   3399  CD  PRO   179       0.250   2.212   1.557  0.00  0.00           C  
ATOM   3400  HA  PRO   179       1.926   0.495   3.725  0.00  0.00           H  
ATOM   3401  HB2 PRO   179      -0.559  -0.717   2.941  0.00  0.00           H  
ATOM   3402  HB3 PRO   179      -0.450   0.827   3.881  0.00  0.00           H  
ATOM   3403  HG2 PRO   179      -0.813   0.446   0.878  0.00  0.00           H  
ATOM   3404  HG3 PRO   179      -1.738   1.530   1.822  0.00  0.00           H  
ATOM   3405  HD2 PRO   179       0.308   2.707   0.587  0.00  0.00           H  
ATOM   3406  HD3 PRO   179      -0.026   3.023   2.231  0.00  0.00           H  
HETATM 3407  O   T3P   179      -4.162  34.938  24.110  0.00  0.00           O  
HETATM 3408  H1  T3P   179      -3.830  34.840  23.218  0.00  0.00           H  
HETATM 3409  H2  T3P   179      -4.743  34.187  24.234  0.00  0.00           H  
ATOM   3410  N   LYS   180       2.030  -1.067   0.934  0.00  0.00           N  
ATOM   3411  CA  LYS   180       2.560  -2.274   0.303  0.00  0.00           C  
ATOM   3412  C   LYS   180       4.069  -2.402   0.599  0.00  0.00           C  
ATOM   3413  O   LYS   180       4.566  -3.415   1.057  0.00  0.00           O  
ATOM   3414  CB  LYS   180       2.185  -2.394  -1.166  0.00  0.00           C  
ATOM   3415  CG  LYS   180       0.727  -2.818  -1.314  0.00  0.00           C  
ATOM   3416  CD  LYS   180       0.107  -2.916  -2.748  0.00  0.00           C  
ATOM   3417  CE  LYS   180       0.753  -3.919  -3.598  0.00  0.00           C  
ATOM   3418  NZ  LYS   180      -0.053  -4.082  -4.904  0.00  0.00           N1+
ATOM   3419  H   LYS   180       1.722  -0.347   0.296  0.00  0.00           H  
ATOM   3420  HA  LYS   180       2.058  -3.102   0.804  0.00  0.00           H  
ATOM   3421  HB2 LYS   180       2.513  -1.524  -1.735  0.00  0.00           H  
ATOM   3422  HB3 LYS   180       2.846  -3.114  -1.648  0.00  0.00           H  
ATOM   3423  HG2 LYS   180       0.554  -3.783  -0.836  0.00  0.00           H  
ATOM   3424  HG3 LYS   180       0.119  -2.302  -0.570  0.00  0.00           H  
ATOM   3425  HD2 LYS   180      -0.947  -3.166  -2.630  0.00  0.00           H  
ATOM   3426  HD3 LYS   180       0.235  -1.932  -3.199  0.00  0.00           H  
ATOM   3427  HE2 LYS   180       1.744  -3.705  -3.998  0.00  0.00           H  
ATOM   3428  HE3 LYS   180       0.772  -4.931  -3.195  0.00  0.00           H  
ATOM   3429  HZ1 LYS   180       0.097  -3.269  -5.482  0.00  0.00           H  
ATOM   3430  HZ2 LYS   180       0.195  -4.952  -5.353  0.00  0.00           H  
ATOM   3431  HZ3 LYS   180      -1.046  -4.098  -4.719  0.00  0.00           H  
HETATM 3432  O   T3P   180      -3.132 -20.184 -14.961  0.00  0.00           O  
HETATM 3433  H1  T3P   180      -3.856 -20.482 -15.513  0.00  0.00           H  
HETATM 3434  H2  T3P   180      -3.462 -20.269 -14.067  0.00  0.00           H  
ATOM   3435  N   LEU   181       4.828  -1.280   0.420  0.00  0.00           N  
ATOM   3436  CA  LEU   181       6.290  -1.240   0.710  0.00  0.00           C  
ATOM   3437  C   LEU   181       6.587  -1.547   2.168  0.00  0.00           C  
ATOM   3438  O   LEU   181       7.326  -2.498   2.421  0.00  0.00           O  
ATOM   3439  CB  LEU   181       6.936   0.150   0.279  0.00  0.00           C  
ATOM   3440  CG  LEU   181       7.249   0.249  -1.176  0.00  0.00           C  
ATOM   3441  CD1 LEU   181       7.222   1.703  -1.573  0.00  0.00           C  
ATOM   3442  CD2 LEU   181       8.455  -0.516  -1.614  0.00  0.00           C  
ATOM   3443  H   LEU   181       4.342  -0.461   0.084  0.00  0.00           H  
ATOM   3444  HA  LEU   181       6.777  -1.971   0.064  0.00  0.00           H  
ATOM   3445  HB2 LEU   181       6.241   0.957   0.511  0.00  0.00           H  
ATOM   3446  HB3 LEU   181       7.815   0.414   0.866  0.00  0.00           H  
ATOM   3447  HG  LEU   181       6.368  -0.148  -1.680  0.00  0.00           H  
ATOM   3448 HD11 LEU   181       6.256   2.086  -1.244  0.00  0.00           H  
ATOM   3449 HD12 LEU   181       8.001   2.309  -1.111  0.00  0.00           H  
ATOM   3450 HD13 LEU   181       7.215   1.953  -2.634  0.00  0.00           H  
ATOM   3451 HD21 LEU   181       8.243  -1.196  -2.439  0.00  0.00           H  
ATOM   3452 HD22 LEU   181       9.212   0.187  -1.960  0.00  0.00           H  
ATOM   3453 HD23 LEU   181       8.960  -1.152  -0.887  0.00  0.00           H  
HETATM 3454  O   T3P   181     -34.559 -18.854  29.786  0.00  0.00           O  
HETATM 3455  H1  T3P   181     -35.249 -18.878  29.124  0.00  0.00           H  
HETATM 3456  H2  T3P   181     -34.582 -19.722  30.189  0.00  0.00           H  
ATOM   3457  N   HIE   182       5.704  -0.958   3.030  0.00  0.00           N  
ATOM   3458  CA  HIE   182       5.652  -1.155   4.447  0.00  0.00           C  
ATOM   3459  C   HIE   182       5.529  -2.639   4.913  0.00  0.00           C  
ATOM   3460  O   HIE   182       6.176  -3.118   5.822  0.00  0.00           O  
ATOM   3461  CB  HIE   182       4.534  -0.377   5.154  0.00  0.00           C  
ATOM   3462  CG  HIE   182       4.488  -0.428   6.677  0.00  0.00           C  
ATOM   3463  CD2 HIE   182       3.850  -1.333   7.513  0.00  0.00           C  
ATOM   3464  ND1 HIE   182       5.044   0.595   7.403  0.00  0.00           N  
ATOM   3465  CE1 HIE   182       4.762   0.264   8.708  0.00  0.00           C  
ATOM   3466  NE2 HIE   182       4.091  -0.874   8.770  0.00  0.00           N  
ATOM   3467  H   HIE   182       5.105  -0.269   2.599  0.00  0.00           H  
ATOM   3468  HA  HIE   182       6.637  -0.876   4.822  0.00  0.00           H  
ATOM   3469  HB2 HIE   182       4.620   0.670   4.866  0.00  0.00           H  
ATOM   3470  HB3 HIE   182       3.619  -0.823   4.765  0.00  0.00           H  
ATOM   3471  HD2 HIE   182       3.440  -2.329   7.425  0.00  0.00           H  
ATOM   3472  HE1 HIE   182       5.102   0.827   9.565  0.00  0.00           H  
ATOM   3473  HE2 HIE   182       3.890  -1.287   9.669  0.00  0.00           H  
HETATM 3474  O   T3P   182      14.265  31.650  28.235  0.00  0.00           O  
HETATM 3475  H1  T3P   182      14.696  32.376  28.686  0.00  0.00           H  
HETATM 3476  H2  T3P   182      14.485  30.878  28.757  0.00  0.00           H  
HETATM 3477  O   T3P   183      -1.696  -7.001 -33.804  0.00  0.00           O  
HETATM 3478  H1  T3P   183      -1.688  -7.949 -33.676  0.00  0.00           H  
HETATM 3479  H2  T3P   183      -1.603  -6.885 -34.749  0.00  0.00           H  
ATOM   3480  N   VAL   183       4.773  -3.417   4.108  0.00  0.00           N  
ATOM   3481  CA  VAL   183       4.499  -4.874   4.285  0.00  0.00           C  
ATOM   3482  C   VAL   183       5.671  -5.737   3.805  0.00  0.00           C  
ATOM   3483  O   VAL   183       6.156  -6.582   4.607  0.00  0.00           O  
ATOM   3484  CB  VAL   183       3.126  -5.318   3.552  0.00  0.00           C  
ATOM   3485  CG1 VAL   183       3.091  -6.872   3.335  0.00  0.00           C  
ATOM   3486  CG2 VAL   183       1.848  -5.013   4.384  0.00  0.00           C  
ATOM   3487  H   VAL   183       4.423  -2.982   3.266  0.00  0.00           H  
ATOM   3488  HA  VAL   183       4.353  -5.165   5.325  0.00  0.00           H  
ATOM   3489  HB  VAL   183       3.018  -4.908   2.548  0.00  0.00           H  
ATOM   3490 HG11 VAL   183       3.599  -7.426   4.125  0.00  0.00           H  
ATOM   3491 HG12 VAL   183       2.090  -7.249   3.126  0.00  0.00           H  
ATOM   3492 HG13 VAL   183       3.647  -7.124   2.432  0.00  0.00           H  
ATOM   3493 HG21 VAL   183       1.716  -3.938   4.512  0.00  0.00           H  
ATOM   3494 HG22 VAL   183       0.911  -5.337   3.932  0.00  0.00           H  
ATOM   3495 HG23 VAL   183       1.879  -5.303   5.435  0.00  0.00           H  
HETATM 3496  O   T3P   184      39.828 -22.354  15.330  0.00  0.00           O  
HETATM 3497  H1  T3P   184      40.411 -21.680  14.980  0.00  0.00           H  
HETATM 3498  H2  T3P   184      38.951 -21.978  15.250  0.00  0.00           H  
ATOM   3499  N   VAL   184       6.280  -5.416   2.640  0.00  0.00           N  
ATOM   3500  CA  VAL   184       7.420  -6.081   2.073  0.00  0.00           C  
ATOM   3501  C   VAL   184       8.607  -5.895   3.061  0.00  0.00           C  
ATOM   3502  O   VAL   184       9.160  -6.869   3.529  0.00  0.00           O  
ATOM   3503  CB  VAL   184       7.691  -5.343   0.757  0.00  0.00           C  
ATOM   3504  CG1 VAL   184       9.052  -5.369   0.139  0.00  0.00           C  
ATOM   3505  CG2 VAL   184       6.598  -5.724  -0.262  0.00  0.00           C  
ATOM   3506  H   VAL   184       6.235  -4.440   2.384  0.00  0.00           H  
ATOM   3507  HA  VAL   184       7.258  -7.158   2.027  0.00  0.00           H  
ATOM   3508  HB  VAL   184       7.458  -4.292   0.927  0.00  0.00           H  
ATOM   3509 HG11 VAL   184       9.144  -5.275  -0.943  0.00  0.00           H  
ATOM   3510 HG12 VAL   184       9.426  -4.452   0.593  0.00  0.00           H  
ATOM   3511 HG13 VAL   184       9.685  -6.207   0.432  0.00  0.00           H  
ATOM   3512 HG21 VAL   184       6.648  -6.794  -0.461  0.00  0.00           H  
ATOM   3513 HG22 VAL   184       5.589  -5.537   0.105  0.00  0.00           H  
ATOM   3514 HG23 VAL   184       6.762  -5.185  -1.196  0.00  0.00           H  
ATOM   3515  N   LYS   185       8.738  -4.647   3.510  0.00  0.00           N  
ATOM   3516  CA  LYS   185       9.794  -4.266   4.451  0.00  0.00           C  
ATOM   3517  C   LYS   185       9.809  -5.023   5.782  0.00  0.00           C  
ATOM   3518  O   LYS   185      10.805  -5.603   6.077  0.00  0.00           O  
ATOM   3519  CB  LYS   185       9.547  -2.681   4.625  0.00  0.00           C  
ATOM   3520  CG  LYS   185      10.323  -1.948   5.733  0.00  0.00           C  
ATOM   3521  CD  LYS   185      10.348  -0.415   5.478  0.00  0.00           C  
ATOM   3522  CE  LYS   185      10.745   0.369   6.701  0.00  0.00           C  
ATOM   3523  NZ  LYS   185       9.995   0.056   7.945  0.00  0.00           N1+
ATOM   3524  H   LYS   185       8.313  -3.856   3.047  0.00  0.00           H  
ATOM   3525  HA  LYS   185      10.760  -4.326   3.950  0.00  0.00           H  
ATOM   3526  HB2 LYS   185       9.806  -2.228   3.668  0.00  0.00           H  
ATOM   3527  HB3 LYS   185       8.495  -2.470   4.818  0.00  0.00           H  
ATOM   3528  HG2 LYS   185       9.925  -2.264   6.697  0.00  0.00           H  
ATOM   3529  HG3 LYS   185      11.373  -2.192   5.897  0.00  0.00           H  
ATOM   3530  HD2 LYS   185      11.199  -0.098   4.875  0.00  0.00           H  
ATOM   3531  HD3 LYS   185       9.498  -0.017   4.923  0.00  0.00           H  
ATOM   3532  HE2 LYS   185      11.813   0.274   6.900  0.00  0.00           H  
ATOM   3533  HE3 LYS   185      10.613   1.441   6.552  0.00  0.00           H  
ATOM   3534  HZ1 LYS   185       9.937   0.820   8.603  0.00  0.00           H  
ATOM   3535  HZ2 LYS   185       9.061  -0.218   7.677  0.00  0.00           H  
ATOM   3536  HZ3 LYS   185      10.423  -0.736   8.402  0.00  0.00           H  
HETATM 3537  O   T3P   185     -29.209  15.116   7.923  0.00  0.00           O  
HETATM 3538  H1  T3P   185     -28.314  14.783   7.851  0.00  0.00           H  
HETATM 3539  H2  T3P   185     -29.753  14.331   7.986  0.00  0.00           H  
ATOM   3540  N   ILE   186       8.641  -5.146   6.470  0.00  0.00           N  
ATOM   3541  CA  ILE   186       8.536  -5.856   7.759  0.00  0.00           C  
ATOM   3542  C   ILE   186       8.567  -7.318   7.533  0.00  0.00           C  
ATOM   3543  O   ILE   186       9.324  -8.026   8.138  0.00  0.00           O  
ATOM   3544  CB  ILE   186       7.217  -5.565   8.466  0.00  0.00           C  
ATOM   3545  CG1 ILE   186       6.989  -4.110   8.973  0.00  0.00           C  
ATOM   3546  CG2 ILE   186       6.742  -6.482   9.632  0.00  0.00           C  
ATOM   3547  CD1 ILE   186       7.971  -3.690  10.152  0.00  0.00           C  
ATOM   3548  H   ILE   186       7.792  -4.637   6.271  0.00  0.00           H  
ATOM   3549  HA  ILE   186       9.422  -5.618   8.347  0.00  0.00           H  
ATOM   3550  HB  ILE   186       6.468  -5.554   7.675  0.00  0.00           H  
ATOM   3551 HG12 ILE   186       7.195  -3.422   8.154  0.00  0.00           H  
ATOM   3552 HG13 ILE   186       5.973  -3.898   9.306  0.00  0.00           H  
ATOM   3553 HG21 ILE   186       6.059  -5.927  10.275  0.00  0.00           H  
ATOM   3554 HG22 ILE   186       6.273  -7.402   9.282  0.00  0.00           H  
ATOM   3555 HG23 ILE   186       7.547  -6.785  10.301  0.00  0.00           H  
ATOM   3556 HD11 ILE   186       7.734  -2.703  10.549  0.00  0.00           H  
ATOM   3557 HD12 ILE   186       7.980  -4.478  10.905  0.00  0.00           H  
ATOM   3558 HD13 ILE   186       9.014  -3.595   9.847  0.00  0.00           H  
HETATM 3559  O   T3P   186      -8.305 -26.637 -17.817  0.00  0.00           O  
HETATM 3560  H1  T3P   186      -8.474 -25.724 -18.051  0.00  0.00           H  
HETATM 3561  H2  T3P   186      -9.086 -26.909 -17.334  0.00  0.00           H  
HETATM 3562  O   T3P   187     -33.101  14.090 -46.486  0.00  0.00           O  
HETATM 3563  H1  T3P   187     -34.005  14.248 -46.214  0.00  0.00           H  
HETATM 3564  H2  T3P   187     -32.709  14.962 -46.532  0.00  0.00           H  
ATOM   3565  N   VAL   187       7.726  -7.827   6.655  0.00  0.00           N  
ATOM   3566  CA  VAL   187       7.572  -9.248   6.471  0.00  0.00           C  
ATOM   3567  C   VAL   187       8.774 -10.058   5.918  0.00  0.00           C  
ATOM   3568  O   VAL   187       9.244 -10.973   6.591  0.00  0.00           O  
ATOM   3569  CB  VAL   187       6.305  -9.636   5.669  0.00  0.00           C  
ATOM   3570  CG1 VAL   187       5.954 -11.106   5.421  0.00  0.00           C  
ATOM   3571  CG2 VAL   187       5.031  -9.004   6.305  0.00  0.00           C  
ATOM   3572  H   VAL   187       7.106  -7.249   6.106  0.00  0.00           H  
ATOM   3573  HA  VAL   187       7.196  -9.524   7.456  0.00  0.00           H  
ATOM   3574  HB  VAL   187       6.451  -9.130   4.715  0.00  0.00           H  
ATOM   3575 HG11 VAL   187       4.921 -11.239   5.099  0.00  0.00           H  
ATOM   3576 HG12 VAL   187       6.569 -11.476   4.600  0.00  0.00           H  
ATOM   3577 HG13 VAL   187       6.219 -11.776   6.239  0.00  0.00           H  
ATOM   3578 HG21 VAL   187       4.818  -9.510   7.247  0.00  0.00           H  
ATOM   3579 HG22 VAL   187       5.069  -7.928   6.475  0.00  0.00           H  
ATOM   3580 HG23 VAL   187       4.159  -9.197   5.679  0.00  0.00           H  
ATOM   3581  N   ALA   188       9.433  -9.575   4.859  0.00  0.00           N  
ATOM   3582  CA  ALA   188      10.666 -10.163   4.297  0.00  0.00           C  
ATOM   3583  C   ALA   188      11.898  -9.897   5.077  0.00  0.00           C  
ATOM   3584  O   ALA   188      12.783 -10.767   4.828  0.00  0.00           O  
ATOM   3585  CB  ALA   188      10.750  -9.809   2.798  0.00  0.00           C  
ATOM   3586  H   ALA   188       9.060  -8.837   4.279  0.00  0.00           H  
ATOM   3587  HA  ALA   188      10.480 -11.236   4.256  0.00  0.00           H  
ATOM   3588  HB1 ALA   188       9.818  -9.543   2.298  0.00  0.00           H  
ATOM   3589  HB2 ALA   188      11.519  -9.039   2.731  0.00  0.00           H  
ATOM   3590  HB3 ALA   188      11.176 -10.668   2.281  0.00  0.00           H  
HETATM 3591  O   T3P   188     -24.602   8.361 -23.017  0.00  0.00           O  
HETATM 3592  H1  T3P   188     -23.659   8.524 -23.036  0.00  0.00           H  
HETATM 3593  H2  T3P   188     -24.967   8.988 -23.641  0.00  0.00           H  
ATOM   3594  N   LYS   189      11.894  -8.943   5.988  0.00  0.00           N  
ATOM   3595  CA  LYS   189      12.859  -8.827   7.019  0.00  0.00           C  
ATOM   3596  C   LYS   189      12.693  -9.874   8.147  0.00  0.00           C  
ATOM   3597  O   LYS   189      13.668 -10.385   8.673  0.00  0.00           O  
ATOM   3598  CB  LYS   189      12.993  -7.478   7.666  0.00  0.00           C  
ATOM   3599  CG  LYS   189      14.401  -7.199   8.228  0.00  0.00           C  
ATOM   3600  CD  LYS   189      14.458  -5.839   8.971  0.00  0.00           C  
ATOM   3601  CE  LYS   189      15.849  -5.511   9.602  0.00  0.00           C  
ATOM   3602  NZ  LYS   189      16.378  -6.548  10.457  0.00  0.00           N1+
ATOM   3603  H   LYS   189      11.271  -8.150   5.931  0.00  0.00           H  
ATOM   3604  HA  LYS   189      13.838  -9.029   6.585  0.00  0.00           H  
ATOM   3605  HB2 LYS   189      12.766  -6.689   6.949  0.00  0.00           H  
ATOM   3606  HB3 LYS   189      12.250  -7.411   8.461  0.00  0.00           H  
ATOM   3607  HG2 LYS   189      14.729  -7.988   8.904  0.00  0.00           H  
ATOM   3608  HG3 LYS   189      15.108  -6.992   7.424  0.00  0.00           H  
ATOM   3609  HD2 LYS   189      14.016  -5.085   8.319  0.00  0.00           H  
ATOM   3610  HD3 LYS   189      13.685  -5.961   9.729  0.00  0.00           H  
ATOM   3611  HE2 LYS   189      16.568  -5.268   8.820  0.00  0.00           H  
ATOM   3612  HE3 LYS   189      15.716  -4.634  10.234  0.00  0.00           H  
ATOM   3613  HZ1 LYS   189      17.251  -6.147  10.768  0.00  0.00           H  
ATOM   3614  HZ2 LYS   189      15.928  -6.839  11.314  0.00  0.00           H  
ATOM   3615  HZ3 LYS   189      16.647  -7.356   9.914  0.00  0.00           H  
HETATM 3616  O   T3P   189      33.542  -4.345 -40.305  0.00  0.00           O  
HETATM 3617  H1  T3P   189      32.844  -4.370 -40.959  0.00  0.00           H  
HETATM 3618  H2  T3P   189      34.303  -4.717 -40.751  0.00  0.00           H  
ATOM   3619  N   LYS   190      11.395 -10.198   8.456  0.00  0.00           N  
ATOM   3620  CA  LYS   190      11.098 -11.273   9.432  0.00  0.00           C  
ATOM   3621  C   LYS   190      11.470 -12.729   9.035  0.00  0.00           C  
ATOM   3622  O   LYS   190      12.160 -13.391   9.800  0.00  0.00           O  
ATOM   3623  CB  LYS   190       9.615 -10.926   9.864  0.00  0.00           C  
ATOM   3624  CG  LYS   190       8.903 -11.963  10.768  0.00  0.00           C  
ATOM   3625  CD  LYS   190       9.622 -12.258  12.089  0.00  0.00           C  
ATOM   3626  CE  LYS   190       8.805 -13.259  12.926  0.00  0.00           C  
ATOM   3627  NZ  LYS   190       9.646 -13.887  13.955  0.00  0.00           N1+
ATOM   3628  H   LYS   190      10.670  -9.634   8.037  0.00  0.00           H  
ATOM   3629  HA  LYS   190      11.804 -11.162  10.256  0.00  0.00           H  
ATOM   3630  HB2 LYS   190       9.619  -9.956  10.362  0.00  0.00           H  
ATOM   3631  HB3 LYS   190       8.902 -10.891   9.040  0.00  0.00           H  
ATOM   3632  HG2 LYS   190       7.953 -11.507  11.047  0.00  0.00           H  
ATOM   3633  HG3 LYS   190       8.726 -12.862  10.178  0.00  0.00           H  
ATOM   3634  HD2 LYS   190      10.568 -12.669  11.737  0.00  0.00           H  
ATOM   3635  HD3 LYS   190       9.792 -11.360  12.684  0.00  0.00           H  
ATOM   3636  HE2 LYS   190       7.918 -12.850  13.410  0.00  0.00           H  
ATOM   3637  HE3 LYS   190       8.542 -14.128  12.323  0.00  0.00           H  
ATOM   3638  HZ1 LYS   190       9.223 -14.694  14.390  0.00  0.00           H  
ATOM   3639  HZ2 LYS   190      10.582 -14.066  13.618  0.00  0.00           H  
ATOM   3640  HZ3 LYS   190       9.854 -13.190  14.655  0.00  0.00           H  
HETATM 3641  O   T3P   190      13.728  14.694 -24.606  0.00  0.00           O  
HETATM 3642  H1  T3P   190      13.964  15.585 -24.349  0.00  0.00           H  
HETATM 3643  H2  T3P   190      13.070  14.425 -23.965  0.00  0.00           H  
HETATM 3644  O   T3P   191     -20.497 -26.566  -3.490  0.00  0.00           O  
HETATM 3645  H1  T3P   191     -20.127 -27.275  -2.963  0.00  0.00           H  
HETATM 3646  H2  T3P   191     -21.203 -26.980  -3.986  0.00  0.00           H  
ATOM   3647  N   TYR   191      11.208 -13.215   7.830  0.00  0.00           N  
ATOM   3648  CA  TYR   191      11.323 -14.601   7.371  0.00  0.00           C  
ATOM   3649  C   TYR   191      12.501 -14.823   6.371  0.00  0.00           C  
ATOM   3650  O   TYR   191      12.856 -16.014   6.230  0.00  0.00           O  
ATOM   3651  CB  TYR   191       9.901 -15.051   6.741  0.00  0.00           C  
ATOM   3652  CG  TYR   191       8.719 -15.006   7.657  0.00  0.00           C  
ATOM   3653  CD1 TYR   191       8.587 -15.976   8.656  0.00  0.00           C  
ATOM   3654  CD2 TYR   191       7.783 -13.988   7.670  0.00  0.00           C  
ATOM   3655  CE1 TYR   191       7.547 -15.954   9.568  0.00  0.00           C  
ATOM   3656  CE2 TYR   191       6.765 -13.826   8.632  0.00  0.00           C  
ATOM   3657  CZ  TYR   191       6.654 -14.879   9.587  0.00  0.00           C  
ATOM   3658  OH  TYR   191       5.741 -14.772  10.551  0.00  0.00           O  
ATOM   3659  H   TYR   191      10.620 -12.641   7.242  0.00  0.00           H  
ATOM   3660  HA  TYR   191      11.418 -15.224   8.260  0.00  0.00           H  
ATOM   3661  HB2 TYR   191       9.642 -14.464   5.860  0.00  0.00           H  
ATOM   3662  HB3 TYR   191      10.023 -16.038   6.295  0.00  0.00           H  
ATOM   3663  HD1 TYR   191       9.155 -16.894   8.621  0.00  0.00           H  
ATOM   3664  HD2 TYR   191       7.979 -13.194   6.965  0.00  0.00           H  
ATOM   3665  HE1 TYR   191       7.468 -16.737  10.308  0.00  0.00           H  
ATOM   3666  HE2 TYR   191       6.117 -12.962   8.611  0.00  0.00           H  
ATOM   3667  HH  TYR   191       5.031 -14.188  10.274  0.00  0.00           H  
ATOM   3668  N   ARG   192      13.016 -13.805   5.746  0.00  0.00           N  
ATOM   3669  CA  ARG   192      14.104 -13.969   4.808  0.00  0.00           C  
ATOM   3670  C   ARG   192      15.209 -12.879   4.928  0.00  0.00           C  
ATOM   3671  O   ARG   192      16.148 -12.884   4.146  0.00  0.00           O  
ATOM   3672  CB  ARG   192      13.667 -13.995   3.362  0.00  0.00           C  
ATOM   3673  CG  ARG   192      12.562 -14.971   2.883  0.00  0.00           C  
ATOM   3674  CD  ARG   192      12.943 -16.497   2.887  0.00  0.00           C  
ATOM   3675  NE  ARG   192      11.861 -17.449   2.593  0.00  0.00           N  
ATOM   3676  CZ  ARG   192      11.141 -18.236   3.441  0.00  0.00           C  
ATOM   3677  NH1 ARG   192      11.140 -17.981   4.765  0.00  0.00           N  
ATOM   3678  NH2 ARG   192      10.505 -19.313   2.976  0.00  0.00           N1+
ATOM   3679  H   ARG   192      12.728 -12.858   5.945  0.00  0.00           H  
ATOM   3680  HA  ARG   192      14.614 -14.846   5.207  0.00  0.00           H  
ATOM   3681  HB2 ARG   192      13.380 -12.976   3.102  0.00  0.00           H  
ATOM   3682  HB3 ARG   192      14.577 -14.237   2.812  0.00  0.00           H  
ATOM   3683  HG2 ARG   192      11.608 -14.803   3.383  0.00  0.00           H  
ATOM   3684  HG3 ARG   192      12.324 -14.588   1.891  0.00  0.00           H  
ATOM   3685  HD2 ARG   192      13.764 -16.844   2.259  0.00  0.00           H  
ATOM   3686  HD3 ARG   192      13.350 -16.728   3.872  0.00  0.00           H  
ATOM   3687  HE  ARG   192      11.799 -17.748   1.630  0.00  0.00           H  
ATOM   3688 HH11 ARG   192      11.702 -17.244   5.168  0.00  0.00           H  
ATOM   3689 HH12 ARG   192      10.686 -18.615   5.407  0.00  0.00           H  
ATOM   3690 HH21 ARG   192      10.565 -19.671   2.034  0.00  0.00           H  
ATOM   3691 HH22 ARG   192       9.804 -19.740   3.565  0.00  0.00           H  
HETATM 3692  O   T3P   192       0.514  28.000  11.212  0.00  0.00           O  
HETATM 3693  H1  T3P   192      -0.305  27.504  11.216  0.00  0.00           H  
HETATM 3694  H2  T3P   192       0.968  27.719  12.007  0.00  0.00           H  
ATOM   3695  N   ASN   193      14.992 -12.037   6.007  0.00  0.00           N  
ATOM   3696  CA  ASN   193      16.033 -11.126   6.568  0.00  0.00           C  
ATOM   3697  C   ASN   193      16.410  -9.997   5.627  0.00  0.00           C  
ATOM   3698  O   ASN   193      17.438  -9.355   5.651  0.00  0.00           O  
ATOM   3699  CB  ASN   193      17.263 -11.920   7.104  0.00  0.00           C  
ATOM   3700  CG  ASN   193      17.072 -13.063   8.125  0.00  0.00           C  
ATOM   3701  ND2 ASN   193      17.871 -14.148   8.008  0.00  0.00           N  
ATOM   3702  OD1 ASN   193      16.243 -13.003   9.014  0.00  0.00           O  
ATOM   3703  H   ASN   193      14.182 -12.252   6.571  0.00  0.00           H  
ATOM   3704  HA  ASN   193      15.649 -10.551   7.410  0.00  0.00           H  
ATOM   3705  HB2 ASN   193      17.983 -12.169   6.324  0.00  0.00           H  
ATOM   3706  HB3 ASN   193      17.861 -11.271   7.744  0.00  0.00           H  
ATOM   3707 HD21 ASN   193      18.624 -13.934   7.370  0.00  0.00           H  
ATOM   3708 HD22 ASN   193      18.048 -14.704   8.832  0.00  0.00           H  
HETATM 3709  O   T3P   193      40.232 -21.351   6.727  0.00  0.00           O  
HETATM 3710  H1  T3P   193      40.920 -21.865   6.303  0.00  0.00           H  
HETATM 3711  H2  T3P   193      40.595 -20.467   6.786  0.00  0.00           H  
HETATM 3712  O   T3P   194     -27.643  12.386 -20.469  0.00  0.00           O  
HETATM 3713  H1  T3P   194     -26.795  12.439 -20.029  0.00  0.00           H  
HETATM 3714  H2  T3P   194     -27.798  11.448 -20.581  0.00  0.00           H  
ATOM   3715  N   TYR   194      15.646  -9.886   4.587  0.00  0.00           N  
ATOM   3716  CA  TYR   194      15.731  -8.725   3.599  0.00  0.00           C  
ATOM   3717  C   TYR   194      15.293  -7.400   4.169  0.00  0.00           C  
ATOM   3718  O   TYR   194      14.135  -7.100   4.139  0.00  0.00           O  
ATOM   3719  CB  TYR   194      14.925  -9.137   2.302  0.00  0.00           C  
ATOM   3720  CG  TYR   194      15.329  -8.368   1.120  0.00  0.00           C  
ATOM   3721  CD1 TYR   194      14.623  -7.102   0.853  0.00  0.00           C  
ATOM   3722  CD2 TYR   194      16.279  -8.868   0.230  0.00  0.00           C  
ATOM   3723  CE1 TYR   194      15.065  -6.340  -0.241  0.00  0.00           C  
ATOM   3724  CE2 TYR   194      16.701  -8.045  -0.873  0.00  0.00           C  
ATOM   3725  CZ  TYR   194      16.027  -6.821  -1.145  0.00  0.00           C  
ATOM   3726  OH  TYR   194      16.365  -6.058  -2.191  0.00  0.00           O  
ATOM   3727  H   TYR   194      14.771 -10.385   4.506  0.00  0.00           H  
ATOM   3728  HA  TYR   194      16.754  -8.721   3.224  0.00  0.00           H  
ATOM   3729  HB2 TYR   194      15.154 -10.183   2.100  0.00  0.00           H  
ATOM   3730  HB3 TYR   194      13.852  -8.962   2.382  0.00  0.00           H  
ATOM   3731  HD1 TYR   194      13.853  -6.778   1.537  0.00  0.00           H  
ATOM   3732  HD2 TYR   194      16.736  -9.823   0.443  0.00  0.00           H  
ATOM   3733  HE1 TYR   194      14.610  -5.393  -0.489  0.00  0.00           H  
ATOM   3734  HE2 TYR   194      17.458  -8.337  -1.586  0.00  0.00           H  
ATOM   3735  HH  TYR   194      16.949  -6.602  -2.724  0.00  0.00           H  
ATOM   3736  N   ASP   195      16.325  -6.717   4.624  0.00  0.00           N  
ATOM   3737  CA  ASP   195      16.318  -5.299   5.056  0.00  0.00           C  
ATOM   3738  C   ASP   195      16.290  -4.388   3.833  0.00  0.00           C  
ATOM   3739  O   ASP   195      16.957  -4.776   2.887  0.00  0.00           O  
ATOM   3740  CB  ASP   195      17.547  -5.030   5.955  0.00  0.00           C  
ATOM   3741  CG  ASP   195      17.612  -3.740   6.761  0.00  0.00           C  
ATOM   3742  OD1 ASP   195      18.677  -3.387   7.342  0.00  0.00           O  
ATOM   3743  OD2 ASP   195      16.548  -3.143   6.949  0.00  0.00           O1-
ATOM   3744  H   ASP   195      17.236  -7.150   4.596  0.00  0.00           H  
ATOM   3745  HA  ASP   195      15.468  -5.177   5.727  0.00  0.00           H  
ATOM   3746  HB2 ASP   195      17.741  -5.823   6.678  0.00  0.00           H  
ATOM   3747  HB3 ASP   195      18.465  -5.078   5.368  0.00  0.00           H  
HETATM 3748  O   T3P   195      23.177 -16.722 -37.536  0.00  0.00           O  
HETATM 3749  H1  T3P   195      22.987 -15.898 -37.983  0.00  0.00           H  
HETATM 3750  H2  T3P   195      23.571 -16.459 -36.704  0.00  0.00           H  
ATOM   3751  N   ILE   196      15.585  -3.263   3.792  0.00  0.00           N  
ATOM   3752  CA  ILE   196      15.727  -2.248   2.686  0.00  0.00           C  
ATOM   3753  C   ILE   196      17.176  -1.662   2.728  0.00  0.00           C  
ATOM   3754  O   ILE   196      17.597  -1.130   3.789  0.00  0.00           O  
ATOM   3755  CB  ILE   196      14.716  -1.025   2.894  0.00  0.00           C  
ATOM   3756  CG1 ILE   196      13.285  -1.500   2.859  0.00  0.00           C  
ATOM   3757  CG2 ILE   196      14.891   0.191   1.919  0.00  0.00           C  
ATOM   3758  CD1 ILE   196      12.905  -2.126   1.427  0.00  0.00           C  
ATOM   3759  H   ILE   196      14.972  -2.944   4.530  0.00  0.00           H  
ATOM   3760  HA  ILE   196      15.517  -2.841   1.796  0.00  0.00           H  
ATOM   3761  HB  ILE   196      14.824  -0.595   3.890  0.00  0.00           H  
ATOM   3762 HG12 ILE   196      13.208  -2.244   3.651  0.00  0.00           H  
ATOM   3763 HG13 ILE   196      12.668  -0.628   3.076  0.00  0.00           H  
ATOM   3764 HG21 ILE   196      14.179   0.995   2.111  0.00  0.00           H  
ATOM   3765 HG22 ILE   196      15.935   0.454   2.090  0.00  0.00           H  
ATOM   3766 HG23 ILE   196      14.846  -0.184   0.896  0.00  0.00           H  
ATOM   3767 HD11 ILE   196      11.939  -2.630   1.434  0.00  0.00           H  
ATOM   3768 HD12 ILE   196      12.978  -1.427   0.594  0.00  0.00           H  
ATOM   3769 HD13 ILE   196      13.559  -2.982   1.257  0.00  0.00           H  
HETATM 3770  O   T3P   196      40.815 -31.486 -20.146  0.00  0.00           O  
HETATM 3771  H1  T3P   196      40.397 -30.672 -19.864  0.00  0.00           H  
HETATM 3772  H2  T3P   196      40.351 -32.173 -19.668  0.00  0.00           H  
ATOM   3773  N   PRO   197      17.942  -1.763   1.632  0.00  0.00           N  
ATOM   3774  CA  PRO   197      19.231  -1.067   1.514  0.00  0.00           C  
ATOM   3775  C   PRO   197      19.097   0.458   1.344  0.00  0.00           C  
ATOM   3776  O   PRO   197      18.328   0.813   0.423  0.00  0.00           O  
ATOM   3777  CB  PRO   197      19.864  -1.781   0.301  0.00  0.00           C  
ATOM   3778  CG  PRO   197      18.730  -2.213  -0.608  0.00  0.00           C  
ATOM   3779  CD  PRO   197      17.652  -2.568   0.442  0.00  0.00           C  
ATOM   3780  HA  PRO   197      20.027  -1.291   2.225  0.00  0.00           H  
ATOM   3781  HB2 PRO   197      20.744  -1.394  -0.212  0.00  0.00           H  
ATOM   3782  HB3 PRO   197      20.443  -2.653   0.606  0.00  0.00           H  
ATOM   3783  HG2 PRO   197      18.495  -1.389  -1.283  0.00  0.00           H  
ATOM   3784  HG3 PRO   197      19.042  -3.086  -1.182  0.00  0.00           H  
ATOM   3785  HD2 PRO   197      16.632  -2.439   0.081  0.00  0.00           H  
ATOM   3786  HD3 PRO   197      17.752  -3.597   0.786  0.00  0.00           H  
HETATM 3787  O   T3P   197      -6.183   0.930  -9.925  0.00  0.00           O  
HETATM 3788  H1  T3P   197      -6.825   1.512  -9.519  0.00  0.00           H  
HETATM 3789  H2  T3P   197      -6.620   0.080  -9.962  0.00  0.00           H  
ATOM   3790  N   ALA   198      19.842   1.299   2.007  0.00  0.00           N  
ATOM   3791  CA  ALA   198      19.708   2.770   1.933  0.00  0.00           C  
ATOM   3792  C   ALA   198      20.354   3.363   0.752  0.00  0.00           C  
ATOM   3793  O   ALA   198      20.002   4.485   0.330  0.00  0.00           O  
ATOM   3794  CB  ALA   198      20.057   3.420   3.295  0.00  0.00           C  
ATOM   3795  H   ALA   198      20.534   0.980   2.671  0.00  0.00           H  
ATOM   3796  HA  ALA   198      18.650   3.015   1.836  0.00  0.00           H  
ATOM   3797  HB1 ALA   198      19.348   3.017   4.019  0.00  0.00           H  
ATOM   3798  HB2 ALA   198      21.028   3.180   3.729  0.00  0.00           H  
ATOM   3799  HB3 ALA   198      19.842   4.478   3.148  0.00  0.00           H  
HETATM 3800  O   T3P   198      40.430  -3.558  40.826  0.00  0.00           O  
HETATM 3801  H1  T3P   198      39.659  -3.446  40.271  0.00  0.00           H  
HETATM 3802  H2  T3P   198      40.978  -4.183  40.351  0.00  0.00           H  
ATOM   3803  N   GLU   199      21.265   2.638   0.120  0.00  0.00           N  
ATOM   3804  CA  GLU   199      21.870   2.881  -1.198  0.00  0.00           C  
ATOM   3805  C   GLU   199      20.960   3.225  -2.435  0.00  0.00           C  
ATOM   3806  O   GLU   199      21.420   3.831  -3.387  0.00  0.00           O  
ATOM   3807  CB  GLU   199      22.567   1.541  -1.594  0.00  0.00           C  
ATOM   3808  CG  GLU   199      23.446   0.979  -0.540  0.00  0.00           C  
ATOM   3809  CD  GLU   199      24.543   1.952  -0.100  0.00  0.00           C  
ATOM   3810  OE1 GLU   199      25.247   1.611   0.873  0.00  0.00           O  
ATOM   3811  OE2 GLU   199      24.828   2.921  -0.860  0.00  0.00           O1-
ATOM   3812  H   GLU   199      21.440   1.727   0.519  0.00  0.00           H  
ATOM   3813  HA  GLU   199      22.538   3.741  -1.150  0.00  0.00           H  
ATOM   3814  HB2 GLU   199      21.801   0.814  -1.865  0.00  0.00           H  
ATOM   3815  HB3 GLU   199      23.120   1.549  -2.533  0.00  0.00           H  
ATOM   3816  HG2 GLU   199      22.932   0.466   0.273  0.00  0.00           H  
ATOM   3817  HG3 GLU   199      23.977   0.128  -0.965  0.00  0.00           H  
HETATM 3818  O   T3P   199     -20.990 -23.210   8.916  0.00  0.00           O  
HETATM 3819  H1  T3P   199     -20.783 -23.079   7.990  0.00  0.00           H  
HETATM 3820  H2  T3P   199     -21.480 -24.032   8.939  0.00  0.00           H  
ATOM   3821  N   MET   200      19.597   2.910  -2.263  0.00  0.00           N  
ATOM   3822  CA  MET   200      18.558   3.259  -3.279  0.00  0.00           C  
ATOM   3823  C   MET   200      17.869   4.590  -2.858  0.00  0.00           C  
ATOM   3824  O   MET   200      16.827   4.573  -2.209  0.00  0.00           O  
ATOM   3825  CB  MET   200      17.555   2.094  -3.395  0.00  0.00           C  
ATOM   3826  CG  MET   200      18.156   0.837  -4.049  0.00  0.00           C  
ATOM   3827  SD  MET   200      16.943  -0.338  -4.537  0.00  0.00           S  
ATOM   3828  CE  MET   200      17.866  -1.880  -4.579  0.00  0.00           C  
ATOM   3829  H   MET   200      19.262   2.536  -1.387  0.00  0.00           H  
ATOM   3830  HA  MET   200      19.021   3.499  -4.236  0.00  0.00           H  
ATOM   3831  HB2 MET   200      17.100   1.897  -2.424  0.00  0.00           H  
ATOM   3832  HB3 MET   200      16.752   2.515  -3.998  0.00  0.00           H  
ATOM   3833  HG2 MET   200      18.686   1.179  -4.938  0.00  0.00           H  
ATOM   3834  HG3 MET   200      18.779   0.430  -3.253  0.00  0.00           H  
ATOM   3835  HE1 MET   200      17.110  -2.578  -4.939  0.00  0.00           H  
ATOM   3836  HE2 MET   200      18.706  -1.920  -5.272  0.00  0.00           H  
ATOM   3837  HE3 MET   200      18.261  -2.173  -3.606  0.00  0.00           H  
HETATM 3838  O   T3P   200      -9.056 -15.253  40.622  0.00  0.00           O  
HETATM 3839  H1  T3P   200      -8.143 -15.184  40.342  0.00  0.00           H  
HETATM 3840  H2  T3P   200      -9.290 -16.166  40.454  0.00  0.00           H  
HETATM 3841  O   T3P   201      31.798  -2.136  17.891  0.00  0.00           O  
HETATM 3842  H1  T3P   201      32.168  -1.739  18.680  0.00  0.00           H  
HETATM 3843  H2  T3P   201      31.449  -2.977  18.186  0.00  0.00           H  
ATOM   3844  N   THR   201      18.555   5.688  -3.142  0.00  0.00           N  
ATOM   3845  CA  THR   201      18.295   7.054  -2.652  0.00  0.00           C  
ATOM   3846  C   THR   201      16.927   7.684  -2.993  0.00  0.00           C  
ATOM   3847  O   THR   201      16.339   8.406  -2.138  0.00  0.00           O  
ATOM   3848  CB  THR   201      19.374   8.006  -3.148  0.00  0.00           C  
ATOM   3849  CG2 THR   201      20.875   7.541  -2.706  0.00  0.00           C  
ATOM   3850  OG1 THR   201      19.406   8.140  -4.546  0.00  0.00           O  
ATOM   3851  H   THR   201      19.290   5.623  -3.831  0.00  0.00           H  
ATOM   3852  HA  THR   201      18.352   7.037  -1.564  0.00  0.00           H  
ATOM   3853  HB  THR   201      19.132   9.029  -2.860  0.00  0.00           H  
ATOM   3854  HG1 THR   201      20.075   8.768  -4.830  0.00  0.00           H  
ATOM   3855 HG21 THR   201      21.061   7.435  -1.638  0.00  0.00           H  
ATOM   3856 HG22 THR   201      21.296   6.707  -3.267  0.00  0.00           H  
ATOM   3857 HG23 THR   201      21.681   8.234  -2.946  0.00  0.00           H  
ATOM   3858  N   GLY   202      16.321   7.324  -4.115  0.00  0.00           N  
ATOM   3859  CA  GLY   202      14.987   7.860  -4.465  0.00  0.00           C  
ATOM   3860  C   GLY   202      13.917   7.026  -3.791  0.00  0.00           C  
ATOM   3861  O   GLY   202      13.007   7.655  -3.308  0.00  0.00           O  
ATOM   3862  H   GLY   202      16.841   6.741  -4.755  0.00  0.00           H  
ATOM   3863  HA2 GLY   202      14.775   8.907  -4.249  0.00  0.00           H  
ATOM   3864  HA3 GLY   202      14.853   7.538  -5.498  0.00  0.00           H  
HETATM 3865  O   T3P   202      18.208 -28.669 -34.511  0.00  0.00           O  
HETATM 3866  H1  T3P   202      18.917 -28.297 -35.035  0.00  0.00           H  
HETATM 3867  H2  T3P   202      17.504 -28.829 -35.139  0.00  0.00           H  
ATOM   3868  N   LEU   203      14.055   5.672  -3.718  0.00  0.00           N  
ATOM   3869  CA  LEU   203      13.322   4.723  -2.834  0.00  0.00           C  
ATOM   3870  C   LEU   203      13.333   5.146  -1.406  0.00  0.00           C  
ATOM   3871  O   LEU   203      12.321   5.207  -0.725  0.00  0.00           O  
ATOM   3872  CB  LEU   203      13.745   3.216  -2.975  0.00  0.00           C  
ATOM   3873  CG  LEU   203      12.850   2.068  -2.382  0.00  0.00           C  
ATOM   3874  CD1 LEU   203      11.521   1.891  -3.130  0.00  0.00           C  
ATOM   3875  CD2 LEU   203      13.626   0.753  -2.301  0.00  0.00           C  
ATOM   3876  H   LEU   203      14.870   5.308  -4.191  0.00  0.00           H  
ATOM   3877  HA  LEU   203      12.282   4.835  -3.143  0.00  0.00           H  
ATOM   3878  HB2 LEU   203      13.753   3.016  -4.046  0.00  0.00           H  
ATOM   3879  HB3 LEU   203      14.742   3.043  -2.569  0.00  0.00           H  
ATOM   3880  HG  LEU   203      12.657   2.277  -1.330  0.00  0.00           H  
ATOM   3881 HD11 LEU   203      11.656   1.198  -3.961  0.00  0.00           H  
ATOM   3882 HD12 LEU   203      10.686   1.572  -2.507  0.00  0.00           H  
ATOM   3883 HD13 LEU   203      11.179   2.879  -3.438  0.00  0.00           H  
ATOM   3884 HD21 LEU   203      12.967  -0.104  -2.163  0.00  0.00           H  
ATOM   3885 HD22 LEU   203      14.178   0.557  -3.219  0.00  0.00           H  
ATOM   3886 HD23 LEU   203      14.240   0.683  -1.403  0.00  0.00           H  
HETATM 3887  O   T3P   203     -34.468   2.796 -14.648  0.00  0.00           O  
HETATM 3888  H1  T3P   203     -35.034   2.415 -15.320  0.00  0.00           H  
HETATM 3889  H2  T3P   203     -33.611   2.398 -14.803  0.00  0.00           H  
HETATM 3890  O   T3P   204      -5.936 -16.547  38.571  0.00  0.00           O  
HETATM 3891  H1  T3P   204      -6.124 -17.452  38.325  0.00  0.00           H  
HETATM 3892  H2  T3P   204      -5.360 -16.620  39.333  0.00  0.00           H  
ATOM   3893  N   TRP   204      14.508   5.467  -0.883  0.00  0.00           N  
ATOM   3894  CA  TRP   204      14.715   5.705   0.555  0.00  0.00           C  
ATOM   3895  C   TRP   204      14.047   7.049   0.958  0.00  0.00           C  
ATOM   3896  O   TRP   204      13.370   6.961   1.956  0.00  0.00           O  
ATOM   3897  CB  TRP   204      16.243   5.772   0.793  0.00  0.00           C  
ATOM   3898  CG  TRP   204      16.658   5.910   2.189  0.00  0.00           C  
ATOM   3899  CD1 TRP   204      16.987   7.059   2.866  0.00  0.00           C  
ATOM   3900  CD2 TRP   204      16.663   4.874   3.240  0.00  0.00           C  
ATOM   3901  CE2 TRP   204      17.045   5.466   4.477  0.00  0.00           C  
ATOM   3902  CE3 TRP   204      16.421   3.446   3.257  0.00  0.00           C  
ATOM   3903  NE1 TRP   204      17.204   6.801   4.208  0.00  0.00           N  
ATOM   3904  CZ2 TRP   204      17.212   4.726   5.680  0.00  0.00           C  
ATOM   3905  CZ3 TRP   204      16.585   2.761   4.462  0.00  0.00           C  
ATOM   3906  CH2 TRP   204      16.969   3.414   5.673  0.00  0.00           C  
ATOM   3907  H   TRP   204      15.317   5.412  -1.485  0.00  0.00           H  
ATOM   3908  HA  TRP   204      14.419   4.812   1.104  0.00  0.00           H  
ATOM   3909  HB2 TRP   204      16.724   4.860   0.439  0.00  0.00           H  
ATOM   3910  HB3 TRP   204      16.654   6.482   0.075  0.00  0.00           H  
ATOM   3911  HD1 TRP   204      16.973   8.008   2.349  0.00  0.00           H  
ATOM   3912  HE1 TRP   204      17.606   7.503   4.813  0.00  0.00           H  
ATOM   3913  HE3 TRP   204      16.248   2.916   2.332  0.00  0.00           H  
ATOM   3914  HZ2 TRP   204      17.647   5.246   6.521  0.00  0.00           H  
ATOM   3915  HZ3 TRP   204      16.409   1.701   4.571  0.00  0.00           H  
ATOM   3916  HH2 TRP   204      17.189   2.833   6.556  0.00  0.00           H  
ATOM   3917  N   ARG   205      14.238   8.146   0.106  0.00  0.00           N  
ATOM   3918  CA  ARG   205      13.593   9.433   0.308  0.00  0.00           C  
ATOM   3919  C   ARG   205      12.030   9.312   0.292  0.00  0.00           C  
ATOM   3920  O   ARG   205      11.435   9.951   1.152  0.00  0.00           O  
ATOM   3921  CB  ARG   205      14.039  10.515  -0.718  0.00  0.00           C  
ATOM   3922  CG  ARG   205      15.505  10.978  -0.526  0.00  0.00           C  
ATOM   3923  CD  ARG   205      16.013  11.817  -1.693  0.00  0.00           C  
ATOM   3924  NE  ARG   205      17.489  11.994  -1.497  0.00  0.00           N  
ATOM   3925  CZ  ARG   205      18.421  12.087  -2.393  0.00  0.00           C  
ATOM   3926  NH1 ARG   205      18.166  12.098  -3.713  0.00  0.00           N  
ATOM   3927  NH2 ARG   205      19.734  12.193  -1.980  0.00  0.00           N1+
ATOM   3928  H   ARG   205      14.884   8.113  -0.670  0.00  0.00           H  
ATOM   3929  HA  ARG   205      13.831   9.661   1.347  0.00  0.00           H  
ATOM   3930  HB2 ARG   205      14.076  10.139  -1.740  0.00  0.00           H  
ATOM   3931  HB3 ARG   205      13.421  11.412  -0.686  0.00  0.00           H  
ATOM   3932  HG2 ARG   205      15.440  11.484   0.437  0.00  0.00           H  
ATOM   3933  HG3 ARG   205      16.206  10.162  -0.348  0.00  0.00           H  
ATOM   3934  HD2 ARG   205      15.810  11.369  -2.666  0.00  0.00           H  
ATOM   3935  HD3 ARG   205      15.559  12.808  -1.699  0.00  0.00           H  
ATOM   3936  HE  ARG   205      17.702  11.984  -0.509  0.00  0.00           H  
ATOM   3937 HH11 ARG   205      17.258  12.055  -4.153  0.00  0.00           H  
ATOM   3938 HH12 ARG   205      18.875  12.452  -4.340  0.00  0.00           H  
ATOM   3939 HH21 ARG   205      19.986  12.309  -1.009  0.00  0.00           H  
ATOM   3940 HH22 ARG   205      20.488  12.159  -2.651  0.00  0.00           H  
HETATM 3941  O   T3P   205     -28.897  -6.856 -36.208  0.00  0.00           O  
HETATM 3942  H1  T3P   205     -28.130  -7.404 -36.039  0.00  0.00           H  
HETATM 3943  H2  T3P   205     -28.951  -6.278 -35.447  0.00  0.00           H  
HETATM 3944  O   T3P   206      38.963   9.096  31.375  0.00  0.00           O  
HETATM 3945  H1  T3P   206      38.826   8.975  30.435  0.00  0.00           H  
HETATM 3946  H2  T3P   206      39.531   8.369  31.630  0.00  0.00           H  
ATOM   3947  N   TYR   206      11.478   8.544  -0.610  0.00  0.00           N  
ATOM   3948  CA  TYR   206      10.062   8.324  -0.728  0.00  0.00           C  
ATOM   3949  C   TYR   206       9.398   7.636   0.535  0.00  0.00           C  
ATOM   3950  O   TYR   206       8.380   8.118   0.953  0.00  0.00           O  
ATOM   3951  CB  TYR   206       9.911   7.443  -1.972  0.00  0.00           C  
ATOM   3952  CG  TYR   206       8.445   7.104  -2.357  0.00  0.00           C  
ATOM   3953  CD1 TYR   206       7.578   8.145  -2.752  0.00  0.00           C  
ATOM   3954  CD2 TYR   206       7.974   5.780  -2.265  0.00  0.00           C  
ATOM   3955  CE1 TYR   206       6.266   7.767  -3.126  0.00  0.00           C  
ATOM   3956  CE2 TYR   206       6.717   5.443  -2.694  0.00  0.00           C  
ATOM   3957  CZ  TYR   206       5.869   6.421  -3.133  0.00  0.00           C  
ATOM   3958  OH  TYR   206       4.663   6.103  -3.607  0.00  0.00           O  
ATOM   3959  H   TYR   206      12.016   8.088  -1.333  0.00  0.00           H  
ATOM   3960  HA  TYR   206       9.618   9.297  -0.940  0.00  0.00           H  
ATOM   3961  HB2 TYR   206      10.308   8.068  -2.772  0.00  0.00           H  
ATOM   3962  HB3 TYR   206      10.606   6.626  -1.782  0.00  0.00           H  
ATOM   3963  HD1 TYR   206       7.884   9.162  -2.945  0.00  0.00           H  
ATOM   3964  HD2 TYR   206       8.660   4.994  -1.985  0.00  0.00           H  
ATOM   3965  HE1 TYR   206       5.713   8.510  -3.681  0.00  0.00           H  
ATOM   3966  HE2 TYR   206       6.357   4.426  -2.741  0.00  0.00           H  
ATOM   3967  HH  TYR   206       4.245   6.783  -4.141  0.00  0.00           H  
ATOM   3968  N   LEU   207      10.061   6.578   1.096  0.00  0.00           N  
ATOM   3969  CA  LEU   207       9.604   5.966   2.348  0.00  0.00           C  
ATOM   3970  C   LEU   207       9.767   6.953   3.534  0.00  0.00           C  
ATOM   3971  O   LEU   207       8.891   7.081   4.356  0.00  0.00           O  
ATOM   3972  CB  LEU   207      10.381   4.691   2.721  0.00  0.00           C  
ATOM   3973  CG  LEU   207       9.901   3.399   2.085  0.00  0.00           C  
ATOM   3974  CD1 LEU   207      10.971   2.291   2.182  0.00  0.00           C  
ATOM   3975  CD2 LEU   207       8.528   2.838   2.579  0.00  0.00           C  
ATOM   3976  H   LEU   207      10.778   6.163   0.520  0.00  0.00           H  
ATOM   3977  HA  LEU   207       8.533   5.787   2.248  0.00  0.00           H  
ATOM   3978  HB2 LEU   207      11.446   4.911   2.645  0.00  0.00           H  
ATOM   3979  HB3 LEU   207      10.393   4.480   3.790  0.00  0.00           H  
ATOM   3980  HG  LEU   207       9.763   3.594   1.021  0.00  0.00           H  
ATOM   3981 HD11 LEU   207      10.777   1.546   2.953  0.00  0.00           H  
ATOM   3982 HD12 LEU   207      11.286   1.888   1.219  0.00  0.00           H  
ATOM   3983 HD13 LEU   207      11.879   2.738   2.585  0.00  0.00           H  
ATOM   3984 HD21 LEU   207       7.780   2.697   1.799  0.00  0.00           H  
ATOM   3985 HD22 LEU   207       8.610   1.820   2.959  0.00  0.00           H  
ATOM   3986 HD23 LEU   207       8.138   3.358   3.454  0.00  0.00           H  
HETATM 3987  O   T3P   207      19.219  15.211 -22.633  0.00  0.00           O  
HETATM 3988  H1  T3P   207      19.525  16.028 -23.027  0.00  0.00           H  
HETATM 3989  H2  T3P   207      18.265  15.272 -22.665  0.00  0.00           H  
ATOM   3990  N   LYS   208      10.938   7.605   3.613  0.00  0.00           N  
ATOM   3991  CA  LYS   208      11.279   8.597   4.638  0.00  0.00           C  
ATOM   3992  C   LYS   208      10.244   9.771   4.728  0.00  0.00           C  
ATOM   3993  O   LYS   208       9.817  10.051   5.850  0.00  0.00           O  
ATOM   3994  CB  LYS   208      12.681   9.182   4.381  0.00  0.00           C  
ATOM   3995  CG  LYS   208      13.310   9.932   5.556  0.00  0.00           C  
ATOM   3996  CD  LYS   208      14.805   9.914   5.433  0.00  0.00           C  
ATOM   3997  CE  LYS   208      15.424  10.733   6.589  0.00  0.00           C  
ATOM   3998  NZ  LYS   208      16.743  11.218   6.154  0.00  0.00           N1+
ATOM   3999  H   LYS   208      11.563   7.563   2.822  0.00  0.00           H  
ATOM   4000  HA  LYS   208      11.459   8.055   5.567  0.00  0.00           H  
ATOM   4001  HB2 LYS   208      13.346   8.382   4.057  0.00  0.00           H  
ATOM   4002  HB3 LYS   208      12.695   9.937   3.595  0.00  0.00           H  
ATOM   4003  HG2 LYS   208      13.050  10.978   5.397  0.00  0.00           H  
ATOM   4004  HG3 LYS   208      12.935   9.564   6.511  0.00  0.00           H  
ATOM   4005  HD2 LYS   208      15.275   8.932   5.375  0.00  0.00           H  
ATOM   4006  HD3 LYS   208      14.877  10.406   4.463  0.00  0.00           H  
ATOM   4007  HE2 LYS   208      14.902  11.669   6.789  0.00  0.00           H  
ATOM   4008  HE3 LYS   208      15.619  10.115   7.465  0.00  0.00           H  
ATOM   4009  HZ1 LYS   208      16.690  11.717   5.277  0.00  0.00           H  
ATOM   4010  HZ2 LYS   208      17.141  11.770   6.901  0.00  0.00           H  
ATOM   4011  HZ3 LYS   208      17.206  10.329   6.029  0.00  0.00           H  
HETATM 4012  O   T3P   208      -6.969  10.455 -29.745  0.00  0.00           O  
HETATM 4013  H1  T3P   208      -6.302   9.782 -29.608  0.00  0.00           H  
HETATM 4014  H2  T3P   208      -7.207  10.739 -28.862  0.00  0.00           H  
ATOM   4015  N   ASN   209       9.762  10.358   3.633  0.00  0.00           N  
ATOM   4016  CA  ASN   209       8.773  11.462   3.723  0.00  0.00           C  
ATOM   4017  C   ASN   209       7.305  10.996   4.009  0.00  0.00           C  
ATOM   4018  O   ASN   209       6.577  11.715   4.656  0.00  0.00           O  
ATOM   4019  CB  ASN   209       8.761  12.128   2.357  0.00  0.00           C  
ATOM   4020  CG  ASN   209      10.055  12.855   2.043  0.00  0.00           C  
ATOM   4021  ND2 ASN   209      10.401  13.146   0.794  0.00  0.00           N  
ATOM   4022  OD1 ASN   209      10.884  13.122   2.843  0.00  0.00           O  
ATOM   4023  H   ASN   209      10.043  10.141   2.687  0.00  0.00           H  
ATOM   4024  HA  ASN   209       9.094  12.183   4.474  0.00  0.00           H  
ATOM   4025  HB2 ASN   209       8.514  11.485   1.513  0.00  0.00           H  
ATOM   4026  HB3 ASN   209       8.065  12.934   2.123  0.00  0.00           H  
ATOM   4027 HD21 ASN   209       9.665  12.988   0.121  0.00  0.00           H  
ATOM   4028 HD22 ASN   209      11.378  13.294   0.585  0.00  0.00           H  
HETATM 4029  O   T3P   209     -10.473 -10.162  28.287  0.00  0.00           O  
HETATM 4030  H1  T3P   209     -10.453 -10.195  27.331  0.00  0.00           H  
HETATM 4031  H2  T3P   209     -11.348 -10.471  28.520  0.00  0.00           H  
ATOM   4032  N   ALA   210       6.996   9.764   3.526  0.00  0.00           N  
ATOM   4033  CA  ALA   210       5.763   9.071   3.757  0.00  0.00           C  
ATOM   4034  C   ALA   210       5.601   8.907   5.306  0.00  0.00           C  
ATOM   4035  O   ALA   210       4.504   9.254   5.831  0.00  0.00           O  
ATOM   4036  CB  ALA   210       5.677   7.675   3.045  0.00  0.00           C  
ATOM   4037  H   ALA   210       7.756   9.216   3.148  0.00  0.00           H  
ATOM   4038  HA  ALA   210       4.997   9.709   3.316  0.00  0.00           H  
ATOM   4039  HB1 ALA   210       6.286   6.903   3.516  0.00  0.00           H  
ATOM   4040  HB2 ALA   210       4.635   7.386   2.909  0.00  0.00           H  
ATOM   4041  HB3 ALA   210       6.118   7.735   2.050  0.00  0.00           H  
HETATM 4042  O   T3P   210      40.244 -14.268  14.027  0.00  0.00           O  
HETATM 4043  H1  T3P   210      39.455 -14.773  13.830  0.00  0.00           H  
HETATM 4044  H2  T3P   210      39.921 -13.396  14.253  0.00  0.00           H  
HETATM 4045  O   T3P   211      14.443 -12.149 -11.962  0.00  0.00           O  
HETATM 4046  H1  T3P   211      15.397 -12.138 -11.880  0.00  0.00           H  
HETATM 4047  H2  T3P   211      14.189 -11.227 -11.937  0.00  0.00           H  
ATOM   4048  N   TYR   211       6.572   8.439   6.046  0.00  0.00           N  
ATOM   4049  CA  TYR   211       6.569   8.415   7.490  0.00  0.00           C  
ATOM   4050  C   TYR   211       6.578   9.700   8.234  0.00  0.00           C  
ATOM   4051  O   TYR   211       6.464   9.709   9.477  0.00  0.00           O  
ATOM   4052  CB  TYR   211       7.798   7.543   8.017  0.00  0.00           C  
ATOM   4053  CG  TYR   211       7.722   6.084   7.609  0.00  0.00           C  
ATOM   4054  CD1 TYR   211       6.829   5.220   8.221  0.00  0.00           C  
ATOM   4055  CD2 TYR   211       8.639   5.499   6.656  0.00  0.00           C  
ATOM   4056  CE1 TYR   211       6.863   3.806   8.018  0.00  0.00           C  
ATOM   4057  CE2 TYR   211       8.595   4.106   6.305  0.00  0.00           C  
ATOM   4058  CZ  TYR   211       7.653   3.267   6.985  0.00  0.00           C  
ATOM   4059  OH  TYR   211       7.659   1.921   6.654  0.00  0.00           O  
ATOM   4060  H   TYR   211       7.417   8.128   5.590  0.00  0.00           H  
ATOM   4061  HA  TYR   211       5.656   7.904   7.797  0.00  0.00           H  
ATOM   4062  HB2 TYR   211       8.763   7.932   7.692  0.00  0.00           H  
ATOM   4063  HB3 TYR   211       7.946   7.559   9.097  0.00  0.00           H  
ATOM   4064  HD1 TYR   211       6.158   5.744   8.885  0.00  0.00           H  
ATOM   4065  HD2 TYR   211       9.474   6.070   6.277  0.00  0.00           H  
ATOM   4066  HE1 TYR   211       6.173   3.148   8.525  0.00  0.00           H  
ATOM   4067  HE2 TYR   211       9.303   3.796   5.551  0.00  0.00           H  
ATOM   4068  HH  TYR   211       6.847   1.423   6.774  0.00  0.00           H  
ATOM   4069  N   ALA   212       6.841  10.860   7.557  0.00  0.00           N  
ATOM   4070  CA  ALA   212       6.479  12.190   8.060  0.00  0.00           C  
ATOM   4071  C   ALA   212       4.995  12.660   8.007  0.00  0.00           C  
ATOM   4072  O   ALA   212       4.682  13.691   8.638  0.00  0.00           O  
ATOM   4073  CB  ALA   212       7.325  13.239   7.331  0.00  0.00           C  
ATOM   4074  H   ALA   212       6.801  10.796   6.550  0.00  0.00           H  
ATOM   4075  HA  ALA   212       6.690  12.232   9.128  0.00  0.00           H  
ATOM   4076  HB1 ALA   212       7.772  13.783   8.164  0.00  0.00           H  
ATOM   4077  HB2 ALA   212       8.178  12.751   6.861  0.00  0.00           H  
ATOM   4078  HB3 ALA   212       6.802  13.882   6.623  0.00  0.00           H  
HETATM 4079  O   T3P   212      11.463  13.231  -2.612  0.00  0.00           O  
HETATM 4080  H1  T3P   212      12.079  13.668  -2.023  0.00  0.00           H  
HETATM 4081  H2  T3P   212      10.998  13.945  -3.047  0.00  0.00           H  
ATOM   4082  N   ARG   213       4.109  11.846   7.505  0.00  0.00           N  
ATOM   4083  CA  ARG   213       2.709  12.074   7.532  0.00  0.00           C  
ATOM   4084  C   ARG   213       2.016  11.286   8.617  0.00  0.00           C  
ATOM   4085  O   ARG   213       2.174  10.076   8.730  0.00  0.00           O  
ATOM   4086  CB  ARG   213       2.136  11.607   6.142  0.00  0.00           C  
ATOM   4087  CG  ARG   213       2.748  12.396   4.944  0.00  0.00           C  
ATOM   4088  CD  ARG   213       2.524  13.961   4.909  0.00  0.00           C  
ATOM   4089  NE  ARG   213       1.102  14.347   4.811  0.00  0.00           N  
ATOM   4090  CZ  ARG   213       0.560  15.544   4.521  0.00  0.00           C  
ATOM   4091  NH1 ARG   213       1.189  16.538   3.923  0.00  0.00           N  
ATOM   4092  NH2 ARG   213      -0.717  15.853   4.926  0.00  0.00           N1+
ATOM   4093  H   ARG   213       4.335  11.078   6.888  0.00  0.00           H  
ATOM   4094  HA  ARG   213       2.506  13.131   7.706  0.00  0.00           H  
ATOM   4095  HB2 ARG   213       2.183  10.518   6.106  0.00  0.00           H  
ATOM   4096  HB3 ARG   213       1.054  11.700   6.232  0.00  0.00           H  
ATOM   4097  HG2 ARG   213       3.764  12.039   4.773  0.00  0.00           H  
ATOM   4098  HG3 ARG   213       2.207  12.020   4.076  0.00  0.00           H  
ATOM   4099  HD2 ARG   213       2.871  14.467   5.809  0.00  0.00           H  
ATOM   4100  HD3 ARG   213       3.052  14.310   4.022  0.00  0.00           H  
ATOM   4101  HE  ARG   213       0.524  13.893   5.504  0.00  0.00           H  
ATOM   4102 HH11 ARG   213       2.156  16.422   3.656  0.00  0.00           H  
ATOM   4103 HH12 ARG   213       0.586  17.219   3.484  0.00  0.00           H  
ATOM   4104 HH21 ARG   213      -1.323  15.160   5.342  0.00  0.00           H  
ATOM   4105 HH22 ARG   213      -1.215  16.716   4.760  0.00  0.00           H  
HETATM 4106  O   T3P   213      -1.814  -3.209 -39.897  0.00  0.00           O  
HETATM 4107  H1  T3P   213      -2.005  -2.919 -39.006  0.00  0.00           H  
HETATM 4108  H2  T3P   213      -2.113  -4.118 -39.923  0.00  0.00           H  
ATOM   4109  N   ASP   214       1.115  12.040   9.300  0.00  0.00           N  
ATOM   4110  CA  ASP   214       0.291  11.444  10.303  0.00  0.00           C  
ATOM   4111  C   ASP   214      -0.835  10.624   9.610  0.00  0.00           C  
ATOM   4112  O   ASP   214      -1.233   9.592  10.148  0.00  0.00           O  
ATOM   4113  CB  ASP   214      -0.281  12.334  11.440  0.00  0.00           C  
ATOM   4114  CG  ASP   214       0.684  13.321  12.204  0.00  0.00           C  
ATOM   4115  OD1 ASP   214       0.232  14.178  12.957  0.00  0.00           O  
ATOM   4116  OD2 ASP   214       1.906  13.138  12.045  0.00  0.00           O1-
ATOM   4117  H   ASP   214       1.054  13.045   9.229  0.00  0.00           H  
ATOM   4118  HA  ASP   214       0.993  10.785  10.814  0.00  0.00           H  
ATOM   4119  HB2 ASP   214      -1.098  12.924  11.025  0.00  0.00           H  
ATOM   4120  HB3 ASP   214      -0.658  11.681  12.227  0.00  0.00           H  
HETATM 4121  O   T3P   214     -22.874 -10.896 -35.660  0.00  0.00           O  
HETATM 4122  H1  T3P   214     -23.119 -11.754 -36.006  0.00  0.00           H  
HETATM 4123  H2  T3P   214     -23.355 -10.823 -34.835  0.00  0.00           H  
ATOM   4124  N   GLU   215      -1.339  11.067   8.457  0.00  0.00           N  
ATOM   4125  CA  GLU   215      -2.355  10.285   7.659  0.00  0.00           C  
ATOM   4126  C   GLU   215      -1.836   8.937   7.268  0.00  0.00           C  
ATOM   4127  O   GLU   215      -2.653   8.062   7.036  0.00  0.00           O  
ATOM   4128  CB  GLU   215      -2.769  11.063   6.455  0.00  0.00           C  
ATOM   4129  CG  GLU   215      -3.468  12.389   6.899  0.00  0.00           C  
ATOM   4130  CD  GLU   215      -2.446  13.563   6.971  0.00  0.00           C  
ATOM   4131  OE1 GLU   215      -2.948  14.660   7.304  0.00  0.00           O  
ATOM   4132  OE2 GLU   215      -1.193  13.477   6.702  0.00  0.00           O1-
ATOM   4133  H   GLU   215      -1.098  11.941   8.011  0.00  0.00           H  
ATOM   4134  HA  GLU   215      -3.309  10.082   8.146  0.00  0.00           H  
ATOM   4135  HB2 GLU   215      -1.868  11.249   5.870  0.00  0.00           H  
ATOM   4136  HB3 GLU   215      -3.463  10.464   5.866  0.00  0.00           H  
ATOM   4137  HG2 GLU   215      -4.358  12.582   6.299  0.00  0.00           H  
ATOM   4138  HG3 GLU   215      -3.907  12.211   7.881  0.00  0.00           H  
HETATM 4139  O   T3P   215     -20.965   2.825  37.005  0.00  0.00           O  
HETATM 4140  H1  T3P   215     -21.814   2.476  37.273  0.00  0.00           H  
HETATM 4141  H2  T3P   215     -20.960   3.724  37.336  0.00  0.00           H  
ATOM   4142  N   PHE   216      -0.518   8.672   7.196  0.00  0.00           N  
ATOM   4143  CA  PHE   216       0.076   7.344   7.036  0.00  0.00           C  
ATOM   4144  C   PHE   216       0.167   6.558   8.336  0.00  0.00           C  
ATOM   4145  O   PHE   216      -0.213   5.387   8.460  0.00  0.00           O  
ATOM   4146  CB  PHE   216       1.353   7.424   6.242  0.00  0.00           C  
ATOM   4147  CG  PHE   216       2.179   6.095   6.107  0.00  0.00           C  
ATOM   4148  CD1 PHE   216       3.597   6.088   6.322  0.00  0.00           C  
ATOM   4149  CD2 PHE   216       1.556   5.050   5.470  0.00  0.00           C  
ATOM   4150  CE1 PHE   216       4.319   4.979   5.945  0.00  0.00           C  
ATOM   4151  CE2 PHE   216       2.298   3.907   5.074  0.00  0.00           C  
ATOM   4152  CZ  PHE   216       3.673   3.876   5.316  0.00  0.00           C  
ATOM   4153  H   PHE   216       0.096   9.405   7.521  0.00  0.00           H  
ATOM   4154  HA  PHE   216      -0.618   6.738   6.452  0.00  0.00           H  
ATOM   4155  HB2 PHE   216       1.092   7.886   5.290  0.00  0.00           H  
ATOM   4156  HB3 PHE   216       1.948   8.223   6.684  0.00  0.00           H  
ATOM   4157  HD1 PHE   216       4.091   6.992   6.645  0.00  0.00           H  
ATOM   4158  HD2 PHE   216       0.501   5.187   5.281  0.00  0.00           H  
ATOM   4159  HE1 PHE   216       5.390   4.963   6.081  0.00  0.00           H  
ATOM   4160  HE2 PHE   216       1.710   3.079   4.709  0.00  0.00           H  
ATOM   4161  HZ  PHE   216       4.184   2.969   5.029  0.00  0.00           H  
HETATM 4162  O   T3P   216     -30.131  10.868  38.871  0.00  0.00           O  
HETATM 4163  H1  T3P   216     -30.090   9.991  39.252  0.00  0.00           H  
HETATM 4164  H2  T3P   216     -29.632  11.416  39.477  0.00  0.00           H  
HETATM 4165  O   T3P   217      34.204   9.949  11.567  0.00  0.00           O  
HETATM 4166  H1  T3P   217      34.117  10.484  10.778  0.00  0.00           H  
HETATM 4167  H2  T3P   217      34.455   9.084  11.245  0.00  0.00           H  
ATOM   4168  N   THR   217       0.823   7.235   9.286  0.00  0.00           N  
ATOM   4169  CA  THR   217       1.186   6.556  10.535  0.00  0.00           C  
ATOM   4170  C   THR   217      -0.072   6.299  11.439  0.00  0.00           C  
ATOM   4171  O   THR   217      -0.138   5.206  12.046  0.00  0.00           O  
ATOM   4172  CB  THR   217       2.306   7.328  11.282  0.00  0.00           C  
ATOM   4173  CG2 THR   217       3.607   7.380  10.320  0.00  0.00           C  
ATOM   4174  OG1 THR   217       1.981   8.614  11.638  0.00  0.00           O  
ATOM   4175  H   THR   217       1.174   8.176   9.181  0.00  0.00           H  
ATOM   4176  HA  THR   217       1.501   5.553  10.245  0.00  0.00           H  
ATOM   4177  HB  THR   217       2.603   6.778  12.175  0.00  0.00           H  
ATOM   4178  HG1 THR   217       2.419   8.868  12.453  0.00  0.00           H  
ATOM   4179 HG21 THR   217       4.111   8.313  10.571  0.00  0.00           H  
ATOM   4180 HG22 THR   217       4.269   6.534  10.503  0.00  0.00           H  
ATOM   4181 HG23 THR   217       3.465   7.442   9.241  0.00  0.00           H  
ATOM   4182  N   ASN   218      -1.055   7.193  11.432  0.00  0.00           N  
ATOM   4183  CA  ASN   218      -2.349   6.921  11.991  0.00  0.00           C  
ATOM   4184  C   ASN   218      -3.102   5.685  11.574  0.00  0.00           C  
ATOM   4185  O   ASN   218      -3.982   5.300  12.389  0.00  0.00           O  
ATOM   4186  CB  ASN   218      -3.319   8.169  12.006  0.00  0.00           C  
ATOM   4187  CG  ASN   218      -2.840   9.472  12.747  0.00  0.00           C  
ATOM   4188  ND2 ASN   218      -3.496  10.663  12.515  0.00  0.00           N  
ATOM   4189  OD1 ASN   218      -1.970   9.378  13.617  0.00  0.00           O  
ATOM   4190  H   ASN   218      -0.871   8.107  11.043  0.00  0.00           H  
ATOM   4191  HA  ASN   218      -2.123   6.784  13.049  0.00  0.00           H  
ATOM   4192  HB2 ASN   218      -3.570   8.418  10.976  0.00  0.00           H  
ATOM   4193  HB3 ASN   218      -4.194   7.945  12.617  0.00  0.00           H  
ATOM   4194 HD21 ASN   218      -4.154  10.794  11.760  0.00  0.00           H  
ATOM   4195 HD22 ASN   218      -3.333  11.362  13.226  0.00  0.00           H  
HETATM 4196  O   T3P   218      10.441 -11.308 -25.616  0.00  0.00           O  
HETATM 4197  H1  T3P   218      10.894 -11.460 -26.446  0.00  0.00           H  
HETATM 4198  H2  T3P   218      10.322 -10.360 -25.578  0.00  0.00           H  
HETATM 4199  O   T3P   219       4.513  28.760  27.002  0.00  0.00           O  
HETATM 4200  H1  T3P   219       3.650  28.403  27.213  0.00  0.00           H  
HETATM 4201  H2  T3P   219       4.830  29.126  27.828  0.00  0.00           H  
ATOM   4202  N   THR   219      -2.878   5.152  10.296  0.00  0.00           N  
ATOM   4203  CA  THR   219      -3.431   3.906   9.783  0.00  0.00           C  
ATOM   4204  C   THR   219      -2.480   2.708   9.826  0.00  0.00           C  
ATOM   4205  O   THR   219      -2.932   1.563   9.662  0.00  0.00           O  
ATOM   4206  CB  THR   219      -3.805   4.222   8.207  0.00  0.00           C  
ATOM   4207  CG2 THR   219      -4.661   5.459   7.908  0.00  0.00           C  
ATOM   4208  OG1 THR   219      -2.710   4.243   7.254  0.00  0.00           O  
ATOM   4209  H   THR   219      -2.175   5.628   9.749  0.00  0.00           H  
ATOM   4210  HA  THR   219      -4.284   3.702  10.430  0.00  0.00           H  
ATOM   4211  HB  THR   219      -4.466   3.404   7.917  0.00  0.00           H  
ATOM   4212  HG1 THR   219      -2.193   5.052   7.233  0.00  0.00           H  
ATOM   4213 HG21 THR   219      -5.360   5.522   8.742  0.00  0.00           H  
ATOM   4214 HG22 THR   219      -4.044   6.357   7.870  0.00  0.00           H  
ATOM   4215 HG23 THR   219      -5.330   5.500   7.048  0.00  0.00           H  
ATOM   4216  N   CYS   220      -1.194   2.933  10.152  0.00  0.00           N  
ATOM   4217  CA  CYS   220      -0.245   1.881  10.294  0.00  0.00           C  
ATOM   4218  C   CYS   220      -0.660   1.071  11.627  0.00  0.00           C  
ATOM   4219  O   CYS   220      -1.087   1.656  12.628  0.00  0.00           O  
ATOM   4220  CB  CYS   220       1.255   2.410  10.300  0.00  0.00           C  
ATOM   4221  SG  CYS   220       1.847   2.632   8.576  0.00  0.00           S  
ATOM   4222  H   CYS   220      -0.908   3.740  10.687  0.00  0.00           H  
ATOM   4223  HA  CYS   220      -0.351   1.219   9.434  0.00  0.00           H  
ATOM   4224  HB2 CYS   220       1.534   3.208  10.988  0.00  0.00           H  
ATOM   4225  HB3 CYS   220       1.925   1.634  10.671  0.00  0.00           H  
ATOM   4226  HG  CYS   220       0.844   3.376   8.103  0.00  0.00           H  
HETATM 4227  O   T3P   220     -11.814  10.871  28.430  0.00  0.00           O  
HETATM 4228  H1  T3P   220     -11.234  10.126  28.269  0.00  0.00           H  
HETATM 4229  H2  T3P   220     -11.649  11.111  29.342  0.00  0.00           H  
ATOM   4230  N   ALA   221      -0.653  -0.252  11.483  0.00  0.00           N  
ATOM   4231  CA  ALA   221      -0.749  -1.195  12.579  0.00  0.00           C  
ATOM   4232  C   ALA   221       0.705  -1.451  13.142  0.00  0.00           C  
ATOM   4233  O   ALA   221       1.699  -0.903  12.674  0.00  0.00           O  
ATOM   4234  CB  ALA   221      -1.562  -2.445  12.156  0.00  0.00           C  
ATOM   4235  H   ALA   221      -0.299  -0.694  10.647  0.00  0.00           H  
ATOM   4236  HA  ALA   221      -1.318  -0.724  13.379  0.00  0.00           H  
ATOM   4237  HB1 ALA   221      -1.086  -2.948  11.314  0.00  0.00           H  
ATOM   4238  HB2 ALA   221      -1.546  -3.255  12.886  0.00  0.00           H  
ATOM   4239  HB3 ALA   221      -2.538  -2.110  11.807  0.00  0.00           H  
HETATM 4240  O   T3P   221      23.282  -7.397 -28.868  0.00  0.00           O  
HETATM 4241  H1  T3P   221      22.377  -7.345 -28.558  0.00  0.00           H  
HETATM 4242  H2  T3P   221      23.800  -7.531 -28.075  0.00  0.00           H  
ATOM   4243  N   ALA   222       0.720  -2.274  14.196  0.00  0.00           N  
ATOM   4244  CA  ALA   222       1.970  -2.686  14.823  0.00  0.00           C  
ATOM   4245  C   ALA   222       2.834  -3.659  13.994  0.00  0.00           C  
ATOM   4246  O   ALA   222       2.285  -4.348  13.040  0.00  0.00           O  
ATOM   4247  CB  ALA   222       1.602  -3.465  16.138  0.00  0.00           C  
ATOM   4248  H   ALA   222      -0.120  -2.751  14.489  0.00  0.00           H  
ATOM   4249  HA  ALA   222       2.589  -1.822  15.064  0.00  0.00           H  
ATOM   4250  HB1 ALA   222       1.068  -2.793  16.810  0.00  0.00           H  
ATOM   4251  HB2 ALA   222       0.988  -4.349  15.964  0.00  0.00           H  
ATOM   4252  HB3 ALA   222       2.521  -3.769  16.640  0.00  0.00           H  
HETATM 4253  O   T3P   222     -31.788  -8.423  27.472  0.00  0.00           O  
HETATM 4254  H1  T3P   222     -32.456  -8.509  26.792  0.00  0.00           H  
HETATM 4255  H2  T3P   222     -32.035  -9.069  28.134  0.00  0.00           H  
ATOM   4256  N   ASP   223       4.137  -3.608  14.165  0.00  0.00           N  
ATOM   4257  CA  ASP   223       5.110  -4.468  13.444  0.00  0.00           C  
ATOM   4258  C   ASP   223       4.782  -5.933  13.717  0.00  0.00           C  
ATOM   4259  O   ASP   223       4.690  -6.728  12.788  0.00  0.00           O  
ATOM   4260  CB  ASP   223       6.601  -4.264  13.699  0.00  0.00           C  
ATOM   4261  CG  ASP   223       7.160  -2.902  13.483  0.00  0.00           C  
ATOM   4262  OD1 ASP   223       6.407  -1.947  13.246  0.00  0.00           O  
ATOM   4263  OD2 ASP   223       8.398  -2.724  13.666  0.00  0.00           O1-
ATOM   4264  H   ASP   223       4.589  -3.017  14.848  0.00  0.00           H  
ATOM   4265  HA  ASP   223       4.870  -4.258  12.401  0.00  0.00           H  
ATOM   4266  HB2 ASP   223       6.778  -4.457  14.757  0.00  0.00           H  
ATOM   4267  HB3 ASP   223       7.232  -4.956  13.141  0.00  0.00           H  
HETATM 4268  O   T3P   223     -11.284  12.325  13.553  0.00  0.00           O  
HETATM 4269  H1  T3P   223     -11.528  11.572  14.092  0.00  0.00           H  
HETATM 4270  H2  T3P   223     -10.367  12.490  13.772  0.00  0.00           H  
ATOM   4271  N   SER   224       4.437  -6.253  14.989  0.00  0.00           N  
ATOM   4272  CA  SER   224       3.978  -7.486  15.553  0.00  0.00           C  
ATOM   4273  C   SER   224       2.708  -7.956  14.755  0.00  0.00           C  
ATOM   4274  O   SER   224       2.639  -9.074  14.241  0.00  0.00           O  
ATOM   4275  CB  SER   224       3.831  -7.386  17.094  0.00  0.00           C  
ATOM   4276  OG  SER   224       3.029  -6.243  17.514  0.00  0.00           O  
ATOM   4277  H   SER   224       4.297  -5.495  15.641  0.00  0.00           H  
ATOM   4278  HA  SER   224       4.787  -8.194  15.372  0.00  0.00           H  
ATOM   4279  HB2 SER   224       3.340  -8.284  17.469  0.00  0.00           H  
ATOM   4280  HB3 SER   224       4.780  -7.404  17.629  0.00  0.00           H  
ATOM   4281  HG  SER   224       2.563  -6.434  18.331  0.00  0.00           H  
HETATM 4282  O   T3P   224      -9.610 -13.728  43.039  0.00  0.00           O  
HETATM 4283  H1  T3P   224      -9.516 -14.302  42.280  0.00  0.00           H  
HETATM 4284  H2  T3P   224      -8.758 -13.763  43.474  0.00  0.00           H  
ATOM   4285  N   GLU   225       1.721  -7.073  14.577  0.00  0.00           N  
ATOM   4286  CA  GLU   225       0.431  -7.331  13.849  0.00  0.00           C  
ATOM   4287  C   GLU   225       0.615  -7.585  12.392  0.00  0.00           C  
ATOM   4288  O   GLU   225      -0.037  -8.467  11.858  0.00  0.00           O  
ATOM   4289  CB  GLU   225      -0.549  -6.138  14.062  0.00  0.00           C  
ATOM   4290  CG  GLU   225      -1.244  -5.965  15.422  0.00  0.00           C  
ATOM   4291  CD  GLU   225      -2.161  -4.749  15.530  0.00  0.00           C  
ATOM   4292  OE1 GLU   225      -1.650  -3.635  15.354  0.00  0.00           O  
ATOM   4293  OE2 GLU   225      -3.364  -5.043  15.855  0.00  0.00           O1-
ATOM   4294  H   GLU   225       1.777  -6.170  15.026  0.00  0.00           H  
ATOM   4295  HA  GLU   225      -0.014  -8.240  14.254  0.00  0.00           H  
ATOM   4296  HB2 GLU   225       0.076  -5.262  13.888  0.00  0.00           H  
ATOM   4297  HB3 GLU   225      -1.326  -6.182  13.299  0.00  0.00           H  
ATOM   4298  HG2 GLU   225      -1.827  -6.883  15.495  0.00  0.00           H  
ATOM   4299  HG3 GLU   225      -0.502  -6.044  16.217  0.00  0.00           H  
HETATM 4300  O   T3P   225     -20.958  13.592 -19.022  0.00  0.00           O  
HETATM 4301  H1  T3P   225     -20.234  13.934 -19.548  0.00  0.00           H  
HETATM 4302  H2  T3P   225     -21.401  12.970 -19.600  0.00  0.00           H  
ATOM   4303  N   ILE   226       1.491  -6.822  11.759  0.00  0.00           N  
ATOM   4304  CA  ILE   226       1.978  -7.028  10.366  0.00  0.00           C  
ATOM   4305  C   ILE   226       2.772  -8.398  10.253  0.00  0.00           C  
ATOM   4306  O   ILE   226       2.607  -9.137   9.238  0.00  0.00           O  
ATOM   4307  CB  ILE   226       2.722  -5.806   9.723  0.00  0.00           C  
ATOM   4308  CG1 ILE   226       1.820  -4.527   9.709  0.00  0.00           C  
ATOM   4309  CG2 ILE   226       3.385  -5.981   8.355  0.00  0.00           C  
ATOM   4310  CD1 ILE   226       0.718  -4.520   8.634  0.00  0.00           C  
ATOM   4311  H   ILE   226       1.924  -6.131  12.355  0.00  0.00           H  
ATOM   4312  HA  ILE   226       1.088  -7.140   9.746  0.00  0.00           H  
ATOM   4313  HB  ILE   226       3.467  -5.500  10.457  0.00  0.00           H  
ATOM   4314 HG12 ILE   226       1.543  -4.214  10.716  0.00  0.00           H  
ATOM   4315 HG13 ILE   226       2.373  -3.629   9.435  0.00  0.00           H  
ATOM   4316 HG21 ILE   226       2.548  -6.405   7.802  0.00  0.00           H  
ATOM   4317 HG22 ILE   226       3.868  -5.097   7.938  0.00  0.00           H  
ATOM   4318 HG23 ILE   226       4.037  -6.852   8.425  0.00  0.00           H  
ATOM   4319 HD11 ILE   226       0.286  -5.452   8.269  0.00  0.00           H  
ATOM   4320 HD12 ILE   226      -0.168  -3.965   8.942  0.00  0.00           H  
ATOM   4321 HD13 ILE   226       1.094  -4.181   7.669  0.00  0.00           H  
HETATM 4322  O   T3P   226      37.003  -3.588  25.307  0.00  0.00           O  
HETATM 4323  H1  T3P   226      37.051  -4.543  25.259  0.00  0.00           H  
HETATM 4324  H2  T3P   226      37.405  -3.287  24.492  0.00  0.00           H  
ATOM   4325  N   GLU   227       3.616  -8.783  11.195  0.00  0.00           N  
ATOM   4326  CA  GLU   227       4.317 -10.065  11.171  0.00  0.00           C  
ATOM   4327  C   GLU   227       3.266 -11.232  11.240  0.00  0.00           C  
ATOM   4328  O   GLU   227       3.323 -12.181  10.499  0.00  0.00           O  
ATOM   4329  CB  GLU   227       5.489 -10.009  12.139  0.00  0.00           C  
ATOM   4330  CG  GLU   227       6.744  -9.066  11.815  0.00  0.00           C  
ATOM   4331  CD  GLU   227       7.891  -9.041  12.874  0.00  0.00           C  
ATOM   4332  OE1 GLU   227       7.787  -9.844  13.841  0.00  0.00           O  
ATOM   4333  OE2 GLU   227       8.757  -8.139  12.734  0.00  0.00           O1-
ATOM   4334  H   GLU   227       3.780  -8.209  12.010  0.00  0.00           H  
ATOM   4335  HA  GLU   227       4.662 -10.302  10.164  0.00  0.00           H  
ATOM   4336  HB2 GLU   227       5.060  -9.698  13.091  0.00  0.00           H  
ATOM   4337  HB3 GLU   227       5.848 -11.036  12.201  0.00  0.00           H  
ATOM   4338  HG2 GLU   227       7.180  -9.363  10.861  0.00  0.00           H  
ATOM   4339  HG3 GLU   227       6.425  -8.033  11.679  0.00  0.00           H  
HETATM 4340  O   T3P   227      21.898  25.272  -2.658  0.00  0.00           O  
HETATM 4341  H1  T3P   227      21.422  24.516  -3.001  0.00  0.00           H  
HETATM 4342  H2  T3P   227      22.323  24.949  -1.863  0.00  0.00           H  
ATOM   4343  N   LEU   228       2.353 -11.163  12.218  0.00  0.00           N  
ATOM   4344  CA  LEU   228       1.246 -12.054  12.438  0.00  0.00           C  
ATOM   4345  C   LEU   228       0.219 -12.173  11.263  0.00  0.00           C  
ATOM   4346  O   LEU   228      -0.155 -13.298  10.957  0.00  0.00           O  
ATOM   4347  CB  LEU   228       0.743 -11.818  13.901  0.00  0.00           C  
ATOM   4348  CG  LEU   228       1.585 -12.369  15.050  0.00  0.00           C  
ATOM   4349  CD1 LEU   228       1.011 -11.960  16.377  0.00  0.00           C  
ATOM   4350  CD2 LEU   228       1.990 -13.794  14.951  0.00  0.00           C  
ATOM   4351  H   LEU   228       2.493 -10.421  12.888  0.00  0.00           H  
ATOM   4352  HA  LEU   228       1.560 -13.097  12.477  0.00  0.00           H  
ATOM   4353  HB2 LEU   228       0.380 -10.804  14.067  0.00  0.00           H  
ATOM   4354  HB3 LEU   228      -0.144 -12.451  13.930  0.00  0.00           H  
ATOM   4355  HG  LEU   228       2.519 -11.808  15.029  0.00  0.00           H  
ATOM   4356 HD11 LEU   228       0.099 -12.502  16.626  0.00  0.00           H  
ATOM   4357 HD12 LEU   228       1.606 -12.301  17.224  0.00  0.00           H  
ATOM   4358 HD13 LEU   228       0.894 -10.892  16.557  0.00  0.00           H  
ATOM   4359 HD21 LEU   228       1.893 -14.322  15.900  0.00  0.00           H  
ATOM   4360 HD22 LEU   228       1.376 -14.347  14.240  0.00  0.00           H  
ATOM   4361 HD23 LEU   228       2.967 -13.957  14.497  0.00  0.00           H  
HETATM 4362  O   T3P   228      25.713  14.923 -44.784  0.00  0.00           O  
HETATM 4363  H1  T3P   228      26.280  14.616 -44.077  0.00  0.00           H  
HETATM 4364  H2  T3P   228      25.940  15.847 -44.890  0.00  0.00           H  
ATOM   4365  N   ALA   229       0.065 -11.126  10.465  0.00  0.00           N  
ATOM   4366  CA  ALA   229      -0.664 -11.095   9.195  0.00  0.00           C  
ATOM   4367  C   ALA   229      -0.231 -12.018   8.038  0.00  0.00           C  
ATOM   4368  O   ALA   229      -1.056 -12.350   7.290  0.00  0.00           O  
ATOM   4369  CB  ALA   229      -0.733  -9.624   8.651  0.00  0.00           C  
ATOM   4370  H   ALA   229       0.548 -10.274  10.711  0.00  0.00           H  
ATOM   4371  HA  ALA   229      -1.661 -11.516   9.323  0.00  0.00           H  
ATOM   4372  HB1 ALA   229      -1.381  -9.611   7.774  0.00  0.00           H  
ATOM   4373  HB2 ALA   229      -1.267  -9.016   9.381  0.00  0.00           H  
ATOM   4374  HB3 ALA   229       0.246  -9.179   8.475  0.00  0.00           H  
HETATM 4375  O   T3P   229     -19.638  12.841  37.418  0.00  0.00           O  
HETATM 4376  H1  T3P   229     -20.179  12.071  37.593  0.00  0.00           H  
HETATM 4377  H2  T3P   229     -18.831  12.683  37.909  0.00  0.00           H  
HETATM 4378  O   T3P   230     -16.394  -7.058 -18.838  0.00  0.00           O  
HETATM 4379  H1  T3P   230     -16.072  -7.333 -17.980  0.00  0.00           H  
HETATM 4380  H2  T3P   230     -17.335  -6.935 -18.715  0.00  0.00           H  
ATOM   4381  N   TYR   230       1.030 -12.359   8.043  0.00  0.00           N  
ATOM   4382  CA  TYR   230       1.725 -13.204   6.989  0.00  0.00           C  
ATOM   4383  C   TYR   230       2.333 -14.483   7.575  0.00  0.00           C  
ATOM   4384  O   TYR   230       3.313 -15.026   7.072  0.00  0.00           O  
ATOM   4385  CB  TYR   230       2.682 -12.330   6.138  0.00  0.00           C  
ATOM   4386  CG  TYR   230       2.000 -11.205   5.299  0.00  0.00           C  
ATOM   4387  CD1 TYR   230       1.680 -10.011   5.918  0.00  0.00           C  
ATOM   4388  CD2 TYR   230       1.607 -11.459   3.986  0.00  0.00           C  
ATOM   4389  CE1 TYR   230       0.898  -9.037   5.273  0.00  0.00           C  
ATOM   4390  CE2 TYR   230       0.958 -10.406   3.298  0.00  0.00           C  
ATOM   4391  CZ  TYR   230       0.465  -9.266   3.949  0.00  0.00           C  
ATOM   4392  OH  TYR   230      -0.305  -8.382   3.207  0.00  0.00           O  
ATOM   4393  H   TYR   230       1.532 -12.021   8.852  0.00  0.00           H  
ATOM   4394  HA  TYR   230       0.902 -13.625   6.410  0.00  0.00           H  
ATOM   4395  HB2 TYR   230       3.414 -11.815   6.759  0.00  0.00           H  
ATOM   4396  HB3 TYR   230       3.341 -12.916   5.497  0.00  0.00           H  
ATOM   4397  HD1 TYR   230       1.900  -9.942   6.973  0.00  0.00           H  
ATOM   4398  HD2 TYR   230       1.803 -12.427   3.549  0.00  0.00           H  
ATOM   4399  HE1 TYR   230       0.575  -8.130   5.762  0.00  0.00           H  
ATOM   4400  HE2 TYR   230       0.661 -10.599   2.277  0.00  0.00           H  
ATOM   4401  HH  TYR   230      -0.460  -8.558   2.276  0.00  0.00           H  
ATOM   4402  N   ALA   231       1.767 -14.840   8.728  0.00  0.00           N  
ATOM   4403  CA  ALA   231       2.015 -16.059   9.505  0.00  0.00           C  
ATOM   4404  C   ALA   231       1.574 -17.312   8.763  0.00  0.00           C  
ATOM   4405  O   ALA   231       2.360 -18.163   8.408  0.00  0.00           O  
ATOM   4406  CB  ALA   231       1.403 -15.874  10.895  0.00  0.00           C  
ATOM   4407  H   ALA   231       1.012 -14.245   9.036  0.00  0.00           H  
ATOM   4408  HA  ALA   231       3.085 -16.258   9.572  0.00  0.00           H  
ATOM   4409  HB1 ALA   231       0.316 -15.930  10.949  0.00  0.00           H  
ATOM   4410  HB2 ALA   231       1.846 -16.513  11.659  0.00  0.00           H  
ATOM   4411  HB3 ALA   231       1.751 -14.864  11.110  0.00  0.00           H  
HETATM 4412  O   T3P   231     -21.807   0.289 -36.865  0.00  0.00           O  
HETATM 4413  H1  T3P   231     -21.922  -0.424 -36.236  0.00  0.00           H  
HETATM 4414  H2  T3P   231     -22.697   0.516 -37.135  0.00  0.00           H  
ATOM   4415  N   ASP   232       0.325 -17.420   8.348  0.00  0.00           N  
ATOM   4416  CA  ASP   232      -0.242 -18.517   7.538  0.00  0.00           C  
ATOM   4417  C   ASP   232       0.341 -18.620   6.062  0.00  0.00           C  
ATOM   4418  O   ASP   232       0.183 -19.617   5.382  0.00  0.00           O  
ATOM   4419  CB  ASP   232      -1.779 -18.538   7.404  0.00  0.00           C  
ATOM   4420  CG  ASP   232      -2.667 -18.136   8.630  0.00  0.00           C  
ATOM   4421  OD1 ASP   232      -3.903 -18.035   8.417  0.00  0.00           O  
ATOM   4422  OD2 ASP   232      -2.182 -18.195   9.735  0.00  0.00           O1-
ATOM   4423  H   ASP   232      -0.322 -16.721   8.685  0.00  0.00           H  
ATOM   4424  HA  ASP   232      -0.081 -19.507   7.965  0.00  0.00           H  
ATOM   4425  HB2 ASP   232      -2.097 -17.955   6.540  0.00  0.00           H  
ATOM   4426  HB3 ASP   232      -2.123 -19.524   7.090  0.00  0.00           H  
HETATM 4427  O   T3P   232     -13.170 -35.084 -21.044  0.00  0.00           O  
HETATM 4428  H1  T3P   232     -12.815 -34.204 -20.917  0.00  0.00           H  
HETATM 4429  H2  T3P   232     -12.456 -35.669 -20.789  0.00  0.00           H  
HETATM 4430  O   T3P   233      34.053 -13.510  45.900  0.00  0.00           O  
HETATM 4431  H1  T3P   233      34.964 -13.228  45.978  0.00  0.00           H  
HETATM 4432  H2  T3P   233      34.082 -14.252  45.296  0.00  0.00           H  
ATOM   4433  N   VAL   233       1.002 -17.524   5.585  0.00  0.00           N  
ATOM   4434  CA  VAL   233       1.697 -17.322   4.362  0.00  0.00           C  
ATOM   4435  C   VAL   233       3.218 -17.765   4.316  0.00  0.00           C  
ATOM   4436  O   VAL   233       3.614 -18.359   3.343  0.00  0.00           O  
ATOM   4437  CB  VAL   233       1.629 -15.872   3.793  0.00  0.00           C  
ATOM   4438  CG1 VAL   233       2.088 -15.723   2.328  0.00  0.00           C  
ATOM   4439  CG2 VAL   233       0.323 -15.061   4.173  0.00  0.00           C  
ATOM   4440  H   VAL   233       0.954 -16.713   6.185  0.00  0.00           H  
ATOM   4441  HA  VAL   233       1.219 -17.957   3.616  0.00  0.00           H  
ATOM   4442  HB  VAL   233       2.435 -15.412   4.364  0.00  0.00           H  
ATOM   4443 HG11 VAL   233       1.544 -16.375   1.645  0.00  0.00           H  
ATOM   4444 HG12 VAL   233       1.937 -14.686   2.030  0.00  0.00           H  
ATOM   4445 HG13 VAL   233       3.111 -16.046   2.136  0.00  0.00           H  
ATOM   4446 HG21 VAL   233       0.342 -14.083   3.693  0.00  0.00           H  
ATOM   4447 HG22 VAL   233      -0.554 -15.549   3.749  0.00  0.00           H  
ATOM   4448 HG23 VAL   233       0.053 -14.938   5.222  0.00  0.00           H  
ATOM   4449  N   ALA   234       3.980 -17.549   5.389  0.00  0.00           N  
ATOM   4450  CA  ALA   234       5.440 -17.730   5.347  0.00  0.00           C  
ATOM   4451  C   ALA   234       5.781 -19.193   5.686  0.00  0.00           C  
ATOM   4452  O   ALA   234       5.350 -19.761   6.728  0.00  0.00           O  
ATOM   4453  CB  ALA   234       6.163 -16.751   6.308  0.00  0.00           C  
ATOM   4454  H   ALA   234       3.516 -17.196   6.214  0.00  0.00           H  
ATOM   4455  HA  ALA   234       5.795 -17.344   4.392  0.00  0.00           H  
ATOM   4456  HB1 ALA   234       7.115 -16.392   5.916  0.00  0.00           H  
ATOM   4457  HB2 ALA   234       5.518 -15.883   6.447  0.00  0.00           H  
ATOM   4458  HB3 ALA   234       6.297 -17.253   7.266  0.00  0.00           H  
HETATM 4459  O   T3P   234     -11.253  25.732   9.756  0.00  0.00           O  
HETATM 4460  H1  T3P   234     -11.779  26.147  10.439  0.00  0.00           H  
HETATM 4461  H2  T3P   234     -11.895  25.343   9.162  0.00  0.00           H  
ATOM   4462  N   LYS   235       6.510 -19.860   4.801  0.00  0.00           N  
ATOM   4463  CA  LYS   235       7.118 -21.163   5.040  0.00  0.00           C  
ATOM   4464  C   LYS   235       8.454 -20.903   5.737  0.00  0.00           C  
ATOM   4465  O   LYS   235       9.002 -19.842   5.522  0.00  0.00           O  
ATOM   4466  CB  LYS   235       7.322 -21.936   3.720  0.00  0.00           C  
ATOM   4467  CG  LYS   235       6.089 -22.445   3.044  0.00  0.00           C  
ATOM   4468  CD  LYS   235       5.263 -23.540   3.765  0.00  0.00           C  
ATOM   4469  CE  LYS   235       4.075 -24.025   2.870  0.00  0.00           C  
ATOM   4470  NZ  LYS   235       3.334 -25.174   3.500  0.00  0.00           N1+
ATOM   4471  H   LYS   235       6.894 -19.318   4.040  0.00  0.00           H  
ATOM   4472  HA  LYS   235       6.437 -21.725   5.679  0.00  0.00           H  
ATOM   4473  HB2 LYS   235       7.810 -21.273   3.005  0.00  0.00           H  
ATOM   4474  HB3 LYS   235       7.994 -22.777   3.892  0.00  0.00           H  
ATOM   4475  HG2 LYS   235       5.466 -21.615   2.711  0.00  0.00           H  
ATOM   4476  HG3 LYS   235       6.313 -22.874   2.067  0.00  0.00           H  
ATOM   4477  HD2 LYS   235       5.774 -24.413   4.171  0.00  0.00           H  
ATOM   4478  HD3 LYS   235       4.926 -23.047   4.676  0.00  0.00           H  
ATOM   4479  HE2 LYS   235       3.352 -23.214   2.954  0.00  0.00           H  
ATOM   4480  HE3 LYS   235       4.387 -24.354   1.879  0.00  0.00           H  
ATOM   4481  HZ1 LYS   235       3.891 -26.016   3.514  0.00  0.00           H  
ATOM   4482  HZ2 LYS   235       3.100 -24.881   4.438  0.00  0.00           H  
ATOM   4483  HZ3 LYS   235       2.539 -25.352   2.902  0.00  0.00           H  
HETATM 4484  O   T3P   235      12.645  -7.915  11.145  0.00  0.00           O  
HETATM 4485  H1  T3P   235      12.305  -8.657  11.644  0.00  0.00           H  
HETATM 4486  H2  T3P   235      11.865  -7.480  10.801  0.00  0.00           H  
ATOM   4487  N   ARG   236       9.027 -21.885   6.423  0.00  0.00           N  
ATOM   4488  CA  ARG   236      10.486 -21.903   6.823  0.00  0.00           C  
ATOM   4489  C   ARG   236      11.431 -21.997   5.580  0.00  0.00           C  
ATOM   4490  O   ARG   236      11.092 -22.543   4.587  0.00  0.00           O  
ATOM   4491  CB  ARG   236      10.587 -23.120   7.816  0.00  0.00           C  
ATOM   4492  CG  ARG   236       9.647 -23.030   9.035  0.00  0.00           C  
ATOM   4493  CD  ARG   236       9.679 -24.205   9.937  0.00  0.00           C  
ATOM   4494  NE  ARG   236       9.599 -25.477   9.202  0.00  0.00           N  
ATOM   4495  CZ  ARG   236       8.531 -26.189   8.953  0.00  0.00           C  
ATOM   4496  NH1 ARG   236       7.343 -25.873   9.360  0.00  0.00           N  
ATOM   4497  NH2 ARG   236       8.702 -27.351   8.311  0.00  0.00           N1+
ATOM   4498  H   ARG   236       8.483 -22.735   6.405  0.00  0.00           H  
ATOM   4499  HA  ARG   236      10.796 -21.166   7.564  0.00  0.00           H  
ATOM   4500  HB2 ARG   236      10.450 -23.996   7.183  0.00  0.00           H  
ATOM   4501  HB3 ARG   236      11.613 -23.191   8.178  0.00  0.00           H  
ATOM   4502  HG2 ARG   236      10.067 -22.333   9.760  0.00  0.00           H  
ATOM   4503  HG3 ARG   236       8.646 -22.640   8.851  0.00  0.00           H  
ATOM   4504  HD2 ARG   236      10.555 -24.236  10.585  0.00  0.00           H  
ATOM   4505  HD3 ARG   236       8.868 -24.210  10.665  0.00  0.00           H  
ATOM   4506  HE  ARG   236      10.425 -25.840   8.748  0.00  0.00           H  
ATOM   4507 HH11 ARG   236       6.591 -26.531   9.218  0.00  0.00           H  
ATOM   4508 HH12 ARG   236       7.117 -25.013   9.840  0.00  0.00           H  
ATOM   4509 HH21 ARG   236       9.623 -27.582   7.967  0.00  0.00           H  
ATOM   4510 HH22 ARG   236       7.917 -27.907   8.004  0.00  0.00           H  
HETATM 4511  O   T3P   236     -36.021 -20.364 -37.832  0.00  0.00           O  
HETATM 4512  H1  T3P   236     -36.591 -19.598 -37.761  0.00  0.00           H  
HETATM 4513  H2  T3P   236     -36.131 -20.823 -36.999  0.00  0.00           H  
ATOM   4514  N   LEU   237      12.636 -21.411   5.669  0.00 13.70           N  
ATOM   4515  CA  LEU   237      13.795 -21.630   4.827  0.00 13.70           C  
ATOM   4516  C   LEU   237      14.418 -23.025   5.123  0.00 13.70           C  
ATOM   4517  O   LEU   237      15.593 -23.087   5.532  0.00 13.70           O  
ATOM   4518  CB  LEU   237      14.697 -20.433   4.806  0.00 13.70           C  
ATOM   4519  CG  LEU   237      15.813 -20.357   3.758  0.00 13.70           C  
ATOM   4520  CD1 LEU   237      16.724 -19.113   3.998  0.00 13.70           C  
ATOM   4521  CD2 LEU   237      15.416 -20.501   2.231  0.00 13.70           C  
ATOM   4522  H   LEU   237      12.795 -20.662   6.328  0.00 13.70           H  
ATOM   4523  HA  LEU   237      13.306 -21.722   3.857  0.00 13.70           H  
ATOM   4524  HB2 LEU   237      14.012 -19.592   4.696  0.00 13.70           H  
ATOM   4525  HB3 LEU   237      15.145 -20.287   5.789  0.00 13.70           H  
ATOM   4526  HG  LEU   237      16.406 -21.248   3.967  0.00 13.70           H  
ATOM   4527 HD11 LEU   237      16.615 -18.408   3.174  0.00 13.70           H  
ATOM   4528 HD12 LEU   237      16.409 -18.552   4.878  0.00 13.70           H  
ATOM   4529 HD13 LEU   237      17.764 -19.419   4.115  0.00 13.70           H  
ATOM   4530 HD21 LEU   237      14.374 -20.821   2.240  0.00 13.70           H  
ATOM   4531 HD22 LEU   237      15.489 -19.557   1.691  0.00 13.70           H  
ATOM   4532 HD23 LEU   237      16.138 -21.165   1.756  0.00 13.70           H  
HETATM 4533  O   T3P   237      -3.086  -3.051  21.103  0.00  0.00           O  
HETATM 4534  H1  T3P   237      -3.957  -3.045  20.706  0.00  0.00           H  
HETATM 4535  H2  T3P   237      -2.649  -2.282  20.737  0.00  0.00           H  
ATOM   4536  N   SER   238      13.689 -24.139   4.836  0.00112.95           N  
ATOM   4537  CA  SER   238      13.965 -25.496   5.252  0.00112.95           C  
ATOM   4538  C   SER   238      14.904 -26.286   4.262  0.00112.95           C  
ATOM   4539  O   SER   238      15.185 -27.465   4.538  0.00112.95           O  
ATOM   4540  CB  SER   238      12.620 -26.168   5.527  0.00112.95           C  
ATOM   4541  OG  SER   238      11.796 -26.299   4.398  0.00112.95           O  
ATOM   4542  H   SER   238      12.720 -24.003   4.588  0.00112.95           H  
ATOM   4543  HA  SER   238      14.488 -25.414   6.204  0.00112.95           H  
ATOM   4544  HB2 SER   238      12.664 -27.148   6.003  0.00112.95           H  
ATOM   4545  HB3 SER   238      11.988 -25.492   6.103  0.00112.95           H  
ATOM   4546  HG  SER   238      11.153 -26.989   4.575  0.00112.95           H  
HETATM 4547  O   T3P   238      -8.631   3.691 -23.548  0.00  0.00           O  
HETATM 4548  H1  T3P   238      -9.467   4.151 -23.624  0.00  0.00           H  
HETATM 4549  H2  T3P   238      -7.983   4.317 -23.872  0.00  0.00           H  
ATOM   4550  N   ARG   239      15.214 -25.714   3.102  0.00266.65           N  
ATOM   4551  CA  ARG   239      16.216 -26.238   2.185  0.00266.65           C  
ATOM   4552  C   ARG   239      17.193 -25.153   2.018  0.00266.65           C  
ATOM   4553  O   ARG   239      17.456 -24.591   0.968  0.00266.65           O  
ATOM   4554  CB  ARG   239      15.526 -26.475   0.827  0.00266.65           C  
ATOM   4555  CG  ARG   239      14.437 -27.648   0.848  0.00266.65           C  
ATOM   4556  CD  ARG   239      13.792 -28.016  -0.571  0.00266.65           C  
ATOM   4557  NE  ARG   239      14.776 -28.633  -1.482  0.00266.65           N  
ATOM   4558  CZ  ARG   239      14.518 -28.919  -2.794  0.00266.65           C  
ATOM   4559  NH1 ARG   239      13.364 -28.885  -3.428  0.00266.65           N  
ATOM   4560  NH2 ARG   239      15.536 -29.435  -3.511  0.00266.65           N1+
ATOM   4561  H   ARG   239      15.045 -24.724   2.994  0.00266.65           H  
ATOM   4562  HA  ARG   239      16.727 -27.138   2.526  0.00266.65           H  
ATOM   4563  HB2 ARG   239      15.013 -25.616   0.396  0.00266.65           H  
ATOM   4564  HB3 ARG   239      16.403 -26.674   0.210  0.00266.65           H  
ATOM   4565  HG2 ARG   239      14.622 -28.624   1.295  0.00266.65           H  
ATOM   4566  HG3 ARG   239      13.636 -27.243   1.467  0.00266.65           H  
ATOM   4567  HD2 ARG   239      13.034 -28.779  -0.392  0.00266.65           H  
ATOM   4568  HD3 ARG   239      13.312 -27.142  -1.010  0.00266.65           H  
ATOM   4569  HE  ARG   239      15.704 -28.825  -1.131  0.00266.65           H  
ATOM   4570 HH11 ARG   239      12.550 -28.759  -2.843  0.00266.65           H  
ATOM   4571 HH12 ARG   239      13.030 -29.312  -4.280  0.00266.65           H  
ATOM   4572 HH21 ARG   239      15.294 -29.653  -4.467  0.00266.65           H  
ATOM   4573 HH22 ARG   239      16.458 -29.695  -3.191  0.00266.65           H  
HETATM 4574  O   T3P   239      34.098 -10.436  36.458  0.00  0.00           O  
HETATM 4575  H1  T3P   239      34.960 -10.130  36.175  0.00  0.00           H  
HETATM 4576  H2  T3P   239      34.266 -11.289  36.859  0.00  0.00           H  
ATOM   4577  N   SER   240      17.807 -24.801   3.066  0.00 32.53           N  
ATOM   4578  CA  SER   240      18.929 -23.888   3.267  0.00 32.53           C  
ATOM   4579  C   SER   240      20.277 -24.344   2.589  0.00 32.53           C  
ATOM   4580  O   SER   240      20.708 -25.543   3.084  0.00 32.53           O  
ATOM   4581  CB  SER   240      18.994 -23.728   4.820  0.00 32.53           C  
ATOM   4582  OG  SER   240      18.994 -25.012   5.455  0.00 32.53           O  
ATOM   4583  OXT SER   240      20.928 -23.664   1.827  0.00 32.53           O  
ATOM   4584  H   SER   240      17.683 -25.508   3.778  0.00 32.53           H  
ATOM   4585  H   SER   240      21.470 -25.905   2.626  0.00 32.53           H  
ATOM   4586  HA  SER   240      18.660 -22.960   2.763  0.00 32.53           H  
ATOM   4587  HB2 SER   240      19.941 -23.288   5.135  0.00 32.53           H  
ATOM   4588  HB3 SER   240      18.169 -23.084   5.124  0.00 32.53           H  
ATOM   4589  HG  SER   240      19.882 -25.372   5.384  0.00 32.53           H  
HETATM 4590  O   T3P   240      19.638  32.629  16.102  0.00  0.00           O  
HETATM 4591  H1  T3P   240      19.347  33.208  15.397  0.00  0.00           H  
HETATM 4592  H2  T3P   240      19.924  33.223  16.796  0.00  0.00           H  
HETATM 4593  O   T3P   241      15.239   2.810 -18.851  0.00  0.00           O  
HETATM 4594  H1  T3P   241      15.464   1.886 -18.960  0.00  0.00           H  
HETATM 4595  H2  T3P   241      15.329   3.184 -19.727  0.00  0.00           H  
HETATM 4596  O   T3P   242      25.535 -14.598 -18.154  0.00  0.00           O  
HETATM 4597  H1  T3P   242      26.056 -14.154 -18.824  0.00  0.00           H  
HETATM 4598  H2  T3P   242      24.963 -15.186 -18.646  0.00  0.00           H  
HETATM 4599  O   T3P   243      32.400   1.283 -12.618  0.00  0.00           O  
HETATM 4600  H1  T3P   243      31.886   0.877 -13.315  0.00  0.00           H  
HETATM 4601  H2  T3P   243      31.838   1.981 -12.280  0.00  0.00           H  
HETATM 4602  O   T3P   244      29.401  -4.908  42.213  0.00  0.00           O  
HETATM 4603  H1  T3P   244      29.552  -4.784  43.150  0.00  0.00           H  
HETATM 4604  H2  T3P   244      28.649  -4.350  42.016  0.00  0.00           H  
HETATM 4605  O   T3P   245      -2.310  16.946 -24.008  0.00  0.00           O  
HETATM 4606  H1  T3P   245      -2.315  16.658 -23.096  0.00  0.00           H  
HETATM 4607  H2  T3P   245      -3.109  16.573 -24.381  0.00  0.00           H  
HETATM 4608  O   T3P   246      32.946 -20.509   7.645  0.00  0.00           O  
HETATM 4609  H1  T3P   246      32.553 -21.339   7.373  0.00  0.00           H  
HETATM 4610  H2  T3P   246      32.637 -19.874   6.999  0.00  0.00           H  
HETATM 4611  O   T3P   247      16.997 -30.968 -24.054  0.00  0.00           O  
HETATM 4612  H1  T3P   247      17.806 -31.404 -24.325  0.00  0.00           H  
HETATM 4613  H2  T3P   247      16.975 -31.075 -23.103  0.00  0.00           H  
HETATM 4614  O   T3P   248      -6.494  18.441  10.868  0.00  0.00           O  
HETATM 4615  H1  T3P   248      -6.464  19.374  11.077  0.00  0.00           H  
HETATM 4616  H2  T3P   248      -7.067  18.385  10.103  0.00  0.00           H  
HETATM 4617  O   T3P   249      33.723  11.302 -13.633  0.00  0.00           O  
HETATM 4618  H1  T3P   249      34.298  10.704 -13.155  0.00  0.00           H  
HETATM 4619  H2  T3P   249      34.288  11.697 -14.297  0.00  0.00           H  
HETATM 4620  O   T3P   250      -6.115 -26.567 -15.172  0.00  0.00           O  
HETATM 4621  H1  T3P   250      -6.587 -27.199 -15.714  0.00  0.00           H  
HETATM 4622  H2  T3P   250      -5.773 -27.083 -14.443  0.00  0.00           H  
HETATM 4623  O   T3P   251      26.297  30.221  22.045  0.00  0.00           O  
HETATM 4624  H1  T3P   251      26.500  29.456  22.583  0.00  0.00           H  
HETATM 4625  H2  T3P   251      25.437  30.030  21.671  0.00  0.00           H  
HETATM 4626  O   T3P   252      28.448  11.692  15.301  0.00  0.00           O  
HETATM 4627  H1  T3P   252      28.215  12.177  16.093  0.00  0.00           H  
HETATM 4628  H2  T3P   252      27.898  12.074  14.616  0.00  0.00           H  
HETATM 4629  O   T3P   253      13.266 -22.008 -34.803  0.00  0.00           O  
HETATM 4630  H1  T3P   253      13.934 -21.322 -34.774  0.00  0.00           H  
HETATM 4631  H2  T3P   253      13.430 -22.535 -34.021  0.00  0.00           H  
HETATM 4632  O   T3P   254      28.715 -22.385  15.615  0.00  0.00           O  
HETATM 4633  H1  T3P   254      29.534 -21.972  15.341  0.00  0.00           H  
HETATM 4634  H2  T3P   254      28.552 -22.036  16.491  0.00  0.00           H  
HETATM 4635  O   T3P   255     -30.374 -21.922  28.690  0.00  0.00           O  
HETATM 4636  H1  T3P   255     -31.058 -21.268  28.835  0.00  0.00           H  
HETATM 4637  H2  T3P   255     -30.170 -22.254  29.565  0.00  0.00           H  
HETATM 4638  O   T3P   256     -34.882 -25.452 -19.050  0.00  0.00           O  
HETATM 4639  H1  T3P   256     -35.503 -25.503 -18.324  0.00  0.00           H  
HETATM 4640  H2  T3P   256     -35.328 -25.884 -19.779  0.00  0.00           H  
HETATM 4641  O   T3P   257      32.556  11.018  37.361  0.00  0.00           O  
HETATM 4642  H1  T3P   257      33.045  11.020  36.538  0.00  0.00           H  
HETATM 4643  H2  T3P   257      33.035  10.410  37.923  0.00  0.00           H  
HETATM 4644  O   T3P   258     -30.415   2.164  21.973  0.00  0.00           O  
HETATM 4645  H1  T3P   258     -30.888   2.397  21.174  0.00  0.00           H  
HETATM 4646  H2  T3P   258     -30.699   2.812  22.618  0.00  0.00           H  
HETATM 4647  O   T3P   259       8.153 -23.131 -30.112  0.00  0.00           O  
HETATM 4648  H1  T3P   259       8.849 -23.378 -30.721  0.00  0.00           H  
HETATM 4649  H2  T3P   259       7.424 -22.867 -30.674  0.00  0.00           H  
HETATM 4650  O   T3P   260      32.119  29.165  -5.346  0.00  0.00           O  
HETATM 4651  H1  T3P   260      31.420  29.459  -5.930  0.00  0.00           H  
HETATM 4652  H2  T3P   260      32.920  29.519  -5.732  0.00  0.00           H  
HETATM 4653  O   T3P   261       6.390 -15.841  32.494  0.00  0.00           O  
HETATM 4654  H1  T3P   261       7.164 -16.234  32.897  0.00  0.00           H  
HETATM 4655  H2  T3P   261       6.717 -15.048  32.068  0.00  0.00           H  
HETATM 4656  O   T3P   262     -15.035 -24.173 -12.988  0.00  0.00           O  
HETATM 4657  H1  T3P   262     -14.576 -25.013 -13.008  0.00  0.00           H  
HETATM 4658  H2  T3P   262     -14.967 -23.840 -13.883  0.00  0.00           H  
HETATM 4659  O   T3P   263      34.228  12.281 -26.019  0.00  0.00           O  
HETATM 4660  H1  T3P   263      35.044  12.252 -25.519  0.00  0.00           H  
HETATM 4661  H2  T3P   263      34.052  11.367 -26.244  0.00  0.00           H  
HETATM 4662  O   T3P   264      -7.595   6.371  37.216  0.00  0.00           O  
HETATM 4663  H1  T3P   264      -7.250   7.055  36.643  0.00  0.00           H  
HETATM 4664  H2  T3P   264      -8.366   6.039  36.756  0.00  0.00           H  
HETATM 4665  O   T3P   265      14.030  -2.522  27.681  0.00  0.00           O  
HETATM 4666  H1  T3P   265      14.015  -1.727  27.148  0.00  0.00           H  
HETATM 4667  H2  T3P   265      13.380  -3.096  27.275  0.00  0.00           H  
HETATM 4668  O   T3P   266     -33.284   1.198 -12.372  0.00  0.00           O  
HETATM 4669  H1  T3P   266     -33.854   1.135 -13.138  0.00  0.00           H  
HETATM 4670  H2  T3P   266     -33.374   2.105 -12.080  0.00  0.00           H  
HETATM 4671  O   T3P   267      22.480  -6.576  24.355  0.00  0.00           O  
HETATM 4672  H1  T3P   267      21.768  -5.942  24.278  0.00  0.00           H  
HETATM 4673  H2  T3P   267      23.235  -6.140  23.959  0.00  0.00           H  
HETATM 4674  O   T3P   268      21.247  21.129 -20.313  0.00  0.00           O  
HETATM 4675  H1  T3P   268      21.980  21.066 -19.700  0.00  0.00           H  
HETATM 4676  H2  T3P   268      20.598  21.664 -19.856  0.00  0.00           H  
HETATM 4677  O   T3P   269      37.355  17.533  15.794  0.00  0.00           O  
HETATM 4678  H1  T3P   269      37.882  16.741  15.909  0.00  0.00           H  
HETATM 4679  H2  T3P   269      37.547  18.063  16.568  0.00  0.00           H  
HETATM 4680  O   T3P   270     -14.928 -11.624  38.602  0.00  0.00           O  
HETATM 4681  H1  T3P   270     -14.529 -11.673  37.733  0.00  0.00           H  
HETATM 4682  H2  T3P   270     -15.867 -11.556  38.431  0.00  0.00           H  
HETATM 4683  O   T3P   271      16.868  18.301 -28.293  0.00  0.00           O  
HETATM 4684  H1  T3P   271      16.141  18.836 -27.976  0.00  0.00           H  
HETATM 4685  H2  T3P   271      17.636  18.646 -27.838  0.00  0.00           H  
HETATM 4686  O   T3P   272      19.473 -16.244 -19.254  0.00  0.00           O  
HETATM 4687  H1  T3P   272      18.838 -16.022 -19.936  0.00  0.00           H  
HETATM 4688  H2  T3P   272      19.960 -16.986 -19.613  0.00  0.00           H  
HETATM 4689  O   T3P   273     -36.357 -26.925  -3.083  0.00  0.00           O  
HETATM 4690  H1  T3P   273     -36.905 -26.306  -2.602  0.00  0.00           H  
HETATM 4691  H2  T3P   273     -36.525 -27.770  -2.666  0.00  0.00           H  
HETATM 4692  O   T3P   274      37.432 -27.363  -0.061  0.00  0.00           O  
HETATM 4693  H1  T3P   274      37.104 -26.722  -0.692  0.00  0.00           H  
HETATM 4694  H2  T3P   274      36.734 -27.437   0.590  0.00  0.00           H  
HETATM 4695  O   T3P   275      15.450   5.874 -24.836  0.00  0.00           O  
HETATM 4696  H1  T3P   275      16.256   5.368 -24.728  0.00  0.00           H  
HETATM 4697  H2  T3P   275      14.761   5.215 -24.917  0.00  0.00           H  
HETATM 4698  O   T3P   276       7.886  25.592  31.114  0.00  0.00           O  
HETATM 4699  H1  T3P   276       8.176  26.468  30.859  0.00  0.00           H  
HETATM 4700  H2  T3P   276       7.251  25.345  30.442  0.00  0.00           H  
HETATM 4701  O   T3P   277      38.721  15.756  32.763  0.00  0.00           O  
HETATM 4702  H1  T3P   277      39.464  15.431  33.271  0.00  0.00           H  
HETATM 4703  H2  T3P   277      38.029  15.894  33.410  0.00  0.00           H  
HETATM 4704  O   T3P   278      27.493  30.631  30.564  0.00  0.00           O  
HETATM 4705  H1  T3P   278      27.451  30.062  31.332  0.00  0.00           H  
HETATM 4706  H2  T3P   278      26.819  30.290  29.976  0.00  0.00           H  
HETATM 4707  O   T3P   279      -3.214 -11.048 -19.467  0.00  0.00           O  
HETATM 4708  H1  T3P   279      -3.721 -10.817 -20.245  0.00  0.00           H  
HETATM 4709  H2  T3P   279      -2.502 -11.595 -19.799  0.00  0.00           H  
HETATM 4710  O   T3P   280      -1.708   9.542 -33.513  0.00  0.00           O  
HETATM 4711  H1  T3P   280      -0.807   9.530 -33.191  0.00  0.00           H  
HETATM 4712  H2  T3P   280      -1.754  10.319 -34.069  0.00  0.00           H  
HETATM 4713  O   T3P   281      15.730  -0.519  22.848  0.00  0.00           O  
HETATM 4714  H1  T3P   281      14.783  -0.617  22.750  0.00  0.00           H  
HETATM 4715  H2  T3P   281      16.032  -1.380  23.137  0.00  0.00           H  
HETATM 4716  O   T3P   282      15.766  10.188 -44.944  0.00  0.00           O  
HETATM 4717  H1  T3P   282      15.606   9.475 -45.563  0.00  0.00           H  
HETATM 4718  H2  T3P   282      16.349  10.786 -45.413  0.00  0.00           H  
HETATM 4719  O   T3P   283      24.301  25.243   5.005  0.00  0.00           O  
HETATM 4720  H1  T3P   283      23.554  25.826   4.870  0.00  0.00           H  
HETATM 4721  H2  T3P   283      23.923  24.455   5.394  0.00  0.00           H  
HETATM 4722  O   T3P   284     -17.376  -1.621  15.215  0.00  0.00           O  
HETATM 4723  H1  T3P   284     -17.677  -0.737  15.008  0.00  0.00           H  
HETATM 4724  H2  T3P   284     -16.898  -1.525  16.039  0.00  0.00           H  
HETATM 4725  O   T3P   285     -26.399 -12.417  42.510  0.00  0.00           O  
HETATM 4726  H1  T3P   285     -26.956 -12.391  41.731  0.00  0.00           H  
HETATM 4727  H2  T3P   285     -26.573 -13.274  42.899  0.00  0.00           H  
HETATM 4728  O   T3P   286      26.606   1.387  22.623  0.00  0.00           O  
HETATM 4729  H1  T3P   286      26.587   0.823  23.396  0.00  0.00           H  
HETATM 4730  H2  T3P   286      26.833   2.252  22.963  0.00  0.00           H  
HETATM 4731  O   T3P   287      -3.230  -7.183   9.339  0.00  0.00           O  
HETATM 4732  H1  T3P   287      -4.134  -6.894   9.459  0.00  0.00           H  
HETATM 4733  H2  T3P   287      -2.768  -6.854  10.111  0.00  0.00           H  
HETATM 4734  O   T3P   288     -16.071  -2.387  28.286  0.00  0.00           O  
HETATM 4735  H1  T3P   288     -16.241  -3.306  28.490  0.00  0.00           H  
HETATM 4736  H2  T3P   288     -15.438  -2.107  28.947  0.00  0.00           H  
HETATM 4737  O   T3P   289     -16.771  23.228  24.763  0.00  0.00           O  
HETATM 4738  H1  T3P   289     -17.435  22.551  24.637  0.00  0.00           H  
HETATM 4739  H2  T3P   289     -15.942  22.789  24.569  0.00  0.00           H  
HETATM 4740  O   T3P   290     -15.220 -27.858   4.243  0.00  0.00           O  
HETATM 4741  H1  T3P   290     -14.697 -28.615   4.504  0.00  0.00           H  
HETATM 4742  H2  T3P   290     -15.326 -27.955   3.296  0.00  0.00           H  
HETATM 4743  O   T3P   291      12.288 -23.176 -30.879  0.00  0.00           O  
HETATM 4744  H1  T3P   291      13.212 -23.025 -31.079  0.00  0.00           H  
HETATM 4745  H2  T3P   291      12.286 -23.489 -29.974  0.00  0.00           H  
HETATM 4746  O   T3P   292      32.927  11.800 -37.215  0.00  0.00           O  
HETATM 4747  H1  T3P   292      33.074  11.344 -36.386  0.00  0.00           H  
HETATM 4748  H2  T3P   292      32.967  11.110 -37.877  0.00  0.00           H  
HETATM 4749  O   T3P   293      34.798 -29.537 -26.909  0.00  0.00           O  
HETATM 4750  H1  T3P   293      33.921 -29.782 -27.206  0.00  0.00           H  
HETATM 4751  H2  T3P   293      35.389 -30.075 -27.437  0.00  0.00           H  
HETATM 4752  O   T3P   294     -19.706  19.846 -26.656  0.00  0.00           O  
HETATM 4753  H1  T3P   294     -20.649  19.934 -26.794  0.00  0.00           H  
HETATM 4754  H2  T3P   294     -19.584  20.014 -25.721  0.00  0.00           H  
HETATM 4755  O   T3P   295     -27.628   4.008  32.130  0.00  0.00           O  
HETATM 4756  H1  T3P   295     -28.031   3.552  31.391  0.00  0.00           H  
HETATM 4757  H2  T3P   295     -27.284   3.307  32.685  0.00  0.00           H  
HETATM 4758  O   T3P   296      -3.940  -7.882  -7.966  0.00  0.00           O  
HETATM 4759  H1  T3P   296      -4.836  -7.696  -7.684  0.00  0.00           H  
HETATM 4760  H2  T3P   296      -4.035  -8.231  -8.852  0.00  0.00           H  
HETATM 4761  O   T3P   297     -12.756  -9.139 -16.921  0.00  0.00           O  
HETATM 4762  H1  T3P   297     -12.842  -9.611 -17.749  0.00  0.00           H  
HETATM 4763  H2  T3P   297     -12.974  -9.788 -16.252  0.00  0.00           H  
HETATM 4764  O   T3P   298     -22.406  -1.228  15.987  0.00  0.00           O  
HETATM 4765  H1  T3P   298     -22.541  -1.411  15.057  0.00  0.00           H  
HETATM 4766  H2  T3P   298     -21.843  -0.454  15.999  0.00  0.00           H  
HETATM 4767  O   T3P   299      13.539 -14.605 -22.189  0.00  0.00           O  
HETATM 4768  H1  T3P   299      13.451 -13.719 -22.541  0.00  0.00           H  
HETATM 4769  H2  T3P   299      13.858 -15.125 -22.926  0.00  0.00           H  
HETATM 4770  O   T3P   300       2.548  -8.282  44.619  0.00  0.00           O  
HETATM 4771  H1  T3P   300       3.432  -8.108  44.296  0.00  0.00           H  
HETATM 4772  H2  T3P   300       2.243  -9.022  44.096  0.00  0.00           H  
HETATM 4773  O   T3P   301     -21.500  -5.302 -11.621  0.00  0.00           O  
HETATM 4774  H1  T3P   301     -21.577  -6.158 -12.041  0.00  0.00           H  
HETATM 4775  H2  T3P   301     -22.291  -5.224 -11.087  0.00  0.00           H  
HETATM 4776  O   T3P   302      32.840  11.786  15.560  0.00  0.00           O  
HETATM 4777  H1  T3P   302      32.506  12.642  15.292  0.00  0.00           H  
HETATM 4778  H2  T3P   302      33.151  11.919  16.455  0.00  0.00           H  
HETATM 4779  O   T3P   303     -21.405  -5.160  37.069  0.00  0.00           O  
HETATM 4780  H1  T3P   303     -21.862  -5.241  36.232  0.00  0.00           H  
HETATM 4781  H2  T3P   303     -20.500  -4.957  36.831  0.00  0.00           H  
HETATM 4782  O   T3P   304       8.956   7.269  11.628  0.00  0.00           O  
HETATM 4783  H1  T3P   304       8.714   8.193  11.568  0.00  0.00           H  
HETATM 4784  H2  T3P   304       9.892   7.279  11.829  0.00  0.00           H  
HETATM 4785  O   T3P   305      22.260 -21.944  -8.405  0.00  0.00           O  
HETATM 4786  H1  T3P   305      22.569 -22.780  -8.056  0.00  0.00           H  
HETATM 4787  H2  T3P   305      22.205 -21.371  -7.640  0.00  0.00           H  
HETATM 4788  O   T3P   306     -32.430  16.490 -26.820  0.00  0.00           O  
HETATM 4789  H1  T3P   306     -32.707  16.500 -25.904  0.00  0.00           H  
HETATM 4790  H2  T3P   306     -32.794  15.677 -27.172  0.00  0.00           H  
HETATM 4791  O   T3P   307      38.949 -13.605 -19.265  0.00  0.00           O  
HETATM 4792  H1  T3P   307      38.719 -14.238 -19.946  0.00  0.00           H  
HETATM 4793  H2  T3P   307      38.303 -13.751 -18.574  0.00  0.00           H  
HETATM 4794  O   T3P   308     -26.717  15.201 -32.956  0.00  0.00           O  
HETATM 4795  H1  T3P   308     -26.509  16.111 -32.747  0.00  0.00           H  
HETATM 4796  H2  T3P   308     -25.931  14.868 -33.390  0.00  0.00           H  
HETATM 4797  O   T3P   309     -24.021  12.328 -22.417  0.00  0.00           O  
HETATM 4798  H1  T3P   309     -23.072  12.229 -22.497  0.00  0.00           H  
HETATM 4799  H2  T3P   309     -24.243  13.023 -23.037  0.00  0.00           H  
HETATM 4800  O   T3P   310      28.926 -12.232  28.272  0.00  0.00           O  
HETATM 4801  H1  T3P   310      28.405 -11.475  28.002  0.00  0.00           H  
HETATM 4802  H2  T3P   310      28.382 -12.988  28.054  0.00  0.00           H  
HETATM 4803  O   T3P   311     -13.211  -9.556  -7.238  0.00  0.00           O  
HETATM 4804  H1  T3P   311     -14.066  -9.630  -7.663  0.00  0.00           H  
HETATM 4805  H2  T3P   311     -13.223 -10.228  -6.557  0.00  0.00           H  
HETATM 4806  O   T3P   312      -3.574  12.501  36.353  0.00  0.00           O  
HETATM 4807  H1  T3P   312      -3.033  13.174  35.939  0.00  0.00           H  
HETATM 4808  H2  T3P   312      -3.854  11.941  35.629  0.00  0.00           H  
HETATM 4809  O   T3P   313      28.600 -29.589 -32.912  0.00  0.00           O  
HETATM 4810  H1  T3P   313      27.955 -30.272 -33.094  0.00  0.00           H  
HETATM 4811  H2  T3P   313      28.199 -28.786 -33.243  0.00  0.00           H  
HETATM 4812  O   T3P   314      -1.463  14.036  17.524  0.00  0.00           O  
HETATM 4813  H1  T3P   314      -1.491  13.883  16.580  0.00  0.00           H  
HETATM 4814  H2  T3P   314      -0.781  14.697  17.640  0.00  0.00           H  
HETATM 4815  O   T3P   315       2.830   9.409 -23.398  0.00  0.00           O  
HETATM 4816  H1  T3P   315       2.900  10.326 -23.132  0.00  0.00           H  
HETATM 4817  H2  T3P   315       3.436   9.326 -24.134  0.00  0.00           H  
HETATM 4818  O   T3P   316     -30.860   1.779  -9.258  0.00  0.00           O  
HETATM 4819  H1  T3P   316     -30.098   2.340  -9.116  0.00  0.00           H  
HETATM 4820  H2  T3P   316     -30.935   1.713 -10.210  0.00  0.00           H  
HETATM 4821  O   T3P   317     -29.329  -4.791  32.892  0.00  0.00           O  
HETATM 4822  H1  T3P   317     -29.815  -4.076  32.482  0.00  0.00           H  
HETATM 4823  H2  T3P   317     -29.743  -4.903  33.748  0.00  0.00           H  
HETATM 4824  O   T3P   318     -29.655  -1.158 -35.292  0.00  0.00           O  
HETATM 4825  H1  T3P   318     -30.475  -0.665 -35.250  0.00  0.00           H  
HETATM 4826  H2  T3P   318     -29.922  -2.049 -35.516  0.00  0.00           H  
HETATM 4827  O   T3P   319      28.672 -17.898 -31.157  0.00  0.00           O  
HETATM 4828  H1  T3P   319      27.789 -17.529 -31.120  0.00  0.00           H  
HETATM 4829  H2  T3P   319      28.602 -18.733 -30.694  0.00  0.00           H  
HETATM 4830  O   T3P   320      -3.379 -13.597  32.893  0.00  0.00           O  
HETATM 4831  H1  T3P   320      -2.749 -13.073  33.386  0.00  0.00           H  
HETATM 4832  H2  T3P   320      -3.798 -14.151  33.551  0.00  0.00           H  
HETATM 4833  O   T3P   321     -24.854   4.269 -16.964  0.00  0.00           O  
HETATM 4834  H1  T3P   321     -24.564   5.109 -16.610  0.00  0.00           H  
HETATM 4835  H2  T3P   321     -24.943   4.422 -17.904  0.00  0.00           H  
HETATM 4836  O   T3P   322      31.401 -18.388   6.880  0.00  0.00           O  
HETATM 4837  H1  T3P   322      30.945 -18.956   6.259  0.00  0.00           H  
HETATM 4838  H2  T3P   322      30.923 -18.497   7.702  0.00  0.00           H  
HETATM 4839  O   T3P   323      32.667  23.427  18.371  0.00  0.00           O  
HETATM 4840  H1  T3P   323      32.748  23.701  17.458  0.00  0.00           H  
HETATM 4841  H2  T3P   323      33.105  22.576  18.406  0.00  0.00           H  
HETATM 4842  O   T3P   324      -9.247  -1.832 -21.308  0.00  0.00           O  
HETATM 4843  H1  T3P   324      -8.588  -1.320 -20.838  0.00  0.00           H  
HETATM 4844  H2  T3P   324      -9.023  -1.720 -22.232  0.00  0.00           H  
HETATM 4845  O   T3P   325      14.838  13.238 -26.499  0.00  0.00           O  
HETATM 4846  H1  T3P   325      15.721  13.405 -26.169  0.00  0.00           H  
HETATM 4847  H2  T3P   325      14.266  13.735 -25.914  0.00  0.00           H  
HETATM 4848  O   T3P   326     -16.149 -33.976 -18.683  0.00  0.00           O  
HETATM 4849  H1  T3P   326     -15.960 -34.359 -17.826  0.00  0.00           H  
HETATM 4850  H2  T3P   326     -15.477 -33.303 -18.797  0.00  0.00           H  
HETATM 4851  O   T3P   327      -2.043  -7.001 -27.323  0.00  0.00           O  
HETATM 4852  H1  T3P   327      -1.271  -7.557 -27.222  0.00  0.00           H  
HETATM 4853  H2  T3P   327      -2.754  -7.610 -27.522  0.00  0.00           H  
HETATM 4854  O   T3P   328     -15.463  27.877  11.245  0.00  0.00           O  
HETATM 4855  H1  T3P   328     -14.809  27.989  11.934  0.00  0.00           H  
HETATM 4856  H2  T3P   328     -15.152  27.128  10.737  0.00  0.00           H  
HETATM 4857  O   T3P   329     -21.186  18.295  19.822  0.00  0.00           O  
HETATM 4858  H1  T3P   329     -20.676  18.356  20.630  0.00  0.00           H  
HETATM 4859  H2  T3P   329     -20.581  17.917  19.184  0.00  0.00           H  
HETATM 4860  O   T3P   330      16.838 -13.613 -16.726  0.00  0.00           O  
HETATM 4861  H1  T3P   330      16.725 -13.203 -17.583  0.00  0.00           H  
HETATM 4862  H2  T3P   330      17.747 -13.914 -16.721  0.00  0.00           H  
HETATM 4863  O   T3P   331     -17.084 -15.257 -27.306  0.00  0.00           O  
HETATM 4864  H1  T3P   331     -16.790 -16.005 -27.826  0.00  0.00           H  
HETATM 4865  H2  T3P   331     -17.372 -15.640 -26.477  0.00  0.00           H  
HETATM 4866  O   T3P   332      10.500  31.991  12.269  0.00  0.00           O  
HETATM 4867  H1  T3P   332       9.912  31.257  12.091  0.00  0.00           H  
HETATM 4868  H2  T3P   332      11.156  31.948  11.573  0.00  0.00           H  
HETATM 4869  O   T3P   333     -20.786  -0.242  -6.810  0.00  0.00           O  
HETATM 4870  H1  T3P   333     -19.852  -0.160  -6.617  0.00  0.00           H  
HETATM 4871  H2  T3P   333     -20.938   0.373  -7.528  0.00  0.00           H  
HETATM 4872  O   T3P   334     -20.527  17.658   3.234  0.00  0.00           O  
HETATM 4873  H1  T3P   334     -21.035  17.979   2.489  0.00  0.00           H  
HETATM 4874  H2  T3P   334     -21.185  17.371   3.868  0.00  0.00           H  
HETATM 4875  O   T3P   335     -31.006  -1.161  25.405  0.00  0.00           O  
HETATM 4876  H1  T3P   335     -30.658  -0.773  24.602  0.00  0.00           H  
HETATM 4877  H2  T3P   335     -30.339  -1.793  25.675  0.00  0.00           H  
HETATM 4878  O   T3P   336      -5.933  15.206  32.655  0.00  0.00           O  
HETATM 4879  H1  T3P   336      -6.089  14.298  32.914  0.00  0.00           H  
HETATM 4880  H2  T3P   336      -6.443  15.319  31.854  0.00  0.00           H  
HETATM 4881  O   T3P   337      12.774  21.591  19.775  0.00  0.00           O  
HETATM 4882  H1  T3P   337      13.471  21.184  19.260  0.00  0.00           H  
HETATM 4883  H2  T3P   337      12.188  21.976  19.123  0.00  0.00           H  
HETATM 4884  O   T3P   338      11.859 -32.700 -31.227  0.00  0.00           O  
HETATM 4885  H1  T3P   338      11.157 -32.540 -30.597  0.00  0.00           H  
HETATM 4886  H2  T3P   338      11.686 -33.580 -31.561  0.00  0.00           H  
HETATM 4887  O   T3P   339       0.803  10.084  25.445  0.00  0.00           O  
HETATM 4888  H1  T3P   339       0.701   9.439  26.145  0.00  0.00           H  
HETATM 4889  H2  T3P   339       0.046   9.942  24.877  0.00  0.00           H  
HETATM 4890  O   T3P   340     -36.207 -23.486 -16.298  0.00  0.00           O  
HETATM 4891  H1  T3P   340     -37.030 -23.001 -16.238  0.00  0.00           H  
HETATM 4892  H2  T3P   340     -36.275 -24.160 -15.621  0.00  0.00           H  
HETATM 4893  O   T3P   341     -31.886 -26.044  -3.175  0.00  0.00           O  
HETATM 4894  H1  T3P   341     -32.453 -25.328  -2.890  0.00  0.00           H  
HETATM 4895  H2  T3P   341     -32.486 -26.687  -3.555  0.00  0.00           H  
HETATM 4896  O   T3P   342       2.155 -20.946   9.745  0.00  0.00           O  
HETATM 4897  H1  T3P   342       2.298 -20.674   8.838  0.00  0.00           H  
HETATM 4898  H2  T3P   342       1.359 -20.485  10.010  0.00  0.00           H  
HETATM 4899  O   T3P   343      -0.933  14.506 -14.416  0.00  0.00           O  
HETATM 4900  H1  T3P   343      -0.495  14.039 -15.127  0.00  0.00           H  
HETATM 4901  H2  T3P   343      -1.866  14.432 -14.619  0.00  0.00           H  
HETATM 4902  O   T3P   344     -34.714   9.003  14.632  0.00  0.00           O  
HETATM 4903  H1  T3P   344     -35.477   8.430  14.712  0.00  0.00           H  
HETATM 4904  H2  T3P   344     -34.486   8.970  13.703  0.00  0.00           H  
HETATM 4905  O   T3P   345      27.888  12.696   0.985  0.00  0.00           O  
HETATM 4906  H1  T3P   345      28.725  12.234   1.010  0.00  0.00           H  
HETATM 4907  H2  T3P   345      28.101  13.559   0.631  0.00  0.00           H  
HETATM 4908  O   T3P   346      -9.158 -26.166   4.803  0.00  0.00           O  
HETATM 4909  H1  T3P   346      -9.804 -26.177   4.097  0.00  0.00           H  
HETATM 4910  H2  T3P   346      -9.679 -26.203   5.605  0.00  0.00           H  
HETATM 4911  O   T3P   347      -9.780   1.157 -20.696  0.00  0.00           O  
HETATM 4912  H1  T3P   347      -9.627   0.639 -19.905  0.00  0.00           H  
HETATM 4913  H2  T3P   347      -9.556   2.053 -20.442  0.00  0.00           H  
HETATM 4914  O   T3P   348      17.035  -9.966 -13.065  0.00  0.00           O  
HETATM 4915  H1  T3P   348      17.629  -9.488 -12.486  0.00  0.00           H  
HETATM 4916  H2  T3P   348      16.764  -9.319 -13.717  0.00  0.00           H  
HETATM 4917  O   T3P   349     -39.164 -12.916 -11.907  0.00  0.00           O  
HETATM 4918  H1  T3P   349     -38.591 -12.630 -12.618  0.00  0.00           H  
HETATM 4919  H2  T3P   349     -38.672 -13.609 -11.466  0.00  0.00           H  
HETATM 4920  O   T3P   350     -23.860  -7.314 -24.190  0.00  0.00           O  
HETATM 4921  H1  T3P   350     -23.882  -8.220 -24.495  0.00  0.00           H  
HETATM 4922  H2  T3P   350     -24.742  -6.982 -24.359  0.00  0.00           H  
HETATM 4923  O   T3P   351     -27.948  35.227  27.187  0.00  0.00           O  
HETATM 4924  H1  T3P   351     -27.992  34.642  27.943  0.00  0.00           H  
HETATM 4925  H2  T3P   351     -28.764  35.070  26.713  0.00  0.00           H  
HETATM 4926  O   T3P   352     -14.224  19.097  28.592  0.00  0.00           O  
HETATM 4927  H1  T3P   352     -13.930  19.687  27.898  0.00  0.00           H  
HETATM 4928  H2  T3P   352     -14.890  19.596  29.065  0.00  0.00           H  
HETATM 4929  O   T3P   353     -17.268  -8.625 -14.468  0.00  0.00           O  
HETATM 4930  H1  T3P   353     -17.658  -9.037 -15.239  0.00  0.00           H  
HETATM 4931  H2  T3P   353     -17.862  -8.848 -13.751  0.00  0.00           H  
HETATM 4932  O   T3P   354     -34.395 -13.736  44.217  0.00  0.00           O  
HETATM 4933  H1  T3P   354     -34.840 -14.491  43.831  0.00  0.00           H  
HETATM 4934  H2  T3P   354     -34.865 -12.977  43.872  0.00  0.00           H  
HETATM 4935  O   T3P   355     -33.080 -27.197  14.750  0.00  0.00           O  
HETATM 4936  H1  T3P   355     -33.718 -27.592  15.345  0.00  0.00           H  
HETATM 4937  H2  T3P   355     -33.253 -27.610  13.904  0.00  0.00           H  
HETATM 4938  O   T3P   356      20.346 -10.846 -17.352  0.00  0.00           O
[truncated: 3,325,249 more chars]
