# Supplementary material for: Chloride intracellular channel (CLIC) proteins function as fusogens
Source: Nat Commun. 2024 Mar 7;15:2085. doi: 10.1038/s41467-024-46301-z (PMC10920813; doi:10.1038/s41467-024-46301-z)
Supplement: Supplementary file 4 — Source Data [file 41467_2024_46301_MOESM4_ESM.zip › 41467_2024_46301_MOESM4_ESM_corrected file names/F34D_last_frame_run_1.pdb]

HETATM    1 CL    CL     1      -1.338   1.565  39.514  0.00  0.00          Cl1-
HETATM    2 CL    CL     1       5.299  -9.566  35.731  0.00  0.00          Cl1-
ATOM      3  N   GLY     1     -26.083  17.351  13.647  0.00  7.77           N1+
ATOM      4  CA  GLY     1     -27.197  16.360  13.945  0.00  7.77           C  
ATOM      5  C   GLY     1     -26.840  15.024  13.224  0.00  7.77           C  
ATOM      6  O   GLY     1     -26.914  13.967  13.827  0.00  7.77           O  
ATOM      7  HA2 GLY     1     -27.160  16.121  15.008  0.00  7.77           H  
ATOM      8  HA3 GLY     1     -28.158  16.823  13.720  0.00  7.77           H  
ATOM      9  H1  GLY     1     -26.172  18.285  14.021  0.00  7.77           H  
ATOM     10  H2  GLY     1     -25.222  17.013  14.052  0.00  7.77           H  
ATOM     11  H3  GLY     1     -25.844  17.447  12.671  0.00  7.77           H  
HETATM   12  K     K     1      -0.705  19.705  49.468  0.00  0.00           K1+
HETATM   13  O   T3P     1     -16.049  25.036 -14.119  0.00  0.00           O  
HETATM   14  H1  T3P     1     -16.605  25.793 -13.935  0.00  0.00           H  
HETATM   15  H2  T3P     1     -16.128  24.485 -13.340  0.00  0.00           H  
ATOM     16  N   ALA     2     -26.731  15.050  11.876  0.00 41.56           N  
ATOM     17  CA  ALA     2     -26.881  13.879  11.016  0.00 41.56           C  
ATOM     18  C   ALA     2     -25.659  13.457  10.101  0.00 41.56           C  
ATOM     19  O   ALA     2     -25.731  12.428   9.410  0.00 41.56           O  
ATOM     20  CB  ALA     2     -28.090  14.083  10.263  0.00 41.56           C  
ATOM     21  H   ALA     2     -26.616  15.946  11.423  0.00 41.56           H  
ATOM     22  HA  ALA     2     -27.072  13.011  11.647  0.00 41.56           H  
ATOM     23  HB1 ALA     2     -28.387  13.133   9.820  0.00 41.56           H  
ATOM     24  HB2 ALA     2     -28.836  14.439  10.973  0.00 41.56           H  
ATOM     25  HB3 ALA     2     -27.905  14.786   9.450  0.00 41.56           H  
HETATM   26 CL    CL     2      20.617 -19.338   7.484  0.00  0.00          Cl1-
HETATM   27  K     K     2       5.916  11.502 -20.795  0.00  0.00           K1+
HETATM   28  O   T3P     2     -11.204 -26.904 -45.037  0.00  0.00           O  
HETATM   29  H1  T3P     2     -11.586 -27.049 -44.172  0.00  0.00           H  
HETATM   30  H2  T3P     2     -11.242 -27.760 -45.463  0.00  0.00           H  
HETATM   31 CL    CL     3       9.140 -10.766 -14.198  0.00  0.00          Cl1-
HETATM   32  K     K     3      30.023   5.795 -18.460  0.00  0.00           K1+
ATOM     33  N   MET     3     -24.586  14.261  10.088  0.00  6.83           N  
ATOM     34  CA  MET     3     -23.335  13.995   9.338  0.00  6.83           C  
ATOM     35  C   MET     3     -22.428  13.099  10.228  0.00  6.83           C  
ATOM     36  O   MET     3     -22.610  13.164  11.464  0.00  6.83           O  
ATOM     37  CB  MET     3     -22.609  15.260   8.838  0.00  6.83           C  
ATOM     38  CG  MET     3     -23.547  16.281   8.148  0.00  6.83           C  
ATOM     39  SD  MET     3     -24.214  15.645   6.614  0.00  6.83           S  
ATOM     40  CE  MET     3     -25.118  17.146   6.116  0.00  6.83           C  
ATOM     41  H   MET     3     -24.524  14.961  10.814  0.00  6.83           H  
ATOM     42  HA  MET     3     -23.523  13.511   8.379  0.00  6.83           H  
ATOM     43  HB2 MET     3     -22.201  15.757   9.719  0.00  6.83           H  
ATOM     44  HB3 MET     3     -21.822  14.945   8.153  0.00  6.83           H  
ATOM     45  HG2 MET     3     -24.384  16.646   8.743  0.00  6.83           H  
ATOM     46  HG3 MET     3     -22.886  17.090   7.836  0.00  6.83           H  
ATOM     47  HE1 MET     3     -25.759  17.591   6.877  0.00  6.83           H  
ATOM     48  HE2 MET     3     -24.339  17.882   5.915  0.00  6.83           H  
ATOM     49  HE3 MET     3     -25.731  16.914   5.244  0.00  6.83           H  
HETATM   50  O   T3P     3     -25.220  13.402  -4.565  0.00  0.00           O  
HETATM   51  H1  T3P     3     -25.066  14.201  -5.068  0.00  0.00           H  
HETATM   52  H2  T3P     3     -25.302  13.700  -3.659  0.00  0.00           H  
HETATM   53 CL    CL     4      11.064  -4.362 -19.648  0.00  0.00          Cl1-
ATOM     54  N   GLY     4     -21.407  12.398   9.637  0.00  0.00           N  
ATOM     55  CA  GLY     4     -20.407  11.750  10.448  0.00  0.00           C  
ATOM     56  C   GLY     4     -19.867  10.642   9.579  0.00  0.00           C  
ATOM     57  O   GLY     4     -20.572  10.206   8.669  0.00  0.00           O  
ATOM     58  H   GLY     4     -21.309  12.398   8.632  0.00  0.00           H  
ATOM     59  HA2 GLY     4     -19.666  12.533  10.607  0.00  0.00           H  
ATOM     60  HA3 GLY     4     -20.764  11.413  11.421  0.00  0.00           H  
HETATM   61  K     K     4      -4.548 -32.817   7.025  0.00  0.00           K1+
HETATM   62  O   T3P     4     -27.003 -15.695  -7.716  0.00  0.00           O  
HETATM   63  H1  T3P     4     -27.575 -15.066  -8.156  0.00  0.00           H  
HETATM   64  H2  T3P     4     -27.511 -16.505  -7.690  0.00  0.00           H  
HETATM   65 CL    CL     5     -27.088   1.321  21.726  0.00  0.00          Cl1-
ATOM     66  N   ILE     5     -18.582  10.263   9.819  0.00  0.00           N  
ATOM     67  CA  ILE     5     -17.959   9.124   9.098  0.00  0.00           C  
ATOM     68  C   ILE     5     -17.477   8.028  10.088  0.00  0.00           C  
ATOM     69  O   ILE     5     -16.932   8.305  11.139  0.00  0.00           O  
ATOM     70  CB  ILE     5     -16.733   9.807   8.341  0.00  0.00           C  
ATOM     71  CG1 ILE     5     -17.078  10.887   7.335  0.00  0.00           C  
ATOM     72  CG2 ILE     5     -15.878   8.722   7.604  0.00  0.00           C  
ATOM     73  CD1 ILE     5     -15.994  11.850   6.977  0.00  0.00           C  
ATOM     74  H   ILE     5     -18.022  10.745  10.508  0.00  0.00           H  
ATOM     75  HA  ILE     5     -18.598   8.655   8.349  0.00  0.00           H  
ATOM     76  HB  ILE     5     -16.112  10.255   9.116  0.00  0.00           H  
ATOM     77 HG12 ILE     5     -17.504  10.514   6.404  0.00  0.00           H  
ATOM     78 HG13 ILE     5     -17.845  11.427   7.889  0.00  0.00           H  
ATOM     79 HG21 ILE     5     -15.500   7.877   8.179  0.00  0.00           H  
ATOM     80 HG22 ILE     5     -16.210   8.370   6.627  0.00  0.00           H  
ATOM     81 HG23 ILE     5     -14.944   9.222   7.347  0.00  0.00           H  
ATOM     82 HD11 ILE     5     -16.366  12.749   6.486  0.00  0.00           H  
ATOM     83 HD12 ILE     5     -15.342  12.104   7.813  0.00  0.00           H  
ATOM     84 HD13 ILE     5     -15.273  11.445   6.266  0.00  0.00           H  
HETATM   85  K     K     5      36.136  11.608   8.869  0.00  0.00           K1+
HETATM   86  O   T3P     5     -23.417 -16.778 -26.955  0.00  0.00           O  
HETATM   87  H1  T3P     5     -22.868 -16.047 -26.673  0.00  0.00           H  
HETATM   88  H2  T3P     5     -24.211 -16.364 -27.294  0.00  0.00           H  
HETATM   89 CL    CL     6      -1.969 -23.637 -33.468  0.00  0.00          Cl1-
ATOM     90  N   GLU     6     -17.796   6.808   9.746  0.00  0.00           N  
ATOM     91  CA  GLU     6     -17.376   5.654  10.508  0.00  0.00           C  
ATOM     92  C   GLU     6     -16.609   4.710   9.445  0.00  0.00           C  
ATOM     93  O   GLU     6     -17.193   4.293   8.425  0.00  0.00           O  
ATOM     94  CB  GLU     6     -18.552   4.850  11.102  0.00  0.00           C  
ATOM     95  CG  GLU     6     -19.285   5.746  12.128  0.00  0.00           C  
ATOM     96  CD  GLU     6     -20.187   4.999  13.176  0.00  0.00           C  
ATOM     97  OE1 GLU     6     -20.658   5.699  14.121  0.00  0.00           O  
ATOM     98  OE2 GLU     6     -20.443   3.800  12.974  0.00  0.00           O1-
ATOM     99  H   GLU     6     -18.285   6.676   8.872  0.00  0.00           H  
ATOM    100  HA  GLU     6     -16.643   5.920  11.269  0.00  0.00           H  
ATOM    101  HB2 GLU     6     -19.241   4.561  10.308  0.00  0.00           H  
ATOM    102  HB3 GLU     6     -18.251   3.869  11.470  0.00  0.00           H  
ATOM    103  HG2 GLU     6     -18.500   6.129  12.781  0.00  0.00           H  
ATOM    104  HG3 GLU     6     -19.785   6.509  11.532  0.00  0.00           H  
HETATM  105  K     K     6      10.808 -19.503  30.127  0.00  0.00           K1+
HETATM  106  O   T3P     6      16.512  -2.310 -45.412  0.00  0.00           O  
HETATM  107  H1  T3P     6      16.924  -1.467 -45.601  0.00  0.00           H  
HETATM  108  H2  T3P     6      17.000  -2.653 -44.663  0.00  0.00           H  
HETATM  109 CL    CL     7       1.859 -47.730   6.435  0.00  0.00          Cl1-
HETATM  110  K     K     7      -2.822   6.941  29.024  0.00  0.00           K1+
ATOM    111  N   LEU     7     -15.326   4.640   9.719  0.00  0.00           N  
ATOM    112  CA  LEU     7     -14.472   3.663   9.022  0.00  0.00           C  
ATOM    113  C   LEU     7     -14.804   2.257   9.590  0.00  0.00           C  
ATOM    114  O   LEU     7     -14.822   2.078  10.803  0.00  0.00           O  
ATOM    115  CB  LEU     7     -12.994   3.999   9.303  0.00  0.00           C  
ATOM    116  CG  LEU     7     -11.989   2.983   8.729  0.00  0.00           C  
ATOM    117  CD1 LEU     7     -11.850   2.799   7.246  0.00  0.00           C  
ATOM    118  CD2 LEU     7     -10.627   3.363   9.295  0.00  0.00           C  
ATOM    119  H   LEU     7     -15.181   4.923  10.678  0.00  0.00           H  
ATOM    120  HA  LEU     7     -14.687   3.733   7.956  0.00  0.00           H  
ATOM    121  HB2 LEU     7     -12.744   4.980   8.898  0.00  0.00           H  
ATOM    122  HB3 LEU     7     -12.886   4.037  10.387  0.00  0.00           H  
ATOM    123  HG  LEU     7     -12.326   2.018   9.104  0.00  0.00           H  
ATOM    124 HD11 LEU     7     -10.969   2.245   6.925  0.00  0.00           H  
ATOM    125 HD12 LEU     7     -12.612   2.143   6.826  0.00  0.00           H  
ATOM    126 HD13 LEU     7     -11.954   3.749   6.721  0.00  0.00           H  
ATOM    127 HD21 LEU     7     -10.220   2.569   9.920  0.00  0.00           H  
ATOM    128 HD22 LEU     7      -9.782   3.361   8.605  0.00  0.00           H  
ATOM    129 HD23 LEU     7     -10.629   4.259   9.915  0.00  0.00           H  
HETATM  130  O   T3P     7      26.671  -6.345  -3.057  0.00  0.00           O  
HETATM  131  H1  T3P     7      26.675  -6.137  -3.991  0.00  0.00           H  
HETATM  132  H2  T3P     7      25.758  -6.559  -2.863  0.00  0.00           H  
HETATM  133 CL    CL     8     -29.002  -7.120  33.607  0.00  0.00          Cl1-
HETATM  134  K     K     8      35.802   1.918  21.911  0.00  0.00           K1+
ATOM    135  N   PHE     8     -15.043   1.290   8.709  0.00  0.00           N  
ATOM    136  CA  PHE     8     -15.155  -0.136   9.048  0.00  0.00           C  
ATOM    137  C   PHE     8     -14.053  -0.858   8.292  0.00  0.00           C  
ATOM    138  O   PHE     8     -14.100  -1.103   7.096  0.00  0.00           O  
ATOM    139  CB  PHE     8     -16.593  -0.701   8.584  0.00  0.00           C  
ATOM    140  CG  PHE     8     -17.838  -0.257   9.347  0.00  0.00           C  
ATOM    141  CD1 PHE     8     -18.597  -1.241   9.978  0.00  0.00           C  
ATOM    142  CD2 PHE     8     -18.224   1.109   9.435  0.00  0.00           C  
ATOM    143  CE1 PHE     8     -19.729  -0.900  10.770  0.00  0.00           C  
ATOM    144  CE2 PHE     8     -19.432   1.429  10.069  0.00  0.00           C  
ATOM    145  CZ  PHE     8     -20.100   0.428  10.802  0.00  0.00           C  
ATOM    146  H   PHE     8     -14.877   1.558   7.750  0.00  0.00           H  
ATOM    147  HA  PHE     8     -15.104  -0.373  10.111  0.00  0.00           H  
ATOM    148  HB2 PHE     8     -16.690  -0.508   7.516  0.00  0.00           H  
ATOM    149  HB3 PHE     8     -16.449  -1.778   8.663  0.00  0.00           H  
ATOM    150  HD1 PHE     8     -18.442  -2.281   9.734  0.00  0.00           H  
ATOM    151  HD2 PHE     8     -17.728   1.804   8.774  0.00  0.00           H  
ATOM    152  HE1 PHE     8     -20.364  -1.625  11.256  0.00  0.00           H  
ATOM    153  HE2 PHE     8     -19.724   2.466   9.987  0.00  0.00           H  
ATOM    154  HZ  PHE     8     -20.928   0.719  11.432  0.00  0.00           H  
HETATM  155  O   T3P     8     -15.303 -25.364  19.270  0.00  0.00           O  
HETATM  156  H1  T3P     8     -16.130 -25.629  18.867  0.00  0.00           H  
HETATM  157  H2  T3P     8     -15.427 -25.534  20.204  0.00  0.00           H  
HETATM  158 CL    CL     9      14.322  38.860 -32.282  0.00  0.00          Cl1-
HETATM  159  K     K     9      11.261  22.983 -23.373  0.00  0.00           K1+
HETATM  160  O   T3P     9      33.041  17.486   3.063  0.00  0.00           O  
HETATM  161  H1  T3P     9      33.244  17.680   2.148  0.00  0.00           H  
HETATM  162  H2  T3P     9      33.468  16.646   3.231  0.00  0.00           H  
ATOM    163  N   VAL     9     -12.980  -1.162   9.072  0.00  0.00           N  
ATOM    164  CA  VAL     9     -11.900  -2.045   8.525  0.00  0.00           C  
ATOM    165  C   VAL     9     -12.019  -3.476   9.076  0.00  0.00           C  
ATOM    166  O   VAL     9     -12.666  -3.641  10.116  0.00  0.00           O  
ATOM    167  CB  VAL     9     -10.597  -1.442   9.003  0.00  0.00           C  
ATOM    168  CG1 VAL     9     -10.084  -0.394   8.012  0.00  0.00           C  
ATOM    169  CG2 VAL     9     -10.515  -0.905  10.459  0.00  0.00           C  
ATOM    170  H   VAL     9     -12.886  -0.923  10.049  0.00  0.00           H  
ATOM    171  HA  VAL     9     -11.895  -2.123   7.437  0.00  0.00           H  
ATOM    172  HB  VAL     9      -9.927  -2.300   8.944  0.00  0.00           H  
ATOM    173 HG11 VAL     9      -9.833  -0.778   7.023  0.00  0.00           H  
ATOM    174 HG12 VAL     9     -10.903   0.288   7.783  0.00  0.00           H  
ATOM    175 HG13 VAL     9      -9.260   0.207   8.396  0.00  0.00           H  
ATOM    176 HG21 VAL     9      -9.462  -0.870  10.735  0.00  0.00           H  
ATOM    177 HG22 VAL     9     -10.833   0.137  10.426  0.00  0.00           H  
ATOM    178 HG23 VAL     9     -11.145  -1.495  11.124  0.00  0.00           H  
HETATM  179 CL    CL    10      37.991  16.543 -20.046  0.00  0.00          Cl1-
HETATM  180  K     K    10      25.086  10.658 -29.391  0.00  0.00           K1+
ATOM    181  N   LYS    10     -11.275  -4.484   8.491  0.00  0.00           N  
ATOM    182  CA  LYS    10     -11.268  -5.914   8.836  0.00  0.00           C  
ATOM    183  C   LYS    10     -10.630  -6.003  10.196  0.00  0.00           C  
ATOM    184  O   LYS    10      -9.708  -5.255  10.639  0.00  0.00           O  
ATOM    185  CB  LYS    10     -10.482  -6.713   7.708  0.00  0.00           C  
ATOM    186  CG  LYS    10     -10.321  -8.236   7.802  0.00  0.00           C  
ATOM    187  CD  LYS    10     -11.591  -9.055   8.050  0.00  0.00           C  
ATOM    188  CE  LYS    10     -11.153 -10.554   8.233  0.00  0.00           C  
ATOM    189  NZ  LYS    10     -12.296 -11.513   8.240  0.00  0.00           N1+
ATOM    190  H   LYS    10     -10.727  -4.311   7.660  0.00  0.00           H  
ATOM    191  HA  LYS    10     -12.302  -6.249   8.755  0.00  0.00           H  
ATOM    192  HB2 LYS    10     -10.978  -6.467   6.769  0.00  0.00           H  
ATOM    193  HB3 LYS    10      -9.471  -6.308   7.717  0.00  0.00           H  
ATOM    194  HG2 LYS    10      -9.791  -8.539   6.899  0.00  0.00           H  
ATOM    195  HG3 LYS    10      -9.548  -8.459   8.538  0.00  0.00           H  
ATOM    196  HD2 LYS    10     -12.144  -8.717   8.927  0.00  0.00           H  
ATOM    197  HD3 LYS    10     -12.233  -8.901   7.183  0.00  0.00           H  
ATOM    198  HE2 LYS    10     -10.499 -10.758   7.385  0.00  0.00           H  
ATOM    199  HE3 LYS    10     -10.519 -10.726   9.103  0.00  0.00           H  
ATOM    200  HZ1 LYS    10     -12.902 -11.353   7.448  0.00  0.00           H  
ATOM    201  HZ2 LYS    10     -11.944 -12.446   8.078  0.00  0.00           H  
ATOM    202  HZ3 LYS    10     -12.727 -11.579   9.150  0.00  0.00           H  
HETATM  203  O   T3P    10      14.389  29.064 -32.236  0.00  0.00           O  
HETATM  204  H1  T3P    10      13.463  29.127 -31.999  0.00  0.00           H  
HETATM  205  H2  T3P    10      14.405  28.464 -32.982  0.00  0.00           H  
ATOM    206  N   ALA    11     -11.134  -7.024  10.912  0.00  4.87           N  
ATOM    207  CA  ALA    11     -10.457  -7.492  12.186  0.00  4.87           C  
ATOM    208  C   ALA    11      -9.094  -8.208  11.994  0.00  4.87           C  
ATOM    209  O   ALA    11      -8.843  -8.705  10.889  0.00  4.87           O  
ATOM    210  CB  ALA    11     -11.451  -8.453  12.831  0.00  4.87           C  
ATOM    211  H   ALA    11     -11.787  -7.629  10.434  0.00  4.87           H  
ATOM    212  HA  ALA    11     -10.304  -6.591  12.780  0.00  4.87           H  
ATOM    213  HB1 ALA    11     -11.115  -8.792  13.811  0.00  4.87           H  
ATOM    214  HB2 ALA    11     -12.431  -7.979  12.887  0.00  4.87           H  
ATOM    215  HB3 ALA    11     -11.672  -9.270  12.144  0.00  4.87           H  
HETATM  216 CL    CL    11      -6.681   4.490  26.976  0.00  0.00          Cl1-
HETATM  217  K     K    11      19.696   0.991  29.992  0.00  0.00           K1+
HETATM  218  O   T3P    11     -30.359 -21.567  12.348  0.00  0.00           O  
HETATM  219  H1  T3P    11     -30.526 -20.848  12.958  0.00  0.00           H  
HETATM  220  H2  T3P    11     -29.549 -21.968  12.666  0.00  0.00           H  
HETATM  221 CL    CL    12      18.154  -2.474 -42.359  0.00  0.00          Cl1-
ATOM    222  N   GLY    12      -8.198  -8.156  13.011  0.00  0.00           N  
ATOM    223  CA  GLY    12      -6.881  -8.813  13.060  0.00  0.00           C  
ATOM    224  C   GLY    12      -7.089 -10.218  13.681  0.00  0.00           C  
ATOM    225  O   GLY    12      -8.175 -10.722  13.561  0.00  0.00           O  
ATOM    226  H   GLY    12      -8.505  -7.629  13.816  0.00  0.00           H  
ATOM    227  HA2 GLY    12      -6.624  -8.981  12.015  0.00  0.00           H  
ATOM    228  HA3 GLY    12      -6.161  -8.167  13.563  0.00  0.00           H  
HETATM  229  K     K    12     -13.686 -26.547  11.635  0.00  0.00           K1+
HETATM  230  O   T3P    12      24.225  21.684  28.736  0.00  0.00           O  
HETATM  231  H1  T3P    12      24.090  22.302  28.018  0.00  0.00           H  
HETATM  232  H2  T3P    12      24.781  21.000  28.362  0.00  0.00           H  
HETATM  233 CL    CL    13     -13.318 -23.709 -39.053  0.00  0.00          Cl1-
ATOM    234  N   ILE    13      -5.938 -10.758  14.212  0.00  0.00           N  
ATOM    235  CA  ILE    13      -5.816 -12.095  14.804  0.00  0.00           C  
ATOM    236  C   ILE    13      -6.621 -12.204  16.158  0.00  0.00           C  
ATOM    237  O   ILE    13      -7.150 -13.284  16.390  0.00  0.00           O  
ATOM    238  CB  ILE    13      -4.244 -12.474  14.926  0.00  0.00           C  
ATOM    239  CG1 ILE    13      -3.672 -12.842  13.582  0.00  0.00           C  
ATOM    240  CG2 ILE    13      -3.667 -13.335  16.128  0.00  0.00           C  
ATOM    241  CD1 ILE    13      -2.193 -12.668  13.398  0.00  0.00           C  
ATOM    242  H   ILE    13      -5.190 -10.091  14.335  0.00  0.00           H  
ATOM    243  HA  ILE    13      -6.357 -12.759  14.130  0.00  0.00           H  
ATOM    244  HB  ILE    13      -3.816 -11.508  15.194  0.00  0.00           H  
ATOM    245 HG12 ILE    13      -3.808 -13.906  13.390  0.00  0.00           H  
ATOM    246 HG13 ILE    13      -4.244 -12.391  12.772  0.00  0.00           H  
ATOM    247 HG21 ILE    13      -4.269 -13.364  17.035  0.00  0.00           H  
ATOM    248 HG22 ILE    13      -3.653 -14.385  15.832  0.00  0.00           H  
ATOM    249 HG23 ILE    13      -2.625 -13.100  16.348  0.00  0.00           H  
ATOM    250 HD11 ILE    13      -1.720 -12.060  14.169  0.00  0.00           H  
ATOM    251 HD12 ILE    13      -1.739 -13.633  13.624  0.00  0.00           H  
ATOM    252 HD13 ILE    13      -1.969 -12.332  12.386  0.00  0.00           H  
HETATM  253  K     K    13     -42.195 -14.687  16.065  0.00  0.00           K1+
HETATM  254  O   T3P    13     -38.894   4.298 -20.051  0.00  0.00           O  
HETATM  255  H1  T3P    13     -39.038   3.413 -19.717  0.00  0.00           H  
HETATM  256  H2  T3P    13     -39.770   4.620 -20.266  0.00  0.00           H  
ATOM    257  N   ASP    14      -6.705 -11.126  17.025  0.00  0.00           N  
ATOM    258  CA  ASP    14      -7.921 -10.935  17.919  0.00  0.00           C  
ATOM    259  C   ASP    14      -8.746  -9.774  17.375  0.00  0.00           C  
ATOM    260  O   ASP    14      -8.361  -8.979  16.571  0.00  0.00           O  
ATOM    261  CB  ASP    14      -7.393 -10.811  19.421  0.00  0.00           C  
ATOM    262  CG  ASP    14      -8.527 -10.841  20.448  0.00  0.00           C  
ATOM    263  OD1 ASP    14      -9.563 -11.451  20.251  0.00  0.00           O  
ATOM    264  OD2 ASP    14      -8.365 -10.129  21.453  0.00  0.00           O1-
ATOM    265  H   ASP    14      -6.258 -10.261  16.756  0.00  0.00           H  
ATOM    266  HA  ASP    14      -8.560 -11.817  17.875  0.00  0.00           H  
ATOM    267  HB2 ASP    14      -6.716 -11.665  19.461  0.00  0.00           H  
ATOM    268  HB3 ASP    14      -6.846  -9.869  19.457  0.00  0.00           H  
HETATM  269 CL    CL    14     -32.867   2.599 -26.840  0.00  0.00          Cl1-
HETATM  270  K     K    14      -1.919 -12.110  37.209  0.00  0.00           K1+
HETATM  271  O   T3P    14     -35.898 -10.269  23.570  0.00  0.00           O  
HETATM  272  H1  T3P    14     -36.318  -9.744  24.252  0.00  0.00           H  
HETATM  273  H2  T3P    14     -35.396 -10.928  24.049  0.00  0.00           H  
HETATM  274 CL    CL    15     -17.623 -33.214  32.263  0.00  0.00          Cl1-
ATOM    275  N   GLY    15      -9.969  -9.674  17.929  0.00  0.00           N  
ATOM    276  CA  GLY    15     -11.006  -8.738  17.396  0.00  0.00           C  
ATOM    277  C   GLY    15     -10.688  -7.301  17.716  0.00  0.00           C  
ATOM    278  O   GLY    15     -11.229  -6.376  17.043  0.00  0.00           O  
ATOM    279  H   GLY    15     -10.222 -10.298  18.682  0.00  0.00           H  
ATOM    280  HA2 GLY    15     -11.257  -8.804  16.338  0.00  0.00           H  
ATOM    281  HA3 GLY    15     -11.990  -9.021  17.771  0.00  0.00           H  
HETATM  282  K     K    15      28.690  -5.291  15.872  0.00  0.00           K1+
HETATM  283  O   T3P    15     -13.659  -9.242 -35.241  0.00  0.00           O  
HETATM  284  H1  T3P    15     -14.025  -8.497 -35.718  0.00  0.00           H  
HETATM  285  H2  T3P    15     -12.994  -9.600 -35.829  0.00  0.00           H  
HETATM  286 CL    CL    16     -21.155 -20.400 -10.970  0.00  0.00          Cl1-
ATOM    287  N   GLU    16      -9.915  -7.082  18.789  0.00  0.00           N  
ATOM    288  CA  GLU    16      -9.354  -5.734  19.174  0.00  0.00           C  
ATOM    289  C   GLU    16      -8.011  -5.390  18.454  0.00  0.00           C  
ATOM    290  O   GLU    16      -7.192  -4.676  18.982  0.00  0.00           O  
ATOM    291  CB  GLU    16      -9.269  -5.605  20.706  0.00  0.00           C  
ATOM    292  CG  GLU    16     -10.546  -5.831  21.552  0.00  0.00           C  
ATOM    293  CD  GLU    16     -10.228  -5.446  22.980  0.00  0.00           C  
ATOM    294  OE1 GLU    16      -9.697  -6.319  23.756  0.00  0.00           O  
ATOM    295  OE2 GLU    16     -10.440  -4.249  23.257  0.00  0.00           O1-
ATOM    296  H   GLU    16      -9.605  -7.888  19.313  0.00  0.00           H  
ATOM    297  HA  GLU    16     -10.057  -5.006  18.769  0.00  0.00           H  
ATOM    298  HB2 GLU    16      -8.610  -6.413  21.026  0.00  0.00           H  
ATOM    299  HB3 GLU    16      -8.690  -4.741  21.032  0.00  0.00           H  
ATOM    300  HG2 GLU    16     -11.249  -5.101  21.152  0.00  0.00           H  
ATOM    301  HG3 GLU    16     -10.956  -6.821  21.352  0.00  0.00           H  
HETATM  302  K     K    16      -4.881 -10.658  23.110  0.00  0.00           K1+
HETATM  303  O   T3P    16       2.876  -4.630 -16.891  0.00  0.00           O  
HETATM  304  H1  T3P    16       2.376  -4.434 -16.098  0.00  0.00           H  
HETATM  305  H2  T3P    16       3.714  -4.185 -16.762  0.00  0.00           H  
HETATM  306 CL    CL    17     -27.756 -22.682  38.295  0.00  0.00          Cl1-
HETATM  307  K     K    17      13.230 -36.091  24.098  0.00  0.00           K1+
ATOM    308  N   SER    17      -7.841  -6.019  17.260  0.00  0.00           N  
ATOM    309  CA  SER    17      -6.847  -5.512  16.280  0.00  0.00           C  
ATOM    310  C   SER    17      -7.470  -5.210  14.906  0.00  0.00           C  
ATOM    311  O   SER    17      -8.412  -5.864  14.498  0.00  0.00           O  
ATOM    312  CB  SER    17      -5.633  -6.455  16.373  0.00  0.00           C  
ATOM    313  OG  SER    17      -5.904  -7.787  16.017  0.00  0.00           O  
ATOM    314  H   SER    17      -8.654  -6.501  16.902  0.00  0.00           H  
ATOM    315  HA  SER    17      -6.516  -4.531  16.622  0.00  0.00           H  
ATOM    316  HB2 SER    17      -4.816  -6.128  15.730  0.00  0.00           H  
ATOM    317  HB3 SER    17      -5.166  -6.536  17.355  0.00  0.00           H  
ATOM    318  HG  SER    17      -6.862  -7.844  15.987  0.00  0.00           H  
HETATM  319  O   T3P    17     -11.711 -37.866  23.945  0.00  0.00           O  
HETATM  320  H1  T3P    17     -12.507 -37.334  23.934  0.00  0.00           H  
HETATM  321  H2  T3P    17     -12.018 -38.760  23.795  0.00  0.00           H  
HETATM  322 CL    CL    18      31.051  11.198   8.677  0.00  0.00          Cl1-
ATOM    323  N   ILE    18      -6.881  -4.303  14.122  0.00  0.00           N  
ATOM    324  CA  ILE    18      -7.297  -4.069  12.734  0.00  0.00           C  
ATOM    325  C   ILE    18      -6.466  -5.119  11.917  0.00  0.00           C  
ATOM    326  O   ILE    18      -5.387  -5.437  12.366  0.00  0.00           O  
ATOM    327  CB  ILE    18      -6.827  -2.642  12.319  0.00  0.00           C  
ATOM    328  CG1 ILE    18      -7.758  -1.566  13.146  0.00  0.00           C  
ATOM    329  CG2 ILE    18      -6.884  -2.298  10.795  0.00  0.00           C  
ATOM    330  CD1 ILE    18      -7.207  -0.176  13.175  0.00  0.00           C  
ATOM    331  H   ILE    18      -6.161  -3.682  14.463  0.00  0.00           H  
ATOM    332  HA  ILE    18      -8.355  -4.195  12.508  0.00  0.00           H  
ATOM    333  HB  ILE    18      -5.802  -2.505  12.662  0.00  0.00           H  
ATOM    334 HG12 ILE    18      -8.802  -1.615  12.837  0.00  0.00           H  
ATOM    335 HG13 ILE    18      -7.889  -1.955  14.156  0.00  0.00           H  
ATOM    336 HG21 ILE    18      -7.935  -2.331  10.506  0.00  0.00           H  
ATOM    337 HG22 ILE    18      -6.527  -1.287  10.601  0.00  0.00           H  
ATOM    338 HG23 ILE    18      -6.317  -3.000  10.183  0.00  0.00           H  
ATOM    339 HD11 ILE    18      -6.621  -0.043  14.085  0.00  0.00           H  
ATOM    340 HD12 ILE    18      -6.601   0.001  12.287  0.00  0.00           H  
ATOM    341 HD13 ILE    18      -8.069   0.487  13.108  0.00  0.00           H  
HETATM  342  K     K    18     -22.247  -4.582 -25.379  0.00  0.00           K1+
HETATM  343  O   T3P    18     -32.527   5.095 -36.188  0.00  0.00           O  
HETATM  344  H1  T3P    18     -33.075   4.517 -35.658  0.00  0.00           H  
HETATM  345  H2  T3P    18     -32.926   5.072 -37.058  0.00  0.00           H  
HETATM  346 CL    CL    19      25.723  -5.147  22.836  0.00  0.00          Cl1-
ATOM    347  N   GLY    19      -7.044  -5.549  10.777  0.00  0.00           N  
ATOM    348  CA  GLY    19      -6.476  -6.561   9.905  0.00  0.00           C  
ATOM    349  C   GLY    19      -5.090  -6.277   9.353  0.00  0.00           C  
ATOM    350  O   GLY    19      -4.787  -5.115   9.130  0.00  0.00           O  
ATOM    351  H   GLY    19      -8.008  -5.366  10.539  0.00  0.00           H  
ATOM    352  HA2 GLY    19      -6.480  -7.508  10.445  0.00  0.00           H  
ATOM    353  HA3 GLY    19      -7.216  -6.507   9.106  0.00  0.00           H  
HETATM  354  K     K    19      -1.165 -27.852 -42.015  0.00  0.00           K1+
HETATM  355  O   T3P    19     -15.467 -25.957  -8.284  0.00  0.00           O  
HETATM  356  H1  T3P    19     -15.827 -26.409  -7.521  0.00  0.00           H  
HETATM  357  H2  T3P    19     -16.091 -25.253  -8.462  0.00  0.00           H  
ATOM    358  N   ASN    20      -4.335  -7.292   9.131  0.00  0.00           N  
ATOM    359  CA  ASN    20      -2.954  -7.246   8.744  0.00  0.00           C  
ATOM    360  C   ASN    20      -2.775  -6.991   7.270  0.00  0.00           C  
ATOM    361  O   ASN    20      -1.701  -6.547   6.850  0.00  0.00           O  
ATOM    362  CB  ASN    20      -2.109  -8.369   9.310  0.00  0.00           C  
ATOM    363  CG  ASN    20      -2.242  -8.430  10.895  0.00  0.00           C  
ATOM    364  ND2 ASN    20      -3.014  -9.351  11.427  0.00  0.00           N  
ATOM    365  OD1 ASN    20      -1.537  -7.673  11.563  0.00  0.00           O  
ATOM    366  H   ASN    20      -4.675  -8.212   9.372  0.00  0.00           H  
ATOM    367  HA  ASN    20      -2.463  -6.355   9.135  0.00  0.00           H  
ATOM    368  HB2 ASN    20      -2.422  -9.320   8.879  0.00  0.00           H  
ATOM    369  HB3 ASN    20      -1.068  -8.287   8.998  0.00  0.00           H  
ATOM    370 HD21 ASN    20      -3.472 -10.021  10.826  0.00  0.00           H  
ATOM    371 HD22 ASN    20      -3.084  -9.389  12.434  0.00  0.00           H  
HETATM  372 CL    CL    20       9.786 -14.750 -21.019  0.00  0.00          Cl1-
HETATM  373  K     K    20      31.088  12.197  -6.585  0.00  0.00           K1+
HETATM  374  O   T3P    20     -21.774 -18.565  37.882  0.00  0.00           O  
HETATM  375  H1  T3P    20     -22.321 -19.099  38.459  0.00  0.00           H  
HETATM  376  H2  T3P    20     -20.990 -19.095  37.738  0.00  0.00           H  
HETATM  377 CL    CL    21      -3.390 -29.873  -2.744  0.00  0.00          Cl1-
ATOM    378  N   CYS    21      -3.753  -7.374   6.424  0.00  0.00           N  
ATOM    379  CA  CYS    21      -3.744  -7.139   5.024  0.00  0.00           C  
ATOM    380  C   CYS    21      -3.785  -5.670   4.622  0.00  0.00           C  
ATOM    381  O   CYS    21      -4.663  -4.889   5.106  0.00  0.00           O  
ATOM    382  CB  CYS    21      -4.878  -7.991   4.386  0.00  0.00           C  
ATOM    383  SG  CYS    21      -4.390  -9.727   4.623  0.00  0.00           S  
ATOM    384  H   CYS    21      -4.540  -7.906   6.767  0.00  0.00           H  
ATOM    385  HA  CYS    21      -2.776  -7.546   4.733  0.00  0.00           H  
ATOM    386  HB2 CYS    21      -5.853  -7.702   4.777  0.00  0.00           H  
ATOM    387  HB3 CYS    21      -5.065  -7.729   3.345  0.00  0.00           H  
ATOM    388  HG  CYS    21      -3.220  -9.643   3.983  0.00  0.00           H  
HETATM  389  K     K    21     -10.121 -35.483  23.459  0.00  0.00           K1+
HETATM  390  O   T3P    21     -24.548 -14.458  -7.690  0.00  0.00           O  
HETATM  391  H1  T3P    21     -24.512 -14.362  -6.739  0.00  0.00           H  
HETATM  392  H2  T3P    21     -25.227 -15.116  -7.839  0.00  0.00           H  
HETATM  393 CL    CL    22      25.754  26.208   7.116  0.00  0.00          Cl1-
HETATM  394  K     K    22     -28.105   6.022 -16.025  0.00  0.00           K1+
ATOM    395  N   PRO    22      -2.928  -5.137   3.704  0.00  0.00           N  
ATOM    396  CA  PRO    22      -2.827  -3.656   3.310  0.00  0.00           C  
ATOM    397  C   PRO    22      -4.030  -2.921   2.850  0.00  0.00           C  
ATOM    398  O   PRO    22      -4.012  -1.763   3.023  0.00  0.00           O  
ATOM    399  CB  PRO    22      -1.753  -3.627   2.236  0.00  0.00           C  
ATOM    400  CG  PRO    22      -1.718  -5.063   1.619  0.00  0.00           C  
ATOM    401  CD  PRO    22      -2.029  -5.901   2.909  0.00  0.00           C  
ATOM    402  HA  PRO    22      -2.429  -3.041   4.117  0.00  0.00           H  
ATOM    403  HB2 PRO    22      -1.904  -2.953   1.394  0.00  0.00           H  
ATOM    404  HB3 PRO    22      -0.799  -3.248   2.602  0.00  0.00           H  
ATOM    405  HG2 PRO    22      -2.644  -5.242   1.072  0.00  0.00           H  
ATOM    406  HG3 PRO    22      -0.806  -5.382   1.113  0.00  0.00           H  
ATOM    407  HD2 PRO    22      -2.457  -6.858   2.609  0.00  0.00           H  
ATOM    408  HD3 PRO    22      -1.099  -6.009   3.466  0.00  0.00           H  
HETATM  409  O   T3P    22      25.491  -9.184  37.525  0.00  0.00           O  
HETATM  410  H1  T3P    22      25.028  -9.684  38.197  0.00  0.00           H  
HETATM  411  H2  T3P    22      24.827  -8.597  37.163  0.00  0.00           H  
ATOM    412  N   ASP    23      -5.113  -3.604   2.446  0.00  0.00           N  
ATOM    413  CA  ASP    23      -6.371  -3.049   2.123  0.00  0.00           C  
ATOM    414  C   ASP    23      -7.081  -2.119   3.192  0.00  0.00           C  
ATOM    415  O   ASP    23      -7.610  -1.034   2.837  0.00  0.00           O  
ATOM    416  CB  ASP    23      -7.403  -4.159   1.692  0.00  0.00           C  
ATOM    417  CG  ASP    23      -6.902  -5.342   0.802  0.00  0.00           C  
ATOM    418  OD1 ASP    23      -5.833  -5.272   0.211  0.00  0.00           O  
ATOM    419  OD2 ASP    23      -7.660  -6.313   0.630  0.00  0.00           O1-
ATOM    420  H   ASP    23      -5.051  -4.591   2.240  0.00  0.00           H  
ATOM    421  HA  ASP    23      -6.200  -2.337   1.316  0.00  0.00           H  
ATOM    422  HB2 ASP    23      -7.882  -4.552   2.588  0.00  0.00           H  
ATOM    423  HB3 ASP    23      -8.231  -3.694   1.158  0.00  0.00           H  
HETATM  424 CL    CL    23      -5.896 -17.928 -25.753  0.00  0.00          Cl1-
HETATM  425  K     K    23     -39.299  -2.244 -39.707  0.00  0.00           K1+
HETATM  426  O   T3P    23     -23.088 -27.245  27.406  0.00  0.00           O  
HETATM  427  H1  T3P    23     -22.333 -27.273  26.820  0.00  0.00           H  
HETATM  428  H2  T3P    23     -22.754 -26.845  28.210  0.00  0.00           H  
HETATM  429 CL    CL    24     -17.728  -8.552  13.724  0.00  0.00          Cl1-
HETATM  430  K     K    24      13.666   2.413  11.962  0.00  0.00           K1+
ATOM    431  N   SER    24      -6.997  -2.487   4.488  0.00  0.00           N  
ATOM    432  CA  SER    24      -7.307  -1.700   5.664  0.00  0.00           C  
ATOM    433  C   SER    24      -6.338  -0.476   5.866  0.00  0.00           C  
ATOM    434  O   SER    24      -6.825   0.640   6.059  0.00  0.00           O  
ATOM    435  CB  SER    24      -7.377  -2.709   6.852  0.00  0.00           C  
ATOM    436  OG  SER    24      -8.621  -3.328   6.808  0.00  0.00           O  
ATOM    437  H   SER    24      -6.661  -3.409   4.725  0.00  0.00           H  
ATOM    438  HA  SER    24      -8.337  -1.351   5.596  0.00  0.00           H  
ATOM    439  HB2 SER    24      -6.546  -3.413   6.877  0.00  0.00           H  
ATOM    440  HB3 SER    24      -7.397  -2.164   7.796  0.00  0.00           H  
ATOM    441  HG  SER    24      -8.475  -4.084   6.234  0.00  0.00           H  
HETATM  442  O   T3P    24     -11.485   0.859  29.662  0.00  0.00           O  
HETATM  443  H1  T3P    24     -12.412   0.775  29.884  0.00  0.00           H  
HETATM  444  H2  T3P    24     -11.121   1.413  30.353  0.00  0.00           H  
HETATM  445 CL    CL    25      19.017  -8.719 -14.135  0.00  0.00          Cl1-
ATOM    446  N   GLN    25      -5.045  -0.766   5.822  0.00  0.00           N  
ATOM    447  CA  GLN    25      -4.011   0.341   5.993  0.00  0.00           C  
ATOM    448  C   GLN    25      -4.241   1.459   4.975  0.00  0.00           C  
ATOM    449  O   GLN    25      -4.259   2.628   5.388  0.00  0.00           O  
ATOM    450  CB  GLN    25      -2.563  -0.232   6.041  0.00  0.00           C  
ATOM    451  CG  GLN    25      -1.571   0.990   6.049  0.00  0.00           C  
ATOM    452  CD  GLN    25      -0.060   0.592   6.366  0.00  0.00           C  
ATOM    453  NE2 GLN    25       0.685   1.591   6.925  0.00  0.00           N  
ATOM    454  OE1 GLN    25       0.388  -0.489   6.142  0.00  0.00           O  
ATOM    455  H   GLN    25      -4.827  -1.750   5.755  0.00  0.00           H  
ATOM    456  HA  GLN    25      -4.061   0.821   6.970  0.00  0.00           H  
ATOM    457  HB2 GLN    25      -2.250  -0.849   6.883  0.00  0.00           H  
ATOM    458  HB3 GLN    25      -2.251  -0.834   5.187  0.00  0.00           H  
ATOM    459  HG2 GLN    25      -1.562   1.477   5.073  0.00  0.00           H  
ATOM    460  HG3 GLN    25      -1.853   1.698   6.828  0.00  0.00           H  
ATOM    461 HE21 GLN    25       0.249   2.443   7.247  0.00  0.00           H  
ATOM    462 HE22 GLN    25       1.678   1.409   6.965  0.00  0.00           H  
HETATM  463  K     K    25     -22.267 -15.716  -7.729  0.00  0.00           K1+
HETATM  464  O   T3P    25      11.923  17.947 -23.181  0.00  0.00           O  
HETATM  465  H1  T3P    25      11.441  18.640 -23.632  0.00  0.00           H  
HETATM  466  H2  T3P    25      11.319  17.205 -23.166  0.00  0.00           H  
ATOM    467  N   ARG    26      -4.428   1.109   3.663  0.00  0.00           N  
ATOM    468  CA  ARG    26      -4.625   1.966   2.504  0.00  0.00           C  
ATOM    469  C   ARG    26      -5.710   3.048   2.696  0.00  0.00           C  
ATOM    470  O   ARG    26      -5.473   4.234   2.548  0.00  0.00           O  
ATOM    471  CB  ARG    26      -5.089   1.090   1.290  0.00  0.00           C  
ATOM    472  CG  ARG    26      -3.973   0.534   0.379  0.00  0.00           C  
ATOM    473  CD  ARG    26      -4.261  -0.642  -0.513  0.00  0.00           C  
ATOM    474  NE  ARG    26      -5.407  -0.309  -1.297  0.00  0.00           N  
ATOM    475  CZ  ARG    26      -6.393  -1.071  -1.789  0.00  0.00           C  
ATOM    476  NH1 ARG    26      -6.320  -2.381  -1.742  0.00  0.00           N  
ATOM    477  NH2 ARG    26      -7.433  -0.479  -2.357  0.00  0.00           N1+
ATOM    478  H   ARG    26      -4.419   0.127   3.426  0.00  0.00           H  
ATOM    479  HA  ARG    26      -3.678   2.470   2.311  0.00  0.00           H  
ATOM    480  HB2 ARG    26      -5.857   0.365   1.557  0.00  0.00           H  
ATOM    481  HB3 ARG    26      -5.466   1.887   0.649  0.00  0.00           H  
ATOM    482  HG2 ARG    26      -3.511   1.335  -0.197  0.00  0.00           H  
ATOM    483  HG3 ARG    26      -3.155   0.243   1.037  0.00  0.00           H  
ATOM    484  HD2 ARG    26      -3.464  -0.850  -1.226  0.00  0.00           H  
ATOM    485  HD3 ARG    26      -4.367  -1.520   0.124  0.00  0.00           H  
ATOM    486  HE  ARG    26      -5.442   0.659  -1.582  0.00  0.00           H  
ATOM    487 HH11 ARG    26      -5.431  -2.704  -1.390  0.00  0.00           H  
ATOM    488 HH12 ARG    26      -6.968  -3.135  -1.923  0.00  0.00           H  
ATOM    489 HH21 ARG    26      -7.464   0.504  -2.127  0.00  0.00           H  
ATOM    490 HH22 ARG    26      -8.112  -0.868  -2.996  0.00  0.00           H  
HETATM  491 CL    CL    26      12.264  33.095 -20.716  0.00  0.00          Cl1-
HETATM  492  K     K    26      -4.573  46.208 -25.151  0.00  0.00           K1+
HETATM  493  O   T3P    26     -27.968 -28.389  15.478  0.00  0.00           O  
HETATM  494  H1  T3P    26     -28.763 -28.854  15.739  0.00  0.00           H  
HETATM  495  H2  T3P    26     -27.540 -28.977  14.855  0.00  0.00           H  
HETATM  496 CL    CL    27      17.016   1.898   7.631  0.00  0.00          Cl1-
HETATM  497  K     K    27       0.573  42.270 -10.135  0.00  0.00           K1+
ATOM    498  N   LEU    27      -6.930   2.570   3.136  0.00  0.00           N  
ATOM    499  CA  LEU    27      -8.071   3.414   3.443  0.00  0.00           C  
ATOM    500  C   LEU    27      -7.774   4.384   4.501  0.00  0.00           C  
ATOM    501  O   LEU    27      -8.018   5.584   4.341  0.00  0.00           O  
ATOM    502  CB  LEU    27      -9.212   2.473   3.748  0.00  0.00           C  
ATOM    503  CG  LEU    27     -10.630   2.979   3.877  0.00  0.00           C  
ATOM    504  CD1 LEU    27     -10.981   4.046   2.788  0.00  0.00           C  
ATOM    505  CD2 LEU    27     -11.711   1.830   3.970  0.00  0.00           C  
ATOM    506  H   LEU    27      -7.128   1.580   3.121  0.00  0.00           H  
ATOM    507  HA  LEU    27      -8.219   3.957   2.509  0.00  0.00           H  
ATOM    508  HB2 LEU    27      -9.138   1.680   3.004  0.00  0.00           H  
ATOM    509  HB3 LEU    27      -8.913   1.941   4.651  0.00  0.00           H  
ATOM    510  HG  LEU    27     -10.660   3.513   4.826  0.00  0.00           H  
ATOM    511 HD11 LEU    27     -10.705   3.786   1.767  0.00  0.00           H  
ATOM    512 HD12 LEU    27     -12.046   4.261   2.880  0.00  0.00           H  
ATOM    513 HD13 LEU    27     -10.431   4.966   2.989  0.00  0.00           H  
ATOM    514 HD21 LEU    27     -12.608   2.189   4.474  0.00  0.00           H  
ATOM    515 HD22 LEU    27     -12.032   1.347   3.048  0.00  0.00           H  
ATOM    516 HD23 LEU    27     -11.309   1.030   4.591  0.00  0.00           H  
HETATM  517  O   T3P    27      27.476  29.865 -25.368  0.00  0.00           O  
HETATM  518  H1  T3P    27      27.799  30.473 -24.703  0.00  0.00           H  
HETATM  519  H2  T3P    27      27.831  29.015 -25.109  0.00  0.00           H  
HETATM  520 CL    CL    28     -39.745 -13.815   9.414  0.00  0.00          Cl1-
HETATM  521  K     K    28       7.385  14.135  33.454  0.00  0.00           K1+
ATOM    522  N   PHE    28      -7.128   3.832   5.550  0.00  0.00           N  
ATOM    523  CA  PHE    28      -6.815   4.540   6.800  0.00  0.00           C  
ATOM    524  C   PHE    28      -5.741   5.584   6.620  0.00  0.00           C  
ATOM    525  O   PHE    28      -5.814   6.662   7.186  0.00  0.00           O  
ATOM    526  CB  PHE    28      -6.599   3.506   7.932  0.00  0.00           C  
ATOM    527  CG  PHE    28      -6.443   3.869   9.451  0.00  0.00           C  
ATOM    528  CD1 PHE    28      -7.259   4.850  10.003  0.00  0.00           C  
ATOM    529  CD2 PHE    28      -5.629   3.061  10.299  0.00  0.00           C  
ATOM    530  CE1 PHE    28      -7.267   5.034  11.349  0.00  0.00           C  
ATOM    531  CE2 PHE    28      -5.777   3.102  11.704  0.00  0.00           C  
ATOM    532  CZ  PHE    28      -6.551   4.186  12.162  0.00  0.00           C  
ATOM    533  H   PHE    28      -6.831   2.882   5.375  0.00  0.00           H  
ATOM    534  HA  PHE    28      -7.764   5.034   7.013  0.00  0.00           H  
ATOM    535  HB2 PHE    28      -7.307   2.677   7.917  0.00  0.00           H  
ATOM    536  HB3 PHE    28      -5.708   3.005   7.554  0.00  0.00           H  
ATOM    537  HD1 PHE    28      -7.941   5.427   9.397  0.00  0.00           H  
ATOM    538  HD2 PHE    28      -5.021   2.254   9.918  0.00  0.00           H  
ATOM    539  HE1 PHE    28      -8.005   5.659  11.829  0.00  0.00           H  
ATOM    540  HE2 PHE    28      -5.248   2.453  12.386  0.00  0.00           H  
ATOM    541  HZ  PHE    28      -6.618   4.250  13.238  0.00  0.00           H  
HETATM  542  O   T3P    28      20.924 -12.416  32.078  0.00  0.00           O  
HETATM  543  H1  T3P    28      20.375 -13.069  31.644  0.00  0.00           H  
HETATM  544  H2  T3P    28      20.310 -11.886  32.585  0.00  0.00           H  
HETATM  545 CL    CL    29      29.292   6.893  26.085  0.00  0.00          Cl1-
HETATM  546  K     K    29      30.380 -11.113  13.008  0.00  0.00           K1+
ATOM    547  N   MET    29      -4.682   5.266   5.842  0.00  0.00           N  
ATOM    548  CA  MET    29      -3.524   6.111   5.492  0.00  0.00           C  
ATOM    549  C   MET    29      -4.051   7.328   4.770  0.00  0.00           C  
ATOM    550  O   MET    29      -3.858   8.433   5.242  0.00  0.00           O  
ATOM    551  CB  MET    29      -2.540   5.236   4.637  0.00  0.00           C  
ATOM    552  CG  MET    29      -1.126   5.809   4.390  0.00  0.00           C  
ATOM    553  SD  MET    29       0.027   4.850   3.362  0.00  0.00           S  
ATOM    554  CE  MET    29       1.163   6.277   2.960  0.00  0.00           C  
ATOM    555  H   MET    29      -4.754   4.309   5.526  0.00  0.00           H  
ATOM    556  HA  MET    29      -3.071   6.380   6.446  0.00  0.00           H  
ATOM    557  HB2 MET    29      -2.358   4.259   5.085  0.00  0.00           H  
ATOM    558  HB3 MET    29      -2.997   4.801   3.748  0.00  0.00           H  
ATOM    559  HG2 MET    29      -1.305   6.783   3.934  0.00  0.00           H  
ATOM    560  HG3 MET    29      -0.774   6.048   5.394  0.00  0.00           H  
ATOM    561  HE1 MET    29       1.807   6.037   2.114  0.00  0.00           H  
ATOM    562  HE2 MET    29       0.594   7.180   2.738  0.00  0.00           H  
ATOM    563  HE3 MET    29       1.796   6.560   3.801  0.00  0.00           H  
HETATM  564  O   T3P    29       2.819 -12.556  33.957  0.00  0.00           O  
HETATM  565  H1  T3P    29       2.488 -12.852  33.109  0.00  0.00           H  
HETATM  566  H2  T3P    29       2.394 -13.129  34.594  0.00  0.00           H  
HETATM  567 CL    CL    30     -12.952  -7.450  -5.507  0.00  0.00          Cl1-
ATOM    568  N   ILE    30      -4.796   7.148   3.664  0.00  0.00           N  
ATOM    569  CA  ILE    30      -5.394   8.093   2.805  0.00  0.00           C  
ATOM    570  C   ILE    30      -6.275   9.059   3.707  0.00  0.00           C  
ATOM    571  O   ILE    30      -6.123  10.239   3.506  0.00  0.00           O  
ATOM    572  CB  ILE    30      -6.253   7.452   1.666  0.00  0.00           C  
ATOM    573  CG1 ILE    30      -5.267   6.843   0.677  0.00  0.00           C  
ATOM    574  CG2 ILE    30      -7.297   8.407   0.990  0.00  0.00           C  
ATOM    575  CD1 ILE    30      -5.798   5.698  -0.178  0.00  0.00           C  
ATOM    576  H   ILE    30      -4.937   6.228   3.272  0.00  0.00           H  
ATOM    577  HA  ILE    30      -4.538   8.671   2.458  0.00  0.00           H  
ATOM    578  HB  ILE    30      -6.809   6.601   2.058  0.00  0.00           H  
ATOM    579 HG12 ILE    30      -4.938   7.620  -0.012  0.00  0.00           H  
ATOM    580 HG13 ILE    30      -4.343   6.483   1.130  0.00  0.00           H  
ATOM    581 HG21 ILE    30      -6.756   9.305   0.691  0.00  0.00           H  
ATOM    582 HG22 ILE    30      -7.776   7.863   0.176  0.00  0.00           H  
ATOM    583 HG23 ILE    30      -8.134   8.709   1.620  0.00  0.00           H  
ATOM    584 HD11 ILE    30      -6.858   5.499  -0.020  0.00  0.00           H  
ATOM    585 HD12 ILE    30      -5.725   5.789  -1.262  0.00  0.00           H  
ATOM    586 HD13 ILE    30      -5.316   4.751   0.062  0.00  0.00           H  
HETATM  587  K     K    30      23.432  27.692 -24.780  0.00  0.00           K1+
HETATM  588  O   T3P    30       1.673  51.542  -7.181  0.00  0.00           O  
HETATM  589  H1  T3P    30       1.785  52.034  -6.367  0.00  0.00           H  
HETATM  590  H2  T3P    30       1.117  50.801  -6.938  0.00  0.00           H  
HETATM  591 CL    CL    31      -3.388  41.837 -22.786  0.00  0.00          Cl1-
HETATM  592  K     K    31     -12.087 -11.414  22.049  0.00  0.00           K1+
ATOM    593  N   LEU    31      -7.194   8.537   4.537  0.00  0.00           N  
ATOM    594  CA  LEU    31      -8.008   9.298   5.569  0.00  0.00           C  
ATOM    595  C   LEU    31      -7.188  10.092   6.585  0.00  0.00           C  
ATOM    596  O   LEU    31      -7.485  11.256   6.869  0.00  0.00           O  
ATOM    597  CB  LEU    31      -8.912   8.431   6.395  0.00  0.00           C  
ATOM    598  CG  LEU    31     -10.181   7.792   5.801  0.00  0.00           C  
ATOM    599  CD1 LEU    31     -10.882   6.686   6.652  0.00  0.00           C  
ATOM    600  CD2 LEU    31     -11.149   8.941   5.415  0.00  0.00           C  
ATOM    601  H   LEU    31      -7.287   7.533   4.588  0.00  0.00           H  
ATOM    602  HA  LEU    31      -8.544  10.087   5.041  0.00  0.00           H  
ATOM    603  HB2 LEU    31      -8.287   7.663   6.849  0.00  0.00           H  
ATOM    604  HB3 LEU    31      -9.261   9.101   7.181  0.00  0.00           H  
ATOM    605  HG  LEU    31      -9.900   7.268   4.887  0.00  0.00           H  
ATOM    606 HD11 LEU    31     -11.591   7.209   7.295  0.00  0.00           H  
ATOM    607 HD12 LEU    31     -11.531   6.092   6.008  0.00  0.00           H  
ATOM    608 HD13 LEU    31     -10.234   5.974   7.162  0.00  0.00           H  
ATOM    609 HD21 LEU    31     -12.210   8.701   5.335  0.00  0.00           H  
ATOM    610 HD22 LEU    31     -11.220   9.663   6.229  0.00  0.00           H  
ATOM    611 HD23 LEU    31     -10.873   9.543   4.550  0.00  0.00           H  
HETATM  612  O   T3P    31     -16.986 -25.160 -39.236  0.00  0.00           O  
HETATM  613  H1  T3P    31     -16.080 -25.455 -39.144  0.00  0.00           H  
HETATM  614  H2  T3P    31     -17.349 -25.219 -38.352  0.00  0.00           H  
HETATM  615  O   T3P    32      18.921  19.619  38.837  0.00  0.00           O  
HETATM  616  H1  T3P    32      18.978  20.531  38.551  0.00  0.00           H  
HETATM  617  H2  T3P    32      19.716  19.210  38.496  0.00  0.00           H  
ATOM    618  N   TRP    32      -6.103   9.529   7.106  0.00  0.00           N  
ATOM    619  CA  TRP    32      -5.201  10.227   8.122  0.00  0.00           C  
ATOM    620  C   TRP    32      -4.517  11.432   7.516  0.00  0.00           C  
ATOM    621  O   TRP    32      -4.417  12.428   8.215  0.00  0.00           O  
ATOM    622  CB  TRP    32      -4.158   9.129   8.587  0.00  0.00           C  
ATOM    623  CG  TRP    32      -3.566   9.408   9.934  0.00  0.00           C  
ATOM    624  CD1 TRP    32      -3.004  10.587  10.306  0.00  0.00           C  
ATOM    625  CD2 TRP    32      -3.525   8.623  11.129  0.00  0.00           C  
ATOM    626  CE2 TRP    32      -2.781   9.324  12.155  0.00  0.00           C  
ATOM    627  CE3 TRP    32      -4.068   7.344  11.518  0.00  0.00           C  
ATOM    628  NE1 TRP    32      -2.432  10.454  11.519  0.00  0.00           N  
ATOM    629  CZ2 TRP    32      -2.582   8.774  13.436  0.00  0.00           C  
ATOM    630  CZ3 TRP    32      -3.942   6.769  12.815  0.00  0.00           C  
ATOM    631  CH2 TRP    32      -3.200   7.534  13.754  0.00  0.00           C  
ATOM    632  H   TRP    32      -5.814   8.578   6.927  0.00  0.00           H  
ATOM    633  HA  TRP    32      -5.894  10.610   8.871  0.00  0.00           H  
ATOM    634  HB2 TRP    32      -4.631   8.150   8.662  0.00  0.00           H  
ATOM    635  HB3 TRP    32      -3.348   9.135   7.856  0.00  0.00           H  
ATOM    636  HD1 TRP    32      -2.865  11.452   9.675  0.00  0.00           H  
ATOM    637  HE1 TRP    32      -1.863  11.175  11.939  0.00  0.00           H  
ATOM    638  HE3 TRP    32      -4.577   6.732  10.789  0.00  0.00           H  
ATOM    639  HZ2 TRP    32      -1.996   9.325  14.156  0.00  0.00           H  
ATOM    640  HZ3 TRP    32      -4.328   5.782  13.025  0.00  0.00           H  
ATOM    641  HH2 TRP    32      -3.089   7.261  14.793  0.00  0.00           H  
ATOM    642  N   LEU    33      -4.202  11.332   6.171  0.00  0.00           N  
ATOM    643  CA  LEU    33      -3.466  12.403   5.399  0.00  0.00           C  
ATOM    644  C   LEU    33      -4.428  13.518   5.009  0.00  0.00           C  
ATOM    645  O   LEU    33      -4.042  14.667   4.883  0.00  0.00           O  
ATOM    646  CB  LEU    33      -2.823  11.767   4.201  0.00  0.00           C  
ATOM    647  CG  LEU    33      -1.505  11.083   4.646  0.00  0.00           C  
ATOM    648  CD1 LEU    33      -1.196   9.977   3.724  0.00  0.00           C  
ATOM    649  CD2 LEU    33      -0.494  12.202   4.497  0.00  0.00           C  
ATOM    650  H   LEU    33      -4.169  10.360   5.899  0.00  0.00           H  
ATOM    651  HA  LEU    33      -2.741  12.850   6.079  0.00  0.00           H  
ATOM    652  HB2 LEU    33      -3.428  11.052   3.644  0.00  0.00           H  
ATOM    653  HB3 LEU    33      -2.670  12.504   3.412  0.00  0.00           H  
ATOM    654  HG  LEU    33      -1.590  10.740   5.677  0.00  0.00           H  
ATOM    655 HD11 LEU    33      -0.609   9.264   4.304  0.00  0.00           H  
ATOM    656 HD12 LEU    33      -2.085   9.384   3.508  0.00  0.00           H  
ATOM    657 HD13 LEU    33      -0.712  10.267   2.791  0.00  0.00           H  
ATOM    658 HD21 LEU    33      -0.378  12.714   3.542  0.00  0.00           H  
ATOM    659 HD22 LEU    33      -0.523  12.959   5.281  0.00  0.00           H  
ATOM    660 HD23 LEU    33       0.479  11.713   4.540  0.00  0.00           H  
HETATM  661  O   T3P    33      -4.337 -48.852   7.403  0.00  0.00           O  
HETATM  662  H1  T3P    33      -4.757 -49.653   7.091  0.00  0.00           H  
HETATM  663  H2  T3P    33      -3.456 -48.881   7.028  0.00  0.00           H  
ATOM    664  N   LYS    34      -5.698  13.225   4.908  0.00  0.00           N  
ATOM    665  CA  LYS    34      -6.756  14.239   4.710  0.00  0.00           C  
ATOM    666  C   LYS    34      -7.016  15.054   6.026  0.00  0.00           C  
ATOM    667  O   LYS    34      -7.402  16.209   5.980  0.00  0.00           O  
ATOM    668  CB  LYS    34      -7.970  13.617   4.116  0.00  0.00           C  
ATOM    669  CG  LYS    34      -7.861  13.084   2.664  0.00  0.00           C  
ATOM    670  CD  LYS    34      -8.154  14.160   1.624  0.00  0.00           C  
ATOM    671  CE  LYS    34      -8.218  13.607   0.181  0.00  0.00           C  
ATOM    672  NZ  LYS    34      -8.206  14.647  -0.836  0.00  0.00           N1+
ATOM    673  H   LYS    34      -5.997  12.293   5.155  0.00  0.00           H  
ATOM    674  HA  LYS    34      -6.394  14.976   3.993  0.00  0.00           H  
ATOM    675  HB2 LYS    34      -8.119  12.748   4.757  0.00  0.00           H  
ATOM    676  HB3 LYS    34      -8.862  14.243   4.151  0.00  0.00           H  
ATOM    677  HG2 LYS    34      -6.839  12.750   2.486  0.00  0.00           H  
ATOM    678  HG3 LYS    34      -8.457  12.174   2.601  0.00  0.00           H  
ATOM    679  HD2 LYS    34      -9.071  14.665   1.929  0.00  0.00           H  
ATOM    680  HD3 LYS    34      -7.387  14.921   1.766  0.00  0.00           H  
ATOM    681  HE2 LYS    34      -7.301  13.076  -0.073  0.00  0.00           H  
ATOM    682  HE3 LYS    34      -9.016  12.884   0.015  0.00  0.00           H  
ATOM    683  HZ1 LYS    34      -8.060  14.179  -1.720  0.00  0.00           H  
ATOM    684  HZ2 LYS    34      -9.138  15.037  -0.849  0.00  0.00           H  
ATOM    685  HZ3 LYS    34      -7.539  15.371  -0.610  0.00  0.00           H  
HETATM  686  O   T3P    34      -0.916  45.855  -3.271  0.00  0.00           O  
HETATM  687  H1  T3P    34      -0.874  45.123  -2.655  0.00  0.00           H  
HETATM  688  H2  T3P    34      -1.796  45.805  -3.644  0.00  0.00           H  
ATOM    689  N   GLY    35      -6.714  14.449   7.174  0.00  0.00           N  
ATOM    690  CA  GLY    35      -6.951  14.930   8.550  0.00  0.00           C  
ATOM    691  C   GLY    35      -8.431  15.068   8.841  0.00  0.00           C  
ATOM    692  O   GLY    35      -8.794  15.844   9.750  0.00  0.00           O  
ATOM    693  H   GLY    35      -6.457  13.494   6.971  0.00  0.00           H  
ATOM    694  HA2 GLY    35      -6.451  14.278   9.267  0.00  0.00           H  
ATOM    695  HA3 GLY    35      -6.506  15.921   8.633  0.00  0.00           H  
HETATM  696  O   T3P    35       6.705  36.131  35.791  0.00  0.00           O  
HETATM  697  H1  T3P    35       7.532  35.654  35.864  0.00  0.00           H  
HETATM  698  H2  T3P    35       6.070  35.584  36.253  0.00  0.00           H  
HETATM  699  O   T3P    36      -3.054 -10.722  -6.671  0.00  0.00           O  
HETATM  700  H1  T3P    36      -3.055 -11.396  -7.351  0.00  0.00           H  
HETATM  701  H2  T3P    36      -2.628 -11.139  -5.922  0.00  0.00           H  
ATOM    702  N   VAL    36      -9.276  14.487   8.060  0.00  0.00           N  
ATOM    703  CA  VAL    36     -10.733  14.346   8.410  0.00  0.00           C  
ATOM    704  C   VAL    36     -10.942  13.527   9.638  0.00  0.00           C  
ATOM    705  O   VAL    36     -10.187  12.630   9.922  0.00  0.00           O  
ATOM    706  CB  VAL    36     -11.562  13.866   7.185  0.00  0.00           C  
ATOM    707  CG1 VAL    36     -11.038  12.457   6.745  0.00  0.00           C  
ATOM    708  CG2 VAL    36     -13.082  13.886   7.293  0.00  0.00           C  
ATOM    709  H   VAL    36      -8.831  13.805   7.462  0.00  0.00           H  
ATOM    710  HA  VAL    36     -11.107  15.326   8.709  0.00  0.00           H  
ATOM    711  HB  VAL    36     -11.165  14.509   6.399  0.00  0.00           H  
ATOM    712 HG11 VAL    36     -10.006  12.267   6.448  0.00  0.00           H  
ATOM    713 HG12 VAL    36     -11.203  11.737   7.546  0.00  0.00           H  
ATOM    714 HG13 VAL    36     -11.547  12.142   5.834  0.00  0.00           H  
ATOM    715 HG21 VAL    36     -13.433  12.891   7.566  0.00  0.00           H  
ATOM    716 HG22 VAL    36     -13.475  14.668   7.942  0.00  0.00           H  
ATOM    717 HG23 VAL    36     -13.538  13.986   6.308  0.00  0.00           H  
HETATM  718  O   T3P    37       1.761  30.249   2.646  0.00  0.00           O  
HETATM  719  H1  T3P    37       1.771  29.300   2.771  0.00  0.00           H  
HETATM  720  H2  T3P    37       2.613  30.449   2.259  0.00  0.00           H  
ATOM    721  N   VAL    37     -12.101  13.665  10.297  0.00  0.00           N  
ATOM    722  CA  VAL    37     -12.333  13.154  11.595  0.00  0.00           C  
ATOM    723  C   VAL    37     -13.369  12.076  11.388  0.00  0.00           C  
ATOM    724  O   VAL    37     -14.406  12.222  10.738  0.00  0.00           O  
ATOM    725  CB  VAL    37     -12.896  14.275  12.605  0.00  0.00           C  
ATOM    726  CG1 VAL    37     -13.546  13.654  13.833  0.00  0.00           C  
ATOM    727  CG2 VAL    37     -11.765  15.241  13.013  0.00  0.00           C  
ATOM    728  H   VAL    37     -12.790  14.277   9.883  0.00  0.00           H  
ATOM    729  HA  VAL    37     -11.440  12.684  12.005  0.00  0.00           H  
ATOM    730  HB  VAL    37     -13.623  14.870  12.054  0.00  0.00           H  
ATOM    731 HG11 VAL    37     -12.757  13.161  14.400  0.00  0.00           H  
ATOM    732 HG12 VAL    37     -13.986  14.413  14.480  0.00  0.00           H  
ATOM    733 HG13 VAL    37     -14.333  12.949  13.565  0.00  0.00           H  
ATOM    734 HG21 VAL    37     -11.191  15.461  12.113  0.00  0.00           H  
ATOM    735 HG22 VAL    37     -12.193  16.105  13.521  0.00  0.00           H  
ATOM    736 HG23 VAL    37     -11.001  14.870  13.696  0.00  0.00           H  
ATOM    737  N   PHE    38     -13.044  10.865  11.970  0.00  0.00           N  
ATOM    738  CA  PHE    38     -13.791   9.618  11.788  0.00  0.00           C  
ATOM    739  C   PHE    38     -13.613   8.693  12.966  0.00  0.00           C  
ATOM    740  O   PHE    38     -12.543   8.624  13.561  0.00  0.00           O  
ATOM    741  CB  PHE    38     -13.550   8.919  10.437  0.00  0.00           C  
ATOM    742  CG  PHE    38     -12.118   8.570  10.174  0.00  0.00           C  
ATOM    743  CD1 PHE    38     -11.600   7.342  10.661  0.00  0.00           C  
ATOM    744  CD2 PHE    38     -11.268   9.574   9.685  0.00  0.00           C  
ATOM    745  CE1 PHE    38     -10.243   7.066  10.446  0.00  0.00           C  
ATOM    746  CE2 PHE    38      -9.917   9.289   9.541  0.00  0.00           C  
ATOM    747  CZ  PHE    38      -9.382   8.058   9.895  0.00  0.00           C  
ATOM    748  H   PHE    38     -12.196  10.656  12.476  0.00  0.00           H  
ATOM    749  HA  PHE    38     -14.821   9.956  11.905  0.00  0.00           H  
ATOM    750  HB2 PHE    38     -14.136   8.024  10.230  0.00  0.00           H  
ATOM    751  HB3 PHE    38     -13.904   9.633   9.693  0.00  0.00           H  
ATOM    752  HD1 PHE    38     -12.274   6.658  11.155  0.00  0.00           H  
ATOM    753  HD2 PHE    38     -11.696  10.522   9.392  0.00  0.00           H  
ATOM    754  HE1 PHE    38      -9.844   6.151  10.857  0.00  0.00           H  
ATOM    755  HE2 PHE    38      -9.238  10.004   9.101  0.00  0.00           H  
ATOM    756  HZ  PHE    38      -8.311   7.916   9.869  0.00  0.00           H  
HETATM  757  O   T3P    38      -3.705 -41.521   3.809  0.00  0.00           O  
HETATM  758  H1  T3P    38      -3.557 -40.767   4.379  0.00  0.00           H  
HETATM  759  H2  T3P    38      -3.968 -42.224   4.404  0.00  0.00           H  
ATOM    760  N   ASN    39     -14.612   7.831  13.189  0.00  0.00           N  
ATOM    761  CA  ASN    39     -14.582   6.728  14.145  0.00  0.00           C  
ATOM    762  C   ASN    39     -13.923   5.576  13.393  0.00  0.00           C  
ATOM    763  O   ASN    39     -14.192   5.329  12.230  0.00  0.00           O  
ATOM    764  CB  ASN    39     -15.944   6.158  14.505  0.00  0.00           C  
ATOM    765  CG  ASN    39     -16.904   7.164  15.181  0.00  0.00           C  
ATOM    766  ND2 ASN    39     -17.642   6.791  16.232  0.00  0.00           N  
ATOM    767  OD1 ASN    39     -17.031   8.284  14.721  0.00  0.00           O  
ATOM    768  H   ASN    39     -15.500   7.996  12.736  0.00  0.00           H  
ATOM    769  HA  ASN    39     -13.932   7.008  14.974  0.00  0.00           H  
ATOM    770  HB2 ASN    39     -16.534   5.880  13.632  0.00  0.00           H  
ATOM    771  HB3 ASN    39     -15.875   5.251  15.106  0.00  0.00           H  
ATOM    772 HD21 ASN    39     -17.464   5.871  16.609  0.00  0.00           H  
ATOM    773 HD22 ASN    39     -18.028   7.446  16.896  0.00  0.00           H  
HETATM  774  O   T3P    39      11.989 -27.441  -5.713  0.00  0.00           O  
HETATM  775  H1  T3P    39      12.857 -27.764  -5.956  0.00  0.00           H  
HETATM  776  H2  T3P    39      12.109 -27.059  -4.844  0.00  0.00           H  
HETATM  777  O   T3P    40      30.037  16.666   9.562  0.00  0.00           O  
HETATM  778  H1  T3P    40      29.572  17.408   9.949  0.00  0.00           H  
HETATM  779  H2  T3P    40      30.903  17.012   9.347  0.00  0.00           H  
ATOM    780  N   VAL    40     -13.165   4.809  14.148  0.00  0.00           N  
ATOM    781  CA  VAL    40     -12.589   3.548  13.657  0.00  0.00           C  
ATOM    782  C   VAL    40     -13.404   2.393  14.190  0.00  0.00           C  
ATOM    783  O   VAL    40     -13.467   2.342  15.416  0.00  0.00           O  
ATOM    784  CB  VAL    40     -11.115   3.459  14.223  0.00  0.00           C  
ATOM    785  CG1 VAL    40     -10.369   2.217  13.834  0.00  0.00           C  
ATOM    786  CG2 VAL    40     -10.170   4.713  13.873  0.00  0.00           C  
ATOM    787  H   VAL    40     -13.010   4.961  15.135  0.00  0.00           H  
ATOM    788  HA  VAL    40     -12.515   3.548  12.569  0.00  0.00           H  
ATOM    789  HB  VAL    40     -11.105   3.469  15.313  0.00  0.00           H  
ATOM    790 HG11 VAL    40     -10.949   1.399  14.261  0.00  0.00           H  
ATOM    791 HG12 VAL    40     -10.360   2.101  12.751  0.00  0.00           H  
ATOM    792 HG13 VAL    40      -9.337   2.180  14.184  0.00  0.00           H  
ATOM    793 HG21 VAL    40     -10.501   5.618  14.382  0.00  0.00           H  
ATOM    794 HG22 VAL    40      -9.177   4.703  14.321  0.00  0.00           H  
ATOM    795 HG23 VAL    40     -10.143   4.889  12.797  0.00  0.00           H  
HETATM  796  O   T3P    41      10.118 -27.337  10.299  0.00  0.00           O  
HETATM  797  H1  T3P    41      11.038 -27.546  10.134  0.00  0.00           H  
HETATM  798  H2  T3P    41      10.145 -26.599  10.907  0.00  0.00           H  
ATOM    799  N   THR    41     -13.922   1.515  13.386  0.00  0.00           N  
ATOM    800  CA  THR    41     -14.454   0.256  13.814  0.00  0.00           C  
ATOM    801  C   THR    41     -13.704  -0.877  13.149  0.00  0.00           C  
ATOM    802  O   THR    41     -13.544  -0.876  11.911  0.00  0.00           O  
ATOM    803  CB  THR    41     -15.967   0.163  13.306  0.00  0.00           C  
ATOM    804  CG2 THR    41     -16.923  -0.721  14.176  0.00  0.00           C  
ATOM    805  OG1 THR    41     -16.598   1.356  13.069  0.00  0.00           O  
ATOM    806  H   THR    41     -13.856   1.640  12.386  0.00  0.00           H  
ATOM    807  HA  THR    41     -14.566   0.157  14.894  0.00  0.00           H  
ATOM    808  HB  THR    41     -16.123  -0.223  12.298  0.00  0.00           H  
ATOM    809  HG1 THR    41     -16.018   1.972  12.615  0.00  0.00           H  
ATOM    810 HG21 THR    41     -17.625  -0.092  14.722  0.00  0.00           H  
ATOM    811 HG22 THR    41     -17.522  -1.450  13.629  0.00  0.00           H  
ATOM    812 HG23 THR    41     -16.394  -1.330  14.909  0.00  0.00           H  
HETATM  813  O   T3P    42      27.963  23.798  -6.729  0.00  0.00           O  
HETATM  814  H1  T3P    42      28.313  22.927  -6.542  0.00  0.00           H  
HETATM  815  H2  T3P    42      27.280  23.929  -6.071  0.00  0.00           H  
ATOM    816  N   THR    42     -13.269  -1.907  13.874  0.00  9.82           N  
ATOM    817  CA  THR    42     -12.848  -3.233  13.398  0.00  9.82           C  
ATOM    818  C   THR    42     -14.047  -4.187  13.210  0.00  9.82           C  
ATOM    819  O   THR    42     -14.820  -4.402  14.154  0.00  9.82           O  
ATOM    820  CB  THR    42     -11.952  -3.965  14.447  0.00  9.82           C  
ATOM    821  CG2 THR    42     -10.495  -3.517  14.425  0.00  9.82           C  
ATOM    822  OG1 THR    42     -12.498  -3.843  15.753  0.00  9.82           O  
ATOM    823  H   THR    42     -13.351  -1.978  14.879  0.00  9.82           H  
ATOM    824  HA  THR    42     -12.168  -3.108  12.555  0.00  9.82           H  
ATOM    825  HB  THR    42     -11.797  -5.023  14.234  0.00  9.82           H  
ATOM    826  HG1 THR    42     -12.310  -4.668  16.206  0.00  9.82           H  
ATOM    827 HG21 THR    42     -10.095  -3.986  13.526  0.00  9.82           H  
ATOM    828 HG22 THR    42     -10.345  -2.440  14.350  0.00  9.82           H  
ATOM    829 HG23 THR    42      -9.922  -3.781  15.314  0.00  9.82           H  
HETATM  830  O   T3P    43     -19.732  -4.155  24.308  0.00  0.00           O  
HETATM  831  H1  T3P    43     -20.175  -4.783  23.737  0.00  0.00           H  
HETATM  832  H2  T3P    43     -18.933  -3.923  23.835  0.00  0.00           H  
ATOM    833  N   VAL    43     -14.326  -4.692  12.017  0.00112.08           N  
ATOM    834  CA  VAL    43     -15.405  -5.699  11.816  0.00112.08           C  
ATOM    835  C   VAL    43     -14.756  -6.925  11.166  0.00112.08           C  
ATOM    836  O   VAL    43     -13.849  -6.714  10.368  0.00112.08           O  
ATOM    837  CB  VAL    43     -16.587  -5.135  10.944  0.00112.08           C  
ATOM    838  CG1 VAL    43     -17.351  -4.083  11.709  0.00112.08           C  
ATOM    839  CG2 VAL    43     -16.183  -4.597   9.584  0.00112.08           C  
ATOM    840  H   VAL    43     -13.859  -4.258  11.234  0.00112.08           H  
ATOM    841  HA  VAL    43     -15.981  -6.170  12.613  0.00112.08           H  
ATOM    842  HB  VAL    43     -17.198  -6.037  10.888  0.00112.08           H  
ATOM    843 HG11 VAL    43     -18.315  -3.843  11.261  0.00112.08           H  
ATOM    844 HG12 VAL    43     -17.509  -4.271  12.771  0.00112.08           H  
ATOM    845 HG13 VAL    43     -16.805  -3.141  11.668  0.00112.08           H  
ATOM    846 HG21 VAL    43     -15.558  -5.299   9.032  0.00112.08           H  
ATOM    847 HG22 VAL    43     -17.169  -4.429   9.152  0.00112.08           H  
ATOM    848 HG23 VAL    43     -15.720  -3.610   9.567  0.00112.08           H  
ATOM    849  N   ASP    44     -15.165  -8.157  11.538  0.00216.10           N  
ATOM    850  CA  ASP    44     -14.688  -9.440  10.998  0.00216.10           C  
ATOM    851  C   ASP    44     -15.559  -9.950   9.816  0.00216.10           C  
ATOM    852  O   ASP    44     -15.132 -10.597   8.890  0.00216.10           O  
ATOM    853  CB  ASP    44     -14.685 -10.499  12.056  0.00216.10           C  
ATOM    854  CG  ASP    44     -13.942 -11.745  11.775  0.00216.10           C  
ATOM    855  OD1 ASP    44     -12.848 -11.655  11.106  0.00216.10           O  
ATOM    856  OD2 ASP    44     -14.243 -12.809  12.333  0.00216.10           O1-
ATOM    857  H   ASP    44     -15.941  -8.191  12.183  0.00216.10           H  
ATOM    858  HA  ASP    44     -13.695  -9.292  10.575  0.00216.10           H  
ATOM    859  HB2 ASP    44     -14.417 -10.068  13.021  0.00216.10           H  
ATOM    860  HB3 ASP    44     -15.698 -10.892  12.150  0.00216.10           H  
HETATM  861  O   T3P    44       0.830   0.377  16.835  0.00  0.00           O  
HETATM  862  H1  T3P    44       1.289   0.810  16.115  0.00  0.00           H  
HETATM  863  H2  T3P    44      -0.089   0.379  16.570  0.00  0.00           H  
ATOM    864  N   LEU    45     -16.802  -9.630   9.940  0.00296.91           N  
ATOM    865  CA  LEU    45     -17.918  -9.982   9.034  0.00296.91           C  
ATOM    866  C   LEU    45     -18.348  -8.890   8.106  0.00296.91           C  
ATOM    867  O   LEU    45     -18.095  -7.717   8.457  0.00296.91           O  
ATOM    868  CB  LEU    45     -19.105 -10.356   9.957  0.00296.91           C  
ATOM    869  CG  LEU    45     -18.733 -11.581  10.926  0.00296.91           C  
ATOM    870  CD1 LEU    45     -19.818 -11.695  12.026  0.00296.91           C  
ATOM    871  CD2 LEU    45     -18.527 -12.920  10.180  0.00296.91           C  
ATOM    872  H   LEU    45     -17.142  -9.049  10.693  0.00296.91           H  
ATOM    873  HA  LEU    45     -17.694 -10.830   8.387  0.00296.91           H  
ATOM    874  HB2 LEU    45     -19.282  -9.500  10.609  0.00296.91           H  
ATOM    875  HB3 LEU    45     -19.976 -10.519   9.323  0.00296.91           H  
ATOM    876  HG  LEU    45     -17.797 -11.380  11.448  0.00296.91           H  
ATOM    877 HD11 LEU    45     -20.729 -11.179  11.725  0.00296.91           H  
ATOM    878 HD12 LEU    45     -20.164 -12.683  12.331  0.00296.91           H  
ATOM    879 HD13 LEU    45     -19.418 -11.306  12.963  0.00296.91           H  
ATOM    880 HD21 LEU    45     -19.336 -13.649  10.141  0.00296.91           H  
ATOM    881 HD22 LEU    45     -18.397 -12.738   9.113  0.00296.91           H  
ATOM    882 HD23 LEU    45     -17.586 -13.430  10.388  0.00296.91           H  
HETATM  883  O   T3P    45       0.920  18.471  39.069  0.00  0.00           O  
HETATM  884  H1  T3P    45       1.608  18.452  38.405  0.00  0.00           H  
HETATM  885  H2  T3P    45       1.222  17.863  39.745  0.00  0.00           H  
ATOM    886  N   LYS    46     -19.034  -9.184   7.040  0.00277.83           N  
ATOM    887  CA  LYS    46     -19.834  -8.321   6.193  0.00277.83           C  
ATOM    888  C   LYS    46     -20.968  -7.729   7.087  0.00277.83           C  
ATOM    889  O   LYS    46     -21.902  -8.453   7.455  0.00277.83           O  
ATOM    890  CB  LYS    46     -20.323  -9.032   4.878  0.00277.83           C  
ATOM    891  CG  LYS    46     -21.251 -10.331   5.066  0.00277.83           C  
ATOM    892  CD  LYS    46     -21.659 -10.767   3.648  0.00277.83           C  
ATOM    893  CE  LYS    46     -22.680 -11.950   3.590  0.00277.83           C  
ATOM    894  NZ  LYS    46     -22.064 -13.180   4.097  0.00277.83           N1+
ATOM    895  H   LYS    46     -19.076 -10.187   6.922  0.00277.83           H  
ATOM    896  HA  LYS    46     -19.101  -7.568   5.902  0.00277.83           H  
ATOM    897  HB2 LYS    46     -20.856  -8.261   4.322  0.00277.83           H  
ATOM    898  HB3 LYS    46     -19.553  -9.309   4.159  0.00277.83           H  
ATOM    899  HG2 LYS    46     -20.731 -11.071   5.675  0.00277.83           H  
ATOM    900  HG3 LYS    46     -22.195 -10.074   5.547  0.00277.83           H  
ATOM    901  HD2 LYS    46     -22.120  -9.901   3.175  0.00277.83           H  
ATOM    902  HD3 LYS    46     -20.807 -10.949   2.992  0.00277.83           H  
ATOM    903  HE2 LYS    46     -23.588 -11.673   4.125  0.00277.83           H  
ATOM    904  HE3 LYS    46     -23.023 -12.176   2.580  0.00277.83           H  
ATOM    905  HZ1 LYS    46     -22.653 -13.970   3.877  0.00277.83           H  
ATOM    906  HZ2 LYS    46     -21.233 -13.326   3.541  0.00277.83           H  
ATOM    907  HZ3 LYS    46     -21.888 -13.187   5.091  0.00277.83           H  
HETATM  908  O   T3P    46     -26.103  -8.986  -3.315  0.00  0.00           O  
HETATM  909  H1  T3P    46     -26.697  -8.862  -4.055  0.00  0.00           H  
HETATM  910  H2  T3P    46     -26.076  -8.131  -2.884  0.00  0.00           H  
ATOM    911  N   ARG    47     -20.893  -6.488   7.403  0.00255.87           N  
ATOM    912  CA  ARG    47     -21.865  -5.728   8.235  0.00255.87           C  
ATOM    913  C   ARG    47     -22.588  -4.518   7.503  0.00255.87           C  
ATOM    914  O   ARG    47     -22.093  -4.198   6.398  0.00255.87           O  
ATOM    915  CB  ARG    47     -21.123  -5.090   9.403  0.00255.87           C  
ATOM    916  CG  ARG    47     -20.548  -6.017  10.380  0.00255.87           C  
ATOM    917  CD  ARG    47     -21.674  -6.863  11.113  0.00255.87           C  
ATOM    918  NE  ARG    47     -21.170  -7.595  12.255  0.00255.87           N  
ATOM    919  CZ  ARG    47     -21.812  -8.317  13.213  0.00255.87           C  
ATOM    920  NH1 ARG    47     -23.117  -8.471  13.136  0.00255.87           N  
ATOM    921  NH2 ARG    47     -21.173  -8.821  14.329  0.00255.87           N1+
ATOM    922  H   ARG    47     -20.152  -5.953   6.974  0.00255.87           H  
ATOM    923  HA  ARG    47     -22.691  -6.370   8.540  0.00255.87           H  
ATOM    924  HB2 ARG    47     -20.168  -4.680   9.073  0.00255.87           H  
ATOM    925  HB3 ARG    47     -21.664  -4.273   9.880  0.00255.87           H  
ATOM    926  HG2 ARG    47     -19.892  -6.765   9.936  0.00255.87           H  
ATOM    927  HG3 ARG    47     -20.081  -5.328  11.084  0.00255.87           H  
ATOM    928  HD2 ARG    47     -22.495  -6.236  11.461  0.00255.87           H  
ATOM    929  HD3 ARG    47     -21.990  -7.604  10.379  0.00255.87           H  
ATOM    930  HE  ARG    47     -20.172  -7.646  12.111  0.00255.87           H  
ATOM    931 HH11 ARG    47     -23.603  -8.107  12.329  0.00255.87           H  
ATOM    932 HH12 ARG    47     -23.637  -9.011  13.813  0.00255.87           H  
ATOM    933 HH21 ARG    47     -20.184  -8.682  14.483  0.00255.87           H  
ATOM    934 HH22 ARG    47     -21.625  -9.428  14.997  0.00255.87           H  
HETATM  935  O   T3P    47      -3.718  -4.619  -5.516  0.00  0.00           O  
HETATM  936  H1  T3P    47      -4.429  -4.404  -6.119  0.00  0.00           H  
HETATM  937  H2  T3P    47      -4.156  -4.824  -4.690  0.00  0.00           H  
ATOM    938  N   LYS    48     -23.730  -4.001   8.111  0.00260.45           N  
ATOM    939  CA  LYS    48     -24.376  -2.788   7.693  0.00260.45           C  
ATOM    940  C   LYS    48     -24.974  -2.825   6.205  0.00260.45           C  
ATOM    941  O   LYS    48     -24.415  -2.229   5.218  0.00260.45           O  
ATOM    942  CB  LYS    48     -23.347  -1.636   7.783  0.00260.45           C  
ATOM    943  CG  LYS    48     -22.933  -1.293   9.192  0.00260.45           C  
ATOM    944  CD  LYS    48     -24.004  -1.131  10.240  0.00260.45           C  
ATOM    945  CE  LYS    48     -23.413  -0.394  11.476  0.00260.45           C  
ATOM    946  NZ  LYS    48     -24.429  -0.150  12.504  0.00260.45           N1+
ATOM    947  H   LYS    48     -24.086  -4.430   8.953  0.00260.45           H  
ATOM    948  HA  LYS    48     -25.184  -2.540   8.381  0.00260.45           H  
ATOM    949  HB2 LYS    48     -22.478  -1.855   7.163  0.00260.45           H  
ATOM    950  HB3 LYS    48     -23.773  -0.706   7.406  0.00260.45           H  
ATOM    951  HG2 LYS    48     -22.441  -2.202   9.541  0.00260.45           H  
ATOM    952  HG3 LYS    48     -22.177  -0.509   9.229  0.00260.45           H  
ATOM    953  HD2 LYS    48     -24.845  -0.572   9.830  0.00260.45           H  
ATOM    954  HD3 LYS    48     -24.252  -2.147  10.547  0.00260.45           H  
ATOM    955  HE2 LYS    48     -22.568  -0.956  11.874  0.00260.45           H  
ATOM    956  HE3 LYS    48     -23.111   0.613  11.186  0.00260.45           H  
ATOM    957  HZ1 LYS    48     -24.426  -0.911  13.168  0.00260.45           H  
ATOM    958  HZ2 LYS    48     -24.048   0.648  12.991  0.00260.45           H  
ATOM    959  HZ3 LYS    48     -25.368   0.067  12.201  0.00260.45           H  
HETATM  960  O   T3P    48      38.499   3.125   2.681  0.00  0.00           O  
HETATM  961  H1  T3P    48      38.088   2.398   2.214  0.00  0.00           H  
HETATM  962  H2  T3P    48      39.195   2.716   3.197  0.00  0.00           H  
ATOM    963  N   PRO    49     -26.086  -3.529   6.059  0.00194.16           N  
ATOM    964  CA  PRO    49     -26.790  -3.585   4.714  0.00194.16           C  
ATOM    965  C   PRO    49     -27.236  -2.221   4.049  0.00194.16           C  
ATOM    966  O   PRO    49     -27.823  -2.346   2.957  0.00194.16           O  
ATOM    967  CB  PRO    49     -28.049  -4.417   5.023  0.00194.16           C  
ATOM    968  CG  PRO    49     -28.145  -4.504   6.554  0.00194.16           C  
ATOM    969  CD  PRO    49     -26.776  -4.172   7.091  0.00194.16           C  
ATOM    970  HA  PRO    49     -26.266  -4.132   3.931  0.00194.16           H  
ATOM    971  HB2 PRO    49     -29.021  -4.132   4.621  0.00194.16           H  
ATOM    972  HB3 PRO    49     -27.958  -5.398   4.557  0.00194.16           H  
ATOM    973  HG2 PRO    49     -28.918  -3.853   6.965  0.00194.16           H  
ATOM    974  HG3 PRO    49     -28.429  -5.548   6.688  0.00194.16           H  
ATOM    975  HD2 PRO    49     -27.013  -3.498   7.915  0.00194.16           H  
ATOM    976  HD3 PRO    49     -26.302  -5.084   7.455  0.00194.16           H  
HETATM  977  O   T3P    49     -21.598 -18.705 -18.731  0.00  0.00           O  
HETATM  978  H1  T3P    49     -20.820 -18.599 -19.279  0.00  0.00           H  
HETATM  979  H2  T3P    49     -21.878 -17.811 -18.536  0.00  0.00           H  
ATOM    980  N   ALA    50     -26.970  -1.011   4.567  0.00211.02           N  
ATOM    981  CA  ALA    50     -27.425   0.279   4.036  0.00211.02           C  
ATOM    982  C   ALA    50     -28.907   0.532   4.068  0.00211.02           C  
ATOM    983  O   ALA    50     -29.403   1.320   3.285  0.00211.02           O  
ATOM    984  CB  ALA    50     -26.867   0.453   2.593  0.00211.02           C  
ATOM    985  H   ALA    50     -26.545  -1.020   5.483  0.00211.02           H  
ATOM    986  HA  ALA    50     -26.901   0.946   4.720  0.00211.02           H  
ATOM    987  HB1 ALA    50     -27.428  -0.110   1.847  0.00211.02           H  
ATOM    988  HB2 ALA    50     -26.837   1.525   2.401  0.00211.02           H  
ATOM    989  HB3 ALA    50     -25.855   0.076   2.446  0.00211.02           H  
HETATM  990  O   T3P    50      -6.549  20.359 -12.366  0.00  0.00           O  
HETATM  991  H1  T3P    50      -6.160  20.981 -12.981  0.00  0.00           H  
HETATM  992  H2  T3P    50      -7.493  20.486 -12.460  0.00  0.00           H  
ATOM    993  N   ASP    51     -29.626  -0.288   4.901  0.00194.13           N  
ATOM    994  CA  ASP    51     -31.102  -0.443   4.828  0.00194.13           C  
ATOM    995  C   ASP    51     -31.641  -1.070   3.574  0.00194.13           C  
ATOM    996  O   ASP    51     -32.862  -0.978   3.457  0.00194.13           O  
ATOM    997  CB  ASP    51     -31.878   0.900   5.236  0.00194.13           C  
ATOM    998  CG  ASP    51     -31.683   1.354   6.651  0.00194.13           C  
ATOM    999  OD1 ASP    51     -31.022   0.680   7.457  0.00194.13           O  
ATOM   1000  OD2 ASP    51     -32.229   2.465   6.904  0.00194.13           O1-
ATOM   1001  H   ASP    51     -29.145  -0.878   5.565  0.00194.13           H  
ATOM   1002  HA  ASP    51     -31.411  -1.174   5.576  0.00194.13           H  
ATOM   1003  HB2 ASP    51     -31.435   1.686   4.625  0.00194.13           H  
ATOM   1004  HB3 ASP    51     -32.930   0.888   4.953  0.00194.13           H  
HETATM 1005  O   T3P    51      -4.883  27.091  12.031  0.00  0.00           O  
HETATM 1006  H1  T3P    51      -4.918  27.396  11.124  0.00  0.00           H  
HETATM 1007  H2  T3P    51      -4.616  26.174  11.966  0.00  0.00           H  
ATOM   1008  N   LEU    52     -30.801  -1.842   2.849  0.00230.91           N  
ATOM   1009  CA  LEU    52     -31.073  -2.549   1.546  0.00230.91           C  
ATOM   1010  C   LEU    52     -30.407  -3.954   1.508  0.00230.91           C  
ATOM   1011  O   LEU    52     -29.515  -4.365   0.759  0.00230.91           O  
ATOM   1012  CB  LEU    52     -30.407  -1.622   0.489  0.00230.91           C  
ATOM   1013  CG  LEU    52     -31.115  -0.207   0.255  0.00230.91           C  
ATOM   1014  CD1 LEU    52     -30.129   0.799  -0.306  0.00230.91           C  
ATOM   1015  CD2 LEU    52     -32.364  -0.298  -0.674  0.00230.91           C  
ATOM   1016  H   LEU    52     -29.943  -2.166   3.274  0.00230.91           H  
ATOM   1017  HA  LEU    52     -32.130  -2.506   1.283  0.00230.91           H  
ATOM   1018  HB2 LEU    52     -29.341  -1.586   0.716  0.00230.91           H  
ATOM   1019  HB3 LEU    52     -30.433  -2.140  -0.469  0.00230.91           H  
ATOM   1020  HG  LEU    52     -31.481   0.326   1.133  0.00230.91           H  
ATOM   1021 HD11 LEU    52     -30.178   1.800   0.122  0.00230.91           H  
ATOM   1022 HD12 LEU    52     -29.121   0.452  -0.076  0.00230.91           H  
ATOM   1023 HD13 LEU    52     -30.362   1.023  -1.346  0.00230.91           H  
ATOM   1024 HD21 LEU    52     -32.518   0.767  -0.849  0.00230.91           H  
ATOM   1025 HD22 LEU    52     -32.179  -0.860  -1.589  0.00230.91           H  
ATOM   1026 HD23 LEU    52     -33.287  -0.804  -0.392  0.00230.91           H  
HETATM 1027  O   T3P    52       9.391  12.280 -31.190  0.00  0.00           O  
HETATM 1028  H1  T3P    52      10.118  11.949 -30.663  0.00  0.00           H  
HETATM 1029  H2  T3P    52       9.520  11.885 -32.052  0.00  0.00           H  
ATOM   1030  N   HIE    53     -30.963  -4.719   2.417  0.00108.73           N  
ATOM   1031  CA  HIE    53     -30.809  -6.229   2.618  0.00108.73           C  
ATOM   1032  C   HIE    53     -30.911  -7.088   1.263  0.00108.73           C  
ATOM   1033  O   HIE    53     -30.245  -8.074   1.036  0.00108.73           O  
ATOM   1034  CB  HIE    53     -31.825  -6.672   3.732  0.00108.73           C  
ATOM   1035  CG  HIE    53     -31.858  -5.962   5.032  0.00108.73           C  
ATOM   1036  CD2 HIE    53     -31.404  -6.505   6.262  0.00108.73           C  
ATOM   1037  ND1 HIE    53     -32.381  -4.689   5.275  0.00108.73           N  
ATOM   1038  CE1 HIE    53     -32.217  -4.509   6.568  0.00108.73           C  
ATOM   1039  NE2 HIE    53     -31.758  -5.582   7.258  0.00108.73           N  
ATOM   1040  H   HIE    53     -31.461  -4.290   3.184  0.00108.73           H  
ATOM   1041  HA  HIE    53     -29.789  -6.368   2.977  0.00108.73           H  
ATOM   1042  HB2 HIE    53     -32.805  -6.517   3.280  0.00108.73           H  
ATOM   1043  HB3 HIE    53     -31.633  -7.739   3.845  0.00108.73           H  
ATOM   1044  HD2 HIE    53     -30.881  -7.440   6.401  0.00108.73           H  
ATOM   1045  HE1 HIE    53     -32.493  -3.592   7.067  0.00108.73           H  
ATOM   1046  HE2 HIE    53     -31.631  -5.640   8.258  0.00108.73           H  
HETATM 1047  O   T3P    53      -5.458  13.224  40.322  0.00  0.00           O  
HETATM 1048  H1  T3P    53      -5.455  13.760  41.116  0.00  0.00           H  
HETATM 1049  H2  T3P    53      -6.310  12.788  40.331  0.00  0.00           H  
ATOM   1050  N   ASN    54     -31.708  -6.551   0.316  0.00190.16           N  
ATOM   1051  CA  ASN    54     -31.921  -7.248  -1.008  0.00190.16           C  
ATOM   1052  C   ASN    54     -30.661  -7.025  -1.839  0.00190.16           C  
ATOM   1053  O   ASN    54     -30.316  -7.906  -2.620  0.00190.16           O  
ATOM   1054  CB  ASN    54     -33.259  -6.907  -1.673  0.00190.16           C  
ATOM   1055  CG  ASN    54     -34.491  -7.673  -1.184  0.00190.16           C  
ATOM   1056  ND2 ASN    54     -35.556  -7.598  -1.940  0.00190.16           N  
ATOM   1057  OD1 ASN    54     -34.491  -8.159  -0.048  0.00190.16           O  
ATOM   1058  H   ASN    54     -32.380  -5.851   0.595  0.00190.16           H  
ATOM   1059  HA  ASN    54     -32.008  -8.286  -0.685  0.00190.16           H  
ATOM   1060  HB2 ASN    54     -33.414  -5.832  -1.584  0.00190.16           H  
ATOM   1061  HB3 ASN    54     -33.243  -7.246  -2.709  0.00190.16           H  
ATOM   1062 HD21 ASN    54     -35.511  -7.152  -2.845  0.00190.16           H  
ATOM   1063 HD22 ASN    54     -36.416  -8.058  -1.680  0.00190.16           H  
HETATM 1064  O   T3P    54      19.268  13.999 -34.143  0.00  0.00           O  
HETATM 1065  H1  T3P    54      19.116  13.202 -34.651  0.00  0.00           H  
HETATM 1066  H2  T3P    54      18.475  14.103 -33.616  0.00  0.00           H  
ATOM   1067  N   LEU    55     -30.073  -5.814  -1.725  0.00111.91           N  
ATOM   1068  CA  LEU    55     -28.880  -5.405  -2.465  0.00111.91           C  
ATOM   1069  C   LEU    55     -27.665  -5.995  -1.877  0.00111.91           C  
ATOM   1070  O   LEU    55     -26.743  -6.257  -2.654  0.00111.91           O  
ATOM   1071  CB  LEU    55     -28.802  -3.893  -2.506  0.00111.91           C  
ATOM   1072  CG  LEU    55     -29.744  -3.148  -3.479  0.00111.91           C  
ATOM   1073  CD1 LEU    55     -29.578  -3.641  -4.946  0.00111.91           C  
ATOM   1074  CD2 LEU    55     -29.572  -1.554  -3.315  0.00111.91           C  
ATOM   1075  H   LEU    55     -30.266  -5.189  -0.955  0.00111.91           H  
ATOM   1076  HA  LEU    55     -28.912  -5.788  -3.485  0.00111.91           H  
ATOM   1077  HB2 LEU    55     -28.883  -3.423  -1.526  0.00111.91           H  
ATOM   1078  HB3 LEU    55     -27.771  -3.634  -2.747  0.00111.91           H  
ATOM   1079  HG  LEU    55     -30.774  -3.267  -3.141  0.00111.91           H  
ATOM   1080 HD11 LEU    55     -30.123  -3.018  -5.656  0.00111.91           H  
ATOM   1081 HD12 LEU    55     -28.515  -3.401  -4.943  0.00111.91           H  
ATOM   1082 HD13 LEU    55     -29.728  -4.714  -5.058  0.00111.91           H  
ATOM   1083 HD21 LEU    55     -29.601  -1.058  -4.285  0.00111.91           H  
ATOM   1084 HD22 LEU    55     -30.398  -1.096  -2.770  0.00111.91           H  
ATOM   1085 HD23 LEU    55     -28.617  -1.359  -2.826  0.00111.91           H  
HETATM 1086  O   T3P    55       5.394  21.227   9.473  0.00  0.00           O  
HETATM 1087  H1  T3P    55       5.692  22.137   9.469  0.00  0.00           H  
HETATM 1088  H2  T3P    55       5.593  20.913  10.355  0.00  0.00           H  
ATOM   1089  N   ALA    56     -27.566  -6.208  -0.573  0.00 12.77           N  
ATOM   1090  CA  ALA    56     -26.440  -6.775   0.118  0.00 12.77           C  
ATOM   1091  C   ALA    56     -26.943  -6.939   1.538  0.00 12.77           C  
ATOM   1092  O   ALA    56     -27.389  -5.923   2.109  0.00 12.77           O  
ATOM   1093  CB  ALA    56     -25.181  -5.934   0.106  0.00 12.77           C  
ATOM   1094  H   ALA    56     -28.413  -6.081  -0.037  0.00 12.77           H  
ATOM   1095  HA  ALA    56     -26.238  -7.716  -0.394  0.00 12.77           H  
ATOM   1096  HB1 ALA    56     -25.454  -4.903   0.329  0.00 12.77           H  
ATOM   1097  HB2 ALA    56     -24.473  -6.350   0.824  0.00 12.77           H  
ATOM   1098  HB3 ALA    56     -24.706  -6.091  -0.862  0.00 12.77           H  
HETATM 1099  O   T3P    56     -22.955 -17.782 -12.466  0.00  0.00           O  
HETATM 1100  H1  T3P    56     -22.728 -18.466 -11.835  0.00  0.00           H  
HETATM 1101  H2  T3P    56     -22.586 -18.088 -13.294  0.00  0.00           H  
ATOM   1102  N   PRO    57     -26.863  -8.162   2.121  0.00  0.00           N  
ATOM   1103  CA  PRO    57     -27.127  -8.275   3.547  0.00  0.00           C  
ATOM   1104  C   PRO    57     -26.097  -7.765   4.492  0.00  0.00           C  
ATOM   1105  O   PRO    57     -26.285  -7.734   5.721  0.00  0.00           O  
ATOM   1106  CB  PRO    57     -27.087  -9.813   3.858  0.00  0.00           C  
ATOM   1107  CG  PRO    57     -26.287 -10.355   2.708  0.00  0.00           C  
ATOM   1108  CD  PRO    57     -26.632  -9.537   1.531  0.00  0.00           C  
ATOM   1109  HA  PRO    57     -28.117  -7.890   3.790  0.00  0.00           H  
ATOM   1110  HB2 PRO    57     -26.629 -10.136   4.792  0.00  0.00           H  
ATOM   1111  HB3 PRO    57     -28.058 -10.278   3.686  0.00  0.00           H  
ATOM   1112  HG2 PRO    57     -25.213 -10.304   2.884  0.00  0.00           H  
ATOM   1113  HG3 PRO    57     -26.409 -11.410   2.464  0.00  0.00           H  
ATOM   1114  HD2 PRO    57     -25.867  -9.497   0.756  0.00  0.00           H  
ATOM   1115  HD3 PRO    57     -27.571  -9.830   1.061  0.00  0.00           H  
HETATM 1116  O   T3P    57      21.904  34.983 -11.591  0.00  0.00           O  
HETATM 1117  H1  T3P    57      22.072  34.407 -10.845  0.00  0.00           H  
HETATM 1118  H2  T3P    57      21.661  35.821 -11.198  0.00  0.00           H  
ATOM   1119  N   GLY    58     -24.953  -7.269   3.949  0.00  0.00           N  
ATOM   1120  CA  GLY    58     -23.924  -6.710   4.805  0.00  0.00           C  
ATOM   1121  C   GLY    58     -22.848  -6.503   3.783  0.00  0.00           C  
ATOM   1122  O   GLY    58     -22.674  -7.277   2.831  0.00  0.00           O  
ATOM   1123  H   GLY    58     -24.601  -7.397   3.011  0.00  0.00           H  
ATOM   1124  HA2 GLY    58     -24.181  -5.770   5.294  0.00  0.00           H  
ATOM   1125  HA3 GLY    58     -23.720  -7.500   5.526  0.00  0.00           H  
HETATM 1126  O   T3P    58       6.733 -13.969 -46.976  0.00  0.00           O  
HETATM 1127  H1  T3P    58       7.238 -14.757 -47.179  0.00  0.00           H  
HETATM 1128  H2  T3P    58       7.261 -13.507 -46.325  0.00  0.00           H  
HETATM 1129  O   T3P    59     -18.051 -23.392 -17.680  0.00  0.00           O  
HETATM 1130  H1  T3P    59     -17.311 -23.733 -17.178  0.00  0.00           H  
HETATM 1131  H2  T3P    59     -18.308 -22.595 -17.217  0.00  0.00           H  
ATOM   1132  N   THR    59     -22.139  -5.375   4.032  0.00  0.00           N  
ATOM   1133  CA  THR    59     -20.999  -4.925   3.196  0.00  0.00           C  
ATOM   1134  C   THR    59     -19.688  -5.514   3.691  0.00  0.00           C  
ATOM   1135  O   THR    59     -19.310  -5.395   4.854  0.00  0.00           O  
ATOM   1136  CB  THR    59     -20.845  -3.383   3.144  0.00  0.00           C  
ATOM   1137  CG2 THR    59     -19.964  -2.961   1.977  0.00  0.00           C  
ATOM   1138  OG1 THR    59     -22.148  -2.827   2.837  0.00  0.00           O  
ATOM   1139  H   THR    59     -22.390  -4.840   4.851  0.00  0.00           H  
ATOM   1140  HA  THR    59     -21.222  -5.211   2.168  0.00  0.00           H  
ATOM   1141  HB  THR    59     -20.424  -2.831   3.984  0.00  0.00           H  
ATOM   1142  HG1 THR    59     -22.663  -2.862   3.646  0.00  0.00           H  
ATOM   1143 HG21 THR    59     -20.159  -3.508   1.054  0.00  0.00           H  
ATOM   1144 HG22 THR    59     -20.207  -1.911   1.813  0.00  0.00           H  
ATOM   1145 HG23 THR    59     -18.905  -3.083   2.201  0.00  0.00           H  
ATOM   1146  N   HIE    60     -19.014  -6.057   2.673  0.00  0.00           N  
ATOM   1147  CA  HIE    60     -17.706  -6.671   2.907  0.00  0.00           C  
ATOM   1148  C   HIE    60     -16.622  -5.701   3.301  0.00  0.00           C  
ATOM   1149  O   HIE    60     -16.600  -4.657   2.726  0.00  0.00           O  
ATOM   1150  CB  HIE    60     -17.384  -7.540   1.650  0.00  0.00           C  
ATOM   1151  CG  HIE    60     -16.913  -6.855   0.416  0.00  0.00           C  
ATOM   1152  CD2 HIE    60     -15.659  -6.769  -0.130  0.00  0.00           C  
ATOM   1153  ND1 HIE    60     -17.873  -6.274  -0.447  0.00  0.00           N  
ATOM   1154  CE1 HIE    60     -17.194  -5.774  -1.466  0.00  0.00           C  
ATOM   1155  NE2 HIE    60     -15.894  -6.149  -1.364  0.00  0.00           N  
ATOM   1156  H   HIE    60     -19.303  -6.042   1.705  0.00  0.00           H  
ATOM   1157  HA  HIE    60     -18.014  -7.379   3.676  0.00  0.00           H  
ATOM   1158  HB2 HIE    60     -16.477  -8.098   1.878  0.00  0.00           H  
ATOM   1159  HB3 HIE    60     -18.140  -8.313   1.512  0.00  0.00           H  
ATOM   1160  HD2 HIE    60     -14.680  -7.076   0.209  0.00  0.00           H  
ATOM   1161  HE1 HIE    60     -17.559  -5.192  -2.299  0.00  0.00           H  
ATOM   1162  HE2 HIE    60     -15.162  -5.786  -1.957  0.00  0.00           H  
HETATM 1163  O   T3P    60     -35.086  -9.446 -12.525  0.00  0.00           O  
HETATM 1164  H1  T3P    60     -34.422  -9.535 -11.841  0.00  0.00           H  
HETATM 1165  H2  T3P    60     -35.876  -9.174 -12.058  0.00  0.00           H  
ATOM   1166  N   PRO    61     -15.862  -5.889   4.387  0.00  0.00           N  
ATOM   1167  CA  PRO    61     -14.721  -4.970   4.778  0.00  0.00           C  
ATOM   1168  C   PRO    61     -13.635  -5.112   3.732  0.00  0.00           C  
ATOM   1169  O   PRO    61     -13.645  -6.057   2.936  0.00  0.00           O  
ATOM   1170  CB  PRO    61     -14.291  -5.434   6.191  0.00  0.00           C  
ATOM   1171  CG  PRO    61     -14.707  -6.862   6.163  0.00  0.00           C  
ATOM   1172  CD  PRO    61     -15.897  -7.080   5.259  0.00  0.00           C  
ATOM   1173  HA  PRO    61     -15.055  -3.942   4.912  0.00  0.00           H  
ATOM   1174  HB2 PRO    61     -13.262  -5.281   6.519  0.00  0.00           H  
ATOM   1175  HB3 PRO    61     -14.830  -4.847   6.934  0.00  0.00           H  
ATOM   1176  HG2 PRO    61     -13.917  -7.491   5.753  0.00  0.00           H  
ATOM   1177  HG3 PRO    61     -14.806  -7.305   7.153  0.00  0.00           H  
ATOM   1178  HD2 PRO    61     -15.791  -8.056   4.787  0.00  0.00           H  
ATOM   1179  HD3 PRO    61     -16.798  -7.059   5.871  0.00  0.00           H  
HETATM 1180  O   T3P    61      23.379   3.301 -24.171  0.00  0.00           O  
HETATM 1181  H1  T3P    61      23.432   4.104 -23.653  0.00  0.00           H  
HETATM 1182  H2  T3P    61      22.860   3.543 -24.937  0.00  0.00           H  
ATOM   1183  N   PRO    62     -12.671  -4.139   3.729  0.00  0.00           N  
ATOM   1184  CA  PRO    62     -12.807  -2.760   4.302  0.00  0.00           C  
ATOM   1185  C   PRO    62     -13.903  -1.989   3.553  0.00  0.00           C  
ATOM   1186  O   PRO    62     -14.072  -2.198   2.363  0.00  0.00           O  
ATOM   1187  CB  PRO    62     -11.386  -2.152   3.884  0.00  0.00           C  
ATOM   1188  CG  PRO    62     -10.587  -3.380   3.406  0.00  0.00           C  
ATOM   1189  CD  PRO    62     -11.597  -4.309   2.778  0.00  0.00           C  
ATOM   1190  HA  PRO    62     -12.913  -2.536   5.364  0.00  0.00           H  
ATOM   1191  HB2 PRO    62     -11.453  -1.403   3.095  0.00  0.00           H  
ATOM   1192  HB3 PRO    62     -10.870  -1.631   4.691  0.00  0.00           H  
ATOM   1193  HG2 PRO    62      -9.863  -2.919   2.734  0.00  0.00           H  
ATOM   1194  HG3 PRO    62     -10.035  -3.815   4.239  0.00  0.00           H  
ATOM   1195  HD2 PRO    62     -11.909  -4.147   1.746  0.00  0.00           H  
ATOM   1196  HD3 PRO    62     -11.152  -5.303   2.820  0.00  0.00           H  
HETATM 1197  O   T3P    62      -2.049 -15.953 -24.916  0.00  0.00           O  
HETATM 1198  H1  T3P    62      -1.690 -16.841 -24.907  0.00  0.00           H  
HETATM 1199  H2  T3P    62      -1.344 -15.406 -24.569  0.00  0.00           H  
ATOM   1200  N   PHE    63     -14.712  -1.203   4.290  0.00  0.00           N  
ATOM   1201  CA  PHE    63     -15.853  -0.453   3.772  0.00  0.00           C  
ATOM   1202  C   PHE    63     -15.870   0.932   4.481  0.00  0.00           C  
ATOM   1203  O   PHE    63     -15.306   1.112   5.567  0.00  0.00           O  
ATOM   1204  CB  PHE    63     -17.123  -1.360   3.599  0.00  0.00           C  
ATOM   1205  CG  PHE    63     -18.041  -1.616   4.816  0.00  0.00           C  
ATOM   1206  CD1 PHE    63     -17.826  -2.786   5.505  0.00  0.00           C  
ATOM   1207  CD2 PHE    63     -18.911  -0.632   5.372  0.00  0.00           C  
ATOM   1208  CE1 PHE    63     -18.564  -3.111   6.622  0.00  0.00           C  
ATOM   1209  CE2 PHE    63     -19.714  -1.007   6.462  0.00  0.00           C  
ATOM   1210  CZ  PHE    63     -19.464  -2.204   7.116  0.00  0.00           C  
ATOM   1211  H   PHE    63     -14.546  -0.968   5.258  0.00  0.00           H  
ATOM   1212  HA  PHE    63     -15.590  -0.280   2.728  0.00  0.00           H  
ATOM   1213  HB2 PHE    63     -17.759  -0.849   2.877  0.00  0.00           H  
ATOM   1214  HB3 PHE    63     -16.803  -2.260   3.075  0.00  0.00           H  
ATOM   1215  HD1 PHE    63     -17.073  -3.401   5.033  0.00  0.00           H  
ATOM   1216  HD2 PHE    63     -18.963   0.389   5.024  0.00  0.00           H  
ATOM   1217  HE1 PHE    63     -18.367  -4.050   7.117  0.00  0.00           H  
ATOM   1218  HE2 PHE    63     -20.433  -0.352   6.931  0.00  0.00           H  
ATOM   1219  HZ  PHE    63     -20.137  -2.479   7.915  0.00  0.00           H  
HETATM 1220  O   T3P    63     -31.797 -12.803 -30.325  0.00  0.00           O  
HETATM 1221  H1  T3P    63     -30.952 -13.181 -30.567  0.00  0.00           H  
HETATM 1222  H2  T3P    63     -32.441 -13.335 -30.791  0.00  0.00           H  
ATOM   1223  N   LEU    64     -16.555   1.907   3.834  0.00  0.00           N  
ATOM   1224  CA  LEU    64     -16.611   3.236   4.459  0.00  0.00           C  
ATOM   1225  C   LEU    64     -18.088   3.623   4.615  0.00  0.00           C  
ATOM   1226  O   LEU    64     -18.764   3.599   3.626  0.00  0.00           O  
ATOM   1227  CB  LEU    64     -15.758   4.207   3.652  0.00  0.00           C  
ATOM   1228  CG  LEU    64     -15.739   5.692   4.076  0.00  0.00           C  
ATOM   1229  CD1 LEU    64     -15.409   5.802   5.604  0.00  0.00           C  
ATOM   1230  CD2 LEU    64     -14.828   6.677   3.249  0.00  0.00           C  
ATOM   1231  H   LEU    64     -17.141   1.724   3.032  0.00  0.00           H  
ATOM   1232  HA  LEU    64     -16.252   3.223   5.488  0.00  0.00           H  
ATOM   1233  HB2 LEU    64     -14.697   3.965   3.590  0.00  0.00           H  
ATOM   1234  HB3 LEU    64     -16.113   4.091   2.628  0.00  0.00           H  
ATOM   1235  HG  LEU    64     -16.668   6.130   3.710  0.00  0.00           H  
ATOM   1236 HD11 LEU    64     -14.983   6.794   5.752  0.00  0.00           H  
ATOM   1237 HD12 LEU    64     -16.365   5.854   6.125  0.00  0.00           H  
ATOM   1238 HD13 LEU    64     -14.763   5.038   6.035  0.00  0.00           H  
ATOM   1239 HD21 LEU    64     -14.664   7.543   3.890  0.00  0.00           H  
ATOM   1240 HD22 LEU    64     -13.814   6.345   3.026  0.00  0.00           H  
ATOM   1241 HD23 LEU    64     -15.340   6.955   2.328  0.00  0.00           H  
HETATM 1242  O   T3P    64      -3.251   3.113 -31.104  0.00  0.00           O  
HETATM 1243  H1  T3P    64      -2.749   2.336 -30.857  0.00  0.00           H  
HETATM 1244  H2  T3P    64      -3.099   3.733 -30.391  0.00  0.00           H  
HETATM 1245  O   T3P    65      13.158  28.729  17.089  0.00  0.00           O  
HETATM 1246  H1  T3P    65      12.298  28.344  17.261  0.00  0.00           H  
HETATM 1247  H2  T3P    65      13.271  28.648  16.141  0.00  0.00           H  
ATOM   1248  N   THR    65     -18.540   4.077   5.822  0.00  0.00           N  
ATOM   1249  CA  THR    65     -19.889   4.748   5.885  0.00  0.00           C  
ATOM   1250  C   THR    65     -19.557   6.203   5.932  0.00  0.00           C  
ATOM   1251  O   THR    65     -18.769   6.603   6.844  0.00  0.00           O  
ATOM   1252  CB  THR    65     -20.575   4.424   7.190  0.00  0.00           C  
ATOM   1253  CG2 THR    65     -21.905   5.173   7.490  0.00  0.00           C  
ATOM   1254  OG1 THR    65     -20.936   3.031   7.062  0.00  0.00           O  
ATOM   1255  H   THR    65     -17.948   4.258   6.620  0.00  0.00           H  
ATOM   1256  HA  THR    65     -20.448   4.527   4.976  0.00  0.00           H  
ATOM   1257  HB  THR    65     -19.889   4.547   8.029  0.00  0.00           H  
ATOM   1258  HG1 THR    65     -20.226   2.542   6.638  0.00  0.00           H  
ATOM   1259 HG21 THR    65     -22.259   4.881   8.479  0.00  0.00           H  
ATOM   1260 HG22 THR    65     -21.797   6.257   7.447  0.00  0.00           H  
ATOM   1261 HG23 THR    65     -22.585   4.872   6.693  0.00  0.00           H  
ATOM   1262  N   PHE    66     -20.133   6.971   5.053  0.00  0.00           N  
ATOM   1263  CA  PHE    66     -19.902   8.363   4.995  0.00  0.00           C  
ATOM   1264  C   PHE    66     -21.334   8.941   5.091  0.00  0.00           C  
ATOM   1265  O   PHE    66     -22.174   8.727   4.152  0.00  0.00           O  
ATOM   1266  CB  PHE    66     -19.088   8.754   3.761  0.00  0.00           C  
ATOM   1267  CG  PHE    66     -18.527  10.139   3.585  0.00  0.00           C  
ATOM   1268  CD1 PHE    66     -17.139  10.423   3.686  0.00  0.00           C  
ATOM   1269  CD2 PHE    66     -19.441  11.180   3.352  0.00  0.00           C  
ATOM   1270  CE1 PHE    66     -16.714  11.751   3.522  0.00  0.00           C  
ATOM   1271  CE2 PHE    66     -18.965  12.512   3.348  0.00  0.00           C  
ATOM   1272  CZ  PHE    66     -17.643  12.763   3.415  0.00  0.00           C  
ATOM   1273  H   PHE    66     -20.894   6.611   4.496  0.00  0.00           H  
ATOM   1274  HA  PHE    66     -19.395   8.660   5.913  0.00  0.00           H  
ATOM   1275  HB2 PHE    66     -18.273   8.030   3.749  0.00  0.00           H  
ATOM   1276  HB3 PHE    66     -19.670   8.532   2.867  0.00  0.00           H  
ATOM   1277  HD1 PHE    66     -16.454   9.604   3.848  0.00  0.00           H  
ATOM   1278  HD2 PHE    66     -20.478  10.986   3.120  0.00  0.00           H  
ATOM   1279  HE1 PHE    66     -15.639  11.835   3.578  0.00  0.00           H  
ATOM   1280  HE2 PHE    66     -19.737  13.268   3.343  0.00  0.00           H  
ATOM   1281  HZ  PHE    66     -17.283  13.779   3.482  0.00  0.00           H  
HETATM 1282  O   T3P    66      -1.902  21.545  16.444  0.00  0.00           O  
HETATM 1283  H1  T3P    66      -1.733  21.122  15.602  0.00  0.00           H  
HETATM 1284  H2  T3P    66      -2.820  21.812  16.399  0.00  0.00           H  
ATOM   1285  N   ASN    67     -21.734   9.572   6.164  0.00  0.00           N  
ATOM   1286  CA  ASN    67     -22.987  10.279   6.471  0.00  0.00           C  
ATOM   1287  C   ASN    67     -24.183   9.271   6.351  0.00  0.00           C  
ATOM   1288  O   ASN    67     -25.237   9.593   5.831  0.00  0.00           O  
ATOM   1289  CB  ASN    67     -23.168  11.558   5.552  0.00  0.00           C  
ATOM   1290  CG  ASN    67     -22.084  12.653   5.769  0.00  0.00           C  
ATOM   1291  ND2 ASN    67     -21.930  13.519   4.720  0.00  0.00           N  
ATOM   1292  OD1 ASN    67     -21.488  12.688   6.811  0.00  0.00           O  
ATOM   1293  H   ASN    67     -21.149   9.612   6.987  0.00  0.00           H  
ATOM   1294  HA  ASN    67     -23.024  10.575   7.520  0.00  0.00           H  
ATOM   1295  HB2 ASN    67     -23.162  11.309   4.491  0.00  0.00           H  
ATOM   1296  HB3 ASN    67     -24.142  12.030   5.680  0.00  0.00           H  
ATOM   1297 HD21 ASN    67     -22.678  13.536   4.042  0.00  0.00           H  
ATOM   1298 HD22 ASN    67     -21.211  14.227   4.744  0.00  0.00           H  
HETATM 1299  O   T3P    67     -37.014  -7.619 -30.590  0.00  0.00           O  
HETATM 1300  H1  T3P    67     -36.677  -7.019 -29.924  0.00  0.00           H  
HETATM 1301  H2  T3P    67     -36.807  -7.193 -31.422  0.00  0.00           H  
ATOM   1302  N   GLY    68     -24.015   8.046   6.881  0.00  1.27           N  
ATOM   1303  CA  GLY    68     -24.989   6.940   6.815  0.00  1.27           C  
ATOM   1304  C   GLY    68     -24.976   6.158   5.448  0.00  1.27           C  
ATOM   1305  O   GLY    68     -25.603   5.112   5.372  0.00  1.27           O  
ATOM   1306  H   GLY    68     -23.152   7.808   7.349  0.00  1.27           H  
ATOM   1307  HA2 GLY    68     -24.679   6.367   7.689  0.00  1.27           H  
ATOM   1308  HA3 GLY    68     -25.982   7.307   7.074  0.00  1.27           H  
HETATM 1309  O   T3P    68      13.345 -25.648  30.003  0.00  0.00           O  
HETATM 1310  H1  T3P    68      14.277 -25.518  29.824  0.00  0.00           H  
HETATM 1311  H2  T3P    68      13.316 -25.961  30.907  0.00  0.00           H  
ATOM   1312  N   ASP    69     -24.264   6.579   4.421  0.00  0.37           N  
ATOM   1313  CA  ASP    69     -24.215   6.068   3.047  0.00  0.37           C  
ATOM   1314  C   ASP    69     -22.985   5.161   2.995  0.00  0.37           C  
ATOM   1315  O   ASP    69     -21.810   5.574   2.851  0.00  0.37           O  
ATOM   1316  CB  ASP    69     -24.049   7.234   1.994  0.00  0.37           C  
ATOM   1317  CG  ASP    69     -25.312   8.150   1.808  0.00  0.37           C  
ATOM   1318  OD1 ASP    69     -26.400   7.877   2.310  0.00  0.37           O  
ATOM   1319  OD2 ASP    69     -25.115   9.161   1.106  0.00  0.37           O1-
ATOM   1320  H   ASP    69     -23.727   7.432   4.473  0.00  0.37           H  
ATOM   1321  HA  ASP    69     -25.153   5.572   2.798  0.00  0.37           H  
ATOM   1322  HB2 ASP    69     -23.193   7.875   2.204  0.00  0.37           H  
ATOM   1323  HB3 ASP    69     -23.904   6.779   1.014  0.00  0.37           H  
HETATM 1324  O   T3P    69      -4.815   0.114  16.061  0.00  0.00           O  
HETATM 1325  H1  T3P    69      -4.522   0.728  15.387  0.00  0.00           H  
HETATM 1326  H2  T3P    69      -5.002   0.665  16.821  0.00  0.00           H  
HETATM 1327  O   T3P    70      12.978  35.798 -28.389  0.00  0.00           O  
HETATM 1328  H1  T3P    70      13.798  36.191 -28.090  0.00  0.00           H  
HETATM 1329  H2  T3P    70      12.579  36.469 -28.944  0.00  0.00           H  
ATOM   1330  N   VAL    70     -23.299   3.875   3.189  0.00  2.48           N  
ATOM   1331  CA  VAL    70     -22.246   2.794   3.285  0.00  2.48           C  
ATOM   1332  C   VAL    70     -21.827   2.510   1.843  0.00  2.48           C  
ATOM   1333  O   VAL    70     -22.642   2.345   0.938  0.00  2.48           O  
ATOM   1334  CB  VAL    70     -22.960   1.498   3.869  0.00  2.48           C  
ATOM   1335  CG1 VAL    70     -22.020   0.361   4.060  0.00  2.48           C  
ATOM   1336  CG2 VAL    70     -23.748   1.823   5.143  0.00  2.48           C  
ATOM   1337  H   VAL    70     -24.244   3.601   3.416  0.00  2.48           H  
ATOM   1338  HA  VAL    70     -21.336   2.918   3.873  0.00  2.48           H  
ATOM   1339  HB  VAL    70     -23.623   1.150   3.077  0.00  2.48           H  
ATOM   1340 HG11 VAL    70     -21.234   0.107   3.348  0.00  2.48           H  
ATOM   1341 HG12 VAL    70     -21.459   0.632   4.955  0.00  2.48           H  
ATOM   1342 HG13 VAL    70     -22.497  -0.591   4.292  0.00  2.48           H  
ATOM   1343 HG21 VAL    70     -24.477   2.626   5.032  0.00  2.48           H  
ATOM   1344 HG22 VAL    70     -24.360   0.954   5.384  0.00  2.48           H  
ATOM   1345 HG23 VAL    70     -23.167   2.001   6.047  0.00  2.48           H  
ATOM   1346  N   LYS    71     -20.564   2.729   1.620  0.00  0.00           N  
ATOM   1347  CA  LYS    71     -19.827   2.606   0.336  0.00  0.00           C  
ATOM   1348  C   LYS    71     -19.133   1.293   0.278  0.00  0.00           C  
ATOM   1349  O   LYS    71     -18.415   1.004   1.244  0.00  0.00           O  
ATOM   1350  CB  LYS    71     -18.844   3.768   0.217  0.00  0.00           C  
ATOM   1351  CG  LYS    71     -19.338   5.123   0.103  0.00  0.00           C  
ATOM   1352  CD  LYS    71     -20.119   5.455  -1.244  0.00  0.00           C  
ATOM   1353  CE  LYS    71     -20.894   6.759  -1.308  0.00  0.00           C  
ATOM   1354  NZ  LYS    71     -21.689   6.864  -2.512  0.00  0.00           N1+
ATOM   1355  H   LYS    71     -20.028   3.105   2.389  0.00  0.00           H  
ATOM   1356  HA  LYS    71     -20.513   2.748  -0.499  0.00  0.00           H  
ATOM   1357  HB2 LYS    71     -18.158   3.732   1.063  0.00  0.00           H  
ATOM   1358  HB3 LYS    71     -18.147   3.555  -0.594  0.00  0.00           H  
ATOM   1359  HG2 LYS    71     -19.940   5.385   0.973  0.00  0.00           H  
ATOM   1360  HG3 LYS    71     -18.466   5.763   0.236  0.00  0.00           H  
ATOM   1361  HD2 LYS    71     -19.512   5.521  -2.147  0.00  0.00           H  
ATOM   1362  HD3 LYS    71     -20.873   4.696  -1.454  0.00  0.00           H  
ATOM   1363  HE2 LYS    71     -21.640   6.811  -0.515  0.00  0.00           H  
ATOM   1364  HE3 LYS    71     -20.206   7.587  -1.482  0.00  0.00           H  
ATOM   1365  HZ1 LYS    71     -22.203   7.729  -2.594  0.00  0.00           H  
ATOM   1366  HZ2 LYS    71     -21.122   6.728  -3.337  0.00  0.00           H  
ATOM   1367  HZ3 LYS    71     -22.403   6.151  -2.459  0.00  0.00           H  
HETATM 1368  O   T3P    71      -4.845 -38.916 -11.289  0.00  0.00           O  
HETATM 1369  H1  T3P    71      -5.779 -38.722 -11.375  0.00  0.00           H  
HETATM 1370  H2  T3P    71      -4.521 -38.942 -12.190  0.00  0.00           H  
HETATM 1371  O   T3P    72      -9.294 -42.021 -12.736  0.00  0.00           O  
HETATM 1372  H1  T3P    72      -8.589 -41.922 -12.096  0.00  0.00           H  
HETATM 1373  H2  T3P    72      -8.991 -41.535 -13.504  0.00  0.00           H  
ATOM   1374  N   THR    72     -19.279   0.527  -0.839  0.00  0.00           N  
ATOM   1375  CA  THR    72     -18.756  -0.825  -1.176  0.00  0.00           C  
ATOM   1376  C   THR    72     -17.527  -0.702  -2.148  0.00  0.00           C  
ATOM   1377  O   THR    72     -17.487   0.174  -3.036  0.00  0.00           O  
ATOM   1378  CB  THR    72     -19.776  -1.648  -1.777  0.00  0.00           C  
ATOM   1379  CG2 THR    72     -20.233  -1.298  -3.237  0.00  0.00           C  
ATOM   1380  OG1 THR    72     -19.435  -3.056  -1.735  0.00  0.00           O  
ATOM   1381  H   THR    72     -19.769   1.024  -1.570  0.00  0.00           H  
ATOM   1382  HA  THR    72     -18.405  -1.227  -0.225  0.00  0.00           H  
ATOM   1383  HB  THR    72     -20.713  -1.598  -1.222  0.00  0.00           H  
ATOM   1384  HG1 THR    72     -19.187  -3.341  -2.617  0.00  0.00           H  
ATOM   1385 HG21 THR    72     -20.833  -0.389  -3.295  0.00  0.00           H  
ATOM   1386 HG22 THR    72     -19.446  -1.334  -3.990  0.00  0.00           H  
ATOM   1387 HG23 THR    72     -20.932  -2.075  -3.549  0.00  0.00           H  
ATOM   1388  N   ASP    73     -16.586  -1.573  -1.903  0.00  0.00           N  
ATOM   1389  CA  ASP    73     -15.224  -1.708  -2.555  0.00  0.00           C  
ATOM   1390  C   ASP    73     -14.185  -0.596  -2.153  0.00  0.00           C  
ATOM   1391  O   ASP    73     -14.225   0.534  -2.674  0.00  0.00           O  
ATOM   1392  CB  ASP    73     -15.285  -1.910  -4.084  0.00  0.00           C  
ATOM   1393  CG  ASP    73     -13.985  -2.222  -4.837  0.00  0.00           C  
ATOM   1394  OD1 ASP    73     -12.903  -2.500  -4.271  0.00  0.00           O  
ATOM   1395  OD2 ASP    73     -14.138  -2.325  -6.034  0.00  0.00           O1-
ATOM   1396  H   ASP    73     -16.698  -2.000  -0.995  0.00  0.00           H  
ATOM   1397  HA  ASP    73     -14.904  -2.694  -2.219  0.00  0.00           H  
ATOM   1398  HB2 ASP    73     -16.091  -2.594  -4.351  0.00  0.00           H  
ATOM   1399  HB3 ASP    73     -15.588  -0.977  -4.558  0.00  0.00           H  
HETATM 1400  O   T3P    73       6.342  32.612  12.377  0.00  0.00           O  
HETATM 1401  H1  T3P    73       6.589  32.876  11.491  0.00  0.00           H  
HETATM 1402  H2  T3P    73       6.694  33.302  12.940  0.00  0.00           H  
HETATM 1403  O   T3P    74      13.189   6.371  27.255  0.00  0.00           O  
HETATM 1404  H1  T3P    74      12.471   6.492  26.634  0.00  0.00           H  
HETATM 1405  H2  T3P    74      13.665   7.201  27.236  0.00  0.00           H  
ATOM   1406  N   VAL    74     -13.191  -0.983  -1.366  0.00  0.00           N  
ATOM   1407  CA  VAL    74     -12.068  -0.145  -0.947  0.00  0.00           C  
ATOM   1408  C   VAL    74     -11.299   0.525  -2.084  0.00  0.00           C  
ATOM   1409  O   VAL    74     -10.967   1.708  -1.908  0.00  0.00           O  
ATOM   1410  CB  VAL    74     -11.101  -0.880   0.038  0.00  0.00           C  
ATOM   1411  CG1 VAL    74     -10.485  -2.193  -0.575  0.00  0.00           C  
ATOM   1412  CG2 VAL    74     -10.053  -0.004   0.680  0.00  0.00           C  
ATOM   1413  H   VAL    74     -13.260  -1.910  -0.972  0.00  0.00           H  
ATOM   1414  HA  VAL    74     -12.517   0.673  -0.384  0.00  0.00           H  
ATOM   1415  HB  VAL    74     -11.815  -1.152   0.815  0.00  0.00           H  
ATOM   1416 HG11 VAL    74     -10.069  -2.061  -1.575  0.00  0.00           H  
ATOM   1417 HG12 VAL    74      -9.672  -2.579   0.040  0.00  0.00           H  
ATOM   1418 HG13 VAL    74     -11.189  -3.022  -0.651  0.00  0.00           H  
ATOM   1419 HG21 VAL    74     -10.402   0.910   1.159  0.00  0.00           H  
ATOM   1420 HG22 VAL    74      -9.546  -0.382   1.568  0.00  0.00           H  
ATOM   1421 HG23 VAL    74      -9.316   0.378  -0.026  0.00  0.00           H  
ATOM   1422  N   ASN    75     -11.046  -0.152  -3.182  0.00  0.00           N  
ATOM   1423  CA  ASN    75     -10.421   0.446  -4.417  0.00  0.00           C  
ATOM   1424  C   ASN    75     -11.111   1.707  -4.991  0.00  0.00           C  
ATOM   1425  O   ASN    75     -10.567   2.496  -5.768  0.00  0.00           O  
ATOM   1426  CB  ASN    75     -10.375  -0.667  -5.448  0.00  0.00           C  
ATOM   1427  CG  ASN    75      -9.382  -1.748  -5.030  0.00  0.00           C  
ATOM   1428  ND2 ASN    75      -9.792  -2.837  -4.388  0.00  0.00           N  
ATOM   1429  OD1 ASN    75      -8.156  -1.532  -5.283  0.00  0.00           O  
ATOM   1430  H   ASN    75     -11.354  -1.107  -3.301  0.00  0.00           H  
ATOM   1431  HA  ASN    75      -9.400   0.694  -4.129  0.00  0.00           H  
ATOM   1432  HB2 ASN    75     -11.347  -1.108  -5.665  0.00  0.00           H  
ATOM   1433  HB3 ASN    75     -10.050  -0.313  -6.426  0.00  0.00           H  
ATOM   1434 HD21 ASN    75     -10.754  -3.081  -4.198  0.00  0.00           H  
ATOM   1435 HD22 ASN    75      -9.136  -3.347  -3.814  0.00  0.00           H  
HETATM 1436  O   T3P    75      25.557   9.522 -39.909  0.00  0.00           O  
HETATM 1437  H1  T3P    75      26.457   9.284 -40.130  0.00  0.00           H  
HETATM 1438  H2  T3P    75      25.042   8.745 -40.127  0.00  0.00           H  
ATOM   1439  N   LYS    76     -12.418   1.748  -4.758  0.00  0.00           N  
ATOM   1440  CA  LYS    76     -13.360   2.783  -5.317  0.00  0.00           C  
ATOM   1441  C   LYS    76     -13.507   3.906  -4.258  0.00  0.00           C  
ATOM   1442  O   LYS    76     -13.703   5.107  -4.590  0.00  0.00           O  
ATOM   1443  CB  LYS    76     -14.667   1.984  -5.665  0.00  0.00           C  
ATOM   1444  CG  LYS    76     -14.725   1.486  -7.116  0.00  0.00           C  
ATOM   1445  CD  LYS    76     -16.152   0.912  -7.379  0.00  0.00           C  
ATOM   1446  CE  LYS    76     -16.234   0.213  -8.757  0.00  0.00           C  
ATOM   1447  NZ  LYS    76     -15.976   1.030  -9.936  0.00  0.00           N1+
ATOM   1448  H   LYS    76     -12.876   1.083  -4.151  0.00  0.00           H  
ATOM   1449  HA  LYS    76     -12.914   3.230  -6.205  0.00  0.00           H  
ATOM   1450  HB2 LYS    76     -14.907   1.211  -4.934  0.00  0.00           H  
ATOM   1451  HB3 LYS    76     -15.444   2.732  -5.512  0.00  0.00           H  
ATOM   1452  HG2 LYS    76     -14.624   2.276  -7.861  0.00  0.00           H  
ATOM   1453  HG3 LYS    76     -13.950   0.739  -7.290  0.00  0.00           H  
ATOM   1454  HD2 LYS    76     -16.299   0.136  -6.628  0.00  0.00           H  
ATOM   1455  HD3 LYS    76     -16.876   1.722  -7.290  0.00  0.00           H  
ATOM   1456  HE2 LYS    76     -15.651  -0.706  -8.807  0.00  0.00           H  
ATOM   1457  HE3 LYS    76     -17.262  -0.088  -8.957  0.00  0.00           H  
ATOM   1458  HZ1 LYS    76     -15.001   1.294  -9.948  0.00  0.00           H  
ATOM   1459  HZ2 LYS    76     -16.187   0.432 -10.722  0.00  0.00           H  
ATOM   1460  HZ3 LYS    76     -16.607   1.818  -9.990  0.00  0.00           H  
HETATM 1461  O   T3P    76      29.346 -19.197  27.566  0.00  0.00           O  
HETATM 1462  H1  T3P    76      29.236 -18.246  27.590  0.00  0.00           H  
HETATM 1463  H2  T3P    76      29.009 -19.455  26.708  0.00  0.00           H  
ATOM   1464  N   ILE    77     -13.372   3.525  -2.999  0.00  0.00           N  
ATOM   1465  CA  ILE    77     -13.462   4.518  -1.912  0.00  0.00           C  
ATOM   1466  C   ILE    77     -12.311   5.508  -1.952  0.00  0.00           C  
ATOM   1467  O   ILE    77     -12.572   6.723  -1.834  0.00  0.00           O  
ATOM   1468  CB  ILE    77     -13.615   3.814  -0.560  0.00  0.00           C  
ATOM   1469  CG1 ILE    77     -14.893   2.900  -0.659  0.00  0.00           C  
ATOM   1470  CG2 ILE    77     -13.744   4.801   0.480  0.00  0.00           C  
ATOM   1471  CD1 ILE    77     -15.020   1.919   0.493  0.00  0.00           C  
ATOM   1472  H   ILE    77     -13.399   2.541  -2.772  0.00  0.00           H  
ATOM   1473  HA  ILE    77     -14.393   5.077  -2.007  0.00  0.00           H  
ATOM   1474  HB  ILE    77     -12.760   3.176  -0.339  0.00  0.00           H  
ATOM   1475 HG12 ILE    77     -15.667   3.653  -0.515  0.00  0.00           H  
ATOM   1476 HG13 ILE    77     -15.119   2.431  -1.616  0.00  0.00           H  
ATOM   1477 HG21 ILE    77     -14.001   4.295   1.411  0.00  0.00           H  
ATOM   1478 HG22 ILE    77     -12.895   5.467   0.630  0.00  0.00           H  
ATOM   1479 HG23 ILE    77     -14.641   5.401   0.329  0.00  0.00           H  
ATOM   1480 HD11 ILE    77     -16.017   1.925   0.933  0.00  0.00           H  
ATOM   1481 HD12 ILE    77     -14.920   0.901   0.116  0.00  0.00           H  
ATOM   1482 HD13 ILE    77     -14.431   2.139   1.384  0.00  0.00           H  
HETATM 1483  O   T3P    77      26.593  -9.631  25.652  0.00  0.00           O  
HETATM 1484  H1  T3P    77      26.074 -10.418  25.486  0.00  0.00           H  
HETATM 1485  H2  T3P    77      25.987  -8.906  25.498  0.00  0.00           H  
ATOM   1486  N   GLU    78     -11.040   5.101  -2.177  0.00  0.00           N  
ATOM   1487  CA  GLU    78      -9.975   5.922  -2.730  0.00  0.00           C  
ATOM   1488  C   GLU    78     -10.361   7.060  -3.684  0.00  0.00           C  
ATOM   1489  O   GLU    78     -10.159   8.269  -3.423  0.00  0.00           O  
ATOM   1490  CB  GLU    78      -8.969   4.944  -3.340  0.00  0.00           C  
ATOM   1491  CG  GLU    78      -8.332   3.974  -2.298  0.00  0.00           C  
ATOM   1492  CD  GLU    78      -7.081   3.202  -2.604  0.00  0.00           C  
ATOM   1493  OE1 GLU    78      -6.766   2.315  -1.729  0.00  0.00           O  
ATOM   1494  OE2 GLU    78      -6.703   3.192  -3.799  0.00  0.00           O1-
ATOM   1495  H   GLU    78     -10.848   4.112  -2.259  0.00  0.00           H  
ATOM   1496  HA  GLU    78      -9.475   6.369  -1.870  0.00  0.00           H  
ATOM   1497  HB2 GLU    78      -9.404   4.526  -4.248  0.00  0.00           H  
ATOM   1498  HB3 GLU    78      -8.088   5.464  -3.717  0.00  0.00           H  
ATOM   1499  HG2 GLU    78      -8.100   4.698  -1.517  0.00  0.00           H  
ATOM   1500  HG3 GLU    78      -9.083   3.310  -1.870  0.00  0.00           H  
HETATM 1501  O   T3P    78      38.803   0.997  35.794  0.00  0.00           O  
HETATM 1502  H1  T3P    78      39.260   1.835  35.728  0.00  0.00           H  
HETATM 1503  H2  T3P    78      37.895   1.233  35.985  0.00  0.00           H  
ATOM   1504  N   GLU    79     -11.034   6.718  -4.783  0.00  0.00           N  
ATOM   1505  CA  GLU    79     -11.485   7.641  -5.816  0.00  0.00           C  
ATOM   1506  C   GLU    79     -12.562   8.603  -5.298  0.00  0.00           C  
ATOM   1507  O   GLU    79     -12.367   9.786  -5.402  0.00  0.00           O  
ATOM   1508  CB  GLU    79     -12.035   6.830  -7.023  0.00  0.00           C  
ATOM   1509  CG  GLU    79     -11.016   6.030  -7.807  0.00  0.00           C  
ATOM   1510  CD  GLU    79     -11.691   5.516  -9.032  0.00  0.00           C  
ATOM   1511  OE1 GLU    79     -11.789   6.304 -10.016  0.00  0.00           O  
ATOM   1512  OE2 GLU    79     -12.050   4.328  -9.120  0.00  0.00           O1-
ATOM   1513  H   GLU    79     -11.041   5.745  -5.052  0.00  0.00           H  
ATOM   1514  HA  GLU    79     -10.673   8.291  -6.143  0.00  0.00           H  
ATOM   1515  HB2 GLU    79     -12.888   6.256  -6.660  0.00  0.00           H  
ATOM   1516  HB3 GLU    79     -12.486   7.593  -7.657  0.00  0.00           H  
ATOM   1517  HG2 GLU    79     -10.099   6.581  -8.013  0.00  0.00           H  
ATOM   1518  HG3 GLU    79     -10.730   5.171  -7.199  0.00  0.00           H  
HETATM 1519  O   T3P    79     -17.604 -39.565  14.139  0.00  0.00           O  
HETATM 1520  H1  T3P    79     -18.232 -39.415  13.431  0.00  0.00           H  
HETATM 1521  H2  T3P    79     -18.004 -40.252  14.672  0.00  0.00           H  
ATOM   1522  N   PHE    80     -13.618   8.003  -4.720  0.00  0.00           N  
ATOM   1523  CA  PHE    80     -14.623   8.766  -3.963  0.00  0.00           C  
ATOM   1524  C   PHE    80     -14.165   9.773  -2.955  0.00  0.00           C  
ATOM   1525  O   PHE    80     -14.635  10.893  -2.967  0.00  0.00           O  
ATOM   1526  CB  PHE    80     -15.557   7.745  -3.249  0.00  0.00           C  
ATOM   1527  CG  PHE    80     -16.532   8.321  -2.068  0.00  0.00           C  
ATOM   1528  CD1 PHE    80     -17.530   9.186  -2.494  0.00  0.00           C  
ATOM   1529  CD2 PHE    80     -16.285   8.015  -0.665  0.00  0.00           C  
ATOM   1530  CE1 PHE    80     -18.301   9.755  -1.513  0.00  0.00           C  
ATOM   1531  CE2 PHE    80     -17.095   8.677   0.248  0.00  0.00           C  
ATOM   1532  CZ  PHE    80     -18.093   9.525  -0.159  0.00  0.00           C  
ATOM   1533  H   PHE    80     -13.585   6.994  -4.697  0.00  0.00           H  
ATOM   1534  HA  PHE    80     -15.158   9.371  -4.695  0.00  0.00           H  
ATOM   1535  HB2 PHE    80     -16.234   7.240  -3.938  0.00  0.00           H  
ATOM   1536  HB3 PHE    80     -15.030   6.875  -2.859  0.00  0.00           H  
ATOM   1537  HD1 PHE    80     -17.624   9.358  -3.556  0.00  0.00           H  
ATOM   1538  HD2 PHE    80     -15.580   7.257  -0.359  0.00  0.00           H  
ATOM   1539  HE1 PHE    80     -19.013  10.552  -1.675  0.00  0.00           H  
ATOM   1540  HE2 PHE    80     -17.068   8.545   1.320  0.00  0.00           H  
ATOM   1541  HZ  PHE    80     -18.768   9.948   0.570  0.00  0.00           H  
HETATM 1542  O   T3P    80       1.351  41.533   1.589  0.00  0.00           O  
HETATM 1543  H1  T3P    80       0.426  41.768   1.663  0.00  0.00           H  
HETATM 1544  H2  T3P    80       1.577  41.732   0.681  0.00  0.00           H  
ATOM   1545  N   LEU    81     -13.142   9.413  -2.119  0.00  0.00           N  
ATOM   1546  CA  LEU    81     -12.585  10.341  -1.117  0.00  0.00           C  
ATOM   1547  C   LEU    81     -11.864  11.506  -1.683  0.00  0.00           C  
ATOM   1548  O   LEU    81     -11.876  12.551  -1.042  0.00  0.00           O  
ATOM   1549  CB  LEU    81     -11.719   9.546  -0.218  0.00  0.00           C  
ATOM   1550  CG  LEU    81     -12.444   8.665   0.867  0.00  0.00           C  
ATOM   1551  CD1 LEU    81     -11.348   7.938   1.736  0.00  0.00           C  
ATOM   1552  CD2 LEU    81     -13.335   9.586   1.766  0.00  0.00           C  
ATOM   1553  H   LEU    81     -12.812   8.459  -2.086  0.00  0.00           H  
ATOM   1554  HA  LEU    81     -13.411  10.765  -0.546  0.00  0.00           H  
ATOM   1555  HB2 LEU    81     -11.078   8.958  -0.874  0.00  0.00           H  
ATOM   1556  HB3 LEU    81     -11.056  10.224   0.320  0.00  0.00           H  
ATOM   1557  HG  LEU    81     -13.108   7.945   0.388  0.00  0.00           H  
ATOM   1558 HD11 LEU    81     -10.298   8.178   1.570  0.00  0.00           H  
ATOM   1559 HD12 LEU    81     -11.462   8.038   2.815  0.00  0.00           H  
ATOM   1560 HD13 LEU    81     -11.516   6.866   1.633  0.00  0.00           H  
ATOM   1561 HD21 LEU    81     -13.445   9.141   2.755  0.00  0.00           H  
ATOM   1562 HD22 LEU    81     -12.817  10.536   1.899  0.00  0.00           H  
ATOM   1563 HD23 LEU    81     -14.353   9.768   1.422  0.00  0.00           H  
HETATM 1564  O   T3P    81     -43.535   4.215 -36.313  0.00  0.00           O  
HETATM 1565  H1  T3P    81     -43.762   4.301 -35.387  0.00  0.00           H  
HETATM 1566  H2  T3P    81     -43.148   5.059 -36.545  0.00  0.00           H  
ATOM   1567  N   GLU    82     -11.313  11.369  -2.920  0.00  0.00           N  
ATOM   1568  CA  GLU    82     -10.661  12.436  -3.593  0.00  0.00           C  
ATOM   1569  C   GLU    82     -11.649  13.413  -4.289  0.00  0.00           C  
ATOM   1570  O   GLU    82     -11.440  14.649  -4.262  0.00  0.00           O  
ATOM   1571  CB  GLU    82      -9.680  11.870  -4.719  0.00  0.00           C  
ATOM   1572  CG  GLU    82      -8.503  12.816  -5.251  0.00  0.00           C  
ATOM   1573  CD  GLU    82      -7.683  13.531  -4.179  0.00  0.00           C  
ATOM   1574  OE1 GLU    82      -7.467  12.991  -3.097  0.00  0.00           O  
ATOM   1575  OE2 GLU    82      -7.153  14.648  -4.435  0.00  0.00           O1-
ATOM   1576  H   GLU    82     -11.041  10.480  -3.313  0.00  0.00           H  
ATOM   1577  HA  GLU    82     -10.132  13.035  -2.851  0.00  0.00           H  
ATOM   1578  HB2 GLU    82      -9.155  11.020  -4.282  0.00  0.00           H  
ATOM   1579  HB3 GLU    82     -10.143  11.394  -5.583  0.00  0.00           H  
ATOM   1580  HG2 GLU    82      -7.976  12.210  -5.988  0.00  0.00           H  
ATOM   1581  HG3 GLU    82      -9.101  13.560  -5.777  0.00  0.00           H  
HETATM 1582  O   T3P    82      20.656 -18.975   2.640  0.00  0.00           O  
HETATM 1583  H1  T3P    82      20.334 -19.813   2.972  0.00  0.00           H  
HETATM 1584  H2  T3P    82      21.585 -18.967   2.867  0.00  0.00           H  
ATOM   1585  N   GLU    83     -12.683  12.791  -4.873  0.00  0.00           N  
ATOM   1586  CA  GLU    83     -13.816  13.489  -5.426  0.00  0.00           C  
ATOM   1587  C   GLU    83     -14.774  14.077  -4.341  0.00  0.00           C  
ATOM   1588  O   GLU    83     -15.886  14.413  -4.710  0.00  0.00           O  
ATOM   1589  CB  GLU    83     -14.479  12.804  -6.654  0.00  0.00           C  
ATOM   1590  CG  GLU    83     -13.404  12.427  -7.655  0.00  0.00           C  
ATOM   1591  CD  GLU    83     -14.000  11.922  -8.965  0.00  0.00           C  
ATOM   1592  OE1 GLU    83     -13.176  11.823  -9.881  0.00  0.00           O  
ATOM   1593  OE2 GLU    83     -15.191  11.709  -9.106  0.00  0.00           O1-
ATOM   1594  H   GLU    83     -12.659  11.782  -4.928  0.00  0.00           H  
ATOM   1595  HA  GLU    83     -13.423  14.371  -5.933  0.00  0.00           H  
ATOM   1596  HB2 GLU    83     -15.141  11.975  -6.404  0.00  0.00           H  
ATOM   1597  HB3 GLU    83     -15.070  13.634  -7.042  0.00  0.00           H  
ATOM   1598  HG2 GLU    83     -12.712  13.245  -7.851  0.00  0.00           H  
ATOM   1599  HG3 GLU    83     -12.802  11.610  -7.256  0.00  0.00           H  
HETATM 1600  O   T3P    83      36.341   3.879  14.906  0.00  0.00           O  
HETATM 1601  H1  T3P    83      36.802   4.422  15.545  0.00  0.00           H  
HETATM 1602  H2  T3P    83      35.606   3.506  15.393  0.00  0.00           H  
HETATM 1603  O   T3P    84      -2.035  33.118  10.095  0.00  0.00           O  
HETATM 1604  H1  T3P    84      -2.057  32.910   9.161  0.00  0.00           H  
HETATM 1605  H2  T3P    84      -2.317  34.031  10.144  0.00  0.00           H  
ATOM   1606  N   THR    84     -14.393  13.981  -3.096  0.00  0.00           N  
ATOM   1607  CA  THR    84     -15.256  14.479  -1.963  0.00  0.00           C  
ATOM   1608  C   THR    84     -14.456  15.439  -1.136  0.00  0.00           C  
ATOM   1609  O   THR    84     -14.793  16.579  -1.119  0.00  0.00           O  
ATOM   1610  CB  THR    84     -15.811  13.336  -1.098  0.00  0.00           C  
ATOM   1611  CG2 THR    84     -16.640  13.710   0.187  0.00  0.00           C  
ATOM   1612  OG1 THR    84     -16.624  12.468  -1.895  0.00  0.00           O  
ATOM   1613  H   THR    84     -13.537  13.464  -2.956  0.00  0.00           H  
ATOM   1614  HA  THR    84     -16.130  15.034  -2.302  0.00  0.00           H  
ATOM   1615  HB  THR    84     -14.982  12.718  -0.754  0.00  0.00           H  
ATOM   1616  HG1 THR    84     -16.045  11.886  -2.392  0.00  0.00           H  
ATOM   1617 HG21 THR    84     -16.012  14.038   1.014  0.00  0.00           H  
ATOM   1618 HG22 THR    84     -17.346  14.521   0.010  0.00  0.00           H  
ATOM   1619 HG23 THR    84     -17.304  12.925   0.549  0.00  0.00           H  
ATOM   1620  N   LEU    85     -13.380  14.995  -0.493  0.00  0.00           N  
ATOM   1621  CA  LEU    85     -12.562  15.830   0.416  0.00  0.00           C  
ATOM   1622  C   LEU    85     -11.629  16.735  -0.379  0.00  0.00           C  
ATOM   1623  O   LEU    85     -10.510  16.322  -0.688  0.00  0.00           O  
ATOM   1624  CB  LEU    85     -11.805  14.930   1.391  0.00  0.00           C  
ATOM   1625  CG  LEU    85     -12.688  14.149   2.350  0.00  0.00           C  
ATOM   1626  CD1 LEU    85     -11.815  13.204   3.185  0.00  0.00           C  
ATOM   1627  CD2 LEU    85     -13.450  15.048   3.376  0.00  0.00           C  
ATOM   1628  H   LEU    85     -12.999  14.076  -0.666  0.00  0.00           H  
ATOM   1629  HA  LEU    85     -13.150  16.506   1.037  0.00  0.00           H  
ATOM   1630  HB2 LEU    85     -11.045  14.309   0.917  0.00  0.00           H  
ATOM   1631  HB3 LEU    85     -11.188  15.572   2.020  0.00  0.00           H  
ATOM   1632  HG  LEU    85     -13.324  13.541   1.707  0.00  0.00           H  
ATOM   1633 HD11 LEU    85     -10.888  12.891   2.705  0.00  0.00           H  
ATOM   1634 HD12 LEU    85     -11.466  13.620   4.130  0.00  0.00           H  
ATOM   1635 HD13 LEU    85     -12.501  12.383   3.394  0.00  0.00           H  
ATOM   1636 HD21 LEU    85     -13.915  14.405   4.123  0.00  0.00           H  
ATOM   1637 HD22 LEU    85     -12.725  15.593   3.979  0.00  0.00           H  
ATOM   1638 HD23 LEU    85     -14.229  15.725   3.025  0.00  0.00           H  
HETATM 1639  O   T3P    85       6.672  -0.279   9.943  0.00  0.00           O  
HETATM 1640  H1  T3P    85       6.278  -1.148  10.019  0.00  0.00           H  
HETATM 1641  H2  T3P    85       6.071   0.209   9.380  0.00  0.00           H  
HETATM 1642  O   T3P    86      14.213  21.136 -32.062  0.00  0.00           O  
HETATM 1643  H1  T3P    86      13.403  21.423 -31.642  0.00  0.00           H  
HETATM 1644  H2  T3P    86      14.262  21.650 -32.868  0.00  0.00           H  
ATOM   1645  N   THR    86     -12.261  17.744  -1.017  0.00  0.00           N  
ATOM   1646  CA  THR    86     -11.713  18.409  -2.202  0.00  0.00           C  
ATOM   1647  C   THR    86     -10.613  19.416  -1.787  0.00  0.00           C  
ATOM   1648  O   THR    86     -10.849  20.244  -0.846  0.00  0.00           O  
ATOM   1649  CB  THR    86     -12.860  19.164  -2.916  0.00  0.00           C  
ATOM   1650  CG2 THR    86     -13.531  18.048  -3.818  0.00  0.00           C  
ATOM   1651  OG1 THR    86     -13.917  19.502  -1.944  0.00  0.00           O  
ATOM   1652  H   THR    86     -13.266  17.800  -0.936  0.00  0.00           H  
ATOM   1653  HA  THR    86     -11.350  17.712  -2.958  0.00  0.00           H  
ATOM   1654  HB  THR    86     -12.606  20.050  -3.498  0.00  0.00           H  
ATOM   1655  HG1 THR    86     -13.599  20.197  -1.363  0.00  0.00           H  
ATOM   1656 HG21 THR    86     -12.799  17.854  -4.602  0.00  0.00           H  
ATOM   1657 HG22 THR    86     -13.786  17.126  -3.295  0.00  0.00           H  
ATOM   1658 HG23 THR    86     -14.486  18.419  -4.189  0.00  0.00           H  
ATOM   1659  N   PRO    87      -9.384  19.420  -2.413  0.00  0.00           N  
ATOM   1660  CA  PRO    87      -8.359  20.415  -2.172  0.00  0.00           C  
ATOM   1661  C   PRO    87      -8.829  21.769  -2.819  0.00  0.00           C  
ATOM   1662  O   PRO    87      -9.606  21.713  -3.775  0.00  0.00           O  
ATOM   1663  CB  PRO    87      -7.096  19.821  -2.830  0.00  0.00           C  
ATOM   1664  CG  PRO    87      -7.647  18.965  -3.898  0.00  0.00           C  
ATOM   1665  CD  PRO    87      -8.855  18.376  -3.286  0.00  0.00           C  
ATOM   1666  HA  PRO    87      -8.194  20.606  -1.112  0.00  0.00           H  
ATOM   1667  HB2 PRO    87      -6.364  20.570  -3.133  0.00  0.00           H  
ATOM   1668  HB3 PRO    87      -6.530  19.160  -2.173  0.00  0.00           H  
ATOM   1669  HG2 PRO    87      -7.865  19.481  -4.833  0.00  0.00           H  
ATOM   1670  HG3 PRO    87      -6.844  18.320  -4.257  0.00  0.00           H  
ATOM   1671  HD2 PRO    87      -9.583  18.179  -4.073  0.00  0.00           H  
ATOM   1672  HD3 PRO    87      -8.700  17.443  -2.744  0.00  0.00           H  
HETATM 1673  O   T3P    87      14.561  -3.038   4.200  0.00  0.00           O  
HETATM 1674  H1  T3P    87      14.830  -3.953   4.122  0.00  0.00           H  
HETATM 1675  H2  T3P    87      15.381  -2.544   4.182  0.00  0.00           H  
ATOM   1676  N   GLU    88      -8.652  22.969  -2.226  0.00  0.00           N  
ATOM   1677  CA  GLU    88      -7.562  23.266  -1.260  0.00  0.00           C  
ATOM   1678  C   GLU    88      -7.941  23.065   0.216  0.00  0.00           C  
ATOM   1679  O   GLU    88      -7.026  23.184   1.014  0.00  0.00           O  
ATOM   1680  CB  GLU    88      -7.000  24.643  -1.583  0.00  0.00           C  
ATOM   1681  CG  GLU    88      -6.454  24.765  -3.113  0.00  0.00           C  
ATOM   1682  CD  GLU    88      -5.800  26.076  -3.540  0.00  0.00           C  
ATOM   1683  OE1 GLU    88      -5.350  26.108  -4.669  0.00  0.00           O  
ATOM   1684  OE2 GLU    88      -5.967  27.014  -2.766  0.00  0.00           O1-
ATOM   1685  H   GLU    88      -9.144  23.803  -2.514  0.00  0.00           H  
ATOM   1686  HA  GLU    88      -6.791  22.551  -1.546  0.00  0.00           H  
ATOM   1687  HB2 GLU    88      -7.821  25.324  -1.360  0.00  0.00           H  
ATOM   1688  HB3 GLU    88      -6.200  24.938  -0.904  0.00  0.00           H  
ATOM   1689  HG2 GLU    88      -5.749  23.938  -3.204  0.00  0.00           H  
ATOM   1690  HG3 GLU    88      -7.234  24.451  -3.806  0.00  0.00           H  
HETATM 1691  O   T3P    88      30.345  -4.501  29.626  0.00  0.00           O  
HETATM 1692  H1  T3P    88      30.505  -4.699  30.549  0.00  0.00           H  
HETATM 1693  H2  T3P    88      30.165  -3.561  29.610  0.00  0.00           H  
ATOM   1694  N   LYS    89      -9.165  22.647   0.513  0.00  0.00           N  
ATOM   1695  CA  LYS    89      -9.634  22.359   1.913  0.00  0.00           C  
ATOM   1696  C   LYS    89      -9.114  21.173   2.641  0.00  0.00           C  
ATOM   1697  O   LYS    89      -8.708  21.320   3.812  0.00  0.00           O  
ATOM   1698  CB  LYS    89     -11.170  22.351   1.882  0.00  0.00           C  
ATOM   1699  CG  LYS    89     -11.849  22.127   3.235  0.00  0.00           C  
ATOM   1700  CD  LYS    89     -11.658  23.269   4.187  0.00  0.00           C  
ATOM   1701  CE  LYS    89     -12.326  23.086   5.540  0.00  0.00           C  
ATOM   1702  NZ  LYS    89     -12.388  24.317   6.221  0.00  0.00           N1+
ATOM   1703  H   LYS    89      -9.831  22.636  -0.247  0.00  0.00           H  
ATOM   1704  HA  LYS    89      -9.218  23.108   2.587  0.00  0.00           H  
ATOM   1705  HB2 LYS    89     -11.442  23.301   1.423  0.00  0.00           H  
ATOM   1706  HB3 LYS    89     -11.485  21.640   1.118  0.00  0.00           H  
ATOM   1707  HG2 LYS    89     -12.885  22.005   2.921  0.00  0.00           H  
ATOM   1708  HG3 LYS    89     -11.520  21.183   3.668  0.00  0.00           H  
ATOM   1709  HD2 LYS    89     -10.587  23.157   4.360  0.00  0.00           H  
ATOM   1710  HD3 LYS    89     -11.766  24.239   3.702  0.00  0.00           H  
ATOM   1711  HE2 LYS    89     -13.358  22.750   5.439  0.00  0.00           H  
ATOM   1712  HE3 LYS    89     -11.701  22.442   6.159  0.00  0.00           H  
ATOM   1713  HZ1 LYS    89     -11.452  24.624   6.445  0.00  0.00           H  
ATOM   1714  HZ2 LYS    89     -12.882  25.010   5.677  0.00  0.00           H  
ATOM   1715  HZ3 LYS    89     -12.783  24.155   7.137  0.00  0.00           H  
HETATM 1716  O   T3P    89       3.780 -16.685 -45.189  0.00  0.00           O  
HETATM 1717  H1  T3P    89       4.207 -17.246 -45.837  0.00  0.00           H  
HETATM 1718  H2  T3P    89       4.210 -15.836 -45.287  0.00  0.00           H  
HETATM 1719  O   T3P    90     -27.850 -15.368  31.862  0.00  0.00           O  
HETATM 1720  H1  T3P    90     -27.695 -15.326  30.918  0.00  0.00           H  
HETATM 1721  H2  T3P    90     -28.547 -16.017  31.961  0.00  0.00           H  
ATOM   1722  N   TYR    90      -9.114  20.024   1.995  0.00  0.00           N  
ATOM   1723  CA  TYR    90      -8.493  18.754   2.402  0.00  0.00           C  
ATOM   1724  C   TYR    90      -7.421  18.437   1.343  0.00  0.00           C  
ATOM   1725  O   TYR    90      -7.726  18.342   0.137  0.00  0.00           O  
ATOM   1726  CB  TYR    90      -9.617  17.685   2.528  0.00  0.00           C  
ATOM   1727  CG  TYR    90     -10.776  18.071   3.429  0.00  0.00           C  
ATOM   1728  CD1 TYR    90     -12.041  18.439   2.973  0.00  0.00           C  
ATOM   1729  CD2 TYR    90     -10.560  18.130   4.839  0.00  0.00           C  
ATOM   1730  CE1 TYR    90     -13.056  18.695   3.911  0.00  0.00           C  
ATOM   1731  CE2 TYR    90     -11.467  18.557   5.785  0.00  0.00           C  
ATOM   1732  CZ  TYR    90     -12.769  18.727   5.310  0.00  0.00           C  
ATOM   1733  OH  TYR    90     -13.793  18.817   6.240  0.00  0.00           O  
ATOM   1734  H   TYR    90      -9.542  19.987   1.081  0.00  0.00           H  
ATOM   1735  HA  TYR    90      -8.054  18.934   3.383  0.00  0.00           H  
ATOM   1736  HB2 TYR    90     -10.064  17.643   1.535  0.00  0.00           H  
ATOM   1737  HB3 TYR    90      -9.261  16.735   2.927  0.00  0.00           H  
ATOM   1738  HD1 TYR    90     -12.313  18.320   1.935  0.00  0.00           H  
ATOM   1739  HD2 TYR    90      -9.583  17.835   5.191  0.00  0.00           H  
ATOM   1740  HE1 TYR    90     -14.082  18.832   3.604  0.00  0.00           H  
ATOM   1741  HE2 TYR    90     -11.281  18.397   6.837  0.00  0.00           H  
ATOM   1742  HH  TYR    90     -13.466  18.830   7.142  0.00  0.00           H  
ATOM   1743  N   PRO    91      -6.122  18.319   1.719  0.00  0.00           N  
ATOM   1744  CA  PRO    91      -4.934  17.938   0.875  0.00  0.00           C  
ATOM   1745  C   PRO    91      -5.131  16.992  -0.325  0.00  0.00           C  
ATOM   1746  O   PRO    91      -5.814  15.969  -0.169  0.00  0.00           O  
ATOM   1747  CB  PRO    91      -3.989  17.398   1.957  0.00  0.00           C  
ATOM   1748  CG  PRO    91      -4.207  18.303   3.118  0.00  0.00           C  
ATOM   1749  CD  PRO    91      -5.700  18.429   3.077  0.00  0.00           C  
ATOM   1750  HA  PRO    91      -4.525  18.843   0.427  0.00  0.00           H  
ATOM   1751  HB2 PRO    91      -4.294  16.390   2.237  0.00  0.00           H  
ATOM   1752  HB3 PRO    91      -2.957  17.354   1.609  0.00  0.00           H  
ATOM   1753  HG2 PRO    91      -4.034  18.054   4.165  0.00  0.00           H  
ATOM   1754  HG3 PRO    91      -3.669  19.240   2.975  0.00  0.00           H  
ATOM   1755  HD2 PRO    91      -6.213  17.718   3.724  0.00  0.00           H  
ATOM   1756  HD3 PRO    91      -5.938  19.437   3.417  0.00  0.00           H  
HETATM 1757  O   T3P    91       7.758  39.224 -24.874  0.00  0.00           O  
HETATM 1758  H1  T3P    91       7.924  38.613 -25.592  0.00  0.00           H  
HETATM 1759  H2  T3P    91       7.630  40.070 -25.304  0.00  0.00           H  
ATOM   1760  N   LYS    92      -4.658  17.423  -1.478  0.00  0.00           N  
ATOM   1761  CA  LYS    92      -4.621  16.707  -2.740  0.00  0.00           C  
ATOM   1762  C   LYS    92      -3.882  15.393  -2.561  0.00  0.00           C  
ATOM   1763  O   LYS    92      -2.819  15.333  -1.988  0.00  0.00           O  
ATOM   1764  CB  LYS    92      -4.080  17.629  -3.831  0.00  0.00           C  
ATOM   1765  CG  LYS    92      -4.115  17.141  -5.352  0.00  0.00           C  
ATOM   1766  CD  LYS    92      -3.701  18.271  -6.328  0.00  0.00           C  
ATOM   1767  CE  LYS    92      -3.688  17.734  -7.751  0.00  0.00           C  
ATOM   1768  NZ  LYS    92      -3.352  18.748  -8.644  0.00  0.00           N1+
ATOM   1769  H   LYS    92      -4.157  18.300  -1.431  0.00  0.00           H  
ATOM   1770  HA  LYS    92      -5.660  16.525  -3.013  0.00  0.00           H  
ATOM   1771  HB2 LYS    92      -4.603  18.583  -3.757  0.00  0.00           H  
ATOM   1772  HB3 LYS    92      -3.048  17.872  -3.577  0.00  0.00           H  
ATOM   1773  HG2 LYS    92      -3.403  16.363  -5.627  0.00  0.00           H  
ATOM   1774  HG3 LYS    92      -5.166  16.898  -5.506  0.00  0.00           H  
ATOM   1775  HD2 LYS    92      -4.437  19.071  -6.239  0.00  0.00           H  
ATOM   1776  HD3 LYS    92      -2.713  18.634  -6.045  0.00  0.00           H  
ATOM   1777  HE2 LYS    92      -2.854  17.057  -7.940  0.00  0.00           H  
ATOM   1778  HE3 LYS    92      -4.667  17.313  -7.978  0.00  0.00           H  
ATOM   1779  HZ1 LYS    92      -2.480  19.234  -8.491  0.00  0.00           H  
ATOM   1780  HZ2 LYS    92      -3.331  18.362  -9.577  0.00  0.00           H  
ATOM   1781  HZ3 LYS    92      -4.035  19.491  -8.682  0.00  0.00           H  
HETATM 1782  O   T3P    92      10.205 -24.937 -12.888  0.00  0.00           O  
HETATM 1783  H1  T3P    92      10.326 -24.984 -13.836  0.00  0.00           H  
HETATM 1784  H2  T3P    92       9.602 -24.204 -12.760  0.00  0.00           H  
ATOM   1785  N   LEU    93      -4.431  14.282  -3.065  0.00  0.00           N  
ATOM   1786  CA  LEU    93      -3.750  12.971  -3.037  0.00  0.00           C  
ATOM   1787  C   LEU    93      -3.710  12.311  -4.428  0.00  0.00           C  
ATOM   1788  O   LEU    93      -3.121  11.290  -4.577  0.00  0.00           O  
ATOM   1789  CB  LEU    93      -4.367  12.019  -2.006  0.00  0.00           C  
ATOM   1790  CG  LEU    93      -4.132  12.442  -0.552  0.00  0.00           C  
ATOM   1791  CD1 LEU    93      -4.825  11.535   0.478  0.00  0.00           C  
ATOM   1792  CD2 LEU    93      -2.643  12.605  -0.160  0.00  0.00           C  
ATOM   1793  H   LEU    93      -5.395  14.238  -3.362  0.00  0.00           H  
ATOM   1794  HA  LEU    93      -2.727  13.172  -2.720  0.00  0.00           H  
ATOM   1795  HB2 LEU    93      -5.422  11.818  -2.194  0.00  0.00           H  
ATOM   1796  HB3 LEU    93      -3.955  11.016  -2.112  0.00  0.00           H  
ATOM   1797  HG  LEU    93      -4.665  13.383  -0.415  0.00  0.00           H  
ATOM   1798 HD11 LEU    93      -5.015  12.113   1.382  0.00  0.00           H  
ATOM   1799 HD12 LEU    93      -5.813  11.258   0.110  0.00  0.00           H  
ATOM   1800 HD13 LEU    93      -4.295  10.683   0.904  0.00  0.00           H  
ATOM   1801 HD21 LEU    93      -2.015  12.031  -0.842  0.00  0.00           H  
ATOM   1802 HD22 LEU    93      -2.379  13.658  -0.067  0.00  0.00           H  
ATOM   1803 HD23 LEU    93      -2.544  12.240   0.862  0.00  0.00           H  
HETATM 1804  O   T3P    93       7.757  39.906   6.981  0.00  0.00           O  
HETATM 1805  H1  T3P    93       7.789  40.752   7.427  0.00  0.00           H  
HETATM 1806  H2  T3P    93       6.964  39.487   7.315  0.00  0.00           H  
ATOM   1807  N   ALA    94      -4.511  12.909  -5.382  0.00  0.00           N  
ATOM   1808  CA  ALA    94      -4.808  12.446  -6.747  0.00  0.00           C  
ATOM   1809  C   ALA    94      -3.473  11.947  -7.457  0.00  0.00           C  
ATOM   1810  O   ALA    94      -2.441  12.636  -7.465  0.00  0.00           O  
ATOM   1811  CB  ALA    94      -5.419  13.563  -7.530  0.00  0.00           C  
ATOM   1812  H   ALA    94      -4.985  13.734  -5.043  0.00  0.00           H  
ATOM   1813  HA  ALA    94      -5.454  11.571  -6.676  0.00  0.00           H  
ATOM   1814  HB1 ALA    94      -6.366  13.841  -7.066  0.00  0.00           H  
ATOM   1815  HB2 ALA    94      -4.846  14.490  -7.556  0.00  0.00           H  
ATOM   1816  HB3 ALA    94      -5.611  13.177  -8.531  0.00  0.00           H  
HETATM 1817  O   T3P    94       1.645   0.806  25.979  0.00  0.00           O  
HETATM 1818  H1  T3P    94       1.768   0.662  26.918  0.00  0.00           H  
HETATM 1819  H2  T3P    94       1.245  -0.003  25.662  0.00  0.00           H  
ATOM   1820  N   ALA    95      -3.579  10.701  -7.955  0.00  0.00           N  
ATOM   1821  CA  ALA    95      -2.560  10.000  -8.721  0.00  0.00           C  
ATOM   1822  C   ALA    95      -2.352  10.785 -10.049  0.00  0.00           C  
ATOM   1823  O   ALA    95      -3.256  11.065 -10.821  0.00  0.00           O  
ATOM   1824  CB  ALA    95      -2.800   8.508  -9.017  0.00  0.00           C  
ATOM   1825  H   ALA    95      -4.489  10.271  -8.036  0.00  0.00           H  
ATOM   1826  HA  ALA    95      -1.653  10.039  -8.118  0.00  0.00           H  
ATOM   1827  HB1 ALA    95      -3.530   8.299  -9.799  0.00  0.00           H  
ATOM   1828  HB2 ALA    95      -1.862   8.025  -9.291  0.00  0.00           H  
ATOM   1829  HB3 ALA    95      -3.116   7.919  -8.156  0.00  0.00           H  
HETATM 1830  O   T3P    95      39.337  16.107  -3.437  0.00  0.00           O  
HETATM 1831  H1  T3P    95      39.113  16.816  -2.834  0.00  0.00           H  
HETATM 1832  H2  T3P    95      39.613  15.387  -2.869  0.00  0.00           H  
ATOM   1833  N   LYS    96      -1.076  11.032 -10.279  0.00  0.00           N  
ATOM   1834  CA  LYS    96      -0.565  11.498 -11.592  0.00  0.00           C  
ATOM   1835  C   LYS    96      -0.453  10.475 -12.680  0.00  0.00           C  
ATOM   1836  O   LYS    96      -0.795  10.765 -13.852  0.00  0.00           O  
ATOM   1837  CB  LYS    96       0.882  12.114 -11.470  0.00  0.00           C  
ATOM   1838  CG  LYS    96       0.923  13.498 -10.721  0.00  0.00           C  
ATOM   1839  CD  LYS    96       2.333  14.014 -10.465  0.00  0.00           C  
ATOM   1840  CE  LYS    96       2.483  14.561  -9.051  0.00  0.00           C  
ATOM   1841  NZ  LYS    96       2.130  15.989  -8.828  0.00  0.00           N1+
ATOM   1842  H   LYS    96      -0.438  10.599  -9.626  0.00  0.00           H  
ATOM   1843  HA  LYS    96      -1.154  12.236 -12.137  0.00  0.00           H  
ATOM   1844  HB2 LYS    96       1.590  11.422 -11.014  0.00  0.00           H  
ATOM   1845  HB3 LYS    96       1.291  12.301 -12.463  0.00  0.00           H  
ATOM   1846  HG2 LYS    96       0.341  14.234 -11.274  0.00  0.00           H  
ATOM   1847  HG3 LYS    96       0.359  13.294  -9.810  0.00  0.00           H  
ATOM   1848  HD2 LYS    96       3.153  13.319 -10.641  0.00  0.00           H  
ATOM   1849  HD3 LYS    96       2.491  14.874 -11.116  0.00  0.00           H  
ATOM   1850  HE2 LYS    96       1.999  13.768  -8.483  0.00  0.00           H  
ATOM   1851  HE3 LYS    96       3.508  14.356  -8.740  0.00  0.00           H  
ATOM   1852  HZ1 LYS    96       2.059  16.191  -7.841  0.00  0.00           H  
ATOM   1853  HZ2 LYS    96       2.858  16.517  -9.289  0.00  0.00           H  
ATOM   1854  HZ3 LYS    96       1.172  16.112  -9.123  0.00  0.00           H  
HETATM 1855  O   T3P    96      -7.734 -14.086  31.879  0.00  0.00           O  
HETATM 1856  H1  T3P    96      -7.373 -13.551  31.172  0.00  0.00           H  
HETATM 1857  H2  T3P    96      -8.532 -13.628  32.144  0.00  0.00           H  
ATOM   1858  N   HIP    97       0.121   9.359 -12.419  0.00  0.00           N  
ATOM   1859  CA  HIP    97       0.438   8.263 -13.346  0.00  0.00           C  
ATOM   1860  C   HIP    97      -0.377   7.022 -12.918  0.00  0.00           C  
ATOM   1861  O   HIP    97      -0.468   6.810 -11.678  0.00  0.00           O  
ATOM   1862  CB  HIP    97       1.895   7.867 -13.367  0.00  0.00           C  
ATOM   1863  CG  HIP    97       2.829   8.968 -13.860  0.00  0.00           C  
ATOM   1864  CD2 HIP    97       3.032   9.539 -15.091  0.00  0.00           C  
ATOM   1865  ND1 HIP    97       3.523   9.735 -12.945  0.00  0.00           N1+
ATOM   1866  CE1 HIP    97       4.210  10.587 -13.658  0.00  0.00           C  
ATOM   1867  NE2 HIP    97       4.033  10.570 -14.931  0.00  0.00           N  
ATOM   1868  H   HIP    97       0.454   9.196 -11.480  0.00  0.00           H  
ATOM   1869  HA  HIP    97       0.066   8.565 -14.325  0.00  0.00           H  
ATOM   1870  HB2 HIP    97       2.221   7.526 -12.385  0.00  0.00           H  
ATOM   1871  HB3 HIP    97       2.100   6.922 -13.871  0.00  0.00           H  
ATOM   1872  HD1 HIP    97       3.701   9.575 -11.963  0.00  0.00           H  
ATOM   1873  HD2 HIP    97       2.616   9.198 -16.027  0.00  0.00           H  
ATOM   1874  HE1 HIP    97       4.854  11.335 -13.221  0.00  0.00           H  
ATOM   1875  HE2 HIP    97       4.385  11.170 -15.663  0.00  0.00           H  
HETATM 1876  O   T3P    97       9.590 -32.346  22.584  0.00  0.00           O  
HETATM 1877  H1  T3P    97       9.294 -32.453  23.488  0.00  0.00           H  
HETATM 1878  H2  T3P    97      10.468 -31.973  22.661  0.00  0.00           H  
ATOM   1879  N   ARG    98      -0.806   6.159 -13.855  0.00  0.00           N  
ATOM   1880  CA  ARG    98      -1.136   4.784 -13.581  0.00  0.00           C  
ATOM   1881  C   ARG    98       0.179   3.989 -13.390  0.00  0.00           C  
ATOM   1882  O   ARG    98       0.255   3.082 -12.595  0.00  0.00           O  
ATOM   1883  CB  ARG    98      -2.053   4.180 -14.715  0.00  0.00           C  
ATOM   1884  CG  ARG    98      -3.423   4.858 -14.969  0.00  0.00           C  
ATOM   1885  CD  ARG    98      -4.485   4.870 -13.880  0.00  0.00           C  
ATOM   1886  NE  ARG    98      -5.102   3.525 -13.750  0.00  0.00           N  
ATOM   1887  CZ  ARG    98      -5.801   3.039 -12.747  0.00  0.00           C  
ATOM   1888  NH1 ARG    98      -5.986   3.869 -11.649  0.00  0.00           N  
ATOM   1889  NH2 ARG    98      -6.258   1.748 -12.703  0.00  0.00           N1+
ATOM   1890  H   ARG    98      -0.860   6.461 -14.817  0.00  0.00           H  
ATOM   1891  HA  ARG    98      -1.670   4.697 -12.635  0.00  0.00           H  
ATOM   1892  HB2 ARG    98      -1.600   4.097 -15.704  0.00  0.00           H  
ATOM   1893  HB3 ARG    98      -2.248   3.227 -14.225  0.00  0.00           H  
ATOM   1894  HG2 ARG    98      -3.325   5.843 -15.424  0.00  0.00           H  
ATOM   1895  HG3 ARG    98      -3.905   4.346 -15.801  0.00  0.00           H  
ATOM   1896  HD2 ARG    98      -4.046   5.170 -12.928  0.00  0.00           H  
ATOM   1897  HD3 ARG    98      -5.225   5.650 -14.059  0.00  0.00           H  
ATOM   1898  HE  ARG    98      -5.038   2.991 -14.605  0.00  0.00           H  
ATOM   1899 HH11 ARG    98      -5.924   4.873 -11.741  0.00  0.00           H  
ATOM   1900 HH12 ARG    98      -6.386   3.478 -10.808  0.00  0.00           H  
ATOM   1901 HH21 ARG    98      -6.848   1.481 -11.928  0.00  0.00           H  
ATOM   1902 HH22 ARG    98      -6.136   1.068 -13.440  0.00  0.00           H  
HETATM 1903  O   T3P    98       5.044  48.927 -16.031  0.00  0.00           O  
HETATM 1904  H1  T3P    98       4.999  48.161 -16.603  0.00  0.00           H  
HETATM 1905  H2  T3P    98       5.899  48.859 -15.606  0.00  0.00           H  
ATOM   1906  N   GLU    99       1.265   4.338 -14.103  0.00  0.00           N  
ATOM   1907  CA  GLU    99       2.515   3.576 -14.151  0.00  0.00           C  
ATOM   1908  C   GLU    99       3.172   3.234 -12.835  0.00  0.00           C  
ATOM   1909  O   GLU    99       3.893   2.284 -12.727  0.00  0.00           O  
ATOM   1910  CB  GLU    99       3.442   4.425 -15.063  0.00  0.00           C  
ATOM   1911  CG  GLU    99       2.968   4.577 -16.449  0.00  0.00           C  
ATOM   1912  CD  GLU    99       3.642   5.615 -17.269  0.00  0.00           C  
ATOM   1913  OE1 GLU    99       2.975   6.406 -17.955  0.00  0.00           O  
ATOM   1914  OE2 GLU    99       4.871   5.583 -17.471  0.00  0.00           O1-
ATOM   1915  H   GLU    99       1.291   5.108 -14.756  0.00  0.00           H  
ATOM   1916  HA  GLU    99       2.380   2.611 -14.640  0.00  0.00           H  
ATOM   1917  HB2 GLU    99       3.789   5.396 -14.707  0.00  0.00           H  
ATOM   1918  HB3 GLU    99       4.291   3.757 -15.206  0.00  0.00           H  
ATOM   1919  HG2 GLU    99       3.067   3.695 -17.082  0.00  0.00           H  
ATOM   1920  HG3 GLU    99       1.894   4.758 -16.484  0.00  0.00           H  
HETATM 1921  O   T3P    99      27.015   5.062  14.393  0.00  0.00           O  
HETATM 1922  H1  T3P    99      26.317   5.621  14.735  0.00  0.00           H  
HETATM 1923  H2  T3P    99      27.752   5.209  14.985  0.00  0.00           H  
ATOM   1924  N   SER   100       3.025   4.172 -11.900  0.00  0.00           N  
ATOM   1925  CA  SER   100       3.672   4.168 -10.618  0.00  0.00           C  
ATOM   1926  C   SER   100       2.852   3.312  -9.574  0.00  0.00           C  
ATOM   1927  O   SER   100       3.341   2.964  -8.517  0.00  0.00           O  
ATOM   1928  CB  SER   100       3.825   5.652 -10.159  0.00  0.00           C  
ATOM   1929  OG  SER   100       2.572   6.333 -10.202  0.00  0.00           O  
ATOM   1930  H   SER   100       2.562   5.032 -12.156  0.00  0.00           H  
ATOM   1931  HA  SER   100       4.615   3.634 -10.741  0.00  0.00           H  
ATOM   1932  HB2 SER   100       4.288   5.684  -9.173  0.00  0.00           H  
ATOM   1933  HB3 SER   100       4.496   6.075 -10.907  0.00  0.00           H  
ATOM   1934  HG  SER   100       2.848   7.235 -10.027  0.00  0.00           H  
HETATM 1935  O   T3P   100       6.543  36.938  31.240  0.00  0.00           O  
HETATM 1936  H1  T3P   100       6.259  37.187  32.119  0.00  0.00           H  
HETATM 1937  H2  T3P   100       7.493  37.062  31.251  0.00  0.00           H  
ATOM   1938  N   ASN   101       1.646   3.043  -9.894  0.00  0.00           N  
ATOM   1939  CA  ASN   101       0.714   2.211  -9.150  0.00  0.00           C  
ATOM   1940  C   ASN   101       0.672   0.769  -9.696  0.00  0.00           C  
ATOM   1941  O   ASN   101       0.576  -0.164  -8.889  0.00  0.00           O  
ATOM   1942  CB  ASN   101      -0.704   2.814  -9.398  0.00  0.00           C  
ATOM   1943  CG  ASN   101      -1.770   2.482  -8.376  0.00  0.00           C  
ATOM   1944  ND2 ASN   101      -2.743   3.357  -8.309  0.00  0.00           N  
ATOM   1945  OD1 ASN   101      -1.710   1.578  -7.582  0.00  0.00           O  
ATOM   1946  H   ASN   101       1.408   3.584 -10.713  0.00  0.00           H  
ATOM   1947  HA  ASN   101       0.949   2.146  -8.087  0.00  0.00           H  
ATOM   1948  HB2 ASN   101      -0.608   3.891  -9.263  0.00  0.00           H  
ATOM   1949  HB3 ASN   101      -1.083   2.700 -10.414  0.00  0.00           H  
ATOM   1950 HD21 ASN   101      -2.823   4.083  -9.006  0.00  0.00           H  
ATOM   1951 HD22 ASN   101      -3.513   3.071  -7.722  0.00  0.00           H  
HETATM 1952  O   T3P   101      33.177  19.848 -20.356  0.00  0.00           O  
HETATM 1953  H1  T3P   101      33.235  19.746 -19.406  0.00  0.00           H  
HETATM 1954  H2  T3P   101      34.063  20.090 -20.626  0.00  0.00           H  
HETATM 1955  O   T3P   102      -9.679  25.356   6.112  0.00  0.00           O  
HETATM 1956  H1  T3P   102      -8.780  25.046   6.220  0.00  0.00           H  
HETATM 1957  H2  T3P   102      -9.675  25.820   5.275  0.00  0.00           H  
ATOM   1958  N   THR   102       0.714   0.661 -11.050  0.00  0.00           N  
ATOM   1959  CA  THR   102       0.652  -0.618 -11.817  0.00  0.00           C  
ATOM   1960  C   THR   102       1.933  -1.449 -11.548  0.00  0.00           C  
ATOM   1961  O   THR   102       2.003  -2.674 -11.499  0.00  0.00           O  
ATOM   1962  CB  THR   102       0.335  -0.349 -13.286  0.00  0.00           C  
ATOM   1963  CG2 THR   102      -1.051   0.274 -13.466  0.00  0.00           C  
ATOM   1964  OG1 THR   102       1.233   0.631 -13.663  0.00  0.00           O  
ATOM   1965  H   THR   102       0.541   1.476 -11.621  0.00  0.00           H  
ATOM   1966  HA  THR   102      -0.187  -1.187 -11.415  0.00  0.00           H  
ATOM   1967  HB  THR   102       0.504  -1.201 -13.944  0.00  0.00           H  
ATOM   1968  HG1 THR   102       1.127   0.856 -14.591  0.00  0.00           H  
ATOM   1969 HG21 THR   102      -1.177   1.237 -12.972  0.00  0.00           H  
ATOM   1970 HG22 THR   102      -0.957   0.540 -14.519  0.00  0.00           H  
ATOM   1971 HG23 THR   102      -1.856  -0.435 -13.272  0.00  0.00           H  
ATOM   1972  N   ALA   103       3.042  -0.727 -11.264  0.00  0.00           N  
ATOM   1973  CA  ALA   103       4.260  -1.318 -10.731  0.00  0.00           C  
ATOM   1974  C   ALA   103       4.239  -1.805  -9.272  0.00  0.00           C  
ATOM   1975  O   ALA   103       5.016  -2.726  -8.961  0.00  0.00           O  
ATOM   1976  CB  ALA   103       5.426  -0.370 -10.743  0.00  0.00           C  
ATOM   1977  H   ALA   103       3.150   0.166 -11.722  0.00  0.00           H  
ATOM   1978  HA  ALA   103       4.373  -2.266 -11.255  0.00  0.00           H  
ATOM   1979  HB1 ALA   103       5.730  -0.190 -11.774  0.00  0.00           H  
ATOM   1980  HB2 ALA   103       5.327   0.622 -10.302  0.00  0.00           H  
ATOM   1981  HB3 ALA   103       6.313  -0.844 -10.322  0.00  0.00           H  
HETATM 1982  O   T3P   103     -23.509 -31.776  11.030  0.00  0.00           O  
HETATM 1983  H1  T3P   103     -24.361 -32.109  10.747  0.00  0.00           H  
HETATM 1984  H2  T3P   103     -23.349 -32.210  11.868  0.00  0.00           H  
ATOM   1985  N   GLY   104       3.365  -1.164  -8.492  0.00  0.00           N  
ATOM   1986  CA  GLY   104       3.107  -1.517  -7.118  0.00  0.00           C  
ATOM   1987  C   GLY   104       2.307  -2.817  -6.898  0.00  0.00           C  
ATOM   1988  O   GLY   104       2.668  -3.652  -6.092  0.00  0.00           O  
ATOM   1989  H   GLY   104       2.909  -0.381  -8.940  0.00  0.00           H  
ATOM   1990  HA2 GLY   104       4.071  -1.696  -6.644  0.00  0.00           H  
ATOM   1991  HA3 GLY   104       2.610  -0.675  -6.635  0.00  0.00           H  
HETATM 1992  O   T3P   104      20.265  36.634 -29.352  0.00  0.00           O  
HETATM 1993  H1  T3P   104      19.642  36.319 -28.698  0.00  0.00           H  
HETATM 1994  H2  T3P   104      20.017  37.547 -29.500  0.00  0.00           H  
ATOM   1995  N   ILE   105       1.419  -3.068  -7.871  0.00  0.00           N  
ATOM   1996  CA  ILE   105       0.630  -4.259  -8.058  0.00  0.00           C  
ATOM   1997  C   ILE   105       1.554  -5.418  -8.384  0.00  0.00           C  
ATOM   1998  O   ILE   105       1.510  -6.420  -7.613  0.00  0.00           O  
ATOM   1999  CB  ILE   105      -0.449  -4.164  -9.168  0.00  0.00           C  
ATOM   2000  CG1 ILE   105      -1.631  -3.274  -8.557  0.00  0.00           C  
ATOM   2001  CG2 ILE   105      -1.105  -5.367  -9.664  0.00  0.00           C  
ATOM   2002  CD1 ILE   105      -2.731  -2.861  -9.572  0.00  0.00           C  
ATOM   2003  H   ILE   105       1.227  -2.402  -8.605  0.00  0.00           H  
ATOM   2004  HA  ILE   105       0.268  -4.511  -7.061  0.00  0.00           H  
ATOM   2005  HB  ILE   105      -0.086  -3.505  -9.957  0.00  0.00           H  
ATOM   2006 HG12 ILE   105      -2.123  -3.792  -7.734  0.00  0.00           H  
ATOM   2007 HG13 ILE   105      -1.274  -2.336  -8.129  0.00  0.00           H  
ATOM   2008 HG21 ILE   105      -1.908  -5.334 -10.401  0.00  0.00           H  
ATOM   2009 HG22 ILE   105      -0.323  -6.003 -10.079  0.00  0.00           H  
ATOM   2010 HG23 ILE   105      -1.479  -5.938  -8.814  0.00  0.00           H  
ATOM   2011 HD11 ILE   105      -2.303  -3.054 -10.555  0.00  0.00           H  
ATOM   2012 HD12 ILE   105      -3.583  -3.530  -9.450  0.00  0.00           H  
ATOM   2013 HD13 ILE   105      -2.987  -1.802  -9.547  0.00  0.00           H  
HETATM 2014  O   T3P   105      27.098  14.026  38.073  0.00  0.00           O  
HETATM 2015  H1  T3P   105      26.603  13.915  38.884  0.00  0.00           H  
HETATM 2016  H2  T3P   105      26.768  14.843  37.699  0.00  0.00           H  
ATOM   2017  N   ASP   106       2.527  -5.277  -9.311  0.00  0.00           N  
ATOM   2018  CA  ASP   106       3.608  -6.280  -9.663  0.00  0.00           C  
ATOM   2019  C   ASP   106       4.552  -6.558  -8.442  0.00  0.00           C  
ATOM   2020  O   ASP   106       4.917  -7.727  -8.156  0.00  0.00           O  
ATOM   2021  CB  ASP   106       4.418  -5.970 -11.008  0.00  0.00           C  
ATOM   2022  CG  ASP   106       3.595  -5.758 -12.301  0.00  0.00           C  
ATOM   2023  OD1 ASP   106       2.346  -5.869 -12.385  0.00  0.00           O  
ATOM   2024  OD2 ASP   106       4.317  -5.639 -13.312  0.00  0.00           O1-
ATOM   2025  H   ASP   106       2.566  -4.429  -9.858  0.00  0.00           H  
ATOM   2026  HA  ASP   106       3.051  -7.209  -9.782  0.00  0.00           H  
ATOM   2027  HB2 ASP   106       4.990  -5.074 -10.768  0.00  0.00           H  
ATOM   2028  HB3 ASP   106       5.071  -6.838 -11.106  0.00  0.00           H  
HETATM 2029  O   T3P   106     -10.961  27.924 -15.346  0.00  0.00           O  
HETATM 2030  H1  T3P   106     -10.725  27.727 -16.253  0.00  0.00           H  
HETATM 2031  H2  T3P   106     -11.484  27.173 -15.066  0.00  0.00           H  
ATOM   2032  N   ILE   107       4.952  -5.521  -7.611  0.00  0.00           N  
ATOM   2033  CA  ILE   107       5.844  -5.607  -6.457  0.00  0.00           C  
ATOM   2034  C   ILE   107       5.276  -6.567  -5.432  0.00  0.00           C  
ATOM   2035  O   ILE   107       6.030  -7.259  -4.719  0.00  0.00           O  
ATOM   2036  CB  ILE   107       6.329  -4.201  -5.914  0.00  0.00           C  
ATOM   2037  CG1 ILE   107       7.343  -3.536  -6.908  0.00  0.00           C  
ATOM   2038  CG2 ILE   107       6.883  -4.431  -4.446  0.00  0.00           C  
ATOM   2039  CD1 ILE   107       7.604  -2.040  -6.671  0.00  0.00           C  
ATOM   2040  H   ILE   107       4.582  -4.607  -7.829  0.00  0.00           H  
ATOM   2041  HA  ILE   107       6.726  -6.084  -6.883  0.00  0.00           H  
ATOM   2042  HB  ILE   107       5.366  -3.690  -5.888  0.00  0.00           H  
ATOM   2043 HG12 ILE   107       8.276  -4.097  -6.860  0.00  0.00           H  
ATOM   2044 HG13 ILE   107       7.077  -3.648  -7.960  0.00  0.00           H  
ATOM   2045 HG21 ILE   107       7.704  -5.134  -4.312  0.00  0.00           H  
ATOM   2046 HG22 ILE   107       7.311  -3.489  -4.104  0.00  0.00           H  
ATOM   2047 HG23 ILE   107       6.271  -4.775  -3.612  0.00  0.00           H  
ATOM   2048 HD11 ILE   107       8.663  -1.844  -6.842  0.00  0.00           H  
ATOM   2049 HD12 ILE   107       6.919  -1.463  -7.293  0.00  0.00           H  
ATOM   2050 HD13 ILE   107       7.425  -1.843  -5.614  0.00  0.00           H  
HETATM 2051  O   T3P   107     -11.385 -28.387  -8.095  0.00  0.00           O  
HETATM 2052  H1  T3P   107     -11.737 -27.674  -8.629  0.00  0.00           H  
HETATM 2053  H2  T3P   107     -12.151 -28.765  -7.663  0.00  0.00           H  
ATOM   2054  N   PHE   108       3.951  -6.593  -5.337  0.00  0.00           N  
ATOM   2055  CA  PHE   108       3.266  -7.355  -4.302  0.00  0.00           C  
ATOM   2056  C   PHE   108       2.679  -8.637  -4.854  0.00  0.00           C  
ATOM   2057  O   PHE   108       2.655  -9.642  -4.174  0.00  0.00           O  
ATOM   2058  CB  PHE   108       2.194  -6.544  -3.618  0.00  0.00           C  
ATOM   2059  CG  PHE   108       1.605  -7.144  -2.374  0.00  0.00           C  
ATOM   2060  CD1 PHE   108       2.137  -6.824  -1.120  0.00  0.00           C  
ATOM   2061  CD2 PHE   108       0.654  -8.135  -2.402  0.00  0.00           C  
ATOM   2062  CE1 PHE   108       1.563  -7.348   0.072  0.00  0.00           C  
ATOM   2063  CE2 PHE   108       0.091  -8.631  -1.247  0.00  0.00           C  
ATOM   2064  CZ  PHE   108       0.502  -8.250  -0.046  0.00  0.00           C  
ATOM   2065  H   PHE   108       3.318  -6.123  -5.969  0.00  0.00           H  
ATOM   2066  HA  PHE   108       3.968  -7.561  -3.494  0.00  0.00           H  
ATOM   2067  HB2 PHE   108       2.581  -5.550  -3.395  0.00  0.00           H  
ATOM   2068  HB3 PHE   108       1.344  -6.298  -4.254  0.00  0.00           H  
ATOM   2069  HD1 PHE   108       2.966  -6.140  -1.020  0.00  0.00           H  
ATOM   2070  HD2 PHE   108       0.307  -8.471  -3.368  0.00  0.00           H  
ATOM   2071  HE1 PHE   108       1.811  -6.897   1.022  0.00  0.00           H  
ATOM   2072  HE2 PHE   108      -0.771  -9.282  -1.261  0.00  0.00           H  
ATOM   2073  HZ  PHE   108       0.064  -8.746   0.808  0.00  0.00           H  
HETATM 2074  O   T3P   108     -21.216 -35.759  13.185  0.00  0.00           O  
HETATM 2075  H1  T3P   108     -20.936 -35.957  14.079  0.00  0.00           H  
HETATM 2076  H2  T3P   108     -20.592 -35.101  12.878  0.00  0.00           H  
ATOM   2077  N   SER   109       2.115  -8.657  -6.047  0.00  0.00           N  
ATOM   2078  CA  SER   109       1.640  -9.834  -6.806  0.00  0.00           C  
ATOM   2079  C   SER   109       2.728 -10.909  -6.826  0.00  0.00           C  
ATOM   2080  O   SER   109       2.507 -11.999  -6.323  0.00  0.00           O  
ATOM   2081  CB  SER   109       1.061  -9.386  -8.185  0.00  0.00           C  
ATOM   2082  OG  SER   109       2.093  -9.284  -9.093  0.00  0.00           O  
ATOM   2083  H   SER   109       1.986  -7.772  -6.518  0.00  0.00           H  
ATOM   2084  HA  SER   109       0.850 -10.137  -6.119  0.00  0.00           H  
ATOM   2085  HB2 SER   109       0.333 -10.153  -8.447  0.00  0.00           H  
ATOM   2086  HB3 SER   109       0.469  -8.471  -8.141  0.00  0.00           H  
ATOM   2087  HG  SER   109       1.663  -8.875  -9.848  0.00  0.00           H  
HETATM 2088  O   T3P   109      35.586  10.631  11.714  0.00  0.00           O  
HETATM 2089  H1  T3P   109      34.699  10.858  11.994  0.00  0.00           H  
HETATM 2090  H2  T3P   109      36.148  10.935  12.426  0.00  0.00           H  
ATOM   2091  N   LYS   110       3.919 -10.549  -7.286  0.00  0.00           N  
ATOM   2092  CA  LYS   110       5.063 -11.510  -7.373  0.00  0.00           C  
ATOM   2093  C   LYS   110       5.556 -11.860  -5.977  0.00  0.00           C  
ATOM   2094  O   LYS   110       6.066 -12.959  -5.829  0.00  0.00           O  
ATOM   2095  CB  LYS   110       6.176 -11.005  -8.316  0.00  0.00           C  
ATOM   2096  CG  LYS   110       5.787 -10.787  -9.719  0.00  0.00           C  
ATOM   2097  CD  LYS   110       6.785 -10.039 -10.608  0.00  0.00           C  
ATOM   2098  CE  LYS   110       6.311  -9.616 -11.971  0.00  0.00           C  
ATOM   2099  NZ  LYS   110       5.818 -10.743 -12.794  0.00  0.00           N1+
ATOM   2100  H   LYS   110       3.969  -9.599  -7.625  0.00  0.00           H  
ATOM   2101  HA  LYS   110       4.688 -12.382  -7.909  0.00  0.00           H  
ATOM   2102  HB2 LYS   110       6.442 -10.023  -7.927  0.00  0.00           H  
ATOM   2103  HB3 LYS   110       7.003 -11.709  -8.222  0.00  0.00           H  
ATOM   2104  HG2 LYS   110       5.626 -11.743 -10.217  0.00  0.00           H  
ATOM   2105  HG3 LYS   110       4.913 -10.143  -9.817  0.00  0.00           H  
ATOM   2106  HD2 LYS   110       7.120  -9.149 -10.075  0.00  0.00           H  
ATOM   2107  HD3 LYS   110       7.693 -10.628 -10.738  0.00  0.00           H  
ATOM   2108  HE2 LYS   110       5.532  -8.853 -11.944  0.00  0.00           H  
ATOM   2109  HE3 LYS   110       7.092  -9.137 -12.561  0.00  0.00           H  
ATOM   2110  HZ1 LYS   110       5.098 -11.292 -12.347  0.00  0.00           H  
ATOM   2111  HZ2 LYS   110       5.491 -10.525 -13.725  0.00  0.00           H  
ATOM   2112  HZ3 LYS   110       6.541 -11.444 -12.867  0.00  0.00           H  
HETATM 2113  O   T3P   110      -1.601 -25.459  17.415  0.00  0.00           O  
HETATM 2114  H1  T3P   110      -1.038 -25.722  18.144  0.00  0.00           H  
HETATM 2115  H2  T3P   110      -2.488 -25.492  17.772  0.00  0.00           H  
ATOM   2116  N   PHE   111       5.440 -10.946  -4.954  0.00  0.00           N  
ATOM   2117  CA  PHE   111       5.798 -11.276  -3.630  0.00  0.00           C  
ATOM   2118  C   PHE   111       4.897 -12.446  -3.076  0.00  0.00           C  
ATOM   2119  O   PHE   111       5.422 -13.472  -2.569  0.00  0.00           O  
ATOM   2120  CB  PHE   111       5.859 -10.033  -2.686  0.00  0.00           C  
ATOM   2121  CG  PHE   111       5.464 -10.270  -1.253  0.00  0.00           C  
ATOM   2122  CD1 PHE   111       6.302 -11.015  -0.345  0.00  0.00           C  
ATOM   2123  CD2 PHE   111       4.144  -9.898  -0.936  0.00  0.00           C  
ATOM   2124  CE1 PHE   111       5.904 -11.201   0.918  0.00  0.00           C  
ATOM   2125  CE2 PHE   111       3.684 -10.245   0.336  0.00  0.00           C  
ATOM   2126  CZ  PHE   111       4.585 -10.771   1.207  0.00  0.00           C  
ATOM   2127  H   PHE   111       5.093 -10.021  -5.163  0.00  0.00           H  
ATOM   2128  HA  PHE   111       6.789 -11.731  -3.621  0.00  0.00           H  
ATOM   2129  HB2 PHE   111       6.904  -9.775  -2.858  0.00  0.00           H  
ATOM   2130  HB3 PHE   111       5.392  -9.113  -3.040  0.00  0.00           H  
ATOM   2131  HD1 PHE   111       7.300 -11.248  -0.685  0.00  0.00           H  
ATOM   2132  HD2 PHE   111       3.557  -9.390  -1.687  0.00  0.00           H  
ATOM   2133  HE1 PHE   111       6.538 -11.683   1.648  0.00  0.00           H  
ATOM   2134  HE2 PHE   111       2.706  -9.940   0.677  0.00  0.00           H  
ATOM   2135  HZ  PHE   111       4.319 -10.841   2.252  0.00  0.00           H  
HETATM 2136  O   T3P   111      10.115  28.034  16.981  0.00  0.00           O  
HETATM 2137  H1  T3P   111       9.301  28.118  17.477  0.00  0.00           H  
HETATM 2138  H2  T3P   111       9.953  28.517  16.170  0.00  0.00           H  
ATOM   2139  N   SER   112       3.581 -12.318  -3.311  0.00  0.00           N  
ATOM   2140  CA  SER   112       2.513 -13.227  -2.928  0.00  0.00           C  
ATOM   2141  C   SER   112       2.605 -14.604  -3.655  0.00  0.00           C  
ATOM   2142  O   SER   112       2.336 -15.658  -3.080  0.00  0.00           O  
ATOM   2143  CB  SER   112       1.083 -12.587  -3.183  0.00  0.00           C  
ATOM   2144  OG  SER   112       0.981 -11.528  -2.279  0.00  0.00           O  
ATOM   2145  H   SER   112       3.342 -11.407  -3.676  0.00  0.00           H  
ATOM   2146  HA  SER   112       2.681 -13.513  -1.890  0.00  0.00           H  
ATOM   2147  HB2 SER   112       0.983 -12.256  -4.216  0.00  0.00           H  
ATOM   2148  HB3 SER   112       0.170 -13.145  -2.973  0.00  0.00           H  
ATOM   2149  HG  SER   112       1.423 -10.749  -2.626  0.00  0.00           H  
HETATM 2150  O   T3P   112      27.913  -9.586   7.571  0.00  0.00           O  
HETATM 2151  H1  T3P   112      27.688  -8.715   7.896  0.00  0.00           H  
HETATM 2152  H2  T3P   112      27.960  -9.483   6.620  0.00  0.00           H  
ATOM   2153  N   ALA   113       3.093 -14.516  -4.911  0.00  0.00           N  
ATOM   2154  CA  ALA   113       3.452 -15.647  -5.770  0.00  0.00           C  
ATOM   2155  C   ALA   113       4.683 -16.340  -5.184  0.00  0.00           C  
ATOM   2156  O   ALA   113       4.730 -17.534  -4.965  0.00  0.00           O  
ATOM   2157  CB  ALA   113       3.632 -15.225  -7.245  0.00  0.00           C  
ATOM   2158  H   ALA   113       3.104 -13.613  -5.364  0.00  0.00           H  
ATOM   2159  HA  ALA   113       2.573 -16.287  -5.690  0.00  0.00           H  
ATOM   2160  HB1 ALA   113       4.502 -14.605  -7.461  0.00  0.00           H  
ATOM   2161  HB2 ALA   113       3.801 -16.124  -7.837  0.00  0.00           H  
ATOM   2162  HB3 ALA   113       2.655 -14.879  -7.583  0.00  0.00           H  
HETATM 2163  O   T3P   113     -23.288  -3.708  33.923  0.00  0.00           O  
HETATM 2164  H1  T3P   113     -22.447  -3.301  34.130  0.00  0.00           H  
HETATM 2165  H2  T3P   113     -23.114  -4.238  33.146  0.00  0.00           H  
HETATM 2166  O   T3P   114      -7.217  -1.430 -35.104  0.00  0.00           O  
HETATM 2167  H1  T3P   114      -7.442  -1.616 -36.016  0.00  0.00           H  
HETATM 2168  H2  T3P   114      -6.321  -1.754 -35.008  0.00  0.00           H  
ATOM   2169  N   TYR   114       5.751 -15.585  -4.890  0.00  0.00           N  
ATOM   2170  CA  TYR   114       7.086 -16.076  -4.460  0.00  0.00           C  
ATOM   2171  C   TYR   114       7.025 -16.901  -3.221  0.00  0.00           C  
ATOM   2172  O   TYR   114       7.496 -18.058  -3.227  0.00  0.00           O  
ATOM   2173  CB  TYR   114       7.966 -14.861  -4.299  0.00  0.00           C  
ATOM   2174  CG  TYR   114       9.355 -15.056  -3.552  0.00  0.00           C  
ATOM   2175  CD1 TYR   114      10.210 -16.030  -4.027  0.00  0.00           C  
ATOM   2176  CD2 TYR   114       9.894 -14.036  -2.711  0.00  0.00           C  
ATOM   2177  CE1 TYR   114      11.587 -16.068  -3.597  0.00  0.00           C  
ATOM   2178  CE2 TYR   114      11.187 -14.088  -2.284  0.00  0.00           C  
ATOM   2179  CZ  TYR   114      12.036 -15.136  -2.647  0.00  0.00           C  
ATOM   2180  OH  TYR   114      13.313 -15.224  -2.175  0.00  0.00           O  
ATOM   2181  H   TYR   114       5.586 -14.591  -4.947  0.00  0.00           H  
ATOM   2182  HA  TYR   114       7.518 -16.616  -5.303  0.00  0.00           H  
ATOM   2183  HB2 TYR   114       8.062 -14.431  -5.296  0.00  0.00           H  
ATOM   2184  HB3 TYR   114       7.416 -14.136  -3.698  0.00  0.00           H  
ATOM   2185  HD1 TYR   114       9.752 -16.684  -4.755  0.00  0.00           H  
ATOM   2186  HD2 TYR   114       9.237 -13.260  -2.349  0.00  0.00           H  
ATOM   2187  HE1 TYR   114      12.240 -16.872  -3.905  0.00  0.00           H  
ATOM   2188  HE2 TYR   114      11.519 -13.221  -1.733  0.00  0.00           H  
ATOM   2189  HH  TYR   114      13.856 -15.603  -2.871  0.00  0.00           H  
ATOM   2190  N   ILE   115       6.346 -16.386  -2.249  0.00  0.00           N  
ATOM   2191  CA  ILE   115       6.167 -17.032  -0.927  0.00  0.00           C  
ATOM   2192  C   ILE   115       5.282 -18.244  -0.928  0.00  0.00           C  
ATOM   2193  O   ILE   115       5.445 -19.179  -0.179  0.00  0.00           O  
ATOM   2194  CB  ILE   115       5.597 -16.090   0.173  0.00  0.00           C  
ATOM   2195  CG1 ILE   115       4.289 -15.550  -0.228  0.00  0.00           C  
ATOM   2196  CG2 ILE   115       6.630 -14.996   0.613  0.00  0.00           C  
ATOM   2197  CD1 ILE   115       3.801 -14.456   0.680  0.00  0.00           C  
ATOM   2198  H   ILE   115       5.955 -15.461  -2.362  0.00  0.00           H  
ATOM   2199  HA  ILE   115       7.143 -17.443  -0.672  0.00  0.00           H  
ATOM   2200  HB  ILE   115       5.363 -16.790   0.976  0.00  0.00           H  
ATOM   2201 HG12 ILE   115       4.379 -15.117  -1.225  0.00  0.00           H  
ATOM   2202 HG13 ILE   115       3.476 -16.272  -0.306  0.00  0.00           H  
ATOM   2203 HG21 ILE   115       6.276 -14.426   1.473  0.00  0.00           H  
ATOM   2204 HG22 ILE   115       7.538 -15.545   0.864  0.00  0.00           H  
ATOM   2205 HG23 ILE   115       6.995 -14.306  -0.148  0.00  0.00           H  
ATOM   2206 HD11 ILE   115       2.720 -14.336   0.613  0.00  0.00           H  
ATOM   2207 HD12 ILE   115       4.060 -14.636   1.723  0.00  0.00           H  
ATOM   2208 HD13 ILE   115       4.270 -13.484   0.531  0.00  0.00           H  
HETATM 2209  O   T3P   115       0.033  20.783  28.430  0.00  0.00           O  
HETATM 2210  H1  T3P   115      -0.292  20.009  28.890  0.00  0.00           H  
HETATM 2211  H2  T3P   115      -0.670  21.014  27.823  0.00  0.00           H  
ATOM   2212  N   LYS   116       4.402 -18.406  -1.925  0.00  0.00           N  
ATOM   2213  CA  LYS   116       3.441 -19.552  -1.978  0.00  0.00           C  
ATOM   2214  C   LYS   116       3.947 -20.751  -2.878  0.00  0.00           C  
ATOM   2215  O   LYS   116       3.268 -21.817  -2.814  0.00  0.00           O  
ATOM   2216  CB  LYS   116       2.053 -18.974  -2.415  0.00  0.00           C  
ATOM   2217  CG  LYS   116       1.624 -19.010  -3.917  0.00  0.00           C  
ATOM   2218  CD  LYS   116       0.069 -18.862  -4.101  0.00  0.00           C  
ATOM   2219  CE  LYS   116      -0.465 -17.456  -3.796  0.00  0.00           C  
ATOM   2220  NZ  LYS   116      -1.941 -17.348  -3.707  0.00  0.00           N1+
ATOM   2221  H   LYS   116       4.368 -17.687  -2.633  0.00  0.00           H  
ATOM   2222  HA  LYS   116       3.198 -19.933  -0.986  0.00  0.00           H  
ATOM   2223  HB2 LYS   116       1.344 -19.661  -1.953  0.00  0.00           H  
ATOM   2224  HB3 LYS   116       1.824 -17.994  -1.998  0.00  0.00           H  
ATOM   2225  HG2 LYS   116       2.067 -18.216  -4.518  0.00  0.00           H  
ATOM   2226  HG3 LYS   116       1.998 -19.932  -4.363  0.00  0.00           H  
ATOM   2227  HD2 LYS   116      -0.218 -19.000  -5.143  0.00  0.00           H  
ATOM   2228  HD3 LYS   116      -0.393 -19.680  -3.548  0.00  0.00           H  
ATOM   2229  HE2 LYS   116       0.036 -17.051  -2.917  0.00  0.00           H  
ATOM   2230  HE3 LYS   116      -0.248 -16.785  -4.627  0.00  0.00           H  
ATOM   2231  HZ1 LYS   116      -2.414 -17.465  -4.591  0.00  0.00           H  
ATOM   2232  HZ2 LYS   116      -2.225 -18.075  -3.067  0.00  0.00           H  
ATOM   2233  HZ3 LYS   116      -2.194 -16.455  -3.308  0.00  0.00           H  
HETATM 2234  O   T3P   116     -12.674  -9.186  35.140  0.00  0.00           O  
HETATM 2235  H1  T3P   116     -13.247  -8.879  35.842  0.00  0.00           H  
HETATM 2236  H2  T3P   116     -13.149  -8.979  34.335  0.00  0.00           H  
ATOM   2237  N   ASN   117       5.031 -20.587  -3.651  0.00  0.00           N  
ATOM   2238  CA  ASN   117       5.555 -21.632  -4.560  0.00  0.00           C  
ATOM   2239  C   ASN   117       6.440 -22.537  -3.703  0.00  0.00           C  
ATOM   2240  O   ASN   117       7.343 -22.019  -2.998  0.00  0.00           O  
ATOM   2241  CB  ASN   117       6.291 -21.163  -5.805  0.00  0.00           C  
ATOM   2242  CG  ASN   117       5.503 -20.768  -7.064  0.00  0.00           C  
ATOM   2243  ND2 ASN   117       4.830 -19.648  -6.916  0.00  0.00           N  
ATOM   2244  OD1 ASN   117       5.407 -21.535  -8.027  0.00  0.00           O  
ATOM   2245  H   ASN   117       5.486 -19.685  -3.637  0.00  0.00           H  
ATOM   2246  HA  ASN   117       4.712 -22.233  -4.902  0.00  0.00           H  
ATOM   2247  HB2 ASN   117       6.887 -20.314  -5.471  0.00  0.00           H  
ATOM   2248  HB3 ASN   117       7.097 -21.851  -6.058  0.00  0.00           H  
ATOM   2249 HD21 ASN   117       4.876 -19.045  -6.107  0.00  0.00           H  
ATOM   2250 HD22 ASN   117       4.269 -19.256  -7.659  0.00  0.00           H  
HETATM 2251  O   T3P   117     -35.971 -28.551  32.301  0.00  0.00           O  
HETATM 2252  H1  T3P   117     -36.224 -29.277  32.872  0.00  0.00           H  
HETATM 2253  H2  T3P   117     -35.198 -28.173  32.722  0.00  0.00           H  
HETATM 2254  O   T3P   118       3.946  13.394  30.966  0.00  0.00           O  
HETATM 2255  H1  T3P   118       4.589  13.977  30.562  0.00  0.00           H  
HETATM 2256  H2  T3P   118       4.430  12.587  31.141  0.00  0.00           H  
ATOM   2257  N   THR   118       6.380 -23.820  -3.944  0.00  0.00           N  
ATOM   2258  CA  THR   118       7.174 -24.821  -3.206  0.00  0.00           C  
ATOM   2259  C   THR   118       8.183 -25.452  -4.150  0.00  0.00           C  
ATOM   2260  O   THR   118       9.076 -26.243  -3.730  0.00  0.00           O  
ATOM   2261  CB  THR   118       6.252 -25.957  -2.767  0.00  0.00           C  
ATOM   2262  CG2 THR   118       5.136 -25.444  -1.794  0.00  0.00           C  
ATOM   2263  OG1 THR   118       5.490 -26.589  -3.813  0.00  0.00           O  
ATOM   2264  H   THR   118       5.818 -24.249  -4.665  0.00  0.00           H  
ATOM   2265  HA  THR   118       7.733 -24.411  -2.364  0.00  0.00           H  
ATOM   2266  HB  THR   118       6.842 -26.725  -2.267  0.00  0.00           H  
ATOM   2267  HG1 THR   118       6.017 -27.366  -4.015  0.00  0.00           H  
ATOM   2268 HG21 THR   118       4.417 -26.261  -1.729  0.00  0.00           H  
ATOM   2269 HG22 THR   118       5.520 -25.184  -0.808  0.00  0.00           H  
ATOM   2270 HG23 THR   118       4.528 -24.632  -2.193  0.00  0.00           H  
ATOM   2271  N   LYS   119       8.102 -25.163  -5.444  0.00  0.00           N  
ATOM   2272  CA  LYS   119       8.980 -25.513  -6.551  0.00  0.00           C  
ATOM   2273  C   LYS   119      10.127 -24.486  -6.681  0.00  0.00           C  
ATOM   2274  O   LYS   119       9.975 -23.253  -6.525  0.00  0.00           O  
ATOM   2275  CB  LYS   119       8.132 -25.545  -7.826  0.00  0.00           C  
ATOM   2276  CG  LYS   119       8.786 -26.016  -9.154  0.00  0.00           C  
ATOM   2277  CD  LYS   119       9.134 -27.513  -9.327  0.00  0.00           C  
ATOM   2278  CE  LYS   119       9.400 -27.934 -10.722  0.00  0.00           C  
ATOM   2279  NZ  LYS   119      10.718 -27.540 -11.314  0.00  0.00           N1+
ATOM   2280  H   LYS   119       7.320 -24.581  -5.708  0.00  0.00           H  
ATOM   2281  HA  LYS   119       9.385 -26.512  -6.385  0.00  0.00           H  
ATOM   2282  HB2 LYS   119       7.259 -26.155  -7.595  0.00  0.00           H  
ATOM   2283  HB3 LYS   119       7.635 -24.578  -7.903  0.00  0.00           H  
ATOM   2284  HG2 LYS   119       8.141 -25.773  -9.998  0.00  0.00           H  
ATOM   2285  HG3 LYS   119       9.721 -25.466  -9.260  0.00  0.00           H  
ATOM   2286  HD2 LYS   119      10.037 -27.842  -8.813  0.00  0.00           H  
ATOM   2287  HD3 LYS   119       8.309 -28.084  -8.902  0.00  0.00           H  
ATOM   2288  HE2 LYS   119       9.270 -28.999 -10.914  0.00  0.00           H  
ATOM   2289  HE3 LYS   119       8.709 -27.442 -11.406  0.00  0.00           H  
ATOM   2290  HZ1 LYS   119      10.952 -28.254 -11.989  0.00  0.00           H  
ATOM   2291  HZ2 LYS   119      10.643 -26.634 -11.754  0.00  0.00           H  
ATOM   2292  HZ3 LYS   119      11.449 -27.470 -10.620  0.00  0.00           H  
HETATM 2293  O   T3P   119      -0.975  10.949 -24.567  0.00  0.00           O  
HETATM 2294  H1  T3P   119      -1.326  10.118 -24.247  0.00  0.00           H  
HETATM 2295  H2  T3P   119      -0.032  10.886 -24.413  0.00  0.00           H  
ATOM   2296  N   GLN   120      11.351 -24.923  -6.734  0.00  0.00           N  
ATOM   2297  CA  GLN   120      12.571 -24.073  -6.619  0.00  0.00           C  
ATOM   2298  C   GLN   120      12.876 -23.146  -7.788  0.00  0.00           C  
ATOM   2299  O   GLN   120      13.163 -21.975  -7.530  0.00  0.00           O  
ATOM   2300  CB  GLN   120      13.772 -24.893  -6.177  0.00  0.00           C  
ATOM   2301  CG  GLN   120      15.191 -24.261  -6.253  0.00  0.00           C  
ATOM   2302  CD  GLN   120      16.371 -25.063  -5.547  0.00  0.00           C  
ATOM   2303  NE2 GLN   120      17.304 -24.340  -4.945  0.00  0.00           N  
ATOM   2304  OE1 GLN   120      16.387 -26.298  -5.583  0.00  0.00           O  
ATOM   2305  H   GLN   120      11.529 -25.916  -6.691  0.00  0.00           H  
ATOM   2306  HA  GLN   120      12.404 -23.356  -5.816  0.00  0.00           H  
ATOM   2307  HB2 GLN   120      13.715 -25.382  -5.204  0.00  0.00           H  
ATOM   2308  HB3 GLN   120      13.735 -25.767  -6.828  0.00  0.00           H  
ATOM   2309  HG2 GLN   120      15.422 -24.242  -7.318  0.00  0.00           H  
ATOM   2310  HG3 GLN   120      15.160 -23.274  -5.791  0.00  0.00           H  
ATOM   2311 HE21 GLN   120      17.324 -23.332  -5.007  0.00  0.00           H  
ATOM   2312 HE22 GLN   120      18.074 -24.895  -4.600  0.00  0.00           H  
HETATM 2313  O   T3P   120      13.512  35.355  12.981  0.00  0.00           O  
HETATM 2314  H1  T3P   120      13.858  35.772  13.770  0.00  0.00           H  
HETATM 2315  H2  T3P   120      14.168  35.533  12.308  0.00  0.00           H  
ATOM   2316  N   GLN   121      12.831 -23.655  -9.050  0.00  0.00           N  
ATOM   2317  CA  GLN   121      13.099 -22.913 -10.262  0.00  0.00           C  
ATOM   2318  C   GLN   121      12.175 -21.677 -10.315  0.00  0.00           C  
ATOM   2319  O   GLN   121      12.601 -20.515 -10.353  0.00  0.00           O  
ATOM   2320  CB  GLN   121      13.051 -23.807 -11.540  0.00  0.00           C  
ATOM   2321  CG  GLN   121      14.046 -23.382 -12.713  0.00  0.00           C  
ATOM   2322  CD  GLN   121      13.699 -22.094 -13.377  0.00  0.00           C  
ATOM   2323  NE2 GLN   121      14.695 -21.392 -13.897  0.00  0.00           N  
ATOM   2324  OE1 GLN   121      12.527 -21.742 -13.468  0.00  0.00           O  
ATOM   2325  H   GLN   121      12.763 -24.663  -9.055  0.00  0.00           H  
ATOM   2326  HA  GLN   121      14.133 -22.637 -10.057  0.00  0.00           H  
ATOM   2327  HB2 GLN   121      13.408 -24.807 -11.294  0.00  0.00           H  
ATOM   2328  HB3 GLN   121      12.066 -23.986 -11.969  0.00  0.00           H  
ATOM   2329  HG2 GLN   121      15.070 -23.222 -12.375  0.00  0.00           H  
ATOM   2330  HG3 GLN   121      14.101 -24.185 -13.448  0.00  0.00           H  
ATOM   2331 HE21 GLN   121      15.660 -21.688 -13.917  0.00  0.00           H  
ATOM   2332 HE22 GLN   121      14.448 -20.508 -14.318  0.00  0.00           H  
HETATM 2333  O   T3P   121     -22.120  15.719 -12.242  0.00  0.00           O  
HETATM 2334  H1  T3P   121     -21.405  15.675 -12.876  0.00  0.00           H  
HETATM 2335  H2  T3P   121     -21.733  15.414 -11.421  0.00  0.00           H  
ATOM   2336  N   ASN   122      10.890 -22.026 -10.108  0.00  0.00           N  
ATOM   2337  CA  ASN   122       9.747 -21.176  -9.878  0.00  0.00           C  
ATOM   2338  C   ASN   122      10.006 -20.108  -8.817  0.00  0.00           C  
ATOM   2339  O   ASN   122       9.641 -18.947  -9.074  0.00  0.00           O  
ATOM   2340  CB  ASN   122       8.421 -21.970  -9.472  0.00  0.00           C  
ATOM   2341  CG  ASN   122       7.803 -22.724 -10.592  0.00  0.00           C  
ATOM   2342  ND2 ASN   122       6.473 -22.698 -10.597  0.00  0.00           N  
ATOM   2343  OD1 ASN   122       8.469 -23.329 -11.438  0.00  0.00           O  
ATOM   2344  H   ASN   122      10.648 -23.004 -10.029  0.00  0.00           H  
ATOM   2345  HA  ASN   122       9.562 -20.706 -10.844  0.00  0.00           H  
ATOM   2346  HB2 ASN   122       8.654 -22.718  -8.714  0.00  0.00           H  
ATOM   2347  HB3 ASN   122       7.677 -21.376  -8.942  0.00  0.00           H  
ATOM   2348 HD21 ASN   122       5.823 -22.206 -10.001  0.00  0.00           H  
ATOM   2349 HD22 ASN   122       6.094 -23.416 -11.198  0.00  0.00           H  
HETATM 2350  O   T3P   122     -39.944   1.914 -28.178  0.00  0.00           O  
HETATM 2351  H1  T3P   122     -39.428   1.218 -28.585  0.00  0.00           H  
HETATM 2352  H2  T3P   122     -39.324   2.632 -28.053  0.00  0.00           H  
ATOM   2353  N   ASN   123      10.708 -20.423  -7.729  0.00  0.00           N  
ATOM   2354  CA  ASN   123      11.062 -19.381  -6.705  0.00  0.00           C  
ATOM   2355  C   ASN   123      12.204 -18.447  -7.198  0.00  0.00           C  
ATOM   2356  O   ASN   123      12.097 -17.255  -7.113  0.00  0.00           O  
ATOM   2357  CB  ASN   123      11.526 -20.081  -5.424  0.00  0.00           C  
ATOM   2358  CG  ASN   123      10.423 -20.167  -4.352  0.00  0.00           C  
ATOM   2359  ND2 ASN   123       9.409 -20.925  -4.722  0.00  0.00           N  
ATOM   2360  OD1 ASN   123      10.355 -19.534  -3.268  0.00  0.00           O  
ATOM   2361  H   ASN   123      11.033 -21.375  -7.639  0.00  0.00           H  
ATOM   2362  HA  ASN   123      10.115 -18.854  -6.592  0.00  0.00           H  
ATOM   2363  HB2 ASN   123      12.132 -20.981  -5.529  0.00  0.00           H  
ATOM   2364  HB3 ASN   123      12.255 -19.361  -5.051  0.00  0.00           H  
ATOM   2365 HD21 ASN   123       9.397 -21.352  -5.637  0.00  0.00           H  
ATOM   2366 HD22 ASN   123       8.676 -21.317  -4.147  0.00  0.00           H  
HETATM 2367  O   T3P   123      13.941 -11.006 -13.862  0.00  0.00           O  
HETATM 2368  H1  T3P   123      14.694 -10.744 -14.392  0.00  0.00           H  
HETATM 2369  H2  T3P   123      13.746 -10.237 -13.326  0.00  0.00           H  
ATOM   2370  N   ALA   124      13.237 -19.051  -7.845  0.00  0.00           N  
ATOM   2371  CA  ALA   124      14.434 -18.443  -8.401  0.00  0.00           C  
ATOM   2372  C   ALA   124      14.096 -17.450  -9.500  0.00  0.00           C  
ATOM   2373  O   ALA   124      14.618 -16.341  -9.516  0.00  0.00           O  
ATOM   2374  CB  ALA   124      15.424 -19.569  -8.870  0.00  0.00           C  
ATOM   2375  H   ALA   124      13.247 -20.060  -7.798  0.00  0.00           H  
ATOM   2376  HA  ALA   124      14.943 -17.848  -7.643  0.00  0.00           H  
ATOM   2377  HB1 ALA   124      15.895 -20.124  -8.058  0.00  0.00           H  
ATOM   2378  HB2 ALA   124      14.948 -20.280  -9.546  0.00  0.00           H  
ATOM   2379  HB3 ALA   124      16.218 -18.971  -9.318  0.00  0.00           H  
HETATM 2380  O   T3P   124     -32.307 -10.048 -35.561  0.00  0.00           O  
HETATM 2381  H1  T3P   124     -32.541  -9.180 -35.230  0.00  0.00           H  
HETATM 2382  H2  T3P   124     -31.562 -10.317 -35.025  0.00  0.00           H  
ATOM   2383  N   ALA   125      13.085 -17.748 -10.268  0.00  0.00           N  
ATOM   2384  CA  ALA   125      12.487 -16.911 -11.322  0.00  0.00           C  
ATOM   2385  C   ALA   125      11.629 -15.810 -10.726  0.00  0.00           C  
ATOM   2386  O   ALA   125      11.595 -14.713 -11.284  0.00  0.00           O  
ATOM   2387  CB  ALA   125      11.586 -17.909 -12.160  0.00  0.00           C  
ATOM   2388  H   ALA   125      12.718 -18.664 -10.053  0.00  0.00           H  
ATOM   2389  HA  ALA   125      13.322 -16.629 -11.963  0.00  0.00           H  
ATOM   2390  HB1 ALA   125      12.117 -18.814 -12.456  0.00  0.00           H  
ATOM   2391  HB2 ALA   125      10.777 -18.353 -11.579  0.00  0.00           H  
ATOM   2392  HB3 ALA   125      11.202 -17.379 -13.031  0.00  0.00           H  
HETATM 2393  O   T3P   125     -32.801  -9.670  27.253  0.00  0.00           O  
HETATM 2394  H1  T3P   125     -32.323 -10.449  27.537  0.00  0.00           H  
HETATM 2395  H2  T3P   125     -33.260  -9.370  28.038  0.00  0.00           H  
ATOM   2396  N   LEU   126      10.886 -16.065  -9.677  0.00  0.00           N  
ATOM   2397  CA  LEU   126       9.948 -15.141  -8.898  0.00  0.00           C  
ATOM   2398  C   LEU   126      10.743 -14.136  -7.993  0.00  0.00           C  
ATOM   2399  O   LEU   126      10.334 -13.010  -7.814  0.00  0.00           O  
ATOM   2400  CB  LEU   126       8.969 -15.884  -8.007  0.00  0.00           C  
ATOM   2401  CG  LEU   126       7.772 -16.525  -8.822  0.00  0.00           C  
ATOM   2402  CD1 LEU   126       6.976 -17.652  -8.043  0.00  0.00           C  
ATOM   2403  CD2 LEU   126       6.915 -15.429  -9.322  0.00  0.00           C  
ATOM   2404  H   LEU   126      10.780 -16.998  -9.305  0.00  0.00           H  
ATOM   2405  HA  LEU   126       9.442 -14.498  -9.617  0.00  0.00           H  
ATOM   2406  HB2 LEU   126       9.489 -16.704  -7.511  0.00  0.00           H  
ATOM   2407  HB3 LEU   126       8.556 -15.141  -7.324  0.00  0.00           H  
ATOM   2408  HG  LEU   126       8.168 -17.106  -9.655  0.00  0.00           H  
ATOM   2409 HD11 LEU   126       6.667 -18.493  -8.664  0.00  0.00           H  
ATOM   2410 HD12 LEU   126       7.648 -18.072  -7.295  0.00  0.00           H  
ATOM   2411 HD13 LEU   126       6.115 -17.259  -7.502  0.00  0.00           H  
ATOM   2412 HD21 LEU   126       5.873 -15.751  -9.312  0.00  0.00           H  
ATOM   2413 HD22 LEU   126       6.851 -14.585  -8.635  0.00  0.00           H  
ATOM   2414 HD23 LEU   126       7.067 -15.216 -10.380  0.00  0.00           H  
HETATM 2415  O   T3P   126     -11.437 -14.470 -18.041  0.00  0.00           O  
HETATM 2416  H1  T3P   126     -11.296 -14.637 -18.973  0.00  0.00           H  
HETATM 2417  H2  T3P   126     -12.382 -14.345 -17.960  0.00  0.00           H  
ATOM   2418  N   GLU   127      12.001 -14.503  -7.550  0.00  0.00           N  
ATOM   2419  CA  GLU   127      13.031 -13.830  -6.713  0.00  0.00           C  
ATOM   2420  C   GLU   127      13.780 -12.884  -7.647  0.00  0.00           C  
ATOM   2421  O   GLU   127      13.851 -11.666  -7.374  0.00  0.00           O  
ATOM   2422  CB  GLU   127      13.948 -14.820  -5.951  0.00  0.00           C  
ATOM   2423  CG  GLU   127      15.005 -14.316  -4.999  0.00  0.00           C  
ATOM   2424  CD  GLU   127      15.827 -15.424  -4.348  0.00  0.00           C  
ATOM   2425  OE1 GLU   127      17.058 -15.203  -4.084  0.00  0.00           O  
ATOM   2426  OE2 GLU   127      15.226 -16.381  -3.865  0.00  0.00           O1-
ATOM   2427  H   GLU   127      12.149 -15.501  -7.586  0.00  0.00           H  
ATOM   2428  HA  GLU   127      12.578 -13.192  -5.955  0.00  0.00           H  
ATOM   2429  HB2 GLU   127      13.334 -15.602  -5.504  0.00  0.00           H  
ATOM   2430  HB3 GLU   127      14.406 -15.298  -6.817  0.00  0.00           H  
ATOM   2431  HG2 GLU   127      15.734 -13.703  -5.529  0.00  0.00           H  
ATOM   2432  HG3 GLU   127      14.689 -13.613  -4.229  0.00  0.00           H  
HETATM 2433  O   T3P   127      13.896  31.587  12.797  0.00  0.00           O  
HETATM 2434  H1  T3P   127      13.232  32.274  12.850  0.00  0.00           H  
HETATM 2435  H2  T3P   127      14.692  32.043  12.524  0.00  0.00           H  
ATOM   2436  N   ARG   128      14.175 -13.425  -8.878  0.00  0.00           N  
ATOM   2437  CA  ARG   128      14.591 -12.513  -9.971  0.00  0.00           C  
ATOM   2438  C   ARG   128      13.423 -11.558 -10.335  0.00  0.00           C  
ATOM   2439  O   ARG   128      13.646 -10.401 -10.311  0.00  0.00           O  
ATOM   2440  CB  ARG   128      15.151 -13.329 -11.157  0.00  0.00           C  
ATOM   2441  CG  ARG   128      16.539 -13.908 -11.013  0.00  0.00           C  
ATOM   2442  CD  ARG   128      17.105 -14.734 -12.148  0.00  0.00           C  
ATOM   2443  NE  ARG   128      18.489 -15.202 -11.936  0.00  0.00           N  
ATOM   2444  CZ  ARG   128      19.212 -16.129 -12.587  0.00  0.00           C  
ATOM   2445  NH1 ARG   128      18.784 -16.708 -13.655  0.00  0.00           N  
ATOM   2446  NH2 ARG   128      20.402 -16.467 -12.031  0.00  0.00           N1+
ATOM   2447  H   ARG   128      14.157 -14.415  -9.080  0.00  0.00           H  
ATOM   2448  HA  ARG   128      15.384 -11.924  -9.511  0.00  0.00           H  
ATOM   2449  HB2 ARG   128      14.448 -14.100 -11.473  0.00  0.00           H  
ATOM   2450  HB3 ARG   128      15.260 -12.734 -12.064  0.00  0.00           H  
ATOM   2451  HG2 ARG   128      17.117 -13.022 -10.751  0.00  0.00           H  
ATOM   2452  HG3 ARG   128      16.525 -14.526 -10.114  0.00  0.00           H  
ATOM   2453  HD2 ARG   128      16.501 -15.599 -12.424  0.00  0.00           H  
ATOM   2454  HD3 ARG   128      17.191 -14.091 -13.024  0.00  0.00           H  
ATOM   2455  HE  ARG   128      18.968 -14.636 -11.251  0.00  0.00           H  
ATOM   2456 HH11 ARG   128      17.851 -16.609 -14.029  0.00  0.00           H  
ATOM   2457 HH12 ARG   128      19.363 -17.444 -14.034  0.00  0.00           H  
ATOM   2458 HH21 ARG   128      21.022 -17.187 -12.373  0.00  0.00           H  
ATOM   2459 HH22 ARG   128      20.726 -16.065 -11.164  0.00  0.00           H  
HETATM 2460  O   T3P   128      20.028   3.613 -44.085  0.00  0.00           O  
HETATM 2461  H1  T3P   128      20.297   2.836 -43.595  0.00  0.00           H  
HETATM 2462  H2  T3P   128      20.658   3.674 -44.803  0.00  0.00           H  
ATOM   2463  N   GLY   129      12.248 -12.081 -10.674  0.00  0.00           N  
ATOM   2464  CA  GLY   129      11.150 -11.165 -11.042  0.00  0.00           C  
ATOM   2465  C   GLY   129      10.776 -10.129  -9.880  0.00  0.00           C  
ATOM   2466  O   GLY   129      10.408  -8.990 -10.223  0.00  0.00           O  
ATOM   2467  H   GLY   129      12.188 -13.088 -10.715  0.00  0.00           H  
ATOM   2468  HA2 GLY   129      11.390 -10.658 -11.976  0.00  0.00           H  
ATOM   2469  HA3 GLY   129      10.249 -11.732 -11.273  0.00  0.00           H  
HETATM 2470  O   T3P   129     -41.998 -10.058  -5.043  0.00  0.00           O  
HETATM 2471  H1  T3P   129     -42.041  -9.857  -5.978  0.00  0.00           H  
HETATM 2472  H2  T3P   129     -42.887  -9.908  -4.724  0.00  0.00           H  
ATOM   2473  N   LEU   130      10.866 -10.528  -8.595  0.00  0.00           N  
ATOM   2474  CA  LEU   130      10.683  -9.588  -7.465  0.00  0.00           C  
ATOM   2475  C   LEU   130      11.780  -8.565  -7.449  0.00  0.00           C  
ATOM   2476  O   LEU   130      11.507  -7.374  -7.309  0.00  0.00           O  
ATOM   2477  CB  LEU   130      10.457 -10.377  -6.148  0.00  0.00           C  
ATOM   2478  CG  LEU   130      10.277  -9.496  -4.887  0.00  0.00           C  
ATOM   2479  CD1 LEU   130       8.999  -8.709  -5.041  0.00  0.00           C  
ATOM   2480  CD2 LEU   130      10.208 -10.534  -3.794  0.00  0.00           C  
ATOM   2481  H   LEU   130      10.928 -11.474  -8.247  0.00  0.00           H  
ATOM   2482  HA  LEU   130       9.688  -9.156  -7.576  0.00  0.00           H  
ATOM   2483  HB2 LEU   130       9.600 -11.046  -6.235  0.00  0.00           H  
ATOM   2484  HB3 LEU   130      11.287 -11.074  -6.033  0.00  0.00           H  
ATOM   2485  HG  LEU   130      11.075  -8.787  -4.665  0.00  0.00           H  
ATOM   2486 HD11 LEU   130       8.347  -9.038  -5.850  0.00  0.00           H  
ATOM   2487 HD12 LEU   130       8.206  -8.708  -4.293  0.00  0.00           H  
ATOM   2488 HD13 LEU   130       9.254  -7.674  -5.266  0.00  0.00           H  
ATOM   2489 HD21 LEU   130       9.670 -11.455  -4.016  0.00  0.00           H  
ATOM   2490 HD22 LEU   130      11.196 -10.880  -3.492  0.00  0.00           H  
ATOM   2491 HD23 LEU   130       9.754 -10.202  -2.860  0.00  0.00           H  
HETATM 2492  O   T3P   130      16.621  43.276 -24.526  0.00  0.00           O  
HETATM 2493  H1  T3P   130      17.292  43.634 -25.106  0.00  0.00           H  
HETATM 2494  H2  T3P   130      15.800  43.404 -25.001  0.00  0.00           H  
HETATM 2495  O   T3P   131      28.310  -9.759  28.149  0.00  0.00           O  
HETATM 2496  H1  T3P   131      28.327 -10.435  28.827  0.00  0.00           H  
HETATM 2497  H2  T3P   131      27.578 -10.005  27.583  0.00  0.00           H  
ATOM   2498  N   THR   131      13.006  -8.927  -7.672  0.00  0.00           N  
ATOM   2499  CA  THR   131      14.159  -8.012  -7.794  0.00  0.00           C  
ATOM   2500  C   THR   131      14.128  -7.068  -9.089  0.00  0.00           C  
ATOM   2501  O   THR   131      14.293  -5.844  -9.057  0.00  0.00           O  
ATOM   2502  CB  THR   131      15.519  -8.750  -7.781  0.00  0.00           C  
ATOM   2503  CG2 THR   131      16.791  -7.861  -7.527  0.00  0.00           C  
ATOM   2504  OG1 THR   131      15.555  -9.739  -6.800  0.00  0.00           O  
ATOM   2505  H   THR   131      13.143  -9.885  -7.959  0.00  0.00           H  
ATOM   2506  HA  THR   131      14.123  -7.346  -6.932  0.00  0.00           H  
ATOM   2507  HB  THR   131      15.576  -9.267  -8.739  0.00  0.00           H  
ATOM   2508  HG1 THR   131      14.879 -10.320  -7.156  0.00  0.00           H  
ATOM   2509 HG21 THR   131      16.915  -7.630  -6.469  0.00  0.00           H  
ATOM   2510 HG22 THR   131      17.683  -8.109  -8.102  0.00  0.00           H  
ATOM   2511 HG23 THR   131      16.602  -6.842  -7.864  0.00  0.00           H  
ATOM   2512  N   LYS   132      13.582  -7.603 -10.226  0.00  0.00           N  
ATOM   2513  CA  LYS   132      13.223  -6.821 -11.459  0.00  0.00           C  
ATOM   2514  C   LYS   132      12.118  -5.874 -11.095  0.00  0.00           C  
ATOM   2515  O   LYS   132      12.216  -4.683 -11.397  0.00  0.00           O  
ATOM   2516  CB  LYS   132      12.969  -7.740 -12.709  0.00  0.00           C  
ATOM   2517  CG  LYS   132      12.682  -6.978 -14.066  0.00  0.00           C  
ATOM   2518  CD  LYS   132      12.161  -7.879 -15.181  0.00  0.00           C  
ATOM   2519  CE  LYS   132      12.182  -7.196 -16.577  0.00  0.00           C  
ATOM   2520  NZ  LYS   132      11.876  -8.083 -17.651  0.00  0.00           N1+
ATOM   2521  H   LYS   132      13.301  -8.573 -10.248  0.00  0.00           H  
ATOM   2522  HA  LYS   132      14.104  -6.246 -11.741  0.00  0.00           H  
ATOM   2523  HB2 LYS   132      13.824  -8.415 -12.739  0.00  0.00           H  
ATOM   2524  HB3 LYS   132      12.201  -8.440 -12.380  0.00  0.00           H  
ATOM   2525  HG2 LYS   132      11.973  -6.154 -13.978  0.00  0.00           H  
ATOM   2526  HG3 LYS   132      13.568  -6.491 -14.474  0.00  0.00           H  
ATOM   2527  HD2 LYS   132      12.687  -8.831 -15.113  0.00  0.00           H  
ATOM   2528  HD3 LYS   132      11.113  -7.961 -14.894  0.00  0.00           H  
ATOM   2529  HE2 LYS   132      11.607  -6.272 -16.640  0.00  0.00           H  
ATOM   2530  HE3 LYS   132      13.197  -6.821 -16.713  0.00  0.00           H  
ATOM   2531  HZ1 LYS   132      11.801  -7.591 -18.531  0.00  0.00           H  
ATOM   2532  HZ2 LYS   132      12.598  -8.785 -17.723  0.00  0.00           H  
ATOM   2533  HZ3 LYS   132      10.955  -8.469 -17.502  0.00  0.00           H  
HETATM 2534  O   T3P   132      15.211  17.017 -22.503  0.00  0.00           O  
HETATM 2535  H1  T3P   132      14.921  16.439 -21.797  0.00  0.00           H  
HETATM 2536  H2  T3P   132      16.057  17.351 -22.206  0.00  0.00           H  
ATOM   2537  N   ALA   133      11.094  -6.240 -10.304  0.00  0.00           N  
ATOM   2538  CA  ALA   133       9.950  -5.347 -10.010  0.00  0.00           C  
ATOM   2539  C   ALA   133      10.323  -4.215  -9.075  0.00  0.00           C  
ATOM   2540  O   ALA   133       9.776  -3.110  -9.234  0.00  0.00           O  
ATOM   2541  CB  ALA   133       8.769  -6.122  -9.478  0.00  0.00           C  
ATOM   2542  H   ALA   133      11.083  -7.155  -9.876  0.00  0.00           H  
ATOM   2543  HA  ALA   133       9.657  -4.924 -10.971  0.00  0.00           H  
ATOM   2544  HB1 ALA   133       8.750  -7.034 -10.075  0.00  0.00           H  
ATOM   2545  HB2 ALA   133       8.873  -6.300  -8.408  0.00  0.00           H  
ATOM   2546  HB3 ALA   133       7.832  -5.611  -9.700  0.00  0.00           H  
HETATM 2547  O   T3P   133     -29.413   5.350 -21.248  0.00  0.00           O  
HETATM 2548  H1  T3P   133     -29.422   5.417 -22.203  0.00  0.00           H  
HETATM 2549  H2  T3P   133     -30.322   5.163 -21.012  0.00  0.00           H  
ATOM   2550  N   LEU   134      11.267  -4.459  -8.146  0.00  0.00           N  
ATOM   2551  CA  LEU   134      11.838  -3.453  -7.279  0.00  0.00           C  
ATOM   2552  C   LEU   134      12.929  -2.549  -7.977  0.00  0.00           C  
ATOM   2553  O   LEU   134      12.899  -1.341  -7.687  0.00  0.00           O  
ATOM   2554  CB  LEU   134      12.379  -4.141  -5.925  0.00  0.00           C  
ATOM   2555  CG  LEU   134      11.395  -4.468  -4.794  0.00  0.00           C  
ATOM   2556  CD1 LEU   134      11.966  -5.610  -3.915  0.00  0.00           C  
ATOM   2557  CD2 LEU   134      10.808  -3.211  -4.066  0.00  0.00           C  
ATOM   2558  H   LEU   134      11.544  -5.401  -7.911  0.00  0.00           H  
ATOM   2559  HA  LEU   134      11.126  -2.670  -7.014  0.00  0.00           H  
ATOM   2560  HB2 LEU   134      13.038  -4.954  -6.230  0.00  0.00           H  
ATOM   2561  HB3 LEU   134      13.018  -3.374  -5.487  0.00  0.00           H  
ATOM   2562  HG  LEU   134      10.546  -4.919  -5.308  0.00  0.00           H  
ATOM   2563 HD11 LEU   134      11.874  -5.399  -2.849  0.00  0.00           H  
ATOM   2564 HD12 LEU   134      11.457  -6.561  -4.068  0.00  0.00           H  
ATOM   2565 HD13 LEU   134      13.004  -5.721  -4.230  0.00  0.00           H  
ATOM   2566 HD21 LEU   134      11.095  -3.186  -3.015  0.00  0.00           H  
ATOM   2567 HD22 LEU   134      11.223  -2.358  -4.603  0.00  0.00           H  
ATOM   2568 HD23 LEU   134       9.724  -3.100  -4.083  0.00  0.00           H  
HETATM 2569  O   T3P   134      13.648   0.490 -36.237  0.00  0.00           O  
HETATM 2570  H1  T3P   134      12.751   0.283 -35.972  0.00  0.00           H  
HETATM 2571  H2  T3P   134      14.197   0.062 -35.581  0.00  0.00           H  
ATOM   2572  N   LYS   135      13.806  -3.177  -8.847  0.00  0.00           N  
ATOM   2573  CA  LYS   135      14.803  -2.360  -9.548  0.00  0.00           C  
ATOM   2574  C   LYS   135      14.099  -1.420 -10.569  0.00  0.00           C  
ATOM   2575  O   LYS   135      14.669  -0.417 -10.899  0.00  0.00           O  
ATOM   2576  CB  LYS   135      15.789  -3.300 -10.310  0.00  0.00           C  
ATOM   2577  CG  LYS   135      16.975  -2.660 -11.078  0.00  0.00           C  
ATOM   2578  CD  LYS   135      17.834  -1.638 -10.288  0.00  0.00           C  
ATOM   2579  CE  LYS   135      19.236  -1.588 -10.978  0.00  0.00           C  
ATOM   2580  NZ  LYS   135      20.029  -0.395 -10.553  0.00  0.00           N1+
ATOM   2581  H   LYS   135      13.703  -4.143  -9.121  0.00  0.00           H  
ATOM   2582  HA  LYS   135      15.323  -1.712  -8.842  0.00  0.00           H  
ATOM   2583  HB2 LYS   135      16.221  -3.907  -9.515  0.00  0.00           H  
ATOM   2584  HB3 LYS   135      15.278  -4.014 -10.955  0.00  0.00           H  
ATOM   2585  HG2 LYS   135      17.673  -3.477 -11.264  0.00  0.00           H  
ATOM   2586  HG3 LYS   135      16.620  -2.287 -12.038  0.00  0.00           H  
ATOM   2587  HD2 LYS   135      17.299  -0.699 -10.144  0.00  0.00           H  
ATOM   2588  HD3 LYS   135      17.901  -1.956  -9.247  0.00  0.00           H  
ATOM   2589  HE2 LYS   135      19.760  -2.504 -10.704  0.00  0.00           H  
ATOM   2590  HE3 LYS   135      19.035  -1.629 -12.048  0.00  0.00           H  
ATOM   2591  HZ1 LYS   135      19.626   0.498 -10.799  0.00  0.00           H  
ATOM   2592  HZ2 LYS   135      20.008  -0.281  -9.550  0.00  0.00           H  
ATOM   2593  HZ3 LYS   135      20.956  -0.522 -10.934  0.00  0.00           H  
HETATM 2594  O   T3P   135      12.290 -15.394 -25.083  0.00  0.00           O  
HETATM 2595  H1  T3P   135      11.925 -16.203 -24.723  0.00  0.00           H  
HETATM 2596  H2  T3P   135      11.552 -14.785 -25.098  0.00  0.00           H  
ATOM   2597  N   LYS   136      12.903  -1.780 -11.072  0.00  0.00           N  
ATOM   2598  CA  LYS   136      11.997  -0.988 -11.837  0.00  0.00           C  
ATOM   2599  C   LYS   136      11.645   0.256 -11.039  0.00  0.00           C  
ATOM   2600  O   LYS   136      11.653   1.425 -11.596  0.00  0.00           O  
ATOM   2601  CB  LYS   136      10.692  -1.666 -12.175  0.00  0.00           C  
ATOM   2602  CG  LYS   136      10.026  -1.025 -13.466  0.00  0.00           C  
ATOM   2603  CD  LYS   136       8.781  -1.843 -14.001  0.00  0.00           C  
ATOM   2604  CE  LYS   136       7.982  -1.182 -15.136  0.00  0.00           C  
ATOM   2605  NZ  LYS   136       6.815  -2.063 -15.550  0.00  0.00           N1+
ATOM   2606  H   LYS   136      12.768  -2.770 -10.924  0.00  0.00           H  
ATOM   2607  HA  LYS   136      12.521  -0.729 -12.757  0.00  0.00           H  
ATOM   2608  HB2 LYS   136      10.885  -2.729 -12.314  0.00  0.00           H  
ATOM   2609  HB3 LYS   136       9.933  -1.515 -11.407  0.00  0.00           H  
ATOM   2610  HG2 LYS   136       9.661  -0.055 -13.127  0.00  0.00           H  
ATOM   2611  HG3 LYS   136      10.732  -0.891 -14.285  0.00  0.00           H  
ATOM   2612  HD2 LYS   136       9.160  -2.830 -14.267  0.00  0.00           H  
ATOM   2613  HD3 LYS   136       8.050  -1.976 -13.204  0.00  0.00           H  
ATOM   2614  HE2 LYS   136       7.699  -0.183 -14.803  0.00  0.00           H  
ATOM   2615  HE3 LYS   136       8.716  -1.062 -15.934  0.00  0.00           H  
ATOM   2616  HZ1 LYS   136       6.229  -2.286 -14.758  0.00  0.00           H  
ATOM   2617  HZ2 LYS   136       6.203  -1.579 -16.192  0.00  0.00           H  
ATOM   2618  HZ3 LYS   136       7.137  -2.928 -15.959  0.00  0.00           H  
HETATM 2619  O   T3P   136      -8.833  18.212  38.881  0.00  0.00           O  
HETATM 2620  H1  T3P   136      -9.545  18.833  38.722  0.00  0.00           H  
HETATM 2621  H2  T3P   136      -8.761  17.716  38.066  0.00  0.00           H  
ATOM   2622  N   LEU   137      11.341   0.116  -9.746  0.00  0.00           N  
ATOM   2623  CA  LEU   137      10.875   1.238  -8.934  0.00  0.00           C  
ATOM   2624  C   LEU   137      12.089   2.079  -8.587  0.00  0.00           C  
ATOM   2625  O   LEU   137      11.986   3.266  -8.686  0.00  0.00           O  
ATOM   2626  CB  LEU   137      10.165   0.577  -7.714  0.00  0.00           C  
ATOM   2627  CG  LEU   137       9.115   1.464  -7.105  0.00  0.00           C  
ATOM   2628  CD1 LEU   137       7.830   1.404  -7.866  0.00  0.00           C  
ATOM   2629  CD2 LEU   137       8.930   1.074  -5.646  0.00  0.00           C  
ATOM   2630  H   LEU   137      11.466  -0.773  -9.283  0.00  0.00           H  
ATOM   2631  HA  LEU   137      10.095   1.714  -9.529  0.00  0.00           H  
ATOM   2632  HB2 LEU   137       9.767  -0.416  -7.922  0.00  0.00           H  
ATOM   2633  HB3 LEU   137      10.943   0.413  -6.968  0.00  0.00           H  
ATOM   2634  HG  LEU   137       9.539   2.466  -7.051  0.00  0.00           H  
ATOM   2635 HD11 LEU   137       7.670   2.446  -8.141  0.00  0.00           H  
ATOM   2636 HD12 LEU   137       7.969   0.827  -8.780  0.00  0.00           H  
ATOM   2637 HD13 LEU   137       6.951   1.060  -7.321  0.00  0.00           H  
ATOM   2638 HD21 LEU   137       7.911   0.791  -5.379  0.00  0.00           H  
ATOM   2639 HD22 LEU   137       9.544   0.212  -5.387  0.00  0.00           H  
ATOM   2640 HD23 LEU   137       8.963   1.933  -4.976  0.00  0.00           H  
HETATM 2641  O   T3P   137      23.953  -1.395 -18.069  0.00  0.00           O  
HETATM 2642  H1  T3P   137      24.611  -1.448 -18.762  0.00  0.00           H  
HETATM 2643  H2  T3P   137      23.594  -2.281 -18.010  0.00  0.00           H  
ATOM   2644  N   ASP   138      13.205   1.399  -8.200  0.00  0.00           N  
ATOM   2645  CA  ASP   138      14.530   1.981  -7.829  0.00  0.00           C  
ATOM   2646  C   ASP   138      15.212   2.807  -8.916  0.00  0.00           C  
ATOM   2647  O   ASP   138      15.560   3.959  -8.641  0.00  0.00           O  
ATOM   2648  CB  ASP   138      15.519   0.944  -7.295  0.00  0.00           C  
ATOM   2649  CG  ASP   138      16.833   1.500  -6.724  0.00  0.00           C  
ATOM   2650  OD1 ASP   138      17.918   1.375  -7.347  0.00  0.00           O  
ATOM   2651  OD2 ASP   138      16.746   2.160  -5.665  0.00  0.00           O1-
ATOM   2652  H   ASP   138      13.190   0.392  -8.120  0.00  0.00           H  
ATOM   2653  HA  ASP   138      14.302   2.685  -7.029  0.00  0.00           H  
ATOM   2654  HB2 ASP   138      15.035   0.423  -6.469  0.00  0.00           H  
ATOM   2655  HB3 ASP   138      15.676   0.162  -8.038  0.00  0.00           H  
HETATM 2656  O   T3P   138      12.707   8.997  38.121  0.00  0.00           O  
HETATM 2657  H1  T3P   138      11.791   9.163  37.900  0.00  0.00           H  
HETATM 2658  H2  T3P   138      12.913   8.171  37.682  0.00  0.00           H  
ATOM   2659  N   ASP   139      15.402   2.150 -10.080  0.00  0.00           N  
ATOM   2660  CA  ASP   139      15.622   2.878 -11.352  0.00  0.00           C  
ATOM   2661  C   ASP   139      14.665   4.102 -11.666  0.00  0.00           C  
ATOM   2662  O   ASP   139      15.120   5.167 -12.002  0.00  0.00           O  
ATOM   2663  CB  ASP   139      15.837   2.036 -12.682  0.00  0.00           C  
ATOM   2664  CG  ASP   139      17.213   1.355 -12.765  0.00  0.00           C  
ATOM   2665  OD1 ASP   139      18.194   1.683 -12.104  0.00  0.00           O  
ATOM   2666  OD2 ASP   139      17.318   0.472 -13.619  0.00  0.00           O1-
ATOM   2667  H   ASP   139      15.058   1.201 -10.120  0.00  0.00           H  
ATOM   2668  HA  ASP   139      16.626   3.270 -11.191  0.00  0.00           H  
ATOM   2669  HB2 ASP   139      14.965   1.389 -12.779  0.00  0.00           H  
ATOM   2670  HB3 ASP   139      15.791   2.724 -13.527  0.00  0.00           H  
HETATM 2671  O   T3P   139      19.237  41.091 -24.579  0.00  0.00           O  
HETATM 2672  H1  T3P   139      18.863  40.578 -23.862  0.00  0.00           H  
HETATM 2673  H2  T3P   139      19.044  42.000 -24.349  0.00  0.00           H  
HETATM 2674  O   T3P   140      -9.317 -26.622 -35.299  0.00  0.00           O  
HETATM 2675  H1  T3P   140      -9.736 -26.702 -34.442  0.00  0.00           H  
HETATM 2676  H2  T3P   140     -10.042 -26.486 -35.909  0.00  0.00           H  
ATOM   2677  N   TYR   140      13.390   3.933 -11.466  0.00  0.00           N  
ATOM   2678  CA  TYR   140      12.413   5.033 -11.638  0.00  0.00           C  
ATOM   2679  C   TYR   140      12.645   6.162 -10.643  0.00  0.00           C  
ATOM   2680  O   TYR   140      12.793   7.291 -11.123  0.00  0.00           O  
ATOM   2681  CB  TYR   140      10.940   4.631 -11.695  0.00  0.00           C  
ATOM   2682  CG  TYR   140       9.881   5.836 -11.860  0.00  0.00           C  
ATOM   2683  CD1 TYR   140       8.952   6.165 -10.837  0.00  0.00           C  
ATOM   2684  CD2 TYR   140       9.901   6.610 -12.993  0.00  0.00           C  
ATOM   2685  CE1 TYR   140       8.008   7.210 -11.104  0.00  0.00           C  
ATOM   2686  CE2 TYR   140       8.944   7.598 -13.234  0.00  0.00           C  
ATOM   2687  CZ  TYR   140       7.966   7.928 -12.283  0.00  0.00           C  
ATOM   2688  OH  TYR   140       7.120   8.936 -12.572  0.00  0.00           O  
ATOM   2689  H   TYR   140      13.108   2.967 -11.380  0.00  0.00           H  
ATOM   2690  HA  TYR   140      12.662   5.490 -12.596  0.00  0.00           H  
ATOM   2691  HB2 TYR   140      10.822   3.947 -12.535  0.00  0.00           H  
ATOM   2692  HB3 TYR   140      10.512   4.059 -10.872  0.00  0.00           H  
ATOM   2693  HD1 TYR   140       8.884   5.548  -9.954  0.00  0.00           H  
ATOM   2694  HD2 TYR   140      10.528   6.379 -13.842  0.00  0.00           H  
ATOM   2695  HE1 TYR   140       7.255   7.480 -10.378  0.00  0.00           H  
ATOM   2696  HE2 TYR   140       8.944   8.066 -14.208  0.00  0.00           H  
ATOM   2697  HH  TYR   140       6.602   9.271 -11.836  0.00  0.00           H  
ATOM   2698  N   LEU   141      12.756   5.809  -9.394  0.00  0.00           N  
ATOM   2699  CA  LEU   141      13.065   6.620  -8.247  0.00  0.00           C  
ATOM   2700  C   LEU   141      14.534   7.251  -8.331  0.00  0.00           C  
ATOM   2701  O   LEU   141      14.848   8.106  -7.519  0.00  0.00           O  
ATOM   2702  CB  LEU   141      12.940   5.891  -6.953  0.00  0.00           C  
ATOM   2703  CG  LEU   141      11.528   5.579  -6.496  0.00  0.00           C  
ATOM   2704  CD1 LEU   141      11.410   4.667  -5.274  0.00  0.00           C  
ATOM   2705  CD2 LEU   141      10.721   6.861  -6.392  0.00  0.00           C  
ATOM   2706  H   LEU   141      12.561   4.819  -9.343  0.00  0.00           H  
ATOM   2707  HA  LEU   141      12.333   7.421  -8.352  0.00  0.00           H  
ATOM   2708  HB2 LEU   141      13.432   4.920  -6.998  0.00  0.00           H  
ATOM   2709  HB3 LEU   141      13.454   6.504  -6.212  0.00  0.00           H  
ATOM   2710  HG  LEU   141      11.069   5.083  -7.351  0.00  0.00           H  
ATOM   2711 HD11 LEU   141      10.621   3.922  -5.370  0.00  0.00           H  
ATOM   2712 HD12 LEU   141      12.397   4.326  -4.960  0.00  0.00           H  
ATOM   2713 HD13 LEU   141      11.084   5.236  -4.403  0.00  0.00           H  
ATOM   2714 HD21 LEU   141       9.905   6.742  -5.680  0.00  0.00           H  
ATOM   2715 HD22 LEU   141      11.342   7.747  -6.256  0.00  0.00           H  
ATOM   2716 HD23 LEU   141      10.258   7.079  -7.354  0.00  0.00           H  
HETATM 2717  O   T3P   141     -20.847  29.217 -23.966  0.00  0.00           O  
HETATM 2718  H1  T3P   141     -21.519  28.556 -23.801  0.00  0.00           H  
HETATM 2719  H2  T3P   141     -21.227  29.785 -24.635  0.00  0.00           H  
ATOM   2720  N   ASN   142      15.344   6.864  -9.319  0.00  0.00           N  
ATOM   2721  CA  ASN   142      16.605   7.591  -9.542  0.00  0.00           C  
ATOM   2722  C   ASN   142      16.606   8.248 -10.995  0.00  0.00           C  
ATOM   2723  O   ASN   142      17.558   8.890 -11.370  0.00  0.00           O  
ATOM   2724  CB  ASN   142      17.797   6.576  -9.584  0.00  0.00           C  
ATOM   2725  CG  ASN   142      18.190   6.072  -8.171  0.00  0.00           C  
ATOM   2726  ND2 ASN   142      18.152   4.771  -7.939  0.00  0.00           N  
ATOM   2727  OD1 ASN   142      18.579   6.873  -7.325  0.00  0.00           O  
ATOM   2728  H   ASN   142      15.278   6.042  -9.901  0.00  0.00           H  
ATOM   2729  HA  ASN   142      16.845   8.386  -8.836  0.00  0.00           H  
ATOM   2730  HB2 ASN   142      17.675   5.754 -10.290  0.00  0.00           H  
ATOM   2731  HB3 ASN   142      18.700   7.124  -9.850  0.00  0.00           H  
ATOM   2732 HD21 ASN   142      17.548   4.304  -8.600  0.00  0.00           H  
ATOM   2733 HD22 ASN   142      18.346   4.332  -7.050  0.00  0.00           H  
HETATM 2734  O   T3P   142       1.142  47.695  -3.164  0.00  0.00           O  
HETATM 2735  H1  T3P   142       0.611  48.488  -3.079  0.00  0.00           H  
HETATM 2736  H2  T3P   142       0.509  46.978  -3.131  0.00  0.00           H  
HETATM 2737  O   T3P   143     -13.846 -13.613  21.779  0.00  0.00           O  
HETATM 2738  H1  T3P   143     -14.506 -13.685  21.089  0.00  0.00           H  
HETATM 2739  H2  T3P   143     -14.336 -13.731  22.592  0.00  0.00           H  
ATOM   2740  N   THR   143      15.550   8.026 -11.788  0.00  0.00           N  
ATOM   2741  CA  THR   143      15.431   8.710 -13.078  0.00  0.00           C  
ATOM   2742  C   THR   143      14.633  10.044 -12.896  0.00  0.00           C  
ATOM   2743  O   THR   143      13.535   9.938 -12.289  0.00  0.00           O  
ATOM   2744  CB  THR   143      14.622   7.814 -14.068  0.00  0.00           C  
ATOM   2745  CG2 THR   143      14.518   8.327 -15.485  0.00  0.00           C  
ATOM   2746  OG1 THR   143      15.323   6.638 -14.264  0.00  0.00           O  
ATOM   2747  H   THR   143      14.796   7.420 -11.497  0.00  0.00           H  
ATOM   2748  HA  THR   143      16.444   8.779 -13.476  0.00  0.00           H  
ATOM   2749  HB  THR   143      13.625   7.532 -13.729  0.00  0.00           H  
ATOM   2750  HG1 THR   143      15.608   6.291 -13.415  0.00  0.00           H  
ATOM   2751 HG21 THR   143      13.707   9.054 -15.531  0.00  0.00           H  
ATOM   2752 HG22 THR   143      15.372   8.838 -15.930  0.00  0.00           H  
ATOM   2753 HG23 THR   143      14.327   7.569 -16.244  0.00  0.00           H  
ATOM   2754  N   PRO   144      15.223  11.198 -13.301  0.00  0.00           N  
ATOM   2755  CA  PRO   144      14.457  12.486 -13.378  0.00  0.00           C  
ATOM   2756  C   PRO   144      13.273  12.423 -14.451  0.00  0.00           C  
ATOM   2757  O   PRO   144      13.516  12.013 -15.569  0.00  0.00           O  
ATOM   2758  CB  PRO   144      15.554  13.513 -13.697  0.00  0.00           C  
ATOM   2759  CG  PRO   144      16.551  12.770 -14.534  0.00  0.00           C  
ATOM   2760  CD  PRO   144      16.464  11.319 -14.017  0.00  0.00           C  
ATOM   2761  HA  PRO   144      14.028  12.749 -12.410  0.00  0.00           H  
ATOM   2762  HB2 PRO   144      15.111  14.378 -14.191  0.00  0.00           H  
ATOM   2763  HB3 PRO   144      16.021  13.863 -12.776  0.00  0.00           H  
ATOM   2764  HG2 PRO   144      16.302  12.702 -15.593  0.00  0.00           H  
ATOM   2765  HG3 PRO   144      17.556  13.193 -14.512  0.00  0.00           H  
ATOM   2766  HD2 PRO   144      16.642  10.555 -14.775  0.00  0.00           H  
ATOM   2767  HD3 PRO   144      17.125  11.291 -13.151  0.00  0.00           H  
HETATM 2768  O   T3P   144      29.232 -12.745  24.646  0.00  0.00           O  
HETATM 2769  H1  T3P   144      28.694 -13.211  25.286  0.00  0.00           H  
HETATM 2770  H2  T3P   144      29.689 -13.437  24.168  0.00  0.00           H  
ATOM   2771  N   LEU   145      11.971  12.892 -14.143  0.00  0.00           N  
ATOM   2772  CA  LEU   145      10.986  13.287 -15.084  0.00  0.00           C  
ATOM   2773  C   LEU   145      11.401  14.481 -15.961  0.00  0.00           C  
ATOM   2774  O   LEU   145      12.451  15.143 -15.642  0.00  0.00           O  
ATOM   2775  CB  LEU   145       9.747  13.525 -14.297  0.00  0.00           C  
ATOM   2776  CG  LEU   145       9.241  12.514 -13.250  0.00  0.00           C  
ATOM   2777  CD1 LEU   145       8.115  12.889 -12.380  0.00  0.00           C  
ATOM   2778  CD2 LEU   145       8.988  11.085 -13.776  0.00  0.00           C  
ATOM   2779  H   LEU   145      11.777  13.246 -13.217  0.00  0.00           H  
ATOM   2780  HA  LEU   145      10.826  12.477 -15.795  0.00  0.00           H  
ATOM   2781  HB2 LEU   145       9.844  14.493 -13.805  0.00  0.00           H  
ATOM   2782  HB3 LEU   145       8.825  13.635 -14.867  0.00  0.00           H  
ATOM   2783  HG  LEU   145      10.059  12.221 -12.591  0.00  0.00           H  
ATOM   2784 HD11 LEU   145       8.056  12.359 -11.430  0.00  0.00           H  
ATOM   2785 HD12 LEU   145       8.057  13.955 -12.163  0.00  0.00           H  
ATOM   2786 HD13 LEU   145       7.216  12.602 -12.925  0.00  0.00           H  
ATOM   2787 HD21 LEU   145       7.931  10.922 -13.987  0.00  0.00           H  
ATOM   2788 HD22 LEU   145       9.517  10.907 -14.712  0.00  0.00           H  
ATOM   2789 HD23 LEU   145       9.311  10.295 -13.098  0.00  0.00           H  
HETATM 2790  O   T3P   145     -16.996 -33.103  28.490  0.00  0.00           O  
HETATM 2791  H1  T3P   145     -16.750 -32.329  27.985  0.00  0.00           H  
HETATM 2792  H2  T3P   145     -17.834 -32.873  28.890  0.00  0.00           H  
ATOM   2793  N   PRO   146      10.567  14.911 -16.963  0.00  0.00           N  
ATOM   2794  CA  PRO   146      10.904  16.036 -17.894  0.00  0.00           C  
ATOM   2795  C   PRO   146      11.176  17.368 -17.206  0.00  0.00           C  
ATOM   2796  O   PRO   146      12.035  18.193 -17.610  0.00  0.00           O  
ATOM   2797  CB  PRO   146       9.768  16.130 -18.942  0.00  0.00           C  
ATOM   2798  CG  PRO   146       9.150  14.767 -18.835  0.00  0.00           C  
ATOM   2799  CD  PRO   146       9.287  14.346 -17.377  0.00  0.00           C  
ATOM   2800  HA  PRO   146      11.804  15.816 -18.468  0.00  0.00           H  
ATOM   2801  HB2 PRO   146       8.992  16.857 -18.705  0.00  0.00           H  
ATOM   2802  HB3 PRO   146      10.068  16.252 -19.983  0.00  0.00           H  
ATOM   2803  HG2 PRO   146       8.131  14.606 -19.186  0.00  0.00           H  
ATOM   2804  HG3 PRO   146       9.776  14.192 -19.517  0.00  0.00           H  
ATOM   2805  HD2 PRO   146       8.463  14.771 -16.804  0.00  0.00           H  
ATOM   2806  HD3 PRO   146       9.260  13.280 -17.154  0.00  0.00           H  
HETATM 2807  O   T3P   146     -38.188 -21.702  37.300  0.00  0.00           O  
HETATM 2808  H1  T3P   146     -37.452 -21.091  37.264  0.00  0.00           H  
HETATM 2809  H2  T3P   146     -38.126 -22.102  38.168  0.00  0.00           H  
ATOM   2810  N   GLU   147      10.523  17.690 -16.091  0.00  0.00           N  
ATOM   2811  CA  GLU   147      10.621  18.894 -15.231  0.00  0.00           C  
ATOM   2812  C   GLU   147      11.999  18.831 -14.656  0.00  0.00           C  
ATOM   2813  O   GLU   147      12.699  19.850 -14.690  0.00  0.00           O  
ATOM   2814  CB  GLU   147       9.637  18.897 -14.070  0.00  0.00           C  
ATOM   2815  CG  GLU   147       8.126  18.850 -14.305  0.00  0.00           C  
ATOM   2816  CD  GLU   147       7.603  17.441 -14.537  0.00  0.00           C  
ATOM   2817  OE1 GLU   147       8.237  16.449 -14.212  0.00  0.00           O  
ATOM   2818  OE2 GLU   147       6.460  17.382 -15.072  0.00  0.00           O1-
ATOM   2819  H   GLU   147       9.726  17.120 -15.851  0.00  0.00           H  
ATOM   2820  HA  GLU   147      10.466  19.710 -15.937  0.00  0.00           H  
ATOM   2821  HB2 GLU   147       9.933  18.092 -13.397  0.00  0.00           H  
ATOM   2822  HB3 GLU   147       9.754  19.730 -13.376  0.00  0.00           H  
ATOM   2823  HG2 GLU   147       7.673  19.164 -13.364  0.00  0.00           H  
ATOM   2824  HG3 GLU   147       7.736  19.581 -15.014  0.00  0.00           H  
HETATM 2825  O   T3P   147      22.684  27.355 -18.440  0.00  0.00           O  
HETATM 2826  H1  T3P   147      22.905  28.228 -18.762  0.00  0.00           H  
HETATM 2827  H2  T3P   147      22.099  27.513 -17.699  0.00  0.00           H  
ATOM   2828  N   GLU   148      12.440  17.639 -14.182  0.00  0.00           N  
ATOM   2829  CA  GLU   148      13.694  17.458 -13.537  0.00  0.00           C  
ATOM   2830  C   GLU   148      14.949  17.464 -14.407  0.00  0.00           C  
ATOM   2831  O   GLU   148      16.048  17.974 -14.002  0.00  0.00           O  
ATOM   2832  CB  GLU   148      13.541  16.148 -12.714  0.00  0.00           C  
ATOM   2833  CG  GLU   148      12.360  16.074 -11.712  0.00  0.00           C  
ATOM   2834  CD  GLU   148      12.249  14.795 -10.916  0.00  0.00           C  
ATOM   2835  OE1 GLU   148      11.295  14.001 -11.258  0.00  0.00           O  
ATOM   2836  OE2 GLU   148      13.182  14.528 -10.147  0.00  0.00           O1-
ATOM   2837  H   GLU   148      11.944  16.775 -14.347  0.00  0.00           H  
ATOM   2838  HA  GLU   148      13.816  18.292 -12.846  0.00  0.00           H  
ATOM   2839  HB2 GLU   148      13.312  15.347 -13.416  0.00  0.00           H  
ATOM   2840  HB3 GLU   148      14.522  15.965 -12.277  0.00  0.00           H  
ATOM   2841  HG2 GLU   148      12.319  16.890 -10.991  0.00  0.00           H  
ATOM   2842  HG3 GLU   148      11.417  16.258 -12.227  0.00  0.00           H  
HETATM 2843  O   T3P   148      19.978  37.712 -10.539  0.00  0.00           O  
HETATM 2844  H1  T3P   148      19.107  37.741 -10.935  0.00  0.00           H  
HETATM 2845  H2  T3P   148      19.831  37.355  -9.663  0.00  0.00           H  
ATOM   2846  N   ILE   149      14.759  17.068 -15.668  0.00  0.00           N  
ATOM   2847  CA  ILE   149      15.788  17.120 -16.795  0.00  0.00           C  
ATOM   2848  C   ILE   149      16.062  18.595 -17.117  0.00  0.00           C  
ATOM   2849  O   ILE   149      17.278  18.903 -17.262  0.00  0.00           O  
ATOM   2850  CB  ILE   149      15.403  16.337 -17.971  0.00  0.00           C  
ATOM   2851  CG1 ILE   149      15.499  14.867 -17.633  0.00  0.00           C  
ATOM   2852  CG2 ILE   149      16.241  16.666 -19.193  0.00  0.00           C  
ATOM   2853  CD1 ILE   149      15.148  13.800 -18.666  0.00  0.00           C  
ATOM   2854  H   ILE   149      13.839  16.781 -15.972  0.00  0.00           H  
ATOM   2855  HA  ILE   149      16.726  16.918 -16.277  0.00  0.00           H  
ATOM   2856  HB  ILE   149      14.346  16.461 -18.206  0.00  0.00           H  
ATOM   2857 HG12 ILE   149      16.481  14.630 -17.222  0.00  0.00           H  
ATOM   2858 HG13 ILE   149      14.881  14.731 -16.746  0.00  0.00           H  
ATOM   2859 HG21 ILE   149      17.312  16.499 -19.083  0.00  0.00           H  
ATOM   2860 HG22 ILE   149      15.892  16.024 -20.002  0.00  0.00           H  
ATOM   2861 HG23 ILE   149      16.064  17.702 -19.484  0.00  0.00           H  
ATOM   2862 HD11 ILE   149      14.121  14.119 -18.844  0.00  0.00           H  
ATOM   2863 HD12 ILE   149      15.744  13.777 -19.578  0.00  0.00           H  
ATOM   2864 HD13 ILE   149      15.114  12.798 -18.237  0.00  0.00           H  
HETATM 2865  O   T3P   149     -28.165 -13.665  15.200  0.00  0.00           O  
HETATM 2866  H1  T3P   149     -28.012 -12.722  15.128  0.00  0.00           H  
HETATM 2867  H2  T3P   149     -27.346 -14.015  15.551  0.00  0.00           H  
ATOM   2868  N   ASP   150      15.110  19.481 -17.310  0.00  0.00           N  
ATOM   2869  CA  ASP   150      15.337  20.941 -17.509  0.00  0.00           C  
ATOM   2870  C   ASP   150      15.998  21.562 -16.285  0.00  0.00           C  
ATOM   2871  O   ASP   150      16.755  22.509 -16.478  0.00  0.00           O  
ATOM   2872  CB  ASP   150      14.025  21.716 -17.841  0.00  0.00           C  
ATOM   2873  CG  ASP   150      13.090  21.119 -18.904  0.00  0.00           C  
ATOM   2874  OD1 ASP   150      13.561  20.444 -19.876  0.00  0.00           O  
ATOM   2875  OD2 ASP   150      11.942  21.586 -18.932  0.00  0.00           O1-
ATOM   2876  H   ASP   150      14.194  19.122 -17.083  0.00  0.00           H  
ATOM   2877  HA  ASP   150      16.013  21.045 -18.357  0.00  0.00           H  
ATOM   2878  HB2 ASP   150      13.464  21.639 -16.910  0.00  0.00           H  
ATOM   2879  HB3 ASP   150      14.213  22.749 -18.133  0.00  0.00           H  
HETATM 2880  O   T3P   150      -2.100  14.826  42.698  0.00  0.00           O  
HETATM 2881  H1  T3P   150      -2.587  14.219  43.256  0.00  0.00           H  
HETATM 2882  H2  T3P   150      -1.515  14.267  42.188  0.00  0.00           H  
ATOM   2883  N   ALA   151      15.806  21.058 -15.035  0.00  0.00           N  
ATOM   2884  CA  ALA   151      16.549  21.436 -13.851  0.00  0.00           C  
ATOM   2885  C   ALA   151      18.073  20.994 -13.967  0.00  0.00           C  
ATOM   2886  O   ALA   151      19.001  21.810 -13.747  0.00  0.00           O  
ATOM   2887  CB  ALA   151      15.756  20.977 -12.610  0.00  0.00           C  
ATOM   2888  H   ALA   151      15.169  20.276 -14.987  0.00  0.00           H  
ATOM   2889  HA  ALA   151      16.466  22.519 -13.762  0.00  0.00           H  
ATOM   2890  HB1 ALA   151      16.263  21.310 -11.705  0.00  0.00           H  
ATOM   2891  HB2 ALA   151      14.760  21.417 -12.567  0.00  0.00           H  
ATOM   2892  HB3 ALA   151      15.734  19.900 -12.443  0.00  0.00           H  
HETATM 2893  O   T3P   151      34.618  15.919 -15.286  0.00  0.00           O  
HETATM 2894  H1  T3P   151      34.851  16.644 -14.706  0.00  0.00           H  
HETATM 2895  H2  T3P   151      34.098  16.324 -15.980  0.00  0.00           H  
ATOM   2896  N   ASN   152      18.284  19.732 -14.353  0.00  3.60           N  
ATOM   2897  CA  ASN   152      19.593  19.093 -14.303  0.00  3.60           C  
ATOM   2898  C   ASN   152      20.450  19.509 -15.519  0.00  3.60           C  
ATOM   2899  O   ASN   152      21.668  19.608 -15.304  0.00  3.60           O  
ATOM   2900  CB  ASN   152      19.378  17.577 -14.279  0.00  3.60           C  
ATOM   2901  CG  ASN   152      19.125  16.839 -13.006  0.00  3.60           C  
ATOM   2902  ND2 ASN   152      18.836  15.557 -13.104  0.00  3.60           N  
ATOM   2903  OD1 ASN   152      19.184  17.319 -11.868  0.00  3.60           O  
ATOM   2904  H   ASN   152      17.544  19.047 -14.301  0.00  3.60           H  
ATOM   2905  HA  ASN   152      20.068  19.446 -13.388  0.00  3.60           H  
ATOM   2906  HB2 ASN   152      18.697  17.208 -15.046  0.00  3.60           H  
ATOM   2907  HB3 ASN   152      20.254  17.073 -14.689  0.00  3.60           H  
ATOM   2908 HD21 ASN   152      18.870  15.039 -13.971  0.00  3.60           H  
ATOM   2909 HD22 ASN   152      18.712  15.053 -12.238  0.00  3.60           H  
HETATM 2910  O   T3P   152     -19.693  18.086 -13.057  0.00  0.00           O  
HETATM 2911  H1  T3P   152     -19.059  18.795 -13.166  0.00  0.00           H  
HETATM 2912  H2  T3P   152     -20.090  18.249 -12.202  0.00  0.00           H  
HETATM 2913  O   T3P   153      20.021  21.751 -26.866  0.00  0.00           O  
HETATM 2914  H1  T3P   153      19.277  21.311 -26.456  0.00  0.00           H  
HETATM 2915  H2  T3P   153      20.470  21.060 -27.354  0.00  0.00           H  
ATOM   2916  N   THR   153      19.940  19.753 -16.715  0.00135.22           N  
ATOM   2917  CA  THR   153      20.705  20.085 -17.921  0.00135.22           C  
ATOM   2918  C   THR   153      21.349  21.520 -17.758  0.00135.22           C  
ATOM   2919  O   THR   153      20.632  22.382 -17.351  0.00135.22           O  
ATOM   2920  CB  THR   153      19.835  20.076 -19.249  0.00135.22           C  
ATOM   2921  CG2 THR   153      20.672  20.242 -20.590  0.00135.22           C  
ATOM   2922  OG1 THR   153      19.087  18.902 -19.397  0.00135.22           O  
ATOM   2923  H   THR   153      18.975  19.577 -16.953  0.00135.22           H  
ATOM   2924  HA  THR   153      21.464  19.303 -17.952  0.00135.22           H  
ATOM   2925  HB  THR   153      19.155  20.927 -19.197  0.00135.22           H  
ATOM   2926  HG1 THR   153      18.567  18.830 -18.593  0.00135.22           H  
ATOM   2927 HG21 THR   153      20.875  21.312 -20.649  0.00135.22           H  
ATOM   2928 HG22 THR   153      21.618  19.700 -20.588  0.00135.22           H  
ATOM   2929 HG23 THR   153      19.941  19.896 -21.321  0.00135.22           H  
ATOM   2930  N   CYS   154      22.571  21.783 -18.131  0.00191.74           N  
ATOM   2931  CA  CYS   154      23.648  20.901 -18.616  0.00191.74           C  
ATOM   2932  C   CYS   154      24.338  20.165 -17.474  0.00191.74           C  
ATOM   2933  O   CYS   154      24.426  20.772 -16.386  0.00191.74           O  
ATOM   2934  CB  CYS   154      24.676  21.732 -19.436  0.00191.74           C  
ATOM   2935  SG  CYS   154      23.922  22.683 -20.729  0.00191.74           S  
ATOM   2936  H   CYS   154      22.833  22.742 -17.954  0.00191.74           H  
ATOM   2937  HA  CYS   154      23.117  20.163 -19.216  0.00191.74           H  
ATOM   2938  HB2 CYS   154      25.090  22.504 -18.788  0.00191.74           H  
ATOM   2939  HB3 CYS   154      25.478  21.123 -19.853  0.00191.74           H  
ATOM   2940  HG  CYS   154      24.984  23.393 -21.119  0.00191.74           H  
HETATM 2941  O   T3P   154      20.853   9.314 -27.094  0.00  0.00           O  
HETATM 2942  H1  T3P   154      20.396  10.114 -27.354  0.00  0.00           H  
HETATM 2943  H2  T3P   154      21.367   9.570 -26.328  0.00  0.00           H  
ATOM   2944  N   GLY   155      24.732  18.910 -17.738  0.00159.70           N  
ATOM   2945  CA  GLY   155      25.435  17.965 -16.853  0.00159.70           C  
ATOM   2946  C   GLY   155      24.428  16.855 -16.666  0.00159.70           C  
ATOM   2947  O   GLY   155      23.258  17.047 -16.354  0.00159.70           O  
ATOM   2948  H   GLY   155      24.360  18.497 -18.581  0.00159.70           H  
ATOM   2949  HA2 GLY   155      26.391  17.679 -17.293  0.00159.70           H  
ATOM   2950  HA3 GLY   155      25.634  18.503 -15.926  0.00159.70           H  
HETATM 2951  O   T3P   155     -24.364  16.698 -19.425  0.00  0.00           O  
HETATM 2952  H1  T3P   155     -24.147  17.620 -19.286  0.00  0.00           H  
HETATM 2953  H2  T3P   155     -23.549  16.231 -19.242  0.00  0.00           H  
ATOM   2954  N   GLU   156      24.967  15.695 -16.879  0.00329.64           N  
ATOM   2955  CA  GLU   156      24.274  14.409 -16.881  0.00329.64           C  
ATOM   2956  C   GLU   156      24.386  13.807 -15.484  0.00329.64           C  
ATOM   2957  O   GLU   156      25.190  14.229 -14.619  0.00329.64           O  
ATOM   2958  CB  GLU   156      24.899  13.452 -17.940  0.00329.64           C  
ATOM   2959  CG  GLU   156      24.799  14.139 -19.309  0.00329.64           C  
ATOM   2960  CD  GLU   156      25.335  13.385 -20.539  0.00329.64           C  
ATOM   2961  OE1 GLU   156      26.157  12.419 -20.389  0.00329.64           O  
ATOM   2962  OE2 GLU   156      24.902  13.696 -21.712  0.00329.64           O1-
ATOM   2963  H   GLU   156      25.961  15.518 -16.855  0.00329.64           H  
ATOM   2964  HA  GLU   156      23.217  14.612 -17.055  0.00329.64           H  
ATOM   2965  HB2 GLU   156      25.849  13.163 -17.491  0.00329.64           H  
ATOM   2966  HB3 GLU   156      24.497  12.440 -17.994  0.00329.64           H  
ATOM   2967  HG2 GLU   156      23.739  14.377 -19.403  0.00329.64           H  
ATOM   2968  HG3 GLU   156      25.413  15.038 -19.248  0.00329.64           H  
HETATM 2969  O   T3P   156      14.733   7.770 -24.279  0.00  0.00           O  
HETATM 2970  H1  T3P   156      14.467   8.164 -25.109  0.00  0.00           H  
HETATM 2971  H2  T3P   156      15.018   8.509 -23.742  0.00  0.00           H  
ATOM   2972  N   ASP   157      23.662  12.659 -15.346  0.00 68.63           N  
ATOM   2973  CA  ASP   157      23.736  11.734 -14.252  0.00 68.63           C  
ATOM   2974  C   ASP   157      23.653  12.283 -12.779  0.00 68.63           C  
ATOM   2975  O   ASP   157      24.255  11.699 -11.870  0.00 68.63           O  
ATOM   2976  CB  ASP   157      24.968  10.702 -14.333  0.00 68.63           C  
ATOM   2977  CG  ASP   157      25.192  10.106 -15.709  0.00 68.63           C  
ATOM   2978  OD1 ASP   157      26.303   9.579 -15.874  0.00 68.63           O  
ATOM   2979  OD2 ASP   157      24.271   9.854 -16.541  0.00 68.63           O1-
ATOM   2980  H   ASP   157      23.186  12.382 -16.193  0.00 68.63           H  
ATOM   2981  HA  ASP   157      22.745  11.279 -14.261  0.00 68.63           H  
ATOM   2982  HB2 ASP   157      25.834  11.179 -13.873  0.00 68.63           H  
ATOM   2983  HB3 ASP   157      24.723   9.844 -13.707  0.00 68.63           H  
HETATM 2984  O   T3P   157      41.339   9.254  18.103  0.00  0.00           O  
HETATM 2985  H1  T3P   157      41.514   8.316  18.018  0.00  0.00           H  
HETATM 2986  H2  T3P   157      42.202   9.649  18.227  0.00  0.00           H  
ATOM   2987  N   LYS   158      22.969  13.421 -12.614  0.00  1.08           N  
ATOM   2988  CA  LYS   158      22.636  13.941 -11.335  0.00  1.08           C  
ATOM   2989  C   LYS   158      21.545  13.033 -10.624  0.00  1.08           C  
ATOM   2990  O   LYS   158      21.593  12.957  -9.406  0.00  1.08           O  
ATOM   2991  CB  LYS   158      22.166  15.444 -11.516  0.00  1.08           C  
ATOM   2992  CG  LYS   158      23.166  16.308 -12.205  0.00  1.08           C  
ATOM   2993  CD  LYS   158      22.732  17.768 -12.412  0.00  1.08           C  
ATOM   2994  CE  LYS   158      23.997  18.626 -12.784  0.00  1.08           C  
ATOM   2995  NZ  LYS   158      23.554  19.903 -13.279  0.00  1.08           N1+
ATOM   2996  H   LYS   158      22.523  13.845 -13.415  0.00  1.08           H  
ATOM   2997  HA  LYS   158      23.600  13.957 -10.827  0.00  1.08           H  
ATOM   2998  HB2 LYS   158      21.211  15.465 -12.041  0.00  1.08           H  
ATOM   2999  HB3 LYS   158      21.954  15.731 -10.486  0.00  1.08           H  
ATOM   3000  HG2 LYS   158      24.011  16.298 -11.517  0.00  1.08           H  
ATOM   3001  HG3 LYS   158      23.463  15.836 -13.142  0.00  1.08           H  
ATOM   3002  HD2 LYS   158      22.135  17.714 -13.323  0.00  1.08           H  
ATOM   3003  HD3 LYS   158      22.214  18.160 -11.537  0.00  1.08           H  
ATOM   3004  HE2 LYS   158      24.708  18.674 -11.959  0.00  1.08           H  
ATOM   3005  HE3 LYS   158      24.503  17.959 -13.482  0.00  1.08           H  
ATOM   3006  HZ1 LYS   158      22.918  20.337 -12.625  0.00  1.08           H  
ATOM   3007  HZ2 LYS   158      24.349  20.484 -13.506  0.00  1.08           H  
ATOM   3008  HZ3 LYS   158      23.059  19.799 -14.152  0.00  1.08           H  
HETATM 3009  O   T3P   158     -13.828  37.271 -21.753  0.00  0.00           O  
HETATM 3010  H1  T3P   158     -14.064  37.265 -20.825  0.00  0.00           H  
HETATM 3011  H2  T3P   158     -12.871  37.297 -21.756  0.00  0.00           H  
ATOM   3012  N   GLY   159      20.804  12.325 -11.444  0.00  0.00           N  
ATOM   3013  CA  GLY   159      19.605  11.463 -11.081  0.00  0.00           C  
ATOM   3014  C   GLY   159      18.443  12.427 -10.723  0.00  0.00           C  
ATOM   3015  O   GLY   159      18.306  13.541 -11.138  0.00  0.00           O  
ATOM   3016  H   GLY   159      21.037  12.385 -12.425  0.00  0.00           H  
ATOM   3017  HA2 GLY   159      19.327  11.056 -12.053  0.00  0.00           H  
ATOM   3018  HA3 GLY   159      19.883  10.703 -10.351  0.00  0.00           H  
HETATM 3019  O   T3P   159      11.883 -31.814  24.003  0.00  0.00           O  
HETATM 3020  H1  T3P   159      11.858 -30.980  24.472  0.00  0.00           H  
HETATM 3021  H2  T3P   159      12.570 -32.315  24.441  0.00  0.00           H  
ATOM   3022  N   SER   160      17.460  11.809  -9.961  0.00  0.00           N  
ATOM   3023  CA  SER   160      16.173  12.438  -9.573  0.00  0.00           C  
ATOM   3024  C   SER   160      16.347  13.645  -8.553  0.00  0.00           C  
ATOM   3025  O   SER   160      17.313  13.635  -7.765  0.00  0.00           O  
ATOM   3026  CB  SER   160      15.088  11.373  -9.151  0.00  0.00           C  
ATOM   3027  OG  SER   160      15.399  10.736  -7.838  0.00  0.00           O  
ATOM   3028  H   SER   160      17.804  11.042  -9.402  0.00  0.00           H  
ATOM   3029  HA  SER   160      15.804  12.815 -10.527  0.00  0.00           H  
ATOM   3030  HB2 SER   160      14.142  11.888  -8.981  0.00  0.00           H  
ATOM   3031  HB3 SER   160      14.913  10.689  -9.981  0.00  0.00           H  
ATOM   3032  HG  SER   160      14.802   9.989  -7.756  0.00  0.00           H  
HETATM 3033  O   T3P   160       8.678  31.911   3.511  0.00  0.00           O  
HETATM 3034  H1  T3P   160       9.387  32.329   3.021  0.00  0.00           H  
HETATM 3035  H2  T3P   160       7.905  32.023   2.958  0.00  0.00           H  
ATOM   3036  N   ARG   161      15.370  14.517  -8.493  0.00  0.00           N  
ATOM   3037  CA  ARG   161      15.236  15.665  -7.559  0.00  0.00           C  
ATOM   3038  C   ARG   161      14.054  15.544  -6.609  0.00  0.00           C  
ATOM   3039  O   ARG   161      13.987  16.254  -5.571  0.00  0.00           O  
ATOM   3040  CB  ARG   161      15.095  16.940  -8.448  0.00  0.00           C  
ATOM   3041  CG  ARG   161      15.987  17.007  -9.692  0.00  0.00           C  
ATOM   3042  CD  ARG   161      16.037  18.394 -10.358  0.00  0.00           C  
ATOM   3043  NE  ARG   161      16.630  19.369  -9.440  0.00  0.00           N  
ATOM   3044  CZ  ARG   161      17.954  19.578  -9.004  0.00  0.00           C  
ATOM   3045  NH1 ARG   161      19.011  18.821  -9.336  0.00  0.00           N  
ATOM   3046  NH2 ARG   161      18.162  20.659  -8.223  0.00  0.00           N1+
ATOM   3047  H   ARG   161      14.649  14.414  -9.193  0.00  0.00           H  
ATOM   3048  HA  ARG   161      16.146  15.722  -6.962  0.00  0.00           H  
ATOM   3049  HB2 ARG   161      14.057  16.993  -8.778  0.00  0.00           H  
ATOM   3050  HB3 ARG   161      15.173  17.818  -7.806  0.00  0.00           H  
ATOM   3051  HG2 ARG   161      17.016  16.722  -9.471  0.00  0.00           H  
ATOM   3052  HG3 ARG   161      15.678  16.252 -10.415  0.00  0.00           H  
ATOM   3053  HD2 ARG   161      16.663  18.376 -11.250  0.00  0.00           H  
ATOM   3054  HD3 ARG   161      15.062  18.716 -10.723  0.00  0.00           H  
ATOM   3055  HE  ARG   161      15.921  19.706  -8.803  0.00  0.00           H  
ATOM   3056 HH11 ARG   161      18.863  18.097 -10.025  0.00  0.00           H  
ATOM   3057 HH12 ARG   161      19.910  18.997  -8.910  0.00  0.00           H  
ATOM   3058 HH21 ARG   161      17.434  21.305  -7.953  0.00  0.00           H  
ATOM   3059 HH22 ARG   161      19.088  20.893  -7.894  0.00  0.00           H  
HETATM 3060  O   T3P   161      20.672   1.750  23.937  0.00  0.00           O  
HETATM 3061  H1  T3P   161      20.221   2.337  24.545  0.00  0.00           H  
HETATM 3062  H2  T3P   161      21.254   1.232  24.493  0.00  0.00           H  
ATOM   3063  N   ARG   162      13.069  14.777  -6.947  0.00  0.00           N  
ATOM   3064  CA  ARG   162      11.771  14.618  -6.200  0.00  0.00           C  
ATOM   3065  C   ARG   162      11.933  13.712  -4.947  0.00  0.00           C  
ATOM   3066  O   ARG   162      12.767  12.761  -5.054  0.00  0.00           O  
ATOM   3067  CB  ARG   162      10.736  14.113  -7.185  0.00  0.00           C  
ATOM   3068  CG  ARG   162      10.945  12.694  -7.711  0.00  0.00           C  
ATOM   3069  CD  ARG   162       9.835  12.279  -8.627  0.00  0.00           C  
ATOM   3070  NE  ARG   162       9.913  10.861  -9.116  0.00  0.00           N  
ATOM   3071  CZ  ARG   162      10.694  10.476 -10.057  0.00  0.00           C  
ATOM   3072  NH1 ARG   162      11.640  11.257 -10.576  0.00  0.00           N  
ATOM   3073  NH2 ARG   162      10.643   9.213 -10.481  0.00  0.00           N1+
ATOM   3074  H   ARG   162      13.147  14.419  -7.888  0.00  0.00           H  
ATOM   3075  HA  ARG   162      11.328  15.590  -5.984  0.00  0.00           H  
ATOM   3076  HB2 ARG   162       9.720  14.068  -6.793  0.00  0.00           H  
ATOM   3077  HB3 ARG   162      10.677  14.819  -8.013  0.00  0.00           H  
ATOM   3078  HG2 ARG   162      11.952  12.370  -7.973  0.00  0.00           H  
ATOM   3079  HG3 ARG   162      10.729  12.096  -6.826  0.00  0.00           H  
ATOM   3080  HD2 ARG   162       8.857  12.346  -8.149  0.00  0.00           H  
ATOM   3081  HD3 ARG   162       9.644  12.875  -9.519  0.00  0.00           H  
ATOM   3082  HE  ARG   162       9.299  10.183  -8.689  0.00  0.00           H  
ATOM   3083 HH11 ARG   162      11.579  12.260 -10.472  0.00  0.00           H  
ATOM   3084 HH12 ARG   162      12.368  10.891 -11.172  0.00  0.00           H  
ATOM   3085 HH21 ARG   162       9.765   8.723 -10.389  0.00  0.00           H  
ATOM   3086 HH22 ARG   162      11.349   8.765 -11.047  0.00  0.00           H  
HETATM 3087  O   T3P   162     -12.944  27.061   4.922  0.00  0.00           O  
HETATM 3088  H1  T3P   162     -13.692  27.015   4.326  0.00  0.00           H  
HETATM 3089  H2  T3P   162     -12.903  27.981   5.183  0.00  0.00           H  
ATOM   3090  N   LYS   163      11.282  13.979  -3.864  0.00  0.00           N  
ATOM   3091  CA  LYS   163      11.555  13.237  -2.603  0.00  0.00           C  
ATOM   3092  C   LYS   163      10.558  12.055  -2.400  0.00  0.00           C  
ATOM   3093  O   LYS   163      10.772  11.261  -1.471  0.00  0.00           O  
ATOM   3094  CB  LYS   163      11.444  14.253  -1.429  0.00  0.00           C  
ATOM   3095  CG  LYS   163      10.149  14.640  -0.807  0.00  0.00           C  
ATOM   3096  CD  LYS   163      10.311  15.624   0.416  0.00  0.00           C  
ATOM   3097  CE  LYS   163      10.126  17.074   0.103  0.00  0.00           C  
ATOM   3098  NZ  LYS   163      11.178  17.568  -0.732  0.00  0.00           N1+
ATOM   3099  H   LYS   163      10.808  14.869  -3.807  0.00  0.00           H  
ATOM   3100  HA  LYS   163      12.536  12.773  -2.504  0.00  0.00           H  
ATOM   3101  HB2 LYS   163      12.083  13.804  -0.669  0.00  0.00           H  
ATOM   3102  HB3 LYS   163      11.998  15.116  -1.798  0.00  0.00           H  
ATOM   3103  HG2 LYS   163       9.531  14.944  -1.651  0.00  0.00           H  
ATOM   3104  HG3 LYS   163       9.751  13.708  -0.405  0.00  0.00           H  
ATOM   3105  HD2 LYS   163       9.588  15.327   1.177  0.00  0.00           H  
ATOM   3106  HD3 LYS   163      11.316  15.557   0.832  0.00  0.00           H  
ATOM   3107  HE2 LYS   163       9.246  17.299  -0.499  0.00  0.00           H  
ATOM   3108  HE3 LYS   163      10.117  17.716   0.983  0.00  0.00           H  
ATOM   3109  HZ1 LYS   163      10.869  17.496  -1.691  0.00  0.00           H  
ATOM   3110  HZ2 LYS   163      11.370  18.533  -0.501  0.00  0.00           H  
ATOM   3111  HZ3 LYS   163      12.045  17.074  -0.575  0.00  0.00           H  
HETATM 3112  O   T3P   163      10.538  25.876  36.789  0.00  0.00           O  
HETATM 3113  H1  T3P   163      10.419  26.027  37.726  0.00  0.00           H  
HETATM 3114  H2  T3P   163      10.080  25.053  36.618  0.00  0.00           H  
ATOM   3115  N   PHE   164       9.481  12.007  -3.242  0.00  0.00           N  
ATOM   3116  CA  PHE   164       8.657  10.775  -3.166  0.00  0.00           C  
ATOM   3117  C   PHE   164       8.419  10.171  -4.517  0.00  0.00           C  
ATOM   3118  O   PHE   164       9.311  10.293  -5.332  0.00  0.00           O  
ATOM   3119  CB  PHE   164       7.265  11.193  -2.603  0.00  0.00           C  
ATOM   3120  CG  PHE   164       7.233  11.384  -1.112  0.00  0.00           C  
ATOM   3121  CD1 PHE   164       7.629  10.362  -0.234  0.00  0.00           C  
ATOM   3122  CD2 PHE   164       6.831  12.681  -0.620  0.00  0.00           C  
ATOM   3123  CE1 PHE   164       7.683  10.728   1.129  0.00  0.00           C  
ATOM   3124  CE2 PHE   164       6.896  12.980   0.678  0.00  0.00           C  
ATOM   3125  CZ  PHE   164       7.262  12.001   1.586  0.00  0.00           C  
ATOM   3126  H   PHE   164       9.246  12.737  -3.900  0.00  0.00           H  
ATOM   3127  HA  PHE   164       9.163  10.016  -2.570  0.00  0.00           H  
ATOM   3128  HB2 PHE   164       6.717  11.973  -3.132  0.00  0.00           H  
ATOM   3129  HB3 PHE   164       6.572  10.367  -2.765  0.00  0.00           H  
ATOM   3130  HD1 PHE   164       7.981   9.418  -0.621  0.00  0.00           H  
ATOM   3131  HD2 PHE   164       6.519  13.464  -1.294  0.00  0.00           H  
ATOM   3132  HE1 PHE   164       7.984   9.945   1.809  0.00  0.00           H  
ATOM   3133  HE2 PHE   164       6.536  13.879   1.155  0.00  0.00           H  
ATOM   3134  HZ  PHE   164       7.301  12.224   2.642  0.00  0.00           H  
HETATM 3135  O   T3P   164     -23.452   1.951  18.392  0.00  0.00           O  
HETATM 3136  H1  T3P   164     -23.556   2.616  19.072  0.00  0.00           H  
HETATM 3137  H2  T3P   164     -23.311   2.450  17.588  0.00  0.00           H  
ATOM   3138  N   LEU   165       7.385   9.377  -4.847  0.00  0.00           N  
ATOM   3139  CA  LEU   165       7.184   8.565  -6.079  0.00  0.00           C  
ATOM   3140  C   LEU   165       7.061   9.358  -7.366  0.00  0.00           C  
ATOM   3141  O   LEU   165       7.842   9.098  -8.319  0.00  0.00           O  
ATOM   3142  CB  LEU   165       5.981   7.607  -5.822  0.00  0.00           C  
ATOM   3143  CG  LEU   165       5.724   6.425  -6.781  0.00  0.00           C  
ATOM   3144  CD1 LEU   165       6.979   5.565  -6.882  0.00  0.00           C  
ATOM   3145  CD2 LEU   165       4.466   5.654  -6.323  0.00  0.00           C  
ATOM   3146  H   LEU   165       6.769   9.121  -4.088  0.00  0.00           H  
ATOM   3147  HA  LEU   165       8.096   7.972  -6.138  0.00  0.00           H  
ATOM   3148  HB2 LEU   165       6.039   7.266  -4.789  0.00  0.00           H  
ATOM   3149  HB3 LEU   165       5.029   8.136  -5.793  0.00  0.00           H  
ATOM   3150  HG  LEU   165       5.524   6.804  -7.783  0.00  0.00           H  
ATOM   3151 HD11 LEU   165       7.417   5.421  -5.895  0.00  0.00           H  
ATOM   3152 HD12 LEU   165       6.717   4.610  -7.336  0.00  0.00           H  
ATOM   3153 HD13 LEU   165       7.679   6.099  -7.525  0.00  0.00           H  
ATOM   3154 HD21 LEU   165       3.838   5.239  -7.112  0.00  0.00           H  
ATOM   3155 HD22 LEU   165       4.709   4.812  -5.675  0.00  0.00           H  
ATOM   3156 HD23 LEU   165       3.767   6.277  -5.765  0.00  0.00           H  
HETATM 3157  O   T3P   165      16.917  39.584 -21.384  0.00  0.00           O  
HETATM 3158  H1  T3P   165      16.585  38.715 -21.157  0.00  0.00           H  
HETATM 3159  H2  T3P   165      17.771  39.417 -21.782  0.00  0.00           H  
ATOM   3160  N   ASP   166       6.212  10.387  -7.375  0.00  0.00           N  
ATOM   3161  CA  ASP   166       5.924  11.194  -8.622  0.00  0.00           C  
ATOM   3162  C   ASP   166       5.993  12.655  -8.493  0.00  0.00           C  
ATOM   3163  O   ASP   166       6.205  13.346  -9.504  0.00  0.00           O  
ATOM   3164  CB  ASP   166       4.557  10.853  -9.203  0.00  0.00           C  
ATOM   3165  CG  ASP   166       4.414   9.534  -9.947  0.00  0.00           C  
ATOM   3166  OD1 ASP   166       3.213   9.164 -10.093  0.00  0.00           O  
ATOM   3167  OD2 ASP   166       5.294   9.254 -10.731  0.00  0.00           O1-
ATOM   3168  H   ASP   166       5.532  10.542  -6.645  0.00  0.00           H  
ATOM   3169  HA  ASP   166       6.691  10.993  -9.371  0.00  0.00           H  
ATOM   3170  HB2 ASP   166       3.789  10.774  -8.432  0.00  0.00           H  
ATOM   3171  HB3 ASP   166       4.170  11.610  -9.884  0.00  0.00           H  
HETATM 3172  O   T3P   166     -18.592  -9.868 -27.325  0.00  0.00           O  
HETATM 3173  H1  T3P   166     -18.686 -10.491 -28.046  0.00  0.00           H  
HETATM 3174  H2  T3P   166     -18.581 -10.411 -26.537  0.00  0.00           H  
ATOM   3175  N   GLY   167       6.000  13.195  -7.214  0.00  0.00           N  
ATOM   3176  CA  GLY   167       6.394  14.593  -6.975  0.00  0.00           C  
ATOM   3177  C   GLY   167       7.152  14.726  -5.675  0.00  0.00           C  
ATOM   3178  O   GLY   167       7.754  13.744  -5.238  0.00  0.00           O  
ATOM   3179  H   GLY   167       5.639  12.630  -6.458  0.00  0.00           H  
ATOM   3180  HA2 GLY   167       6.857  15.181  -7.768  0.00  0.00           H  
ATOM   3181  HA3 GLY   167       5.411  15.045  -6.852  0.00  0.00           H  
HETATM 3182  O   T3P   167      -5.475 -28.420  15.246  0.00  0.00           O  
HETATM 3183  H1  T3P   167      -4.870 -28.245  14.526  0.00  0.00           H  
HETATM 3184  H2  T3P   167      -5.203 -29.272  15.587  0.00  0.00           H  
ATOM   3185  N   ASP   168       7.016  15.840  -4.955  0.00  0.00           N  
ATOM   3186  CA  ASP   168       7.608  16.126  -3.658  0.00  0.00           C  
ATOM   3187  C   ASP   168       6.618  15.867  -2.491  0.00  0.00           C  
ATOM   3188  O   ASP   168       7.000  16.139  -1.363  0.00  0.00           O  
ATOM   3189  CB  ASP   168       8.206  17.510  -3.583  0.00  0.00           C  
ATOM   3190  CG  ASP   168       9.674  17.592  -4.055  0.00  0.00           C  
ATOM   3191  OD1 ASP   168      10.583  16.878  -3.631  0.00  0.00           O  
ATOM   3192  OD2 ASP   168       9.923  18.567  -4.809  0.00  0.00           O1-
ATOM   3193  H   ASP   168       6.335  16.506  -5.290  0.00  0.00           H  
ATOM   3194  HA  ASP   168       8.386  15.369  -3.557  0.00  0.00           H  
ATOM   3195  HB2 ASP   168       7.601  18.183  -4.190  0.00  0.00           H  
ATOM   3196  HB3 ASP   168       8.152  17.826  -2.541  0.00  0.00           H  
HETATM 3197  O   T3P   168       8.292  34.676   1.291  0.00  0.00           O  
HETATM 3198  H1  T3P   168       8.388  35.624   1.387  0.00  0.00           H  
HETATM 3199  H2  T3P   168       7.921  34.560   0.416  0.00  0.00           H  
ATOM   3200  N   GLU   169       5.409  15.371  -2.791  0.00  0.00           N  
ATOM   3201  CA  GLU   169       4.339  14.917  -1.868  0.00  0.00           C  
ATOM   3202  C   GLU   169       3.777  13.591  -2.306  0.00  0.00           C  
ATOM   3203  O   GLU   169       4.124  13.151  -3.407  0.00  0.00           O  
ATOM   3204  CB  GLU   169       3.310  16.072  -1.884  0.00  0.00           C  
ATOM   3205  CG  GLU   169       3.704  17.380  -1.362  0.00  0.00           C  
ATOM   3206  CD  GLU   169       2.627  18.396  -1.297  0.00  0.00           C  
ATOM   3207  OE1 GLU   169       2.581  19.273  -2.198  0.00  0.00           O  
ATOM   3208  OE2 GLU   169       1.693  18.271  -0.437  0.00  0.00           O1-
ATOM   3209  H   GLU   169       5.320  14.987  -3.721  0.00  0.00           H  
ATOM   3210  HA  GLU   169       4.767  14.858  -0.867  0.00  0.00           H  
ATOM   3211  HB2 GLU   169       3.005  16.315  -2.902  0.00  0.00           H  
ATOM   3212  HB3 GLU   169       2.409  15.666  -1.426  0.00  0.00           H  
ATOM   3213  HG2 GLU   169       3.958  17.015  -0.367  0.00  0.00           H  
ATOM   3214  HG3 GLU   169       4.593  17.753  -1.870  0.00  0.00           H  
HETATM 3215  O   T3P   169     -16.281  -6.507  42.234  0.00  0.00           O  
HETATM 3216  H1  T3P   169     -17.069  -6.960  41.935  0.00  0.00           H  
HETATM 3217  H2  T3P   169     -16.608  -5.778  42.762  0.00  0.00           H  
ATOM   3218  N   LEU   170       3.074  12.963  -1.360  0.00  0.00           N  
ATOM   3219  CA  LEU   170       2.592  11.618  -1.593  0.00  0.00           C  
ATOM   3220  C   LEU   170       1.316  11.781  -2.452  0.00  0.00           C  
ATOM   3221  O   LEU   170       0.609  12.797  -2.380  0.00  0.00           O  
ATOM   3222  CB  LEU   170       2.216  10.904  -0.233  0.00  0.00           C  
ATOM   3223  CG  LEU   170       3.327  10.628   0.787  0.00  0.00           C  
ATOM   3224  CD1 LEU   170       2.812   9.978   2.017  0.00  0.00           C  
ATOM   3225  CD2 LEU   170       4.387   9.778   0.130  0.00  0.00           C  
ATOM   3226  H   LEU   170       3.041  13.389  -0.444  0.00  0.00           H  
ATOM   3227  HA  LEU   170       3.306  11.050  -2.188  0.00  0.00           H  
ATOM   3228  HB2 LEU   170       1.425  11.460   0.270  0.00  0.00           H  
ATOM   3229  HB3 LEU   170       1.771   9.938  -0.473  0.00  0.00           H  
ATOM   3230  HG  LEU   170       3.815  11.565   1.056  0.00  0.00           H  
ATOM   3231 HD11 LEU   170       1.780   9.635   1.943  0.00  0.00           H  
ATOM   3232 HD12 LEU   170       3.379   9.052   2.110  0.00  0.00           H  
ATOM   3233 HD13 LEU   170       2.966  10.525   2.947  0.00  0.00           H  
ATOM   3234 HD21 LEU   170       4.090   8.864  -0.384  0.00  0.00           H  
ATOM   3235 HD22 LEU   170       4.787  10.335  -0.717  0.00  0.00           H  
ATOM   3236 HD23 LEU   170       5.238   9.690   0.805  0.00  0.00           H  
HETATM 3237  O   T3P   170      10.167 -12.497  21.477  0.00  0.00           O  
HETATM 3238  H1  T3P   170       9.398 -12.898  21.073  0.00  0.00           H  
HETATM 3239  H2  T3P   170      10.271 -12.961  22.308  0.00  0.00           H  
HETATM 3240  O   T3P   171      38.120  19.941 -34.090  0.00  0.00           O  
HETATM 3241  H1  T3P   171      37.668  20.529 -34.695  0.00  0.00           H  
HETATM 3242  H2  T3P   171      37.432  19.621 -33.507  0.00  0.00           H  
ATOM   3243  N   THR   171       0.903  10.690  -3.090  0.00  0.00           N  
ATOM   3244  CA  THR   171      -0.354  10.555  -3.778  0.00  0.00           C  
ATOM   3245  C   THR   171      -0.984   9.185  -3.430  0.00  0.00           C  
ATOM   3246  O   THR   171      -0.424   8.394  -2.668  0.00  0.00           O  
ATOM   3247  CB  THR   171      -0.131  10.583  -5.317  0.00  0.00           C  
ATOM   3248  CG2 THR   171       0.525  11.884  -5.859  0.00  0.00           C  
ATOM   3249  OG1 THR   171       0.518   9.420  -5.711  0.00  0.00           O  
ATOM   3250  H   THR   171       1.471   9.862  -2.980  0.00  0.00           H  
ATOM   3251  HA  THR   171      -0.969  11.372  -3.400  0.00  0.00           H  
ATOM   3252  HB  THR   171      -1.108  10.485  -5.791  0.00  0.00           H  
ATOM   3253  HG1 THR   171       1.423   9.549  -5.420  0.00  0.00           H  
ATOM   3254 HG21 THR   171       0.094  12.813  -5.485  0.00  0.00           H  
ATOM   3255 HG22 THR   171       1.586  12.022  -5.651  0.00  0.00           H  
ATOM   3256 HG23 THR   171       0.546  11.931  -6.948  0.00  0.00           H  
ATOM   3257  N   LEU   172      -2.118   8.955  -4.052  0.00  0.00           N  
ATOM   3258  CA  LEU   172      -2.917   7.702  -4.114  0.00  0.00           C  
ATOM   3259  C   LEU   172      -2.077   6.495  -4.707  0.00  0.00           C  
ATOM   3260  O   LEU   172      -2.141   5.314  -4.231  0.00  0.00           O  
ATOM   3261  CB  LEU   172      -4.237   7.862  -4.860  0.00  0.00           C  
ATOM   3262  CG  LEU   172      -5.311   8.754  -4.129  0.00  0.00           C  
ATOM   3263  CD1 LEU   172      -6.267   9.373  -5.150  0.00  0.00           C  
ATOM   3264  CD2 LEU   172      -5.952   8.064  -2.947  0.00  0.00           C  
ATOM   3265  H   LEU   172      -2.554   9.749  -4.499  0.00  0.00           H  
ATOM   3266  HA  LEU   172      -2.950   7.513  -3.041  0.00  0.00           H  
ATOM   3267  HB2 LEU   172      -4.003   8.226  -5.860  0.00  0.00           H  
ATOM   3268  HB3 LEU   172      -4.688   6.885  -5.032  0.00  0.00           H  
ATOM   3269  HG  LEU   172      -4.745   9.498  -3.570  0.00  0.00           H  
ATOM   3270 HD11 LEU   172      -6.873  10.192  -4.763  0.00  0.00           H  
ATOM   3271 HD12 LEU   172      -5.818   9.646  -6.105  0.00  0.00           H  
ATOM   3272 HD13 LEU   172      -6.895   8.515  -5.391  0.00  0.00           H  
ATOM   3273 HD21 LEU   172      -6.997   7.815  -3.132  0.00  0.00           H  
ATOM   3274 HD22 LEU   172      -5.529   7.059  -2.936  0.00  0.00           H  
ATOM   3275 HD23 LEU   172      -5.886   8.425  -1.920  0.00  0.00           H  
HETATM 3276  O   T3P   172     -27.266  -3.433  29.629  0.00  0.00           O  
HETATM 3277  H1  T3P   172     -26.357  -3.135  29.581  0.00  0.00           H  
HETATM 3278  H2  T3P   172     -27.202  -4.384  29.719  0.00  0.00           H  
ATOM   3279  N   ALA   173      -1.159   6.778  -5.663  0.00  0.00           N  
ATOM   3280  CA  ALA   173      -0.141   5.808  -6.157  0.00  0.00           C  
ATOM   3281  C   ALA   173       0.849   5.397  -5.045  0.00  0.00           C  
ATOM   3282  O   ALA   173       1.064   4.206  -4.891  0.00  0.00           O  
ATOM   3283  CB  ALA   173       0.482   6.479  -7.331  0.00  0.00           C  
ATOM   3284  H   ALA   173      -1.037   7.752  -5.901  0.00  0.00           H  
ATOM   3285  HA  ALA   173      -0.646   4.883  -6.438  0.00  0.00           H  
ATOM   3286  HB1 ALA   173      -0.208   6.975  -8.013  0.00  0.00           H  
ATOM   3287  HB2 ALA   173       1.212   7.243  -7.064  0.00  0.00           H  
ATOM   3288  HB3 ALA   173       1.154   5.817  -7.876  0.00  0.00           H  
HETATM 3289  O   T3P   173      14.763  29.195  14.424  0.00  0.00           O  
HETATM 3290  H1  T3P   173      14.412  29.845  13.815  0.00  0.00           H  
HETATM 3291  H2  T3P   173      15.712  29.259  14.322  0.00  0.00           H  
ATOM   3292  N   ASP   174       1.358   6.311  -4.226  0.00  0.00           N  
ATOM   3293  CA  ASP   174       2.318   6.141  -3.095  0.00  0.00           C  
ATOM   3294  C   ASP   174       1.685   5.336  -1.969  0.00  0.00           C  
ATOM   3295  O   ASP   174       2.271   4.525  -1.315  0.00  0.00           O  
ATOM   3296  CB  ASP   174       2.935   7.483  -2.521  0.00  0.00           C  
ATOM   3297  CG  ASP   174       3.602   8.502  -3.405  0.00  0.00           C  
ATOM   3298  OD1 ASP   174       4.714   8.958  -3.104  0.00  0.00           O  
ATOM   3299  OD2 ASP   174       2.879   8.835  -4.400  0.00  0.00           O1-
ATOM   3300  H   ASP   174       1.319   7.298  -4.437  0.00  0.00           H  
ATOM   3301  HA  ASP   174       3.175   5.577  -3.464  0.00  0.00           H  
ATOM   3302  HB2 ASP   174       2.340   8.056  -1.810  0.00  0.00           H  
ATOM   3303  HB3 ASP   174       3.746   7.021  -1.958  0.00  0.00           H  
HETATM 3304  O   T3P   174     -14.080 -37.107  10.752  0.00  0.00           O  
HETATM 3305  H1  T3P   174     -13.294 -36.623  11.005  0.00  0.00           H  
HETATM 3306  H2  T3P   174     -14.274 -36.803   9.866  0.00  0.00           H  
ATOM   3307  N   CYS   175       0.408   5.691  -1.696  0.00  0.00           N  
ATOM   3308  CA  CYS   175      -0.359   5.120  -0.598  0.00  0.00           C  
ATOM   3309  C   CYS   175      -0.892   3.692  -0.832  0.00  0.00           C  
ATOM   3310  O   CYS   175      -1.495   3.128   0.052  0.00  0.00           O  
ATOM   3311  CB  CYS   175      -1.434   6.189  -0.133  0.00  0.00           C  
ATOM   3312  SG  CYS   175      -0.810   7.757   0.527  0.00  0.00           S  
ATOM   3313  H   CYS   175       0.036   6.516  -2.145  0.00  0.00           H  
ATOM   3314  HA  CYS   175       0.322   4.989   0.243  0.00  0.00           H  
ATOM   3315  HB2 CYS   175      -2.135   6.312  -0.957  0.00  0.00           H  
ATOM   3316  HB3 CYS   175      -2.067   5.626   0.553  0.00  0.00           H  
ATOM   3317  HG  CYS   175      -0.317   8.292  -0.594  0.00  0.00           H  
HETATM 3318  O   T3P   175      42.591  -1.904  18.602  0.00  0.00           O  
HETATM 3319  H1  T3P   175      42.332  -2.704  19.058  0.00  0.00           H  
HETATM 3320  H2  T3P   175      42.180  -1.199  19.101  0.00  0.00           H  
ATOM   3321  N   ASN   176      -0.681   3.227  -2.088  0.00  0.00           N  
ATOM   3322  CA  ASN   176      -0.956   1.805  -2.482  0.00  0.00           C  
ATOM   3323  C   ASN   176       0.366   1.131  -2.556  0.00  0.00           C  
ATOM   3324  O   ASN   176       0.486  -0.029  -2.266  0.00  0.00           O  
ATOM   3325  CB  ASN   176      -1.658   1.844  -3.891  0.00  0.00           C  
ATOM   3326  CG  ASN   176      -3.161   1.891  -3.821  0.00  0.00           C  
ATOM   3327  ND2 ASN   176      -3.754   3.019  -3.959  0.00  0.00           N  
ATOM   3328  OD1 ASN   176      -3.863   0.916  -3.668  0.00  0.00           O  
ATOM   3329  H   ASN   176      -0.215   3.889  -2.692  0.00  0.00           H  
ATOM   3330  HA  ASN   176      -1.562   1.372  -1.686  0.00  0.00           H  
ATOM   3331  HB2 ASN   176      -1.238   2.603  -4.552  0.00  0.00           H  
ATOM   3332  HB3 ASN   176      -1.488   0.875  -4.361  0.00  0.00           H  
ATOM   3333 HD21 ASN   176      -3.149   3.828  -3.989  0.00  0.00           H  
ATOM   3334 HD22 ASN   176      -4.738   3.224  -3.863  0.00  0.00           H  
HETATM 3335  O   T3P   176     -24.304 -20.464 -42.873  0.00  0.00           O  
HETATM 3336  H1  T3P   176     -24.337 -20.620 -41.929  0.00  0.00           H  
HETATM 3337  H2  T3P   176     -25.221 -20.368 -43.132  0.00  0.00           H  
ATOM   3338  N   LEU   177       1.401   1.859  -2.922  0.00  0.00           N  
ATOM   3339  CA  LEU   177       2.772   1.331  -2.953  0.00  0.00           C  
ATOM   3340  C   LEU   177       3.239   0.871  -1.553  0.00  0.00           C  
ATOM   3341  O   LEU   177       3.520  -0.261  -1.258  0.00  0.00           O  
ATOM   3342  CB  LEU   177       3.741   2.246  -3.644  0.00  0.00           C  
ATOM   3343  CG  LEU   177       5.179   1.613  -3.710  0.00  0.00           C  
ATOM   3344  CD1 LEU   177       5.346   0.367  -4.616  0.00  0.00           C  
ATOM   3345  CD2 LEU   177       6.115   2.699  -4.214  0.00  0.00           C  
ATOM   3346  H   LEU   177       1.330   2.858  -3.053  0.00  0.00           H  
ATOM   3347  HA  LEU   177       2.681   0.377  -3.473  0.00  0.00           H  
ATOM   3348  HB2 LEU   177       3.384   2.407  -4.661  0.00  0.00           H  
ATOM   3349  HB3 LEU   177       3.818   3.143  -3.030  0.00  0.00           H  
ATOM   3350  HG  LEU   177       5.550   1.351  -2.719  0.00  0.00           H  
ATOM   3351 HD11 LEU   177       6.095  -0.381  -4.357  0.00  0.00           H  
ATOM   3352 HD12 LEU   177       4.428  -0.212  -4.715  0.00  0.00           H  
ATOM   3353 HD13 LEU   177       5.726   0.777  -5.551  0.00  0.00           H  
ATOM   3354 HD21 LEU   177       6.146   2.885  -5.288  0.00  0.00           H  
ATOM   3355 HD22 LEU   177       5.793   3.696  -3.913  0.00  0.00           H  
ATOM   3356 HD23 LEU   177       7.109   2.723  -3.766  0.00  0.00           H  
HETATM 3357  O   T3P   177      39.926  -1.740  29.237  0.00  0.00           O  
HETATM 3358  H1  T3P   177      40.876  -1.647  29.161  0.00  0.00           H  
HETATM 3359  H2  T3P   177      39.803  -2.366  29.950  0.00  0.00           H  
ATOM   3360  N   LEU   178       3.462   1.836  -0.612  0.00  0.00           N  
ATOM   3361  CA  LEU   178       4.032   1.761   0.730  0.00  0.00           C  
ATOM   3362  C   LEU   178       3.439   0.697   1.702  0.00  0.00           C  
ATOM   3363  O   LEU   178       4.313  -0.013   2.273  0.00  0.00           O  
ATOM   3364  CB  LEU   178       4.134   3.091   1.416  0.00  0.00           C  
ATOM   3365  CG  LEU   178       5.106   4.093   0.740  0.00  0.00           C  
ATOM   3366  CD1 LEU   178       4.792   5.616   1.115  0.00  0.00           C  
ATOM   3367  CD2 LEU   178       6.605   3.760   1.021  0.00  0.00           C  
ATOM   3368  H   LEU   178       3.109   2.719  -0.953  0.00  0.00           H  
ATOM   3369  HA  LEU   178       5.059   1.449   0.537  0.00  0.00           H  
ATOM   3370  HB2 LEU   178       3.183   3.612   1.532  0.00  0.00           H  
ATOM   3371  HB3 LEU   178       4.530   2.935   2.419  0.00  0.00           H  
ATOM   3372  HG  LEU   178       5.045   4.141  -0.348  0.00  0.00           H  
ATOM   3373 HD11 LEU   178       4.275   5.647   2.074  0.00  0.00           H  
ATOM   3374 HD12 LEU   178       5.664   6.270   1.085  0.00  0.00           H  
ATOM   3375 HD13 LEU   178       4.033   6.038   0.456  0.00  0.00           H  
ATOM   3376 HD21 LEU   178       7.414   4.489   0.970  0.00  0.00           H  
ATOM   3377 HD22 LEU   178       6.893   3.316   1.973  0.00  0.00           H  
ATOM   3378 HD23 LEU   178       6.880   2.971   0.321  0.00  0.00           H  
HETATM 3379  O   T3P   178      -9.740  28.769 -21.100  0.00  0.00           O  
HETATM 3380  H1  T3P   178      -9.512  28.319 -20.286  0.00  0.00           H  
HETATM 3381  H2  T3P   178     -10.413  28.218 -21.499  0.00  0.00           H  
ATOM   3382  N   PRO   179       2.088   0.512   1.894  0.00  0.00           N  
ATOM   3383  CA  PRO   179       1.514  -0.544   2.763  0.00  0.00           C  
ATOM   3384  C   PRO   179       1.790  -1.979   2.296  0.00  0.00           C  
ATOM   3385  O   PRO   179       1.934  -2.858   3.110  0.00  0.00           O  
ATOM   3386  CB  PRO   179       0.021  -0.235   2.844  0.00  0.00           C  
ATOM   3387  CG  PRO   179      -0.156   1.199   2.401  0.00  0.00           C  
ATOM   3388  CD  PRO   179       1.012   1.350   1.454  0.00  0.00           C  
ATOM   3389  HA  PRO   179       2.052  -0.401   3.701  0.00  0.00           H  
ATOM   3390  HB2 PRO   179      -0.576  -0.837   2.159  0.00  0.00           H  
ATOM   3391  HB3 PRO   179      -0.454  -0.434   3.804  0.00  0.00           H  
ATOM   3392  HG2 PRO   179      -1.151   1.461   2.041  0.00  0.00           H  
ATOM   3393  HG3 PRO   179       0.027   1.852   3.255  0.00  0.00           H  
ATOM   3394  HD2 PRO   179       0.723   0.916   0.496  0.00  0.00           H  
ATOM   3395  HD3 PRO   179       1.299   2.400   1.395  0.00  0.00           H  
HETATM 3396  O   T3P   179     -20.961   1.066 -25.998  0.00  0.00           O  
HETATM 3397  H1  T3P   179     -20.204   1.626 -26.173  0.00  0.00           H  
HETATM 3398  H2  T3P   179     -21.387   0.966 -26.849  0.00  0.00           H  
ATOM   3399  N   LYS   180       1.780  -2.224   0.944  0.00  0.00           N  
ATOM   3400  CA  LYS   180       2.354  -3.363   0.249  0.00  0.00           C  
ATOM   3401  C   LYS   180       3.798  -3.496   0.606  0.00  0.00           C  
ATOM   3402  O   LYS   180       4.198  -4.462   1.269  0.00  0.00           O  
ATOM   3403  CB  LYS   180       2.022  -3.344  -1.252  0.00  0.00           C  
ATOM   3404  CG  LYS   180       0.547  -3.352  -1.646  0.00  0.00           C  
ATOM   3405  CD  LYS   180       0.258  -3.187  -3.135  0.00  0.00           C  
ATOM   3406  CE  LYS   180      -1.199  -3.137  -3.495  0.00  0.00           C  
ATOM   3407  NZ  LYS   180      -1.422  -3.014  -4.933  0.00  0.00           N1+
ATOM   3408  H   LYS   180       1.305  -1.578   0.330  0.00  0.00           H  
ATOM   3409  HA  LYS   180       1.824  -4.202   0.700  0.00  0.00           H  
ATOM   3410  HB2 LYS   180       2.431  -2.426  -1.674  0.00  0.00           H  
ATOM   3411  HB3 LYS   180       2.568  -4.150  -1.743  0.00  0.00           H  
ATOM   3412  HG2 LYS   180       0.254  -4.245  -1.093  0.00  0.00           H  
ATOM   3413  HG3 LYS   180       0.006  -2.564  -1.123  0.00  0.00           H  
ATOM   3414  HD2 LYS   180       0.749  -2.242  -3.366  0.00  0.00           H  
ATOM   3415  HD3 LYS   180       0.709  -4.054  -3.619  0.00  0.00           H  
ATOM   3416  HE2 LYS   180      -1.717  -4.038  -3.165  0.00  0.00           H  
ATOM   3417  HE3 LYS   180      -1.835  -2.399  -3.007  0.00  0.00           H  
ATOM   3418  HZ1 LYS   180      -0.901  -2.210  -5.252  0.00  0.00           H  
ATOM   3419  HZ2 LYS   180      -1.265  -3.886  -5.418  0.00  0.00           H  
ATOM   3420  HZ3 LYS   180      -2.421  -2.901  -5.019  0.00  0.00           H  
HETATM 3421  O   T3P   180      22.274  29.885   1.320  0.00  0.00           O  
HETATM 3422  H1  T3P   180      22.180  29.780   2.266  0.00  0.00           H  
HETATM 3423  H2  T3P   180      21.722  30.637   1.105  0.00  0.00           H  
ATOM   3424  N   LEU   181       4.642  -2.546   0.159  0.00  0.00           N  
ATOM   3425  CA  LEU   181       6.145  -2.497   0.190  0.00  0.00           C  
ATOM   3426  C   LEU   181       6.723  -2.828   1.589  0.00  0.00           C  
ATOM   3427  O   LEU   181       7.735  -3.530   1.657  0.00  0.00           O  
ATOM   3428  CB  LEU   181       6.546  -1.057  -0.338  0.00  0.00           C  
ATOM   3429  CG  LEU   181       8.041  -0.797  -0.421  0.00  0.00           C  
ATOM   3430  CD1 LEU   181       8.595  -1.775  -1.410  0.00  0.00           C  
ATOM   3431  CD2 LEU   181       8.499   0.663  -0.551  0.00  0.00           C  
ATOM   3432  H   LEU   181       4.229  -1.879  -0.477  0.00  0.00           H  
ATOM   3433  HA  LEU   181       6.471  -3.220  -0.558  0.00  0.00           H  
ATOM   3434  HB2 LEU   181       6.181  -0.750  -1.318  0.00  0.00           H  
ATOM   3435  HB3 LEU   181       6.169  -0.337   0.388  0.00  0.00           H  
ATOM   3436  HG  LEU   181       8.566  -1.014   0.510  0.00  0.00           H  
ATOM   3437 HD11 LEU   181       7.864  -1.994  -2.189  0.00  0.00           H  
ATOM   3438 HD12 LEU   181       9.500  -1.353  -1.848  0.00  0.00           H  
ATOM   3439 HD13 LEU   181       8.968  -2.671  -0.915  0.00  0.00           H  
ATOM   3440 HD21 LEU   181       8.878   1.105   0.370  0.00  0.00           H  
ATOM   3441 HD22 LEU   181       9.431   0.813  -1.096  0.00  0.00           H  
ATOM   3442 HD23 LEU   181       7.697   1.221  -1.035  0.00  0.00           H  
HETATM 3443  O   T3P   181       7.852  40.625  23.055  0.00  0.00           O  
HETATM 3444  H1  T3P   181       7.676  39.856  22.512  0.00  0.00           H  
HETATM 3445  H2  T3P   181       8.360  40.287  23.792  0.00  0.00           H  
ATOM   3446  N   HIE   182       6.091  -2.354   2.702  0.00  0.00           N  
ATOM   3447  CA  HIE   182       6.425  -2.593   4.097  0.00  0.00           C  
ATOM   3448  C   HIE   182       6.184  -4.072   4.401  0.00  0.00           C  
ATOM   3449  O   HIE   182       7.063  -4.722   4.986  0.00  0.00           O  
ATOM   3450  CB  HIE   182       5.592  -1.612   4.922  0.00  0.00           C  
ATOM   3451  CG  HIE   182       4.788  -2.049   6.126  0.00  0.00           C  
ATOM   3452  CD2 HIE   182       3.468  -1.784   6.374  0.00  0.00           C  
ATOM   3453  ND1 HIE   182       5.314  -2.735   7.214  0.00  0.00           N  
ATOM   3454  CE1 HIE   182       4.285  -2.883   8.016  0.00  0.00           C  
ATOM   3455  NE2 HIE   182       3.172  -2.374   7.598  0.00  0.00           N  
ATOM   3456  H   HIE   182       5.331  -1.738   2.451  0.00  0.00           H  
ATOM   3457  HA  HIE   182       7.484  -2.423   4.290  0.00  0.00           H  
ATOM   3458  HB2 HIE   182       6.309  -0.883   5.300  0.00  0.00           H  
ATOM   3459  HB3 HIE   182       4.923  -0.993   4.325  0.00  0.00           H  
ATOM   3460  HD2 HIE   182       2.690  -1.335   5.775  0.00  0.00           H  
ATOM   3461  HE1 HIE   182       4.361  -3.326   8.998  0.00  0.00           H  
ATOM   3462  HE2 HIE   182       2.252  -2.426   8.012  0.00  0.00           H  
HETATM 3463  O   T3P   182      32.085  10.398  33.278  0.00  0.00           O  
HETATM 3464  H1  T3P   182      32.648  10.100  32.563  0.00  0.00           H  
HETATM 3465  H2  T3P   182      31.286  10.697  32.844  0.00  0.00           H  
HETATM 3466  O   T3P   183      29.218  14.342   8.163  0.00  0.00           O  
HETATM 3467  H1  T3P   183      29.888  13.688   8.363  0.00  0.00           H  
HETATM 3468  H2  T3P   183      29.440  15.090   8.717  0.00  0.00           H  
ATOM   3469  N   VAL   183       5.100  -4.673   3.926  0.00  0.00           N  
ATOM   3470  CA  VAL   183       4.705  -6.070   4.219  0.00  0.00           C  
ATOM   3471  C   VAL   183       5.607  -7.011   3.344  0.00  0.00           C  
ATOM   3472  O   VAL   183       5.957  -8.140   3.759  0.00  0.00           O  
ATOM   3473  CB  VAL   183       3.216  -6.294   3.813  0.00  0.00           C  
ATOM   3474  CG1 VAL   183       2.807  -7.733   3.725  0.00  0.00           C  
ATOM   3475  CG2 VAL   183       2.375  -5.550   4.902  0.00  0.00           C  
ATOM   3476  H   VAL   183       4.574  -4.230   3.187  0.00  0.00           H  
ATOM   3477  HA  VAL   183       4.933  -6.378   5.239  0.00  0.00           H  
ATOM   3478  HB  VAL   183       2.897  -5.762   2.917  0.00  0.00           H  
ATOM   3479 HG11 VAL   183       1.730  -7.838   3.598  0.00  0.00           H  
ATOM   3480 HG12 VAL   183       3.198  -8.159   2.801  0.00  0.00           H  
ATOM   3481 HG13 VAL   183       2.991  -8.379   4.584  0.00  0.00           H  
ATOM   3482 HG21 VAL   183       1.420  -5.276   4.453  0.00  0.00           H  
ATOM   3483 HG22 VAL   183       2.249  -5.975   5.898  0.00  0.00           H  
ATOM   3484 HG23 VAL   183       2.833  -4.628   5.262  0.00  0.00           H  
HETATM 3485  O   T3P   184      -1.496  42.298   3.224  0.00  0.00           O  
HETATM 3486  H1  T3P   184      -1.413  43.245   3.334  0.00  0.00           H  
HETATM 3487  H2  T3P   184      -1.947  42.004   4.015  0.00  0.00           H  
ATOM   3488  N   VAL   184       6.010  -6.565   2.088  0.00  0.00           N  
ATOM   3489  CA  VAL   184       6.793  -7.298   1.127  0.00  0.00           C  
ATOM   3490  C   VAL   184       8.155  -7.683   1.732  0.00  0.00           C  
ATOM   3491  O   VAL   184       8.538  -8.857   1.795  0.00  0.00           O  
ATOM   3492  CB  VAL   184       7.029  -6.524  -0.208  0.00  0.00           C  
ATOM   3493  CG1 VAL   184       8.216  -7.126  -1.019  0.00  0.00           C  
ATOM   3494  CG2 VAL   184       5.777  -6.458  -0.976  0.00  0.00           C  
ATOM   3495  H   VAL   184       5.710  -5.638   1.819  0.00  0.00           H  
ATOM   3496  HA  VAL   184       6.173  -8.173   0.934  0.00  0.00           H  
ATOM   3497  HB  VAL   184       7.310  -5.508   0.070  0.00  0.00           H  
ATOM   3498 HG11 VAL   184       9.178  -6.926  -0.547  0.00  0.00           H  
ATOM   3499 HG12 VAL   184       8.251  -8.171  -1.328  0.00  0.00           H  
ATOM   3500 HG13 VAL   184       8.343  -6.558  -1.941  0.00  0.00           H  
ATOM   3501 HG21 VAL   184       5.349  -7.422  -1.250  0.00  0.00           H  
ATOM   3502 HG22 VAL   184       4.963  -5.964  -0.446  0.00  0.00           H  
ATOM   3503 HG23 VAL   184       6.100  -5.838  -1.813  0.00  0.00           H  
ATOM   3504  N   LYS   185       8.889  -6.688   2.311  0.00  0.00           N  
ATOM   3505  CA  LYS   185      10.228  -6.877   2.811  0.00  0.00           C  
ATOM   3506  C   LYS   185      10.305  -7.585   4.174  0.00  0.00           C  
ATOM   3507  O   LYS   185      11.206  -8.401   4.301  0.00  0.00           O  
ATOM   3508  CB  LYS   185      10.928  -5.513   2.819  0.00  0.00           C  
ATOM   3509  CG  LYS   185      10.326  -4.537   3.845  0.00  0.00           C  
ATOM   3510  CD  LYS   185      10.971  -3.148   3.781  0.00  0.00           C  
ATOM   3511  CE  LYS   185      10.892  -2.257   4.984  0.00  0.00           C  
ATOM   3512  NZ  LYS   185      11.882  -2.522   6.022  0.00  0.00           N1+
ATOM   3513  H   LYS   185       8.491  -5.759   2.300  0.00  0.00           H  
ATOM   3514  HA  LYS   185      10.801  -7.494   2.119  0.00  0.00           H  
ATOM   3515  HB2 LYS   185      11.993  -5.549   3.050  0.00  0.00           H  
ATOM   3516  HB3 LYS   185      10.817  -5.137   1.802  0.00  0.00           H  
ATOM   3517  HG2 LYS   185       9.240  -4.491   3.768  0.00  0.00           H  
ATOM   3518  HG3 LYS   185      10.409  -4.926   4.859  0.00  0.00           H  
ATOM   3519  HD2 LYS   185      12.007  -3.370   3.524  0.00  0.00           H  
ATOM   3520  HD3 LYS   185      10.492  -2.608   2.964  0.00  0.00           H  
ATOM   3521  HE2 LYS   185      10.903  -1.197   4.731  0.00  0.00           H  
ATOM   3522  HE3 LYS   185       9.931  -2.454   5.458  0.00  0.00           H  
ATOM   3523  HZ1 LYS   185      11.728  -2.128   6.939  0.00  0.00           H  
ATOM   3524  HZ2 LYS   185      11.897  -3.489   6.313  0.00  0.00           H  
ATOM   3525  HZ3 LYS   185      12.845  -2.378   5.754  0.00  0.00           H  
HETATM 3526  O   T3P   185     -12.752  12.883  30.718  0.00  0.00           O  
HETATM 3527  H1  T3P   185     -12.409  13.098  29.851  0.00  0.00           H  
HETATM 3528  H2  T3P   185     -12.777  13.720  31.181  0.00  0.00           H  
ATOM   3529  N   ILE   186       9.223  -7.465   5.034  0.00  0.00           N  
ATOM   3530  CA  ILE   186       9.152  -8.180   6.300  0.00  0.00           C  
ATOM   3531  C   ILE   186       8.907  -9.684   6.241  0.00  0.00           C  
ATOM   3532  O   ILE   186       9.740 -10.506   6.567  0.00  0.00           O  
ATOM   3533  CB  ILE   186       8.032  -7.635   7.267  0.00  0.00           C  
ATOM   3534  CG1 ILE   186       8.366  -6.183   7.762  0.00  0.00           C  
ATOM   3535  CG2 ILE   186       7.715  -8.465   8.520  0.00  0.00           C  
ATOM   3536  CD1 ILE   186       7.251  -5.451   8.393  0.00  0.00           C  
ATOM   3537  H   ILE   186       8.520  -6.770   4.827  0.00  0.00           H  
ATOM   3538  HA  ILE   186      10.127  -8.020   6.759  0.00  0.00           H  
ATOM   3539  HB  ILE   186       7.206  -7.497   6.570  0.00  0.00           H  
ATOM   3540 HG12 ILE   186       9.223  -6.224   8.435  0.00  0.00           H  
ATOM   3541 HG13 ILE   186       8.614  -5.488   6.961  0.00  0.00           H  
ATOM   3542 HG21 ILE   186       7.125  -9.344   8.261  0.00  0.00           H  
ATOM   3543 HG22 ILE   186       8.517  -8.777   9.190  0.00  0.00           H  
ATOM   3544 HG23 ILE   186       6.953  -7.892   9.047  0.00  0.00           H  
ATOM   3545 HD11 ILE   186       7.164  -5.649   9.462  0.00  0.00           H  
ATOM   3546 HD12 ILE   186       7.402  -4.371   8.368  0.00  0.00           H  
ATOM   3547 HD13 ILE   186       6.340  -5.711   7.854  0.00  0.00           H  
HETATM 3548  O   T3P   186      26.818  -6.953   4.200  0.00  0.00           O  
HETATM 3549  H1  T3P   186      26.675  -6.305   4.890  0.00  0.00           H  
HETATM 3550  H2  T3P   186      25.938  -7.233   3.948  0.00  0.00           H  
HETATM 3551  O   T3P   187      38.697  11.697  -9.243  0.00  0.00           O  
HETATM 3552  H1  T3P   187      39.146  11.270  -8.513  0.00  0.00           H  
HETATM 3553  H2  T3P   187      38.862  12.631  -9.113  0.00  0.00           H  
ATOM   3554  N   VAL   187       7.800 -10.060   5.563  0.00  0.00           N  
ATOM   3555  CA  VAL   187       7.415 -11.436   5.333  0.00  0.00           C  
ATOM   3556  C   VAL   187       8.389 -12.195   4.389  0.00  0.00           C  
ATOM   3557  O   VAL   187       8.509 -13.466   4.528  0.00  0.00           O  
ATOM   3558  CB  VAL   187       5.964 -11.464   4.814  0.00  0.00           C  
ATOM   3559  CG1 VAL   187       5.322 -12.867   4.551  0.00  0.00           C  
ATOM   3560  CG2 VAL   187       5.005 -10.772   5.834  0.00  0.00           C  
ATOM   3561  H   VAL   187       7.115  -9.408   5.210  0.00  0.00           H  
ATOM   3562  HA  VAL   187       7.435 -12.003   6.264  0.00  0.00           H  
ATOM   3563  HB  VAL   187       5.941 -10.890   3.888  0.00  0.00           H  
ATOM   3564 HG11 VAL   187       4.417 -12.732   3.958  0.00  0.00           H  
ATOM   3565 HG12 VAL   187       5.943 -13.493   3.911  0.00  0.00           H  
ATOM   3566 HG13 VAL   187       5.157 -13.394   5.491  0.00  0.00           H  
ATOM   3567 HG21 VAL   187       3.942 -10.953   5.677  0.00  0.00           H  
ATOM   3568 HG22 VAL   187       5.088 -11.314   6.776  0.00  0.00           H  
ATOM   3569 HG23 VAL   187       5.223  -9.708   5.927  0.00  0.00           H  
ATOM   3570  N   ALA   188       9.068 -11.498   3.442  0.00  0.00           N  
ATOM   3571  CA  ALA   188      10.128 -12.095   2.571  0.00  0.00           C  
ATOM   3572  C   ALA   188      11.493 -12.257   3.236  0.00  0.00           C  
ATOM   3573  O   ALA   188      12.167 -13.196   2.863  0.00  0.00           O  
ATOM   3574  CB  ALA   188      10.217 -11.341   1.277  0.00  0.00           C  
ATOM   3575  H   ALA   188       9.114 -10.491   3.366  0.00  0.00           H  
ATOM   3576  HA  ALA   188       9.865 -13.082   2.190  0.00  0.00           H  
ATOM   3577  HB1 ALA   188      10.732 -12.030   0.607  0.00  0.00           H  
ATOM   3578  HB2 ALA   188       9.219 -11.246   0.849  0.00  0.00           H  
ATOM   3579  HB3 ALA   188      10.767 -10.400   1.263  0.00  0.00           H  
HETATM 3580  O   T3P   188       5.233   1.209  39.748  0.00  0.00           O  
HETATM 3581  H1  T3P   188       6.095   1.578  39.940  0.00  0.00           H  
HETATM 3582  H2  T3P   188       4.756   1.921  39.323  0.00  0.00           H  
ATOM   3583  N   LYS   189      11.758 -11.436   4.167  0.00  0.00           N  
ATOM   3584  CA  LYS   189      12.933 -11.485   5.046  0.00  0.00           C  
ATOM   3585  C   LYS   189      12.602 -12.703   5.949  0.00  0.00           C  
ATOM   3586  O   LYS   189      13.406 -13.628   5.888  0.00  0.00           O  
ATOM   3587  CB  LYS   189      13.089 -10.128   5.854  0.00  0.00           C  
ATOM   3588  CG  LYS   189      13.931 -10.256   7.196  0.00  0.00           C  
ATOM   3589  CD  LYS   189      15.420 -10.541   6.992  0.00  0.00           C  
ATOM   3590  CE  LYS   189      16.268 -10.415   8.215  0.00  0.00           C  
ATOM   3591  NZ  LYS   189      15.910 -11.366   9.284  0.00  0.00           N1+
ATOM   3592  H   LYS   189      11.130 -10.655   4.292  0.00  0.00           H  
ATOM   3593  HA  LYS   189      13.873 -11.593   4.506  0.00  0.00           H  
ATOM   3594  HB2 LYS   189      13.316  -9.299   5.184  0.00  0.00           H  
ATOM   3595  HB3 LYS   189      12.089  -9.824   6.162  0.00  0.00           H  
ATOM   3596  HG2 LYS   189      13.808  -9.334   7.765  0.00  0.00           H  
ATOM   3597  HG3 LYS   189      13.420 -11.053   7.736  0.00  0.00           H  
ATOM   3598  HD2 LYS   189      15.598 -11.516   6.538  0.00  0.00           H  
ATOM   3599  HD3 LYS   189      15.697  -9.889   6.163  0.00  0.00           H  
ATOM   3600  HE2 LYS   189      17.263 -10.767   7.943  0.00  0.00           H  
ATOM   3601  HE3 LYS   189      16.347  -9.383   8.557  0.00  0.00           H  
ATOM   3602  HZ1 LYS   189      15.865 -12.300   8.901  0.00  0.00           H  
ATOM   3603  HZ2 LYS   189      16.712 -11.264   9.889  0.00  0.00           H  
ATOM   3604  HZ3 LYS   189      15.093 -11.090   9.809  0.00  0.00           H  
HETATM 3605  O   T3P   189     -21.722 -13.194   6.943  0.00  0.00           O  
HETATM 3606  H1  T3P   189     -21.900 -12.856   7.820  0.00  0.00           H  
HETATM 3607  H2  T3P   189     -21.750 -14.145   7.042  0.00  0.00           H  
ATOM   3608  N   LYS   190      11.449 -12.680   6.607  0.00  0.00           N  
ATOM   3609  CA  LYS   190      11.005 -13.833   7.432  0.00  0.00           C  
ATOM   3610  C   LYS   190      11.194 -15.278   6.757  0.00  0.00           C  
ATOM   3611  O   LYS   190      11.858 -16.089   7.385  0.00  0.00           O  
ATOM   3612  CB  LYS   190       9.553 -13.541   7.859  0.00  0.00           C  
ATOM   3613  CG  LYS   190       9.042 -14.656   8.907  0.00  0.00           C  
ATOM   3614  CD  LYS   190       9.851 -14.712  10.256  0.00  0.00           C  
ATOM   3615  CE  LYS   190       9.110 -15.467  11.384  0.00  0.00           C  
ATOM   3616  NZ  LYS   190       9.754 -15.206  12.694  0.00  0.00           N1+
ATOM   3617  H   LYS   190      10.913 -11.825   6.648  0.00  0.00           H  
ATOM   3618  HA  LYS   190      11.585 -13.897   8.352  0.00  0.00           H  
ATOM   3619  HB2 LYS   190       9.584 -12.610   8.426  0.00  0.00           H  
ATOM   3620  HB3 LYS   190       8.794 -13.541   7.077  0.00  0.00           H  
ATOM   3621  HG2 LYS   190       7.993 -14.521   9.170  0.00  0.00           H  
ATOM   3622  HG3 LYS   190       9.071 -15.628   8.415  0.00  0.00           H  
ATOM   3623  HD2 LYS   190      10.770 -15.275  10.094  0.00  0.00           H  
ATOM   3624  HD3 LYS   190      10.044 -13.670  10.510  0.00  0.00           H  
ATOM   3625  HE2 LYS   190       8.049 -15.219  11.396  0.00  0.00           H  
ATOM   3626  HE3 LYS   190       9.224 -16.533  11.185  0.00  0.00           H  
ATOM   3627  HZ1 LYS   190       9.320 -15.627  13.503  0.00  0.00           H  
ATOM   3628  HZ2 LYS   190      10.699 -15.550  12.602  0.00  0.00           H  
ATOM   3629  HZ3 LYS   190       9.689 -14.205  12.816  0.00  0.00           H  
HETATM 3630  O   T3P   190      11.694  27.402  49.212  0.00  0.00           O  
HETATM 3631  H1  T3P   190      11.458  27.737  48.347  0.00  0.00           H  
HETATM 3632  H2  T3P   190      10.868  27.377  49.694  0.00  0.00           H  
HETATM 3633  O   T3P   191     -21.272  -4.045 -37.108  0.00  0.00           O  
HETATM 3634  H1  T3P   191     -22.032  -4.591 -36.903  0.00  0.00           H  
HETATM 3635  H2  T3P   191     -21.566  -3.151 -36.938  0.00  0.00           H  
ATOM   3636  N   TYR   191      10.413 -15.607   5.699  0.00  0.00           N  
ATOM   3637  CA  TYR   191      10.180 -16.973   5.179  0.00  0.00           C  
ATOM   3638  C   TYR   191      11.074 -17.326   3.988  0.00  0.00           C  
ATOM   3639  O   TYR   191      10.854 -18.377   3.438  0.00  0.00           O  
ATOM   3640  CB  TYR   191       8.639 -17.016   4.879  0.00  0.00           C  
ATOM   3641  CG  TYR   191       7.717 -16.856   6.075  0.00  0.00           C  
ATOM   3642  CD1 TYR   191       7.793 -17.747   7.161  0.00  0.00           C  
ATOM   3643  CD2 TYR   191       6.863 -15.740   6.173  0.00  0.00           C  
ATOM   3644  CE1 TYR   191       7.106 -17.500   8.345  0.00  0.00           C  
ATOM   3645  CE2 TYR   191       6.029 -15.661   7.332  0.00  0.00           C  
ATOM   3646  CZ  TYR   191       6.196 -16.460   8.451  0.00  0.00           C  
ATOM   3647  OH  TYR   191       5.435 -16.284   9.528  0.00  0.00           O  
ATOM   3648  H   TYR   191       9.924 -14.909   5.157  0.00  0.00           H  
ATOM   3649  HA  TYR   191      10.504 -17.731   5.892  0.00  0.00           H  
ATOM   3650  HB2 TYR   191       8.369 -16.213   4.193  0.00  0.00           H  
ATOM   3651  HB3 TYR   191       8.479 -17.930   4.307  0.00  0.00           H  
ATOM   3652  HD1 TYR   191       8.348 -18.672   7.210  0.00  0.00           H  
ATOM   3653  HD2 TYR   191       6.598 -15.166   5.297  0.00  0.00           H  
ATOM   3654  HE1 TYR   191       7.236 -18.207   9.151  0.00  0.00           H  
ATOM   3655  HE2 TYR   191       5.367 -14.810   7.386  0.00  0.00           H  
ATOM   3656  HH  TYR   191       4.663 -15.729   9.397  0.00  0.00           H  
ATOM   3657  N   ARG   192      11.936 -16.422   3.563  0.00  0.00           N  
ATOM   3658  CA  ARG   192      12.833 -16.721   2.440  0.00  0.00           C  
ATOM   3659  C   ARG   192      14.306 -16.283   2.767  0.00  0.00           C  
ATOM   3660  O   ARG   192      15.264 -16.858   2.212  0.00  0.00           O  
ATOM   3661  CB  ARG   192      12.379 -16.026   1.122  0.00  0.00           C  
ATOM   3662  CG  ARG   192      11.187 -16.733   0.507  0.00  0.00           C  
ATOM   3663  CD  ARG   192      11.487 -18.151   0.032  0.00  0.00           C  
ATOM   3664  NE  ARG   192      10.283 -18.846  -0.503  0.00  0.00           N  
ATOM   3665  CZ  ARG   192       9.389 -19.630   0.188  0.00  0.00           C  
ATOM   3666  NH1 ARG   192       9.548 -19.920   1.463  0.00  0.00           N  
ATOM   3667  NH2 ARG   192       8.293 -20.067  -0.424  0.00  0.00           N1+
ATOM   3668  H   ARG   192      12.010 -15.574   4.107  0.00  0.00           H  
ATOM   3669  HA  ARG   192      12.913 -17.807   2.388  0.00  0.00           H  
ATOM   3670  HB2 ARG   192      11.987 -15.016   1.250  0.00  0.00           H  
ATOM   3671  HB3 ARG   192      13.211 -15.930   0.424  0.00  0.00           H  
ATOM   3672  HG2 ARG   192      10.324 -16.757   1.171  0.00  0.00           H  
ATOM   3673  HG3 ARG   192      10.788 -16.259  -0.390  0.00  0.00           H  
ATOM   3674  HD2 ARG   192      12.033 -18.060  -0.907  0.00  0.00           H  
ATOM   3675  HD3 ARG   192      12.219 -18.680   0.642  0.00  0.00           H  
ATOM   3676  HE  ARG   192      10.234 -18.835  -1.512  0.00  0.00           H  
ATOM   3677 HH11 ARG   192      10.317 -19.465   1.934  0.00  0.00           H  
ATOM   3678 HH12 ARG   192       8.873 -20.471   1.974  0.00  0.00           H  
ATOM   3679 HH21 ARG   192       8.258 -19.952  -1.427  0.00  0.00           H  
ATOM   3680 HH22 ARG   192       7.633 -20.700   0.005  0.00  0.00           H  
HETATM 3681  O   T3P   192      -9.706  -7.804 -24.350  0.00  0.00           O  
HETATM 3682  H1  T3P   192      -9.292  -8.243 -23.607  0.00  0.00           H  
HETATM 3683  H2  T3P   192     -10.619  -8.092 -24.320  0.00  0.00           H  
ATOM   3684  N   ASN   193      14.507 -15.319   3.661  0.00  0.00           N  
ATOM   3685  CA  ASN   193      15.737 -14.577   3.895  0.00  0.00           C  
ATOM   3686  C   ASN   193      15.980 -13.532   2.842  0.00  0.00           C  
ATOM   3687  O   ASN   193      17.102 -13.309   2.472  0.00  0.00           O  
ATOM   3688  CB  ASN   193      17.016 -15.411   4.259  0.00  0.00           C  
ATOM   3689  CG  ASN   193      16.805 -16.422   5.344  0.00  0.00           C  
ATOM   3690  ND2 ASN   193      17.727 -17.350   5.613  0.00  0.00           N  
ATOM   3691  OD1 ASN   193      15.916 -16.277   6.144  0.00  0.00           O  
ATOM   3692  H   ASN   193      13.734 -15.094   4.271  0.00  0.00           H  
ATOM   3693  HA  ASN   193      15.619 -13.920   4.757  0.00  0.00           H  
ATOM   3694  HB2 ASN   193      17.389 -15.895   3.356  0.00  0.00           H  
ATOM   3695  HB3 ASN   193      17.773 -14.698   4.587  0.00  0.00           H  
ATOM   3696 HD21 ASN   193      18.652 -17.317   5.209  0.00  0.00           H  
ATOM   3697 HD22 ASN   193      17.467 -17.975   6.362  0.00  0.00           H  
HETATM 3698  O   T3P   193      12.349 -28.318  30.719  0.00  0.00           O  
HETATM 3699  H1  T3P   193      12.861 -28.352  31.527  0.00  0.00           H  
HETATM 3700  H2  T3P   193      12.868 -27.772  30.129  0.00  0.00           H  
HETATM 3701  O   T3P   194      22.877 -15.667   7.337  0.00  0.00           O  
HETATM 3702  H1  T3P   194      23.563 -16.010   7.909  0.00  0.00           H  
HETATM 3703  H2  T3P   194      23.332 -15.058   6.755  0.00  0.00           H  
ATOM   3704  N   TYR   194      14.920 -12.809   2.313  0.00  0.00           N  
ATOM   3705  CA  TYR   194      15.019 -11.756   1.239  0.00  0.00           C  
ATOM   3706  C   TYR   194      14.741 -10.361   1.890  0.00  0.00           C  
ATOM   3707  O   TYR   194      13.540 -10.066   2.019  0.00  0.00           O  
ATOM   3708  CB  TYR   194      14.158 -12.201   0.064  0.00  0.00           C  
ATOM   3709  CG  TYR   194      14.241 -11.279  -1.162  0.00  0.00           C  
ATOM   3710  CD1 TYR   194      15.059 -11.699  -2.237  0.00  0.00           C  
ATOM   3711  CD2 TYR   194      13.626 -10.019  -1.107  0.00  0.00           C  
ATOM   3712  CE1 TYR   194      15.333 -10.790  -3.289  0.00  0.00           C  
ATOM   3713  CE2 TYR   194      13.758  -9.203  -2.231  0.00  0.00           C  
ATOM   3714  CZ  TYR   194      14.654  -9.570  -3.300  0.00  0.00           C  
ATOM   3715  OH  TYR   194      14.972  -8.565  -4.237  0.00  0.00           O  
ATOM   3716  H   TYR   194      13.985 -12.908   2.682  0.00  0.00           H  
ATOM   3717  HA  TYR   194      15.969 -11.606   0.725  0.00  0.00           H  
ATOM   3718  HB2 TYR   194      14.611 -13.148  -0.231  0.00  0.00           H  
ATOM   3719  HB3 TYR   194      13.126 -12.456   0.303  0.00  0.00           H  
ATOM   3720  HD1 TYR   194      15.555 -12.658  -2.198  0.00  0.00           H  
ATOM   3721  HD2 TYR   194      12.924  -9.646  -0.376  0.00  0.00           H  
ATOM   3722  HE1 TYR   194      15.977 -11.166  -4.070  0.00  0.00           H  
ATOM   3723  HE2 TYR   194      13.273  -8.239  -2.290  0.00  0.00           H  
ATOM   3724  HH  TYR   194      15.298  -8.933  -5.062  0.00  0.00           H  
ATOM   3725  N   ASP   195      15.780  -9.612   2.226  0.00  0.00           N  
ATOM   3726  CA  ASP   195      15.711  -8.189   2.518  0.00  0.00           C  
ATOM   3727  C   ASP   195      16.204  -7.479   1.221  0.00  0.00           C  
ATOM   3728  O   ASP   195      16.941  -8.066   0.424  0.00  0.00           O  
ATOM   3729  CB  ASP   195      16.703  -7.848   3.663  0.00  0.00           C  
ATOM   3730  CG  ASP   195      17.027  -6.325   3.872  0.00  0.00           C  
ATOM   3731  OD1 ASP   195      16.019  -5.620   3.936  0.00  0.00           O  
ATOM   3732  OD2 ASP   195      18.109  -6.104   4.379  0.00  0.00           O1-
ATOM   3733  H   ASP   195      16.677 -10.037   2.040  0.00  0.00           H  
ATOM   3734  HA  ASP   195      14.700  -8.012   2.883  0.00  0.00           H  
ATOM   3735  HB2 ASP   195      16.358  -8.155   4.650  0.00  0.00           H  
ATOM   3736  HB3 ASP   195      17.629  -8.339   3.364  0.00  0.00           H  
HETATM 3737  O   T3P   195      -7.549 -43.484  -1.698  0.00  0.00           O  
HETATM 3738  H1  T3P   195      -7.282 -43.551  -0.781  0.00  0.00           H  
HETATM 3739  H2  T3P   195      -7.631 -42.543  -1.855  0.00  0.00           H  
ATOM   3740  N   ILE   196      15.757  -6.195   1.033  0.00  0.00           N  
ATOM   3741  CA  ILE   196      16.034  -5.455  -0.202  0.00  0.00           C  
ATOM   3742  C   ILE   196      17.603  -5.253  -0.349  0.00  0.00           C  
ATOM   3743  O   ILE   196      18.205  -4.803   0.621  0.00  0.00           O  
ATOM   3744  CB  ILE   196      15.332  -4.112  -0.121  0.00  0.00           C  
ATOM   3745  CG1 ILE   196      13.763  -4.251  -0.266  0.00  0.00           C  
ATOM   3746  CG2 ILE   196      15.915  -2.933  -1.021  0.00  0.00           C  
ATOM   3747  CD1 ILE   196      12.905  -3.018  -0.059  0.00  0.00           C  
ATOM   3748  H   ILE   196      15.353  -5.789   1.865  0.00  0.00           H  
ATOM   3749  HA  ILE   196      15.555  -5.994  -1.019  0.00  0.00           H  
ATOM   3750  HB  ILE   196      15.463  -3.790   0.912  0.00  0.00           H  
ATOM   3751 HG12 ILE   196      13.438  -4.655  -1.225  0.00  0.00           H  
ATOM   3752 HG13 ILE   196      13.503  -5.075   0.398  0.00  0.00           H  
ATOM   3753 HG21 ILE   196      16.017  -3.213  -2.069  0.00  0.00           H  
ATOM   3754 HG22 ILE   196      15.256  -2.067  -0.957  0.00  0.00           H  
ATOM   3755 HG23 ILE   196      16.897  -2.698  -0.611  0.00  0.00           H  
ATOM   3756 HD11 ILE   196      11.945  -3.254  -0.517  0.00  0.00           H  
ATOM   3757 HD12 ILE   196      12.901  -2.847   1.018  0.00  0.00           H  
ATOM   3758 HD13 ILE   196      13.355  -2.191  -0.609  0.00  0.00           H  
HETATM 3759  O   T3P   196     -24.229 -22.262 -24.550  0.00  0.00           O  
HETATM 3760  H1  T3P   196     -24.572 -22.243 -23.656  0.00  0.00           H  
HETATM 3761  H2  T3P   196     -23.345 -21.903 -24.475  0.00  0.00           H  
ATOM   3762  N   PRO   197      18.205  -5.665  -1.451  0.00  0.00           N  
ATOM   3763  CA  PRO   197      19.593  -5.383  -1.653  0.00  0.00           C  
ATOM   3764  C   PRO   197      20.031  -3.855  -1.462  0.00  0.00           C  
ATOM   3765  O   PRO   197      19.465  -2.946  -2.096  0.00  0.00           O  
ATOM   3766  CB  PRO   197      19.831  -5.980  -3.017  0.00  0.00           C  
ATOM   3767  CG  PRO   197      18.835  -7.073  -3.202  0.00  0.00           C  
ATOM   3768  CD  PRO   197      17.597  -6.563  -2.410  0.00  0.00           C  
ATOM   3769  HA  PRO   197      20.092  -5.937  -0.857  0.00  0.00           H  
ATOM   3770  HB2 PRO   197      19.734  -5.121  -3.682  0.00  0.00           H  
ATOM   3771  HB3 PRO   197      20.840  -6.386  -3.093  0.00  0.00           H  
ATOM   3772  HG2 PRO   197      18.621  -7.342  -4.236  0.00  0.00           H  
ATOM   3773  HG3 PRO   197      19.199  -8.001  -2.762  0.00  0.00           H  
ATOM   3774  HD2 PRO   197      17.004  -5.925  -3.065  0.00  0.00           H  
ATOM   3775  HD3 PRO   197      17.112  -7.414  -1.931  0.00  0.00           H  
HETATM 3776  O   T3P   197     -22.642   0.660  -1.086  0.00  0.00           O  
HETATM 3777  H1  T3P   197     -22.898   1.265  -0.390  0.00  0.00           H  
HETATM 3778  H2  T3P   197     -22.937  -0.197  -0.779  0.00  0.00           H  
ATOM   3779  N   ALA   198      21.002  -3.607  -0.648  0.00  0.00           N  
ATOM   3780  CA  ALA   198      21.463  -2.249  -0.194  0.00  0.00           C  
ATOM   3781  C   ALA   198      22.059  -1.231  -1.182  0.00  0.00           C  
ATOM   3782  O   ALA   198      22.239  -0.047  -0.957  0.00  0.00           O  
ATOM   3783  CB  ALA   198      22.396  -2.413   1.028  0.00  0.00           C  
ATOM   3784  H   ALA   198      21.466  -4.395  -0.220  0.00  0.00           H  
ATOM   3785  HA  ALA   198      20.536  -1.775   0.128  0.00  0.00           H  
ATOM   3786  HB1 ALA   198      21.927  -2.924   1.869  0.00  0.00           H  
ATOM   3787  HB2 ALA   198      23.284  -2.941   0.680  0.00  0.00           H  
ATOM   3788  HB3 ALA   198      22.692  -1.472   1.492  0.00  0.00           H  
HETATM 3789  O   T3P   198       5.415  46.603 -18.055  0.00  0.00           O  
HETATM 3790  H1  T3P   198       5.274  45.702 -18.347  0.00  0.00           H  
HETATM 3791  H2  T3P   198       5.037  47.142 -18.750  0.00  0.00           H  
ATOM   3792  N   GLU   199      22.389  -1.771  -2.318  0.00  0.00           N  
ATOM   3793  CA  GLU   199      22.628  -1.054  -3.542  0.00  0.00           C  
ATOM   3794  C   GLU   199      21.416  -0.239  -4.100  0.00  0.00           C  
ATOM   3795  O   GLU   199      21.616   0.774  -4.746  0.00  0.00           O  
ATOM   3796  CB  GLU   199      22.994  -2.102  -4.628  0.00  0.00           C  
ATOM   3797  CG  GLU   199      24.303  -3.070  -4.159  0.00  0.00           C  
ATOM   3798  CD  GLU   199      25.139  -3.589  -5.305  0.00  0.00           C  
ATOM   3799  OE1 GLU   199      26.225  -4.183  -5.116  0.00  0.00           O  
ATOM   3800  OE2 GLU   199      24.760  -3.454  -6.493  0.00  0.00           O1-
ATOM   3801  H   GLU   199      22.341  -2.777  -2.389  0.00  0.00           H  
ATOM   3802  HA  GLU   199      23.443  -0.339  -3.427  0.00  0.00           H  
ATOM   3803  HB2 GLU   199      22.089  -2.654  -4.880  0.00  0.00           H  
ATOM   3804  HB3 GLU   199      23.229  -1.585  -5.558  0.00  0.00           H  
ATOM   3805  HG2 GLU   199      24.899  -2.525  -3.428  0.00  0.00           H  
ATOM   3806  HG3 GLU   199      23.929  -3.917  -3.584  0.00  0.00           H  
HETATM 3807  O   T3P   199       2.551  35.789   8.435  0.00  0.00           O  
HETATM 3808  H1  T3P   199       1.975  36.465   8.793  0.00  0.00           H  
HETATM 3809  H2  T3P   199       2.412  35.832   7.489  0.00  0.00           H  
ATOM   3810  N   MET   200      20.183  -0.700  -3.785  0.00  0.00           N  
ATOM   3811  CA  MET   200      18.892   0.064  -4.067  0.00  0.00           C  
ATOM   3812  C   MET   200      18.664   1.346  -3.159  0.00  0.00           C  
ATOM   3813  O   MET   200      17.762   1.372  -2.296  0.00  0.00           O  
ATOM   3814  CB  MET   200      17.612  -0.891  -4.007  0.00  0.00           C  
ATOM   3815  CG  MET   200      17.840  -2.188  -4.831  0.00  0.00           C  
ATOM   3816  SD  MET   200      16.378  -3.225  -5.069  0.00  0.00           S  
ATOM   3817  CE  MET   200      17.068  -4.554  -6.080  0.00  0.00           C  
ATOM   3818  H   MET   200      20.081  -1.528  -3.215  0.00  0.00           H  
ATOM   3819  HA  MET   200      18.939   0.355  -5.116  0.00  0.00           H  
ATOM   3820  HB2 MET   200      17.308  -1.260  -3.027  0.00  0.00           H  
ATOM   3821  HB3 MET   200      16.740  -0.320  -4.326  0.00  0.00           H  
ATOM   3822  HG2 MET   200      18.204  -1.760  -5.765  0.00  0.00           H  
ATOM   3823  HG3 MET   200      18.646  -2.868  -4.555  0.00  0.00           H  
ATOM   3824  HE1 MET   200      17.733  -4.126  -6.829  0.00  0.00           H  
ATOM   3825  HE2 MET   200      17.616  -5.123  -5.329  0.00  0.00           H  
ATOM   3826  HE3 MET   200      16.166  -5.039  -6.455  0.00  0.00           H  
HETATM 3827  O   T3P   200      -6.227 -23.169  31.302  0.00  0.00           O  
HETATM 3828  H1  T3P   200      -5.992 -23.064  30.381  0.00  0.00           H  
HETATM 3829  H2  T3P   200      -7.171 -23.016  31.328  0.00  0.00           H  
HETATM 3830  O   T3P   201      -4.815 -23.648   0.536  0.00  0.00           O  
HETATM 3831  H1  T3P   201      -4.391 -24.344   0.033  0.00  0.00           H  
HETATM 3832  H2  T3P   201      -5.043 -22.986  -0.115  0.00  0.00           H  
ATOM   3833  N   THR   201      19.562   2.286  -3.304  0.00  0.00           N  
ATOM   3834  CA  THR   201      19.630   3.555  -2.603  0.00  0.00           C  
ATOM   3835  C   THR   201      18.342   4.496  -2.831  0.00  0.00           C  
ATOM   3836  O   THR   201      17.966   5.055  -1.746  0.00  0.00           O  
ATOM   3837  CB  THR   201      20.925   4.266  -2.960  0.00  0.00           C  
ATOM   3838  CG2 THR   201      22.142   3.397  -2.523  0.00  0.00           C  
ATOM   3839  OG1 THR   201      20.964   4.646  -4.340  0.00  0.00           O  
ATOM   3840  H   THR   201      20.344   1.967  -3.858  0.00  0.00           H  
ATOM   3841  HA  THR   201      19.679   3.321  -1.539  0.00  0.00           H  
ATOM   3842  HB  THR   201      21.023   5.211  -2.426  0.00  0.00           H  
ATOM   3843  HG1 THR   201      20.677   3.910  -4.885  0.00  0.00           H  
ATOM   3844 HG21 THR   201      21.912   2.888  -1.587  0.00  0.00           H  
ATOM   3845 HG22 THR   201      22.468   2.604  -3.197  0.00  0.00           H  
ATOM   3846 HG23 THR   201      22.950   4.060  -2.214  0.00  0.00           H  
ATOM   3847  N   GLY   202      17.801   4.570  -4.078  0.00  0.00           N  
ATOM   3848  CA  GLY   202      16.788   5.536  -4.451  0.00  0.00           C  
ATOM   3849  C   GLY   202      15.479   5.116  -3.642  0.00  0.00           C  
ATOM   3850  O   GLY   202      14.738   5.875  -2.995  0.00  0.00           O  
ATOM   3851  H   GLY   202      17.893   3.757  -4.670  0.00  0.00           H  
ATOM   3852  HA2 GLY   202      17.033   6.550  -4.136  0.00  0.00           H  
ATOM   3853  HA3 GLY   202      16.692   5.403  -5.529  0.00  0.00           H  
HETATM 3854  O   T3P   202      18.137   8.655  14.106  0.00  0.00           O  
HETATM 3855  H1  T3P   202      17.414   8.038  14.216  0.00  0.00           H  
HETATM 3856  H2  T3P   202      18.759   8.421  14.795  0.00  0.00           H  
ATOM   3857  N   LEU   203      15.195   3.789  -3.679  0.00  0.00           N  
ATOM   3858  CA  LEU   203      14.071   3.180  -2.950  0.00  0.00           C  
ATOM   3859  C   LEU   203      14.237   3.068  -1.400  0.00  0.00           C  
ATOM   3860  O   LEU   203      13.374   3.154  -0.549  0.00  0.00           O  
ATOM   3861  CB  LEU   203      13.984   1.737  -3.524  0.00  0.00           C  
ATOM   3862  CG  LEU   203      12.938   0.797  -2.941  0.00  0.00           C  
ATOM   3863  CD1 LEU   203      11.570   1.367  -3.213  0.00  0.00           C  
ATOM   3864  CD2 LEU   203      13.106  -0.592  -3.537  0.00  0.00           C  
ATOM   3865  H   LEU   203      15.732   3.195  -4.294  0.00  0.00           H  
ATOM   3866  HA  LEU   203      13.063   3.572  -3.092  0.00  0.00           H  
ATOM   3867  HB2 LEU   203      13.862   1.779  -4.606  0.00  0.00           H  
ATOM   3868  HB3 LEU   203      14.863   1.115  -3.353  0.00  0.00           H  
ATOM   3869  HG  LEU   203      13.024   0.730  -1.857  0.00  0.00           H  
ATOM   3870 HD11 LEU   203      11.533   1.953  -4.131  0.00  0.00           H  
ATOM   3871 HD12 LEU   203      10.894   0.520  -3.330  0.00  0.00           H  
ATOM   3872 HD13 LEU   203      11.114   1.853  -2.350  0.00  0.00           H  
ATOM   3873 HD21 LEU   203      14.154  -0.887  -3.590  0.00  0.00           H  
ATOM   3874 HD22 LEU   203      12.693  -1.369  -2.894  0.00  0.00           H  
ATOM   3875 HD23 LEU   203      12.657  -0.565  -4.530  0.00  0.00           H  
HETATM 3876  O   T3P   203      20.193  19.091 -23.852  0.00  0.00           O  
HETATM 3877  H1  T3P   203      19.852  18.581 -23.118  0.00  0.00           H  
HETATM 3878  H2  T3P   203      21.093  18.784 -23.960  0.00  0.00           H  
HETATM 3879  O   T3P   204      21.595  22.349  36.925  0.00  0.00           O  
HETATM 3880  H1  T3P   204      22.313  22.598  37.508  0.00  0.00           H  
HETATM 3881  H2  T3P   204      20.816  22.733  37.327  0.00  0.00           H  
ATOM   3882  N   TRP   204      15.495   2.983  -0.959  0.00  0.00           N  
ATOM   3883  CA  TRP   204      15.784   3.013   0.451  0.00  0.00           C  
ATOM   3884  C   TRP   204      15.635   4.406   1.089  0.00  0.00           C  
ATOM   3885  O   TRP   204      15.044   4.552   2.193  0.00  0.00           O  
ATOM   3886  CB  TRP   204      17.093   2.271   0.691  0.00  0.00           C  
ATOM   3887  CG  TRP   204      17.551   2.082   2.110  0.00  0.00           C  
ATOM   3888  CD1 TRP   204      16.754   2.112   3.227  0.00  0.00           C  
ATOM   3889  CD2 TRP   204      18.838   1.600   2.672  0.00  0.00           C  
ATOM   3890  CE2 TRP   204      18.782   1.377   4.093  0.00  0.00           C  
ATOM   3891  CE3 TRP   204      20.092   1.306   1.984  0.00  0.00           C  
ATOM   3892  NE1 TRP   204      17.454   1.654   4.409  0.00  0.00           N  
ATOM   3893  CZ2 TRP   204      19.896   1.050   4.844  0.00  0.00           C  
ATOM   3894  CZ3 TRP   204      21.237   1.007   2.751  0.00  0.00           C  
ATOM   3895  CH2 TRP   204      21.142   0.860   4.152  0.00  0.00           C  
ATOM   3896  H   TRP   204      16.231   2.611  -1.542  0.00  0.00           H  
ATOM   3897  HA  TRP   204      15.050   2.354   0.915  0.00  0.00           H  
ATOM   3898  HB2 TRP   204      16.849   1.275   0.319  0.00  0.00           H  
ATOM   3899  HB3 TRP   204      17.796   2.833   0.076  0.00  0.00           H  
ATOM   3900  HD1 TRP   204      15.748   2.496   3.144  0.00  0.00           H  
ATOM   3901  HE1 TRP   204      17.196   1.877   5.360  0.00  0.00           H  
ATOM   3902  HE3 TRP   204      20.223   1.429   0.919  0.00  0.00           H  
ATOM   3903  HZ2 TRP   204      19.780   0.949   5.913  0.00  0.00           H  
ATOM   3904  HZ3 TRP   204      22.145   0.838   2.191  0.00  0.00           H  
ATOM   3905  HH2 TRP   204      22.050   0.607   4.680  0.00  0.00           H  
ATOM   3906  N   ARG   205      16.040   5.413   0.258  0.00  0.00           N  
ATOM   3907  CA  ARG   205      15.860   6.823   0.595  0.00  0.00           C  
ATOM   3908  C   ARG   205      14.395   7.235   0.437  0.00  0.00           C  
ATOM   3909  O   ARG   205      13.974   8.100   1.165  0.00  0.00           O  
ATOM   3910  CB  ARG   205      16.648   7.666  -0.421  0.00  0.00           C  
ATOM   3911  CG  ARG   205      18.133   7.738   0.034  0.00  0.00           C  
ATOM   3912  CD  ARG   205      19.130   8.308  -0.956  0.00  0.00           C  
ATOM   3913  NE  ARG   205      18.805   9.681  -1.330  0.00  0.00           N  
ATOM   3914  CZ  ARG   205      18.712  10.218  -2.553  0.00  0.00           C  
ATOM   3915  NH1 ARG   205      18.683   9.460  -3.683  0.00  0.00           N  
ATOM   3916  NH2 ARG   205      18.449  11.536  -2.584  0.00  0.00           N1+
ATOM   3917  H   ARG   205      16.496   5.144  -0.602  0.00  0.00           H  
ATOM   3918  HA  ARG   205      16.251   6.957   1.604  0.00  0.00           H  
ATOM   3919  HB2 ARG   205      16.567   7.316  -1.450  0.00  0.00           H  
ATOM   3920  HB3 ARG   205      16.272   8.689  -0.426  0.00  0.00           H  
ATOM   3921  HG2 ARG   205      18.147   8.371   0.921  0.00  0.00           H  
ATOM   3922  HG3 ARG   205      18.490   6.749   0.324  0.00  0.00           H  
ATOM   3923  HD2 ARG   205      20.152   8.264  -0.578  0.00  0.00           H  
ATOM   3924  HD3 ARG   205      19.149   7.616  -1.797  0.00  0.00           H  
ATOM   3925  HE  ARG   205      18.734  10.304  -0.538  0.00  0.00           H  
ATOM   3926 HH11 ARG   205      19.125   8.591  -3.950  0.00  0.00           H  
ATOM   3927 HH12 ARG   205      18.252   9.801  -4.531  0.00  0.00           H  
ATOM   3928 HH21 ARG   205      18.143  11.979  -1.730  0.00  0.00           H  
ATOM   3929 HH22 ARG   205      18.174  12.047  -3.411  0.00  0.00           H  
HETATM 3930  O   T3P   205      -9.176  17.084 -29.777  0.00  0.00           O  
HETATM 3931  H1  T3P   205      -8.405  17.057 -29.211  0.00  0.00           H  
HETATM 3932  H2  T3P   205      -9.492  17.985 -29.710  0.00  0.00           H  
HETATM 3933  O   T3P   206       6.146  -3.898 -35.047  0.00  0.00           O  
HETATM 3934  H1  T3P   206       7.037  -4.047 -35.363  0.00  0.00           H  
HETATM 3935  H2  T3P   206       5.971  -2.978 -35.246  0.00  0.00           H  
ATOM   3936  N   TYR   206      13.622   6.620  -0.495  0.00  0.00           N  
ATOM   3937  CA  TYR   206      12.150   6.762  -0.591  0.00  0.00           C  
ATOM   3938  C   TYR   206      11.369   6.262   0.625  0.00  0.00           C  
ATOM   3939  O   TYR   206      10.405   6.835   1.127  0.00  0.00           O  
ATOM   3940  CB  TYR   206      11.685   6.031  -1.851  0.00  0.00           C  
ATOM   3941  CG  TYR   206      10.211   6.009  -2.127  0.00  0.00           C  
ATOM   3942  CD1 TYR   206       9.588   7.216  -2.455  0.00  0.00           C  
ATOM   3943  CD2 TYR   206       9.442   4.776  -2.060  0.00  0.00           C  
ATOM   3944  CE1 TYR   206       8.135   7.214  -2.624  0.00  0.00           C  
ATOM   3945  CE2 TYR   206       8.035   4.852  -2.105  0.00  0.00           C  
ATOM   3946  CZ  TYR   206       7.374   6.035  -2.321  0.00  0.00           C  
ATOM   3947  OH  TYR   206       6.066   6.081  -2.409  0.00  0.00           O  
ATOM   3948  H   TYR   206      14.099   5.947  -1.078  0.00  0.00           H  
ATOM   3949  HA  TYR   206      11.928   7.825  -0.688  0.00  0.00           H  
ATOM   3950  HB2 TYR   206      12.058   6.596  -2.705  0.00  0.00           H  
ATOM   3951  HB3 TYR   206      12.014   4.992  -1.823  0.00  0.00           H  
ATOM   3952  HD1 TYR   206      10.108   8.159  -2.372  0.00  0.00           H  
ATOM   3953  HD2 TYR   206       9.932   3.821  -1.932  0.00  0.00           H  
ATOM   3954  HE1 TYR   206       7.662   8.180  -2.723  0.00  0.00           H  
ATOM   3955  HE2 TYR   206       7.402   3.988  -1.968  0.00  0.00           H  
ATOM   3956  HH  TYR   206       5.730   6.976  -2.500  0.00  0.00           H  
ATOM   3957  N   LEU   207      11.793   5.036   1.085  0.00  0.00           N  
ATOM   3958  CA  LEU   207      11.185   4.201   2.153  0.00  0.00           C  
ATOM   3959  C   LEU   207      11.438   5.001   3.482  0.00  0.00           C  
ATOM   3960  O   LEU   207      10.571   5.034   4.291  0.00  0.00           O  
ATOM   3961  CB  LEU   207      11.903   2.793   2.169  0.00  0.00           C  
ATOM   3962  CG  LEU   207      11.471   1.796   3.297  0.00  0.00           C  
ATOM   3963  CD1 LEU   207       9.906   1.586   3.256  0.00  0.00           C  
ATOM   3964  CD2 LEU   207      12.326   0.532   3.173  0.00  0.00           C  
ATOM   3965  H   LEU   207      12.565   4.628   0.578  0.00  0.00           H  
ATOM   3966  HA  LEU   207      10.110   4.233   1.975  0.00  0.00           H  
ATOM   3967  HB2 LEU   207      11.696   2.301   1.218  0.00  0.00           H  
ATOM   3968  HB3 LEU   207      12.983   2.900   2.064  0.00  0.00           H  
ATOM   3969  HG  LEU   207      11.775   2.261   4.234  0.00  0.00           H  
ATOM   3970 HD11 LEU   207       9.477   2.194   4.053  0.00  0.00           H  
ATOM   3971 HD12 LEU   207       9.452   1.913   2.321  0.00  0.00           H  
ATOM   3972 HD13 LEU   207       9.618   0.552   3.451  0.00  0.00           H  
ATOM   3973 HD21 LEU   207      11.637  -0.240   2.829  0.00  0.00           H  
ATOM   3974 HD22 LEU   207      13.059   0.584   2.368  0.00  0.00           H  
ATOM   3975 HD23 LEU   207      12.784   0.266   4.126  0.00  0.00           H  
HETATM 3976  O   T3P   207      19.510  20.522  -3.607  0.00  0.00           O  
HETATM 3977  H1  T3P   207      19.925  20.596  -4.467  0.00  0.00           H  
HETATM 3978  H2  T3P   207      20.238  20.538  -2.987  0.00  0.00           H  
ATOM   3979  N   LYS   208      12.596   5.715   3.610  0.00  0.00           N  
ATOM   3980  CA  LYS   208      12.922   6.442   4.836  0.00  0.00           C  
ATOM   3981  C   LYS   208      11.955   7.636   5.127  0.00  0.00           C  
ATOM   3982  O   LYS   208      11.687   7.912   6.300  0.00  0.00           O  
ATOM   3983  CB  LYS   208      14.354   7.008   4.912  0.00  0.00           C  
ATOM   3984  CG  LYS   208      15.406   5.848   5.124  0.00  0.00           C  
ATOM   3985  CD  LYS   208      16.770   6.324   4.869  0.00  0.00           C  
ATOM   3986  CE  LYS   208      17.898   5.216   4.716  0.00  0.00           C  
ATOM   3987  NZ  LYS   208      19.259   5.841   4.804  0.00  0.00           N1+
ATOM   3988  H   LYS   208      13.342   5.434   2.990  0.00  0.00           H  
ATOM   3989  HA  LYS   208      12.801   5.763   5.680  0.00  0.00           H  
ATOM   3990  HB2 LYS   208      14.443   7.554   3.973  0.00  0.00           H  
ATOM   3991  HB3 LYS   208      14.337   7.623   5.811  0.00  0.00           H  
ATOM   3992  HG2 LYS   208      15.527   5.492   6.147  0.00  0.00           H  
ATOM   3993  HG3 LYS   208      15.138   4.948   4.570  0.00  0.00           H  
ATOM   3994  HD2 LYS   208      16.688   6.879   3.935  0.00  0.00           H  
ATOM   3995  HD3 LYS   208      16.999   7.101   5.598  0.00  0.00           H  
ATOM   3996  HE2 LYS   208      17.822   4.668   5.655  0.00  0.00           H  
ATOM   3997  HE3 LYS   208      17.669   4.575   3.864  0.00  0.00           H  
ATOM   3998  HZ1 LYS   208      19.233   6.608   5.460  0.00  0.00           H  
ATOM   3999  HZ2 LYS   208      19.931   5.167   5.141  0.00  0.00           H  
ATOM   4000  HZ3 LYS   208      19.576   6.133   3.890  0.00  0.00           H  
HETATM 4001  O   T3P   208     -17.999 -24.888  -9.164  0.00  0.00           O  
HETATM 4002  H1  T3P   208     -18.482 -24.477  -8.447  0.00  0.00           H  
HETATM 4003  H2  T3P   208     -18.656 -25.031  -9.845  0.00  0.00           H  
ATOM   4004  N   ASN   209      11.480   8.298   4.041  0.00  0.00           N  
ATOM   4005  CA  ASN   209      10.680   9.524   4.198  0.00  0.00           C  
ATOM   4006  C   ASN   209       9.293   9.042   4.651  0.00  0.00           C  
ATOM   4007  O   ASN   209       8.683   9.835   5.432  0.00  0.00           O  
ATOM   4008  CB  ASN   209      10.607  10.311   2.842  0.00  0.00           C  
ATOM   4009  CG  ASN   209      11.975  10.920   2.350  0.00  0.00           C  
ATOM   4010  ND2 ASN   209      12.047  11.205   1.093  0.00  0.00           N  
ATOM   4011  OD1 ASN   209      12.770  11.272   3.168  0.00  0.00           O  
ATOM   4012  H   ASN   209      11.754   7.959   3.130  0.00  0.00           H  
ATOM   4013  HA  ASN   209      11.173  10.108   4.975  0.00  0.00           H  
ATOM   4014  HB2 ASN   209      10.303   9.555   2.118  0.00  0.00           H  
ATOM   4015  HB3 ASN   209       9.906  11.139   2.736  0.00  0.00           H  
ATOM   4016 HD21 ASN   209      11.191  11.196   0.557  0.00  0.00           H  
ATOM   4017 HD22 ASN   209      12.936  11.499   0.715  0.00  0.00           H  
HETATM 4018  O   T3P   209      -3.396  19.705 -12.072  0.00  0.00           O  
HETATM 4019  H1  T3P   209      -3.590  19.198 -12.861  0.00  0.00           H  
HETATM 4020  H2  T3P   209      -2.444  19.661 -11.987  0.00  0.00           H  
ATOM   4021  N   ALA   210       8.887   7.834   4.312  0.00  0.00           N  
ATOM   4022  CA  ALA   210       7.682   7.162   4.804  0.00  0.00           C  
ATOM   4023  C   ALA   210       7.692   6.900   6.279  0.00  0.00           C  
ATOM   4024  O   ALA   210       6.651   6.898   6.908  0.00  0.00           O  
ATOM   4025  CB  ALA   210       7.473   5.844   4.004  0.00  0.00           C  
ATOM   4026  H   ALA   210       9.461   7.210   3.762  0.00  0.00           H  
ATOM   4027  HA  ALA   210       6.907   7.909   4.630  0.00  0.00           H  
ATOM   4028  HB1 ALA   210       6.397   5.679   3.942  0.00  0.00           H  
ATOM   4029  HB2 ALA   210       7.778   5.853   2.957  0.00  0.00           H  
ATOM   4030  HB3 ALA   210       7.729   4.898   4.481  0.00  0.00           H  
HETATM 4031  O   T3P   210       1.249  11.593  39.742  0.00  0.00           O  
HETATM 4032  H1  T3P   210       0.935  11.166  38.945  0.00  0.00           H  
HETATM 4033  H2  T3P   210       2.203  11.581  39.660  0.00  0.00           H  
HETATM 4034  O   T3P   211      -4.369  36.492 -20.768  0.00  0.00           O  
HETATM 4035  H1  T3P   211      -4.051  36.237 -19.902  0.00  0.00           H  
HETATM 4036  H2  T3P   211      -4.953  37.232 -20.601  0.00  0.00           H  
ATOM   4037  N   TYR   211       8.864   6.728   6.872  0.00  0.00           N  
ATOM   4038  CA  TYR   211       9.082   6.457   8.334  0.00  0.00           C  
ATOM   4039  C   TYR   211       9.077   7.756   9.154  0.00  0.00           C  
ATOM   4040  O   TYR   211       9.073   7.736  10.389  0.00  0.00           O  
ATOM   4041  CB  TYR   211      10.176   5.477   8.664  0.00  0.00           C  
ATOM   4042  CG  TYR   211      10.084   4.057   8.162  0.00  0.00           C  
ATOM   4043  CD1 TYR   211      11.095   3.507   7.379  0.00  0.00           C  
ATOM   4044  CD2 TYR   211       8.921   3.314   8.515  0.00  0.00           C  
ATOM   4045  CE1 TYR   211      10.895   2.202   6.960  0.00  0.00           C  
ATOM   4046  CE2 TYR   211       8.725   2.002   8.028  0.00  0.00           C  
ATOM   4047  CZ  TYR   211       9.770   1.429   7.333  0.00  0.00           C  
ATOM   4048  OH  TYR   211       9.718   0.124   6.904  0.00  0.00           O  
ATOM   4049  H   TYR   211       9.659   6.911   6.277  0.00  0.00           H  
ATOM   4050  HA  TYR   211       8.206   5.937   8.719  0.00  0.00           H  
ATOM   4051  HB2 TYR   211      11.081   5.930   8.260  0.00  0.00           H  
ATOM   4052  HB3 TYR   211      10.215   5.579   9.748  0.00  0.00           H  
ATOM   4053  HD1 TYR   211      11.911   4.123   7.032  0.00  0.00           H  
ATOM   4054  HD2 TYR   211       8.168   3.767   9.143  0.00  0.00           H  
ATOM   4055  HE1 TYR   211      11.693   1.717   6.419  0.00  0.00           H  
ATOM   4056  HE2 TYR   211       7.823   1.424   8.165  0.00  0.00           H  
ATOM   4057  HH  TYR   211       8.977  -0.356   7.280  0.00  0.00           H  
ATOM   4058  N   ALA   212       9.058   8.906   8.444  0.00  0.00           N  
ATOM   4059  CA  ALA   212       8.897  10.206   9.028  0.00  0.00           C  
ATOM   4060  C   ALA   212       7.365  10.609   9.035  0.00  0.00           C  
ATOM   4061  O   ALA   212       7.063  11.640   9.583  0.00  0.00           O  
ATOM   4062  CB  ALA   212       9.747  11.333   8.329  0.00  0.00           C  
ATOM   4063  H   ALA   212       9.059   8.859   7.435  0.00  0.00           H  
ATOM   4064  HA  ALA   212       9.222  10.226  10.068  0.00  0.00           H  
ATOM   4065  HB1 ALA   212       9.959  12.254   8.872  0.00  0.00           H  
ATOM   4066  HB2 ALA   212      10.608  10.833   7.884  0.00  0.00           H  
ATOM   4067  HB3 ALA   212       9.105  11.702   7.529  0.00  0.00           H  
HETATM 4068  O   T3P   212      -8.382 -30.896  15.005  0.00  0.00           O  
HETATM 4069  H1  T3P   212      -8.299 -30.323  15.767  0.00  0.00           H  
HETATM 4070  H2  T3P   212      -8.063 -31.746  15.308  0.00  0.00           H  
ATOM   4071  N   ARG   213       6.494   9.874   8.290  0.00  0.00           N  
ATOM   4072  CA  ARG   213       5.072  10.080   8.109  0.00  0.00           C  
ATOM   4073  C   ARG   213       4.339   9.372   9.240  0.00  0.00           C  
ATOM   4074  O   ARG   213       4.101   8.126   9.188  0.00  0.00           O  
ATOM   4075  CB  ARG   213       4.551   9.645   6.756  0.00  0.00           C  
ATOM   4076  CG  ARG   213       5.222  10.384   5.530  0.00  0.00           C  
ATOM   4077  CD  ARG   213       5.324  11.929   5.584  0.00  0.00           C  
ATOM   4078  NE  ARG   213       4.042  12.632   5.868  0.00  0.00           N  
ATOM   4079  CZ  ARG   213       3.851  13.932   5.615  0.00  0.00           C  
ATOM   4080  NH1 ARG   213       4.726  14.711   5.022  0.00  0.00           N  
ATOM   4081  NH2 ARG   213       2.740  14.451   6.098  0.00  0.00           N1+
ATOM   4082  H   ARG   213       6.816   9.022   7.852  0.00  0.00           H  
ATOM   4083  HA  ARG   213       4.793  11.133   8.134  0.00  0.00           H  
ATOM   4084  HB2 ARG   213       4.477   8.571   6.586  0.00  0.00           H  
ATOM   4085  HB3 ARG   213       3.474   9.804   6.707  0.00  0.00           H  
ATOM   4086  HG2 ARG   213       6.227   9.967   5.474  0.00  0.00           H  
ATOM   4087  HG3 ARG   213       4.760  10.069   4.594  0.00  0.00           H  
ATOM   4088  HD2 ARG   213       6.047  12.280   6.320  0.00  0.00           H  
ATOM   4089  HD3 ARG   213       5.732  12.159   4.600  0.00  0.00           H  
ATOM   4090  HE  ARG   213       3.306  12.157   6.371  0.00  0.00           H  
ATOM   4091 HH11 ARG   213       5.572  14.282   4.676  0.00  0.00           H  
ATOM   4092 HH12 ARG   213       4.429  15.666   4.884  0.00  0.00           H  
ATOM   4093 HH21 ARG   213       2.176  13.991   6.798  0.00  0.00           H  
ATOM   4094 HH22 ARG   213       2.665  15.453   5.996  0.00  0.00           H  
HETATM 4095  O   T3P   213      -1.780 -27.099 -17.415  0.00  0.00           O  
HETATM 4096  H1  T3P   213      -2.578 -27.001 -16.896  0.00  0.00           H  
HETATM 4097  H2  T3P   213      -1.068 -26.972 -16.787  0.00  0.00           H  
ATOM   4098  N   ASP   214       3.898  10.159  10.251  0.00  0.00           N  
ATOM   4099  CA  ASP   214       3.000   9.756  11.335  0.00  0.00           C  
ATOM   4100  C   ASP   214       1.737   8.933  10.789  0.00  0.00           C  
ATOM   4101  O   ASP   214       1.231   7.938  11.358  0.00  0.00           O  
ATOM   4102  CB  ASP   214       2.545  11.010  12.170  0.00  0.00           C  
ATOM   4103  CG  ASP   214       3.442  11.813  13.111  0.00  0.00           C  
ATOM   4104  OD1 ASP   214       4.371  11.235  13.760  0.00  0.00           O  
ATOM   4105  OD2 ASP   214       3.060  12.949  13.467  0.00  0.00           O1-
ATOM   4106  H   ASP   214       4.247  11.107  10.241  0.00  0.00           H  
ATOM   4107  HA  ASP   214       3.383   9.209  12.197  0.00  0.00           H  
ATOM   4108  HB2 ASP   214       2.142  11.692  11.422  0.00  0.00           H  
ATOM   4109  HB3 ASP   214       1.708  10.704  12.798  0.00  0.00           H  
HETATM 4110  O   T3P   214     -28.865   0.955  -5.926  0.00  0.00           O  
HETATM 4111  H1  T3P   214     -28.260   0.495  -5.345  0.00  0.00           H  
HETATM 4112  H2  T3P   214     -28.332   1.635  -6.338  0.00  0.00           H  
ATOM   4113  N   GLU   215       1.337   9.380   9.593  0.00  0.00           N  
ATOM   4114  CA  GLU   215       0.229   8.741   8.756  0.00  0.00           C  
ATOM   4115  C   GLU   215       0.505   7.341   8.217  0.00  0.00           C  
ATOM   4116  O   GLU   215      -0.446   6.616   8.056  0.00  0.00           O  
ATOM   4117  CB  GLU   215      -0.172   9.723   7.679  0.00  0.00           C  
ATOM   4118  CG  GLU   215      -0.365  11.230   8.100  0.00  0.00           C  
ATOM   4119  CD  GLU   215       0.911  12.027   8.041  0.00  0.00           C  
ATOM   4120  OE1 GLU   215       0.873  13.225   8.276  0.00  0.00           O  
ATOM   4121  OE2 GLU   215       2.018  11.517   7.770  0.00  0.00           O1-
ATOM   4122  H   GLU   215       1.814  10.140   9.128  0.00  0.00           H  
ATOM   4123  HA  GLU   215      -0.668   8.661   9.370  0.00  0.00           H  
ATOM   4124  HB2 GLU   215       0.226   9.495   6.691  0.00  0.00           H  
ATOM   4125  HB3 GLU   215      -1.257   9.657   7.598  0.00  0.00           H  
ATOM   4126  HG2 GLU   215      -1.131  11.759   7.533  0.00  0.00           H  
ATOM   4127  HG3 GLU   215      -0.712  11.249   9.134  0.00  0.00           H  
HETATM 4128  O   T3P   215      18.485  29.665   1.497  0.00  0.00           O  
HETATM 4129  H1  T3P   215      17.636  29.640   1.938  0.00  0.00           H  
HETATM 4130  H2  T3P   215      19.107  29.350   2.153  0.00  0.00           H  
ATOM   4131  N   PHE   216       1.767   6.898   8.197  0.00  0.00           N  
ATOM   4132  CA  PHE   216       2.216   5.560   7.793  0.00  0.00           C  
ATOM   4133  C   PHE   216       2.618   4.734   9.050  0.00  0.00           C  
ATOM   4134  O   PHE   216       2.336   3.560   9.079  0.00  0.00           O  
ATOM   4135  CB  PHE   216       3.342   5.723   6.747  0.00  0.00           C  
ATOM   4136  CG  PHE   216       3.855   4.465   6.188  0.00  0.00           C  
ATOM   4137  CD1 PHE   216       2.997   3.759   5.366  0.00  0.00           C  
ATOM   4138  CD2 PHE   216       4.960   3.848   6.755  0.00  0.00           C  
ATOM   4139  CE1 PHE   216       3.309   2.419   5.028  0.00  0.00           C  
ATOM   4140  CE2 PHE   216       5.169   2.481   6.525  0.00  0.00           C  
ATOM   4141  CZ  PHE   216       4.414   1.779   5.605  0.00  0.00           C  
ATOM   4142  H   PHE   216       2.502   7.517   8.510  0.00  0.00           H  
ATOM   4143  HA  PHE   216       1.370   5.128   7.259  0.00  0.00           H  
ATOM   4144  HB2 PHE   216       3.025   6.344   5.909  0.00  0.00           H  
ATOM   4145  HB3 PHE   216       4.155   6.278   7.214  0.00  0.00           H  
ATOM   4146  HD1 PHE   216       2.044   4.208   5.132  0.00  0.00           H  
ATOM   4147  HD2 PHE   216       5.705   4.448   7.256  0.00  0.00           H  
ATOM   4148  HE1 PHE   216       2.705   1.953   4.264  0.00  0.00           H  
ATOM   4149  HE2 PHE   216       6.112   2.040   6.810  0.00  0.00           H  
ATOM   4150  HZ  PHE   216       4.747   0.773   5.398  0.00  0.00           H  
HETATM 4151  O   T3P   216      39.553  12.194 -18.849  0.00  0.00           O  
HETATM 4152  H1  T3P   216      39.271  12.221 -17.934  0.00  0.00           H  
HETATM 4153  H2  T3P   216      38.851  12.634 -19.329  0.00  0.00           H  
HETATM 4154  O   T3P   217     -16.483 -27.050 -10.998  0.00  0.00           O  
HETATM 4155  H1  T3P   217     -16.104 -27.923 -10.893  0.00  0.00           H  
HETATM 4156  H2  T3P   217     -16.259 -26.593 -10.187  0.00  0.00           H  
ATOM   4157  N   THR   217       3.242   5.443  10.051  0.00  0.00           N  
ATOM   4158  CA  THR   217       3.824   4.784  11.231  0.00  0.00           C  
ATOM   4159  C   THR   217       2.631   4.273  12.079  0.00  0.00           C  
ATOM   4160  O   THR   217       2.682   3.118  12.502  0.00  0.00           O  
ATOM   4161  CB  THR   217       4.697   5.680  12.123  0.00  0.00           C  
ATOM   4162  CG2 THR   217       5.931   5.962  11.308  0.00  0.00           C  
ATOM   4163  OG1 THR   217       4.067   6.928  12.281  0.00  0.00           O  
ATOM   4164  H   THR   217       3.538   6.403   9.943  0.00  0.00           H  
ATOM   4165  HA  THR   217       4.374   3.938  10.820  0.00  0.00           H  
ATOM   4166  HB  THR   217       4.859   5.139  13.055  0.00  0.00           H  
ATOM   4167  HG1 THR   217       4.722   7.592  12.506  0.00  0.00           H  
ATOM   4168 HG21 THR   217       6.432   5.035  11.029  0.00  0.00           H  
ATOM   4169 HG22 THR   217       5.707   6.473  10.371  0.00  0.00           H  
ATOM   4170 HG23 THR   217       6.620   6.403  12.029  0.00  0.00           H  
ATOM   4171  N   ASN   218       1.672   5.127  12.324  0.00  0.00           N  
ATOM   4172  CA  ASN   218       0.492   4.838  13.139  0.00  0.00           C  
ATOM   4173  C   ASN   218      -0.468   3.839  12.514  0.00  0.00           C  
ATOM   4174  O   ASN   218      -1.274   3.291  13.308  0.00  0.00           O  
ATOM   4175  CB  ASN   218      -0.158   6.139  13.545  0.00  0.00           C  
ATOM   4176  CG  ASN   218       0.625   6.906  14.578  0.00  0.00           C  
ATOM   4177  ND2 ASN   218       1.197   7.958  14.187  0.00  0.00           N  
ATOM   4178  OD1 ASN   218       0.643   6.562  15.737  0.00  0.00           O  
ATOM   4179  H   ASN   218       1.737   6.066  11.960  0.00  0.00           H  
ATOM   4180  HA  ASN   218       0.777   4.416  14.103  0.00  0.00           H  
ATOM   4181  HB2 ASN   218      -0.319   6.583  12.563  0.00  0.00           H  
ATOM   4182  HB3 ASN   218      -1.131   5.858  13.948  0.00  0.00           H  
ATOM   4183 HD21 ASN   218       1.289   8.102  13.192  0.00  0.00           H  
ATOM   4184 HD22 ASN   218       1.790   8.543  14.759  0.00  0.00           H  
HETATM 4185  O   T3P   218     -13.508   4.913  37.555  0.00  0.00           O  
HETATM 4186  H1  T3P   218     -13.141   5.562  36.955  0.00  0.00           H  
HETATM 4187  H2  T3P   218     -13.661   5.396  38.368  0.00  0.00           H  
HETATM 4188  O   T3P   219      -1.253 -13.516  26.814  0.00  0.00           O  
HETATM 4189  H1  T3P   219      -1.291 -14.106  26.062  0.00  0.00           H  
HETATM 4190  H2  T3P   219      -1.789 -13.943  27.482  0.00  0.00           H  
ATOM   4191  N   THR   219      -0.409   3.589  11.192  0.00  0.00           N  
ATOM   4192  CA  THR   219      -1.230   2.639  10.477  0.00  0.00           C  
ATOM   4193  C   THR   219      -0.539   1.294  10.207  0.00  0.00           C  
ATOM   4194  O   THR   219      -1.187   0.390   9.757  0.00  0.00           O  
ATOM   4195  CB  THR   219      -1.807   3.379   9.253  0.00  0.00           C  
ATOM   4196  CG2 THR   219      -2.563   4.732   9.564  0.00  0.00           C  
ATOM   4197  OG1 THR   219      -0.835   3.696   8.259  0.00  0.00           O  
ATOM   4198  H   THR   219       0.203   4.111  10.581  0.00  0.00           H  
ATOM   4199  HA  THR   219      -2.007   2.255  11.138  0.00  0.00           H  
ATOM   4200  HB  THR   219      -2.522   2.668   8.837  0.00  0.00           H  
ATOM   4201  HG1 THR   219      -0.771   4.652   8.202  0.00  0.00           H  
ATOM   4202 HG21 THR   219      -1.962   5.547   9.967  0.00  0.00           H  
ATOM   4203 HG22 THR   219      -3.088   5.136   8.698  0.00  0.00           H  
ATOM   4204 HG23 THR   219      -3.208   4.600  10.432  0.00  0.00           H  
ATOM   4205  N   CYS   220       0.745   1.250  10.547  0.00  0.00           N  
ATOM   4206  CA  CYS   220       1.471   0.030  10.601  0.00  0.00           C  
ATOM   4207  C   CYS   220       1.042  -0.906  11.830  0.00  0.00           C  
ATOM   4208  O   CYS   220       0.969  -0.336  12.928  0.00  0.00           O  
ATOM   4209  CB  CYS   220       2.916   0.187  10.685  0.00  0.00           C  
ATOM   4210  SG  CYS   220       3.704   0.744   9.169  0.00  0.00           S  
ATOM   4211  H   CYS   220       1.176   2.051  10.986  0.00  0.00           H  
ATOM   4212  HA  CYS   220       1.318  -0.545   9.688  0.00  0.00           H  
ATOM   4213  HB2 CYS   220       3.264   0.826  11.497  0.00  0.00           H  
ATOM   4214  HB3 CYS   220       3.412  -0.757  10.908  0.00  0.00           H  
ATOM   4215  HG  CYS   220       2.992   1.826   8.843  0.00  0.00           H  
HETATM 4216  O   T3P   220      -2.919  16.274  27.487  0.00  0.00           O  
HETATM 4217  H1  T3P   220      -2.201  16.004  28.060  0.00  0.00           H  
HETATM 4218  H2  T3P   220      -2.554  16.989  26.965  0.00  0.00           H  
ATOM   4219  N   ALA   221       0.872  -2.173  11.552  0.00  0.00           N  
ATOM   4220  CA  ALA   221       0.787  -3.175  12.535  0.00  0.00           C  
ATOM   4221  C   ALA   221       2.194  -3.558  13.099  0.00  0.00           C  
ATOM   4222  O   ALA   221       3.263  -3.181  12.465  0.00  0.00           O  
ATOM   4223  CB  ALA   221      -0.036  -4.327  12.070  0.00  0.00           C  
ATOM   4224  H   ALA   221       0.819  -2.526  10.607  0.00  0.00           H  
ATOM   4225  HA  ALA   221       0.286  -2.669  13.360  0.00  0.00           H  
ATOM   4226  HB1 ALA   221       0.489  -5.276  11.965  0.00  0.00           H  
ATOM   4227  HB2 ALA   221      -0.792  -4.471  12.842  0.00  0.00           H  
ATOM   4228  HB3 ALA   221      -0.549  -4.068  11.144  0.00  0.00           H  
HETATM 4229  O   T3P   221     -12.676 -35.477 -16.049  0.00  0.00           O  
HETATM 4230  H1  T3P   221     -12.645 -35.008 -15.215  0.00  0.00           H  
HETATM 4231  H2  T3P   221     -11.995 -35.067 -16.581  0.00  0.00           H  
ATOM   4232  N   ALA   222       2.176  -4.348  14.215  0.00  0.00           N  
ATOM   4233  CA  ALA   222       3.390  -5.021  14.709  0.00  0.00           C  
ATOM   4234  C   ALA   222       3.860  -6.173  13.751  0.00  0.00           C  
ATOM   4235  O   ALA   222       3.065  -7.038  13.302  0.00  0.00           O  
ATOM   4236  CB  ALA   222       3.099  -5.600  16.095  0.00  0.00           C  
ATOM   4237  H   ALA   222       1.273  -4.506  14.639  0.00  0.00           H  
ATOM   4238  HA  ALA   222       4.184  -4.274  14.725  0.00  0.00           H  
ATOM   4239  HB1 ALA   222       3.889  -6.299  16.367  0.00  0.00           H  
ATOM   4240  HB2 ALA   222       2.977  -4.806  16.831  0.00  0.00           H  
ATOM   4241  HB3 ALA   222       2.220  -6.244  16.051  0.00  0.00           H  
HETATM 4242  O   T3P   222      -7.535 -37.953   5.218  0.00  0.00           O  
HETATM 4243  H1  T3P   222      -7.250 -38.256   4.356  0.00  0.00           H  
HETATM 4244  H2  T3P   222      -6.819 -38.192   5.805  0.00  0.00           H  
ATOM   4245  N   ASP   223       5.178  -6.106  13.473  0.00  0.00           N  
ATOM   4246  CA  ASP   223       5.983  -6.873  12.487  0.00  0.00           C  
ATOM   4247  C   ASP   223       5.615  -8.404  12.636  0.00  0.00           C  
ATOM   4248  O   ASP   223       5.205  -8.976  11.657  0.00  0.00           O  
ATOM   4249  CB  ASP   223       7.533  -6.664  12.634  0.00  0.00           C  
ATOM   4250  CG  ASP   223       8.013  -5.270  12.404  0.00  0.00           C  
ATOM   4251  OD1 ASP   223       7.331  -4.301  12.661  0.00  0.00           O  
ATOM   4252  OD2 ASP   223       9.237  -5.133  12.201  0.00  0.00           O1-
ATOM   4253  H   ASP   223       5.732  -5.443  13.996  0.00  0.00           H  
ATOM   4254  HA  ASP   223       5.603  -6.508  11.533  0.00  0.00           H  
ATOM   4255  HB2 ASP   223       7.909  -6.978  13.608  0.00  0.00           H  
ATOM   4256  HB3 ASP   223       7.986  -7.326  11.897  0.00  0.00           H  
HETATM 4257  O   T3P   223      22.236   8.835   5.171  0.00  0.00           O  
HETATM 4258  H1  T3P   223      22.747   9.642   5.224  0.00  0.00           H  
HETATM 4259  H2  T3P   223      22.684   8.309   4.508  0.00  0.00           H  
ATOM   4260  N   SER   224       5.639  -9.006  13.837  0.00  0.00           N  
ATOM   4261  CA  SER   224       5.347 -10.413  14.136  0.00  0.00           C  
ATOM   4262  C   SER   224       3.913 -10.855  13.771  0.00  0.00           C  
ATOM   4263  O   SER   224       3.757 -12.052  13.408  0.00  0.00           O  
ATOM   4264  CB  SER   224       5.760 -10.646  15.606  0.00  0.00           C  
ATOM   4265  OG  SER   224       4.865 -10.158  16.550  0.00  0.00           O  
ATOM   4266  H   SER   224       5.899  -8.477  14.657  0.00  0.00           H  
ATOM   4267  HA  SER   224       5.898 -11.082  13.474  0.00  0.00           H  
ATOM   4268  HB2 SER   224       5.914 -11.712  15.771  0.00  0.00           H  
ATOM   4269  HB3 SER   224       6.749 -10.236  15.809  0.00  0.00           H  
ATOM   4270  HG  SER   224       5.296  -9.520  17.123  0.00  0.00           H  
HETATM 4271  O   T3P   224      24.845 -17.330   5.419  0.00  0.00           O  
HETATM 4272  H1  T3P   224      24.962 -16.897   6.265  0.00  0.00           H  
HETATM 4273  H2  T3P   224      24.664 -18.244   5.640  0.00  0.00           H  
ATOM   4274  N   GLU   225       2.885 -10.015  13.977  0.00  0.00           N  
ATOM   4275  CA  GLU   225       1.517 -10.333  13.562  0.00  0.00           C  
ATOM   4276  C   GLU   225       1.319 -10.393  12.053  0.00  0.00           C  
ATOM   4277  O   GLU   225       0.538 -11.131  11.530  0.00  0.00           O  
ATOM   4278  CB  GLU   225       0.597  -9.285  14.115  0.00  0.00           C  
ATOM   4279  CG  GLU   225       0.743  -9.198  15.738  0.00  0.00           C  
ATOM   4280  CD  GLU   225      -0.465  -9.833  16.356  0.00  0.00           C  
ATOM   4281  OE1 GLU   225      -0.261 -10.931  16.997  0.00  0.00           O  
ATOM   4282  OE2 GLU   225      -1.591  -9.242  16.360  0.00  0.00           O1-
ATOM   4283  H   GLU   225       3.185  -9.170  14.443  0.00  0.00           H  
ATOM   4284  HA  GLU   225       1.154 -11.236  14.052  0.00  0.00           H  
ATOM   4285  HB2 GLU   225       0.865  -8.298  13.739  0.00  0.00           H  
ATOM   4286  HB3 GLU   225      -0.428  -9.397  13.759  0.00  0.00           H  
ATOM   4287  HG2 GLU   225       1.628  -9.713  16.112  0.00  0.00           H  
ATOM   4288  HG3 GLU   225       0.925  -8.157  16.008  0.00  0.00           H  
HETATM 4289  O   T3P   225      -4.586 -17.650 -45.106  0.00  0.00           O  
HETATM 4290  H1  T3P   225      -4.855 -18.068 -44.288  0.00  0.00           H  
HETATM 4291  H2  T3P   225      -3.636 -17.562 -45.030  0.00  0.00           H  
ATOM   4292  N   ILE   226       2.024  -9.461  11.355  0.00  0.00           N  
ATOM   4293  CA  ILE   226       2.090  -9.345   9.882  0.00  0.00           C  
ATOM   4294  C   ILE   226       2.680 -10.601   9.196  0.00  0.00           C  
ATOM   4295  O   ILE   226       2.202 -11.117   8.177  0.00  0.00           O  
ATOM   4296  CB  ILE   226       2.785  -8.014   9.456  0.00  0.00           C  
ATOM   4297  CG1 ILE   226       1.859  -6.777   9.792  0.00  0.00           C  
ATOM   4298  CG2 ILE   226       3.157  -7.906   8.032  0.00  0.00           C  
ATOM   4299  CD1 ILE   226       2.619  -5.477   9.713  0.00  0.00           C  
ATOM   4300  H   ILE   226       2.741  -8.908  11.802  0.00  0.00           H  
ATOM   4301  HA  ILE   226       1.055  -9.309   9.542  0.00  0.00           H  
ATOM   4302  HB  ILE   226       3.740  -7.930   9.975  0.00  0.00           H  
ATOM   4303 HG12 ILE   226       0.997  -6.638   9.139  0.00  0.00           H  
ATOM   4304 HG13 ILE   226       1.547  -6.784  10.836  0.00  0.00           H  
ATOM   4305 HG21 ILE   226       2.351  -7.611   7.360  0.00  0.00           H  
ATOM   4306 HG22 ILE   226       4.023  -7.287   7.796  0.00  0.00           H  
ATOM   4307 HG23 ILE   226       3.521  -8.833   7.588  0.00  0.00           H  
ATOM   4308 HD11 ILE   226       2.223  -4.967   8.834  0.00  0.00           H  
ATOM   4309 HD12 ILE   226       2.248  -4.890  10.553  0.00  0.00           H  
ATOM   4310 HD13 ILE   226       3.702  -5.558   9.619  0.00  0.00           H  
HETATM 4311  O   T3P   226      19.717  10.031 -30.168  0.00  0.00           O  
HETATM 4312  H1  T3P   226      20.331   9.589 -30.755  0.00  0.00           H  
HETATM 4313  H2  T3P   226      19.067  10.423 -30.752  0.00  0.00           H  
ATOM   4314  N   GLU   227       3.716 -11.213   9.819  0.00  0.00           N  
ATOM   4315  CA  GLU   227       4.307 -12.505   9.439  0.00  0.00           C  
ATOM   4316  C   GLU   227       3.381 -13.679   9.739  0.00  0.00           C  
ATOM   4317  O   GLU   227       3.433 -14.707   9.055  0.00  0.00           O  
ATOM   4318  CB  GLU   227       5.515 -12.721  10.297  0.00  0.00           C  
ATOM   4319  CG  GLU   227       6.669 -11.676  10.141  0.00  0.00           C  
ATOM   4320  CD  GLU   227       7.904 -11.694  11.146  0.00  0.00           C  
ATOM   4321  OE1 GLU   227       8.671 -10.723  11.171  0.00  0.00           O  
ATOM   4322  OE2 GLU   227       7.919 -12.659  11.946  0.00  0.00           O1-
ATOM   4323  H   GLU   227       4.171 -10.702  10.562  0.00  0.00           H  
ATOM   4324  HA  GLU   227       4.436 -12.615   8.363  0.00  0.00           H  
ATOM   4325  HB2 GLU   227       5.197 -12.775  11.339  0.00  0.00           H  
ATOM   4326  HB3 GLU   227       5.982 -13.638   9.937  0.00  0.00           H  
ATOM   4327  HG2 GLU   227       7.072 -11.753   9.131  0.00  0.00           H  
ATOM   4328  HG3 GLU   227       6.386 -10.633  10.289  0.00  0.00           H  
HETATM 4329  O   T3P   227       0.307 -39.893  14.627  0.00  0.00           O  
HETATM 4330  H1  T3P   227       0.632 -40.745  14.334  0.00  0.00           H  
HETATM 4331  H2  T3P   227       0.919 -39.260  14.253  0.00  0.00           H  
ATOM   4332  N   LEU   228       2.635 -13.514  10.827  0.00  0.00           N  
ATOM   4333  CA  LEU   228       1.682 -14.532  11.396  0.00  0.00           C  
ATOM   4334  C   LEU   228       0.482 -14.541  10.476  0.00  0.00           C  
ATOM   4335  O   LEU   228      -0.075 -15.582  10.291  0.00  0.00           O  
ATOM   4336  CB  LEU   228       1.269 -14.063  12.854  0.00  0.00           C  
ATOM   4337  CG  LEU   228       0.703 -15.316  13.651  0.00  0.00           C  
ATOM   4338  CD1 LEU   228       1.625 -16.562  13.808  0.00  0.00           C  
ATOM   4339  CD2 LEU   228       0.094 -14.749  14.980  0.00  0.00           C  
ATOM   4340  H   LEU   228       2.699 -12.711  11.437  0.00  0.00           H  
ATOM   4341  HA  LEU   228       2.172 -15.501  11.491  0.00  0.00           H  
ATOM   4342  HB2 LEU   228       2.187 -13.772  13.365  0.00  0.00           H  
ATOM   4343  HB3 LEU   228       0.592 -13.210  12.799  0.00  0.00           H  
ATOM   4344  HG  LEU   228      -0.111 -15.818  13.129  0.00  0.00           H  
ATOM   4345 HD11 LEU   228       1.693 -16.925  14.833  0.00  0.00           H  
ATOM   4346 HD12 LEU   228       1.337 -17.444  13.236  0.00  0.00           H  
ATOM   4347 HD13 LEU   228       2.688 -16.454  13.594  0.00  0.00           H  
ATOM   4348 HD21 LEU   228      -0.057 -13.680  14.826  0.00  0.00           H  
ATOM   4349 HD22 LEU   228      -0.894 -15.201  15.064  0.00  0.00           H  
ATOM   4350 HD23 LEU   228       0.570 -15.004  15.926  0.00  0.00           H  
HETATM 4351  O   T3P   228       2.662  21.787  48.204  0.00  0.00           O  
HETATM 4352  H1  T3P   228       2.394  21.635  47.298  0.00  0.00           H  
HETATM 4353  H2  T3P   228       2.410  22.694  48.381  0.00  0.00           H  
ATOM   4354  N   ALA   229       0.111 -13.379   9.878  0.00  0.00           N  
ATOM   4355  CA  ALA   229      -1.076 -13.183   9.040  0.00  0.00           C  
ATOM   4356  C   ALA   229      -0.884 -13.946   7.700  0.00  0.00           C  
ATOM   4357  O   ALA   229      -1.889 -14.473   7.191  0.00  0.00           O  
ATOM   4358  CB  ALA   229      -1.466 -11.720   8.962  0.00  0.00           C  
ATOM   4359  H   ALA   229       0.696 -12.574  10.045  0.00  0.00           H  
ATOM   4360  HA  ALA   229      -1.854 -13.695   9.606  0.00  0.00           H  
ATOM   4361  HB1 ALA   229      -2.121 -11.455   8.132  0.00  0.00           H  
ATOM   4362  HB2 ALA   229      -2.084 -11.450   9.819  0.00  0.00           H  
ATOM   4363  HB3 ALA   229      -0.593 -11.068   8.981  0.00  0.00           H  
HETATM 4364  O   T3P   229      -9.468 -24.850  27.728  0.00  0.00           O  
HETATM 4365  H1  T3P   229      -9.466 -25.795  27.576  0.00  0.00           H  
HETATM 4366  H2  T3P   229      -9.187 -24.471  26.896  0.00  0.00           H  
HETATM 4367  O   T3P   230      -0.068  39.626  -7.037  0.00  0.00           O  
HETATM 4368  H1  T3P   230       0.298  39.309  -7.863  0.00  0.00           H  
HETATM 4369  H2  T3P   230      -0.703  38.957  -6.783  0.00  0.00           H  
ATOM   4370  N   TYR   230       0.335 -13.904   7.107  0.00  0.00           N  
ATOM   4371  CA  TYR   230       0.703 -14.389   5.766  0.00  0.00           C  
ATOM   4372  C   TYR   230       1.446 -15.685   5.877  0.00  0.00           C  
ATOM   4373  O   TYR   230       1.693 -16.327   4.832  0.00  0.00           O  
ATOM   4374  CB  TYR   230       1.643 -13.288   5.100  0.00  0.00           C  
ATOM   4375  CG  TYR   230       0.791 -12.196   4.571  0.00  0.00           C  
ATOM   4376  CD1 TYR   230       0.228 -12.260   3.228  0.00  0.00           C  
ATOM   4377  CD2 TYR   230       0.365 -11.145   5.363  0.00  0.00           C  
ATOM   4378  CE1 TYR   230      -0.573 -11.303   2.670  0.00  0.00           C  
ATOM   4379  CE2 TYR   230      -0.411 -10.119   4.800  0.00  0.00           C  
ATOM   4380  CZ  TYR   230      -0.807 -10.192   3.464  0.00  0.00           C  
ATOM   4381  OH  TYR   230      -1.593  -9.170   3.066  0.00  0.00           O  
ATOM   4382  H   TYR   230       1.106 -13.592   7.681  0.00  0.00           H  
ATOM   4383  HA  TYR   230      -0.105 -14.518   5.046  0.00  0.00           H  
ATOM   4384  HB2 TYR   230       2.391 -12.855   5.764  0.00  0.00           H  
ATOM   4385  HB3 TYR   230       2.186 -13.755   4.279  0.00  0.00           H  
ATOM   4386  HD1 TYR   230       0.563 -13.129   2.681  0.00  0.00           H  
ATOM   4387  HD2 TYR   230       0.661 -11.010   6.393  0.00  0.00           H  
ATOM   4388  HE1 TYR   230      -0.747 -11.314   1.605  0.00  0.00           H  
ATOM   4389  HE2 TYR   230      -0.756  -9.270   5.372  0.00  0.00           H  
ATOM   4390  HH  TYR   230      -1.950  -9.366   2.197  0.00  0.00           H  
ATOM   4391  N   ALA   231       1.717 -16.263   7.028  0.00  0.00           N  
ATOM   4392  CA  ALA   231       2.240 -17.660   7.208  0.00  0.00           C  
ATOM   4393  C   ALA   231       1.392 -18.768   6.543  0.00  0.00           C  
ATOM   4394  O   ALA   231       1.970 -19.754   6.141  0.00  0.00           O  
ATOM   4395  CB  ALA   231       2.444 -17.924   8.730  0.00  0.00           C  
ATOM   4396  H   ALA   231       1.360 -15.729   7.808  0.00  0.00           H  
ATOM   4397  HA  ALA   231       3.235 -17.714   6.765  0.00  0.00           H  
ATOM   4398  HB1 ALA   231       3.159 -17.159   9.032  0.00  0.00           H  
ATOM   4399  HB2 ALA   231       1.581 -17.652   9.337  0.00  0.00           H  
ATOM   4400  HB3 ALA   231       2.828 -18.885   9.071  0.00  0.00           H  
HETATM 4401  O   T3P   231     -11.109 -12.606  24.543  0.00  0.00           O  
HETATM 4402  H1  T3P   231     -11.318 -12.041  25.286  0.00  0.00           H  
HETATM 4403  H2  T3P   231     -10.170 -12.772  24.625  0.00  0.00           H  
ATOM   4404  N   ASP   232       0.041 -18.502   6.407  0.00  0.00           N  
ATOM   4405  CA  ASP   232      -1.022 -19.392   5.841  0.00  0.00           C  
ATOM   4406  C   ASP   232      -0.863 -19.410   4.321  0.00  0.00           C  
ATOM   4407  O   ASP   232      -1.304 -20.323   3.617  0.00  0.00           O  
ATOM   4408  CB  ASP   232      -2.473 -18.896   6.111  0.00  0.00           C  
ATOM   4409  CG  ASP   232      -2.998 -18.514   7.542  0.00  0.00           C  
ATOM   4410  OD1 ASP   232      -4.206 -18.112   7.663  0.00  0.00           O  
ATOM   4411  OD2 ASP   232      -2.308 -18.558   8.517  0.00  0.00           O1-
ATOM   4412  H   ASP   232      -0.285 -17.609   6.747  0.00  0.00           H  
ATOM   4413  HA  ASP   232      -0.941 -20.443   6.118  0.00  0.00           H  
ATOM   4414  HB2 ASP   232      -2.541 -17.957   5.562  0.00  0.00           H  
ATOM   4415  HB3 ASP   232      -3.261 -19.561   5.756  0.00  0.00           H  
HETATM 4416  O   T3P   232      34.488  19.178 -35.588  0.00  0.00           O  
HETATM 4417  H1  T3P   232      35.089  18.547 -35.193  0.00  0.00           H  
HETATM 4418  H2  T3P   232      34.884  19.389 -36.434  0.00  0.00           H  
HETATM 4419  O   T3P   233       3.839 -17.562  17.630  0.00  0.00           O  
HETATM 4420  H1  T3P   233       2.930 -17.791  17.433  0.00  0.00           H  
HETATM 4421  H2  T3P   233       3.775 -16.880  18.299  0.00  0.00           H  
ATOM   4422  N   VAL   233      -0.227 -18.336   3.801  0.00  0.00           N  
ATOM   4423  CA  VAL   233       0.066 -18.172   2.344  0.00  0.00           C  
ATOM   4424  C   VAL   233       1.487 -18.610   1.962  0.00  0.00           C  
ATOM   4425  O   VAL   233       1.761 -19.300   0.988  0.00  0.00           O  
ATOM   4426  CB  VAL   233      -0.225 -16.641   1.855  0.00  0.00           C  
ATOM   4427  CG1 VAL   233       0.100 -16.335   0.379  0.00  0.00           C  
ATOM   4428  CG2 VAL   233      -1.722 -16.251   2.055  0.00  0.00           C  
ATOM   4429  H   VAL   233       0.186 -17.554   4.288  0.00  0.00           H  
ATOM   4430  HA  VAL   233      -0.658 -18.705   1.729  0.00  0.00           H  
ATOM   4431  HB  VAL   233       0.324 -15.941   2.485  0.00  0.00           H  
ATOM   4432 HG11 VAL   233       0.178 -15.272   0.155  0.00  0.00           H  
ATOM   4433 HG12 VAL   233       1.033 -16.725  -0.029  0.00  0.00           H  
ATOM   4434 HG13 VAL   233      -0.647 -16.665  -0.343  0.00  0.00           H  
ATOM   4435 HG21 VAL   233      -2.310 -16.703   1.257  0.00  0.00           H  
ATOM   4436 HG22 VAL   233      -2.097 -16.530   3.040  0.00  0.00           H  
ATOM   4437 HG23 VAL   233      -1.856 -15.171   1.991  0.00  0.00           H  
ATOM   4438  N   ALA   234       2.438 -18.189   2.842  0.00  0.00           N  
ATOM   4439  CA  ALA   234       3.829 -18.669   2.914  0.00  0.00           C  
ATOM   4440  C   ALA   234       3.914 -20.168   3.023  0.00  0.00           C  
ATOM   4441  O   ALA   234       3.566 -20.636   4.070  0.00  0.00           O  
ATOM   4442  CB  ALA   234       4.675 -17.749   3.809  0.00  0.00           C  
ATOM   4443  H   ALA   234       2.204 -17.614   3.638  0.00  0.00           H  
ATOM   4444  HA  ALA   234       4.224 -18.371   1.943  0.00  0.00           H  
ATOM   4445  HB1 ALA   234       4.716 -16.710   3.484  0.00  0.00           H  
ATOM   4446  HB2 ALA   234       4.364 -17.698   4.853  0.00  0.00           H  
ATOM   4447  HB3 ALA   234       5.720 -18.050   3.740  0.00  0.00           H  
HETATM 4448  O   T3P   234      32.275 -10.044  18.993  0.00  0.00           O  
HETATM 4449  H1  T3P   234      33.086  -9.716  19.383  0.00  0.00           H  
HETATM 4450  H2  T3P   234      32.059 -10.821  19.509  0.00  0.00           H  
ATOM   4451  N   LYS   235       4.384 -20.890   1.980  0.00  0.00           N  
ATOM   4452  CA  LYS   235       4.542 -22.341   2.059  0.00  0.00           C  
ATOM   4453  C   LYS   235       6.013 -22.757   2.008  0.00  0.00           C  
ATOM   4454  O   LYS   235       6.743 -22.077   1.317  0.00  0.00           O  
ATOM   4455  CB  LYS   235       3.793 -22.980   0.844  0.00  0.00           C  
ATOM   4456  CG  LYS   235       2.270 -22.930   0.760  0.00  0.00           C  
ATOM   4457  CD  LYS   235       1.558 -23.675   1.965  0.00  0.00           C  
ATOM   4458  CE  LYS   235       0.154 -23.072   2.059  0.00  0.00           C  
ATOM   4459  NZ  LYS   235      -0.466 -23.599   3.241  0.00  0.00           N1+
ATOM   4460  H   LYS   235       4.747 -20.400   1.174  0.00  0.00           H  
ATOM   4461  HA  LYS   235       4.176 -22.894   2.924  0.00  0.00           H  
ATOM   4462  HB2 LYS   235       4.224 -22.552  -0.062  0.00  0.00           H  
ATOM   4463  HB3 LYS   235       3.943 -24.059   0.836  0.00  0.00           H  
ATOM   4464  HG2 LYS   235       1.985 -21.879   0.714  0.00  0.00           H  
ATOM   4465  HG3 LYS   235       1.782 -23.253  -0.159  0.00  0.00           H  
ATOM   4466  HD2 LYS   235       1.584 -24.744   1.751  0.00  0.00           H  
ATOM   4467  HD3 LYS   235       2.131 -23.629   2.891  0.00  0.00           H  
ATOM   4468  HE2 LYS   235      -0.040 -22.000   2.048  0.00  0.00           H  
ATOM   4469  HE3 LYS   235      -0.336 -23.314   1.115  0.00  0.00           H  
ATOM   4470  HZ1 LYS   235      -0.608 -24.595   3.157  0.00  0.00           H  
ATOM   4471  HZ2 LYS   235       0.027 -23.449   4.110  0.00  0.00           H  
ATOM   4472  HZ3 LYS   235      -1.411 -23.243   3.242  0.00  0.00           H  
HETATM 4473  O   T3P   235      20.847  -2.779  35.362  0.00  0.00           O  
HETATM 4474  H1  T3P   235      21.549  -2.860  36.008  0.00  0.00           H  
HETATM 4475  H2  T3P   235      20.082  -3.164  35.788  0.00  0.00           H  
ATOM   4476  N   ARG   236       6.411 -23.865   2.651  0.00  0.00           N  
ATOM   4477  CA  ARG   236       7.839 -24.287   2.852  0.00  0.00           C  
ATOM   4478  C   ARG   236       8.440 -24.728   1.498  0.00  0.00           C  
ATOM   4479  O   ARG   236       7.770 -25.350   0.627  0.00  0.00           O  
ATOM   4480  CB  ARG   236       7.776 -25.441   3.830  0.00  0.00           C  
ATOM   4481  CG  ARG   236       7.077 -25.003   5.189  0.00  0.00           C  
ATOM   4482  CD  ARG   236       7.077 -26.088   6.299  0.00  0.00           C  
ATOM   4483  NE  ARG   236       8.527 -26.198   6.710  0.00  0.00           N  
ATOM   4484  CZ  ARG   236       9.409 -27.156   6.299  0.00  0.00           C  
ATOM   4485  NH1 ARG   236       9.067 -28.123   5.372  0.00  0.00           N  
ATOM   4486  NH2 ARG   236      10.649 -27.212   6.820  0.00  0.00           N1+
ATOM   4487  H   ARG   236       5.756 -24.539   3.021  0.00  0.00           H  
ATOM   4488  HA  ARG   236       8.348 -23.404   3.238  0.00  0.00           H  
ATOM   4489  HB2 ARG   236       7.197 -26.270   3.423  0.00  0.00           H  
ATOM   4490  HB3 ARG   236       8.783 -25.823   3.994  0.00  0.00           H  
ATOM   4491  HG2 ARG   236       7.440 -24.082   5.646  0.00  0.00           H  
ATOM   4492  HG3 ARG   236       6.032 -24.698   5.138  0.00  0.00           H  
ATOM   4493  HD2 ARG   236       6.550 -25.672   7.158  0.00  0.00           H  
ATOM   4494  HD3 ARG   236       6.613 -27.037   6.030  0.00  0.00           H  
ATOM   4495  HE  ARG   236       8.852 -25.628   7.478  0.00  0.00           H  
ATOM   4496 HH11 ARG   236       9.792 -28.737   5.028  0.00  0.00           H  
ATOM   4497 HH12 ARG   236       8.234 -28.106   4.801  0.00  0.00           H  
ATOM   4498 HH21 ARG   236      11.215 -28.048   6.846  0.00  0.00           H  
ATOM   4499 HH22 ARG   236      11.020 -26.461   7.385  0.00  0.00           H  
HETATM 4500  O   T3P   236      18.159 -20.425  31.313  0.00  0.00           O  
HETATM 4501  H1  T3P   236      18.664 -19.671  31.618  0.00  0.00           H  
HETATM 4502  H2  T3P   236      17.817 -20.824  32.113  0.00  0.00           H  
ATOM   4503  N   LEU   237       9.695 -24.383   1.251  0.00 13.70           N  
ATOM   4504  CA  LEU   237      10.263 -24.552  -0.066  0.00 13.70           C  
ATOM   4505  C   LEU   237      11.352 -25.670   0.021  0.00 13.70           C  
ATOM   4506  O   LEU   237      12.149 -25.699   0.963  0.00 13.70           O  
ATOM   4507  CB  LEU   237      10.944 -23.208  -0.438  0.00 13.70           C  
ATOM   4508  CG  LEU   237      11.956 -23.260  -1.608  0.00 13.70           C  
ATOM   4509  CD1 LEU   237      12.741 -21.939  -1.706  0.00 13.70           C  
ATOM   4510  CD2 LEU   237      11.243 -23.554  -3.028  0.00 13.70           C  
ATOM   4511  H   LEU   237      10.260 -23.909   1.941  0.00 13.70           H  
ATOM   4512  HA  LEU   237       9.648 -24.755  -0.943  0.00 13.70           H  
ATOM   4513  HB2 LEU   237      10.200 -22.465  -0.725  0.00 13.70           H  
ATOM   4514  HB3 LEU   237      11.558 -22.761   0.345  0.00 13.70           H  
ATOM   4515  HG  LEU   237      12.688 -24.032  -1.372  0.00 13.70           H  
ATOM   4516 HD11 LEU   237      13.791 -22.091  -1.954  0.00 13.70           H  
ATOM   4517 HD12 LEU   237      12.346 -21.179  -2.380  0.00 13.70           H  
ATOM   4518 HD13 LEU   237      12.907 -21.418  -0.763  0.00 13.70           H  
ATOM   4519 HD21 LEU   237      11.490 -24.544  -3.412  0.00 13.70           H  
ATOM   4520 HD22 LEU   237      10.154 -23.596  -3.047  0.00 13.70           H  
ATOM   4521 HD23 LEU   237      11.519 -22.866  -3.826  0.00 13.70           H  
HETATM 4522  O   T3P   237     -29.679  -8.181  19.965  0.00  0.00           O  
HETATM 4523  H1  T3P   237     -29.399  -7.349  20.346  0.00  0.00           H  
HETATM 4524  H2  T3P   237     -30.431  -8.447  20.494  0.00  0.00           H  
ATOM   4525  N   SER   238      11.212 -26.646  -0.857  0.00112.95           N  
ATOM   4526  CA  SER   238      12.207 -27.716  -0.959  0.00112.95           C  
ATOM   4527  C   SER   238      13.335 -27.133  -1.897  0.00112.95           C  
ATOM   4528  O   SER   238      12.999 -26.620  -2.915  0.00112.95           O  
ATOM   4529  CB  SER   238      11.490 -29.005  -1.429  0.00112.95           C  
ATOM   4530  OG  SER   238      10.575 -29.309  -0.431  0.00112.95           O  
ATOM   4531  H   SER   238      10.527 -26.499  -1.585  0.00112.95           H  
ATOM   4532  HA  SER   238      12.563 -28.086   0.002  0.00112.95           H  
ATOM   4533  HB2 SER   238      11.074 -28.917  -2.432  0.00112.95           H  
ATOM   4534  HB3 SER   238      12.076 -29.922  -1.505  0.00112.95           H  
ATOM   4535  HG  SER   238      10.937 -29.896   0.237  0.00112.95           H  
HETATM 4536  O   T3P   238       6.555 -26.303  14.386  0.00  0.00           O  
HETATM 4537  H1  T3P   238       5.877 -26.361  13.713  0.00  0.00           H  
HETATM 4538  H2  T3P   238       6.363 -27.025  14.984  0.00  0.00           H  
ATOM   4539  N   ARG   239      14.599 -27.229  -1.479  0.00266.65           N  
ATOM   4540  CA  ARG   239      15.724 -26.887  -2.330  0.00266.65           C  
ATOM   4541  C   ARG   239      16.471 -28.165  -2.521  0.00266.65           C  
ATOM   4542  O   ARG   239      16.383 -29.056  -1.630  0.00266.65           O  
ATOM   4543  CB  ARG   239      16.549 -25.752  -1.611  0.00266.65           C  
ATOM   4544  CG  ARG   239      15.773 -24.430  -1.685  0.00266.65           C  
ATOM   4545  CD  ARG   239      16.706 -23.256  -1.459  0.00266.65           C  
ATOM   4546  NE  ARG   239      17.303 -23.236  -0.194  0.00266.65           N  
ATOM   4547  CZ  ARG   239      18.385 -22.525   0.179  0.00266.65           C  
ATOM   4548  NH1 ARG   239      18.919 -21.555  -0.543  0.00266.65           N  
ATOM   4549  NH2 ARG   239      18.990 -22.903   1.342  0.00266.65           N1+
ATOM   4550  H   ARG   239      14.883 -27.751  -0.662  0.00266.65           H  
ATOM   4551  HA  ARG   239      15.378 -26.483  -3.281  0.00266.65           H  
ATOM   4552  HB2 ARG   239      16.716 -25.925  -0.548  0.00266.65           H  
ATOM   4553  HB3 ARG   239      17.507 -25.768  -2.129  0.00266.65           H  
ATOM   4554  HG2 ARG   239      15.627 -24.259  -2.752  0.00266.65           H  
ATOM   4555  HG3 ARG   239      14.847 -24.387  -1.112  0.00266.65           H  
ATOM   4556  HD2 ARG   239      17.364 -22.969  -2.280  0.00266.65           H  
ATOM   4557  HD3 ARG   239      16.090 -22.361  -1.385  0.00266.65           H  
ATOM   4558  HE  ARG   239      16.887 -23.854   0.488  0.00266.65           H  
ATOM   4559 HH11 ARG   239      18.758 -21.478  -1.537  0.00266.65           H  
ATOM   4560 HH12 ARG   239      19.585 -20.925  -0.120  0.00266.65           H  
ATOM   4561 HH21 ARG   239      18.404 -23.490   1.918  0.00266.65           H  
ATOM   4562 HH22 ARG   239      19.883 -22.573   1.679  0.00266.65           H  
HETATM 4563  O   T3P   239      17.030  20.544 -38.238  0.00  0.00           O  
HETATM 4564  H1  T3P   239      16.980  19.796 -38.833  0.00  0.00           H  
HETATM 4565  H2  T3P   239      16.797  20.185 -37.382  0.00  0.00           H  
ATOM   4566  N   SER   240      17.207 -28.180  -3.683  0.00 32.53           N  
ATOM   4567  CA  SER   240      17.976 -29.367  -4.091  0.00 32.53           C  
ATOM   4568  C   SER   240      17.218 -30.692  -4.143  0.00 32.53           C  
ATOM   4569  O   SER   240      16.163 -30.632  -5.069  0.00 32.53           O  
ATOM   4570  CB  SER   240      19.162 -29.512  -3.080  0.00 32.53           C  
ATOM   4571  OG  SER   240      20.316 -30.230  -3.534  0.00 32.53           O  
ATOM   4572  OXT SER   240      17.524 -31.685  -3.565  0.00 32.53           O  
ATOM   4573  H   SER   240      17.187 -27.407  -4.333  0.00 32.53           H  
ATOM   4574  H   SER   240      15.580 -31.363  -4.850  0.00 32.53           H  
ATOM   4575  HA  SER   240      18.286 -29.112  -5.105  0.00 32.53           H  
ATOM   4576  HB2 SER   240      19.470 -28.487  -2.869  0.00 32.53           H  
ATOM   4577  HB3 SER   240      18.892 -29.901  -2.098  0.00 32.53           H  
ATOM   4578  HG  SER   240      21.032 -30.019  -2.931  0.00 32.53           H  
HETATM 4579  O   T3P   240      -4.334  11.230  33.293  0.00  0.00           O  
HETATM 4580  H1  T3P   240      -4.819  10.829  32.572  0.00  0.00           H  
HETATM 4581  H2  T3P   240      -4.936  11.193  34.037  0.00  0.00           H  
HETATM 4582  O   T3P   241      15.519  11.739  19.977  0.00  0.00           O  
HETATM 4583  H1  T3P   241      16.342  11.257  20.060  0.00  0.00           H  
HETATM 4584  H2  T3P   241      14.842  11.063  19.989  0.00  0.00           H  
HETATM 4585  O   T3P   242      -1.957 -13.506 -42.045  0.00  0.00           O  
HETATM 4586  H1  T3P   242      -1.021 -13.319 -41.965  0.00  0.00           H  
HETATM 4587  H2  T3P   242      -2.166 -14.026 -41.269  0.00  0.00           H  
HETATM 4588  O   T3P   243      11.087  21.098 -31.749  0.00  0.00           O  
HETATM 4589  H1  T3P   243      10.540  20.691 -32.420  0.00  0.00           H  
HETATM 4590  H2  T3P   243      10.607  21.886 -31.493  0.00  0.00           H  
HETATM 4591  O   T3P   244      30.981  -4.152  -6.050  0.00  0.00           O  
HETATM 4592  H1  T3P   244      31.327  -4.187  -5.159  0.00  0.00           H  
HETATM 4593  H2  T3P   244      31.747  -4.278  -6.610  0.00  0.00           H  
HETATM 4594  O   T3P   245       7.151  25.356 -25.433  0.00  0.00           O  
HETATM 4595  H1  T3P   245       6.740  24.957 -24.667  0.00  0.00           H  
HETATM 4596  H2  T3P   245       7.991  24.904 -25.518  0.00  0.00           H  
HETATM 4597  O   T3P   246     -23.258   0.894  27.150  0.00  0.00           O  
HETATM 4598  H1  T3P   246     -23.206   0.996  28.100  0.00  0.00           H  
HETATM 4599  H2  T3P   246     -24.196   0.843  26.966  0.00  0.00           H  
HETATM 4600  O   T3P   247     -29.611   0.862 -23.483  0.00  0.00           O  
HETATM 4601  H1  T3P   247     -29.304   0.681 -24.371  0.00  0.00           H  
HETATM 4602  H2  T3P   247     -29.486   0.038 -23.013  0.00  0.00           H  
HETATM 4603  O   T3P   248      11.031  26.425  39.468  0.00  0.00           O  
HETATM 4604  H1  T3P   248      10.485  26.966  40.038  0.00  0.00           H  
HETATM 4605  H2  T3P   248      11.869  26.364  39.926  0.00  0.00           H  
HETATM 4606  O   T3P   249       1.409  12.086  20.288  0.00  0.00           O  
HETATM 4607  H1  T3P   249       1.676  11.305  20.773  0.00  0.00           H  
HETATM 4608  H2  T3P   249       0.512  11.901  20.009  0.00  0.00           H  
HETATM 4609  O   T3P   250      12.499 -16.219  11.608  0.00  0.00           O  
HETATM 4610  H1  T3P   250      12.265 -16.880  10.956  0.00  0.00           H  
HETATM 4611  H2  T3P   250      13.007 -16.698  12.262  0.00  0.00           H  
HETATM 4612  O   T3P   251     -23.124 -21.960  17.161  0.00  0.00           O  
HETATM 4613  H1  T3P   251     -23.282 -21.451  16.366  0.00  0.00           H  
HETATM 4614  H2  T3P   251     -23.977 -22.335  17.380  0.00  0.00           H  
HETATM 4615  O   T3P   252       4.682  36.215  21.852  0.00  0.00           O  
HETATM 4616  H1  T3P   252       4.259  35.575  21.279  0.00  0.00           H  
HETATM 4617  H2  T3P   252       4.395  35.974  22.733  0.00  0.00           H  
HETATM 4618  O   T3P   253       0.275  42.204 -25.037  0.00  0.00           O  
HETATM 4619  H1  T3P   253       0.327  42.874 -24.356  0.00  0.00           H  
HETATM 4620  H2  T3P   253       0.484  41.386 -24.585  0.00  0.00           H  
HETATM 4621  O   T3P   254     -18.670   3.753 -18.315  0.00  0.00           O  
HETATM 4622  H1  T3P   254     -19.000   4.291 -19.034  0.00  0.00           H  
HETATM 4623  H2  T3P   254     -17.766   4.043 -18.194  0.00  0.00           H  
HETATM 4624  O   T3P   255      -2.787   8.146 -17.087  0.00  0.00           O  
HETATM 4625  H1  T3P   255      -3.602   8.380 -17.531  0.00  0.00           H  
HETATM 4626  H2  T3P   255      -2.237   7.772 -17.776  0.00  0.00           H  
HETATM 4627  O   T3P   256      -9.416 -30.882 -38.773  0.00  0.00           O  
HETATM 4628  H1  T3P   256      -9.313 -29.961 -38.530  0.00  0.00           H  
HETATM 4629  H2  T3P   256      -8.974 -30.957 -39.619  0.00  0.00           H  
HETATM 4630  O   T3P   257      -9.640 -32.401  33.114  0.00  0.00           O  
HETATM 4631  H1  T3P   257      -9.783 -32.299  32.173  0.00  0.00           H  
HETATM 4632  H2  T3P   257      -8.798 -31.977  33.276  0.00  0.00           H  
HETATM 4633  O   T3P   258     -25.569 -15.316  -3.453  0.00  0.00           O  
HETATM 4634  H1  T3P   258     -25.577 -14.372  -3.611  0.00  0.00           H  
HETATM 4635  H2  T3P   258     -25.293 -15.404  -2.540  0.00  0.00           H  
HETATM 4636  O   T3P   259       0.259  19.918 -35.277  0.00  0.00           O  
HETATM 4637  H1  T3P   259       0.209  18.999 -35.541  0.00  0.00           H  
HETATM 4638  H2  T3P   259      -0.654  20.200 -35.217  0.00  0.00           H  
HETATM 4639  O   T3P   260      28.075  25.083  12.971  0.00  0.00           O  
HETATM 4640  H1  T3P   260      28.813  24.474  12.997  0.00  0.00           H  
HETATM 4641  H2  T3P   260      27.975  25.299  12.044  0.00  0.00           H  
HETATM 4642  O   T3P   261       4.481  -3.652  32.038  0.00  0.00           O  
HETATM 4643  H1  T3P   261       4.426  -4.521  31.640  0.00  0.00           H  
HETATM 4644  H2  T3P   261       5.195  -3.724  32.671  0.00  0.00           H  
HETATM 4645  O   T3P   262      -2.909   4.178  30.198  0.00  0.00           O  
HETATM 4646  H1  T3P   262      -2.628   3.644  29.455  0.00  0.00           H  
HETATM 4647  H2  T3P   262      -3.786   3.856  30.407  0.00  0.00           H  
HETATM 4648  O   T3P   263      15.730  29.150  17.980  0.00  0.00           O  
HETATM 4649  H1  T3P   263      14.932  28.718  17.676  0.00  0.00           H  
HETATM 4650  H2  T3P   263      15.500  30.078  18.021  0.00  0.00           H  
HETATM 4651  O   T3P   264     -32.346 -13.276   6.079  0.00  0.00           O  
HETATM 4652  H1  T3P   264     -32.934 -13.105   5.343  0.00  0.00           H  
HETATM 4653  H2  T3P   264     -31.919 -14.104   5.857  0.00  0.00           H  
HETATM 4654  O   T3P   265     -32.835 -12.641  35.596  0.00  0.00           O  
HETATM 4655  H1  T3P   265     -32.523 -13.493  35.902  0.00  0.00           H  
HETATM 4656  H2  T3P   265     -32.321 -12.005  36.094  0.00  0.00           H  
HETATM 4657  O   T3P   266      39.328  -2.632  24.723  0.00  0.00           O  
HETATM 4658  H1  T3P   266      38.942  -1.766  24.588  0.00  0.00           H  
HETATM 4659  H2  T3P   266      40.078  -2.473  25.296  0.00  0.00           H  
HETATM 4660  O   T3P   267      20.762  27.524 -25.093  0.00  0.00           O  
HETATM 4661  H1  T3P   267      20.249  28.136 -25.621  0.00  0.00           H  
HETATM 4662  H2  T3P   267      20.115  27.082 -24.542  0.00  0.00           H  
HETATM 4663  O   T3P   268       2.658 -23.780  10.538  0.00  0.00           O  
HETATM 4664  H1  T3P   268       1.823 -23.656  10.988  0.00  0.00           H  
HETATM 4665  H2  T3P   268       3.220 -24.202  11.187  0.00  0.00           H  
HETATM 4666  O   T3P   269     -21.389  10.580 -33.318  0.00  0.00           O  
HETATM 4667  H1  T3P   269     -22.232  10.308 -32.956  0.00  0.00           H  
HETATM 4668  H2  T3P   269     -21.611  11.020 -34.138  0.00  0.00           H  
HETATM 4669  O   T3P   270      -8.263  25.538  23.104  0.00  0.00           O  
HETATM 4670  H1  T3P   270      -8.496  24.635  22.890  0.00  0.00           H  
HETATM 4671  H2  T3P   270      -7.700  25.819  22.382  0.00  0.00           H  
HETATM 4672  O   T3P   271     -26.022  21.712 -19.435  0.00  0.00           O  
HETATM 4673  H1  T3P   271     -25.497  21.667 -20.234  0.00  0.00           H  
HETATM 4674  H2  T3P   271     -25.948  20.839 -19.050  0.00  0.00           H  
HETATM 4675  O   T3P   272      20.930   7.091 -14.740  0.00  0.00           O  
HETATM 4676  H1  T3P   272      21.706   7.384 -14.262  0.00  0.00           H  
HETATM 4677  H2  T3P   272      20.946   6.137 -14.661  0.00  0.00           H  
HETATM 4678  O   T3P   273     -34.809 -15.751  17.706  0.00  0.00           O  
HETATM 4679  H1  T3P   273     -35.569 -16.205  17.341  0.00  0.00           H  
HETATM 4680  H2  T3P   273     -35.055 -15.559  18.610  0.00  0.00           H  
HETATM 4681  O   T3P   274      10.723   9.775 -25.779  0.00  0.00           O  
HETATM 4682  H1  T3P   274      10.286   9.132 -25.220  0.00  0.00           H  
HETATM 4683  H2  T3P   274      11.655   9.656 -25.597  0.00  0.00           H  
HETATM 4684  O   T3P   275      -3.449  26.340   2.039  0.00  0.00           O  
HETATM 4685  H1  T3P   275      -3.901  27.105   2.394  0.00  0.00           H  
HETATM 4686  H2  T3P   275      -2.683  26.231   2.602  0.00  0.00           H  
HETATM 4687  O   T3P   276     -41.372 -14.715  -8.848  0.00  0.00           O  
HETATM 4688  H1  T3P   276     -41.654 -14.748  -9.762  0.00  0.00           H  
HETATM 4689  H2  T3P   276     -40.429 -14.554  -8.893  0.00  0.00           H  
HETATM 4690  O   T3P   277       6.851  -7.118  36.970  0.00  0.00           O  
HETATM 4691  H1  T3P   277       6.536  -7.791  36.368  0.00  0.00           H  
HETATM 4692  H2  T3P   277       6.115  -6.513  37.060  0.00  0.00           H  
HETATM 4693  O   T3P   278      -6.610   8.141  14.410  0.00  0.00           O  
HETATM 4694  H1  T3P   278      -6.206   7.754  13.634  0.00  0.00           H  
HETATM 4695  H2  T3P   278      -6.758   7.400  14.998  0.00  0.00           H  
HETATM 4696  O   T3P   279       4.918 -27.559  12.455  0.00  0.00           O  
HETATM 4697  H1  T3P   279       4.120 -28.075  12.342  0.00  0.00           H  
HETATM 4698  H2  T3P   279       5.626 -28.159  12.220  0.00  0.00           H  
HETATM 4699  O   T3P   280      -4.893 -34.512  11.774  0.00  0.00           O  
HETATM 4700  H1  T3P   280      -5.650 -34.754  11.239  0.00  0.00           H  
HETATM 4701  H2  T3P   280      -4.796 -35.236  12.393  0.00  0.00           H  
HETATM 4702  O   T3P   281      20.250   6.801   2.234  0.00  0.00           O  
HETATM 4703  H1  T3P   281      20.453   7.718   2.046  0.00  0.00           H  
HETATM 4704  H2  T3P   281      20.364   6.353   1.396  0.00  0.00           H  
HETATM 4705  O   T3P   282     -37.966 -16.666 -12.381  0.00  0.00           O  
HETATM 4706  H1  T3P   282     -38.883 -16.490 -12.593  0.00  0.00           H  
HETATM 4707  H2  T3P   282     -37.623 -17.115 -13.154  0.00  0.00           H  
HETATM 4708  O   T3P   283      -1.395  15.059 -30.882  0.00  0.00           O  
HETATM 4709  H1  T3P   283      -0.877  14.556 -30.254  0.00  0.00           H  
HETATM 4710  H2  T3P   283      -0.773  15.300 -31.568  0.00  0.00           H  
HETATM 4711  O   T3P   284      -7.900  -3.959 -14.740  0.00  0.00           O  
HETATM 4712  H1  T3P   284      -7.564  -3.395 -15.437  0.00  0.00           H  
HETATM 4713  H2  T3P   284      -8.806  -3.676 -14.619  0.00  0.00           H  
HETATM 4714  O   T3P   285      19.685  29.436 -14.630  0.00  0.00           O  
HETATM 4715  H1  T3P   285      20.478  29.051 -15.004  0.00  0.00           H  
HETATM 4716  H2  T3P   285      19.619  30.297 -15.043  0.00  0.00           H  
HETATM 4717  O   T3P   286      19.202  23.566  40.537  0.00  0.00           O  
HETATM 4718  H1  T3P   286      19.189  23.822  41.460  0.00  0.00           H  
HETATM 4719  H2  T3P   286      19.891  22.903  40.482  0.00  0.00           H  
HETATM 4720  O   T3P   287      18.512  17.939  -2.842  0.00  0.00           O  
HETATM 4721  H1  T3P   287      18.710  18.853  -3.046  0.00  0.00           H  
HETATM 4722  H2  T3P   287      17.611  17.955  -2.519  0.00  0.00           H  
HETATM 4723  O   T3P   288     -29.776   8.333 -26.799  0.00  0.00           O  
HETATM 4724  H1  T3P   288     -29.872   8.656 -27.695  0.00  0.00           H  
HETATM 4725  H2  T3P   288     -30.667   8.330 -26.449  0.00  0.00           H  
HETATM 4726  O   T3P   289     -24.250  11.137 -13.468  0.00  0.00           O  
HETATM 4727  H1  T3P   289     -24.211  11.759 -12.742  0.00  0.00           H  
HETATM 4728  H2  T3P   289     -24.107  11.671 -14.250  0.00  0.00           H  
HETATM 4729  O   T3P   290     -13.154 -21.470 -35.523  0.00  0.00           O  
HETATM 4730  H1  T3P   290     -13.746 -22.105 -35.924  0.00  0.00           H  
HETATM 4731  H2  T3P   290     -12.407 -21.428 -36.119  0.00  0.00           H  
HETATM 4732  O   T3P   291      29.369  29.398 -31.607  0.00  0.00           O  
HETATM 4733  H1  T3P   291      28.672  29.869 -31.152  0.00  0.00           H  
HETATM 4734  H2  T3P   291      29.441  29.837 -32.455  0.00  0.00           H  
HETATM 4735  O   T3P   292      19.108  38.770 -26.314  0.00  0.00           O  
HETATM 4736  H1  T3P   292      18.634  38.721 -27.144  0.00  0.00           H  
HETATM 4737  H2  T3P   292      18.684  39.484 -25.837  0.00  0.00           H  
HETATM 4738  O   T3P   293     -11.098  18.957  19.508  0.00  0.00           O  
HETATM 4739  H1  T3P   293     -11.537  19.236  20.311  0.00  0.00           H  
HETATM 4740  H2  T3P   293     -11.705  19.196  18.807  0.00  0.00           H  
HETATM 4741  O   T3P   294       6.295 -29.651  10.273  0.00  0.00           O  
HETATM 4742  H1  T3P   294       6.504 -28.720  10.193  0.00  0.00           H  
HETATM 4743  H2  T3P   294       6.362 -29.990   9.381  0.00  0.00           H  
HETATM 4744  O   T3P   295     -12.995 -26.439  -9.506  0.00  0.00           O  
HETATM 4745  H1  T3P   295     -13.788 -26.386  -8.972  0.00  0.00           H  
HETATM 4746  H2  T3P   295     -13.310 -26.663 -10.382  0.00  0.00           H  
HETATM 4747  O   T3P   296     -35.443  -0.625 -22.593  0.00  0.00           O  
HETATM 4748  H1  T3P   296     -34.701  -0.097 -22.886  0.00  0.00           H  
HETATM 4749  H2  T3P   296     -35.926  -0.825 -23.395  0.00  0.00           H  
HETATM 4750  O   T3P   297      25.813 -10.555  30.019  0.00  0.00           O  
HETATM 4751  H1  T3P   297      25.074 -11.157  30.109  0.00  0.00           H  
HETATM 4752  H2  T3P   297      25.425  -9.747  29.683  0.00  0.00           H  
HETATM 4753  O   T3P   298       4.396  29.615 -24.382  0.00  0.00           O  
HETATM 4754  H1  T3P   298       4.352  30.022 -25.248  0.00  0.00           H  
HETATM 4755  H2  T3P   298       5.186  29.981 -23.985  0.00  0.00           H  
HETATM 4756  O   T3P   299      30.984   1.921  -4.018  0.00  0.00           O  
HETATM 4757  H1  T3P   299      30.133   1.952  -3.581  0.00  0.00           H  
HETATM 4758  H2  T3P   299      31.443   1.193  -3.597  0.00  0.00           H  
HETATM 4759  O   T3P   300       6.263  19.067  45.447  0.00  0.00           O  
HETATM 4760  H1  T3P   300       5.446  18.582  45.564  0.00  0.00           H  
HETATM 4761  H2  T3P   300       6.064  19.951  45.755  0.00  0.00           H  
HETATM 4762  O   T3P   301      10.009  33.478 -29.596  0.00  0.00           O  
HETATM 4763  H1  T3P   301       9.066  33.338 -29.686  0.00  0.00           H  
HETATM 4764  H2  T3P   301      10.089  34.126 -28.896  0.00  0.00           H  
HETATM 4765  O   T3P   302       8.029  22.253  13.793  0.00  0.00           O  
HETATM 4766  H1  T3P   302       8.478  21.849  14.536  0.00  0.00           H  
HETATM 4767  H2  T3P   302       8.308  23.168  13.812  0.00  0.00           H  
HETATM 4768  O   T3P   303     -14.658  -1.684 -10.879  0.00  0.00           O  
HETATM 4769  H1  T3P   303     -15.484  -2.113 -10.653  0.00  0.00           H  
HETATM 4770  H2  T3P   303     -13.985  -2.325 -10.651  0.00  0.00           H  
HETATM 4771  O   T3P   304     -16.513   9.892  -7.204  0.00  0.00           O  
HETATM 4772  H1  T3P   304     -16.222  10.494  -7.890  0.00  0.00           H  
HETATM 4773  H2  T3P   304     -16.892  10.458  -6.533  0.00  0.00           H  
HETATM 4774  O   T3P   305      32.653  17.525  12.420  0.00  0.00           O  
HETATM 4775  H1  T3P   305      31.886  16.952  12.407  0.00  0.00           H  
HETATM 4776  H2  T3P   305      32.382  18.277  12.947  0.00  0.00           H  
HETATM 4777  O   T3P   306      14.908 -14.548 -20.153  0.00  0.00           O  
HETATM 4778  H1  T3P   306      14.166 -15.039 -20.504  0.00  0.00           H  
HETATM 4779  H2  T3P   306      15.500 -14.443 -20.898  0.00  0.00           H  
HETATM 4780  O   T3P   307      14.342  26.800  -4.354  0.00  0.00           O  
HETATM 4781  H1  T3P   307      15.175  27.150  -4.040  0.00  0.00           H  
HETATM 4782  H2  T3P   307      14.582  26.016  -4.848  0.00  0.00           H  
HETATM 4783  O   T3P   308      -1.980 -40.304  -4.161  0.00  0.00           O  
HETATM 4784  H1  T3P   308      -2.118 -40.411  -3.220  0.00  0.00           H  
HETATM 4785  H2  T3P   308      -2.829 -40.508  -4.553  0.00  0.00           H  
HETATM 4786  O   T3P   309     -31.903 -25.326  21.436  0.00  0.00           O  
HETATM 4787  H1  T3P   309     -32.613 -24.867  21.884  0.00  0.00           H  
HETATM 4788  H2  T3P   309     -32.345 -25.888  20.799  0.00  0.00           H  
HETATM 4789  O   T3P   310      33.433  -1.088  27.987  0.00  0.00           O  
HETATM 4790  H1  T3P   310      34.364  -0.930  27.829  0.00  0.00           H  
HETATM 4791  H2  T3P   310      33.259  -0.677  28.834  0.00  0.00           H  
HETATM 4792  O   T3P   311      -8.141 -16.768 -47.356  0.00  0.00           O  
HETATM 4793  H1  T3P   311      -7.368 -16.331 -46.999  0.00  0.00           H  
HETATM 4794  H2  T3P   311      -7.988 -17.699 -47.190  0.00  0.00           H  
HETATM 4795  O   T3P   312      16.306  21.148 -21.207  0.00  0.00           O  
HETATM 4796  H1  T3P   312      15.426  20.851 -20.976  0.00  0.00           H  
HETATM 4797  H2  T3P   312      16.319  22.074 -20.965  0.00  0.00           H  
HETATM 4798  O   T3P   313      38.449   4.187  21.451  0.00  0.00           O  
HETATM 4799  H1  T3P   313      38.224   4.775  22.171  0.00  0.00           H  
HETATM 4800  H2  T3P   313      38.671   3.359  21.877  0.00  0.00           H  
HETATM 4801  O   T3P   314      -5.327 -15.577   7.071  0.00  0.00           O  
HETATM 4802  H1  T3P   314      -5.202 -16.503   7.277  0.00  0.00           H  
HETATM 4803  H2  T3P   314      -5.094 -15.504   6.145  0.00  0.00           H  
HETATM 4804  O   T3P   315      10.746   0.019 -43.715  0.00  0.00           O  
HETATM 4805  H1  T3P   315      11.474  -0.559 -43.944  0.00  0.00           H  
HETATM 4806  H2  T3P   315      11.084   0.557 -42.999  0.00  0.00           H  
HETATM 4807  O   T3P   316      40.975   7.079  -2.923  0.00  0.00           O  
HETATM 4808  H1  T3P   316      41.643   6.410  -3.076  0.00  0.00           H  
HETATM 4809  H2  T3P   316      40.173   6.583  -2.758  0.00  0.00           H  
HETATM 4810  O   T3P   317      16.162  19.897 -30.471  0.00  0.00           O  
HETATM 4811  H1  T3P   317      16.908  20.302 -30.913  0.00  0.00           H  
HETATM 4812  H2  T3P   317      15.396  20.224 -30.943  0.00  0.00           H  
HETATM 4813  O   T3P   318     -13.153 -12.349  17.783  0.00  0.00           O  
HETATM 4814  H1  T3P   318     -14.026 -11.956  17.757  0.00  0.00           H  
HETATM 4815  H2  T3P   318     -13.090 -12.849  16.969  0.00  0.00           H  
HETATM 4816  O   T3P   319     -10.960 -25.931 -28.929  0.00  0.00           O  
HETATM 4817  H1  T3P   319     -10.392 -25.306 -28.479  0.00  0.00           H  
HETATM 4818  H2  T3P   319     -10.704 -26.784 -28.577  0.00  0.00           H  
HETATM 4819  O   T3P   320     -27.338 -17.628 -42.064  0.00  0.00           O  
HETATM 4820  H1  T3P   320     -27.178 -18.420 -41.551  0.00  0.00           H  
HETATM 4821  H2  T3P   320     -28.219 -17.351 -41.811  0.00  0.00           H  
HETATM 4822  O   T3P   321     -16.853 -10.352  -0.631  0.00  0.00           O  
HETATM 4823  H1  T3P   321     -16.928 -11.094  -1.230  0.00  0.00           H  
HETATM 4824  H2  T3P   321     -17.168  -9.603  -1.137  0.00  0.00           H  
HETATM 4825  O   T3P   322      14.075 -12.413 -17.905  0.00  0.00           O  
HETATM 4826  H1  T3P   322      14.439 -12.383 -18.790  0.00  0.00           H  
HETATM 4827  H2  T3P   322      13.204 -12.794 -18.017  0.00  0.00           H  
HETATM 4828  O   T3P   323      27.954   7.732  31.627  0.00  0.00           O  
HETATM 4829  H1  T3P   323      28.387   8.565  31.441  0.00  0.00           H  
HETATM 4830  H2  T3P   323      27.067   7.841  31.284  0.00  0.00           H  
HETATM 4831  O   T3P   324       6.828  43.960 -24.245  0.00  0.00           O  
HETATM 4832  H1  T3P   324       7.669  43.980 -23.789  0.00  0.00           H  
HETATM 4833  H2  T3P   324       6.184  43.807 -23.554  0.00  0.00           H  
HETATM 4834  O   T3P   325     -10.681 -10.586  -5.878  0.00  0.00           O  
HETATM 4835  H1  T3P   325     -10.979 -11.184  -5.193  0.00  0.00           H  
HETATM 4836  H2  T3P   325     -11.085  -9.747  -5.656  0.00  0.00           H  
HETATM 4837  O   T3P   326      -0.268 -20.536 -22.772  0.00  0.00           O  
HETATM 4838  H1  T3P   326      -0.705 -19.892 -23.329  0.00  0.00           H  
HETATM 4839  H2  T3P   326      -0.304 -21.350 -23.273  0.00  0.00           H  
HETATM 4840  O   T3P   327      16.272  18.096  47.396  0.00  0.00           O  
HETATM 4841  H1  T3P   327      15.841  18.923  47.614  0.00  0.00           H  
HETATM 4842  H2  T3P   327      15.703  17.695  46.740  0.00  0.00           H  
HETATM 4843  O   T3P   328      -0.487  -5.580 -28.412  0.00  0.00           O  
HETATM 4844  H1  T3P   328       0.407  -5.558 -28.755  0.00  0.00           H  
HETATM 4845  H2  T3P   328      -0.419  -6.075 -27.596  0.00  0.00           H  
HETATM 4846  O   T3P   329     -12.157 -13.264   4.779  0.00  0.00           O  
HETATM 4847  H1  T3P   329     -12.536 -13.711   4.023  0.00  0.00           H  
HETATM 4848  H2  T3P   329     -11.238 -13.132   4.544  0.00  0.00           H  
HETATM 4849  O   T3P   330      -4.077  34.863  12.390  0.00  0.00           O  
HETATM 4850  H1  T3P   330      -4.065  33.906  12.426  0.00  0.00           H  
HETATM 4851  H2  T3P   330      -3.333  35.091  11.833  0.00  0.00           H  
HETATM 4852  O   T3P   331      25.487   8.141   7.015  0.00  0.00           O  
HETATM 4853  H1  T3P   331      24.792   7.684   7.490  0.00  0.00           H  
HETATM 4854  H2  T3P   331      26.093   7.448   6.753  0.00  0.00           H  
HETATM 4855  O   T3P   332     -17.695 -20.840   2.015  0.00  0.00           O  
HETATM 4856  H1  T3P   332     -18.048 -21.385   2.717  0.00  0.00           H  
HETATM 4857  H2  T3P   332     -17.028 -20.301   2.441  0.00  0.00           H  
HETATM 4858  O   T3P   333     -10.224  36.760 -16.859  0.00  0.00           O  
HETATM 4859  H1  T3P   333     -10.191  36.146 -17.593  0.00  0.00           H  
HETATM 4860  H2  T3P   333      -9.415  37.266 -16.932  0.00  0.00           H  
HETATM 4861  O   T3P   334      11.772  21.201   3.914  0.00  0.00           O  
HETATM 4862  H1  T3P   334      12.304  21.940   3.621  0.00  0.00           H  
HETATM 4863  H2  T3P   334      12.397  20.600   4.321  0.00  0.00           H  
HETATM 4864  O   T3P   335     -18.382 -16.622 -22.735  0.00  0.00           O  
HETATM 4865  H1  T3P   335     -19.005 -16.171 -22.166  0.00  0.00           H  
HETATM 4866  H2  T3P   335     -17.847 -17.146 -22.139  0.00  0.00           H  
HETATM 4867  O   T3P   336     -19.549 -28.334 -20.201  0.00  0.00           O  
HETATM 4868  H1  T3P   336     -19.775 -28.858 -19.432  0.00  0.00           H  
HETATM 4869  H2  T3P   336     -20.389 -28.155 -20.624  0.00  0.00           H  
HETATM 4870  O   T3P   337      16.969  13.543  28.480  0.00  0.00           O  
HETATM 4871  H1  T3P   337      17.603  13.787  27.806  0.00  0.00           H  
HETATM 4872  H2  T3P   337      16.202  14.085  28.295  0.00  0.00           H  
HETATM 4873  O   T3P   338      17.872   2.380 -29.704  0.00  0.00           O  
HETATM 4874  H1  T3P   338      18.581   1.838 -30.051  0.00  0.00           H  
HETATM 4875  H2  T3P   338      17.634   1.962 -28.876  0.00  0.00           H  
HETATM 4876  O   T3P   339      22.846  29.656 -20.183  0.00  0.00           O  
HETATM 4877  H1  T3P   339      22.254  30.207 -19.672  0.00  0.00           H  
HETATM 4878  H2  T3P   339      22.343  29.422 -20.963  0.00  0.00           H  
HETATM 4879  O   T3P   340      10.995  -7.363  12.332  0.00  0.00           O  
HETATM 4880  H1  T3P   340      10.682  -6.461  12.267  0.00  0.00           H  
HETATM 4881  H2  T3P   340      10.488  -7.743  13.050  0.00  0.00           H  
HETATM 4882  O   T3P   341     -11.100  28.868 -28.984  0.00  0.00           O  
HETATM 4883  H1  T3P   341     -11.890  28.647 -29.478  0.00  0.00           H  
HETATM 4884  H2  T3P   341     -11.261  28.522 -28.107  0.00  0.00           H  
HETATM 4885  O   T3P   342      -5.619   0.706  29.014  0.00  0.00           O  
HETATM 4886  H1  T3P   342      -4.997   0.745  28.288  0.00  0.00           H  
HETATM 4887  H2  T3P   342      -6.294   0.094  28.720  0.00  0.00           H  
HETATM 4888  O   T3P   343     -23.505  -3.759 -35.055  0.00  0.00           O  
HETATM 4889  H1  T3P   343     -23.465  -3.201 -34.279  0.00  0.00           H  
HETATM 4890  H2  T3P   343     -23.822  -3.182 -35.750  0.00  0.00           H  
HETATM 4891  O   T3P   344     -12.302  26.150 -31.269  0.00  0.00           O  
HETATM 4892  H1  T3P   344     -12.701  25.549 -31.898  0.00  0.00           H  
HETATM 4893  H2  T3P   344     -12.946  26.850 -31.165  0.00  0.00           H  
HETATM 4894  O   T3P   345      28.572  -2.104   7.939  0.00  0.00           O  
HETATM 4895  H1  T3P   345      29.264  -2.721   8.176  0.00  0.00           H  
HETATM 4896  H2  T3P   345      28.952  -1.573   7.240  0.00  0.00           H  
HETATM 4897  O   T3P   346      -1.790  -8.101  -6.988  0.00  0.00           O  
HETATM 4898  H1  T3P   346      -2.124  -8.947  -6.691  0.00  0.00           H  
HETATM 4899  H2  T3P   346      -2.369  -7.853  -7.708  0.00  0.00           H  
HETATM 4900  O   T3P   347      15.864  23.863   8.093  0.00  0.00           O  
HETATM 4901  H1  T3P   347      16.239  23.311   8.779  0.00  0.00           H  
HETATM 4902  H2  T3P   347      16.485  23.800   7.368  0.00  0.00           H  
HETATM 4903  O   T3P   348      26.972  -5.905   1.403  0.00  0.00           O  
HETATM 4904  H1  T3P   348      27.738  -5.439   1.069  0.00  0.00           H  
HETATM 4905  H2  T3P   348      27.318  -6.470   2.094  0.00  0.00           H  
HETATM 4906  O   T3P   349      -4.943  -4.963 -31.799  0.00  0.00           O  
HETATM 4907  H1  T3P   349      -4.161  -4.742 -32.304  0.00  0.00           H  
HETATM 4908  H2  T3P   349      -5.005  -5.916 -31.858  0.00  0.00           H  
HETATM 4909  O   T3P   350     -11.019 -11.356  14.122  0.00  0.00           O  
HETATM 4910  H1  T3P   350     -10.838 -12.086  14.715  0.00  0.00           H  
HETATM 4911  H2  T3P   350     -10.201 -11.229  13.642  0.00  0.00           H  
HETATM 4912  O   T3P   351     -15.186 -19.134 -16.362  0.00  0.00           O  
HETATM 4913  H1  T3P   351     -16.056 -18.872 -16.059  0.00  0.00           H  
HETATM 4914  H2  T3P   351     -14.703 -18.312 -16.442  0.00  0.00           H  
HETATM 4915  O   T3P   352      -3.830 -32.507  -8.342  0.00  0.00           O  
HETATM 4916  H1  T3P   352      -4.180 -33.225  -7.813  0.00  0.00           H  
HETATM 4917  H2  T3P   352      -4.496 -31.822  -8.286  0.00  0.00           H  
HETATM 4918  O   T3P   353     -27.200  -8.429 -20.456  0.00  0.00           O  
HETATM 4919  H1  T3P   353     -27.246  -9.301 -20.848  0.00  0.00           H  
HETATM 4920  H2  T3P   353     -27.567  -7.847 -21.122  0.00  0.00           H  
HETATM 4921  O   T3P   354      16.880  28.460  32.379  0.00  0.00           O  
HETATM 4922  H1  T3P   354      16.221  29.087  32.678  0.00  0.00           H  
HETATM 4923  H2  T3P   354      16.446  27.973  31.678  0.00  0.00           H  
HETATM 4924  O   T3P   355      -4.254  -4.310  40.388  0.00  0.00           O  
HETATM 4925  H1  T3P   355      -4.832  -4.150  41.134  0.00  0.00           H  
HETATM 4926  H2  T3P   355      -4.285  -5.258  40.260  0.00  0.00           H  
HETATM 4927  O   T3P   356     -18.723  -1.823  32.111  0.00  0.00           O  
HETATM 4928  H1  T3P   356     -19.116  -1.777  31.239  0.00  0.00           H  
HETATM 4929  H2  T3P   356     -18.686  -2.759  32.308  0.00  0.00           H  
HETATM 4930  O   T3P   357       6.972 -12.211  33.616  0.00  0.00           O  
HETATM 4931  H1  T3P   357       6.365 -11.479  33.502  0.00  0.00           H  
HETATM 4932  H2  T3P   357       6.451 -12.988  33.413  0.00  0.00           H  
HETATM 4933  O   T3P   358     -11.438  -1.698 -35.184  0.00  0.00           O  
HETATM 4934  H1  T3P   358     -11.274  -2.208 -35.977  0.00  0.00           H  
HETATM 4935  H2  T3P   358     -10.918  -0.903 -35.297  0.00  0.00           H  
HETATM 4936  O   T3P   359     -22.694 -24.901   6.715  0.00  0.00           O  
HETATM 4937  H1  T3P   359     -21.858 -25.303   6.481  0.00  0.00           H  
HETATM 4938  H2  T3P   359     -22.488 -24.333   7.457  0.00  0.00           H
[truncated: 3,224,492 more chars]
