# Supplementary material for: Chloride intracellular channel (CLIC) proteins function as fusogens
Source: Nat Commun. 2024 Mar 7;15:2085. doi: 10.1038/s41467-024-46301-z (PMC10920813; doi:10.1038/s41467-024-46301-z)
Supplement: Supplementary file 4 — Source Data [file 41467_2024_46301_MOESM4_ESM.zip › 41467_2024_46301_MOESM4_ESM_corrected file names/F34D_last_frame_run_2.pdb]

HETATM    1 CL    CL     1      -6.432 -24.687   1.031  0.00  0.00          Cl1-
HETATM    2 CL    CL     1      -9.033 -18.425   5.358  0.00  0.00          Cl1-
ATOM      3  N   GLY     1     -24.857   6.954   9.380  0.00  7.77           N1+
ATOM      4  CA  GLY     1     -25.306   7.671  10.629  0.00  7.77           C  
ATOM      5  C   GLY     1     -24.132   8.526  11.099  0.00  7.77           C  
ATOM      6  O   GLY     1     -23.670   8.250  12.212  0.00  7.77           O  
ATOM      7  HA2 GLY     1     -26.144   8.254  10.248  0.00  7.77           H  
ATOM      8  HA3 GLY     1     -25.648   6.855  11.265  0.00  7.77           H  
ATOM      9  H1  GLY     1     -24.076   6.353   9.600  0.00  7.77           H  
ATOM     10  H2  GLY     1     -25.582   6.402   8.944  0.00  7.77           H  
ATOM     11  H3  GLY     1     -24.382   7.499   8.674  0.00  7.77           H  
HETATM   12  K     K     1      18.789   2.938 -55.361  0.00  0.00           K1+
HETATM   13  O   T3P     1      20.445 -16.811 -12.663  0.00  0.00           O  
HETATM   14  H1  T3P     1      19.674 -16.280 -12.461  0.00  0.00           H  
HETATM   15  H2  T3P     1      21.185 -16.215 -12.547  0.00  0.00           H  
ATOM     16  N   ALA     2     -23.633   9.584  10.399  0.00 41.56           N  
ATOM     17  CA  ALA     2     -22.502  10.540  10.871  0.00 41.56           C  
ATOM     18  C   ALA     2     -22.625  11.745   9.953  0.00 41.56           C  
ATOM     19  O   ALA     2     -23.262  11.717   8.926  0.00 41.56           O  
ATOM     20  CB  ALA     2     -21.067   9.840  10.799  0.00 41.56           C  
ATOM     21  H   ALA     2     -23.859   9.742   9.428  0.00 41.56           H  
ATOM     22  HA  ALA     2     -22.697  10.933  11.869  0.00 41.56           H  
ATOM     23  HB1 ALA     2     -21.040   9.001  11.494  0.00 41.56           H  
ATOM     24  HB2 ALA     2     -20.854   9.433   9.811  0.00 41.56           H  
ATOM     25  HB3 ALA     2     -20.248  10.482  11.123  0.00 41.56           H  
HETATM   26 CL    CL     2     -26.026  19.851  33.966  0.00  0.00          Cl1-
HETATM   27  K     K     2      30.540  -1.410  16.320  0.00  0.00           K1+
HETATM   28  O   T3P     2      36.647  10.061 -25.224  0.00  0.00           O  
HETATM   29  H1  T3P     2      36.415   9.502 -24.482  0.00  0.00           H  
HETATM   30  H2  T3P     2      37.476   9.704 -25.543  0.00  0.00           H  
HETATM   31 CL    CL     3      -7.473   5.646  29.082  0.00  0.00          Cl1-
HETATM   32  K     K     3     -15.233  -8.157  31.451  0.00  0.00           K1+
ATOM     33  N   MET     3     -21.969  12.785  10.484  0.00  6.83           N  
ATOM     34  CA  MET     3     -21.836  14.110   9.882  0.00  6.83           C  
ATOM     35  C   MET     3     -20.621  14.242   8.941  0.00  6.83           C  
ATOM     36  O   MET     3     -20.633  15.025   7.972  0.00  6.83           O  
ATOM     37  CB  MET     3     -21.746  15.159  11.000  0.00  6.83           C  
ATOM     38  CG  MET     3     -22.907  15.230  11.996  0.00  6.83           C  
ATOM     39  SD  MET     3     -22.236  15.794  13.588  0.00  6.83           S  
ATOM     40  CE  MET     3     -23.664  15.598  14.663  0.00  6.83           C  
ATOM     41  H   MET     3     -21.663  12.652  11.437  0.00  6.83           H  
ATOM     42  HA  MET     3     -22.706  14.292   9.251  0.00  6.83           H  
ATOM     43  HB2 MET     3     -20.864  15.030  11.627  0.00  6.83           H  
ATOM     44  HB3 MET     3     -21.640  16.154  10.568  0.00  6.83           H  
ATOM     45  HG2 MET     3     -23.668  15.936  11.665  0.00  6.83           H  
ATOM     46  HG3 MET     3     -23.400  14.274  12.173  0.00  6.83           H  
ATOM     47  HE1 MET     3     -24.369  16.168  14.058  0.00  6.83           H  
ATOM     48  HE2 MET     3     -23.922  14.540  14.623  0.00  6.83           H  
ATOM     49  HE3 MET     3     -23.483  15.928  15.686  0.00  6.83           H  
HETATM   50  O   T3P     3     -29.882  -3.143 -27.471  0.00  0.00           O  
HETATM   51  H1  T3P     3     -29.766  -4.009 -27.862  0.00  0.00           H  
HETATM   52  H2  T3P     3     -30.806  -3.113 -27.221  0.00  0.00           H  
HETATM   53 CL    CL     4      21.748  -7.169  31.358  0.00  0.00          Cl1-
ATOM     54  N   GLY     4     -19.606  13.401   9.156  0.00  0.00           N  
ATOM     55  CA  GLY     4     -18.459  13.081   8.309  0.00  0.00           C  
ATOM     56  C   GLY     4     -18.588  11.718   7.705  0.00  0.00           C  
ATOM     57  O   GLY     4     -19.533  10.931   7.958  0.00  0.00           O  
ATOM     58  H   GLY     4     -19.522  12.833   9.987  0.00  0.00           H  
ATOM     59  HA2 GLY     4     -18.395  13.861   7.550  0.00  0.00           H  
ATOM     60  HA3 GLY     4     -17.538  13.098   8.892  0.00  0.00           H  
HETATM   61  K     K     4      -1.045  12.918 -43.445  0.00  0.00           K1+
HETATM   62  O   T3P     4      26.790  13.718 -25.410  0.00  0.00           O  
HETATM   63  H1  T3P     4      27.241  14.396 -25.913  0.00  0.00           H  
HETATM   64  H2  T3P     4      26.396  14.187 -24.674  0.00  0.00           H  
HETATM   65 CL    CL     5     -19.552  28.413   5.578  0.00  0.00          Cl1-
ATOM     66  N   ILE     5     -17.552  11.380   6.913  0.00  0.00           N  
ATOM     67  CA  ILE     5     -17.291  10.069   6.380  0.00  0.00           C  
ATOM     68  C   ILE     5     -17.125   8.964   7.501  0.00  0.00           C  
ATOM     69  O   ILE     5     -16.740   9.215   8.658  0.00  0.00           O  
ATOM     70  CB  ILE     5     -15.847  10.156   5.652  0.00  0.00           C  
ATOM     71  CG1 ILE     5     -15.939  10.994   4.379  0.00  0.00           C  
ATOM     72  CG2 ILE     5     -15.284   8.803   5.359  0.00  0.00           C  
ATOM     73  CD1 ILE     5     -14.629  11.575   3.814  0.00  0.00           C  
ATOM     74  H   ILE     5     -16.792  12.044   6.877  0.00  0.00           H  
ATOM     75  HA  ILE     5     -18.063   9.799   5.659  0.00  0.00           H  
ATOM     76  HB  ILE     5     -15.146  10.590   6.365  0.00  0.00           H  
ATOM     77 HG12 ILE     5     -16.568  10.530   3.619  0.00  0.00           H  
ATOM     78 HG13 ILE     5     -16.528  11.892   4.564  0.00  0.00           H  
ATOM     79 HG21 ILE     5     -14.982   8.088   6.124  0.00  0.00           H  
ATOM     80 HG22 ILE     5     -15.829   8.218   4.619  0.00  0.00           H  
ATOM     81 HG23 ILE     5     -14.366   8.787   4.772  0.00  0.00           H  
ATOM     82 HD11 ILE     5     -13.995  10.717   3.588  0.00  0.00           H  
ATOM     83 HD12 ILE     5     -14.728  12.103   2.865  0.00  0.00           H  
ATOM     84 HD13 ILE     5     -14.068  12.116   4.575  0.00  0.00           H  
HETATM   85  K     K     5      -8.914  17.784  17.190  0.00  0.00           K1+
HETATM   86  O   T3P     5      50.201  -3.052  12.928  0.00  0.00           O  
HETATM   87  H1  T3P     5      49.553  -2.382  12.708  0.00  0.00           H  
HETATM   88  H2  T3P     5      51.001  -2.765  12.488  0.00  0.00           H  
HETATM   89 CL    CL     6     -24.419 -15.159  27.531  0.00  0.00          Cl1-
ATOM     90  N   GLU     6     -17.532   7.771   7.153  0.00  0.00           N  
ATOM     91  CA  GLU     6     -17.309   6.515   7.950  0.00  0.00           C  
ATOM     92  C   GLU     6     -16.653   5.476   7.106  0.00  0.00           C  
ATOM     93  O   GLU     6     -16.964   5.286   5.941  0.00  0.00           O  
ATOM     94  CB  GLU     6     -18.600   5.947   8.475  0.00  0.00           C  
ATOM     95  CG  GLU     6     -19.481   6.857   9.338  0.00  0.00           C  
ATOM     96  CD  GLU     6     -20.876   6.318   9.465  0.00  0.00           C  
ATOM     97  OE1 GLU     6     -21.069   5.263  10.084  0.00  0.00           O  
ATOM     98  OE2 GLU     6     -21.828   6.886   8.879  0.00  0.00           O1-
ATOM     99  H   GLU     6     -17.979   7.673   6.253  0.00  0.00           H  
ATOM    100  HA  GLU     6     -16.749   6.746   8.856  0.00  0.00           H  
ATOM    101  HB2 GLU     6     -19.190   5.743   7.581  0.00  0.00           H  
ATOM    102  HB3 GLU     6     -18.403   4.940   8.843  0.00  0.00           H  
ATOM    103  HG2 GLU     6     -19.128   6.858  10.369  0.00  0.00           H  
ATOM    104  HG3 GLU     6     -19.504   7.906   9.041  0.00  0.00           H  
HETATM  105  K     K     6     -26.259 -34.265 -16.434  0.00  0.00           K1+
HETATM  106  O   T3P     6      -6.781   2.892  34.377  0.00  0.00           O  
HETATM  107  H1  T3P     6      -6.147   2.221  34.630  0.00  0.00           H  
HETATM  108  H2  T3P     6      -6.922   2.749  33.441  0.00  0.00           H  
HETATM  109 CL    CL     7     -29.199  18.213 -25.880  0.00  0.00          Cl1-
HETATM  110  K     K     7     -31.528  18.229 -18.808  0.00  0.00           K1+
ATOM    111  N   LEU     7     -15.612   4.866   7.663  0.00  0.00           N  
ATOM    112  CA  LEU     7     -14.754   3.938   6.997  0.00  0.00           C  
ATOM    113  C   LEU     7     -15.063   2.528   7.660  0.00  0.00           C  
ATOM    114  O   LEU     7     -15.304   2.511   8.870  0.00  0.00           O  
ATOM    115  CB  LEU     7     -13.268   4.343   7.209  0.00  0.00           C  
ATOM    116  CG  LEU     7     -12.240   3.390   6.556  0.00  0.00           C  
ATOM    117  CD1 LEU     7     -12.401   3.498   4.999  0.00  0.00           C  
ATOM    118  CD2 LEU     7     -10.760   3.807   6.933  0.00  0.00           C  
ATOM    119  H   LEU     7     -15.472   4.855   8.664  0.00  0.00           H  
ATOM    120  HA  LEU     7     -14.980   3.882   5.932  0.00  0.00           H  
ATOM    121  HB2 LEU     7     -13.081   5.307   6.737  0.00  0.00           H  
ATOM    122  HB3 LEU     7     -13.068   4.443   8.276  0.00  0.00           H  
ATOM    123  HG  LEU     7     -12.331   2.413   7.032  0.00  0.00           H  
ATOM    124 HD11 LEU     7     -13.351   3.831   4.581  0.00  0.00           H  
ATOM    125 HD12 LEU     7     -11.709   4.211   4.550  0.00  0.00           H  
ATOM    126 HD13 LEU     7     -12.304   2.530   4.509  0.00  0.00           H  
ATOM    127 HD21 LEU     7     -10.358   3.112   7.671  0.00  0.00           H  
ATOM    128 HD22 LEU     7     -10.079   3.968   6.097  0.00  0.00           H  
ATOM    129 HD23 LEU     7     -10.855   4.793   7.388  0.00  0.00           H  
HETATM  130  O   T3P     7      29.713  24.717  -4.177  0.00  0.00           O  
HETATM  131  H1  T3P     7      30.320  24.022  -4.428  0.00  0.00           H  
HETATM  132  H2  T3P     7      29.436  24.486  -3.290  0.00  0.00           H  
HETATM  133 CL    CL     8     -34.112  17.953 -16.640  0.00  0.00          Cl1-
HETATM  134  K     K     8       3.308  18.747  18.177  0.00  0.00           K1+
ATOM    135  N   PHE     8     -15.234   1.444   6.881  0.00  0.00           N  
ATOM    136  CA  PHE     8     -15.420   0.093   7.327  0.00  0.00           C  
ATOM    137  C   PHE     8     -14.345  -0.732   6.645  0.00  0.00           C  
ATOM    138  O   PHE     8     -14.277  -0.678   5.347  0.00  0.00           O  
ATOM    139  CB  PHE     8     -16.796  -0.349   6.899  0.00  0.00           C  
ATOM    140  CG  PHE     8     -17.903   0.217   7.800  0.00  0.00           C  
ATOM    141  CD1 PHE     8     -18.432  -0.593   8.858  0.00  0.00           C  
ATOM    142  CD2 PHE     8     -18.392   1.575   7.732  0.00  0.00           C  
ATOM    143  CE1 PHE     8     -19.523  -0.133   9.599  0.00  0.00           C  
ATOM    144  CE2 PHE     8     -19.447   1.946   8.498  0.00  0.00           C  
ATOM    145  CZ  PHE     8     -19.995   1.181   9.476  0.00  0.00           C  
ATOM    146  H   PHE     8     -15.032   1.554   5.898  0.00  0.00           H  
ATOM    147  HA  PHE     8     -15.338  -0.026   8.408  0.00  0.00           H  
ATOM    148  HB2 PHE     8     -17.084  -0.062   5.888  0.00  0.00           H  
ATOM    149  HB3 PHE     8     -16.854  -1.435   6.967  0.00  0.00           H  
ATOM    150  HD1 PHE     8     -17.995  -1.564   9.040  0.00  0.00           H  
ATOM    151  HD2 PHE     8     -17.944   2.129   6.920  0.00  0.00           H  
ATOM    152  HE1 PHE     8     -19.964  -0.678  10.421  0.00  0.00           H  
ATOM    153  HE2 PHE     8     -19.938   2.901   8.383  0.00  0.00           H  
ATOM    154  HZ  PHE     8     -20.782   1.604  10.082  0.00  0.00           H  
HETATM  155  O   T3P     8     -47.192   6.063 -16.328  0.00  0.00           O  
HETATM  156  H1  T3P     8     -47.649   6.817 -16.700  0.00  0.00           H  
HETATM  157  H2  T3P     8     -46.498   6.444 -15.790  0.00  0.00           H  
HETATM  158 CL    CL     9       9.325 -12.238  29.915  0.00  0.00          Cl1-
HETATM  159  K     K     9      -7.949 -34.253 -12.592  0.00  0.00           K1+
HETATM  160  O   T3P     9      24.299 -15.239 -21.177  0.00  0.00           O  
HETATM  161  H1  T3P     9      23.462 -15.189 -21.638  0.00  0.00           H  
HETATM  162  H2  T3P     9      24.085 -15.633 -20.331  0.00  0.00           H  
ATOM    163  N   VAL     9     -13.554  -1.422   7.447  0.00  0.00           N  
ATOM    164  CA  VAL     9     -12.482  -2.314   7.117  0.00  0.00           C  
ATOM    165  C   VAL     9     -12.739  -3.662   7.804  0.00  0.00           C  
ATOM    166  O   VAL     9     -13.535  -3.738   8.817  0.00  0.00           O  
ATOM    167  CB  VAL     9     -11.178  -1.734   7.695  0.00  0.00           C  
ATOM    168  CG1 VAL     9     -10.767  -0.623   6.730  0.00  0.00           C  
ATOM    169  CG2 VAL     9     -11.290  -1.332   9.188  0.00  0.00           C  
ATOM    170  H   VAL     9     -13.798  -1.468   8.426  0.00  0.00           H  
ATOM    171  HA  VAL     9     -12.479  -2.416   6.032  0.00  0.00           H  
ATOM    172  HB  VAL     9     -10.530  -2.603   7.574  0.00  0.00           H  
ATOM    173 HG11 VAL     9     -11.479   0.201   6.780  0.00  0.00           H  
ATOM    174 HG12 VAL     9      -9.772  -0.291   7.026  0.00  0.00           H  
ATOM    175 HG13 VAL     9     -10.641  -1.086   5.751  0.00  0.00           H  
ATOM    176 HG21 VAL     9     -11.779  -2.073   9.821  0.00  0.00           H  
ATOM    177 HG22 VAL     9     -10.300  -1.242   9.634  0.00  0.00           H  
ATOM    178 HG23 VAL     9     -11.792  -0.374   9.318  0.00  0.00           H  
HETATM  179 CL    CL    10      23.971 -17.069  39.259  0.00  0.00          Cl1-
HETATM  180  K     K    10       3.517 -20.760 -29.723  0.00  0.00           K1+
ATOM    181  N   LYS    10     -12.077  -4.711   7.368  0.00  0.00           N  
ATOM    182  CA  LYS    10     -11.866  -5.950   8.113  0.00  0.00           C  
ATOM    183  C   LYS    10     -11.080  -5.642   9.420  0.00  0.00           C  
ATOM    184  O   LYS    10     -10.247  -4.749   9.387  0.00  0.00           O  
ATOM    185  CB  LYS    10     -11.068  -6.948   7.198  0.00  0.00           C  
ATOM    186  CG  LYS    10     -11.001  -8.364   7.709  0.00  0.00           C  
ATOM    187  CD  LYS    10     -10.393  -9.357   6.772  0.00  0.00           C  
ATOM    188  CE  LYS    10      -9.614 -10.463   7.585  0.00  0.00           C  
ATOM    189  NZ  LYS    10      -8.908 -11.327   6.668  0.00  0.00           N1+
ATOM    190  H   LYS    10     -11.440  -4.546   6.601  0.00  0.00           H  
ATOM    191  HA  LYS    10     -12.861  -6.340   8.327  0.00  0.00           H  
ATOM    192  HB2 LYS    10     -11.531  -6.915   6.212  0.00  0.00           H  
ATOM    193  HB3 LYS    10     -10.023  -6.648   7.119  0.00  0.00           H  
ATOM    194  HG2 LYS    10     -10.493  -8.247   8.667  0.00  0.00           H  
ATOM    195  HG3 LYS    10     -12.020  -8.738   7.802  0.00  0.00           H  
ATOM    196  HD2 LYS    10     -11.128  -9.831   6.121  0.00  0.00           H  
ATOM    197  HD3 LYS    10      -9.760  -8.795   6.084  0.00  0.00           H  
ATOM    198  HE2 LYS    10      -8.907  -9.938   8.227  0.00  0.00           H  
ATOM    199  HE3 LYS    10     -10.207 -11.102   8.240  0.00  0.00           H  
ATOM    200  HZ1 LYS    10      -8.344 -11.926   7.254  0.00  0.00           H  
ATOM    201  HZ2 LYS    10      -9.571 -11.946   6.224  0.00  0.00           H  
ATOM    202  HZ3 LYS    10      -8.304 -10.863   6.005  0.00  0.00           H  
HETATM  203  O   T3P    10      -0.687  29.540  16.169  0.00  0.00           O  
HETATM  204  H1  T3P    10       0.106  29.008  16.237  0.00  0.00           H  
HETATM  205  H2  T3P    10      -1.010  29.605  17.068  0.00  0.00           H  
ATOM    206  N   ALA    11     -11.407  -6.425  10.453  0.00  4.87           N  
ATOM    207  CA  ALA    11     -10.826  -6.448  11.788  0.00  4.87           C  
ATOM    208  C   ALA    11      -9.366  -6.865  11.710  0.00  4.87           C  
ATOM    209  O   ALA    11      -9.019  -7.790  11.008  0.00  4.87           O  
ATOM    210  CB  ALA    11     -11.608  -7.356  12.688  0.00  4.87           C  
ATOM    211  H   ALA    11     -12.197  -7.047  10.354  0.00  4.87           H  
ATOM    212  HA  ALA    11     -10.973  -5.485  12.276  0.00  4.87           H  
ATOM    213  HB1 ALA    11     -11.123  -7.792  13.561  0.00  4.87           H  
ATOM    214  HB2 ALA    11     -12.538  -6.935  13.069  0.00  4.87           H  
ATOM    215  HB3 ALA    11     -11.970  -8.154  12.040  0.00  4.87           H  
HETATM  216 CL    CL    11     -11.327 -13.819  36.834  0.00  0.00          Cl1-
HETATM  217  K     K    11     -22.241  -2.394  31.453  0.00  0.00           K1+
HETATM  218  O   T3P    11       7.878   1.333 -24.652  0.00  0.00           O  
HETATM  219  H1  T3P    11       6.980   1.340 -24.983  0.00  0.00           H  
HETATM  220  H2  T3P    11       8.184   0.439 -24.809  0.00  0.00           H  
HETATM  221 CL    CL    12      12.077  -6.598 -21.956  0.00  0.00          Cl1-
ATOM    222  N   GLY    12      -8.590  -6.273  12.650  0.00  0.00           N  
ATOM    223  CA  GLY    12      -7.178  -6.778  12.929  0.00  0.00           C  
ATOM    224  C   GLY    12      -7.146  -8.024  13.882  0.00  0.00           C  
ATOM    225  O   GLY    12      -8.208  -8.556  14.191  0.00  0.00           O  
ATOM    226  H   GLY    12      -8.915  -5.437  13.114  0.00  0.00           H  
ATOM    227  HA2 GLY    12      -6.718  -7.156  12.017  0.00  0.00           H  
ATOM    228  HA3 GLY    12      -6.591  -5.975  13.375  0.00  0.00           H  
HETATM  229  K     K    12      13.960 -15.802 -29.087  0.00  0.00           K1+
HETATM  230  O   T3P    12      11.614  -5.478 -25.624  0.00  0.00           O  
HETATM  231  H1  T3P    12      11.931  -4.662 -26.012  0.00  0.00           H  
HETATM  232  H2  T3P    12      12.379  -5.847 -25.182  0.00  0.00           H  
HETATM  233 CL    CL    13     -38.519  -9.417 -15.937  0.00  0.00          Cl1-
ATOM    234  N   ILE    13      -6.002  -8.325  14.516  0.00  0.00           N  
ATOM    235  CA  ILE    13      -5.809  -9.573  15.404  0.00  0.00           C  
ATOM    236  C   ILE    13      -6.681  -9.651  16.621  0.00  0.00           C  
ATOM    237  O   ILE    13      -7.228 -10.719  16.866  0.00  0.00           O  
ATOM    238  CB  ILE    13      -4.315  -9.764  15.816  0.00  0.00           C  
ATOM    239  CG1 ILE    13      -3.346  -9.625  14.695  0.00  0.00           C  
ATOM    240  CG2 ILE    13      -4.041 -11.082  16.617  0.00  0.00           C  
ATOM    241  CD1 ILE    13      -3.700 -10.483  13.518  0.00  0.00           C  
ATOM    242  H   ILE    13      -5.212  -7.699  14.451  0.00  0.00           H  
ATOM    243  HA  ILE    13      -6.199 -10.362  14.761  0.00  0.00           H  
ATOM    244  HB  ILE    13      -4.065  -8.927  16.468  0.00  0.00           H  
ATOM    245 HG12 ILE    13      -3.260  -8.576  14.412  0.00  0.00           H  
ATOM    246 HG13 ILE    13      -2.313  -9.894  14.913  0.00  0.00           H  
ATOM    247 HG21 ILE    13      -2.971 -11.239  16.753  0.00  0.00           H  
ATOM    248 HG22 ILE    13      -4.597 -11.111  17.554  0.00  0.00           H  
ATOM    249 HG23 ILE    13      -4.459 -11.965  16.135  0.00  0.00           H  
ATOM    250 HD11 ILE    13      -4.469  -9.945  12.963  0.00  0.00           H  
ATOM    251 HD12 ILE    13      -2.812 -10.547  12.888  0.00  0.00           H  
ATOM    252 HD13 ILE    13      -3.994 -11.499  13.782  0.00  0.00           H  
HETATM  253  K     K    13      -2.671   7.767  37.640  0.00  0.00           K1+
HETATM  254  O   T3P    13      18.619 -44.298 -37.021  0.00  0.00           O  
HETATM  255  H1  T3P    13      18.765 -43.531 -36.468  0.00  0.00           H  
HETATM  256  H2  T3P    13      19.018 -44.069 -37.860  0.00  0.00           H  
ATOM    257  N   ASP    14      -6.694  -8.494  17.326  0.00  0.00           N  
ATOM    258  CA  ASP    14      -7.458  -8.440  18.570  0.00  0.00           C  
ATOM    259  C   ASP    14      -8.985  -7.965  18.404  0.00  0.00           C  
ATOM    260  O   ASP    14      -9.701  -7.950  19.408  0.00  0.00           O  
ATOM    261  CB  ASP    14      -6.825  -7.374  19.538  0.00  0.00           C  
ATOM    262  CG  ASP    14      -7.051  -5.892  19.360  0.00  0.00           C  
ATOM    263  OD1 ASP    14      -6.735  -5.176  20.345  0.00  0.00           O  
ATOM    264  OD2 ASP    14      -7.160  -5.469  18.194  0.00  0.00           O1-
ATOM    265  H   ASP    14      -6.040  -7.754  17.115  0.00  0.00           H  
ATOM    266  HA  ASP    14      -7.532  -9.386  19.107  0.00  0.00           H  
ATOM    267  HB2 ASP    14      -7.354  -7.502  20.482  0.00  0.00           H  
ATOM    268  HB3 ASP    14      -5.748  -7.483  19.671  0.00  0.00           H  
HETATM  269 CL    CL    14      11.549 -40.482 -26.926  0.00  0.00          Cl1-
HETATM  270  K     K    14     -20.450 -14.610  34.357  0.00  0.00           K1+
HETATM  271  O   T3P    14     -13.546  30.666   6.794  0.00  0.00           O  
HETATM  272  H1  T3P    14     -13.941  30.725   5.924  0.00  0.00           H  
HETATM  273  H2  T3P    14     -13.339  31.571   7.026  0.00  0.00           H  
HETATM  274 CL    CL    15     -41.606  -2.960  -8.281  0.00  0.00          Cl1-
ATOM    275  N   GLY    15      -9.418  -7.777  17.134  0.00  0.00           N  
ATOM    276  CA  GLY    15     -10.840  -7.614  16.812  0.00  0.00           C  
ATOM    277  C   GLY    15     -11.143  -6.099  16.711  0.00  0.00           C  
ATOM    278  O   GLY    15     -11.885  -5.718  15.863  0.00  0.00           O  
ATOM    279  H   GLY    15      -8.784  -7.902  16.357  0.00  0.00           H  
ATOM    280  HA2 GLY    15     -11.002  -7.989  15.801  0.00  0.00           H  
ATOM    281  HA3 GLY    15     -11.481  -8.107  17.543  0.00  0.00           H  
HETATM  282  K     K    15     -24.189  -3.610 -15.138  0.00  0.00           K1+
HETATM  283  O   T3P    15      38.887 -30.980  -1.696  0.00  0.00           O  
HETATM  284  H1  T3P    15      39.305 -30.725  -0.874  0.00  0.00           H  
HETATM  285  H2  T3P    15      38.445 -30.186  -1.997  0.00  0.00           H  
HETATM  286 CL    CL    16       8.455 -16.010 -16.506  0.00  0.00          Cl1-
ATOM    287  N   GLU    16     -10.495  -5.261  17.600  0.00  0.00           N  
ATOM    288  CA  GLU    16     -10.804  -3.892  17.725  0.00  0.00           C  
ATOM    289  C   GLU    16      -9.991  -3.086  16.706  0.00  0.00           C  
ATOM    290  O   GLU    16     -10.484  -2.052  16.199  0.00  0.00           O  
ATOM    291  CB  GLU    16     -10.629  -3.415  19.180  0.00  0.00           C  
ATOM    292  CG  GLU    16     -11.484  -4.091  20.281  0.00  0.00           C  
ATOM    293  CD  GLU    16     -13.038  -4.144  20.146  0.00  0.00           C  
ATOM    294  OE1 GLU    16     -13.708  -5.046  20.719  0.00  0.00           O  
ATOM    295  OE2 GLU    16     -13.657  -3.281  19.528  0.00  0.00           O1-
ATOM    296  H   GLU    16      -9.764  -5.617  18.199  0.00  0.00           H  
ATOM    297  HA  GLU    16     -11.871  -3.739  17.570  0.00  0.00           H  
ATOM    298  HB2 GLU    16      -9.566  -3.554  19.374  0.00  0.00           H  
ATOM    299  HB3 GLU    16     -10.748  -2.332  19.202  0.00  0.00           H  
ATOM    300  HG2 GLU    16     -11.110  -5.088  20.514  0.00  0.00           H  
ATOM    301  HG3 GLU    16     -11.250  -3.495  21.163  0.00  0.00           H  
HETATM  302  K     K    16      19.320  18.290  23.121  0.00  0.00           K1+
HETATM  303  O   T3P    16     -12.811  -7.246  30.359  0.00  0.00           O  
HETATM  304  H1  T3P    16     -12.606  -6.313  30.301  0.00  0.00           H  
HETATM  305  H2  T3P    16     -13.062  -7.493  29.469  0.00  0.00           H  
HETATM  306 CL    CL    17      -9.908  -8.464  -0.480  0.00  0.00          Cl1-
HETATM  307  K     K    17       6.527   0.332  16.983  0.00  0.00           K1+
ATOM    308  N   SER    17      -8.754  -3.454  16.467  0.00  0.00           N  
ATOM    309  CA  SER    17      -7.906  -2.877  15.497  0.00  0.00           C  
ATOM    310  C   SER    17      -8.311  -3.153  14.074  0.00  0.00           C  
ATOM    311  O   SER    17      -9.288  -3.874  13.786  0.00  0.00           O  
ATOM    312  CB  SER    17      -6.397  -3.354  15.814  0.00  0.00           C  
ATOM    313  OG  SER    17      -6.309  -4.800  15.780  0.00  0.00           O  
ATOM    314  H   SER    17      -8.384  -4.281  16.915  0.00  0.00           H  
ATOM    315  HA  SER    17      -7.930  -1.800  15.666  0.00  0.00           H  
ATOM    316  HB2 SER    17      -5.672  -3.010  15.076  0.00  0.00           H  
ATOM    317  HB3 SER    17      -5.909  -2.906  16.679  0.00  0.00           H  
ATOM    318  HG  SER    17      -6.564  -5.096  16.656  0.00  0.00           H  
HETATM  319  O   T3P    17      28.565  19.686  10.133  0.00  0.00           O  
HETATM  320  H1  T3P    17      28.123  20.197   9.456  0.00  0.00           H  
HETATM  321  H2  T3P    17      29.391  19.417   9.731  0.00  0.00           H  
HETATM  322 CL    CL    18      21.774   8.829   2.292  0.00  0.00          Cl1-
ATOM    323  N   ILE    18      -7.656  -2.388  13.181  0.00  0.00           N  
ATOM    324  CA  ILE    18      -7.752  -2.340  11.681  0.00  0.00           C  
ATOM    325  C   ILE    18      -7.045  -3.518  11.040  0.00  0.00           C  
ATOM    326  O   ILE    18      -6.012  -3.949  11.441  0.00  0.00           O  
ATOM    327  CB  ILE    18      -7.227  -0.994  11.077  0.00  0.00           C  
ATOM    328  CG1 ILE    18      -8.240   0.074  11.485  0.00  0.00           C  
ATOM    329  CG2 ILE    18      -7.028  -0.921   9.546  0.00  0.00           C  
ATOM    330  CD1 ILE    18      -7.817   1.551  11.155  0.00  0.00           C  
ATOM    331  H   ILE    18      -7.131  -1.561  13.427  0.00  0.00           H  
ATOM    332  HA  ILE    18      -8.809  -2.363  11.413  0.00  0.00           H  
ATOM    333  HB  ILE    18      -6.217  -0.812  11.444  0.00  0.00           H  
ATOM    334 HG12 ILE    18      -9.180  -0.064  10.951  0.00  0.00           H  
ATOM    335 HG13 ILE    18      -8.478  -0.081  12.537  0.00  0.00           H  
ATOM    336 HG21 ILE    18      -6.732   0.058   9.171  0.00  0.00           H  
ATOM    337 HG22 ILE    18      -6.211  -1.583   9.259  0.00  0.00           H  
ATOM    338 HG23 ILE    18      -7.955  -1.171   9.028  0.00  0.00           H  
ATOM    339 HD11 ILE    18      -7.716   1.755  10.089  0.00  0.00           H  
ATOM    340 HD12 ILE    18      -8.627   2.142  11.581  0.00  0.00           H  
ATOM    341 HD13 ILE    18      -6.904   1.804  11.694  0.00  0.00           H  
HETATM  342  K     K    18     -33.305  17.071  -2.003  0.00  0.00           K1+
HETATM  343  O   T3P    18      26.472  21.946 -13.206  0.00  0.00           O  
HETATM  344  H1  T3P    18      25.929  21.488 -12.565  0.00  0.00           H  
HETATM  345  H2  T3P    18      27.256  21.404 -13.288  0.00  0.00           H  
HETATM  346 CL    CL    19       5.399  19.492 -25.230  0.00  0.00          Cl1-
ATOM    347  N   GLY    19      -7.702  -4.247  10.092  0.00  0.00           N  
ATOM    348  CA  GLY    19      -7.151  -5.406   9.298  0.00  0.00           C  
ATOM    349  C   GLY    19      -5.817  -4.935   8.604  0.00  0.00           C  
ATOM    350  O   GLY    19      -5.703  -3.898   7.906  0.00  0.00           O  
ATOM    351  H   GLY    19      -8.649  -3.973   9.876  0.00  0.00           H  
ATOM    352  HA2 GLY    19      -6.983  -6.344   9.827  0.00  0.00           H  
ATOM    353  HA3 GLY    19      -8.003  -5.491   8.623  0.00  0.00           H  
HETATM  354  K     K    19      -0.601  -7.491 -23.562  0.00  0.00           K1+
HETATM  355  O   T3P    19     -33.785  18.742   2.504  0.00  0.00           O  
HETATM  356  H1  T3P    19     -33.153  18.092   2.811  0.00  0.00           H  
HETATM  357  H2  T3P    19     -34.177  19.092   3.304  0.00  0.00           H  
ATOM    358  N   ASN    20      -4.733  -5.698   8.872  0.00  0.00           N  
ATOM    359  CA  ASN    20      -3.314  -5.497   8.366  0.00  0.00           C  
ATOM    360  C   ASN    20      -3.133  -5.744   6.840  0.00  0.00           C  
ATOM    361  O   ASN    20      -2.035  -5.592   6.299  0.00  0.00           O  
ATOM    362  CB  ASN    20      -2.432  -6.479   9.129  0.00  0.00           C  
ATOM    363  CG  ASN    20      -2.533  -6.313  10.675  0.00  0.00           C  
ATOM    364  ND2 ASN    20      -3.378  -7.000  11.386  0.00  0.00           N  
ATOM    365  OD1 ASN    20      -1.735  -5.586  11.284  0.00  0.00           O  
ATOM    366  H   ASN    20      -4.816  -6.609   9.300  0.00  0.00           H  
ATOM    367  HA  ASN    20      -2.992  -4.484   8.606  0.00  0.00           H  
ATOM    368  HB2 ASN    20      -2.590  -7.506   8.800  0.00  0.00           H  
ATOM    369  HB3 ASN    20      -1.383  -6.279   8.909  0.00  0.00           H  
ATOM    370 HD21 ASN    20      -4.019  -7.583  10.866  0.00  0.00           H  
ATOM    371 HD22 ASN    20      -3.295  -6.971  12.392  0.00  0.00           H  
HETATM  372 CL    CL    20      -5.193  -1.224 -39.164  0.00  0.00          Cl1-
HETATM  373  K     K    20     -34.649 -30.106  -7.435  0.00  0.00           K1+
HETATM  374  O   T3P    20     -10.795 -30.149 -15.043  0.00  0.00           O  
HETATM  375  H1  T3P    20     -10.092 -29.665 -15.476  0.00  0.00           H  
HETATM  376  H2  T3P    20     -11.599 -29.734 -15.354  0.00  0.00           H  
HETATM  377 CL    CL    21      35.681 -11.977   2.921  0.00  0.00          Cl1-
ATOM    378  N   CYS    21      -4.228  -6.183   6.127  0.00  0.00           N  
ATOM    379  CA  CYS    21      -4.362  -6.102   4.669  0.00  0.00           C  
ATOM    380  C   CYS    21      -4.216  -4.577   4.176  0.00  0.00           C  
ATOM    381  O   CYS    21      -5.016  -3.762   4.611  0.00  0.00           O  
ATOM    382  CB  CYS    21      -5.671  -6.764   4.197  0.00  0.00           C  
ATOM    383  SG  CYS    21      -7.157  -6.065   4.915  0.00  0.00           S  
ATOM    384  H   CYS    21      -5.144  -6.261   6.546  0.00  0.00           H  
ATOM    385  HA  CYS    21      -3.514  -6.676   4.295  0.00  0.00           H  
ATOM    386  HB2 CYS    21      -5.787  -6.817   3.114  0.00  0.00           H  
ATOM    387  HB3 CYS    21      -5.732  -7.772   4.607  0.00  0.00           H  
ATOM    388  HG  CYS    21      -7.846  -7.035   4.308  0.00  0.00           H  
HETATM  389  K     K    21      -0.339   3.370  33.760  0.00  0.00           K1+
HETATM  390  O   T3P    21     -41.845  17.181 -21.490  0.00  0.00           O  
HETATM  391  H1  T3P    21     -41.175  17.759 -21.853  0.00  0.00           H  
HETATM  392  H2  T3P    21     -42.296  17.716 -20.837  0.00  0.00           H  
HETATM  393 CL    CL    22     -24.269  17.885  38.341  0.00  0.00          Cl1-
HETATM  394  K     K    22      22.726 -10.448   6.981  0.00  0.00           K1+
ATOM    395  N   PRO    22      -3.205  -4.306   3.316  0.00  0.00           N  
ATOM    396  CA  PRO    22      -2.733  -2.910   3.009  0.00  0.00           C  
ATOM    397  C   PRO    22      -3.748  -2.077   2.247  0.00  0.00           C  
ATOM    398  O   PRO    22      -3.570  -0.847   2.143  0.00  0.00           O  
ATOM    399  CB  PRO    22      -1.329  -3.076   2.373  0.00  0.00           C  
ATOM    400  CG  PRO    22      -1.357  -4.529   1.797  0.00  0.00           C  
ATOM    401  CD  PRO    22      -2.350  -5.298   2.605  0.00  0.00           C  
ATOM    402  HA  PRO    22      -2.645  -2.283   3.896  0.00  0.00           H  
ATOM    403  HB2 PRO    22      -1.126  -2.347   1.589  0.00  0.00           H  
ATOM    404  HB3 PRO    22      -0.519  -2.920   3.086  0.00  0.00           H  
ATOM    405  HG2 PRO    22      -1.733  -4.588   0.776  0.00  0.00           H  
ATOM    406  HG3 PRO    22      -0.337  -4.912   1.833  0.00  0.00           H  
ATOM    407  HD2 PRO    22      -2.984  -5.983   2.042  0.00  0.00           H  
ATOM    408  HD3 PRO    22      -1.722  -5.818   3.329  0.00  0.00           H  
HETATM  409  O   T3P    22      38.110  21.380   3.540  0.00  0.00           O  
HETATM  410  H1  T3P    22      38.093  21.720   2.645  0.00  0.00           H  
HETATM  411  H2  T3P    22      37.974  20.438   3.441  0.00  0.00           H  
ATOM    412  N   ASP    23      -4.804  -2.742   1.737  0.00  0.00           N  
ATOM    413  CA  ASP    23      -5.953  -2.106   1.103  0.00  0.00           C  
ATOM    414  C   ASP    23      -6.762  -1.241   2.110  0.00  0.00           C  
ATOM    415  O   ASP    23      -7.419  -0.218   1.763  0.00  0.00           O  
ATOM    416  CB  ASP    23      -6.801  -3.067   0.176  0.00  0.00           C  
ATOM    417  CG  ASP    23      -6.068  -4.070  -0.700  0.00  0.00           C  
ATOM    418  OD1 ASP    23      -6.509  -5.222  -0.925  0.00  0.00           O  
ATOM    419  OD2 ASP    23      -5.120  -3.663  -1.417  0.00  0.00           O1-
ATOM    420  H   ASP    23      -4.848  -3.751   1.761  0.00  0.00           H  
ATOM    421  HA  ASP    23      -5.462  -1.316   0.534  0.00  0.00           H  
ATOM    422  HB2 ASP    23      -7.596  -3.695   0.578  0.00  0.00           H  
ATOM    423  HB3 ASP    23      -7.245  -2.370  -0.535  0.00  0.00           H  
HETATM  424 CL    CL    23     -22.704  -3.394  44.902  0.00  0.00          Cl1-
HETATM  425  K     K    23     -12.012  14.964 -32.508  0.00  0.00           K1+
HETATM  426  O   T3P    23     -41.034  14.278  -2.960  0.00  0.00           O  
HETATM  427  H1  T3P    23     -40.530  13.878  -3.669  0.00  0.00           H  
HETATM  428  H2  T3P    23     -40.545  15.069  -2.734  0.00  0.00           H  
HETATM  429 CL    CL    24     -26.099 -20.019  -1.207  0.00  0.00          Cl1-
HETATM  430  K     K    24     -16.375  -4.046  44.327  0.00  0.00           K1+
ATOM    431  N   SER    24      -6.766  -1.707   3.399  0.00  0.00           N  
ATOM    432  CA  SER    24      -7.277  -0.983   4.582  0.00  0.00           C  
ATOM    433  C   SER    24      -6.439   0.305   4.706  0.00  0.00           C  
ATOM    434  O   SER    24      -6.999   1.381   4.590  0.00  0.00           O  
ATOM    435  CB  SER    24      -7.273  -1.820   5.890  0.00  0.00           C  
ATOM    436  OG  SER    24      -7.961  -3.034   5.789  0.00  0.00           O  
ATOM    437  H   SER    24      -6.290  -2.557   3.667  0.00  0.00           H  
ATOM    438  HA  SER    24      -8.298  -0.678   4.354  0.00  0.00           H  
ATOM    439  HB2 SER    24      -6.295  -2.034   6.320  0.00  0.00           H  
ATOM    440  HB3 SER    24      -7.790  -1.302   6.698  0.00  0.00           H  
ATOM    441  HG  SER    24      -7.343  -3.720   6.054  0.00  0.00           H  
HETATM  442  O   T3P    24     -12.606 -14.536 -19.305  0.00  0.00           O  
HETATM  443  H1  T3P    24     -12.751 -14.155 -20.170  0.00  0.00           H  
HETATM  444  H2  T3P    24     -13.419 -14.366 -18.828  0.00  0.00           H  
HETATM  445 CL    CL    25      -5.618  -2.623  -5.800  0.00  0.00          Cl1-
ATOM    446  N   GLN    25      -5.110   0.102   4.929  0.00  0.00           N  
ATOM    447  CA  GLN    25      -4.175   1.186   5.255  0.00  0.00           C  
ATOM    448  C   GLN    25      -4.009   2.363   4.311  0.00  0.00           C  
ATOM    449  O   GLN    25      -3.917   3.547   4.766  0.00  0.00           O  
ATOM    450  CB  GLN    25      -2.858   0.429   5.486  0.00  0.00           C  
ATOM    451  CG  GLN    25      -2.591  -0.033   6.931  0.00  0.00           C  
ATOM    452  CD  GLN    25      -3.263  -1.353   7.250  0.00  0.00           C  
ATOM    453  NE2 GLN    25      -3.961  -1.521   8.316  0.00  0.00           N  
ATOM    454  OE1 GLN    25      -3.182  -2.222   6.462  0.00  0.00           O  
ATOM    455  H   GLN    25      -4.792  -0.857   4.961  0.00  0.00           H  
ATOM    456  HA  GLN    25      -4.558   1.513   6.222  0.00  0.00           H  
ATOM    457  HB2 GLN    25      -2.683  -0.360   4.755  0.00  0.00           H  
ATOM    458  HB3 GLN    25      -2.066   1.173   5.393  0.00  0.00           H  
ATOM    459  HG2 GLN    25      -1.568  -0.382   7.072  0.00  0.00           H  
ATOM    460  HG3 GLN    25      -2.853   0.729   7.665  0.00  0.00           H  
ATOM    461 HE21 GLN    25      -3.959  -0.915   9.124  0.00  0.00           H  
ATOM    462 HE22 GLN    25      -4.349  -2.447   8.424  0.00  0.00           H  
HETATM  463  K     K    25      18.521  29.395  16.809  0.00  0.00           K1+
HETATM  464  O   T3P    25      32.633  17.193  10.627  0.00  0.00           O  
HETATM  465  H1  T3P    25      31.988  16.889  11.266  0.00  0.00           H  
HETATM  466  H2  T3P    25      33.323  17.595  11.156  0.00  0.00           H  
ATOM    467  N   ARG    26      -4.167   2.049   3.009  0.00  0.00           N  
ATOM    468  CA  ARG    26      -4.230   3.021   1.904  0.00  0.00           C  
ATOM    469  C   ARG    26      -5.351   4.012   2.193  0.00  0.00           C  
ATOM    470  O   ARG    26      -5.110   5.228   2.336  0.00  0.00           O  
ATOM    471  CB  ARG    26      -4.420   2.139   0.689  0.00  0.00           C  
ATOM    472  CG  ARG    26      -4.719   2.984  -0.630  0.00  0.00           C  
ATOM    473  CD  ARG    26      -4.780   2.057  -1.899  0.00  0.00           C  
ATOM    474  NE  ARG    26      -4.935   2.837  -3.135  0.00  0.00           N  
ATOM    475  CZ  ARG    26      -5.151   2.295  -4.339  0.00  0.00           C  
ATOM    476  NH1 ARG    26      -5.124   1.010  -4.554  0.00  0.00           N  
ATOM    477  NH2 ARG    26      -5.291   3.078  -5.439  0.00  0.00           N1+
ATOM    478  H   ARG    26      -3.979   1.082   2.787  0.00  0.00           H  
ATOM    479  HA  ARG    26      -3.231   3.455   1.863  0.00  0.00           H  
ATOM    480  HB2 ARG    26      -3.470   1.618   0.576  0.00  0.00           H  
ATOM    481  HB3 ARG    26      -5.201   1.405   0.887  0.00  0.00           H  
ATOM    482  HG2 ARG    26      -5.694   3.462  -0.541  0.00  0.00           H  
ATOM    483  HG3 ARG    26      -3.974   3.764  -0.787  0.00  0.00           H  
ATOM    484  HD2 ARG    26      -3.927   1.382  -1.974  0.00  0.00           H  
ATOM    485  HD3 ARG    26      -5.741   1.545  -1.861  0.00  0.00           H  
ATOM    486  HE  ARG    26      -4.750   3.830  -3.148  0.00  0.00           H  
ATOM    487 HH11 ARG    26      -4.977   0.284  -3.868  0.00  0.00           H  
ATOM    488 HH12 ARG    26      -5.334   0.571  -5.439  0.00  0.00           H  
ATOM    489 HH21 ARG    26      -5.162   4.079  -5.468  0.00  0.00           H  
ATOM    490 HH22 ARG    26      -5.566   2.710  -6.339  0.00  0.00           H  
HETATM  491 CL    CL    26      19.041 -15.367 -27.203  0.00  0.00          Cl1-
HETATM  492  K     K    26     -40.918  13.543 -24.911  0.00  0.00           K1+
HETATM  493  O   T3P    26      -0.670  15.136  22.185  0.00  0.00           O  
HETATM  494  H1  T3P    26      -1.017  14.362  22.630  0.00  0.00           H  
HETATM  495  H2  T3P    26      -0.548  15.779  22.882  0.00  0.00           H  
HETATM  496 CL    CL    27     -14.056  -9.313 -31.726  0.00  0.00          Cl1-
HETATM  497  K     K    27     -14.729  12.523  40.510  0.00  0.00           K1+
ATOM    498  N   LEU    27      -6.615   3.560   2.178  0.00  0.00           N  
ATOM    499  CA  LEU    27      -7.830   4.381   2.541  0.00  0.00           C  
ATOM    500  C   LEU    27      -7.646   5.163   3.889  0.00  0.00           C  
ATOM    501  O   LEU    27      -8.048   6.307   3.936  0.00  0.00           O  
ATOM    502  CB  LEU    27      -9.113   3.631   2.574  0.00  0.00           C  
ATOM    503  CG  LEU    27      -9.318   2.746   1.314  0.00  0.00           C  
ATOM    504  CD1 LEU    27     -10.781   2.268   1.368  0.00  0.00           C  
ATOM    505  CD2 LEU    27      -9.113   3.500   0.015  0.00  0.00           C  
ATOM    506  H   LEU    27      -6.768   2.592   1.930  0.00  0.00           H  
ATOM    507  HA  LEU    27      -7.869   5.152   1.771  0.00  0.00           H  
ATOM    508  HB2 LEU    27      -9.125   3.018   3.475  0.00  0.00           H  
ATOM    509  HB3 LEU    27      -9.877   4.409   2.588  0.00  0.00           H  
ATOM    510  HG  LEU    27      -8.624   1.907   1.372  0.00  0.00           H  
ATOM    511 HD11 LEU    27     -10.998   1.437   0.696  0.00  0.00           H  
ATOM    512 HD12 LEU    27     -10.982   2.025   2.411  0.00  0.00           H  
ATOM    513 HD13 LEU    27     -11.465   3.081   1.125  0.00  0.00           H  
ATOM    514 HD21 LEU    27      -8.995   4.580   0.106  0.00  0.00           H  
ATOM    515 HD22 LEU    27      -8.231   3.238  -0.571  0.00  0.00           H  
ATOM    516 HD23 LEU    27     -10.011   3.324  -0.577  0.00  0.00           H  
HETATM  517  O   T3P    27      41.788  -4.824  16.324  0.00  0.00           O  
HETATM  518  H1  T3P    27      41.042  -4.775  16.922  0.00  0.00           H  
HETATM  519  H2  T3P    27      41.485  -5.383  15.608  0.00  0.00           H  
HETATM  520 CL    CL    28     -11.184  36.815  32.699  0.00  0.00          Cl1-
HETATM  521  K     K    28      17.637  -4.937 -40.907  0.00  0.00           K1+
ATOM    522  N   PHE    28      -7.089   4.513   4.878  0.00  0.00           N  
ATOM    523  CA  PHE    28      -6.793   5.122   6.163  0.00  0.00           C  
ATOM    524  C   PHE    28      -5.792   6.266   6.158  0.00  0.00           C  
ATOM    525  O   PHE    28      -6.017   7.365   6.731  0.00  0.00           O  
ATOM    526  CB  PHE    28      -6.368   4.018   7.191  0.00  0.00           C  
ATOM    527  CG  PHE    28      -5.972   4.443   8.645  0.00  0.00           C  
ATOM    528  CD1 PHE    28      -5.044   3.654   9.323  0.00  0.00           C  
ATOM    529  CD2 PHE    28      -6.605   5.526   9.358  0.00  0.00           C  
ATOM    530  CE1 PHE    28      -4.795   3.949  10.641  0.00  0.00           C  
ATOM    531  CE2 PHE    28      -6.261   5.809  10.668  0.00  0.00           C  
ATOM    532  CZ  PHE    28      -5.393   4.984  11.325  0.00  0.00           C  
ATOM    533  H   PHE    28      -6.613   3.639   4.705  0.00  0.00           H  
ATOM    534  HA  PHE    28      -7.740   5.475   6.571  0.00  0.00           H  
ATOM    535  HB2 PHE    28      -7.070   3.183   7.197  0.00  0.00           H  
ATOM    536  HB3 PHE    28      -5.568   3.469   6.694  0.00  0.00           H  
ATOM    537  HD1 PHE    28      -4.475   2.964   8.717  0.00  0.00           H  
ATOM    538  HD2 PHE    28      -7.279   6.167   8.809  0.00  0.00           H  
ATOM    539  HE1 PHE    28      -4.264   3.266  11.288  0.00  0.00           H  
ATOM    540  HE2 PHE    28      -6.755   6.599  11.215  0.00  0.00           H  
ATOM    541  HZ  PHE    28      -5.269   5.121  12.389  0.00  0.00           H  
HETATM  542  O   T3P    28     -26.919 -11.284  27.978  0.00  0.00           O  
HETATM  543  H1  T3P    28     -27.754 -11.314  27.512  0.00  0.00           H  
HETATM  544  H2  T3P    28     -26.656 -12.201  28.060  0.00  0.00           H  
HETATM  545 CL    CL    29     -24.981 -19.901  -9.795  0.00  0.00          Cl1-
HETATM  546  K     K    29      12.514 -36.616 -20.384  0.00  0.00           K1+
ATOM    547  N   MET    29      -4.740   6.128   5.383  0.00  0.00           N  
ATOM    548  CA  MET    29      -3.714   7.199   5.109  0.00  0.00           C  
ATOM    549  C   MET    29      -4.341   8.441   4.430  0.00  0.00           C  
ATOM    550  O   MET    29      -3.958   9.512   4.875  0.00  0.00           O  
ATOM    551  CB  MET    29      -2.496   6.576   4.340  0.00  0.00           C  
ATOM    552  CG  MET    29      -1.190   7.367   4.346  0.00  0.00           C  
ATOM    553  SD  MET    29       0.203   6.622   3.461  0.00  0.00           S  
ATOM    554  CE  MET    29       1.058   5.766   4.794  0.00  0.00           C  
ATOM    555  H   MET    29      -4.433   5.199   5.131  0.00  0.00           H  
ATOM    556  HA  MET    29      -3.389   7.507   6.102  0.00  0.00           H  
ATOM    557  HB2 MET    29      -2.337   5.613   4.826  0.00  0.00           H  
ATOM    558  HB3 MET    29      -2.757   6.217   3.345  0.00  0.00           H  
ATOM    559  HG2 MET    29      -1.463   8.243   3.757  0.00  0.00           H  
ATOM    560  HG3 MET    29      -0.895   7.591   5.372  0.00  0.00           H  
ATOM    561  HE1 MET    29       1.494   6.465   5.508  0.00  0.00           H  
ATOM    562  HE2 MET    29       0.419   5.038   5.293  0.00  0.00           H  
ATOM    563  HE3 MET    29       1.955   5.265   4.430  0.00  0.00           H  
HETATM  564  O   T3P    29       6.502  34.785  22.127  0.00  0.00           O  
HETATM  565  H1  T3P    29       5.567  34.771  21.921  0.00  0.00           H  
HETATM  566  H2  T3P    29       6.892  34.161  21.515  0.00  0.00           H  
HETATM  567 CL    CL    30     -28.137 -10.826 -26.746  0.00  0.00          Cl1-
ATOM    568  N   ILE    30      -5.092   8.211   3.420  0.00  0.00           N  
ATOM    569  CA  ILE    30      -5.685   9.273   2.635  0.00  0.00           C  
ATOM    570  C   ILE    30      -6.574  10.210   3.554  0.00  0.00           C  
ATOM    571  O   ILE    30      -6.365  11.445   3.502  0.00  0.00           O  
ATOM    572  CB  ILE    30      -6.577   8.741   1.463  0.00  0.00           C  
ATOM    573  CG1 ILE    30      -5.777   7.772   0.481  0.00  0.00           C  
ATOM    574  CG2 ILE    30      -7.247   9.874   0.594  0.00  0.00           C  
ATOM    575  CD1 ILE    30      -6.689   6.803  -0.387  0.00  0.00           C  
ATOM    576  H   ILE    30      -5.247   7.273   3.078  0.00  0.00           H  
ATOM    577  HA  ILE    30      -4.905   9.888   2.187  0.00  0.00           H  
ATOM    578  HB  ILE    30      -7.290   8.095   1.976  0.00  0.00           H  
ATOM    579 HG12 ILE    30      -5.134   8.328  -0.201  0.00  0.00           H  
ATOM    580 HG13 ILE    30      -5.122   7.122   1.061  0.00  0.00           H  
ATOM    581 HG21 ILE    30      -7.541   9.450  -0.366  0.00  0.00           H  
ATOM    582 HG22 ILE    30      -8.190  10.257   0.983  0.00  0.00           H  
ATOM    583 HG23 ILE    30      -6.538  10.701   0.547  0.00  0.00           H  
ATOM    584 HD11 ILE    30      -7.742   7.076  -0.318  0.00  0.00           H  
ATOM    585 HD12 ILE    30      -6.415   6.993  -1.425  0.00  0.00           H  
ATOM    586 HD13 ILE    30      -6.703   5.728  -0.210  0.00  0.00           H  
HETATM  587  K     K    30      -6.368   4.543  19.024  0.00  0.00           K1+
HETATM  588  O   T3P    30     -47.944 -13.515  -6.861  0.00  0.00           O  
HETATM  589  H1  T3P    30     -47.598 -13.860  -6.038  0.00  0.00           H  
HETATM  590  H2  T3P    30     -47.169 -13.355  -7.399  0.00  0.00           H  
HETATM  591 CL    CL    31      23.898   7.811  -3.002  0.00  0.00          Cl1-
HETATM  592  K     K    31      13.890 -14.264  30.058  0.00  0.00           K1+
ATOM    593  N   LEU    31      -7.403   9.616   4.438  0.00  0.00           N  
ATOM    594  CA  LEU    31      -8.183  10.338   5.311  0.00  0.00           C  
ATOM    595  C   LEU    31      -7.467  11.179   6.354  0.00  0.00           C  
ATOM    596  O   LEU    31      -7.875  12.316   6.658  0.00  0.00           O  
ATOM    597  CB  LEU    31      -9.169   9.301   5.845  0.00  0.00           C  
ATOM    598  CG  LEU    31     -10.289   8.875   4.836  0.00  0.00           C  
ATOM    599  CD1 LEU    31     -10.933   7.556   5.340  0.00  0.00           C  
ATOM    600  CD2 LEU    31     -11.414   9.819   4.630  0.00  0.00           C  
ATOM    601  H   LEU    31      -7.548   8.622   4.332  0.00  0.00           H  
ATOM    602  HA  LEU    31      -8.755  11.074   4.746  0.00  0.00           H  
ATOM    603  HB2 LEU    31      -8.655   8.522   6.407  0.00  0.00           H  
ATOM    604  HB3 LEU    31      -9.653   9.739   6.718  0.00  0.00           H  
ATOM    605  HG  LEU    31      -9.865   8.716   3.845  0.00  0.00           H  
ATOM    606 HD11 LEU    31     -10.252   6.733   5.120  0.00  0.00           H  
ATOM    607 HD12 LEU    31     -11.199   7.555   6.397  0.00  0.00           H  
ATOM    608 HD13 LEU    31     -11.833   7.225   4.822  0.00  0.00           H  
ATOM    609 HD21 LEU    31     -12.397   9.357   4.720  0.00  0.00           H  
ATOM    610 HD22 LEU    31     -11.361  10.628   5.359  0.00  0.00           H  
ATOM    611 HD23 LEU    31     -11.345  10.260   3.636  0.00  0.00           H  
HETATM  612  O   T3P    31      21.926   3.771 -54.623  0.00  0.00           O  
HETATM  613  H1  T3P    31      21.568   4.570 -55.010  0.00  0.00           H  
HETATM  614  H2  T3P    31      22.163   4.022 -53.730  0.00  0.00           H  
HETATM  615  O   T3P    32      19.353 -17.545  -1.199  0.00  0.00           O  
HETATM  616  H1  T3P    32      18.722 -17.079  -1.747  0.00  0.00           H  
HETATM  617  H2  T3P    32      19.249 -18.465  -1.443  0.00  0.00           H  
ATOM    618  N   TRP    32      -6.335  10.659   6.818  0.00  0.00           N  
ATOM    619  CA  TRP    32      -5.442  11.323   7.737  0.00  0.00           C  
ATOM    620  C   TRP    32      -4.895  12.625   7.128  0.00  0.00           C  
ATOM    621  O   TRP    32      -5.007  13.724   7.683  0.00  0.00           O  
ATOM    622  CB  TRP    32      -4.345  10.293   8.057  0.00  0.00           C  
ATOM    623  CG  TRP    32      -3.503  10.812   9.216  0.00  0.00           C  
ATOM    624  CD1 TRP    32      -2.385  11.511   9.171  0.00  0.00           C  
ATOM    625  CD2 TRP    32      -3.860  10.700  10.627  0.00  0.00           C  
ATOM    626  CE2 TRP    32      -2.795  11.224  11.401  0.00  0.00           C  
ATOM    627  CE3 TRP    32      -4.920  10.173  11.309  0.00  0.00           C  
ATOM    628  NE1 TRP    32      -1.904  11.707  10.432  0.00  0.00           N  
ATOM    629  CZ2 TRP    32      -2.805  11.298  12.837  0.00  0.00           C  
ATOM    630  CZ3 TRP    32      -5.005  10.231  12.773  0.00  0.00           C  
ATOM    631  CH2 TRP    32      -3.897  10.761  13.508  0.00  0.00           C  
ATOM    632  H   TRP    32      -6.146   9.680   6.657  0.00  0.00           H  
ATOM    633  HA  TRP    32      -5.976  11.534   8.663  0.00  0.00           H  
ATOM    634  HB2 TRP    32      -4.952   9.435   8.347  0.00  0.00           H  
ATOM    635  HB3 TRP    32      -3.684  10.030   7.230  0.00  0.00           H  
ATOM    636  HD1 TRP    32      -1.829  11.753   8.277  0.00  0.00           H  
ATOM    637  HE1 TRP    32      -1.030  12.159  10.658  0.00  0.00           H  
ATOM    638  HE3 TRP    32      -5.711   9.675  10.767  0.00  0.00           H  
ATOM    639  HZ2 TRP    32      -1.872  11.616  13.279  0.00  0.00           H  
ATOM    640  HZ3 TRP    32      -5.934   9.903  13.214  0.00  0.00           H  
ATOM    641  HH2 TRP    32      -3.958  10.866  14.581  0.00  0.00           H  
ATOM    642  N   LEU    33      -4.223  12.534   5.942  0.00  0.00           N  
ATOM    643  CA  LEU    33      -3.714  13.657   5.142  0.00  0.00           C  
ATOM    644  C   LEU    33      -4.881  14.668   4.860  0.00  0.00           C  
ATOM    645  O   LEU    33      -4.676  15.856   5.157  0.00  0.00           O  
ATOM    646  CB  LEU    33      -3.187  13.267   3.789  0.00  0.00           C  
ATOM    647  CG  LEU    33      -1.872  12.518   3.769  0.00  0.00           C  
ATOM    648  CD1 LEU    33      -1.608  11.658   2.547  0.00  0.00           C  
ATOM    649  CD2 LEU    33      -0.678  13.309   4.262  0.00  0.00           C  
ATOM    650  H   LEU    33      -4.076  11.586   5.625  0.00  0.00           H  
ATOM    651  HA  LEU    33      -3.000  14.248   5.715  0.00  0.00           H  
ATOM    652  HB2 LEU    33      -3.945  12.629   3.334  0.00  0.00           H  
ATOM    653  HB3 LEU    33      -3.195  14.208   3.239  0.00  0.00           H  
ATOM    654  HG  LEU    33      -2.099  11.682   4.432  0.00  0.00           H  
ATOM    655 HD11 LEU    33      -0.696  11.110   2.783  0.00  0.00           H  
ATOM    656 HD12 LEU    33      -2.398  10.917   2.427  0.00  0.00           H  
ATOM    657 HD13 LEU    33      -1.494  12.127   1.570  0.00  0.00           H  
ATOM    658 HD21 LEU    33      -0.798  13.818   5.218  0.00  0.00           H  
ATOM    659 HD22 LEU    33       0.236  12.715   4.270  0.00  0.00           H  
ATOM    660 HD23 LEU    33      -0.528  14.063   3.490  0.00  0.00           H  
HETATM  661  O   T3P    33     -47.273   2.739  -6.404  0.00  0.00           O  
HETATM  662  H1  T3P    33     -47.026   2.261  -7.195  0.00  0.00           H  
HETATM  663  H2  T3P    33     -46.792   3.565  -6.462  0.00  0.00           H  
ATOM    664  N   LYS    34      -6.082  14.260   4.398  0.00  0.00           N  
ATOM    665  CA  LYS    34      -7.234  15.154   4.263  0.00  0.00           C  
ATOM    666  C   LYS    34      -7.705  16.018   5.487  0.00  0.00           C  
ATOM    667  O   LYS    34      -8.218  17.148   5.391  0.00  0.00           O  
ATOM    668  CB  LYS    34      -8.475  14.315   3.757  0.00  0.00           C  
ATOM    669  CG  LYS    34      -8.407  13.963   2.276  0.00  0.00           C  
ATOM    670  CD  LYS    34      -8.374  15.177   1.267  0.00  0.00           C  
ATOM    671  CE  LYS    34      -8.201  14.681  -0.171  0.00  0.00           C  
ATOM    672  NZ  LYS    34      -8.077  15.792  -1.140  0.00  0.00           N1+
ATOM    673  H   LYS    34      -6.278  13.278   4.269  0.00  0.00           H  
ATOM    674  HA  LYS    34      -6.930  15.917   3.547  0.00  0.00           H  
ATOM    675  HB2 LYS    34      -8.643  13.456   4.407  0.00  0.00           H  
ATOM    676  HB3 LYS    34      -9.415  14.859   3.844  0.00  0.00           H  
ATOM    677  HG2 LYS    34      -7.549  13.292   2.237  0.00  0.00           H  
ATOM    678  HG3 LYS    34      -9.216  13.250   2.118  0.00  0.00           H  
ATOM    679  HD2 LYS    34      -9.199  15.847   1.508  0.00  0.00           H  
ATOM    680  HD3 LYS    34      -7.458  15.719   1.500  0.00  0.00           H  
ATOM    681  HE2 LYS    34      -7.379  13.971  -0.271  0.00  0.00           H  
ATOM    682  HE3 LYS    34      -9.156  14.201  -0.383  0.00  0.00           H  
ATOM    683  HZ1 LYS    34      -7.292  16.423  -1.077  0.00  0.00           H  
ATOM    684  HZ2 LYS    34      -8.049  15.459  -2.093  0.00  0.00           H  
ATOM    685  HZ3 LYS    34      -8.901  16.375  -1.105  0.00  0.00           H  
HETATM  686  O   T3P    34     -35.383  14.708 -24.377  0.00  0.00           O  
HETATM  687  H1  T3P    34     -34.475  14.450 -24.215  0.00  0.00           H  
HETATM  688  H2  T3P    34     -35.626  14.239 -25.175  0.00  0.00           H  
ATOM    689  N   GLY    35      -7.424  15.501   6.727  0.00  0.00           N  
ATOM    690  CA  GLY    35      -7.432  16.343   7.921  0.00  0.00           C  
ATOM    691  C   GLY    35      -8.883  16.562   8.443  0.00  0.00           C  
ATOM    692  O   GLY    35      -9.123  17.260   9.406  0.00  0.00           O  
ATOM    693  H   GLY    35      -7.049  14.569   6.627  0.00  0.00           H  
ATOM    694  HA2 GLY    35      -6.821  15.848   8.676  0.00  0.00           H  
ATOM    695  HA3 GLY    35      -6.925  17.287   7.719  0.00  0.00           H  
HETATM  696  O   T3P    35     -27.751  16.876 -30.117  0.00  0.00           O  
HETATM  697  H1  T3P    35     -27.787  17.642 -29.544  0.00  0.00           H  
HETATM  698  H2  T3P    35     -27.967  16.139 -29.546  0.00  0.00           H  
HETATM  699  O   T3P    36      32.469 -10.712  -4.254  0.00  0.00           O  
HETATM  700  H1  T3P    36      32.085 -11.328  -4.879  0.00  0.00           H  
HETATM  701  H2  T3P    36      33.212 -10.330  -4.720  0.00  0.00           H  
ATOM    702  N   VAL    36      -9.868  16.016   7.748  0.00  0.00           N  
ATOM    703  CA  VAL    36     -11.316  15.944   8.120  0.00  0.00           C  
ATOM    704  C   VAL    36     -11.542  14.996   9.344  0.00  0.00           C  
ATOM    705  O   VAL    36     -10.692  14.165   9.591  0.00  0.00           O  
ATOM    706  CB  VAL    36     -12.209  15.273   6.982  0.00  0.00           C  
ATOM    707  CG1 VAL    36     -12.344  16.263   5.773  0.00  0.00           C  
ATOM    708  CG2 VAL    36     -11.652  13.897   6.406  0.00  0.00           C  
ATOM    709  H   VAL    36      -9.596  15.556   6.891  0.00  0.00           H  
ATOM    710  HA  VAL    36     -11.584  16.970   8.372  0.00  0.00           H  
ATOM    711  HB  VAL    36     -13.209  15.187   7.406  0.00  0.00           H  
ATOM    712 HG11 VAL    36     -11.499  16.447   5.109  0.00  0.00           H  
ATOM    713 HG12 VAL    36     -13.171  16.047   5.097  0.00  0.00           H  
ATOM    714 HG13 VAL    36     -12.739  17.190   6.189  0.00  0.00           H  
ATOM    715 HG21 VAL    36     -10.907  14.093   5.634  0.00  0.00           H  
ATOM    716 HG22 VAL    36     -11.240  13.251   7.181  0.00  0.00           H  
ATOM    717 HG23 VAL    36     -12.433  13.261   5.990  0.00  0.00           H  
HETATM  718  O   T3P    37       4.761  21.728   2.742  0.00  0.00           O  
HETATM  719  H1  T3P    37       3.829  21.825   2.941  0.00  0.00           H  
HETATM  720  H2  T3P    37       4.849  20.823   2.444  0.00  0.00           H  
ATOM    721  N   VAL    37     -12.695  15.214   9.994  0.00  0.00           N  
ATOM    722  CA  VAL    37     -13.181  14.319  11.044  0.00  0.00           C  
ATOM    723  C   VAL    37     -13.960  13.162  10.356  0.00  0.00           C  
ATOM    724  O   VAL    37     -14.798  13.374   9.491  0.00  0.00           O  
ATOM    725  CB  VAL    37     -14.232  15.016  11.982  0.00  0.00           C  
ATOM    726  CG1 VAL    37     -14.640  13.993  13.027  0.00  0.00           C  
ATOM    727  CG2 VAL    37     -13.588  16.335  12.592  0.00  0.00           C  
ATOM    728  H   VAL    37     -13.342  15.878   9.594  0.00  0.00           H  
ATOM    729  HA  VAL    37     -12.362  13.995  11.687  0.00  0.00           H  
ATOM    730  HB  VAL    37     -15.078  15.366  11.390  0.00  0.00           H  
ATOM    731 HG11 VAL    37     -13.725  13.472  13.308  0.00  0.00           H  
ATOM    732 HG12 VAL    37     -15.174  14.488  13.838  0.00  0.00           H  
ATOM    733 HG13 VAL    37     -15.385  13.311  12.618  0.00  0.00           H  
ATOM    734 HG21 VAL    37     -12.736  16.156  13.248  0.00  0.00           H  
ATOM    735 HG22 VAL    37     -13.314  16.949  11.734  0.00  0.00           H  
ATOM    736 HG23 VAL    37     -14.236  17.000  13.162  0.00  0.00           H  
ATOM    737  N   PHE    38     -13.434  11.935  10.615  0.00  0.00           N  
ATOM    738  CA  PHE    38     -14.009  10.667  10.106  0.00  0.00           C  
ATOM    739  C   PHE    38     -14.086   9.726  11.330  0.00  0.00           C  
ATOM    740  O   PHE    38     -13.396   9.977  12.336  0.00  0.00           O  
ATOM    741  CB  PHE    38     -13.076  10.234   8.956  0.00  0.00           C  
ATOM    742  CG  PHE    38     -11.726   9.688   9.248  0.00  0.00           C  
ATOM    743  CD1 PHE    38     -11.505   8.310   9.198  0.00  0.00           C  
ATOM    744  CD2 PHE    38     -10.717  10.492   9.786  0.00  0.00           C  
ATOM    745  CE1 PHE    38     -10.331   7.757   9.675  0.00  0.00           C  
ATOM    746  CE2 PHE    38      -9.458   9.958  10.010  0.00  0.00           C  
ATOM    747  CZ  PHE    38      -9.263   8.613  10.055  0.00  0.00           C  
ATOM    748  H   PHE    38     -12.829  11.804  11.414  0.00  0.00           H  
ATOM    749  HA  PHE    38     -15.030  10.875   9.786  0.00  0.00           H  
ATOM    750  HB2 PHE    38     -13.472   9.571   8.187  0.00  0.00           H  
ATOM    751  HB3 PHE    38     -12.928  11.167   8.413  0.00  0.00           H  
ATOM    752  HD1 PHE    38     -12.331   7.686   8.890  0.00  0.00           H  
ATOM    753  HD2 PHE    38     -10.978  11.528   9.944  0.00  0.00           H  
ATOM    754  HE1 PHE    38     -10.285   6.679   9.638  0.00  0.00           H  
ATOM    755  HE2 PHE    38      -8.721  10.717  10.227  0.00  0.00           H  
ATOM    756  HZ  PHE    38      -8.360   8.147  10.423  0.00  0.00           H  
HETATM  757  O   T3P    38     -23.778  23.248  33.699  0.00  0.00           O  
HETATM  758  H1  T3P    38     -24.631  23.154  34.123  0.00  0.00           H  
HETATM  759  H2  T3P    38     -23.928  22.970  32.795  0.00  0.00           H  
ATOM    760  N   ASN    39     -14.801   8.657  11.122  0.00  0.00           N  
ATOM    761  CA  ASN    39     -14.815   7.513  12.037  0.00  0.00           C  
ATOM    762  C   ASN    39     -14.315   6.267  11.273  0.00  0.00           C  
ATOM    763  O   ASN    39     -14.388   6.263  10.037  0.00  0.00           O  
ATOM    764  CB  ASN    39     -16.331   7.203  12.409  0.00  0.00           C  
ATOM    765  CG  ASN    39     -17.091   8.375  13.154  0.00  0.00           C  
ATOM    766  ND2 ASN    39     -18.325   8.246  13.267  0.00  0.00           N  
ATOM    767  OD1 ASN    39     -16.536   9.430  13.489  0.00  0.00           O  
ATOM    768  H   ASN    39     -15.207   8.493  10.212  0.00  0.00           H  
ATOM    769  HA  ASN    39     -14.218   7.672  12.935  0.00  0.00           H  
ATOM    770  HB2 ASN    39     -17.018   6.888  11.623  0.00  0.00           H  
ATOM    771  HB3 ASN    39     -16.343   6.288  13.001  0.00  0.00           H  
ATOM    772 HD21 ASN    39     -18.866   7.447  12.969  0.00  0.00           H  
ATOM    773 HD22 ASN    39     -18.907   8.945  13.705  0.00  0.00           H  
HETATM  774  O   T3P    39      42.954  26.691   3.499  0.00  0.00           O  
HETATM  775  H1  T3P    39      42.296  27.071   2.917  0.00  0.00           H  
HETATM  776  H2  T3P    39      43.791  26.896   3.082  0.00  0.00           H  
HETATM  777  O   T3P    40      41.341 -25.817   9.113  0.00  0.00           O  
HETATM  778  H1  T3P    40      40.459 -25.571   9.392  0.00  0.00           H  
HETATM  779  H2  T3P    40      41.851 -25.010   9.188  0.00  0.00           H  
ATOM    780  N   VAL    40     -14.005   5.221  11.988  0.00  0.00           N  
ATOM    781  CA  VAL    40     -13.530   3.903  11.520  0.00  0.00           C  
ATOM    782  C   VAL    40     -14.248   2.824  12.363  0.00  0.00           C  
ATOM    783  O   VAL    40     -14.105   2.885  13.598  0.00  0.00           O  
ATOM    784  CB  VAL    40     -11.986   3.736  11.476  0.00  0.00           C  
ATOM    785  CG1 VAL    40     -11.254   3.875  12.826  0.00  0.00           C  
ATOM    786  CG2 VAL    40     -11.531   2.481  10.721  0.00  0.00           C  
ATOM    787  H   VAL    40     -13.979   5.388  12.983  0.00  0.00           H  
ATOM    788  HA  VAL    40     -13.840   3.810  10.479  0.00  0.00           H  
ATOM    789  HB  VAL    40     -11.639   4.582  10.883  0.00  0.00           H  
ATOM    790 HG11 VAL    40     -11.446   2.916  13.307  0.00  0.00           H  
ATOM    791 HG12 VAL    40     -10.181   4.066  12.849  0.00  0.00           H  
ATOM    792 HG13 VAL    40     -11.673   4.680  13.430  0.00  0.00           H  
ATOM    793 HG21 VAL    40     -10.481   2.529  10.431  0.00  0.00           H  
ATOM    794 HG22 VAL    40     -11.888   1.585  11.229  0.00  0.00           H  
ATOM    795 HG23 VAL    40     -12.046   2.375   9.767  0.00  0.00           H  
HETATM  796  O   T3P    41      20.006  -0.453 -39.160  0.00  0.00           O  
HETATM  797  H1  T3P    41      20.729   0.120 -39.412  0.00  0.00           H  
HETATM  798  H2  T3P    41      20.053  -0.494 -38.205  0.00  0.00           H  
ATOM    799  N   THR    41     -14.890   1.820  11.703  0.00  0.00           N  
ATOM    800  CA  THR    41     -15.402   0.645  12.409  0.00  0.00           C  
ATOM    801  C   THR    41     -14.739  -0.584  11.678  0.00  0.00           C  
ATOM    802  O   THR    41     -14.189  -0.369  10.554  0.00  0.00           O  
ATOM    803  CB  THR    41     -16.934   0.611  12.220  0.00  0.00           C  
ATOM    804  CG2 THR    41     -17.717  -0.675  12.566  0.00  0.00           C  
ATOM    805  OG1 THR    41     -17.406   1.735  12.901  0.00  0.00           O  
ATOM    806  H   THR    41     -14.720   1.764  10.710  0.00  0.00           H  
ATOM    807  HA  THR    41     -15.099   0.678  13.455  0.00  0.00           H  
ATOM    808  HB  THR    41     -17.079   0.738  11.147  0.00  0.00           H  
ATOM    809  HG1 THR    41     -17.273   2.510  12.350  0.00  0.00           H  
ATOM    810 HG21 THR    41     -18.782  -0.525  12.745  0.00  0.00           H  
ATOM    811 HG22 THR    41     -17.541  -1.477  11.849  0.00  0.00           H  
ATOM    812 HG23 THR    41     -17.319  -1.053  13.507  0.00  0.00           H  
HETATM  813  O   T3P    42     -24.427  18.919  14.618  0.00  0.00           O  
HETATM  814  H1  T3P    42     -24.418  19.441  13.816  0.00  0.00           H  
HETATM  815  H2  T3P    42     -25.308  18.546  14.652  0.00  0.00           H  
ATOM    816  N   THR    42     -14.669  -1.654  12.454  0.00  9.82           N  
ATOM    817  CA  THR    42     -13.919  -2.829  12.117  0.00  9.82           C  
ATOM    818  C   THR    42     -14.919  -3.959  12.185  0.00  9.82           C  
ATOM    819  O   THR    42     -15.808  -3.842  13.051  0.00  9.82           O  
ATOM    820  CB  THR    42     -12.725  -3.068  13.118  0.00  9.82           C  
ATOM    821  CG2 THR    42     -11.858  -1.789  13.203  0.00  9.82           C  
ATOM    822  OG1 THR    42     -12.935  -3.582  14.392  0.00  9.82           O  
ATOM    823  H   THR    42     -14.986  -1.685  13.412  0.00  9.82           H  
ATOM    824  HA  THR    42     -13.706  -2.862  11.049  0.00  9.82           H  
ATOM    825  HB  THR    42     -12.111  -3.808  12.605  0.00  9.82           H  
ATOM    826  HG1 THR    42     -12.381  -3.143  15.041  0.00  9.82           H  
ATOM    827 HG21 THR    42     -10.894  -2.011  13.659  0.00  9.82           H  
ATOM    828 HG22 THR    42     -11.590  -1.376  12.231  0.00  9.82           H  
ATOM    829 HG23 THR    42     -12.192  -0.923  13.775  0.00  9.82           H  
HETATM  830  O   T3P    43      -5.054  17.796 -23.252  0.00  0.00           O  
HETATM  831  H1  T3P    43      -5.891  17.340 -23.331  0.00  0.00           H  
HETATM  832  H2  T3P    43      -4.681  17.473 -22.432  0.00  0.00           H  
ATOM    833  N   VAL    43     -14.828  -5.016  11.364  0.00112.08           N  
ATOM    834  CA  VAL    43     -15.691  -6.137  11.456  0.00112.08           C  
ATOM    835  C   VAL    43     -14.913  -7.433  11.288  0.00112.08           C  
ATOM    836  O   VAL    43     -13.961  -7.459  10.448  0.00112.08           O  
ATOM    837  CB  VAL    43     -16.815  -6.117  10.322  0.00112.08           C  
ATOM    838  CG1 VAL    43     -18.009  -5.130  10.686  0.00112.08           C  
ATOM    839  CG2 VAL    43     -16.414  -5.702   8.861  0.00112.08           C  
ATOM    840  H   VAL    43     -13.913  -5.235  10.998  0.00112.08           H  
ATOM    841  HA  VAL    43     -16.234  -6.188  12.400  0.00112.08           H  
ATOM    842  HB  VAL    43     -17.358  -7.060  10.262  0.00112.08           H  
ATOM    843 HG11 VAL    43     -18.589  -5.576  11.494  0.00112.08           H  
ATOM    844 HG12 VAL    43     -17.624  -4.170  11.028  0.00112.08           H  
ATOM    845 HG13 VAL    43     -18.640  -4.989   9.808  0.00112.08           H  
ATOM    846 HG21 VAL    43     -15.939  -4.723   8.918  0.00112.08           H  
ATOM    847 HG22 VAL    43     -15.835  -6.526   8.442  0.00112.08           H  
ATOM    848 HG23 VAL    43     -17.253  -5.561   8.180  0.00112.08           H  
ATOM    849  N   ASP    44     -15.264  -8.543  12.016  0.00216.10           N  
ATOM    850  CA  ASP    44     -14.691  -9.917  11.910  0.00216.10           C  
ATOM    851  C   ASP    44     -15.666 -10.683  11.015  0.00216.10           C  
ATOM    852  O   ASP    44     -16.925 -10.695  11.263  0.00216.10           O  
ATOM    853  CB  ASP    44     -14.481 -10.455  13.326  0.00216.10           C  
ATOM    854  CG  ASP    44     -14.297 -11.999  13.513  0.00216.10           C  
ATOM    855  OD1 ASP    44     -13.704 -12.566  12.582  0.00216.10           O  
ATOM    856  OD2 ASP    44     -14.355 -12.525  14.670  0.00216.10           O1-
ATOM    857  H   ASP    44     -16.091  -8.430  12.585  0.00216.10           H  
ATOM    858  HA  ASP    44     -13.674  -9.821  11.529  0.00216.10           H  
ATOM    859  HB2 ASP    44     -13.669  -9.840  13.716  0.00216.10           H  
ATOM    860  HB3 ASP    44     -15.340 -10.099  13.894  0.00216.10           H  
HETATM  861  O   T3P    44      35.999  21.152  11.923  0.00  0.00           O  
HETATM  862  H1  T3P    44      36.945  21.020  11.978  0.00  0.00           H  
HETATM  863  H2  T3P    44      35.859  21.535  11.057  0.00  0.00           H  
ATOM    864  N   LEU    45     -15.136 -11.395  10.033  0.00296.91           N  
ATOM    865  CA  LEU    45     -15.871 -12.039   9.018  0.00296.91           C  
ATOM    866  C   LEU    45     -15.815 -13.628   9.142  0.00296.91           C  
ATOM    867  O   LEU    45     -16.330 -14.262   8.257  0.00296.91           O  
ATOM    868  CB  LEU    45     -15.281 -11.639   7.653  0.00296.91           C  
ATOM    869  CG  LEU    45     -15.087 -10.090   7.318  0.00296.91           C  
ATOM    870  CD1 LEU    45     -14.282  -9.831   6.058  0.00296.91           C  
ATOM    871  CD2 LEU    45     -16.410  -9.268   7.401  0.00296.91           C  
ATOM    872  H   LEU    45     -14.147 -11.351   9.832  0.00296.91           H  
ATOM    873  HA  LEU    45     -16.913 -11.751   9.161  0.00296.91           H  
ATOM    874  HB2 LEU    45     -14.422 -12.257   7.388  0.00296.91           H  
ATOM    875  HB3 LEU    45     -16.000 -11.999   6.917  0.00296.91           H  
ATOM    876  HG  LEU    45     -14.479  -9.700   8.134  0.00296.91           H  
ATOM    877 HD11 LEU    45     -13.748 -10.712   5.703  0.00296.91           H  
ATOM    878 HD12 LEU    45     -14.946  -9.571   5.233  0.00296.91           H  
ATOM    879 HD13 LEU    45     -13.563  -9.055   6.321  0.00296.91           H  
ATOM    880 HD21 LEU    45     -16.440  -8.539   6.592  0.00296.91           H  
ATOM    881 HD22 LEU    45     -17.266  -9.925   7.248  0.00296.91           H  
ATOM    882 HD23 LEU    45     -16.452  -8.778   8.375  0.00296.91           H  
HETATM  883  O   T3P    45     -29.609  12.796  24.587  0.00  0.00           O  
HETATM  884  H1  T3P    45     -28.885  13.417  24.671  0.00  0.00           H  
HETATM  885  H2  T3P    45     -29.867  12.605  25.488  0.00  0.00           H  
ATOM    886  N   LYS    46     -15.069 -14.091  10.181  0.00277.83           N  
ATOM    887  CA  LYS    46     -14.985 -15.435  10.633  0.00277.83           C  
ATOM    888  C   LYS    46     -14.222 -16.354   9.660  0.00277.83           C  
ATOM    889  O   LYS    46     -14.192 -17.567   9.891  0.00277.83           O  
ATOM    890  CB  LYS    46     -16.387 -16.034  10.969  0.00277.83           C  
ATOM    891  CG  LYS    46     -17.218 -15.231  11.997  0.00277.83           C  
ATOM    892  CD  LYS    46     -16.649 -14.979  13.407  0.00277.83           C  
ATOM    893  CE  LYS    46     -17.651 -14.149  14.299  0.00277.83           C  
ATOM    894  NZ  LYS    46     -16.950 -13.955  15.610  0.00277.83           N1+
ATOM    895  H   LYS    46     -14.643 -13.358  10.729  0.00277.83           H  
ATOM    896  HA  LYS    46     -14.343 -15.511  11.511  0.00277.83           H  
ATOM    897  HB2 LYS    46     -17.008 -16.131  10.078  0.00277.83           H  
ATOM    898  HB3 LYS    46     -16.173 -16.972  11.482  0.00277.83           H  
ATOM    899  HG2 LYS    46     -17.294 -14.237  11.555  0.00277.83           H  
ATOM    900  HG3 LYS    46     -18.232 -15.629  12.018  0.00277.83           H  
ATOM    901  HD2 LYS    46     -16.285 -15.902  13.859  0.00277.83           H  
ATOM    902  HD3 LYS    46     -15.832 -14.293  13.181  0.00277.83           H  
ATOM    903  HE2 LYS    46     -17.764 -13.177  13.820  0.00277.83           H  
ATOM    904  HE3 LYS    46     -18.639 -14.593  14.424  0.00277.83           H  
ATOM    905  HZ1 LYS    46     -17.048 -14.819  16.124  0.00277.83           H  
ATOM    906  HZ2 LYS    46     -15.991 -13.661  15.489  0.00277.83           H  
ATOM    907  HZ3 LYS    46     -17.531 -13.316  16.134  0.00277.83           H  
HETATM  908  O   T3P    46       0.614  18.267  39.645  0.00  0.00           O  
HETATM  909  H1  T3P    46      -0.281  18.537  39.440  0.00  0.00           H  
HETATM  910  H2  T3P    46       0.573  17.312  39.689  0.00  0.00           H  
ATOM    911  N   ARG    47     -13.583 -15.811   8.676  0.00255.87           N  
ATOM    912  CA  ARG    47     -12.959 -16.430   7.513  0.00255.87           C  
ATOM    913  C   ARG    47     -13.885 -16.632   6.311  0.00255.87           C  
ATOM    914  O   ARG    47     -13.575 -17.392   5.448  0.00255.87           O  
ATOM    915  CB  ARG    47     -12.093 -17.686   7.887  0.00255.87           C  
ATOM    916  CG  ARG    47     -10.998 -17.443   8.969  0.00255.87           C  
ATOM    917  CD  ARG    47      -9.832 -18.437   9.240  0.00255.87           C  
ATOM    918  NE  ARG    47     -10.431 -19.745   9.587  0.00255.87           N  
ATOM    919  CZ  ARG    47     -10.534 -20.846   8.846  0.00255.87           C  
ATOM    920  NH1 ARG    47     -10.186 -20.936   7.539  0.00255.87           N  
ATOM    921  NH2 ARG    47     -11.052 -21.925   9.361  0.00255.87           N1+
ATOM    922  H   ARG    47     -13.638 -14.803   8.668  0.00255.87           H  
ATOM    923  HA  ARG    47     -12.288 -15.684   7.088  0.00255.87           H  
ATOM    924  HB2 ARG    47     -12.737 -18.509   8.197  0.00255.87           H  
ATOM    925  HB3 ARG    47     -11.581 -17.944   6.960  0.00255.87           H  
ATOM    926  HG2 ARG    47     -10.568 -16.534   8.547  0.00255.87           H  
ATOM    927  HG3 ARG    47     -11.494 -17.339   9.934  0.00255.87           H  
ATOM    928  HD2 ARG    47      -9.199 -18.695   8.391  0.00255.87           H  
ATOM    929  HD3 ARG    47      -9.253 -18.137  10.113  0.00255.87           H  
ATOM    930  HE  ARG    47     -10.648 -19.891  10.562  0.00255.87           H  
ATOM    931 HH11 ARG    47      -9.614 -20.214   7.123  0.00255.87           H  
ATOM    932 HH12 ARG    47     -10.407 -21.667   6.879  0.00255.87           H  
ATOM    933 HH21 ARG    47     -11.280 -21.979  10.344  0.00255.87           H  
ATOM    934 HH22 ARG    47     -11.129 -22.777   8.824  0.00255.87           H  
HETATM  935  O   T3P    47     -31.509 -12.588  -4.693  0.00  0.00           O  
HETATM  936  H1  T3P    47     -30.918 -12.627  -5.445  0.00  0.00           H  
HETATM  937  H2  T3P    47     -31.019 -12.104  -4.028  0.00  0.00           H  
ATOM    938  N   LYS    48     -15.046 -15.958   6.299  0.00260.45           N  
ATOM    939  CA  LYS    48     -16.204 -15.879   5.362  0.00260.45           C  
ATOM    940  C   LYS    48     -16.831 -17.286   5.047  0.00260.45           C  
ATOM    941  O   LYS    48     -16.753 -17.603   3.880  0.00260.45           O  
ATOM    942  CB  LYS    48     -15.766 -15.074   4.056  0.00260.45           C  
ATOM    943  CG  LYS    48     -15.238 -13.622   4.338  0.00260.45           C  
ATOM    944  CD  LYS    48     -15.586 -12.641   3.227  0.00260.45           C  
ATOM    945  CE  LYS    48     -14.625 -12.804   2.050  0.00260.45           C  
ATOM    946  NZ  LYS    48     -15.053 -12.076   0.858  0.00260.45           N1+
ATOM    947  H   LYS    48     -15.131 -15.178   6.935  0.00260.45           H  
ATOM    948  HA  LYS    48     -17.057 -15.407   5.851  0.00260.45           H  
ATOM    949  HB2 LYS    48     -14.944 -15.542   3.516  0.00260.45           H  
ATOM    950  HB3 LYS    48     -16.623 -15.065   3.382  0.00260.45           H  
ATOM    951  HG2 LYS    48     -15.779 -13.160   5.164  0.00260.45           H  
ATOM    952  HG3 LYS    48     -14.227 -13.554   4.739  0.00260.45           H  
ATOM    953  HD2 LYS    48     -16.572 -12.939   2.871  0.00260.45           H  
ATOM    954  HD3 LYS    48     -15.603 -11.588   3.506  0.00260.45           H  
ATOM    955  HE2 LYS    48     -13.611 -12.499   2.308  0.00260.45           H  
ATOM    956  HE3 LYS    48     -14.559 -13.872   1.842  0.00260.45           H  
ATOM    957  HZ1 LYS    48     -15.846 -12.476   0.377  0.00260.45           H  
ATOM    958  HZ2 LYS    48     -15.279 -11.104   1.012  0.00260.45           H  
ATOM    959  HZ3 LYS    48     -14.272 -11.997   0.222  0.00260.45           H  
HETATM  960  O   T3P    48      11.088 -14.236 -43.883  0.00  0.00           O  
HETATM  961  H1  T3P    48      11.712 -13.527 -44.040  0.00  0.00           H  
HETATM  962  H2  T3P    48      11.122 -14.766 -44.679  0.00  0.00           H  
ATOM    963  N   PRO    49     -17.316 -18.001   6.089  0.00194.16           N  
ATOM    964  CA  PRO    49     -18.205 -19.210   5.927  0.00194.16           C  
ATOM    965  C   PRO    49     -19.398 -19.015   5.034  0.00194.16           C  
ATOM    966  O   PRO    49     -19.715 -19.722   4.084  0.00194.16           O  
ATOM    967  CB  PRO    49     -18.569 -19.623   7.356  0.00194.16           C  
ATOM    968  CG  PRO    49     -18.283 -18.285   8.124  0.00194.16           C  
ATOM    969  CD  PRO    49     -17.141 -17.666   7.509  0.00194.16           C  
ATOM    970  HA  PRO    49     -17.583 -20.022   5.551  0.00194.16           H  
ATOM    971  HB2 PRO    49     -19.555 -20.021   7.594  0.00194.16           H  
ATOM    972  HB3 PRO    49     -17.869 -20.382   7.704  0.00194.16           H  
ATOM    973  HG2 PRO    49     -19.175 -17.669   8.004  0.00194.16           H  
ATOM    974  HG3 PRO    49     -18.142 -18.400   9.199  0.00194.16           H  
ATOM    975  HD2 PRO    49     -17.259 -16.590   7.642  0.00194.16           H  
ATOM    976  HD3 PRO    49     -16.256 -18.190   7.869  0.00194.16           H  
HETATM  977  O   T3P    49      41.831  -0.537  -8.549  0.00  0.00           O  
HETATM  978  H1  T3P    49      41.959  -1.158  -7.833  0.00  0.00           H  
HETATM  979  H2  T3P    49      42.677  -0.098  -8.641  0.00  0.00           H  
ATOM    980  N   ALA    50     -20.140 -17.960   5.394  0.00211.02           N  
ATOM    981  CA  ALA    50     -21.358 -17.522   4.680  0.00211.02           C  
ATOM    982  C   ALA    50     -21.225 -16.197   4.029  0.00211.02           C  
ATOM    983  O   ALA    50     -20.291 -15.469   4.405  0.00211.02           O  
ATOM    984  CB  ALA    50     -22.464 -17.628   5.739  0.00211.02           C  
ATOM    985  H   ALA    50     -19.955 -17.305   6.140  0.00211.02           H  
ATOM    986  HA  ALA    50     -21.602 -18.277   3.932  0.00211.02           H  
ATOM    987  HB1 ALA    50     -23.395 -17.839   5.214  0.00211.02           H  
ATOM    988  HB2 ALA    50     -22.297 -18.491   6.385  0.00211.02           H  
ATOM    989  HB3 ALA    50     -22.489 -16.638   6.195  0.00211.02           H  
HETATM  990  O   T3P    50      22.881 -12.472  18.365  0.00  0.00           O  
HETATM  991  H1  T3P    50      22.593 -11.710  17.863  0.00  0.00           H  
HETATM  992  H2  T3P    50      22.607 -12.286  19.263  0.00  0.00           H  
ATOM    993  N   ASP    51     -22.152 -15.885   3.104  0.00194.13           N  
ATOM    994  CA  ASP    51     -22.248 -14.493   2.606  0.00194.13           C  
ATOM    995  C   ASP    51     -22.420 -13.438   3.784  0.00194.13           C  
ATOM    996  O   ASP    51     -23.051 -13.782   4.828  0.00194.13           O  
ATOM    997  CB  ASP    51     -23.439 -14.359   1.619  0.00194.13           C  
ATOM    998  CG  ASP    51     -23.267 -15.086   0.215  0.00194.13           C  
ATOM    999  OD1 ASP    51     -24.141 -14.895  -0.712  0.00194.13           O  
ATOM   1000  OD2 ASP    51     -22.378 -15.929  -0.039  0.00194.13           O1-
ATOM   1001  H   ASP    51     -22.676 -16.664   2.732  0.00194.13           H  
ATOM   1002  HA  ASP    51     -21.422 -14.079   2.028  0.00194.13           H  
ATOM   1003  HB2 ASP    51     -24.356 -14.858   1.932  0.00194.13           H  
ATOM   1004  HB3 ASP    51     -23.669 -13.305   1.468  0.00194.13           H  
HETATM 1005  O   T3P    51      40.294  -4.400  -9.583  0.00  0.00           O  
HETATM 1006  H1  T3P    51      39.489  -4.206  -9.103  0.00  0.00           H  
HETATM 1007  H2  T3P    51      40.984  -4.359  -8.922  0.00  0.00           H  
ATOM   1008  N   LEU    52     -21.892 -12.263   3.542  0.00230.91           N  
ATOM   1009  CA  LEU    52     -21.478 -11.382   4.659  0.00230.91           C  
ATOM   1010  C   LEU    52     -22.570 -10.796   5.549  0.00230.91           C  
ATOM   1011  O   LEU    52     -22.182 -10.418   6.651  0.00230.91           O  
ATOM   1012  CB  LEU    52     -20.568 -10.232   4.123  0.00230.91           C  
ATOM   1013  CG  LEU    52     -19.169 -10.707   3.628  0.00230.91           C  
ATOM   1014  CD1 LEU    52     -18.310  -9.660   2.952  0.00230.91           C  
ATOM   1015  CD2 LEU    52     -18.403 -11.529   4.693  0.00230.91           C  
ATOM   1016  H   LEU    52     -21.477 -11.992   2.662  0.00230.91           H  
ATOM   1017  HA  LEU    52     -20.972 -11.978   5.419  0.00230.91           H  
ATOM   1018  HB2 LEU    52     -21.087  -9.601   3.400  0.00230.91           H  
ATOM   1019  HB3 LEU    52     -20.264  -9.531   4.900  0.00230.91           H  
ATOM   1020  HG  LEU    52     -19.230 -11.413   2.799  0.00230.91           H  
ATOM   1021 HD11 LEU    52     -18.905  -8.792   2.667  0.00230.91           H  
ATOM   1022 HD12 LEU    52     -17.476  -9.250   3.520  0.00230.91           H  
ATOM   1023 HD13 LEU    52     -17.895 -10.085   2.038  0.00230.91           H  
ATOM   1024 HD21 LEU    52     -18.771 -11.267   5.685  0.00230.91           H  
ATOM   1025 HD22 LEU    52     -18.480 -12.597   4.492  0.00230.91           H  
ATOM   1026 HD23 LEU    52     -17.340 -11.290   4.683  0.00230.91           H  
HETATM 1027  O   T3P    52       8.479   7.190  30.820  0.00  0.00           O  
HETATM 1028  H1  T3P    52       9.045   7.911  30.547  0.00  0.00           H  
HETATM 1029  H2  T3P    52       8.606   7.130  31.767  0.00  0.00           H  
ATOM   1030  N   HIE    53     -23.800 -10.606   5.042  0.00108.73           N  
ATOM   1031  CA  HIE    53     -25.042 -10.227   5.693  0.00108.73           C  
ATOM   1032  C   HIE    53     -25.425 -11.224   6.793  0.00108.73           C  
ATOM   1033  O   HIE    53     -26.298 -10.947   7.617  0.00108.73           O  
ATOM   1034  CB  HIE    53     -26.231 -10.248   4.656  0.00108.73           C  
ATOM   1035  CG  HIE    53     -26.768 -11.554   4.132  0.00108.73           C  
ATOM   1036  CD2 HIE    53     -27.912 -12.194   4.472  0.00108.73           C  
ATOM   1037  ND1 HIE    53     -26.140 -12.326   3.136  0.00108.73           N  
ATOM   1038  CE1 HIE    53     -26.842 -13.461   3.097  0.00108.73           C  
ATOM   1039  NE2 HIE    53     -27.894 -13.438   3.798  0.00108.73           N  
ATOM   1040  H   HIE    53     -23.934 -10.866   4.076  0.00108.73           H  
ATOM   1041  HA  HIE    53     -24.916  -9.259   6.177  0.00108.73           H  
ATOM   1042  HB2 HIE    53     -27.110  -9.684   4.968  0.00108.73           H  
ATOM   1043  HB3 HIE    53     -25.861  -9.675   3.805  0.00108.73           H  
ATOM   1044  HD2 HIE    53     -28.699 -11.827   5.114  0.00108.73           H  
ATOM   1045  HE1 HIE    53     -26.532 -14.283   2.468  0.00108.73           H  
ATOM   1046  HE2 HIE    53     -28.555 -14.200   3.746  0.00108.73           H  
HETATM 1047  O   T3P    53      -8.570  25.780  16.783  0.00  0.00           O  
HETATM 1048  H1  T3P    53      -8.928  25.389  15.986  0.00  0.00           H  
HETATM 1049  H2  T3P    53      -8.370  26.684  16.537  0.00  0.00           H  
ATOM   1050  N   ASN    54     -24.715 -12.376   6.883  0.00190.16           N  
ATOM   1051  CA  ASN    54     -24.888 -13.280   7.985  0.00190.16           C  
ATOM   1052  C   ASN    54     -24.047 -12.816   9.256  0.00190.16           C  
ATOM   1053  O   ASN    54     -24.325 -13.301  10.327  0.00190.16           O  
ATOM   1054  CB  ASN    54     -24.484 -14.692   7.432  0.00190.16           C  
ATOM   1055  CG  ASN    54     -25.569 -15.322   6.518  0.00190.16           C  
ATOM   1056  ND2 ASN    54     -25.419 -15.199   5.215  0.00190.16           N  
ATOM   1057  OD1 ASN    54     -26.544 -15.803   7.096  0.00190.16           O  
ATOM   1058  H   ASN    54     -24.240 -12.760   6.079  0.00190.16           H  
ATOM   1059  HA  ASN    54     -25.956 -13.301   8.204  0.00190.16           H  
ATOM   1060  HB2 ASN    54     -23.521 -14.688   6.921  0.00190.16           H  
ATOM   1061  HB3 ASN    54     -24.400 -15.329   8.312  0.00190.16           H  
ATOM   1062 HD21 ASN    54     -24.572 -14.718   4.945  0.00190.16           H  
ATOM   1063 HD22 ASN    54     -26.086 -15.604   4.574  0.00190.16           H  
HETATM 1064  O   T3P    54     -32.217   9.522  11.795  0.00  0.00           O  
HETATM 1065  H1  T3P    54     -32.310   9.672  10.854  0.00  0.00           H  
HETATM 1066  H2  T3P    54     -31.273   9.538  11.949  0.00  0.00           H  
ATOM   1067  N   LEU    55     -23.003 -12.080   8.967  0.00111.91           N  
ATOM   1068  CA  LEU    55     -21.898 -11.984   9.872  0.00111.91           C  
ATOM   1069  C   LEU    55     -21.451 -10.497  10.190  0.00111.91           C  
ATOM   1070  O   LEU    55     -20.815 -10.217  11.252  0.00111.91           O  
ATOM   1071  CB  LEU    55     -20.625 -12.787   9.337  0.00111.91           C  
ATOM   1072  CG  LEU    55     -20.709 -14.218   8.997  0.00111.91           C  
ATOM   1073  CD1 LEU    55     -20.999 -15.201  10.138  0.00111.91           C  
ATOM   1074  CD2 LEU    55     -19.450 -14.552   8.173  0.00111.91           C  
ATOM   1075  H   LEU    55     -22.849 -11.666   8.059  0.00111.91           H  
ATOM   1076  HA  LEU    55     -22.099 -12.426  10.848  0.00111.91           H  
ATOM   1077  HB2 LEU    55     -20.449 -12.225   8.420  0.00111.91           H  
ATOM   1078  HB3 LEU    55     -19.799 -12.627  10.030  0.00111.91           H  
ATOM   1079  HG  LEU    55     -21.520 -14.287   8.271  0.00111.91           H  
ATOM   1080 HD11 LEU    55     -21.044 -14.588  11.038  0.00111.91           H  
ATOM   1081 HD12 LEU    55     -21.912 -15.742   9.890  0.00111.91           H  
ATOM   1082 HD13 LEU    55     -20.255 -15.966  10.360  0.00111.91           H  
ATOM   1083 HD21 LEU    55     -18.698 -14.978   8.837  0.00111.91           H  
ATOM   1084 HD22 LEU    55     -19.711 -15.247   7.375  0.00111.91           H  
ATOM   1085 HD23 LEU    55     -19.027 -13.667   7.697  0.00111.91           H  
HETATM 1086  O   T3P    55      12.249   0.445  10.627  0.00  0.00           O  
HETATM 1087  H1  T3P    55      11.809   1.263  10.395  0.00  0.00           H  
HETATM 1088  H2  T3P    55      11.539  -0.145  10.881  0.00  0.00           H  
ATOM   1089  N   ALA    56     -21.792  -9.641   9.235  0.00 12.77           N  
ATOM   1090  CA  ALA    56     -21.357  -8.260   9.164  0.00 12.77           C  
ATOM   1091  C   ALA    56     -22.375  -7.423   8.389  0.00 12.77           C  
ATOM   1092  O   ALA    56     -23.486  -7.925   8.163  0.00 12.77           O  
ATOM   1093  CB  ALA    56     -19.969  -8.309   8.473  0.00 12.77           C  
ATOM   1094  H   ALA    56     -22.330  -9.942   8.435  0.00 12.77           H  
ATOM   1095  HA  ALA    56     -21.303  -7.703  10.099  0.00 12.77           H  
ATOM   1096  HB1 ALA    56     -19.289  -7.529   8.818  0.00 12.77           H  
ATOM   1097  HB2 ALA    56     -19.415  -9.236   8.621  0.00 12.77           H  
ATOM   1098  HB3 ALA    56     -19.921  -8.382   7.386  0.00 12.77           H  
HETATM 1099  O   T3P    56      45.166 -20.371  24.073  0.00  0.00           O  
HETATM 1100  H1  T3P    56      44.810 -19.516  23.833  0.00  0.00           H  
HETATM 1101  H2  T3P    56      46.064 -20.188  24.350  0.00  0.00           H  
ATOM   1102  N   PRO    57     -22.011  -6.223   7.860  0.00  0.00           N  
ATOM   1103  CA  PRO    57     -22.694  -5.525   6.683  0.00  0.00           C  
ATOM   1104  C   PRO    57     -22.560  -6.490   5.514  0.00  0.00           C  
ATOM   1105  O   PRO    57     -21.486  -7.070   5.404  0.00  0.00           O  
ATOM   1106  CB  PRO    57     -21.887  -4.240   6.587  0.00  0.00           C  
ATOM   1107  CG  PRO    57     -21.513  -3.907   8.003  0.00  0.00           C  
ATOM   1108  CD  PRO    57     -21.092  -5.325   8.509  0.00  0.00           C  
ATOM   1109  HA  PRO    57     -23.658  -5.202   7.075  0.00  0.00           H  
ATOM   1110  HB2 PRO    57     -20.990  -4.342   5.977  0.00  0.00           H  
ATOM   1111  HB3 PRO    57     -22.517  -3.451   6.176  0.00  0.00           H  
ATOM   1112  HG2 PRO    57     -20.742  -3.139   7.931  0.00  0.00           H  
ATOM   1113  HG3 PRO    57     -22.420  -3.502   8.450  0.00  0.00           H  
ATOM   1114  HD2 PRO    57     -20.102  -5.539   8.105  0.00  0.00           H  
ATOM   1115  HD3 PRO    57     -21.061  -5.287   9.598  0.00  0.00           H  
HETATM 1116  O   T3P    57       9.736  25.650  22.198  0.00  0.00           O  
HETATM 1117  H1  T3P    57       9.506  25.078  21.466  0.00  0.00           H  
HETATM 1118  H2  T3P    57       9.526  25.138  22.979  0.00  0.00           H  
ATOM   1119  N   GLY    58     -23.613  -6.562   4.669  0.00  0.00           N  
ATOM   1120  CA  GLY    58     -23.457  -7.399   3.469  0.00  0.00           C  
ATOM   1121  C   GLY    58     -22.275  -7.044   2.448  0.00  0.00           C  
ATOM   1122  O   GLY    58     -21.975  -7.894   1.597  0.00  0.00           O  
ATOM   1123  H   GLY    58     -24.383  -5.921   4.791  0.00  0.00           H  
ATOM   1124  HA2 GLY    58     -23.243  -8.420   3.783  0.00  0.00           H  
ATOM   1125  HA3 GLY    58     -24.443  -7.296   3.016  0.00  0.00           H  
HETATM 1126  O   T3P    58     -10.992 -10.416   3.597  0.00  0.00           O  
HETATM 1127  H1  T3P    58     -10.250 -10.831   3.157  0.00  0.00           H  
HETATM 1128  H2  T3P    58     -10.872  -9.480   3.438  0.00  0.00           H  
HETATM 1129  O   T3P    59      -9.515   9.853  18.724  0.00  0.00           O  
HETATM 1130  H1  T3P    59      -9.593  10.182  17.828  0.00  0.00           H  
HETATM 1131  H2  T3P    59      -8.605   9.566  18.796  0.00  0.00           H  
ATOM   1132  N   THR    59     -21.846  -5.817   2.520  0.00  0.00           N  
ATOM   1133  CA  THR    59     -20.871  -5.188   1.652  0.00  0.00           C  
ATOM   1134  C   THR    59     -19.455  -5.500   2.088  0.00  0.00           C  
ATOM   1135  O   THR    59     -19.074  -5.284   3.273  0.00  0.00           O  
ATOM   1136  CB  THR    59     -21.128  -3.669   1.564  0.00  0.00           C  
ATOM   1137  CG2 THR    59     -20.056  -2.875   0.733  0.00  0.00           C  
ATOM   1138  OG1 THR    59     -22.414  -3.327   1.089  0.00  0.00           O  
ATOM   1139  H   THR    59     -22.303  -5.175   3.151  0.00  0.00           H  
ATOM   1140  HA  THR    59     -20.993  -5.631   0.663  0.00  0.00           H  
ATOM   1141  HB  THR    59     -21.026  -3.124   2.502  0.00  0.00           H  
ATOM   1142  HG1 THR    59     -22.944  -3.312   1.890  0.00  0.00           H  
ATOM   1143 HG21 THR    59     -19.728  -3.280  -0.224  0.00  0.00           H  
ATOM   1144 HG22 THR    59     -20.327  -1.821   0.660  0.00  0.00           H  
ATOM   1145 HG23 THR    59     -19.105  -2.885   1.264  0.00  0.00           H  
ATOM   1146  N   HIE    60     -18.646  -5.993   1.169  0.00  0.00           N  
ATOM   1147  CA  HIE    60     -17.288  -6.565   1.351  0.00  0.00           C  
ATOM   1148  C   HIE    60     -16.283  -5.380   1.648  0.00  0.00           C  
ATOM   1149  O   HIE    60     -16.099  -4.541   0.831  0.00  0.00           O  
ATOM   1150  CB  HIE    60     -16.812  -7.493   0.120  0.00  0.00           C  
ATOM   1151  CG  HIE    60     -15.494  -8.192   0.353  0.00  0.00           C  
ATOM   1152  CD2 HIE    60     -14.467  -8.238  -0.505  0.00  0.00           C  
ATOM   1153  ND1 HIE    60     -15.181  -8.768   1.546  0.00  0.00           N  
ATOM   1154  CE1 HIE    60     -13.868  -9.032   1.385  0.00  0.00           C  
ATOM   1155  NE2 HIE    60     -13.446  -8.857   0.159  0.00  0.00           N  
ATOM   1156  H   HIE    60     -18.900  -5.967   0.192  0.00  0.00           H  
ATOM   1157  HA  HIE    60     -17.315  -7.199   2.238  0.00  0.00           H  
ATOM   1158  HB2 HIE    60     -17.717  -8.072  -0.064  0.00  0.00           H  
ATOM   1159  HB3 HIE    60     -16.632  -6.807  -0.708  0.00  0.00           H  
ATOM   1160  HD2 HIE    60     -14.388  -7.832  -1.503  0.00  0.00           H  
ATOM   1161  HE1 HIE    60     -13.291  -9.416   2.213  0.00  0.00           H  
ATOM   1162  HE2 HIE    60     -12.509  -9.015  -0.184  0.00  0.00           H  
HETATM 1163  O   T3P    60      22.087  12.222   9.316  0.00  0.00           O  
HETATM 1164  H1  T3P    60      21.419  12.318   8.638  0.00  0.00           H  
HETATM 1165  H2  T3P    60      22.882  11.984   8.838  0.00  0.00           H  
ATOM   1166  N   PRO    61     -15.724  -5.342   2.858  0.00  0.00           N  
ATOM   1167  CA  PRO    61     -14.630  -4.397   3.102  0.00  0.00           C  
ATOM   1168  C   PRO    61     -13.416  -4.566   2.191  0.00  0.00           C  
ATOM   1169  O   PRO    61     -13.196  -5.701   1.738  0.00  0.00           O  
ATOM   1170  CB  PRO    61     -14.217  -4.574   4.650  0.00  0.00           C  
ATOM   1171  CG  PRO    61     -14.698  -5.959   5.022  0.00  0.00           C  
ATOM   1172  CD  PRO    61     -15.728  -6.308   3.972  0.00  0.00           C  
ATOM   1173  HA  PRO    61     -15.084  -3.411   3.003  0.00  0.00           H  
ATOM   1174  HB2 PRO    61     -13.184  -4.456   4.977  0.00  0.00           H  
ATOM   1175  HB3 PRO    61     -14.697  -3.749   5.176  0.00  0.00           H  
ATOM   1176  HG2 PRO    61     -13.990  -6.787   4.979  0.00  0.00           H  
ATOM   1177  HG3 PRO    61     -15.140  -5.936   6.017  0.00  0.00           H  
ATOM   1178  HD2 PRO    61     -15.445  -7.267   3.537  0.00  0.00           H  
ATOM   1179  HD3 PRO    61     -16.708  -6.344   4.448  0.00  0.00           H  
HETATM 1180  O   T3P    61      27.568  17.481  -0.380  0.00  0.00           O  
HETATM 1181  H1  T3P    61      27.805  16.599  -0.665  0.00  0.00           H  
HETATM 1182  H2  T3P    61      27.353  17.384   0.548  0.00  0.00           H  
ATOM   1183  N   PRO    62     -12.598  -3.508   1.945  0.00  0.00           N  
ATOM   1184  CA  PRO    62     -12.893  -2.136   2.494  0.00  0.00           C  
ATOM   1185  C   PRO    62     -14.149  -1.405   1.854  0.00  0.00           C  
ATOM   1186  O   PRO    62     -14.348  -1.436   0.639  0.00  0.00           O  
ATOM   1187  CB  PRO    62     -11.563  -1.368   2.205  0.00  0.00           C  
ATOM   1188  CG  PRO    62     -10.526  -2.368   1.795  0.00  0.00           C  
ATOM   1189  CD  PRO    62     -11.285  -3.597   1.220  0.00  0.00           C  
ATOM   1190  HA  PRO    62     -13.047  -2.127   3.573  0.00  0.00           H  
ATOM   1191  HB2 PRO    62     -11.717  -0.830   1.270  0.00  0.00           H  
ATOM   1192  HB3 PRO    62     -11.297  -0.599   2.930  0.00  0.00           H  
ATOM   1193  HG2 PRO    62      -9.734  -1.945   1.177  0.00  0.00           H  
ATOM   1194  HG3 PRO    62     -10.053  -2.674   2.728  0.00  0.00           H  
ATOM   1195  HD2 PRO    62     -11.479  -3.446   0.158  0.00  0.00           H  
ATOM   1196  HD3 PRO    62     -10.758  -4.547   1.309  0.00  0.00           H  
HETATM 1197  O   T3P    62      31.148 -14.829  35.584  0.00  0.00           O  
HETATM 1198  H1  T3P    62      30.372 -14.581  35.080  0.00  0.00           H  
HETATM 1199  H2  T3P    62      31.654 -15.382  34.989  0.00  0.00           H  
ATOM   1200  N   PHE    63     -14.905  -0.635   2.622  0.00  0.00           N  
ATOM   1201  CA  PHE    63     -16.026   0.071   2.120  0.00  0.00           C  
ATOM   1202  C   PHE    63     -16.115   1.336   2.915  0.00  0.00           C  
ATOM   1203  O   PHE    63     -15.605   1.441   4.039  0.00  0.00           O  
ATOM   1204  CB  PHE    63     -17.311  -0.788   1.942  0.00  0.00           C  
ATOM   1205  CG  PHE    63     -18.311  -0.880   3.126  0.00  0.00           C  
ATOM   1206  CD1 PHE    63     -18.312  -2.048   3.935  0.00  0.00           C  
ATOM   1207  CD2 PHE    63     -19.165   0.180   3.433  0.00  0.00           C  
ATOM   1208  CE1 PHE    63     -19.129  -2.093   5.085  0.00  0.00           C  
ATOM   1209  CE2 PHE    63     -19.861   0.182   4.650  0.00  0.00           C  
ATOM   1210  CZ  PHE    63     -19.819  -0.932   5.457  0.00  0.00           C  
ATOM   1211  H   PHE    63     -14.741  -0.556   3.615  0.00  0.00           H  
ATOM   1212  HA  PHE    63     -15.836   0.421   1.105  0.00  0.00           H  
ATOM   1213  HB2 PHE    63     -17.866  -0.301   1.141  0.00  0.00           H  
ATOM   1214  HB3 PHE    63     -17.109  -1.761   1.494  0.00  0.00           H  
ATOM   1215  HD1 PHE    63     -17.596  -2.829   3.728  0.00  0.00           H  
ATOM   1216  HD2 PHE    63     -19.210   1.032   2.770  0.00  0.00           H  
ATOM   1217  HE1 PHE    63     -19.226  -2.957   5.726  0.00  0.00           H  
ATOM   1218  HE2 PHE    63     -20.429   1.008   5.052  0.00  0.00           H  
ATOM   1219  HZ  PHE    63     -20.491  -0.928   6.302  0.00  0.00           H  
HETATM 1220  O   T3P    63      24.084   0.923 -35.390  0.00  0.00           O  
HETATM 1221  H1  T3P    63      24.414   1.737 -35.771  0.00  0.00           H  
HETATM 1222  H2  T3P    63      24.622   0.787 -34.611  0.00  0.00           H  
ATOM   1223  N   LEU    64     -16.592   2.355   2.270  0.00  0.00           N  
ATOM   1224  CA  LEU    64     -16.689   3.673   2.785  0.00  0.00           C  
ATOM   1225  C   LEU    64     -18.149   4.162   2.637  0.00  0.00           C  
ATOM   1226  O   LEU    64     -18.876   3.667   1.720  0.00  0.00           O  
ATOM   1227  CB  LEU    64     -15.753   4.546   1.916  0.00  0.00           C  
ATOM   1228  CG  LEU    64     -15.470   5.965   2.507  0.00  0.00           C  
ATOM   1229  CD1 LEU    64     -14.005   6.412   2.441  0.00  0.00           C  
ATOM   1230  CD2 LEU    64     -16.398   7.016   1.981  0.00  0.00           C  
ATOM   1231  H   LEU    64     -16.775   2.346   1.276  0.00  0.00           H  
ATOM   1232  HA  LEU    64     -16.420   3.721   3.840  0.00  0.00           H  
ATOM   1233  HB2 LEU    64     -14.789   4.073   1.727  0.00  0.00           H  
ATOM   1234  HB3 LEU    64     -16.086   4.736   0.896  0.00  0.00           H  
ATOM   1235  HG  LEU    64     -15.639   5.867   3.579  0.00  0.00           H  
ATOM   1236 HD11 LEU    64     -13.338   5.553   2.381  0.00  0.00           H  
ATOM   1237 HD12 LEU    64     -13.783   7.000   1.551  0.00  0.00           H  
ATOM   1238 HD13 LEU    64     -13.734   6.958   3.344  0.00  0.00           H  
ATOM   1239 HD21 LEU    64     -15.996   8.016   1.813  0.00  0.00           H  
ATOM   1240 HD22 LEU    64     -16.980   6.741   1.102  0.00  0.00           H  
ATOM   1241 HD23 LEU    64     -17.135   7.247   2.750  0.00  0.00           H  
HETATM 1242  O   T3P    64     -14.327  11.517  49.687  0.00  0.00           O  
HETATM 1243  H1  T3P    64     -14.623  12.322  50.112  0.00  0.00           H  
HETATM 1244  H2  T3P    64     -15.087  11.216  49.189  0.00  0.00           H  
HETATM 1245  O   T3P    65     -26.284  31.668  25.797  0.00  0.00           O  
HETATM 1246  H1  T3P    65     -25.883  32.501  26.045  0.00  0.00           H  
HETATM 1247  H2  T3P    65     -27.101  31.916  25.363  0.00  0.00           H  
ATOM   1248  N   THR    65     -18.549   5.114   3.497  0.00  0.00           N  
ATOM   1249  CA  THR    65     -19.819   5.808   3.333  0.00  0.00           C  
ATOM   1250  C   THR    65     -19.701   7.255   3.831  0.00  0.00           C  
ATOM   1251  O   THR    65     -19.013   7.510   4.793  0.00  0.00           O  
ATOM   1252  CB  THR    65     -21.007   5.039   4.002  0.00  0.00           C  
ATOM   1253  CG2 THR    65     -20.868   4.888   5.548  0.00  0.00           C  
ATOM   1254  OG1 THR    65     -22.289   5.544   3.754  0.00  0.00           O  
ATOM   1255  H   THR    65     -17.965   5.492   4.229  0.00  0.00           H  
ATOM   1256  HA  THR    65     -19.999   5.888   2.261  0.00  0.00           H  
ATOM   1257  HB  THR    65     -20.832   4.022   3.651  0.00  0.00           H  
ATOM   1258  HG1 THR    65     -22.423   5.830   2.847  0.00  0.00           H  
ATOM   1259 HG21 THR    65     -19.928   4.371   5.740  0.00  0.00           H  
ATOM   1260 HG22 THR    65     -20.688   5.850   6.028  0.00  0.00           H  
ATOM   1261 HG23 THR    65     -21.670   4.434   6.129  0.00  0.00           H  
ATOM   1262  N   PHE    66     -20.409   8.097   3.103  0.00  0.00           N  
ATOM   1263  CA  PHE    66     -20.626   9.563   3.257  0.00  0.00           C  
ATOM   1264  C   PHE    66     -21.912  10.029   2.555  0.00  0.00           C  
ATOM   1265  O   PHE    66     -21.905   9.835   1.340  0.00  0.00           O  
ATOM   1266  CB  PHE    66     -19.247  10.222   2.605  0.00  0.00           C  
ATOM   1267  CG  PHE    66     -18.950  11.677   2.862  0.00  0.00           C  
ATOM   1268  CD1 PHE    66     -19.500  12.295   3.994  0.00  0.00           C  
ATOM   1269  CD2 PHE    66     -17.974  12.356   2.060  0.00  0.00           C  
ATOM   1270  CE1 PHE    66     -19.112  13.625   4.325  0.00  0.00           C  
ATOM   1271  CE2 PHE    66     -17.560  13.625   2.423  0.00  0.00           C  
ATOM   1272  CZ  PHE    66     -18.152  14.254   3.537  0.00  0.00           C  
ATOM   1273  H   PHE    66     -21.042   7.722   2.410  0.00  0.00           H  
ATOM   1274  HA  PHE    66     -20.674   9.643   4.343  0.00  0.00           H  
ATOM   1275  HB2 PHE    66     -18.345   9.680   2.889  0.00  0.00           H  
ATOM   1276  HB3 PHE    66     -19.272  10.128   1.520  0.00  0.00           H  
ATOM   1277  HD1 PHE    66     -20.222  11.849   4.662  0.00  0.00           H  
ATOM   1278  HD2 PHE    66     -17.473  11.865   1.239  0.00  0.00           H  
ATOM   1279  HE1 PHE    66     -19.656  14.272   4.998  0.00  0.00           H  
ATOM   1280  HE2 PHE    66     -16.816  14.080   1.787  0.00  0.00           H  
ATOM   1281  HZ  PHE    66     -17.936  15.286   3.769  0.00  0.00           H  
HETATM 1282  O   T3P    66     -34.209  25.449  -7.030  0.00  0.00           O  
HETATM 1283  H1  T3P    66     -34.443  25.438  -7.959  0.00  0.00           H  
HETATM 1284  H2  T3P    66     -34.238  24.530  -6.765  0.00  0.00           H  
ATOM   1285  N   ASN    67     -22.863  10.642   3.256  0.00  0.00           N  
ATOM   1286  CA  ASN    67     -24.129  11.108   2.797  0.00  0.00           C  
ATOM   1287  C   ASN    67     -25.148   9.993   2.571  0.00  0.00           C  
ATOM   1288  O   ASN    67     -25.979  10.207   1.713  0.00  0.00           O  
ATOM   1289  CB  ASN    67     -24.013  12.113   1.591  0.00  0.00           C  
ATOM   1290  CG  ASN    67     -23.154  13.309   1.924  0.00  0.00           C  
ATOM   1291  ND2 ASN    67     -22.092  13.631   1.141  0.00  0.00           N  
ATOM   1292  OD1 ASN    67     -23.342  13.839   3.007  0.00  0.00           O  
ATOM   1293  H   ASN    67     -22.845  10.848   4.244  0.00  0.00           H  
ATOM   1294  HA  ASN    67     -24.556  11.749   3.568  0.00  0.00           H  
ATOM   1295  HB2 ASN    67     -23.627  11.718   0.652  0.00  0.00           H  
ATOM   1296  HB3 ASN    67     -24.977  12.562   1.351  0.00  0.00           H  
ATOM   1297 HD21 ASN    67     -21.806  13.048   0.367  0.00  0.00           H  
ATOM   1298 HD22 ASN    67     -21.477  14.424   1.253  0.00  0.00           H  
HETATM 1299  O   T3P    67     -37.131  21.959  -8.084  0.00  0.00           O  
HETATM 1300  H1  T3P    67     -37.206  21.089  -7.693  0.00  0.00           H  
HETATM 1301  H2  T3P    67     -37.684  22.516  -7.537  0.00  0.00           H  
ATOM   1302  N   GLY    68     -24.968   8.861   3.270  0.00  1.27           N  
ATOM   1303  CA  GLY    68     -25.793   7.696   3.294  0.00  1.27           C  
ATOM   1304  C   GLY    68     -25.690   6.800   2.040  0.00  1.27           C  
ATOM   1305  O   GLY    68     -26.378   5.757   1.888  0.00  1.27           O  
ATOM   1306  H   GLY    68     -24.154   8.739   3.855  0.00  1.27           H  
ATOM   1307  HA2 GLY    68     -25.543   7.083   4.160  0.00  1.27           H  
ATOM   1308  HA3 GLY    68     -26.848   7.931   3.434  0.00  1.27           H  
HETATM 1309  O   T3P    68      21.573  19.093  -8.342  0.00  0.00           O  
HETATM 1310  H1  T3P    68      21.200  18.225  -8.191  0.00  0.00           H  
HETATM 1311  H2  T3P    68      21.242  19.350  -9.203  0.00  0.00           H  
ATOM   1312  N   ASP    69     -24.816   7.229   1.082  0.00  0.37           N  
ATOM   1313  CA  ASP    69     -24.263   6.361  -0.036  0.00  0.37           C  
ATOM   1314  C   ASP    69     -23.126   5.458   0.458  0.00  0.37           C  
ATOM   1315  O   ASP    69     -22.247   6.022   1.149  0.00  0.37           O  
ATOM   1316  CB  ASP    69     -23.769   7.151  -1.260  0.00  0.37           C  
ATOM   1317  CG  ASP    69     -24.867   7.570  -2.235  0.00  0.37           C  
ATOM   1318  OD1 ASP    69     -24.466   8.081  -3.342  0.00  0.37           O  
ATOM   1319  OD2 ASP    69     -26.042   7.402  -1.928  0.00  0.37           O1-
ATOM   1320  H   ASP    69     -24.186   8.002   1.242  0.00  0.37           H  
ATOM   1321  HA  ASP    69     -25.102   5.760  -0.386  0.00  0.37           H  
ATOM   1322  HB2 ASP    69     -23.218   8.002  -0.859  0.00  0.37           H  
ATOM   1323  HB3 ASP    69     -22.993   6.538  -1.717  0.00  0.37           H  
HETATM 1324  O   T3P    69       7.940  -8.153  31.152  0.00  0.00           O  
HETATM 1325  H1  T3P    69       7.331  -7.445  31.363  0.00  0.00           H  
HETATM 1326  H2  T3P    69       8.374  -8.352  31.981  0.00  0.00           H  
HETATM 1327  O   T3P    70     -47.992 -25.449 -10.059  0.00  0.00           O  
HETATM 1328  H1  T3P    70     -47.661 -24.793  -9.446  0.00  0.00           H  
HETATM 1329  H2  T3P    70     -48.624 -25.956  -9.549  0.00  0.00           H  
ATOM   1330  N   VAL    70     -23.076   4.172   0.063  0.00  2.48           N  
ATOM   1331  CA  VAL    70     -21.881   3.302   0.243  0.00  2.48           C  
ATOM   1332  C   VAL    70     -21.055   3.304  -1.072  0.00  2.48           C  
ATOM   1333  O   VAL    70     -21.621   3.040  -2.122  0.00  2.48           O  
ATOM   1334  CB  VAL    70     -22.347   1.842   0.553  0.00  2.48           C  
ATOM   1335  CG1 VAL    70     -21.208   0.889   0.452  0.00  2.48           C  
ATOM   1336  CG2 VAL    70     -23.130   1.778   1.890  0.00  2.48           C  
ATOM   1337  H   VAL    70     -23.757   3.806  -0.588  0.00  2.48           H  
ATOM   1338  HA  VAL    70     -21.271   3.645   1.078  0.00  2.48           H  
ATOM   1339  HB  VAL    70     -23.052   1.525  -0.215  0.00  2.48           H  
ATOM   1340 HG11 VAL    70     -21.428   0.037   1.094  0.00  2.48           H  
ATOM   1341 HG12 VAL    70     -21.096   0.517  -0.566  0.00  2.48           H  
ATOM   1342 HG13 VAL    70     -20.295   1.340   0.842  0.00  2.48           H  
ATOM   1343 HG21 VAL    70     -22.502   2.184   2.683  0.00  2.48           H  
ATOM   1344 HG22 VAL    70     -23.977   2.459   1.806  0.00  2.48           H  
ATOM   1345 HG23 VAL    70     -23.651   0.852   2.136  0.00  2.48           H  
ATOM   1346  N   LYS    71     -19.785   3.637  -0.917  0.00  0.00           N  
ATOM   1347  CA  LYS    71     -18.939   3.775  -2.049  0.00  0.00           C  
ATOM   1348  C   LYS    71     -17.970   2.557  -1.860  0.00  0.00           C  
ATOM   1349  O   LYS    71     -17.410   2.359  -0.775  0.00  0.00           O  
ATOM   1350  CB  LYS    71     -18.260   5.178  -1.957  0.00  0.00           C  
ATOM   1351  CG  LYS    71     -19.191   6.432  -1.927  0.00  0.00           C  
ATOM   1352  CD  LYS    71     -20.289   6.480  -3.081  0.00  0.00           C  
ATOM   1353  CE  LYS    71     -19.547   6.596  -4.408  0.00  0.00           C  
ATOM   1354  NZ  LYS    71     -20.472   6.791  -5.577  0.00  0.00           N1+
ATOM   1355  H   LYS    71     -19.379   3.911  -0.033  0.00  0.00           H  
ATOM   1356  HA  LYS    71     -19.403   3.673  -3.031  0.00  0.00           H  
ATOM   1357  HB2 LYS    71     -17.721   5.217  -1.011  0.00  0.00           H  
ATOM   1358  HB3 LYS    71     -17.555   5.266  -2.784  0.00  0.00           H  
ATOM   1359  HG2 LYS    71     -19.640   6.571  -0.944  0.00  0.00           H  
ATOM   1360  HG3 LYS    71     -18.632   7.368  -1.925  0.00  0.00           H  
ATOM   1361  HD2 LYS    71     -20.882   5.567  -3.138  0.00  0.00           H  
ATOM   1362  HD3 LYS    71     -20.920   7.335  -2.840  0.00  0.00           H  
ATOM   1363  HE2 LYS    71     -18.797   7.348  -4.161  0.00  0.00           H  
ATOM   1364  HE3 LYS    71     -18.911   5.732  -4.603  0.00  0.00           H  
ATOM   1365  HZ1 LYS    71     -19.954   6.922  -6.434  0.00  0.00           H  
ATOM   1366  HZ2 LYS    71     -20.860   5.858  -5.604  0.00  0.00           H  
ATOM   1367  HZ3 LYS    71     -21.136   7.550  -5.532  0.00  0.00           H  
HETATM 1368  O   T3P    71     -21.091  -7.452 -23.106  0.00  0.00           O  
HETATM 1369  H1  T3P    71     -20.378  -7.639 -23.717  0.00  0.00           H  
HETATM 1370  H2  T3P    71     -21.612  -8.255 -23.094  0.00  0.00           H  
HETATM 1371  O   T3P    72     -26.961   3.966  30.505  0.00  0.00           O  
HETATM 1372  H1  T3P    72     -26.663   4.615  31.142  0.00  0.00           H  
HETATM 1373  H2  T3P    72     -26.999   3.146  30.997  0.00  0.00           H  
ATOM   1374  N   THR    72     -17.742   1.878  -2.961  0.00  0.00           N  
ATOM   1375  CA  THR    72     -16.856   0.716  -3.086  0.00  0.00           C  
ATOM   1376  C   THR    72     -16.025   0.850  -4.341  0.00  0.00           C  
ATOM   1377  O   THR    72     -16.358   1.615  -5.202  0.00  0.00           O  
ATOM   1378  CB  THR    72     -17.695  -0.587  -3.199  0.00  0.00           C  
ATOM   1379  CG2 THR    72     -18.464  -0.937  -1.872  0.00  0.00           C  
ATOM   1380  OG1 THR    72     -18.588  -0.521  -4.273  0.00  0.00           O  
ATOM   1381  H   THR    72     -18.237   2.088  -3.815  0.00  0.00           H  
ATOM   1382  HA  THR    72     -16.202   0.723  -2.214  0.00  0.00           H  
ATOM   1383  HB  THR    72     -17.060  -1.461  -3.344  0.00  0.00           H  
ATOM   1384  HG1 THR    72     -19.092   0.270  -4.068  0.00  0.00           H  
ATOM   1385 HG21 THR    72     -17.793  -0.913  -1.014  0.00  0.00           H  
ATOM   1386 HG22 THR    72     -19.226  -0.165  -1.768  0.00  0.00           H  
ATOM   1387 HG23 THR    72     -18.843  -1.955  -1.966  0.00  0.00           H  
ATOM   1388  N   ASP    73     -14.956   0.026  -4.374  0.00  0.00           N  
ATOM   1389  CA  ASP    73     -13.655   0.050  -5.144  0.00  0.00           C  
ATOM   1390  C   ASP    73     -12.641   0.975  -4.567  0.00  0.00           C  
ATOM   1391  O   ASP    73     -12.851   2.208  -4.663  0.00  0.00           O  
ATOM   1392  CB  ASP    73     -13.699   0.089  -6.721  0.00  0.00           C  
ATOM   1393  CG  ASP    73     -12.389   0.030  -7.463  0.00  0.00           C  
ATOM   1394  OD1 ASP    73     -12.374   0.352  -8.645  0.00  0.00           O  
ATOM   1395  OD2 ASP    73     -11.399  -0.574  -6.885  0.00  0.00           O1-
ATOM   1396  H   ASP    73     -14.965  -0.612  -3.591  0.00  0.00           H  
ATOM   1397  HA  ASP    73     -13.347  -0.982  -4.980  0.00  0.00           H  
ATOM   1398  HB2 ASP    73     -14.166  -0.867  -6.958  0.00  0.00           H  
ATOM   1399  HB3 ASP    73     -14.312   0.918  -7.075  0.00  0.00           H  
HETATM 1400  O   T3P    73      23.901 -20.247 -21.657  0.00  0.00           O  
HETATM 1401  H1  T3P    73      23.114 -20.747 -21.873  0.00  0.00           H  
HETATM 1402  H2  T3P    73      23.860 -19.478 -22.225  0.00  0.00           H  
HETATM 1403  O   T3P    74      28.495   2.329 -39.240  0.00  0.00           O  
HETATM 1404  H1  T3P    74      28.938   3.067 -39.657  0.00  0.00           H  
HETATM 1405  H2  T3P    74      28.226   1.768 -39.968  0.00  0.00           H  
ATOM   1406  N   VAL    74     -11.624   0.421  -3.820  0.00  0.00           N  
ATOM   1407  CA  VAL    74     -10.494   1.085  -3.133  0.00  0.00           C  
ATOM   1408  C   VAL    74      -9.717   2.082  -3.998  0.00  0.00           C  
ATOM   1409  O   VAL    74      -9.220   3.032  -3.459  0.00  0.00           O  
ATOM   1410  CB  VAL    74      -9.533  -0.017  -2.573  0.00  0.00           C  
ATOM   1411  CG1 VAL    74     -10.170  -0.988  -1.544  0.00  0.00           C  
ATOM   1412  CG2 VAL    74      -8.755  -0.843  -3.602  0.00  0.00           C  
ATOM   1413  H   VAL    74     -11.454  -0.567  -3.946  0.00  0.00           H  
ATOM   1414  HA  VAL    74     -10.907   1.557  -2.241  0.00  0.00           H  
ATOM   1415  HB  VAL    74      -8.785   0.498  -1.970  0.00  0.00           H  
ATOM   1416 HG11 VAL    74     -10.781  -1.733  -2.053  0.00  0.00           H  
ATOM   1417 HG12 VAL    74      -9.387  -1.520  -1.004  0.00  0.00           H  
ATOM   1418 HG13 VAL    74     -10.772  -0.465  -0.801  0.00  0.00           H  
ATOM   1419 HG21 VAL    74      -9.488  -1.250  -4.299  0.00  0.00           H  
ATOM   1420 HG22 VAL    74      -8.026  -0.216  -4.115  0.00  0.00           H  
ATOM   1421 HG23 VAL    74      -8.341  -1.763  -3.189  0.00  0.00           H  
ATOM   1422  N   ASN    75      -9.644   1.768  -5.279  0.00  0.00           N  
ATOM   1423  CA  ASN    75      -9.083   2.544  -6.371  0.00  0.00           C  
ATOM   1424  C   ASN    75      -9.971   3.759  -6.730  0.00  0.00           C  
ATOM   1425  O   ASN    75      -9.478   4.859  -6.901  0.00  0.00           O  
ATOM   1426  CB  ASN    75      -8.766   1.798  -7.671  0.00  0.00           C  
ATOM   1427  CG  ASN    75      -7.944   0.606  -7.374  0.00  0.00           C  
ATOM   1428  ND2 ASN    75      -8.592  -0.536  -7.268  0.00  0.00           N  
ATOM   1429  OD1 ASN    75      -6.720   0.562  -7.305  0.00  0.00           O  
ATOM   1430  H   ASN    75     -10.080   0.895  -5.540  0.00  0.00           H  
ATOM   1431  HA  ASN    75      -8.227   3.112  -6.007  0.00  0.00           H  
ATOM   1432  HB2 ASN    75      -9.641   1.650  -8.303  0.00  0.00           H  
ATOM   1433  HB3 ASN    75      -8.224   2.372  -8.423  0.00  0.00           H  
ATOM   1434 HD21 ASN    75      -9.564  -0.429  -7.014  0.00  0.00           H  
ATOM   1435 HD22 ASN    75      -8.042  -1.354  -7.047  0.00  0.00           H  
HETATM 1436  O   T3P    75      36.360 -24.914  -6.656  0.00  0.00           O  
HETATM 1437  H1  T3P    75      36.334 -23.986  -6.422  0.00  0.00           H  
HETATM 1438  H2  T3P    75      37.181 -25.233  -6.281  0.00  0.00           H  
ATOM   1439  N   LYS    76     -11.286   3.578  -6.732  0.00  0.00           N  
ATOM   1440  CA  LYS    76     -12.242   4.562  -7.141  0.00  0.00           C  
ATOM   1441  C   LYS    76     -12.658   5.400  -5.951  0.00  0.00           C  
ATOM   1442  O   LYS    76     -12.881   6.587  -6.165  0.00  0.00           O  
ATOM   1443  CB  LYS    76     -13.409   3.828  -7.738  0.00  0.00           C  
ATOM   1444  CG  LYS    76     -14.403   4.732  -8.587  0.00  0.00           C  
ATOM   1445  CD  LYS    76     -13.706   5.605  -9.677  0.00  0.00           C  
ATOM   1446  CE  LYS    76     -14.599   6.177 -10.777  0.00  0.00           C  
ATOM   1447  NZ  LYS    76     -13.740   6.575 -11.880  0.00  0.00           N1+
ATOM   1448  H   LYS    76     -11.557   2.630  -6.514  0.00  0.00           H  
ATOM   1449  HA  LYS    76     -11.858   5.232  -7.910  0.00  0.00           H  
ATOM   1450  HB2 LYS    76     -13.070   2.997  -8.356  0.00  0.00           H  
ATOM   1451  HB3 LYS    76     -14.145   3.520  -6.995  0.00  0.00           H  
ATOM   1452  HG2 LYS    76     -15.200   4.144  -9.043  0.00  0.00           H  
ATOM   1453  HG3 LYS    76     -14.957   5.454  -7.987  0.00  0.00           H  
ATOM   1454  HD2 LYS    76     -13.008   6.359  -9.312  0.00  0.00           H  
ATOM   1455  HD3 LYS    76     -13.062   4.940 -10.252  0.00  0.00           H  
ATOM   1456  HE2 LYS    76     -15.165   5.400 -11.291  0.00  0.00           H  
ATOM   1457  HE3 LYS    76     -15.244   6.948 -10.355  0.00  0.00           H  
ATOM   1458  HZ1 LYS    76     -13.276   5.738 -12.201  0.00  0.00           H  
ATOM   1459  HZ2 LYS    76     -14.242   6.974 -12.661  0.00  0.00           H  
ATOM   1460  HZ3 LYS    76     -13.103   7.317 -11.627  0.00  0.00           H  
HETATM 1461  O   T3P    76     -39.751   5.139 -20.215  0.00  0.00           O  
HETATM 1462  H1  T3P    76     -40.352   4.808 -20.882  0.00  0.00           H  
HETATM 1463  H2  T3P    76     -39.016   4.525 -20.228  0.00  0.00           H  
ATOM   1464  N   ILE    77     -12.561   4.878  -4.703  0.00  0.00           N  
ATOM   1465  CA  ILE    77     -12.675   5.592  -3.393  0.00  0.00           C  
ATOM   1466  C   ILE    77     -11.550   6.664  -3.322  0.00  0.00           C  
ATOM   1467  O   ILE    77     -11.747   7.712  -2.826  0.00  0.00           O  
ATOM   1468  CB  ILE    77     -12.650   4.673  -2.123  0.00  0.00           C  
ATOM   1469  CG1 ILE    77     -13.873   3.581  -2.032  0.00  0.00           C  
ATOM   1470  CG2 ILE    77     -12.666   5.498  -0.808  0.00  0.00           C  
ATOM   1471  CD1 ILE    77     -13.564   2.470  -0.955  0.00  0.00           C  
ATOM   1472  H   ILE    77     -12.487   3.879  -4.576  0.00  0.00           H  
ATOM   1473  HA  ILE    77     -13.695   5.975  -3.399  0.00  0.00           H  
ATOM   1474  HB  ILE    77     -11.706   4.131  -2.177  0.00  0.00           H  
ATOM   1475 HG12 ILE    77     -14.672   4.245  -1.701  0.00  0.00           H  
ATOM   1476 HG13 ILE    77     -14.210   3.203  -2.997  0.00  0.00           H  
ATOM   1477 HG21 ILE    77     -11.736   6.062  -0.738  0.00  0.00           H  
ATOM   1478 HG22 ILE    77     -13.550   6.124  -0.930  0.00  0.00           H  
ATOM   1479 HG23 ILE    77     -12.734   4.925   0.117  0.00  0.00           H  
ATOM   1480 HD11 ILE    77     -13.971   2.702   0.029  0.00  0.00           H  
ATOM   1481 HD12 ILE    77     -13.985   1.531  -1.317  0.00  0.00           H  
ATOM   1482 HD13 ILE    77     -12.503   2.222  -0.919  0.00  0.00           H  
HETATM 1483  O   T3P    77     -26.594   1.029 -28.104  0.00  0.00           O  
HETATM 1484  H1  T3P    77     -25.761   0.999 -27.632  0.00  0.00           H  
HETATM 1485  H2  T3P    77     -26.512   1.784 -28.687  0.00  0.00           H  
ATOM   1486  N   GLU    78     -10.362   6.367  -3.852  0.00  0.00           N  
ATOM   1487  CA  GLU    78      -9.240   7.365  -4.023  0.00  0.00           C  
ATOM   1488  C   GLU    78      -9.647   8.679  -4.798  0.00  0.00           C  
ATOM   1489  O   GLU    78      -9.499   9.800  -4.318  0.00  0.00           O  
ATOM   1490  CB  GLU    78      -7.988   6.623  -4.549  0.00  0.00           C  
ATOM   1491  CG  GLU    78      -7.249   7.434  -5.607  0.00  0.00           C  
ATOM   1492  CD  GLU    78      -5.974   6.720  -6.107  0.00  0.00           C  
ATOM   1493  OE1 GLU    78      -5.543   6.955  -7.253  0.00  0.00           O  
ATOM   1494  OE2 GLU    78      -5.404   5.937  -5.347  0.00  0.00           O1-
ATOM   1495  H   GLU    78     -10.230   5.379  -4.013  0.00  0.00           H  
ATOM   1496  HA  GLU    78      -8.958   7.719  -3.032  0.00  0.00           H  
ATOM   1497  HB2 GLU    78      -7.261   6.551  -3.741  0.00  0.00           H  
ATOM   1498  HB3 GLU    78      -8.211   5.630  -4.940  0.00  0.00           H  
ATOM   1499  HG2 GLU    78      -7.886   7.622  -6.471  0.00  0.00           H  
ATOM   1500  HG3 GLU    78      -6.981   8.411  -5.205  0.00  0.00           H  
HETATM 1501  O   T3P    78       8.707   8.232  18.294  0.00  0.00           O  
HETATM 1502  H1  T3P    78       9.050   8.811  17.614  0.00  0.00           H  
HETATM 1503  H2  T3P    78       8.094   8.778  18.787  0.00  0.00           H  
ATOM   1504  N   GLU    79     -10.403   8.493  -5.903  0.00  0.00           N  
ATOM   1505  CA  GLU    79     -10.928   9.563  -6.772  0.00  0.00           C  
ATOM   1506  C   GLU    79     -12.108  10.320  -6.107  0.00  0.00           C  
ATOM   1507  O   GLU    79     -12.167  11.540  -6.049  0.00  0.00           O  
ATOM   1508  CB  GLU    79     -11.240   8.950  -8.192  0.00  0.00           C  
ATOM   1509  CG  GLU    79     -10.188   8.137  -8.880  0.00  0.00           C  
ATOM   1510  CD  GLU    79     -10.532   7.827 -10.361  0.00  0.00           C  
ATOM   1511  OE1 GLU    79      -9.818   6.888 -10.890  0.00  0.00           O  
ATOM   1512  OE2 GLU    79     -11.348   8.487 -11.034  0.00  0.00           O1-
ATOM   1513  H   GLU    79     -10.585   7.536  -6.171  0.00  0.00           H  
ATOM   1514  HA  GLU    79     -10.132  10.280  -6.970  0.00  0.00           H  
ATOM   1515  HB2 GLU    79     -12.141   8.340  -8.136  0.00  0.00           H  
ATOM   1516  HB3 GLU    79     -11.537   9.821  -8.776  0.00  0.00           H  
ATOM   1517  HG2 GLU    79      -9.229   8.649  -8.951  0.00  0.00           H  
ATOM   1518  HG3 GLU    79     -10.102   7.175  -8.374  0.00  0.00           H  
HETATM 1519  O   T3P    79      -1.228 -16.146 -12.049  0.00  0.00           O  
HETATM 1520  H1  T3P    79      -1.871 -16.747 -12.424  0.00  0.00           H  
HETATM 1521  H2  T3P    79      -1.503 -15.281 -12.353  0.00  0.00           H  
ATOM   1522  N   PHE    80     -13.084   9.546  -5.609  0.00  0.00           N  
ATOM   1523  CA  PHE    80     -14.240  10.064  -4.785  0.00  0.00           C  
ATOM   1524  C   PHE    80     -13.831  10.905  -3.579  0.00  0.00           C  
ATOM   1525  O   PHE    80     -14.336  11.998  -3.473  0.00  0.00           O  
ATOM   1526  CB  PHE    80     -15.288   8.948  -4.440  0.00  0.00           C  
ATOM   1527  CG  PHE    80     -16.333   9.236  -3.369  0.00  0.00           C  
ATOM   1528  CD1 PHE    80     -17.413  10.139  -3.643  0.00  0.00           C  
ATOM   1529  CD2 PHE    80     -15.995   8.916  -2.012  0.00  0.00           C  
ATOM   1530  CE1 PHE    80     -18.197  10.576  -2.585  0.00  0.00           C  
ATOM   1531  CE2 PHE    80     -16.804   9.394  -0.986  0.00  0.00           C  
ATOM   1532  CZ  PHE    80     -17.898  10.210  -1.299  0.00  0.00           C  
ATOM   1533  H   PHE    80     -12.959   8.545  -5.655  0.00  0.00           H  
ATOM   1534  HA  PHE    80     -14.803  10.750  -5.418  0.00  0.00           H  
ATOM   1535  HB2 PHE    80     -15.830   8.744  -5.364  0.00  0.00           H  
ATOM   1536  HB3 PHE    80     -14.709   8.074  -4.141  0.00  0.00           H  
ATOM   1537  HD1 PHE    80     -17.676  10.616  -4.575  0.00  0.00           H  
ATOM   1538  HD2 PHE    80     -15.095   8.361  -1.790  0.00  0.00           H  
ATOM   1539  HE1 PHE    80     -19.010  11.272  -2.732  0.00  0.00           H  
ATOM   1540  HE2 PHE    80     -16.586   9.234   0.060  0.00  0.00           H  
ATOM   1541  HZ  PHE    80     -18.567  10.722  -0.623  0.00  0.00           H  
HETATM 1542  O   T3P    80      -0.935 -19.835  -8.641  0.00  0.00           O  
HETATM 1543  H1  T3P    80      -1.110 -19.958  -9.574  0.00  0.00           H  
HETATM 1544  H2  T3P    80      -1.025 -18.892  -8.502  0.00  0.00           H  
ATOM   1545  N   LEU    81     -13.016  10.409  -2.717  0.00  0.00           N  
ATOM   1546  CA  LEU    81     -12.377  11.175  -1.625  0.00  0.00           C  
ATOM   1547  C   LEU    81     -11.647  12.398  -2.082  0.00  0.00           C  
ATOM   1548  O   LEU    81     -11.940  13.486  -1.600  0.00  0.00           O  
ATOM   1549  CB  LEU    81     -11.295  10.262  -0.903  0.00  0.00           C  
ATOM   1550  CG  LEU    81     -11.864   9.138   0.084  0.00  0.00           C  
ATOM   1551  CD1 LEU    81     -10.634   8.466   0.691  0.00  0.00           C  
ATOM   1552  CD2 LEU    81     -13.004   9.570   0.988  0.00  0.00           C  
ATOM   1553  H   LEU    81     -12.711   9.453  -2.832  0.00  0.00           H  
ATOM   1554  HA  LEU    81     -13.152  11.447  -0.908  0.00  0.00           H  
ATOM   1555  HB2 LEU    81     -10.541   9.765  -1.513  0.00  0.00           H  
ATOM   1556  HB3 LEU    81     -10.761  10.903  -0.202  0.00  0.00           H  
ATOM   1557  HG  LEU    81     -12.367   8.433  -0.578  0.00  0.00           H  
ATOM   1558 HD11 LEU    81     -10.652   8.564   1.776  0.00  0.00           H  
ATOM   1559 HD12 LEU    81     -10.521   7.409   0.452  0.00  0.00           H  
ATOM   1560 HD13 LEU    81      -9.671   8.889   0.405  0.00  0.00           H  
ATOM   1561 HD21 LEU    81     -12.923  10.654   1.073  0.00  0.00           H  
ATOM   1562 HD22 LEU    81     -14.026   9.361   0.670  0.00  0.00           H  
ATOM   1563 HD23 LEU    81     -12.786   9.154   1.971  0.00  0.00           H  
HETATM 1564  O   T3P    81       7.230   9.247  13.145  0.00  0.00           O  
HETATM 1565  H1  T3P    81       7.423   9.322  14.080  0.00  0.00           H  
HETATM 1566  H2  T3P    81       7.186  10.152  12.836  0.00  0.00           H  
ATOM   1567  N   GLU    82     -10.774  12.331  -3.113  0.00  0.00           N  
ATOM   1568  CA  GLU    82     -10.083  13.461  -3.679  0.00  0.00           C  
ATOM   1569  C   GLU    82     -10.993  14.445  -4.348  0.00  0.00           C  
ATOM   1570  O   GLU    82     -10.893  15.640  -3.962  0.00  0.00           O  
ATOM   1571  CB  GLU    82      -8.822  12.982  -4.530  0.00  0.00           C  
ATOM   1572  CG  GLU    82      -8.023  13.982  -5.380  0.00  0.00           C  
ATOM   1573  CD  GLU    82      -7.056  14.832  -4.625  0.00  0.00           C  
ATOM   1574  OE1 GLU    82      -6.483  15.643  -5.355  0.00  0.00           O  
ATOM   1575  OE2 GLU    82      -6.836  14.608  -3.416  0.00  0.00           O1-
ATOM   1576  H   GLU    82     -10.722  11.455  -3.614  0.00  0.00           H  
ATOM   1577  HA  GLU    82      -9.666  13.985  -2.819  0.00  0.00           H  
ATOM   1578  HB2 GLU    82      -8.077  12.474  -3.918  0.00  0.00           H  
ATOM   1579  HB3 GLU    82      -9.077  12.119  -5.145  0.00  0.00           H  
ATOM   1580  HG2 GLU    82      -7.500  13.501  -6.207  0.00  0.00           H  
ATOM   1581  HG3 GLU    82      -8.731  14.671  -5.840  0.00  0.00           H  
HETATM 1582  O   T3P    82      12.490  -2.410  36.105  0.00  0.00           O  
HETATM 1583  H1  T3P    82      12.864  -2.745  35.289  0.00  0.00           H  
HETATM 1584  H2  T3P    82      13.243  -2.297  36.685  0.00  0.00           H  
ATOM   1585  N   GLU    83     -11.733  14.079  -5.369  0.00  0.00           N  
ATOM   1586  CA  GLU    83     -12.582  14.974  -6.123  0.00  0.00           C  
ATOM   1587  C   GLU    83     -13.770  15.588  -5.345  0.00  0.00           C  
ATOM   1588  O   GLU    83     -14.316  16.593  -5.723  0.00  0.00           O  
ATOM   1589  CB  GLU    83     -13.051  14.367  -7.453  0.00  0.00           C  
ATOM   1590  CG  GLU    83     -12.074  13.784  -8.458  0.00  0.00           C  
ATOM   1591  CD  GLU    83     -12.647  12.894  -9.601  0.00  0.00           C  
ATOM   1592  OE1 GLU    83     -13.536  12.108  -9.321  0.00  0.00           O  
ATOM   1593  OE2 GLU    83     -12.310  13.040 -10.767  0.00  0.00           O1-
ATOM   1594  H   GLU    83     -11.618  13.135  -5.710  0.00  0.00           H  
ATOM   1595  HA  GLU    83     -11.965  15.863  -6.254  0.00  0.00           H  
ATOM   1596  HB2 GLU    83     -13.772  13.620  -7.120  0.00  0.00           H  
ATOM   1597  HB3 GLU    83     -13.658  15.065  -8.029  0.00  0.00           H  
ATOM   1598  HG2 GLU    83     -11.462  14.650  -8.710  0.00  0.00           H  
ATOM   1599  HG3 GLU    83     -11.497  13.064  -7.878  0.00  0.00           H  
HETATM 1600  O   T3P    83      -1.603  14.922  10.919  0.00  0.00           O  
HETATM 1601  H1  T3P    83      -0.803  14.928  10.392  0.00  0.00           H  
HETATM 1602  H2  T3P    83      -2.261  15.336  10.359  0.00  0.00           H  
HETATM 1603  O   T3P    84      18.061  11.441   2.159  0.00  0.00           O  
HETATM 1604  H1  T3P    84      17.861  12.310   1.810  0.00  0.00           H  
HETATM 1605  H2  T3P    84      17.889  11.515   3.098  0.00  0.00           H  
ATOM   1606  N   THR    84     -14.146  15.054  -4.168  0.00  0.00           N  
ATOM   1607  CA  THR    84     -15.155  15.697  -3.311  0.00  0.00           C  
ATOM   1608  C   THR    84     -14.712  16.709  -2.265  0.00  0.00           C  
ATOM   1609  O   THR    84     -15.355  17.777  -2.108  0.00  0.00           O  
ATOM   1610  CB  THR    84     -16.051  14.654  -2.644  0.00  0.00           C  
ATOM   1611  CG2 THR    84     -17.204  15.273  -1.826  0.00  0.00           C  
ATOM   1612  OG1 THR    84     -16.699  13.922  -3.717  0.00  0.00           O  
ATOM   1613  H   THR    84     -13.837  14.114  -3.969  0.00  0.00           H  
ATOM   1614  HA  THR    84     -15.854  16.131  -4.026  0.00  0.00           H  
ATOM   1615  HB  THR    84     -15.440  13.989  -2.035  0.00  0.00           H  
ATOM   1616  HG1 THR    84     -16.205  13.142  -3.980  0.00  0.00           H  
ATOM   1617 HG21 THR    84     -16.855  15.704  -0.887  0.00  0.00           H  
ATOM   1618 HG22 THR    84     -17.842  16.047  -2.253  0.00  0.00           H  
ATOM   1619 HG23 THR    84     -17.928  14.522  -1.510  0.00  0.00           H  
ATOM   1620  N   LEU    85     -13.620  16.310  -1.677  0.00  0.00           N  
ATOM   1621  CA  LEU    85     -12.857  17.159  -0.752  0.00  0.00           C  
ATOM   1622  C   LEU    85     -11.894  17.957  -1.578  0.00  0.00           C  
ATOM   1623  O   LEU    85     -10.714  17.727  -1.532  0.00  0.00           O  
ATOM   1624  CB  LEU    85     -12.168  16.281   0.335  0.00  0.00           C  
ATOM   1625  CG  LEU    85     -12.973  15.114   0.958  0.00  0.00           C  
ATOM   1626  CD1 LEU    85     -12.135  14.306   1.905  0.00  0.00           C  
ATOM   1627  CD2 LEU    85     -14.180  15.723   1.732  0.00  0.00           C  
ATOM   1628  H   LEU    85     -13.016  15.610  -2.084  0.00  0.00           H  
ATOM   1629  HA  LEU    85     -13.538  17.866  -0.278  0.00  0.00           H  
ATOM   1630  HB2 LEU    85     -11.212  15.890  -0.015  0.00  0.00           H  
ATOM   1631  HB3 LEU    85     -11.854  16.914   1.165  0.00  0.00           H  
ATOM   1632  HG  LEU    85     -13.298  14.410   0.191  0.00  0.00           H  
ATOM   1633 HD11 LEU    85     -11.492  14.950   2.506  0.00  0.00           H  
ATOM   1634 HD12 LEU    85     -12.741  13.614   2.488  0.00  0.00           H  
ATOM   1635 HD13 LEU    85     -11.465  13.678   1.317  0.00  0.00           H  
ATOM   1636 HD21 LEU    85     -14.249  15.241   2.707  0.00  0.00           H  
ATOM   1637 HD22 LEU    85     -14.093  16.800   1.871  0.00  0.00           H  
ATOM   1638 HD23 LEU    85     -15.081  15.425   1.196  0.00  0.00           H  
HETATM 1639  O   T3P    85       5.897  -1.929 -26.247  0.00  0.00           O  
HETATM 1640  H1  T3P    85       5.406  -1.978 -27.067  0.00  0.00           H  
HETATM 1641  H2  T3P    85       6.809  -2.058 -26.505  0.00  0.00           H  
HETATM 1642  O   T3P    86      21.412  -5.847 -33.212  0.00  0.00           O  
HETATM 1643  H1  T3P    86      21.642  -6.757 -33.401  0.00  0.00           H  
HETATM 1644  H2  T3P    86      22.193  -5.484 -32.794  0.00  0.00           H  
ATOM   1645  N   THR    86     -12.370  19.049  -2.244  0.00  0.00           N  
ATOM   1646  CA  THR    86     -11.597  19.968  -3.102  0.00  0.00           C  
ATOM   1647  C   THR    86     -10.817  20.937  -2.260  0.00  0.00           C  
ATOM   1648  O   THR    86     -11.231  21.240  -1.112  0.00  0.00           O  
ATOM   1649  CB  THR    86     -12.576  20.791  -4.008  0.00  0.00           C  
ATOM   1650  CG2 THR    86     -13.382  19.961  -4.958  0.00  0.00           C  
ATOM   1651  OG1 THR    86     -13.517  21.690  -3.379  0.00  0.00           O  
ATOM   1652  H   THR    86     -13.365  19.211  -2.176  0.00  0.00           H  
ATOM   1653  HA  THR    86     -10.882  19.301  -3.584  0.00  0.00           H  
ATOM   1654  HB  THR    86     -11.977  21.413  -4.672  0.00  0.00           H  
ATOM   1655  HG1 THR    86     -13.467  22.493  -3.902  0.00  0.00           H  
ATOM   1656 HG21 THR    86     -12.735  19.546  -5.730  0.00  0.00           H  
ATOM   1657 HG22 THR    86     -14.035  19.238  -4.468  0.00  0.00           H  
ATOM   1658 HG23 THR    86     -14.102  20.463  -5.605  0.00  0.00           H  
ATOM   1659  N   PRO    87      -9.754  21.529  -2.794  0.00  0.00           N  
ATOM   1660  CA  PRO    87      -9.076  22.755  -2.318  0.00  0.00           C  
ATOM   1661  C   PRO    87      -9.886  23.981  -2.588  0.00  0.00           C  
ATOM   1662  O   PRO    87     -10.789  23.932  -3.463  0.00  0.00           O  
ATOM   1663  CB  PRO    87      -7.743  22.631  -3.090  0.00  0.00           C  
ATOM   1664  CG  PRO    87      -8.062  22.020  -4.450  0.00  0.00           C  
ATOM   1665  CD  PRO    87      -9.056  20.979  -3.943  0.00  0.00           C  
ATOM   1666  HA  PRO    87      -8.937  22.597  -1.249  0.00  0.00           H  
ATOM   1667  HB2 PRO    87      -7.226  23.581  -3.224  0.00  0.00           H  
ATOM   1668  HB3 PRO    87      -7.143  21.894  -2.556  0.00  0.00           H  
ATOM   1669  HG2 PRO    87      -8.550  22.659  -5.186  0.00  0.00           H  
ATOM   1670  HG3 PRO    87      -7.227  21.537  -4.959  0.00  0.00           H  
ATOM   1671  HD2 PRO    87      -9.772  20.680  -4.709  0.00  0.00           H  
ATOM   1672  HD3 PRO    87      -8.464  20.074  -3.806  0.00  0.00           H  
HETATM 1673  O   T3P    87     -13.781  21.387  13.034  0.00  0.00           O  
HETATM 1674  H1  T3P    87     -12.852  21.587  13.143  0.00  0.00           H  
HETATM 1675  H2  T3P    87     -14.167  22.206  12.722  0.00  0.00           H  
ATOM   1676  N   GLU    88      -9.675  25.098  -1.817  0.00  0.00           N  
ATOM   1677  CA  GLU    88      -8.659  25.289  -0.816  0.00  0.00           C  
ATOM   1678  C   GLU    88      -8.932  24.687   0.605  0.00  0.00           C  
ATOM   1679  O   GLU    88      -8.055  24.579   1.445  0.00  0.00           O  
ATOM   1680  CB  GLU    88      -8.269  26.784  -0.651  0.00  0.00           C  
ATOM   1681  CG  GLU    88      -7.335  27.377  -1.677  0.00  0.00           C  
ATOM   1682  CD  GLU    88      -7.240  28.906  -1.632  0.00  0.00           C  
ATOM   1683  OE1 GLU    88      -7.407  29.478  -0.532  0.00  0.00           O  
ATOM   1684  OE2 GLU    88      -6.790  29.375  -2.699  0.00  0.00           O1-
ATOM   1685  H   GLU    88     -10.340  25.858  -1.822  0.00  0.00           H  
ATOM   1686  HA  GLU    88      -7.813  24.747  -1.238  0.00  0.00           H  
ATOM   1687  HB2 GLU    88      -9.217  27.319  -0.602  0.00  0.00           H  
ATOM   1688  HB3 GLU    88      -7.874  27.005   0.341  0.00  0.00           H  
ATOM   1689  HG2 GLU    88      -6.355  27.005  -1.378  0.00  0.00           H  
ATOM   1690  HG3 GLU    88      -7.505  26.971  -2.674  0.00  0.00           H  
HETATM 1691  O   T3P    88      33.453  29.245   5.466  0.00  0.00           O  
HETATM 1692  H1  T3P    88      33.611  28.744   6.266  0.00  0.00           H  
HETATM 1693  H2  T3P    88      34.257  29.747   5.335  0.00  0.00           H  
ATOM   1694  N   LYS    89     -10.177  24.232   0.755  0.00  0.00           N  
ATOM   1695  CA  LYS    89     -10.686  23.841   2.027  0.00  0.00           C  
ATOM   1696  C   LYS    89     -10.055  22.539   2.508  0.00  0.00           C  
ATOM   1697  O   LYS    89      -9.803  22.474   3.737  0.00  0.00           O  
ATOM   1698  CB  LYS    89     -12.213  23.663   1.818  0.00  0.00           C  
ATOM   1699  CG  LYS    89     -12.987  23.352   3.172  0.00  0.00           C  
ATOM   1700  CD  LYS    89     -14.479  23.369   2.871  0.00  0.00           C  
ATOM   1701  CE  LYS    89     -15.326  22.957   4.062  0.00  0.00           C  
ATOM   1702  NZ  LYS    89     -16.768  22.730   3.986  0.00  0.00           N1+
ATOM   1703  H   LYS    89     -10.795  24.168  -0.040  0.00  0.00           H  
ATOM   1704  HA  LYS    89     -10.657  24.639   2.769  0.00  0.00           H  
ATOM   1705  HB2 LYS    89     -12.506  24.647   1.454  0.00  0.00           H  
ATOM   1706  HB3 LYS    89     -12.383  22.888   1.071  0.00  0.00           H  
ATOM   1707  HG2 LYS    89     -12.732  22.416   3.669  0.00  0.00           H  
ATOM   1708  HG3 LYS    89     -12.711  24.002   4.003  0.00  0.00           H  
ATOM   1709  HD2 LYS    89     -14.747  24.346   2.468  0.00  0.00           H  
ATOM   1710  HD3 LYS    89     -14.855  22.674   2.120  0.00  0.00           H  
ATOM   1711  HE2 LYS    89     -14.864  22.027   4.393  0.00  0.00           H  
ATOM   1712  HE3 LYS    89     -15.092  23.646   4.874  0.00  0.00           H  
ATOM   1713  HZ1 LYS    89     -17.222  22.727   4.889  0.00  0.00           H  
ATOM   1714  HZ2 LYS    89     -17.253  23.563   3.685  0.00  0.00           H  
ATOM   1715  HZ3 LYS    89     -17.122  21.909   3.517  0.00  0.00           H  
HETATM 1716  O   T3P    89      -4.459 -17.240 -17.010  0.00  0.00           O  
HETATM 1717  H1  T3P    89      -3.775 -16.808 -16.499  0.00  0.00           H  
HETATM 1718  H2  T3P    89      -5.279 -16.908 -16.645  0.00  0.00           H  
HETATM 1719  O   T3P    90      22.985  23.765  16.650  0.00  0.00           O  
HETATM 1720  H1  T3P    90      22.163  24.018  16.230  0.00  0.00           H  
HETATM 1721  H2  T3P    90      23.229  24.526  17.178  0.00  0.00           H  
ATOM   1722  N   TYR    90      -9.689  21.657   1.539  0.00  0.00           N  
ATOM   1723  CA  TYR    90      -9.058  20.374   1.780  0.00  0.00           C  
ATOM   1724  C   TYR    90      -7.877  20.200   0.766  0.00  0.00           C  
ATOM   1725  O   TYR    90      -8.188  20.392  -0.452  0.00  0.00           O  
ATOM   1726  CB  TYR    90     -10.003  19.200   1.467  0.00  0.00           C  
ATOM   1727  CG  TYR    90     -11.268  19.299   2.187  0.00  0.00           C  
ATOM   1728  CD1 TYR    90     -12.498  19.566   1.565  0.00  0.00           C  
ATOM   1729  CD2 TYR    90     -11.299  19.104   3.582  0.00  0.00           C  
ATOM   1730  CE1 TYR    90     -13.753  19.568   2.273  0.00  0.00           C  
ATOM   1731  CE2 TYR    90     -12.443  19.280   4.316  0.00  0.00           C  
ATOM   1732  CZ  TYR    90     -13.693  19.541   3.659  0.00  0.00           C  
ATOM   1733  OH  TYR    90     -14.880  19.595   4.325  0.00  0.00           O  
ATOM   1734  H   TYR    90      -9.980  21.872   0.596  0.00  0.00           H  
ATOM   1735  HA  TYR    90      -8.689  20.437   2.804  0.00  0.00           H  
ATOM   1736  HB2 TYR    90     -10.257  19.238   0.408  0.00  0.00           H  
ATOM   1737  HB3 TYR    90      -9.386  18.305   1.547  0.00  0.00           H  
ATOM   1738  HD1 TYR    90     -12.629  19.561   0.493  0.00  0.00           H  
ATOM   1739  HD2 TYR    90     -10.402  18.864   4.134  0.00  0.00           H  
ATOM   1740  HE1 TYR    90     -14.683  19.705   1.742  0.00  0.00           H  
ATOM   1741  HE2 TYR    90     -12.395  19.162   5.389  0.00  0.00           H  
ATOM   1742  HH  TYR    90     -14.874  19.065   5.126  0.00  0.00           H  
ATOM   1743  N   PRO    91      -6.704  19.735   1.157  0.00  0.00           N  
ATOM   1744  CA  PRO    91      -5.497  19.628   0.273  0.00  0.00           C  
ATOM   1745  C   PRO    91      -5.511  18.521  -0.789  0.00  0.00           C  
ATOM   1746  O   PRO    91      -5.952  17.359  -0.567  0.00  0.00           O  
ATOM   1747  CB  PRO    91      -4.391  19.266   1.296  0.00  0.00           C  
ATOM   1748  CG  PRO    91      -5.108  18.532   2.364  0.00  0.00           C  
ATOM   1749  CD  PRO    91      -6.415  19.176   2.431  0.00  0.00           C  
ATOM   1750  HA  PRO    91      -5.387  20.634  -0.131  0.00  0.00           H  
ATOM   1751  HB2 PRO    91      -3.547  18.638   1.012  0.00  0.00           H  
ATOM   1752  HB3 PRO    91      -3.954  20.179   1.701  0.00  0.00           H  
ATOM   1753  HG2 PRO    91      -5.223  17.485   2.081  0.00  0.00           H  
ATOM   1754  HG3 PRO    91      -4.527  18.453   3.282  0.00  0.00           H  
ATOM   1755  HD2 PRO    91      -7.213  18.528   2.795  0.00  0.00           H  
ATOM   1756  HD3 PRO    91      -6.385  20.007   3.135  0.00  0.00           H  
HETATM 1757  O   T3P    91     -32.252  14.561  12.223  0.00  0.00           O  
HETATM 1758  H1  T3P    91     -33.108  14.983  12.302  0.00  0.00           H  
HETATM 1759  H2  T3P    91     -32.428  13.632  12.372  0.00  0.00           H  
ATOM   1760  N   LYS    92      -5.076  18.953  -1.973  0.00  0.00           N  
ATOM   1761  CA  LYS    92      -4.859  18.109  -3.145  0.00  0.00           C  
ATOM   1762  C   LYS    92      -3.849  16.986  -2.969  0.00  0.00           C  
ATOM   1763  O   LYS    92      -2.782  17.247  -2.456  0.00  0.00           O  
ATOM   1764  CB  LYS    92      -4.473  19.046  -4.304  0.00  0.00           C  
ATOM   1765  CG  LYS    92      -4.498  18.427  -5.738  0.00  0.00           C  
ATOM   1766  CD  LYS    92      -4.033  19.428  -6.840  0.00  0.00           C  
ATOM   1767  CE  LYS    92      -3.760  18.678  -8.156  0.00  0.00           C  
ATOM   1768  NZ  LYS    92      -4.943  18.544  -9.070  0.00  0.00           N1+
ATOM   1769  H   LYS    92      -4.837  19.922  -2.126  0.00  0.00           H  
ATOM   1770  HA  LYS    92      -5.763  17.556  -3.399  0.00  0.00           H  
ATOM   1771  HB2 LYS    92      -5.201  19.856  -4.346  0.00  0.00           H  
ATOM   1772  HB3 LYS    92      -3.531  19.577  -4.168  0.00  0.00           H  
ATOM   1773  HG2 LYS    92      -3.957  17.481  -5.764  0.00  0.00           H  
ATOM   1774  HG3 LYS    92      -5.548  18.230  -5.953  0.00  0.00           H  
ATOM   1775  HD2 LYS    92      -4.869  20.123  -6.920  0.00  0.00           H  
ATOM   1776  HD3 LYS    92      -3.208  20.118  -6.669  0.00  0.00           H  
ATOM   1777  HE2 LYS    92      -2.845  19.007  -8.649  0.00  0.00           H  
ATOM   1778  HE3 LYS    92      -3.611  17.643  -7.850  0.00  0.00           H  
ATOM   1779  HZ1 LYS    92      -4.554  18.136  -9.908  0.00  0.00           H  
ATOM   1780  HZ2 LYS    92      -5.650  17.911  -8.724  0.00  0.00           H  
ATOM   1781  HZ3 LYS    92      -5.259  19.465  -9.337  0.00  0.00           H  
HETATM 1782  O   T3P    92      39.154  12.710   5.144  0.00  0.00           O  
HETATM 1783  H1  T3P    92      40.019  13.105   5.251  0.00  0.00           H  
HETATM 1784  H2  T3P    92      38.698  13.293   4.537  0.00  0.00           H  
ATOM   1785  N   LEU    93      -4.158  15.687  -3.261  0.00  0.00           N  
ATOM   1786  CA  LEU    93      -3.298  14.526  -3.119  0.00  0.00           C  
ATOM   1787  C   LEU    93      -3.096  13.693  -4.361  0.00  0.00           C  
ATOM   1788  O   LEU    93      -2.155  12.921  -4.292  0.00  0.00           O  
ATOM   1789  CB  LEU    93      -3.828  13.588  -2.028  0.00  0.00           C  
ATOM   1790  CG  LEU    93      -3.994  14.244  -0.633  0.00  0.00           C  
ATOM   1791  CD1 LEU    93      -4.685  13.219   0.312  0.00  0.00           C  
ATOM   1792  CD2 LEU    93      -2.785  14.839  -0.036  0.00  0.00           C  
ATOM   1793  H   LEU    93      -5.089  15.415  -3.542  0.00  0.00           H  
ATOM   1794  HA  LEU    93      -2.284  14.778  -2.809  0.00  0.00           H  
ATOM   1795  HB2 LEU    93      -4.813  13.176  -2.244  0.00  0.00           H  
ATOM   1796  HB3 LEU    93      -3.215  12.716  -1.797  0.00  0.00           H  
ATOM   1797  HG  LEU    93      -4.770  14.991  -0.800  0.00  0.00           H  
ATOM   1798 HD11 LEU    93      -4.027  12.884   1.114  0.00  0.00           H  
ATOM   1799 HD12 LEU    93      -5.511  13.492   0.969  0.00  0.00           H  
ATOM   1800 HD13 LEU    93      -4.976  12.280  -0.159  0.00  0.00           H  
ATOM   1801 HD21 LEU    93      -2.040  14.125  -0.388  0.00  0.00           H  
ATOM   1802 HD22 LEU    93      -2.479  15.766  -0.521  0.00  0.00           H  
ATOM   1803 HD23 LEU    93      -2.951  15.014   1.027  0.00  0.00           H  
HETATM 1804  O   T3P    93     -18.231 -13.400  -3.379  0.00  0.00           O  
HETATM 1805  H1  T3P    93     -17.939 -13.688  -4.244  0.00  0.00           H  
HETATM 1806  H2  T3P    93     -18.393 -14.212  -2.898  0.00  0.00           H  
ATOM   1807  N   ALA    94      -3.861  13.878  -5.424  0.00  0.00           N  
ATOM   1808  CA  ALA    94      -3.724  13.127  -6.721  0.00  0.00           C  
ATOM   1809  C   ALA    94      -2.316  13.284  -7.337  0.00  0.00           C  
ATOM   1810  O   ALA    94      -1.948  14.434  -7.603  0.00  0.00           O  
ATOM   1811  CB  ALA    94      -4.868  13.671  -7.649  0.00  0.00           C  
ATOM   1812  H   ALA    94      -4.579  14.587  -5.379  0.00  0.00           H  
ATOM   1813  HA  ALA    94      -3.827  12.043  -6.659  0.00  0.00           H  
ATOM   1814  HB1 ALA    94      -5.820  13.299  -7.271  0.00  0.00           H  
ATOM   1815  HB2 ALA    94      -5.046  14.745  -7.703  0.00  0.00           H  
ATOM   1816  HB3 ALA    94      -4.794  13.279  -8.664  0.00  0.00           H  
HETATM 1817  O   T3P    94     -46.170  14.193 -15.309  0.00  0.00           O  
HETATM 1818  H1  T3P    94     -45.565  13.915 -15.997  0.00  0.00           H  
HETATM 1819  H2  T3P    94     -45.717  14.911 -14.867  0.00  0.00           H  
ATOM   1820  N   ALA    95      -1.665  12.153  -7.620  0.00  0.00           N  
ATOM   1821  CA  ALA    95      -0.267  12.284  -8.229  0.00  0.00           C  
ATOM   1822  C   ALA    95      -0.196  12.944  -9.661  0.00  0.00           C  
ATOM   1823  O   ALA    95      -1.179  12.980 -10.409  0.00  0.00           O  
ATOM   1824  CB  ALA    95       0.490  10.984  -8.148  0.00  0.00           C  
ATOM   1825  H   ALA    95      -2.031  11.218  -7.513  0.00  0.00           H  
ATOM   1826  HA  ALA    95       0.361  12.910  -7.596  0.00  0.00           H  
ATOM   1827  HB1 ALA    95       1.013  10.899  -7.195  0.00  0.00           H  
ATOM   1828  HB2 ALA    95      -0.026  10.065  -8.426  0.00  0.00           H  
ATOM   1829  HB3 ALA    95       1.340  11.077  -8.824  0.00  0.00           H  
HETATM 1830  O   T3P    95      23.297  26.147  18.391  0.00  0.00           O  
HETATM 1831  H1  T3P    95      24.194  26.375  18.636  0.00  0.00           H  
HETATM 1832  H2  T3P    95      22.781  26.324  19.177  0.00  0.00           H  
ATOM   1833  N   LYS    96       0.966  13.556  -9.953  0.00  0.00           N  
ATOM   1834  CA  LYS    96       1.226  14.076 -11.322  0.00  0.00           C  
ATOM   1835  C   LYS    96       1.494  12.977 -12.341  0.00  0.00           C  
ATOM   1836  O   LYS    96       1.179  13.184 -13.519  0.00  0.00           O  
ATOM   1837  CB  LYS    96       2.299  15.154 -11.303  0.00  0.00           C  
ATOM   1838  CG  LYS    96       2.060  16.304 -10.332  0.00  0.00           C  
ATOM   1839  CD  LYS    96       3.098  17.434 -10.506  0.00  0.00           C  
ATOM   1840  CE  LYS    96       3.828  17.641  -9.173  0.00  0.00           C  
ATOM   1841  NZ  LYS    96       4.812  16.578  -8.918  0.00  0.00           N1+
ATOM   1842  H   LYS    96       1.754  13.585  -9.322  0.00  0.00           H  
ATOM   1843  HA  LYS    96       0.239  14.452 -11.591  0.00  0.00           H  
ATOM   1844  HB2 LYS    96       3.249  14.710 -11.004  0.00  0.00           H  
ATOM   1845  HB3 LYS    96       2.356  15.555 -12.314  0.00  0.00           H  
ATOM   1846  HG2 LYS    96       1.122  16.723 -10.697  0.00  0.00           H  
ATOM   1847  HG3 LYS    96       1.939  15.925  -9.318  0.00  0.00           H  
ATOM   1848  HD2 LYS    96       3.743  17.298 -11.374  0.00  0.00           H  
ATOM   1849  HD3 LYS    96       2.696  18.403 -10.803  0.00  0.00           H  
ATOM   1850  HE2 LYS    96       4.375  18.577  -9.281  0.00  0.00           H  
ATOM   1851  HE3 LYS    96       3.094  17.670  -8.367  0.00  0.00           H  
ATOM   1852  HZ1 LYS    96       5.412  16.740  -8.122  0.00  0.00           H  
ATOM   1853  HZ2 LYS    96       4.439  15.649  -8.784  0.00  0.00           H  
ATOM   1854  HZ3 LYS    96       5.377  16.509  -9.752  0.00  0.00           H  
HETATM 1855  O   T3P    96     -16.225   6.030  -5.588  0.00  0.00           O  
HETATM 1856  H1  T3P    96     -16.826   6.463  -6.194  0.00  0.00           H  
HETATM 1857  H2  T3P    96     -16.217   5.115  -5.870  0.00  0.00           H  
ATOM   1858  N   HIP    97       2.099  11.866 -11.822  0.00  0.00           N  
ATOM   1859  CA  HIP    97       2.407  10.667 -12.625  0.00  0.00           C  
ATOM   1860  C   HIP    97       1.858   9.454 -12.034  0.00  0.00           C  
ATOM   1861  O   HIP    97       2.486   8.739 -11.321  0.00  0.00           O  
ATOM   1862  CB  HIP    97       3.960  10.531 -12.734  0.00  0.00           C  
ATOM   1863  CG  HIP    97       4.616  11.806 -13.237  0.00  0.00           C  
ATOM   1864  CD2 HIP    97       5.241  12.744 -12.454  0.00  0.00           C  
ATOM   1865  ND1 HIP    97       4.390  12.435 -14.450  0.00  0.00           N1+
ATOM   1866  CE1 HIP    97       4.974  13.620 -14.422  0.00  0.00           C  
ATOM   1867  NE2 HIP    97       5.496  13.872 -13.240  0.00  0.00           N  
ATOM   1868  H   HIP    97       2.301  11.956 -10.837  0.00  0.00           H  
ATOM   1869  HA  HIP    97       1.971  10.806 -13.614  0.00  0.00           H  
ATOM   1870  HB2 HIP    97       4.486  10.305 -11.806  0.00  0.00           H  
ATOM   1871  HB3 HIP    97       4.033   9.776 -13.517  0.00  0.00           H  
ATOM   1872  HD1 HIP    97       3.848  12.072 -15.221  0.00  0.00           H  
ATOM   1873  HD2 HIP    97       5.532  12.693 -11.415  0.00  0.00           H  
ATOM   1874  HE1 HIP    97       4.996  14.396 -15.173  0.00  0.00           H  
ATOM   1875  HE2 HIP    97       5.917  14.772 -13.058  0.00  0.00           H  
HETATM 1876  O   T3P    97     -15.181 -11.477 -25.577  0.00  0.00           O  
HETATM 1877  H1  T3P    97     -14.284 -11.534 -25.907  0.00  0.00           H  
HETATM 1878  H2  T3P    97     -15.108 -11.693 -24.647  0.00  0.00           H  
ATOM   1879  N   ARG    98       0.513   9.388 -12.283  0.00  0.00           N  
ATOM   1880  CA  ARG    98      -0.455   8.410 -11.858  0.00  0.00           C  
ATOM   1881  C   ARG    98      -0.012   6.986 -12.260  0.00  0.00           C  
ATOM   1882  O   ARG    98      -0.332   6.102 -11.503  0.00  0.00           O  
ATOM   1883  CB  ARG    98      -1.818   8.665 -12.391  0.00  0.00           C  
ATOM   1884  CG  ARG    98      -2.351   9.986 -11.785  0.00  0.00           C  
ATOM   1885  CD  ARG    98      -3.864  10.227 -11.993  0.00  0.00           C  
ATOM   1886  NE  ARG    98      -4.192  10.154 -13.384  0.00  0.00           N  
ATOM   1887  CZ  ARG    98      -3.910  10.985 -14.336  0.00  0.00           C  
ATOM   1888  NH1 ARG    98      -3.624  12.243 -14.054  0.00  0.00           N  
ATOM   1889  NH2 ARG    98      -4.045  10.679 -15.582  0.00  0.00           N1+
ATOM   1890  H   ARG    98       0.177  10.071 -12.948  0.00  0.00           H  
ATOM   1891  HA  ARG    98      -0.549   8.438 -10.772  0.00  0.00           H  
ATOM   1892  HB2 ARG    98      -2.010   8.682 -13.464  0.00  0.00           H  
ATOM   1893  HB3 ARG    98      -2.389   7.821 -12.003  0.00  0.00           H  
ATOM   1894  HG2 ARG    98      -2.050  10.190 -10.758  0.00  0.00           H  
ATOM   1895  HG3 ARG    98      -1.947  10.794 -12.396  0.00  0.00           H  
ATOM   1896  HD2 ARG    98      -4.459   9.417 -11.572  0.00  0.00           H  
ATOM   1897  HD3 ARG    98      -4.149  11.192 -11.574  0.00  0.00           H  
ATOM   1898  HE  ARG    98      -4.557   9.238 -13.603  0.00  0.00           H  
ATOM   1899 HH11 ARG    98      -3.428  12.474 -13.091  0.00  0.00           H  
ATOM   1900 HH12 ARG    98      -3.357  12.902 -14.772  0.00  0.00           H  
ATOM   1901 HH21 ARG    98      -3.895   9.694 -15.746  0.00  0.00           H  
ATOM   1902 HH22 ARG    98      -4.038  11.303 -16.376  0.00  0.00           H  
HETATM 1903  O   T3P    98      30.064  26.895  15.134  0.00  0.00           O  
HETATM 1904  H1  T3P    98      30.189  27.661  14.574  0.00  0.00           H  
HETATM 1905  H2  T3P    98      29.242  27.063  15.593  0.00  0.00           H  
ATOM   1906  N   GLU    99       0.707   6.870 -13.357  0.00  0.00           N  
ATOM   1907  CA  GLU    99       1.361   5.722 -13.912  0.00  0.00           C  
ATOM   1908  C   GLU    99       2.509   5.247 -12.955  0.00  0.00           C  
ATOM   1909  O   GLU    99       3.088   4.249 -13.267  0.00  0.00           O  
ATOM   1910  CB  GLU    99       1.858   5.941 -15.356  0.00  0.00           C  
ATOM   1911  CG  GLU    99       0.736   6.402 -16.357  0.00  0.00           C  
ATOM   1912  CD  GLU    99       0.600   7.912 -16.483  0.00  0.00           C  
ATOM   1913  OE1 GLU    99      -0.370   8.254 -17.205  0.00  0.00           O  
ATOM   1914  OE2 GLU    99       1.392   8.658 -15.809  0.00  0.00           O1-
ATOM   1915  H   GLU    99       0.724   7.743 -13.864  0.00  0.00           H  
ATOM   1916  HA  GLU    99       0.548   4.996 -13.894  0.00  0.00           H  
ATOM   1917  HB2 GLU    99       2.771   6.517 -15.511  0.00  0.00           H  
ATOM   1918  HB3 GLU    99       1.995   4.933 -15.748  0.00  0.00           H  
ATOM   1919  HG2 GLU    99       0.996   6.054 -17.356  0.00  0.00           H  
ATOM   1920  HG3 GLU    99      -0.219   5.929 -16.128  0.00  0.00           H  
HETATM 1921  O   T3P    99      28.586  31.797   7.441  0.00  0.00           O  
HETATM 1922  H1  T3P    99      28.506  30.939   7.025  0.00  0.00           H  
HETATM 1923  H2  T3P    99      27.893  31.810   8.101  0.00  0.00           H  
ATOM   1924  N   SER   100       2.747   5.894 -11.770  0.00  0.00           N  
ATOM   1925  CA  SER   100       3.712   5.366 -10.859  0.00  0.00           C  
ATOM   1926  C   SER   100       3.256   4.080 -10.279  0.00  0.00           C  
ATOM   1927  O   SER   100       4.102   3.220 -10.185  0.00  0.00           O  
ATOM   1928  CB  SER   100       3.840   6.421  -9.784  0.00  0.00           C  
ATOM   1929  OG  SER   100       2.615   6.871  -9.207  0.00  0.00           O  
ATOM   1930  H   SER   100       2.345   6.797 -11.565  0.00  0.00           H  
ATOM   1931  HA  SER   100       4.689   5.302 -11.339  0.00  0.00           H  
ATOM   1932  HB2 SER   100       4.530   6.109  -9.000  0.00  0.00           H  
ATOM   1933  HB3 SER   100       4.203   7.347 -10.230  0.00  0.00           H  
ATOM   1934  HG  SER   100       2.238   7.410  -9.906  0.00  0.00           H  
HETATM 1935  O   T3P   100     -22.080 -11.513 -20.677  0.00  0.00           O  
HETATM 1936  H1  T3P   100     -22.286 -11.113 -21.522  0.00  0.00           H  
HETATM 1937  H2  T3P   100     -22.918 -11.543 -20.216  0.00  0.00           H  
ATOM   1938  N   ASN   101       1.953   3.934 -10.065  0.00  0.00           N  
ATOM   1939  CA  ASN   101       1.369   2.755  -9.426  0.00  0.00           C  
ATOM   1940  C   ASN   101       1.708   1.405 -10.098  0.00  0.00           C  
ATOM   1941  O   ASN   101       1.893   0.426  -9.407  0.00  0.00           O  
ATOM   1942  CB  ASN   101      -0.178   2.921  -9.091  0.00  0.00           C  
ATOM   1943  CG  ASN   101      -0.518   4.159  -8.254  0.00  0.00           C  
ATOM   1944  ND2 ASN   101      -0.828   5.259  -8.876  0.00  0.00           N  
ATOM   1945  OD1 ASN   101      -0.735   4.072  -7.042  0.00  0.00           O  
ATOM   1946  H   ASN   101       1.319   4.662 -10.361  0.00  0.00           H  
ATOM   1947  HA  ASN   101       1.868   2.500  -8.491  0.00  0.00           H  
ATOM   1948  HB2 ASN   101      -0.715   2.785 -10.030  0.00  0.00           H  
ATOM   1949  HB3 ASN   101      -0.387   2.021  -8.513  0.00  0.00           H  
ATOM   1950 HD21 ASN   101      -0.639   5.406  -9.857  0.00  0.00           H  
ATOM   1951 HD22 ASN   101      -1.381   5.969  -8.417  0.00  0.00           H  
HETATM 1952  O   T3P   101      25.085  -3.797  32.797  0.00  0.00           O  
HETATM 1953  H1  T3P   101      24.629  -2.958  32.735  0.00  0.00           H  
HETATM 1954  H2  T3P   101      26.005  -3.562  32.920  0.00  0.00           H  
HETATM 1955  O   T3P   102      34.500   0.239   7.328  0.00  0.00           O  
HETATM 1956  H1  T3P   102      34.985  -0.219   8.014  0.00  0.00           H  
HETATM 1957  H2  T3P   102      34.841   1.133   7.349  0.00  0.00           H  
ATOM   1958  N   THR   102       1.994   1.423 -11.356  0.00  0.00           N  
ATOM   1959  CA  THR   102       2.436   0.238 -12.129  0.00  0.00           C  
ATOM   1960  C   THR   102       3.668  -0.558 -11.632  0.00  0.00           C  
ATOM   1961  O   THR   102       3.738  -1.778 -11.909  0.00  0.00           O  
ATOM   1962  CB  THR   102       2.816   0.796 -13.477  0.00  0.00           C  
ATOM   1963  CG2 THR   102       2.830  -0.181 -14.651  0.00  0.00           C  
ATOM   1964  OG1 THR   102       1.992   1.839 -13.983  0.00  0.00           O  
ATOM   1965  H   THR   102       1.948   2.315 -11.828  0.00  0.00           H  
ATOM   1966  HA  THR   102       1.671  -0.532 -12.228  0.00  0.00           H  
ATOM   1967  HB  THR   102       3.798   1.269 -13.496  0.00  0.00           H  
ATOM   1968  HG1 THR   102       2.488   2.650 -13.849  0.00  0.00           H  
ATOM   1969 HG21 THR   102       2.697   0.232 -15.651  0.00  0.00           H  
ATOM   1970 HG22 THR   102       3.804  -0.670 -14.654  0.00  0.00           H  
ATOM   1971 HG23 THR   102       2.104  -0.975 -14.477  0.00  0.00           H  
ATOM   1972  N   ALA   103       4.476   0.015 -10.767  0.00  0.00           N  
ATOM   1973  CA  ALA   103       5.662  -0.709 -10.197  0.00  0.00           C  
ATOM   1974  C   ALA   103       5.218  -1.511  -8.991  0.00  0.00           C  
ATOM   1975  O   ALA   103       5.591  -2.633  -8.790  0.00  0.00           O  
ATOM   1976  CB  ALA   103       6.753   0.212  -9.844  0.00  0.00           C  
ATOM   1977  H   ALA   103       4.247   0.948 -10.458  0.00  0.00           H  
ATOM   1978  HA  ALA   103       5.992  -1.442 -10.932  0.00  0.00           H  
ATOM   1979  HB1 ALA   103       7.374   0.428 -10.713  0.00  0.00           H  
ATOM   1980  HB2 ALA   103       6.387   1.141  -9.407  0.00  0.00           H  
ATOM   1981  HB3 ALA   103       7.418  -0.313  -9.158  0.00  0.00           H  
HETATM 1982  O   T3P   103     -20.069  33.127  38.054  0.00  0.00           O  
HETATM 1983  H1  T3P   103     -19.227  33.476  38.346  0.00  0.00           H  
HETATM 1984  H2  T3P   103     -20.535  32.916  38.864  0.00  0.00           H  
ATOM   1985  N   GLY   104       4.336  -0.830  -8.254  0.00  0.00           N  
ATOM   1986  CA  GLY   104       3.679  -1.343  -7.002  0.00  0.00           C  
ATOM   1987  C   GLY   104       2.790  -2.557  -7.242  0.00  0.00           C  
ATOM   1988  O   GLY   104       2.825  -3.409  -6.434  0.00  0.00           O  
ATOM   1989  H   GLY   104       4.120   0.076  -8.646  0.00  0.00           H  
ATOM   1990  HA2 GLY   104       4.388  -1.708  -6.258  0.00  0.00           H  
ATOM   1991  HA3 GLY   104       2.959  -0.639  -6.586  0.00  0.00           H  
HETATM 1992  O   T3P   104     -22.464 -16.016  21.293  0.00  0.00           O  
HETATM 1993  H1  T3P   104     -22.280 -16.183  22.218  0.00  0.00           H  
HETATM 1994  H2  T3P   104     -23.008 -16.755  21.020  0.00  0.00           H  
ATOM   1995  N   ILE   105       2.118  -2.589  -8.393  0.00  0.00           N  
ATOM   1996  CA  ILE   105       1.282  -3.684  -8.914  0.00  0.00           C  
ATOM   1997  C   ILE   105       2.079  -4.956  -9.286  0.00  0.00           C  
ATOM   1998  O   ILE   105       1.692  -6.028  -8.785  0.00  0.00           O  
ATOM   1999  CB  ILE   105       0.548  -3.163 -10.138  0.00  0.00           C  
ATOM   2000  CG1 ILE   105      -0.548  -2.128  -9.698  0.00  0.00           C  
ATOM   2001  CG2 ILE   105      -0.134  -4.270 -10.919  0.00  0.00           C  
ATOM   2002  CD1 ILE   105      -1.178  -1.305 -10.800  0.00  0.00           C  
ATOM   2003  H   ILE   105       2.136  -1.672  -8.816  0.00  0.00           H  
ATOM   2004  HA  ILE   105       0.625  -4.014  -8.110  0.00  0.00           H  
ATOM   2005  HB  ILE   105       1.303  -2.741 -10.801  0.00  0.00           H  
ATOM   2006 HG12 ILE   105      -1.281  -2.635  -9.071  0.00  0.00           H  
ATOM   2007 HG13 ILE   105       0.110  -1.418  -9.197  0.00  0.00           H  
ATOM   2008 HG21 ILE   105       0.531  -4.986 -11.402  0.00  0.00           H  
ATOM   2009 HG22 ILE   105      -0.801  -4.885 -10.315  0.00  0.00           H  
ATOM   2010 HG23 ILE   105      -0.790  -3.862 -11.688  0.00  0.00           H  
ATOM   2011 HD11 ILE   105      -2.255  -1.419 -10.677  0.00  0.00           H  
ATOM   2012 HD12 ILE   105      -0.823  -0.274 -10.831  0.00  0.00           H  
ATOM   2013 HD13 ILE   105      -0.895  -1.632 -11.800  0.00  0.00           H  
HETATM 2014  O   T3P   105      -0.404 -24.290 -30.371  0.00  0.00           O  
HETATM 2015  H1  T3P   105      -0.848 -23.613 -30.882  0.00  0.00           H  
HETATM 2016  H2  T3P   105      -1.100 -24.899 -30.123  0.00  0.00           H  
ATOM   2017  N   ASP   106       3.248  -4.696  -9.823  0.00  0.00           N  
ATOM   2018  CA  ASP   106       4.291  -5.657 -10.033  0.00  0.00           C  
ATOM   2019  C   ASP   106       4.877  -6.224  -8.736  0.00  0.00           C  
ATOM   2020  O   ASP   106       4.855  -7.426  -8.556  0.00  0.00           O  
ATOM   2021  CB  ASP   106       5.391  -5.047 -10.960  0.00  0.00           C  
ATOM   2022  CG  ASP   106       6.263  -6.096 -11.637  0.00  0.00           C  
ATOM   2023  OD1 ASP   106       7.417  -5.764 -11.903  0.00  0.00           O  
ATOM   2024  OD2 ASP   106       5.717  -7.166 -12.011  0.00  0.00           O1-
ATOM   2025  H   ASP   106       3.490  -3.763 -10.124  0.00  0.00           H  
ATOM   2026  HA  ASP   106       3.700  -6.426 -10.531  0.00  0.00           H  
ATOM   2027  HB2 ASP   106       4.794  -4.448 -11.648  0.00  0.00           H  
ATOM   2028  HB3 ASP   106       6.068  -4.441 -10.358  0.00  0.00           H  
HETATM 2029  O   T3P   106     -12.085 -27.761 -13.628  0.00  0.00           O  
HETATM 2030  H1  T3P   106     -12.233 -28.166 -14.483  0.00  0.00           H  
HETATM 2031  H2  T3P   106     -12.516 -28.348 -13.007  0.00  0.00           H  
ATOM   2032  N   ILE   107       5.446  -5.334  -7.844  0.00  0.00           N  
ATOM   2033  CA  ILE   107       6.014  -5.775  -6.507  0.00  0.00           C  
ATOM   2034  C   ILE   107       4.917  -6.613  -5.624  0.00  0.00           C  
ATOM   2035  O   ILE   107       5.288  -7.552  -4.876  0.00  0.00           O  
ATOM   2036  CB  ILE   107       6.349  -4.569  -5.677  0.00  0.00           C  
ATOM   2037  CG1 ILE   107       7.429  -3.728  -6.326  0.00  0.00           C  
ATOM   2038  CG2 ILE   107       6.629  -4.889  -4.166  0.00  0.00           C  
ATOM   2039  CD1 ILE   107       7.401  -2.227  -5.826  0.00  0.00           C  
ATOM   2040  H   ILE   107       5.447  -4.345  -8.051  0.00  0.00           H  
ATOM   2041  HA  ILE   107       6.831  -6.417  -6.836  0.00  0.00           H  
ATOM   2042  HB  ILE   107       5.530  -3.858  -5.787  0.00  0.00           H  
ATOM   2043 HG12 ILE   107       8.437  -4.126  -6.201  0.00  0.00           H  
ATOM   2044 HG13 ILE   107       7.231  -3.760  -7.398  0.00  0.00           H  
ATOM   2045 HG21 ILE   107       5.715  -5.198  -3.659  0.00  0.00           H  
ATOM   2046 HG22 ILE   107       7.438  -5.616  -4.101  0.00  0.00           H  
ATOM   2047 HG23 ILE   107       6.890  -4.001  -3.589  0.00  0.00           H  
ATOM   2048 HD11 ILE   107       7.064  -2.090  -4.799  0.00  0.00           H  
ATOM   2049 HD12 ILE   107       8.263  -1.570  -5.937  0.00  0.00           H  
ATOM   2050 HD13 ILE   107       6.636  -1.780  -6.462  0.00  0.00           H  
HETATM 2051  O   T3P   107       1.483  -9.467  41.546  0.00  0.00           O  
HETATM 2052  H1  T3P   107       1.989  -8.708  41.255  0.00  0.00           H  
HETATM 2053  H2  T3P   107       1.841  -9.677  42.409  0.00  0.00           H  
ATOM   2054  N   PHE   108       3.636  -6.231  -5.788  0.00  0.00           N  
ATOM   2055  CA  PHE   108       2.563  -6.944  -4.985  0.00  0.00           C  
ATOM   2056  C   PHE   108       2.053  -8.294  -5.619  0.00  0.00           C  
ATOM   2057  O   PHE   108       1.699  -9.164  -4.880  0.00  0.00           O  
ATOM   2058  CB  PHE   108       1.385  -5.966  -4.732  0.00  0.00           C  
ATOM   2059  CG  PHE   108       0.501  -6.169  -3.485  0.00  0.00           C  
ATOM   2060  CD1 PHE   108      -0.776  -6.782  -3.560  0.00  0.00           C  
ATOM   2061  CD2 PHE   108       1.018  -5.815  -2.217  0.00  0.00           C  
ATOM   2062  CE1 PHE   108      -1.472  -7.051  -2.308  0.00  0.00           C  
ATOM   2063  CE2 PHE   108       0.278  -6.031  -1.029  0.00  0.00           C  
ATOM   2064  CZ  PHE   108      -0.953  -6.626  -1.083  0.00  0.00           C  
ATOM   2065  H   PHE   108       3.290  -5.480  -6.368  0.00  0.00           H  
ATOM   2066  HA  PHE   108       2.981  -7.140  -3.998  0.00  0.00           H  
ATOM   2067  HB2 PHE   108       1.709  -4.947  -4.521  0.00  0.00           H  
ATOM   2068  HB3 PHE   108       0.836  -5.849  -5.666  0.00  0.00           H  
ATOM   2069  HD1 PHE   108      -1.262  -7.039  -4.490  0.00  0.00           H  
ATOM   2070  HD2 PHE   108       2.076  -5.603  -2.177  0.00  0.00           H  
ATOM   2071  HE1 PHE   108      -2.500  -7.383  -2.290  0.00  0.00           H  
ATOM   2072  HE2 PHE   108       0.600  -5.754  -0.036  0.00  0.00           H  
ATOM   2073  HZ  PHE   108      -1.470  -6.818  -0.155  0.00  0.00           H  
HETATM 2074  O   T3P   108       1.989 -15.199 -27.986  0.00  0.00           O  
HETATM 2075  H1  T3P   108       2.103 -15.937 -27.388  0.00  0.00           H  
HETATM 2076  H2  T3P   108       1.523 -15.567 -28.737  0.00  0.00           H  
ATOM   2077  N   SER   109       1.979  -8.364  -6.940  0.00  0.00           N  
ATOM   2078  CA  SER   109       1.536  -9.564  -7.687  0.00  0.00           C  
ATOM   2079  C   SER   109       2.566 -10.672  -7.699  0.00  0.00           C  
ATOM   2080  O   SER   109       2.185 -11.819  -7.522  0.00  0.00           O  
ATOM   2081  CB  SER   109       1.046  -9.087  -9.061  0.00  0.00           C  
ATOM   2082  OG  SER   109       1.910  -8.518  -9.996  0.00  0.00           O  
ATOM   2083  H   SER   109       2.135  -7.555  -7.525  0.00  0.00           H  
ATOM   2084  HA  SER   109       0.698 -10.039  -7.176  0.00  0.00           H  
ATOM   2085  HB2 SER   109       0.585  -9.950  -9.541  0.00  0.00           H  
ATOM   2086  HB3 SER   109       0.173  -8.439  -8.985  0.00  0.00           H  
ATOM   2087  HG  SER   109       1.956  -7.565  -9.883  0.00  0.00           H  
HETATM 2088  O   T3P   109       0.137 -24.567   9.246  0.00  0.00           O  
HETATM 2089  H1  T3P   109       0.812 -23.911   9.418  0.00  0.00           H  
HETATM 2090  H2  T3P   109       0.280 -25.239   9.912  0.00  0.00           H  
ATOM   2091  N   LYS   110       3.822 -10.294  -7.886  0.00  0.00           N  
ATOM   2092  CA  LYS   110       4.969 -11.190  -7.652  0.00  0.00           C  
ATOM   2093  C   LYS   110       5.025 -11.733  -6.171  0.00  0.00           C  
ATOM   2094  O   LYS   110       5.330 -12.898  -5.970  0.00  0.00           O  
ATOM   2095  CB  LYS   110       6.349 -10.556  -8.101  0.00  0.00           C  
ATOM   2096  CG  LYS   110       6.207 -10.022  -9.542  0.00  0.00           C  
ATOM   2097  CD  LYS   110       6.358 -11.235 -10.533  0.00  0.00           C  
ATOM   2098  CE  LYS   110       6.903 -10.988 -12.009  0.00  0.00           C  
ATOM   2099  NZ  LYS   110       6.122  -9.987 -12.738  0.00  0.00           N1+
ATOM   2100  H   LYS   110       4.033  -9.471  -8.432  0.00  0.00           H  
ATOM   2101  HA  LYS   110       4.851 -12.112  -8.221  0.00  0.00           H  
ATOM   2102  HB2 LYS   110       6.745  -9.722  -7.521  0.00  0.00           H  
ATOM   2103  HB3 LYS   110       7.127 -11.309  -7.973  0.00  0.00           H  
ATOM   2104  HG2 LYS   110       5.350  -9.408  -9.819  0.00  0.00           H  
ATOM   2105  HG3 LYS   110       7.085  -9.390  -9.675  0.00  0.00           H  
ATOM   2106  HD2 LYS   110       6.978 -11.996 -10.057  0.00  0.00           H  
ATOM   2107  HD3 LYS   110       5.348 -11.634 -10.619  0.00  0.00           H  
ATOM   2108  HE2 LYS   110       7.941 -10.709 -11.830  0.00  0.00           H  
ATOM   2109  HE3 LYS   110       6.791 -11.949 -12.511  0.00  0.00           H  
ATOM   2110  HZ1 LYS   110       6.138  -9.068 -12.319  0.00  0.00           H  
ATOM   2111  HZ2 LYS   110       6.373  -9.901 -13.712  0.00  0.00           H  
ATOM   2112  HZ3 LYS   110       5.163 -10.297 -12.676  0.00  0.00           H  
HETATM 2113  O   T3P   110      -3.397 -16.079  11.687  0.00  0.00           O  
HETATM 2114  H1  T3P   110      -3.549 -15.696  12.552  0.00  0.00           H  
HETATM 2115  H2  T3P   110      -2.473 -15.904  11.507  0.00  0.00           H  
ATOM   2116  N   PHE   111       4.614 -10.910  -5.253  0.00  0.00           N  
ATOM   2117  CA  PHE   111       4.508 -11.290  -3.851  0.00  0.00           C  
ATOM   2118  C   PHE   111       3.343 -12.178  -3.471  0.00  0.00           C  
ATOM   2119  O   PHE   111       3.449 -13.049  -2.589  0.00  0.00           O  
ATOM   2120  CB  PHE   111       4.561 -10.025  -3.016  0.00  0.00           C  
ATOM   2121  CG  PHE   111       4.194 -10.107  -1.518  0.00  0.00           C  
ATOM   2122  CD1 PHE   111       5.138 -10.504  -0.554  0.00  0.00           C  
ATOM   2123  CD2 PHE   111       2.873  -9.896  -1.126  0.00  0.00           C  
ATOM   2124  CE1 PHE   111       4.722 -10.701   0.784  0.00  0.00           C  
ATOM   2125  CE2 PHE   111       2.467 -10.113   0.175  0.00  0.00           C  
ATOM   2126  CZ  PHE   111       3.377 -10.529   1.118  0.00  0.00           C  
ATOM   2127  H   PHE   111       4.523  -9.912  -5.377  0.00  0.00           H  
ATOM   2128  HA  PHE   111       5.391 -11.928  -3.819  0.00  0.00           H  
ATOM   2129  HB2 PHE   111       5.584  -9.655  -3.084  0.00  0.00           H  
ATOM   2130  HB3 PHE   111       3.902  -9.290  -3.478  0.00  0.00           H  
ATOM   2131  HD1 PHE   111       6.144 -10.730  -0.873  0.00  0.00           H  
ATOM   2132  HD2 PHE   111       2.056  -9.722  -1.810  0.00  0.00           H  
ATOM   2133  HE1 PHE   111       5.313 -11.111   1.589  0.00  0.00           H  
ATOM   2134  HE2 PHE   111       1.445  -9.886   0.438  0.00  0.00           H  
ATOM   2135  HZ  PHE   111       3.087 -10.752   2.134  0.00  0.00           H  
HETATM 2136  O   T3P   111      25.462  14.317  11.374  0.00  0.00           O  
HETATM 2137  H1  T3P   111      24.510  14.331  11.476  0.00  0.00           H  
HETATM 2138  H2  T3P   111      25.685  13.387  11.331  0.00  0.00           H  
ATOM   2139  N   SER   112       2.226 -11.906  -4.099  0.00  0.00           N  
ATOM   2140  CA  SER   112       1.046 -12.734  -4.037  0.00  0.00           C  
ATOM   2141  C   SER   112       1.248 -14.103  -4.634  0.00  0.00           C  
ATOM   2142  O   SER   112       0.831 -15.053  -4.052  0.00  0.00           O  
ATOM   2143  CB  SER   112      -0.114 -11.938  -4.620  0.00  0.00           C  
ATOM   2144  OG  SER   112      -1.412 -12.336  -4.060  0.00  0.00           O  
ATOM   2145  H   SER   112       2.033 -10.994  -4.487  0.00  0.00           H  
ATOM   2146  HA  SER   112       0.838 -12.884  -2.977  0.00  0.00           H  
ATOM   2147  HB2 SER   112      -0.132 -10.854  -4.502  0.00  0.00           H  
ATOM   2148  HB3 SER   112      -0.211 -12.147  -5.685  0.00  0.00           H  
ATOM   2149  HG  SER   112      -2.011 -11.597  -4.192  0.00  0.00           H  
HETATM 2150  O   T3P   112      26.230 -17.400 -25.981  0.00  0.00           O  
HETATM 2151  H1  T3P   112      26.847 -17.013 -26.602  0.00  0.00           H  
HETATM 2152  H2  T3P   112      26.782 -17.854 -25.345  0.00  0.00           H  
ATOM   2153  N   ALA   113       2.080 -14.204  -5.691  0.00  0.00           N  
ATOM   2154  CA  ALA   113       2.560 -15.497  -6.170  0.00  0.00           C  
ATOM   2155  C   ALA   113       3.671 -16.084  -5.250  0.00  0.00           C  
ATOM   2156  O   ALA   113       3.661 -17.310  -5.043  0.00  0.00           O  
ATOM   2157  CB  ALA   113       3.231 -15.289  -7.569  0.00  0.00           C  
ATOM   2158  H   ALA   113       2.360 -13.298  -6.039  0.00  0.00           H  
ATOM   2159  HA  ALA   113       1.698 -16.163  -6.162  0.00  0.00           H  
ATOM   2160  HB1 ALA   113       4.261 -14.935  -7.520  0.00  0.00           H  
ATOM   2161  HB2 ALA   113       3.056 -16.280  -7.989  0.00  0.00           H  
ATOM   2162  HB3 ALA   113       2.549 -14.609  -8.081  0.00  0.00           H  
HETATM 2163  O   T3P   113      14.278  -1.644 -17.712  0.00  0.00           O  
HETATM 2164  H1  T3P   113      13.867  -1.173 -18.437  0.00  0.00           H  
HETATM 2165  H2  T3P   113      13.642  -1.589 -16.998  0.00  0.00           H  
HETATM 2166  O   T3P   114      33.178   7.203  14.236  0.00  0.00           O  
HETATM 2167  H1  T3P   114      34.104   7.403  14.102  0.00  0.00           H  
HETATM 2168  H2  T3P   114      32.835   7.962  14.708  0.00  0.00           H  
ATOM   2169  N   TYR   114       4.536 -15.230  -4.670  0.00  0.00           N  
ATOM   2170  CA  TYR   114       5.579 -15.677  -3.789  0.00  0.00           C  
ATOM   2171  C   TYR   114       5.120 -16.310  -2.443  0.00  0.00           C  
ATOM   2172  O   TYR   114       5.680 -17.385  -2.126  0.00  0.00           O  
ATOM   2173  CB  TYR   114       6.549 -14.523  -3.585  0.00  0.00           C  
ATOM   2174  CG  TYR   114       7.846 -14.779  -2.925  0.00  0.00           C  
ATOM   2175  CD1 TYR   114       8.703 -15.874  -3.174  0.00  0.00           C  
ATOM   2176  CD2 TYR   114       8.302 -13.734  -2.116  0.00  0.00           C  
ATOM   2177  CE1 TYR   114       9.933 -16.010  -2.606  0.00  0.00           C  
ATOM   2178  CE2 TYR   114       9.549 -13.858  -1.523  0.00  0.00           C  
ATOM   2179  CZ  TYR   114      10.345 -15.001  -1.691  0.00  0.00           C  
ATOM   2180  OH  TYR   114      11.573 -15.127  -1.109  0.00  0.00           O  
ATOM   2181  H   TYR   114       4.583 -14.264  -4.958  0.00  0.00           H  
ATOM   2182  HA  TYR   114       6.117 -16.449  -4.340  0.00  0.00           H  
ATOM   2183  HB2 TYR   114       6.841 -14.097  -4.545  0.00  0.00           H  
ATOM   2184  HB3 TYR   114       6.090 -13.750  -2.970  0.00  0.00           H  
ATOM   2185  HD1 TYR   114       8.358 -16.691  -3.790  0.00  0.00           H  
ATOM   2186  HD2 TYR   114       7.808 -12.797  -1.907  0.00  0.00           H  
ATOM   2187  HE1 TYR   114      10.551 -16.814  -2.976  0.00  0.00           H  
ATOM   2188  HE2 TYR   114       9.982 -13.080  -0.911  0.00  0.00           H  
ATOM   2189  HH  TYR   114      12.086 -15.857  -1.463  0.00  0.00           H  
ATOM   2190  N   ILE   115       4.111 -15.753  -1.818  0.00  0.00           N  
ATOM   2191  CA  ILE   115       3.725 -16.440  -0.586  0.00  0.00           C  
ATOM   2192  C   ILE   115       2.790 -17.671  -0.841  0.00  0.00           C  
ATOM   2193  O   ILE   115       2.698 -18.461   0.069  0.00  0.00           O  
ATOM   2194  CB  ILE   115       2.915 -15.402   0.306  0.00  0.00           C  
ATOM   2195  CG1 ILE   115       1.552 -14.984  -0.221  0.00  0.00           C  
ATOM   2196  CG2 ILE   115       3.712 -14.028   0.607  0.00  0.00           C  
ATOM   2197  CD1 ILE   115       0.812 -13.953   0.745  0.00  0.00           C  
ATOM   2198  H   ILE   115       3.622 -14.930  -2.139  0.00  0.00           H  
ATOM   2199  HA  ILE   115       4.534 -16.769   0.067  0.00  0.00           H  
ATOM   2200  HB  ILE   115       2.736 -15.977   1.215  0.00  0.00           H  
ATOM   2201 HG12 ILE   115       1.459 -14.751  -1.282  0.00  0.00           H  
ATOM   2202 HG13 ILE   115       0.848 -15.810  -0.126  0.00  0.00           H  
ATOM   2203 HG21 ILE   115       4.753 -14.167   0.897  0.00  0.00           H  
ATOM   2204 HG22 ILE   115       3.650 -13.383  -0.270  0.00  0.00           H  
ATOM   2205 HG23 ILE   115       3.383 -13.415   1.446  0.00  0.00           H  
ATOM   2206 HD11 ILE   115       1.142 -12.930   0.562  0.00  0.00           H  
ATOM   2207 HD12 ILE   115      -0.261 -14.034   0.569  0.00  0.00           H  
ATOM   2208 HD13 ILE   115       0.884 -14.229   1.797  0.00  0.00           H  
HETATM 2209  O   T3P   115     -13.890 -18.497 -28.738  0.00  0.00           O  
HETATM 2210  H1  T3P   115     -12.981 -18.417 -29.026  0.00  0.00           H  
HETATM 2211  H2  T3P   115     -14.161 -17.599 -28.549  0.00  0.00           H  
ATOM   2212  N   LYS   116       2.112 -17.707  -2.019  0.00  0.00           N  
ATOM   2213  CA  LYS   116       1.143 -18.789  -2.415  0.00  0.00           C  
ATOM   2214  C   LYS   116       1.833 -20.107  -2.763  0.00  0.00           C  
ATOM   2215  O   LYS   116       1.437 -21.159  -2.223  0.00  0.00           O  
ATOM   2216  CB  LYS   116       0.277 -18.142  -3.555  0.00  0.00           C  
ATOM   2217  CG  LYS   116      -0.603 -19.130  -4.339  0.00  0.00           C  
ATOM   2218  CD  LYS   116      -1.582 -19.820  -3.360  0.00  0.00           C  
ATOM   2219  CE  LYS   116      -2.890 -20.357  -4.093  0.00  0.00           C  
ATOM   2220  NZ  LYS   116      -3.996 -20.678  -3.190  0.00  0.00           N1+
ATOM   2221  H   LYS   116       2.252 -16.969  -2.694  0.00  0.00           H  
ATOM   2222  HA  LYS   116       0.522 -18.877  -1.524  0.00  0.00           H  
ATOM   2223  HB2 LYS   116      -0.388 -17.428  -3.071  0.00  0.00           H  
ATOM   2224  HB3 LYS   116       0.887 -17.529  -4.219  0.00  0.00           H  
ATOM   2225  HG2 LYS   116      -1.243 -18.517  -4.974  0.00  0.00           H  
ATOM   2226  HG3 LYS   116      -0.120 -19.840  -5.010  0.00  0.00           H  
ATOM   2227  HD2 LYS   116      -1.118 -20.561  -2.708  0.00  0.00           H  
ATOM   2228  HD3 LYS   116      -1.812 -19.064  -2.609  0.00  0.00           H  
ATOM   2229  HE2 LYS   116      -3.326 -19.554  -4.688  0.00  0.00           H  
ATOM   2230  HE3 LYS   116      -2.722 -21.242  -4.706  0.00  0.00           H  
ATOM   2231  HZ1 LYS   116      -4.123 -19.889  -2.573  0.00  0.00           H  
ATOM   2232  HZ2 LYS   116      -4.903 -20.767  -3.627  0.00  0.00           H  
ATOM   2233  HZ3 LYS   116      -3.839 -21.509  -2.638  0.00  0.00           H  
HETATM 2234  O   T3P   116      39.826  -8.720  -0.957  0.00  0.00           O  
HETATM 2235  H1  T3P   116      40.279  -8.583  -0.125  0.00  0.00           H  
HETATM 2236  H2  T3P   116      39.020  -9.177  -0.719  0.00  0.00           H  
ATOM   2237  N   ASN   117       2.843 -20.018  -3.562  0.00  0.00           N  
ATOM   2238  CA  ASN   117       3.561 -21.167  -4.118  0.00  0.00           C  
ATOM   2239  C   ASN   117       4.152 -22.172  -3.078  0.00  0.00           C  
ATOM   2240  O   ASN   117       5.091 -21.729  -2.409  0.00  0.00           O  
ATOM   2241  CB  ASN   117       4.662 -20.648  -5.102  0.00  0.00           C  
ATOM   2242  CG  ASN   117       4.168 -20.591  -6.502  0.00  0.00           C  
ATOM   2243  ND2 ASN   117       3.927 -19.383  -7.073  0.00  0.00           N  
ATOM   2244  OD1 ASN   117       3.999 -21.576  -7.216  0.00  0.00           O  
ATOM   2245  H   ASN   117       2.979 -19.071  -3.885  0.00  0.00           H  
ATOM   2246  HA  ASN   117       2.813 -21.730  -4.678  0.00  0.00           H  
ATOM   2247  HB2 ASN   117       5.134 -19.738  -4.734  0.00  0.00           H  
ATOM   2248  HB3 ASN   117       5.516 -21.324  -5.056  0.00  0.00           H  
ATOM   2249 HD21 ASN   117       4.167 -18.583  -6.504  0.00  0.00           H  
ATOM   2250 HD22 ASN   117       3.432 -19.325  -7.951  0.00  0.00           H  
HETATM 2251  O   T3P   117       8.089 -14.737 -44.522  0.00  0.00           O  
HETATM 2252  H1  T3P   117       9.009 -14.548 -44.335  0.00  0.00           H  
HETATM 2253  H2  T3P   117       7.997 -15.674 -44.349  0.00  0.00           H  
HETATM 2254  O   T3P   118      38.736  27.127  14.550  0.00  0.00           O  
HETATM 2255  H1  T3P   118      38.155  27.795  14.186  0.00  0.00           H  
HETATM 2256  H2  T3P   118      39.310  26.886  13.822  0.00  0.00           H  
ATOM   2257  N   THR   118       3.716 -23.429  -2.954  0.00  0.00           N  
ATOM   2258  CA  THR   118       4.301 -24.497  -2.105  0.00  0.00           C  
ATOM   2259  C   THR   118       5.395 -25.395  -2.764  0.00  0.00           C  
ATOM   2260  O   THR   118       6.099 -26.132  -2.032  0.00  0.00           O  
ATOM   2261  CB  THR   118       3.209 -25.484  -1.560  0.00  0.00           C  
ATOM   2262  CG2 THR   118       2.159 -24.945  -0.601  0.00  0.00           C  
ATOM   2263  OG1 THR   118       2.501 -26.165  -2.627  0.00  0.00           O  
ATOM   2264  H   THR   118       3.020 -23.792  -3.589  0.00  0.00           H  
ATOM   2265  HA  THR   118       4.728 -24.065  -1.199  0.00  0.00           H  
ATOM   2266  HB  THR   118       3.629 -26.309  -0.985  0.00  0.00           H  
ATOM   2267  HG1 THR   118       3.050 -26.918  -2.857  0.00  0.00           H  
ATOM   2268 HG21 THR   118       1.505 -25.751  -0.270  0.00  0.00           H  
ATOM   2269 HG22 THR   118       2.714 -24.426   0.180  0.00  0.00           H  
ATOM   2270 HG23 THR   118       1.435 -24.214  -0.961  0.00  0.00           H  
ATOM   2271  N   LYS   119       5.538 -25.307  -4.103  0.00  0.00           N  
ATOM   2272  CA  LYS   119       6.601 -25.989  -4.806  0.00  0.00           C  
ATOM   2273  C   LYS   119       7.950 -25.163  -4.855  0.00  0.00           C  
ATOM   2274  O   LYS   119       7.916 -24.066  -5.370  0.00  0.00           O  
ATOM   2275  CB  LYS   119       6.082 -26.192  -6.245  0.00  0.00           C  
ATOM   2276  CG  LYS   119       6.941 -27.040  -7.094  0.00  0.00           C  
ATOM   2277  CD  LYS   119       6.426 -27.250  -8.468  0.00  0.00           C  
ATOM   2278  CE  LYS   119       7.215 -28.356  -9.193  0.00  0.00           C  
ATOM   2279  NZ  LYS   119       6.903 -28.519 -10.583  0.00  0.00           N1+
ATOM   2280  H   LYS   119       4.949 -24.715  -4.671  0.00  0.00           H  
ATOM   2281  HA  LYS   119       6.766 -26.913  -4.253  0.00  0.00           H  
ATOM   2282  HB2 LYS   119       5.122 -26.687  -6.101  0.00  0.00           H  
ATOM   2283  HB3 LYS   119       5.913 -25.255  -6.776  0.00  0.00           H  
ATOM   2284  HG2 LYS   119       7.905 -26.547  -7.220  0.00  0.00           H  
ATOM   2285  HG3 LYS   119       7.056 -28.003  -6.598  0.00  0.00           H  
ATOM   2286  HD2 LYS   119       5.354 -27.445  -8.432  0.00  0.00           H  
ATOM   2287  HD3 LYS   119       6.564 -26.387  -9.119  0.00  0.00           H  
ATOM   2288  HE2 LYS   119       8.287 -28.256  -9.020  0.00  0.00           H  
ATOM   2289  HE3 LYS   119       6.920 -29.297  -8.730  0.00  0.00           H  
ATOM   2290  HZ1 LYS   119       7.024 -27.676 -11.126  0.00  0.00           H  
ATOM   2291  HZ2 LYS   119       7.521 -29.246 -10.914  0.00  0.00           H  
ATOM   2292  HZ3 LYS   119       5.942 -28.726 -10.817  0.00  0.00           H  
HETATM 2293  O   T3P   119     -25.001  -0.084  -0.078  0.00  0.00           O  
HETATM 2294  H1  T3P   119     -25.689   0.041  -0.733  0.00  0.00           H  
HETATM 2295  H2  T3P   119     -24.661   0.796   0.083  0.00  0.00           H  
ATOM   2296  N   GLN   120       9.062 -25.728  -4.264  0.00  0.00           N  
ATOM   2297  CA  GLN   120      10.274 -24.918  -3.924  0.00  0.00           C  
ATOM   2298  C   GLN   120      11.037 -24.432  -5.155  0.00  0.00           C  
ATOM   2299  O   GLN   120      11.656 -23.378  -5.184  0.00  0.00           O  
ATOM   2300  CB  GLN   120      11.164 -25.744  -2.910  0.00  0.00           C  
ATOM   2301  CG  GLN   120      12.508 -25.036  -2.442  0.00  0.00           C  
ATOM   2302  CD  GLN   120      13.284 -25.936  -1.510  0.00  0.00           C  
ATOM   2303  NE2 GLN   120      13.847 -25.300  -0.480  0.00  0.00           N  
ATOM   2304  OE1 GLN   120      13.400 -27.127  -1.689  0.00  0.00           O  
ATOM   2305  H   GLN   120       8.855 -26.584  -3.770  0.00  0.00           H  
ATOM   2306  HA  GLN   120       9.911 -24.028  -3.411  0.00  0.00           H  
ATOM   2307  HB2 GLN   120      10.519 -25.960  -2.058  0.00  0.00           H  
ATOM   2308  HB3 GLN   120      11.401 -26.654  -3.462  0.00  0.00           H  
ATOM   2309  HG2 GLN   120      13.110 -24.644  -3.261  0.00  0.00           H  
ATOM   2310  HG3 GLN   120      12.236 -24.059  -2.041  0.00  0.00           H  
ATOM   2311 HE21 GLN   120      13.816 -24.305  -0.304  0.00  0.00           H  
ATOM   2312 HE22 GLN   120      14.276 -25.896   0.213  0.00  0.00           H  
HETATM 2313  O   T3P   120      27.503  16.086 -30.044  0.00  0.00           O  
HETATM 2314  H1  T3P   120      28.264  15.516 -30.161  0.00  0.00           H  
HETATM 2315  H2  T3P   120      27.812  16.954 -30.306  0.00  0.00           H  
ATOM   2316  N   GLN   121      10.905 -25.195  -6.247  0.00  0.00           N  
ATOM   2317  CA  GLN   121      11.518 -24.882  -7.553  0.00  0.00           C  
ATOM   2318  C   GLN   121      10.874 -23.663  -8.254  0.00  0.00           C  
ATOM   2319  O   GLN   121      11.518 -22.949  -9.108  0.00  0.00           O  
ATOM   2320  CB  GLN   121      11.483 -26.034  -8.588  0.00  0.00           C  
ATOM   2321  CG  GLN   121      12.558 -27.097  -8.225  0.00  0.00           C  
ATOM   2322  CD  GLN   121      12.421 -28.325  -9.059  0.00  0.00           C  
ATOM   2323  NE2 GLN   121      12.723 -29.494  -8.512  0.00  0.00           N  
ATOM   2324  OE1 GLN   121      11.725 -28.230 -10.107  0.00  0.00           O  
ATOM   2325  H   GLN   121      10.280 -25.988  -6.242  0.00  0.00           H  
ATOM   2326  HA  GLN   121      12.541 -24.577  -7.332  0.00  0.00           H  
ATOM   2327  HB2 GLN   121      10.505 -26.514  -8.574  0.00  0.00           H  
ATOM   2328  HB3 GLN   121      11.697 -25.758  -9.620  0.00  0.00           H  
ATOM   2329  HG2 GLN   121      13.521 -26.639  -8.450  0.00  0.00           H  
ATOM   2330  HG3 GLN   121      12.598 -27.295  -7.153  0.00  0.00           H  
ATOM   2331 HE21 GLN   121      12.908 -29.476  -7.520  0.00  0.00           H  
ATOM   2332 HE22 GLN   121      12.689 -30.328  -9.080  0.00  0.00           H  
HETATM 2333  O   T3P   121      -7.258  -6.378  -3.406  0.00  0.00           O  
HETATM 2334  H1  T3P   121      -6.755  -6.108  -2.638  0.00  0.00           H  
HETATM 2335  H2  T3P   121      -8.047  -5.838  -3.379  0.00  0.00           H  
ATOM   2336  N   ASN   122       9.544 -23.461  -7.971  0.00  0.00           N  
ATOM   2337  CA  ASN   122       8.828 -22.213  -8.333  0.00  0.00           C  
ATOM   2338  C   ASN   122       9.142 -20.922  -7.629  0.00  0.00           C  
ATOM   2339  O   ASN   122       9.017 -19.830  -8.230  0.00  0.00           O  
ATOM   2340  CB  ASN   122       7.280 -22.400  -8.104  0.00  0.00           C  
ATOM   2341  CG  ASN   122       6.614 -23.347  -9.125  0.00  0.00           C  
ATOM   2342  ND2 ASN   122       5.311 -23.509  -9.072  0.00  0.00           N  
ATOM   2343  OD1 ASN   122       7.288 -23.849 -10.016  0.00  0.00           O  
ATOM   2344  H   ASN   122       9.099 -24.157  -7.390  0.00  0.00           H  
ATOM   2345  HA  ASN   122       8.949 -22.019  -9.399  0.00  0.00           H  
ATOM   2346  HB2 ASN   122       7.033 -22.821  -7.129  0.00  0.00           H  
ATOM   2347  HB3 ASN   122       6.754 -21.457  -8.254  0.00  0.00           H  
ATOM   2348 HD21 ASN   122       4.800 -23.067  -8.322  0.00  0.00           H  
ATOM   2349 HD22 ASN   122       4.774 -24.085  -9.705  0.00  0.00           H  
HETATM 2350  O   T3P   122     -23.388  21.349  38.401  0.00  0.00           O  
HETATM 2351  H1  T3P   122     -23.649  20.429  38.438  0.00  0.00           H  
HETATM 2352  H2  T3P   122     -24.187  21.816  38.156  0.00  0.00           H  
ATOM   2353  N   ASN   123       9.627 -21.015  -6.383  0.00  0.00           N  
ATOM   2354  CA  ASN   123       9.753 -19.752  -5.580  0.00  0.00           C  
ATOM   2355  C   ASN   123      10.939 -18.897  -6.049  0.00  0.00           C  
ATOM   2356  O   ASN   123      10.943 -17.648  -5.973  0.00  0.00           O  
ATOM   2357  CB  ASN   123       9.883 -20.131  -4.092  0.00  0.00           C  
ATOM   2358  CG  ASN   123       8.512 -20.426  -3.489  0.00  0.00           C  
ATOM   2359  ND2 ASN   123       8.004 -21.641  -3.711  0.00  0.00           N  
ATOM   2360  OD1 ASN   123       7.895 -19.618  -2.863  0.00  0.00           O  
ATOM   2361  H   ASN   123       9.801 -21.938  -6.012  0.00  0.00           H  
ATOM   2362  HA  ASN   123       8.886 -19.139  -5.824  0.00  0.00           H  
ATOM   2363  HB2 ASN   123      10.434 -21.070  -4.035  0.00  0.00           H  
ATOM   2364  HB3 ASN   123      10.248 -19.346  -3.430  0.00  0.00           H  
ATOM   2365 HD21 ASN   123       8.397 -22.314  -4.353  0.00  0.00           H  
ATOM   2366 HD22 ASN   123       7.101 -21.943  -3.374  0.00  0.00           H  
HETATM 2367  O   T3P   123      27.101 -21.462 -10.723  0.00  0.00           O  
HETATM 2368  H1  T3P   123      26.985 -20.922  -9.942  0.00  0.00           H  
HETATM 2369  H2  T3P   123      27.700 -20.960 -11.275  0.00  0.00           H  
ATOM   2370  N   ALA   124      11.913 -19.655  -6.607  0.00  0.00           N  
ATOM   2371  CA  ALA   124      13.089 -18.990  -7.239  0.00  0.00           C  
ATOM   2372  C   ALA   124      12.841 -17.891  -8.317  0.00  0.00           C  
ATOM   2373  O   ALA   124      13.437 -16.852  -8.189  0.00  0.00           O  
ATOM   2374  CB  ALA   124      14.148 -19.996  -7.704  0.00  0.00           C  
ATOM   2375  H   ALA   124      12.065 -20.634  -6.410  0.00  0.00           H  
ATOM   2376  HA  ALA   124      13.369 -18.527  -6.293  0.00  0.00           H  
ATOM   2377  HB1 ALA   124      14.680 -20.580  -6.954  0.00  0.00           H  
ATOM   2378  HB2 ALA   124      13.656 -20.617  -8.452  0.00  0.00           H  
ATOM   2379  HB3 ALA   124      14.955 -19.378  -8.099  0.00  0.00           H  
HETATM 2380  O   T3P   124      25.013 -13.429 -23.463  0.00  0.00           O  
HETATM 2381  H1  T3P   124      24.704 -14.028 -24.143  0.00  0.00           H  
HETATM 2382  H2  T3P   124      24.490 -13.650 -22.693  0.00  0.00           H  
ATOM   2383  N   ALA   125      11.975 -18.184  -9.202  0.00  0.00           N  
ATOM   2384  CA  ALA   125      11.499 -17.254 -10.293  0.00  0.00           C  
ATOM   2385  C   ALA   125      10.900 -15.982  -9.638  0.00  0.00           C  
ATOM   2386  O   ALA   125      10.846 -14.946 -10.301  0.00  0.00           O  
ATOM   2387  CB  ALA   125      10.566 -18.040 -11.267  0.00  0.00           C  
ATOM   2388  H   ALA   125      11.528 -19.089  -9.236  0.00  0.00           H  
ATOM   2389  HA  ALA   125      12.386 -17.056 -10.894  0.00  0.00           H  
ATOM   2390  HB1 ALA   125      11.080 -18.831 -11.814  0.00  0.00           H  
ATOM   2391  HB2 ALA   125       9.745 -18.538 -10.750  0.00  0.00           H  
ATOM   2392  HB3 ALA   125      10.242 -17.439 -12.117  0.00  0.00           H  
HETATM 2393  O   T3P   125      28.974 -13.462  -0.517  0.00  0.00           O  
HETATM 2394  H1  T3P   125      29.810 -13.350  -0.970  0.00  0.00           H  
HETATM 2395  H2  T3P   125      29.102 -13.041   0.332  0.00  0.00           H  
ATOM   2396  N   LEU   126      10.228 -16.098  -8.493  0.00  0.00           N  
ATOM   2397  CA  LEU   126       9.369 -15.016  -7.995  0.00  0.00           C  
ATOM   2398  C   LEU   126      10.232 -14.076  -7.088  0.00  0.00           C  
ATOM   2399  O   LEU   126       9.857 -12.902  -6.888  0.00  0.00           O  
ATOM   2400  CB  LEU   126       8.116 -15.674  -7.298  0.00  0.00           C  
ATOM   2401  CG  LEU   126       7.249 -16.454  -8.335  0.00  0.00           C  
ATOM   2402  CD1 LEU   126       6.364 -17.396  -7.609  0.00  0.00           C  
ATOM   2403  CD2 LEU   126       6.513 -15.405  -9.245  0.00  0.00           C  
ATOM   2404  H   LEU   126      10.441 -16.859  -7.863  0.00  0.00           H  
ATOM   2405  HA  LEU   126       9.030 -14.439  -8.855  0.00  0.00           H  
ATOM   2406  HB2 LEU   126       8.522 -16.416  -6.611  0.00  0.00           H  
ATOM   2407  HB3 LEU   126       7.407 -15.026  -6.783  0.00  0.00           H  
ATOM   2408  HG  LEU   126       7.903 -17.124  -8.893  0.00  0.00           H  
ATOM   2409 HD11 LEU   126       5.321 -17.082  -7.645  0.00  0.00           H  
ATOM   2410 HD12 LEU   126       6.357 -18.397  -8.042  0.00  0.00           H  
ATOM   2411 HD13 LEU   126       6.601 -17.589  -6.562  0.00  0.00           H  
ATOM   2412 HD21 LEU   126       5.428 -15.485  -9.316  0.00  0.00           H  
ATOM   2413 HD22 LEU   126       6.744 -14.366  -9.007  0.00  0.00           H  
ATOM   2414 HD23 LEU   126       6.972 -15.573 -10.219  0.00  0.00           H  
HETATM 2415  O   T3P   126      12.136 -30.055 -32.452  0.00  0.00           O  
HETATM 2416  H1  T3P   126      12.657 -30.211 -31.664  0.00  0.00           H  
HETATM 2417  H2  T3P   126      12.760 -30.138 -33.173  0.00  0.00           H  
ATOM   2418  N   GLU   127      11.427 -14.496  -6.665  0.00  0.00           N  
ATOM   2419  CA  GLU   127      12.446 -13.757  -6.019  0.00  0.00           C  
ATOM   2420  C   GLU   127      13.122 -12.954  -7.115  0.00  0.00           C  
ATOM   2421  O   GLU   127      13.390 -11.807  -6.759  0.00  0.00           O  
ATOM   2422  CB  GLU   127      13.471 -14.784  -5.485  0.00  0.00           C  
ATOM   2423  CG  GLU   127      12.996 -15.594  -4.302  0.00  0.00           C  
ATOM   2424  CD  GLU   127      13.976 -16.548  -3.647  0.00  0.00           C  
ATOM   2425  OE1 GLU   127      14.992 -16.912  -4.271  0.00  0.00           O  
ATOM   2426  OE2 GLU   127      13.651 -17.026  -2.532  0.00  0.00           O1-
ATOM   2427  H   GLU   127      11.698 -15.396  -7.036  0.00  0.00           H  
ATOM   2428  HA  GLU   127      11.946 -13.089  -5.318  0.00  0.00           H  
ATOM   2429  HB2 GLU   127      13.830 -15.423  -6.291  0.00  0.00           H  
ATOM   2430  HB3 GLU   127      14.320 -14.163  -5.199  0.00  0.00           H  
ATOM   2431  HG2 GLU   127      12.733 -14.898  -3.506  0.00  0.00           H  
ATOM   2432  HG3 GLU   127      12.178 -16.245  -4.612  0.00  0.00           H  
HETATM 2433  O   T3P   127      22.322 -17.729  31.709  0.00  0.00           O  
HETATM 2434  H1  T3P   127      23.001 -17.061  31.617  0.00  0.00           H  
HETATM 2435  H2  T3P   127      21.675 -17.334  32.294  0.00  0.00           H  
ATOM   2436  N   ARG   128      13.284 -13.464  -8.295  0.00  0.00           N  
ATOM   2437  CA  ARG   128      13.791 -12.693  -9.373  0.00  0.00           C  
ATOM   2438  C   ARG   128      12.766 -11.667  -9.890  0.00  0.00           C  
ATOM   2439  O   ARG   128      13.201 -10.618 -10.371  0.00  0.00           O  
ATOM   2440  CB  ARG   128      14.308 -13.645 -10.416  0.00  0.00           C  
ATOM   2441  CG  ARG   128      15.576 -14.427  -9.940  0.00  0.00           C  
ATOM   2442  CD  ARG   128      16.369 -15.017 -11.116  0.00  0.00           C  
ATOM   2443  NE  ARG   128      15.821 -16.228 -11.744  0.00  0.00           N  
ATOM   2444  CZ  ARG   128      15.967 -17.528 -11.345  0.00  0.00           C  
ATOM   2445  NH1 ARG   128      16.857 -17.827 -10.381  0.00  0.00           N  
ATOM   2446  NH2 ARG   128      15.215 -18.436 -11.866  0.00  0.00           N1+
ATOM   2447  H   ARG   128      13.300 -14.464  -8.437  0.00  0.00           H  
ATOM   2448  HA  ARG   128      14.637 -12.064  -9.094  0.00  0.00           H  
ATOM   2449  HB2 ARG   128      13.552 -14.362 -10.735  0.00  0.00           H  
ATOM   2450  HB3 ARG   128      14.475 -13.052 -11.315  0.00  0.00           H  
ATOM   2451  HG2 ARG   128      16.198 -13.765  -9.337  0.00  0.00           H  
ATOM   2452  HG3 ARG   128      15.221 -15.231  -9.296  0.00  0.00           H  
ATOM   2453  HD2 ARG   128      16.576 -14.306 -11.916  0.00  0.00           H  
ATOM   2454  HD3 ARG   128      17.360 -15.177 -10.691  0.00  0.00           H  
ATOM   2455  HE  ARG   128      15.189 -16.043 -12.510  0.00  0.00           H  
ATOM   2456 HH11 ARG   128      17.660 -17.277 -10.111  0.00  0.00           H  
ATOM   2457 HH12 ARG   128      16.816 -18.765 -10.009  0.00  0.00           H  
ATOM   2458 HH21 ARG   128      15.265 -19.404 -11.583  0.00  0.00           H  
ATOM   2459 HH22 ARG   128      14.527 -18.300 -12.593  0.00  0.00           H  
HETATM 2460  O   T3P   128     -24.692 -19.138 -15.641  0.00  0.00           O  
HETATM 2461  H1  T3P   128     -25.639 -19.055 -15.756  0.00  0.00           H  
HETATM 2462  H2  T3P   128     -24.591 -19.754 -14.916  0.00  0.00           H  
ATOM   2463  N   GLY   129      11.494 -12.035  -9.865  0.00  0.00           N  
ATOM   2464  CA  GLY   129      10.428 -11.113 -10.218  0.00  0.00           C  
ATOM   2465  C   GLY   129      10.280 -10.000  -9.209  0.00  0.00           C  
ATOM   2466  O   GLY   129      10.190  -8.825  -9.567  0.00  0.00           O  
ATOM   2467  H   GLY   129      11.318 -12.996  -9.610  0.00  0.00           H  
ATOM   2468  HA2 GLY   129      10.472 -10.707 -11.229  0.00  0.00           H  
ATOM   2469  HA3 GLY   129       9.446 -11.554 -10.394  0.00  0.00           H  
HETATM 2470  O   T3P   129      -7.026   7.761 -19.722  0.00  0.00           O  
HETATM 2471  H1  T3P   129      -6.777   7.046 -19.137  0.00  0.00           H  
HETATM 2472  H2  T3P   129      -7.812   8.135 -19.323  0.00  0.00           H  
ATOM   2473  N   LEU   130      10.314 -10.326  -7.921  0.00  0.00           N  
ATOM   2474  CA  LEU   130      10.234  -9.353  -6.839  0.00  0.00           C  
ATOM   2475  C   LEU   130      11.440  -8.457  -6.894  0.00  0.00           C  
ATOM   2476  O   LEU   130      11.265  -7.268  -6.742  0.00  0.00           O  
ATOM   2477  CB  LEU   130      10.110 -10.167  -5.545  0.00  0.00           C  
ATOM   2478  CG  LEU   130       9.894  -9.279  -4.326  0.00  0.00           C  
ATOM   2479  CD1 LEU   130       8.652  -8.354  -4.354  0.00  0.00           C  
ATOM   2480  CD2 LEU   130       9.788 -10.061  -2.972  0.00  0.00           C  
ATOM   2481  H   LEU   130      10.516 -11.311  -7.830  0.00  0.00           H  
ATOM   2482  HA  LEU   130       9.339  -8.745  -6.967  0.00  0.00           H  
ATOM   2483  HB2 LEU   130       9.231 -10.808  -5.598  0.00  0.00           H  
ATOM   2484  HB3 LEU   130      11.005 -10.790  -5.534  0.00  0.00           H  
ATOM   2485  HG  LEU   130      10.797  -8.690  -4.162  0.00  0.00           H  
ATOM   2486 HD11 LEU   130       8.511  -7.725  -3.475  0.00  0.00           H  
ATOM   2487 HD12 LEU   130       8.925  -7.608  -5.100  0.00  0.00           H  
ATOM   2488 HD13 LEU   130       7.682  -8.788  -4.596  0.00  0.00           H  
ATOM   2489 HD21 LEU   130      10.728 -10.424  -2.556  0.00  0.00           H  
ATOM   2490 HD22 LEU   130       9.456  -9.394  -2.176  0.00  0.00           H  
ATOM   2491 HD23 LEU   130       9.201 -10.977  -3.030  0.00  0.00           H  
HETATM 2492  O   T3P   130      22.711 -20.635  11.487  0.00  0.00           O  
HETATM 2493  H1  T3P   130      22.222 -20.758  12.300  0.00  0.00           H  
HETATM 2494  H2  T3P   130      23.554 -21.059  11.648  0.00  0.00           H  
HETATM 2495  O   T3P   131       4.971   5.522 -47.609  0.00  0.00           O  
HETATM 2496  H1  T3P   131       5.111   6.468 -47.572  0.00  0.00           H  
HETATM 2497  H2  T3P   131       4.854   5.333 -48.540  0.00  0.00           H  
ATOM   2498  N   THR   131      12.644  -9.002  -7.038  0.00  0.00           N  
ATOM   2499  CA  THR   131      13.882  -8.189  -7.258  0.00  0.00           C  
ATOM   2500  C   THR   131      13.807  -7.261  -8.461  0.00  0.00           C  
ATOM   2501  O   THR   131      14.155  -6.048  -8.412  0.00  0.00           O  
ATOM   2502  CB  THR   131      15.175  -9.067  -7.429  0.00  0.00           C  
ATOM   2503  CG2 THR   131      16.543  -8.235  -7.333  0.00  0.00           C  
ATOM   2504  OG1 THR   131      15.341 -10.091  -6.450  0.00  0.00           O  
ATOM   2505  H   THR   131      12.772 -10.001  -7.116  0.00  0.00           H  
ATOM   2506  HA  THR   131      14.076  -7.440  -6.491  0.00  0.00           H  
ATOM   2507  HB  THR   131      15.071  -9.492  -8.427  0.00  0.00           H  
ATOM   2508  HG1 THR   131      14.884 -10.898  -6.697  0.00  0.00           H  
ATOM   2509 HG21 THR   131      16.507  -7.464  -8.103  0.00  0.00           H  
ATOM   2510 HG22 THR   131      16.846  -7.800  -6.381  0.00  0.00           H  
ATOM   2511 HG23 THR   131      17.329  -8.965  -7.529  0.00  0.00           H  
ATOM   2512  N   LYS   132      13.246  -7.658  -9.619  0.00  0.00           N  
ATOM   2513  CA  LYS   132      13.165  -6.887 -10.776  0.00  0.00           C  
ATOM   2514  C   LYS   132      12.119  -5.729 -10.637  0.00  0.00           C  
ATOM   2515  O   LYS   132      12.398  -4.629 -11.154  0.00  0.00           O  
ATOM   2516  CB  LYS   132      12.855  -7.842 -11.980  0.00  0.00           C  
ATOM   2517  CG  LYS   132      12.875  -7.200 -13.410  0.00  0.00           C  
ATOM   2518  CD  LYS   132      12.532  -8.155 -14.613  0.00  0.00           C  
ATOM   2519  CE  LYS   132      12.368  -7.394 -15.876  0.00  0.00           C  
ATOM   2520  NZ  LYS   132      13.640  -6.923 -16.506  0.00  0.00           N1+
ATOM   2521  H   LYS   132      12.854  -8.576  -9.771  0.00  0.00           H  
ATOM   2522  HA  LYS   132      14.181  -6.535 -10.955  0.00  0.00           H  
ATOM   2523  HB2 LYS   132      13.546  -8.677 -12.097  0.00  0.00           H  
ATOM   2524  HB3 LYS   132      11.892  -8.257 -11.681  0.00  0.00           H  
ATOM   2525  HG2 LYS   132      12.191  -6.358 -13.519  0.00  0.00           H  
ATOM   2526  HG3 LYS   132      13.931  -6.933 -13.422  0.00  0.00           H  
ATOM   2527  HD2 LYS   132      13.313  -8.911 -14.683  0.00  0.00           H  
ATOM   2528  HD3 LYS   132      11.693  -8.807 -14.371  0.00  0.00           H  
ATOM   2529  HE2 LYS   132      11.937  -8.017 -16.660  0.00  0.00           H  
ATOM   2530  HE3 LYS   132      11.715  -6.556 -15.631  0.00  0.00           H  
ATOM   2531  HZ1 LYS   132      13.502  -6.529 -17.426  0.00  0.00           H  
ATOM   2532  HZ2 LYS   132      14.248  -6.376 -15.913  0.00  0.00           H  
ATOM   2533  HZ3 LYS   132      14.100  -7.787 -16.758  0.00  0.00           H  
HETATM 2534  O   T3P   132      29.570  -0.526 -30.708  0.00  0.00           O  
HETATM 2535  H1  T3P   132      30.161   0.133 -31.071  0.00  0.00           H  
HETATM 2536  H2  T3P   132      29.512  -1.198 -31.387  0.00  0.00           H  
ATOM   2537  N   ALA   133      11.079  -6.011  -9.848  0.00  0.00           N  
ATOM   2538  CA  ALA   133      10.011  -5.108  -9.487  0.00  0.00           C  
ATOM   2539  C   ALA   133      10.478  -4.031  -8.453  0.00  0.00           C  
ATOM   2540  O   ALA   133      10.118  -2.851  -8.527  0.00  0.00           O  
ATOM   2541  CB  ALA   133       8.752  -5.787  -8.920  0.00  0.00           C  
ATOM   2542  H   ALA   133      11.230  -6.812  -9.251  0.00  0.00           H  
ATOM   2543  HA  ALA   133       9.666  -4.583 -10.377  0.00  0.00           H  
ATOM   2544  HB1 ALA   133       8.808  -6.205  -7.915  0.00  0.00           H  
ATOM   2545  HB2 ALA   133       7.918  -5.086  -8.894  0.00  0.00           H  
ATOM   2546  HB3 ALA   133       8.500  -6.665  -9.514  0.00  0.00           H  
HETATM 2547  O   T3P   133     -21.829  15.468  -1.888  0.00  0.00           O  
HETATM 2548  H1  T3P   133     -21.709  16.407  -1.747  0.00  0.00           H  
HETATM 2549  H2  T3P   133     -22.681  15.396  -2.318  0.00  0.00           H  
ATOM   2550  N   LEU   134      11.299  -4.430  -7.469  0.00  0.00           N  
ATOM   2551  CA  LEU   134      11.980  -3.446  -6.580  0.00  0.00           C  
ATOM   2552  C   LEU   134      13.066  -2.604  -7.333  0.00  0.00           C  
ATOM   2553  O   LEU   134      13.096  -1.430  -7.036  0.00  0.00           O  
ATOM   2554  CB  LEU   134      12.683  -4.298  -5.481  0.00  0.00           C  
ATOM   2555  CG  LEU   134      11.744  -4.933  -4.496  0.00  0.00           C  
ATOM   2556  CD1 LEU   134      12.487  -6.082  -3.761  0.00  0.00           C  
ATOM   2557  CD2 LEU   134      11.155  -3.938  -3.496  0.00  0.00           C  
ATOM   2558  H   LEU   134      11.600  -5.390  -7.372  0.00  0.00           H  
ATOM   2559  HA  LEU   134      11.301  -2.791  -6.034  0.00  0.00           H  
ATOM   2560  HB2 LEU   134      13.164  -5.089  -6.056  0.00  0.00           H  
ATOM   2561  HB3 LEU   134      13.382  -3.696  -4.901  0.00  0.00           H  
ATOM   2562  HG  LEU   134      10.938  -5.343  -5.105  0.00  0.00           H  
ATOM   2563 HD11 LEU   134      13.151  -5.692  -2.990  0.00  0.00           H  
ATOM   2564 HD12 LEU   134      11.866  -6.726  -3.137  0.00  0.00           H  
ATOM   2565 HD13 LEU   134      13.123  -6.683  -4.411  0.00  0.00           H  
ATOM   2566 HD21 LEU   134      11.700  -3.826  -2.560  0.00  0.00           H  
ATOM   2567 HD22 LEU   134      10.952  -3.023  -4.052  0.00  0.00           H  
ATOM   2568 HD23 LEU   134      10.199  -4.320  -3.139  0.00  0.00           H  
HETATM 2569  O   T3P   134      44.495  16.925   6.904  0.00  0.00           O  
HETATM 2570  H1  T3P   134      44.329  17.812   7.223  0.00  0.00           H  
HETATM 2571  H2  T3P   134      44.397  16.369   7.677  0.00  0.00           H  
ATOM   2572  N   LYS   135      13.749  -3.163  -8.341  0.00  0.00           N  
ATOM   2573  CA  LYS   135      14.610  -2.478  -9.320  0.00  0.00           C  
ATOM   2574  C   LYS   135      13.818  -1.478 -10.204  0.00  0.00           C  
ATOM   2575  O   LYS   135      14.250  -0.325 -10.244  0.00  0.00           O  
ATOM   2576  CB  LYS   135      15.603  -3.407 -10.016  0.00  0.00           C  
ATOM   2577  CG  LYS   135      16.655  -2.661 -10.864  0.00  0.00           C  
ATOM   2578  CD  LYS   135      17.516  -1.661 -10.012  0.00  0.00           C  
ATOM   2579  CE  LYS   135      18.666  -1.125 -10.867  0.00  0.00           C  
ATOM   2580  NZ  LYS   135      19.169   0.162 -10.399  0.00  0.00           N1+
ATOM   2581  H   LYS   135      13.661  -4.152  -8.524  0.00  0.00           H  
ATOM   2582  HA  LYS   135      15.193  -1.794  -8.704  0.00  0.00           H  
ATOM   2583  HB2 LYS   135      16.083  -4.094  -9.319  0.00  0.00           H  
ATOM   2584  HB3 LYS   135      15.052  -4.048 -10.704  0.00  0.00           H  
ATOM   2585  HG2 LYS   135      17.230  -3.461 -11.330  0.00  0.00           H  
ATOM   2586  HG3 LYS   135      16.081  -2.090 -11.594  0.00  0.00           H  
ATOM   2587  HD2 LYS   135      16.893  -0.816  -9.719  0.00  0.00           H  
ATOM   2588  HD3 LYS   135      17.845  -2.144  -9.092  0.00  0.00           H  
ATOM   2589  HE2 LYS   135      19.481  -1.830 -10.698  0.00  0.00           H  
ATOM   2590  HE3 LYS   135      18.490  -0.988 -11.933  0.00  0.00           H  
ATOM   2591  HZ1 LYS   135      18.578   0.915 -10.721  0.00  0.00           H  
ATOM   2592  HZ2 LYS   135      19.199   0.053  -9.395  0.00  0.00           H  
ATOM   2593  HZ3 LYS   135      20.095   0.442 -10.690  0.00  0.00           H  
HETATM 2594  O   T3P   135      12.987 -30.826 -21.936  0.00  0.00           O  
HETATM 2595  H1  T3P   135      12.618 -30.385 -22.701  0.00  0.00           H  
HETATM 2596  H2  T3P   135      13.056 -30.138 -21.273  0.00  0.00           H  
ATOM   2597  N   LYS   136      12.641  -1.840 -10.728  0.00  0.00           N  
ATOM   2598  CA  LYS   136      11.789  -0.900 -11.510  0.00  0.00           C  
ATOM   2599  C   LYS   136      11.444   0.319 -10.618  0.00  0.00           C  
ATOM   2600  O   LYS   136      11.300   1.500 -11.037  0.00  0.00           O  
ATOM   2601  CB  LYS   136      10.549  -1.667 -11.912  0.00  0.00           C  
ATOM   2602  CG  LYS   136       9.585  -0.766 -12.749  0.00  0.00           C  
ATOM   2603  CD  LYS   136       8.515  -1.570 -13.584  0.00  0.00           C  
ATOM   2604  CE  LYS   136       7.591  -0.549 -14.336  0.00  0.00           C  
ATOM   2605  NZ  LYS   136       6.782  -1.273 -15.302  0.00  0.00           N1+
ATOM   2606  H   LYS   136      12.493  -2.839 -10.709  0.00  0.00           H  
ATOM   2607  HA  LYS   136      12.284  -0.578 -12.426  0.00  0.00           H  
ATOM   2608  HB2 LYS   136      10.725  -2.615 -12.419  0.00  0.00           H  
ATOM   2609  HB3 LYS   136      10.037  -1.935 -10.987  0.00  0.00           H  
ATOM   2610  HG2 LYS   136       8.967  -0.168 -12.079  0.00  0.00           H  
ATOM   2611  HG3 LYS   136      10.281  -0.300 -13.446  0.00  0.00           H  
ATOM   2612  HD2 LYS   136       9.098  -2.012 -14.392  0.00  0.00           H  
ATOM   2613  HD3 LYS   136       7.970  -2.340 -13.039  0.00  0.00           H  
ATOM   2614  HE2 LYS   136       6.980  -0.129 -13.537  0.00  0.00           H  
ATOM   2615  HE3 LYS   136       8.164   0.242 -14.819  0.00  0.00           H  
ATOM   2616  HZ1 LYS   136       6.343  -0.591 -15.903  0.00  0.00           H  
ATOM   2617  HZ2 LYS   136       7.281  -1.846 -15.968  0.00  0.00           H  
ATOM   2618  HZ3 LYS   136       6.079  -1.846 -14.859  0.00  0.00           H  
HETATM 2619  O   T3P   136      29.935 -22.148 -13.528  0.00  0.00           O  
HETATM 2620  H1  T3P   136      30.703 -22.713 -13.616  0.00  0.00           H  
HETATM 2621  H2  T3P   136      29.259 -22.581 -14.049  0.00  0.00           H  
ATOM   2622  N   LEU   137      11.081   0.120  -9.329  0.00  0.00           N  
ATOM   2623  CA  LEU   137      10.837   1.107  -8.266  0.00  0.00           C  
ATOM   2624  C   LEU   137      12.060   2.034  -8.012  0.00  0.00           C  
ATOM   2625  O   LEU   137      11.936   3.263  -8.088  0.00  0.00           O  
ATOM   2626  CB  LEU   137      10.226   0.452  -6.963  0.00  0.00           C  
ATOM   2627  CG  LEU   137       9.768   1.332  -5.853  0.00  0.00           C  
ATOM   2628  CD1 LEU   137       8.889   2.512  -6.359  0.00  0.00           C  
ATOM   2629  CD2 LEU   137       9.026   0.622  -4.695  0.00  0.00           C  
ATOM   2630  H   LEU   137      11.041  -0.851  -9.052  0.00  0.00           H  
ATOM   2631  HA  LEU   137      10.076   1.799  -8.625  0.00  0.00           H  
ATOM   2632  HB2 LEU   137       9.403  -0.172  -7.311  0.00  0.00           H  
ATOM   2633  HB3 LEU   137      10.931  -0.282  -6.574  0.00  0.00           H  
ATOM   2634  HG  LEU   137      10.593   1.767  -5.289  0.00  0.00           H  
ATOM   2635 HD11 LEU   137       9.532   3.331  -6.680  0.00  0.00           H  
ATOM   2636 HD12 LEU   137       8.200   2.102  -7.097  0.00  0.00           H  
ATOM   2637 HD13 LEU   137       8.370   2.947  -5.504  0.00  0.00           H  
ATOM   2638 HD21 LEU   137       8.007   0.295  -4.904  0.00  0.00           H  
ATOM   2639 HD22 LEU   137       9.562  -0.254  -4.329  0.00  0.00           H  
ATOM   2640 HD23 LEU   137       8.970   1.232  -3.794  0.00  0.00           H  
HETATM 2641  O   T3P   137       8.932   3.570 -22.776  0.00  0.00           O  
HETATM 2642  H1  T3P   137       9.638   3.518 -23.420  0.00  0.00           H  
HETATM 2643  H2  T3P   137       8.280   2.941 -23.084  0.00  0.00           H  
ATOM   2644  N   ASP   138      13.242   1.360  -7.693  0.00  0.00           N  
ATOM   2645  CA  ASP   138      14.534   1.917  -7.283  0.00  0.00           C  
ATOM   2646  C   ASP   138      15.002   2.868  -8.410  0.00  0.00           C  
ATOM   2647  O   ASP   138      15.201   4.071  -8.189  0.00  0.00           O  
ATOM   2648  CB  ASP   138      15.669   0.818  -7.049  0.00  0.00           C  
ATOM   2649  CG  ASP   138      17.109   1.291  -6.939  0.00  0.00           C  
ATOM   2650  OD1 ASP   138      17.998   0.678  -7.598  0.00  0.00           O  
ATOM   2651  OD2 ASP   138      17.414   2.232  -6.152  0.00  0.00           O1-
ATOM   2652  H   ASP   138      13.247   0.357  -7.576  0.00  0.00           H  
ATOM   2653  HA  ASP   138      14.505   2.372  -6.293  0.00  0.00           H  
ATOM   2654  HB2 ASP   138      15.339   0.179  -6.229  0.00  0.00           H  
ATOM   2655  HB3 ASP   138      15.638   0.271  -7.991  0.00  0.00           H  
HETATM 2656  O   T3P   138     -19.297   7.829 -36.439  0.00  0.00           O  
HETATM 2657  H1  T3P   138     -19.190   8.043 -37.366  0.00  0.00           H  
HETATM 2658  H2  T3P   138     -20.173   8.147 -36.219  0.00  0.00           H  
ATOM   2659  N   ASP   139      15.078   2.311  -9.626  0.00  0.00           N  
ATOM   2660  CA  ASP   139      15.326   3.008 -10.880  0.00  0.00           C  
ATOM   2661  C   ASP   139      14.344   4.153 -11.211  0.00  0.00           C  
ATOM   2662  O   ASP   139      14.734   5.198 -11.653  0.00  0.00           O  
ATOM   2663  CB  ASP   139      15.425   2.044 -12.114  0.00  0.00           C  
ATOM   2664  CG  ASP   139      16.073   2.567 -13.380  0.00  0.00           C  
ATOM   2665  OD1 ASP   139      16.799   3.556 -13.344  0.00  0.00           O  
ATOM   2666  OD2 ASP   139      16.010   1.831 -14.397  0.00  0.00           O1-
ATOM   2667  H   ASP   139      14.961   1.309  -9.672  0.00  0.00           H  
ATOM   2668  HA  ASP   139      16.232   3.614 -10.882  0.00  0.00           H  
ATOM   2669  HB2 ASP   139      15.933   1.148 -11.759  0.00  0.00           H  
ATOM   2670  HB3 ASP   139      14.414   1.703 -12.334  0.00  0.00           H  
HETATM 2671  O   T3P   139      23.187  20.522  -3.270  0.00  0.00           O  
HETATM 2672  H1  T3P   139      22.856  19.725  -2.856  0.00  0.00           H  
HETATM 2673  H2  T3P   139      23.182  20.326  -4.207  0.00  0.00           H  
HETATM 2674  O   T3P   140     -29.519  -3.104 -11.490  0.00  0.00           O  
HETATM 2675  H1  T3P   140     -29.016  -2.651 -12.168  0.00  0.00           H  
HETATM 2676  H2  T3P   140     -28.856  -3.492 -10.919  0.00  0.00           H  
ATOM   2677  N   TYR   140      13.047   3.998 -10.803  0.00  0.00           N  
ATOM   2678  CA  TYR   140      12.097   5.136 -10.948  0.00  0.00           C  
ATOM   2679  C   TYR   140      12.436   6.269  -9.932  0.00  0.00           C  
ATOM   2680  O   TYR   140      12.340   7.450 -10.300  0.00  0.00           O  
ATOM   2681  CB  TYR   140      10.654   4.709 -10.763  0.00  0.00           C  
ATOM   2682  CG  TYR   140       9.641   5.786 -11.107  0.00  0.00           C  
ATOM   2683  CD1 TYR   140       9.443   6.356 -12.363  0.00  0.00           C  
ATOM   2684  CD2 TYR   140       8.802   6.210 -10.016  0.00  0.00           C  
ATOM   2685  CE1 TYR   140       8.588   7.415 -12.518  0.00  0.00           C  
ATOM   2686  CE2 TYR   140       7.830   7.198 -10.269  0.00  0.00           C  
ATOM   2687  CZ  TYR   140       7.744   7.860 -11.531  0.00  0.00           C  
ATOM   2688  OH  TYR   140       6.651   8.709 -11.809  0.00  0.00           O  
ATOM   2689  H   TYR   140      12.777   3.141 -10.341  0.00  0.00           H  
ATOM   2690  HA  TYR   140      12.172   5.560 -11.949  0.00  0.00           H  
ATOM   2691  HB2 TYR   140      10.518   3.807 -11.359  0.00  0.00           H  
ATOM   2692  HB3 TYR   140      10.273   4.236  -9.857  0.00  0.00           H  
ATOM   2693  HD1 TYR   140       9.953   6.005 -13.248  0.00  0.00           H  
ATOM   2694  HD2 TYR   140       9.004   5.836  -9.023  0.00  0.00           H  
ATOM   2695  HE1 TYR   140       8.570   7.836 -13.512  0.00  0.00           H  
ATOM   2696  HE2 TYR   140       7.179   7.347  -9.420  0.00  0.00           H  
ATOM   2697  HH  TYR   140       6.227   8.934 -10.978  0.00  0.00           H  
ATOM   2698  N   LEU   141      12.853   5.954  -8.732  0.00  0.00           N  
ATOM   2699  CA  LEU   141      13.187   7.026  -7.720  0.00  0.00           C  
ATOM   2700  C   LEU   141      14.551   7.660  -8.156  0.00  0.00           C  
ATOM   2701  O   LEU   141      14.694   8.870  -7.985  0.00  0.00           O  
ATOM   2702  CB  LEU   141      13.235   6.342  -6.413  0.00  0.00           C  
ATOM   2703  CG  LEU   141      11.806   5.876  -5.873  0.00  0.00           C  
ATOM   2704  CD1 LEU   141      11.963   4.806  -4.830  0.00  0.00           C  
ATOM   2705  CD2 LEU   141      11.003   7.078  -5.324  0.00  0.00           C  
ATOM   2706  H   LEU   141      12.886   4.948  -8.650  0.00  0.00           H  
ATOM   2707  HA  LEU   141      12.354   7.712  -7.570  0.00  0.00           H  
ATOM   2708  HB2 LEU   141      13.962   5.543  -6.559  0.00  0.00           H  
ATOM   2709  HB3 LEU   141      13.616   6.970  -5.607  0.00  0.00           H  
ATOM   2710  HG  LEU   141      11.207   5.503  -6.703  0.00  0.00           H  
ATOM   2711 HD11 LEU   141      12.777   4.955  -4.120  0.00  0.00           H  
ATOM   2712 HD12 LEU   141      11.099   4.784  -4.166  0.00  0.00           H  
ATOM   2713 HD13 LEU   141      12.090   3.790  -5.204  0.00  0.00           H  
ATOM   2714 HD21 LEU   141      10.366   7.503  -6.099  0.00  0.00           H  
ATOM   2715 HD22 LEU   141      10.230   6.707  -4.651  0.00  0.00           H  
ATOM   2716 HD23 LEU   141      11.632   7.796  -4.796  0.00  0.00           H  
HETATM 2717  O   T3P   141     -21.829  -7.178  40.296  0.00  0.00           O  
HETATM 2718  H1  T3P   141     -22.046  -7.708  41.063  0.00  0.00           H  
HETATM 2719  H2  T3P   141     -22.143  -6.300  40.515  0.00  0.00           H  
ATOM   2720  N   ASN   142      15.434   6.935  -8.938  0.00  0.00           N  
ATOM   2721  CA  ASN   142      16.672   7.491  -9.561  0.00  0.00           C  
ATOM   2722  C   ASN   142      16.373   8.212 -10.915  0.00  0.00           C  
ATOM   2723  O   ASN   142      17.234   8.893 -11.509  0.00  0.00           O  
ATOM   2724  CB  ASN   142      17.646   6.358  -9.776  0.00  0.00           C  
ATOM   2725  CG  ASN   142      18.273   5.770  -8.528  0.00  0.00           C  
ATOM   2726  ND2 ASN   142      18.442   4.435  -8.572  0.00  0.00           N  
ATOM   2727  OD1 ASN   142      18.688   6.414  -7.569  0.00  0.00           O  
ATOM   2728  H   ASN   142      15.291   5.948  -9.093  0.00  0.00           H  
ATOM   2729  HA  ASN   142      17.119   8.259  -8.930  0.00  0.00           H  
ATOM   2730  HB2 ASN   142      17.247   5.520 -10.348  0.00  0.00           H  
ATOM   2731  HB3 ASN   142      18.439   6.744 -10.417  0.00  0.00           H  
ATOM   2732 HD21 ASN   142      18.111   3.835  -9.314  0.00  0.00           H  
ATOM   2733 HD22 ASN   142      18.728   3.991  -7.711  0.00  0.00           H  
HETATM 2734  O   T3P   142     -14.005   5.551  35.842  0.00  0.00           O  
HETATM 2735  H1  T3P   142     -13.290   5.050  36.235  0.00  0.00           H  
HETATM 2736  H2  T3P   142     -13.567   6.217  35.312  0.00  0.00           H  
HETATM 2737  O   T3P   143      16.143 -29.906  -7.200  0.00  0.00           O  
HETATM 2738  H1  T3P   143      15.777 -29.600  -8.029  0.00  0.00           H  
HETATM 2739  H2  T3P   143      16.725 -29.200  -6.919  0.00  0.00           H  
ATOM   2740  N   THR   143      15.176   8.141 -11.458  0.00  0.00           N  
ATOM   2741  CA  THR   143      14.787   8.818 -12.699  0.00  0.00           C  
ATOM   2742  C   THR   143      14.084  10.191 -12.489  0.00  0.00           C  
ATOM   2743  O   THR   143      13.080  10.227 -11.771  0.00  0.00           O  
ATOM   2744  CB  THR   143      13.834   7.990 -13.484  0.00  0.00           C  
ATOM   2745  CG2 THR   143      13.282   8.608 -14.836  0.00  0.00           C  
ATOM   2746  OG1 THR   143      14.425   6.733 -13.911  0.00  0.00           O  
ATOM   2747  H   THR   143      14.423   7.823 -10.866  0.00  0.00           H  
ATOM   2748  HA  THR   143      15.602   8.939 -13.412  0.00  0.00           H  
ATOM   2749  HB  THR   143      13.002   7.835 -12.798  0.00  0.00           H  
ATOM   2750  HG1 THR   143      14.668   6.267 -13.108  0.00  0.00           H  
ATOM   2751 HG21 THR   143      12.772   7.907 -15.496  0.00  0.00           H  
ATOM   2752 HG22 THR   143      12.559   9.379 -14.567  0.00  0.00           H  
ATOM   2753 HG23 THR   143      13.981   9.190 -15.436  0.00  0.00           H  
ATOM   2754  N   PRO   144      14.706  11.316 -12.888  0.00  0.00           N  
ATOM   2755  CA  PRO   144      14.046  12.615 -12.762  0.00  0.00           C  
ATOM   2756  C   PRO   144      12.846  12.721 -13.632  0.00  0.00           C  
ATOM   2757  O   PRO   144      12.781  12.238 -14.783  0.00  0.00           O  
ATOM   2758  CB  PRO   144      15.080  13.590 -13.321  0.00  0.00           C  
ATOM   2759  CG  PRO   144      16.045  12.819 -14.211  0.00  0.00           C  
ATOM   2760  CD  PRO   144      15.957  11.469 -13.636  0.00  0.00           C  
ATOM   2761  HA  PRO   144      13.875  12.894 -11.722  0.00  0.00           H  
ATOM   2762  HB2 PRO   144      14.608  14.429 -13.833  0.00  0.00           H  
ATOM   2763  HB3 PRO   144      15.575  14.006 -12.443  0.00  0.00           H  
ATOM   2764  HG2 PRO   144      15.641  12.643 -15.208  0.00  0.00           H  
ATOM   2765  HG3 PRO   144      17.113  13.032 -14.173  0.00  0.00           H  
ATOM   2766  HD2 PRO   144      16.122  10.681 -14.371  0.00  0.00           H  
ATOM   2767  HD3 PRO   144      16.775  11.300 -12.936  0.00  0.00           H  
HETATM 2768  O   T3P   144      14.514 -19.973  19.173  0.00  0.00           O  
HETATM 2769  H1  T3P   144      14.023 -19.769  18.377  0.00  0.00           H  
HETATM 2770  H2  T3P   144      15.358 -20.296  18.858  0.00  0.00           H  
ATOM   2771  N   LEU   145      11.811  13.396 -13.037  0.00  0.00           N  
ATOM   2772  CA  LEU   145      10.531  13.601 -13.702  0.00  0.00           C  
ATOM   2773  C   LEU   145      10.583  14.876 -14.553  0.00  0.00           C  
ATOM   2774  O   LEU   145      11.407  15.706 -14.145  0.00  0.00           O  
ATOM   2775  CB  LEU   145       9.460  13.682 -12.603  0.00  0.00           C  
ATOM   2776  CG  LEU   145       9.275  12.272 -11.935  0.00  0.00           C  
ATOM   2777  CD1 LEU   145       8.438  12.486 -10.606  0.00  0.00           C  
ATOM   2778  CD2 LEU   145       8.622  11.306 -12.967  0.00  0.00           C  
ATOM   2779  H   LEU   145      12.011  14.142 -12.387  0.00  0.00           H  
ATOM   2780  HA  LEU   145      10.356  12.807 -14.428  0.00  0.00           H  
ATOM   2781  HB2 LEU   145       9.680  14.409 -11.822  0.00  0.00           H  
ATOM   2782  HB3 LEU   145       8.464  13.910 -12.982  0.00  0.00           H  
ATOM   2783  HG  LEU   145      10.181  11.880 -11.474  0.00  0.00           H  
ATOM   2784 HD11 LEU   145       7.719  13.299 -10.710  0.00  0.00           H  
ATOM   2785 HD12 LEU   145       7.819  11.652 -10.276  0.00  0.00           H  
ATOM   2786 HD13 LEU   145       9.141  12.725  -9.808  0.00  0.00           H  
ATOM   2787 HD21 LEU   145       8.218  11.886 -13.796  0.00  0.00           H  
ATOM   2788 HD22 LEU   145       9.241  10.439 -13.199  0.00  0.00           H  
ATOM   2789 HD23 LEU   145       7.700  10.992 -12.477  0.00  0.00           H  
HETATM 2790  O   T3P   145      11.106 -13.084 -38.824  0.00  0.00           O  
HETATM 2791  H1  T3P   145      10.516 -12.374 -39.074  0.00  0.00           H  
HETATM 2792  H2  T3P   145      11.850 -12.644 -38.412  0.00  0.00           H  
ATOM   2793  N   PRO   146       9.712  15.129 -15.608  0.00  0.00           N  
ATOM   2794  CA  PRO   146       9.683  16.283 -16.521  0.00  0.00           C  
ATOM   2795  C   PRO   146       9.744  17.640 -15.792  0.00  0.00           C  
ATOM   2796  O   PRO   146      10.656  18.431 -16.169  0.00  0.00           O  
ATOM   2797  CB  PRO   146       8.326  16.111 -17.144  0.00  0.00           C  
ATOM   2798  CG  PRO   146       8.115  14.641 -17.245  0.00  0.00           C  
ATOM   2799  CD  PRO   146       8.804  14.078 -16.079  0.00  0.00           C  
ATOM   2800  HA  PRO   146      10.527  16.149 -17.199  0.00  0.00           H  
ATOM   2801  HB2 PRO   146       7.532  16.510 -16.513  0.00  0.00           H  
ATOM   2802  HB3 PRO   146       8.146  16.555 -18.123  0.00  0.00           H  
ATOM   2803  HG2 PRO   146       7.038  14.474 -17.233  0.00  0.00           H  
ATOM   2804  HG3 PRO   146       8.517  14.355 -18.217  0.00  0.00           H  
ATOM   2805  HD2 PRO   146       8.011  13.805 -15.382  0.00  0.00           H  
ATOM   2806  HD3 PRO   146       9.257  13.115 -16.315  0.00  0.00           H  
HETATM 2807  O   T3P   146       9.838 -26.166   7.505  0.00  0.00           O  
HETATM 2808  H1  T3P   146       8.947 -26.505   7.419  0.00  0.00           H  
HETATM 2809  H2  T3P   146      10.294 -26.487   6.727  0.00  0.00           H  
ATOM   2810  N   GLU   147       9.057  17.848 -14.665  0.00  0.00           N  
ATOM   2811  CA  GLU   147       9.081  19.100 -13.939  0.00  0.00           C  
ATOM   2812  C   GLU   147      10.440  19.350 -13.256  0.00  0.00           C  
ATOM   2813  O   GLU   147      10.899  20.505 -13.204  0.00  0.00           O  
ATOM   2814  CB  GLU   147       7.835  18.978 -12.959  0.00  0.00           C  
ATOM   2815  CG  GLU   147       7.882  17.801 -11.959  0.00  0.00           C  
ATOM   2816  CD  GLU   147       7.054  16.594 -12.338  0.00  0.00           C  
ATOM   2817  OE1 GLU   147       6.705  15.854 -11.408  0.00  0.00           O  
ATOM   2818  OE2 GLU   147       6.714  16.434 -13.509  0.00  0.00           O1-
ATOM   2819  H   GLU   147       8.328  17.164 -14.518  0.00  0.00           H  
ATOM   2820  HA  GLU   147       9.050  19.997 -14.558  0.00  0.00           H  
ATOM   2821  HB2 GLU   147       7.713  19.869 -12.343  0.00  0.00           H  
ATOM   2822  HB3 GLU   147       6.922  18.888 -13.548  0.00  0.00           H  
ATOM   2823  HG2 GLU   147       8.919  17.594 -11.695  0.00  0.00           H  
ATOM   2824  HG3 GLU   147       7.540  18.293 -11.049  0.00  0.00           H  
HETATM 2825  O   T3P   147     -24.947   9.604 -20.802  0.00  0.00           O  
HETATM 2826  H1  T3P   147     -25.724   9.812 -20.284  0.00  0.00           H  
HETATM 2827  H2  T3P   147     -24.641  10.451 -21.127  0.00  0.00           H  
ATOM   2828  N   GLU   148      11.107  18.233 -12.799  0.00  0.00           N  
ATOM   2829  CA  GLU   148      12.473  18.183 -12.277  0.00  0.00           C  
ATOM   2830  C   GLU   148      13.468  18.539 -13.339  0.00  0.00           C  
ATOM   2831  O   GLU   148      14.518  19.106 -13.029  0.00  0.00           O  
ATOM   2832  CB  GLU   148      12.792  16.803 -11.629  0.00  0.00           C  
ATOM   2833  CG  GLU   148      11.790  16.428 -10.530  0.00  0.00           C  
ATOM   2834  CD  GLU   148      12.372  15.386  -9.593  0.00  0.00           C  
ATOM   2835  OE1 GLU   148      12.565  14.219 -10.057  0.00  0.00           O  
ATOM   2836  OE2 GLU   148      12.629  15.787  -8.468  0.00  0.00           O1-
ATOM   2837  H   GLU   148      10.666  17.339 -12.959  0.00  0.00           H  
ATOM   2838  HA  GLU   148      12.471  19.037 -11.600  0.00  0.00           H  
ATOM   2839  HB2 GLU   148      12.865  16.012 -12.376  0.00  0.00           H  
ATOM   2840  HB3 GLU   148      13.802  16.746 -11.221  0.00  0.00           H  
ATOM   2841  HG2 GLU   148      11.528  17.292  -9.920  0.00  0.00           H  
ATOM   2842  HG3 GLU   148      10.933  15.920 -10.972  0.00  0.00           H  
HETATM 2843  O   T3P   148      10.013  -8.883 -25.291  0.00  0.00           O  
HETATM 2844  H1  T3P   148       9.537  -8.121 -24.963  0.00  0.00           H  
HETATM 2845  H2  T3P   148      10.480  -9.222 -24.527  0.00  0.00           H  
ATOM   2846  N   ILE   149      13.218  18.139 -14.586  0.00  0.00           N  
ATOM   2847  CA  ILE   149      14.117  18.439 -15.759  0.00  0.00           C  
ATOM   2848  C   ILE   149      13.905  19.823 -16.291  0.00  0.00           C  
ATOM   2849  O   ILE   149      14.896  20.505 -16.578  0.00  0.00           O  
ATOM   2850  CB  ILE   149      13.932  17.455 -16.943  0.00  0.00           C  
ATOM   2851  CG1 ILE   149      14.224  15.969 -16.566  0.00  0.00           C  
ATOM   2852  CG2 ILE   149      14.574  17.783 -18.309  0.00  0.00           C  
ATOM   2853  CD1 ILE   149      15.725  15.746 -16.352  0.00  0.00           C  
ATOM   2854  H   ILE   149      12.323  17.697 -14.743  0.00  0.00           H  
ATOM   2855  HA  ILE   149      15.118  18.287 -15.357  0.00  0.00           H  
ATOM   2856  HB  ILE   149      12.874  17.502 -17.200  0.00  0.00           H  
ATOM   2857 HG12 ILE   149      13.904  15.779 -15.542  0.00  0.00           H  
ATOM   2858 HG13 ILE   149      13.743  15.215 -17.189  0.00  0.00           H  
ATOM   2859 HG21 ILE   149      14.229  18.739 -18.703  0.00  0.00           H  
ATOM   2860 HG22 ILE   149      15.654  17.720 -18.173  0.00  0.00           H  
ATOM   2861 HG23 ILE   149      14.387  16.922 -18.951  0.00  0.00           H  
ATOM   2862 HD11 ILE   149      16.007  14.741 -16.665  0.00  0.00           H  
ATOM   2863 HD12 ILE   149      16.377  16.569 -16.647  0.00  0.00           H  
ATOM   2864 HD13 ILE   149      15.949  15.779 -15.286  0.00  0.00           H  
HETATM 2865  O   T3P   149      45.505  -4.333  20.515  0.00  0.00           O  
HETATM 2866  H1  T3P   149      45.712  -4.876  19.754  0.00  0.00           H  
HETATM 2867  H2  T3P   149      44.875  -4.852  21.015  0.00  0.00           H  
ATOM   2868  N   ASP   150      12.672  20.386 -16.355  0.00  0.00           N  
ATOM   2869  CA  ASP   150      12.471  21.782 -16.530  0.00  0.00           C  
ATOM   2870  C   ASP   150      12.889  22.733 -15.335  0.00  0.00           C  
ATOM   2871  O   ASP   150      13.158  23.881 -15.618  0.00  0.00           O  
ATOM   2872  CB  ASP   150      10.944  22.069 -16.857  0.00  0.00           C  
ATOM   2873  CG  ASP   150      10.275  21.288 -18.030  0.00  0.00           C  
ATOM   2874  OD1 ASP   150      10.878  20.912 -19.048  0.00  0.00           O  
ATOM   2875  OD2 ASP   150       9.014  21.356 -18.091  0.00  0.00           O1-
ATOM   2876  H   ASP   150      11.862  19.783 -16.355  0.00  0.00           H  
ATOM   2877  HA  ASP   150      13.010  22.068 -17.433  0.00  0.00           H  
ATOM   2878  HB2 ASP   150      10.421  21.901 -15.916  0.00  0.00           H  
ATOM   2879  HB3 ASP   150      10.770  23.110 -17.131  0.00  0.00           H  
HETATM 2880  O   T3P   150     -48.656 -25.594   2.546  0.00  0.00           O  
HETATM 2881  H1  T3P   150     -49.468 -25.120   2.365  0.00  0.00           H  
HETATM 2882  H2  T3P   150     -48.944 -26.441   2.886  0.00  0.00           H  
ATOM   2883  N   ALA   151      12.924  22.213 -14.100  0.00  0.00           N  
ATOM   2884  CA  ALA   151      13.458  22.930 -12.922  0.00  0.00           C  
ATOM   2885  C   ALA   151      14.954  23.255 -13.248  0.00  0.00           C  
ATOM   2886  O   ALA   151      15.420  24.303 -12.953  0.00  0.00           O  
ATOM   2887  CB  ALA   151      13.474  22.104 -11.651  0.00  0.00           C  
ATOM   2888  H   ALA   151      12.728  21.230 -13.973  0.00  0.00           H  
ATOM   2889  HA  ALA   151      13.142  23.956 -12.738  0.00  0.00           H  
ATOM   2890  HB1 ALA   151      12.431  21.794 -11.581  0.00  0.00           H  
ATOM   2891  HB2 ALA   151      14.061  21.186 -11.660  0.00  0.00           H  
ATOM   2892  HB3 ALA   151      13.756  22.715 -10.793  0.00  0.00           H  
HETATM 2893  O   T3P   151      30.584 -10.611  14.454  0.00  0.00           O  
HETATM 2894  H1  T3P   151      29.784 -10.789  14.948  0.00  0.00           H  
HETATM 2895  H2  T3P   151      30.466 -11.082  13.629  0.00  0.00           H  
ATOM   2896  N   ASN   152      15.719  22.246 -13.784  0.00  3.60           N  
ATOM   2897  CA  ASN   152      17.059  22.429 -14.343  0.00  3.60           C  
ATOM   2898  C   ASN   152      17.180  23.595 -15.315  0.00  3.60           C  
ATOM   2899  O   ASN   152      18.274  24.126 -15.481  0.00  3.60           O  
ATOM   2900  CB  ASN   152      17.634  21.110 -14.910  0.00  3.60           C  
ATOM   2901  CG  ASN   152      18.192  20.094 -13.921  0.00  3.60           C  
ATOM   2902  ND2 ASN   152      18.525  18.929 -14.435  0.00  3.60           N  
ATOM   2903  OD1 ASN   152      18.457  20.370 -12.757  0.00  3.60           O  
ATOM   2904  H   ASN   152      15.417  21.285 -13.857  0.00  3.60           H  
ATOM   2905  HA  ASN   152      17.585  22.636 -13.411  0.00  3.60           H  
ATOM   2906  HB2 ASN   152      16.969  20.751 -15.696  0.00  3.60           H  
ATOM   2907  HB3 ASN   152      18.534  21.340 -15.480  0.00  3.60           H  
ATOM   2908 HD21 ASN   152      18.220  18.705 -15.372  0.00  3.60           H  
ATOM   2909 HD22 ASN   152      19.000  18.218 -13.898  0.00  3.60           H  
HETATM 2910  O   T3P   152     -40.449 -21.801 -17.080  0.00  0.00           O  
HETATM 2911  H1  T3P   152     -41.383 -21.592 -17.057  0.00  0.00           H  
HETATM 2912  H2  T3P   152     -40.392 -22.586 -17.624  0.00  0.00           H  
HETATM 2913  O   T3P   153      39.123  22.345  -2.278  0.00  0.00           O  
HETATM 2914  H1  T3P   153      38.395  21.745  -2.113  0.00  0.00           H  
HETATM 2915  H2  T3P   153      39.472  22.071  -3.126  0.00  0.00           H  
ATOM   2916  N   THR   153      16.057  23.973 -15.951  0.00135.22           N  
ATOM   2917  CA  THR   153      15.897  25.111 -16.857  0.00135.22           C  
ATOM   2918  C   THR   153      16.871  24.954 -18.079  0.00135.22           C  
ATOM   2919  O   THR   153      17.789  25.760 -18.134  0.00135.22           O  
ATOM   2920  CB  THR   153      16.109  26.425 -16.048  0.00135.22           C  
ATOM   2921  CG2 THR   153      15.655  27.770 -16.748  0.00135.22           C  
ATOM   2922  OG1 THR   153      15.204  26.451 -14.945  0.00135.22           O  
ATOM   2923  H   THR   153      15.159  23.519 -15.867  0.00135.22           H  
ATOM   2924  HA  THR   153      14.883  25.064 -17.254  0.00135.22           H  
ATOM   2925  HB  THR   153      17.146  26.497 -15.720  0.00135.22           H  
ATOM   2926  HG1 THR   153      15.311  25.634 -14.452  0.00135.22           H  
ATOM   2927 HG21 THR   153      15.951  27.968 -17.779  0.00135.22           H  
ATOM   2928 HG22 THR   153      14.575  27.730 -16.893  0.00135.22           H  
ATOM   2929 HG23 THR   153      15.884  28.593 -16.072  0.00135.22           H  
ATOM   2930  N   CYS   154      16.713  23.980 -18.960  0.00191.74           N  
ATOM   2931  CA  CYS   154      15.800  22.887 -18.896  0.00191.74           C  
ATOM   2932  C   CYS   154      16.706  21.641 -19.087  0.00191.74           C  
ATOM   2933  O   CYS   154      16.514  20.875 -20.041  0.00191.74           O  
ATOM   2934  CB  CYS   154      14.688  22.948 -19.972  0.00191.74           C  
ATOM   2935  SG  CYS   154      13.568  24.313 -19.828  0.00191.74           S  
ATOM   2936  H   CYS   154      17.359  24.036 -19.735  0.00191.74           H  
ATOM   2937  HA  CYS   154      15.305  22.831 -17.926  0.00191.74           H  
ATOM   2938  HB2 CYS   154      15.195  22.796 -20.925  0.00191.74           H  
ATOM   2939  HB3 CYS   154      14.134  22.013 -20.052  0.00191.74           H  
ATOM   2940  HG  CYS   154      14.286  25.153 -20.579  0.00191.74           H  
HETATM 2941  O   T3P   154     -47.178  -9.308 -17.442  0.00  0.00           O  
HETATM 2942  H1  T3P   154     -47.034  -9.846 -16.663  0.00  0.00           H  
HETATM 2943  H2  T3P   154     -48.126  -9.179 -17.472  0.00  0.00           H  
ATOM   2944  N   GLY   155      17.719  21.537 -18.187  0.00159.70           N  
ATOM   2945  CA  GLY   155      18.737  20.513 -18.270  0.00159.70           C  
ATOM   2946  C   GLY   155      18.286  19.060 -18.107  0.00159.70           C  
ATOM   2947  O   GLY   155      17.741  18.733 -17.098  0.00159.70           O  
ATOM   2948  H   GLY   155      17.919  22.298 -17.554  0.00159.70           H  
ATOM   2949  HA2 GLY   155      19.318  20.583 -19.189  0.00159.70           H  
ATOM   2950  HA3 GLY   155      19.393  20.680 -17.415  0.00159.70           H  
HETATM 2951  O   T3P   155     -14.266  17.388  -8.708  0.00  0.00           O  
HETATM 2952  H1  T3P   155     -14.296  18.333  -8.558  0.00  0.00           H  
HETATM 2953  H2  T3P   155     -14.382  17.004  -7.838  0.00  0.00           H  
ATOM   2954  N   GLU   156      18.625  18.160 -19.093  0.00329.64           N  
ATOM   2955  CA  GLU   156      18.356  16.735 -19.135  0.00329.64           C  
ATOM   2956  C   GLU   156      19.483  15.958 -18.440  0.00329.64           C  
ATOM   2957  O   GLU   156      20.456  15.555 -19.178  0.00329.64           O  
ATOM   2958  CB  GLU   156      18.077  16.113 -20.602  0.00329.64           C  
ATOM   2959  CG  GLU   156      16.809  16.801 -21.220  0.00329.64           C  
ATOM   2960  CD  GLU   156      16.112  15.964 -22.267  0.00329.64           C  
ATOM   2961  OE1 GLU   156      16.413  14.774 -22.493  0.00329.64           O  
ATOM   2962  OE2 GLU   156      15.173  16.537 -22.944  0.00329.64           O1-
ATOM   2963  H   GLU   156      19.223  18.436 -19.859  0.00329.64           H  
ATOM   2964  HA  GLU   156      17.412  16.456 -18.667  0.00329.64           H  
ATOM   2965  HB2 GLU   156      18.976  16.358 -21.168  0.00329.64           H  
ATOM   2966  HB3 GLU   156      17.935  15.034 -20.543  0.00329.64           H  
ATOM   2967  HG2 GLU   156      16.040  17.246 -20.588  0.00329.64           H  
ATOM   2968  HG3 GLU   156      17.069  17.815 -21.523  0.00329.64           H  
HETATM 2969  O   T3P   156     -33.364 -25.650  -2.529  0.00  0.00           O  
HETATM 2970  H1  T3P   156     -32.482 -25.996  -2.394  0.00  0.00           H  
HETATM 2971  H2  T3P   156     -33.723 -25.556  -1.646  0.00  0.00           H  
ATOM   2972  N   ASP   157      19.363  15.791 -17.077  0.00 68.63           N  
ATOM   2973  CA  ASP   157      20.076  14.868 -16.186  0.00 68.63           C  
ATOM   2974  C   ASP   157      19.441  13.453 -16.209  0.00 68.63           C  
ATOM   2975  O   ASP   157      18.301  13.303 -16.642  0.00 68.63           O  
ATOM   2976  CB  ASP   157      19.922  15.388 -14.770  0.00 68.63           C  
ATOM   2977  CG  ASP   157      20.885  16.475 -14.274  0.00 68.63           C  
ATOM   2978  OD1 ASP   157      20.487  17.154 -13.288  0.00 68.63           O  
ATOM   2979  OD2 ASP   157      21.997  16.697 -14.747  0.00 68.63           O1-
ATOM   2980  H   ASP   157      18.638  16.351 -16.653  0.00 68.63           H  
ATOM   2981  HA  ASP   157      21.139  14.777 -16.412  0.00 68.63           H  
ATOM   2982  HB2 ASP   157      18.883  15.665 -14.590  0.00 68.63           H  
ATOM   2983  HB3 ASP   157      20.000  14.584 -14.038  0.00 68.63           H  
HETATM 2984  O   T3P   157      22.291   3.972 -51.980  0.00  0.00           O  
HETATM 2985  H1  T3P   157      22.352   3.196 -51.424  0.00  0.00           H  
HETATM 2986  H2  T3P   157      22.853   4.618 -51.553  0.00  0.00           H  
ATOM   2987  N   LYS   158      20.247  12.448 -15.820  0.00  1.08           N  
ATOM   2988  CA  LYS   158      19.833  11.056 -15.819  0.00  1.08           C  
ATOM   2989  C   LYS   158      19.599  10.521 -14.352  0.00  1.08           C  
ATOM   2990  O   LYS   158      19.146   9.369 -14.276  0.00  1.08           O  
ATOM   2991  CB  LYS   158      20.872  10.194 -16.560  0.00  1.08           C  
ATOM   2992  CG  LYS   158      20.837  10.379 -18.117  0.00  1.08           C  
ATOM   2993  CD  LYS   158      22.023   9.625 -18.806  0.00  1.08           C  
ATOM   2994  CE  LYS   158      21.874   9.644 -20.354  0.00  1.08           C  
ATOM   2995  NZ  LYS   158      23.124   9.497 -20.995  0.00  1.08           N1+
ATOM   2996  H   LYS   158      21.147  12.570 -15.378  0.00  1.08           H  
ATOM   2997  HA  LYS   158      18.871  10.984 -16.325  0.00  1.08           H  
ATOM   2998  HB2 LYS   158      21.915  10.326 -16.271  0.00  1.08           H  
ATOM   2999  HB3 LYS   158      20.698   9.150 -16.301  0.00  1.08           H  
ATOM   3000  HG2 LYS   158      19.880  10.063 -18.532  0.00  1.08           H  
ATOM   3001  HG3 LYS   158      20.819  11.444 -18.350  0.00  1.08           H  
ATOM   3002  HD2 LYS   158      22.951  10.125 -18.529  0.00  1.08           H  
ATOM   3003  HD3 LYS   158      22.133   8.591 -18.480  0.00  1.08           H  
ATOM   3004  HE2 LYS   158      21.255   8.776 -20.585  0.00  1.08           H  
ATOM   3005  HE3 LYS   158      21.430  10.570 -20.718  0.00  1.08           H  
ATOM   3006  HZ1 LYS   158      23.641   8.726 -20.598  0.00  1.08           H  
ATOM   3007  HZ2 LYS   158      22.973   9.360 -21.984  0.00  1.08           H  
ATOM   3008  HZ3 LYS   158      23.704  10.323 -20.996  0.00  1.08           H  
HETATM 3009  O   T3P   158      25.240  29.493  21.542  0.00  0.00           O  
HETATM 3010  H1  T3P   158      26.053  29.627  21.054  0.00  0.00           H  
HETATM 3011  H2  T3P   158      25.511  29.038  22.340  0.00  0.00           H  
ATOM   3012  N   GLY   159      19.901  11.408 -13.384  0.00  0.00           N  
ATOM   3013  CA  GLY   159      19.937  11.080 -12.039  0.00  0.00           C  
ATOM   3014  C   GLY   159      19.124  12.110 -11.265  0.00  0.00           C  
ATOM   3015  O   GLY   159      19.214  13.293 -11.521  0.00  0.00           O  
ATOM   3016  H   GLY   159      20.180  12.346 -13.633  0.00  0.00           H  
ATOM   3017  HA2 GLY   159      19.718  10.038 -11.805  0.00  0.00           H  
ATOM   3018  HA3 GLY   159      20.972  11.336 -11.809  0.00  0.00           H  
HETATM 3019  O   T3P   159     -18.308  -4.099  14.373  0.00  0.00           O  
HETATM 3020  H1  T3P   159     -17.395  -3.911  14.157  0.00  0.00           H  
HETATM 3021  H2  T3P   159     -18.315  -5.030  14.596  0.00  0.00           H  
ATOM   3022  N   SER   160      18.348  11.614 -10.314  0.00  0.00           N  
ATOM   3023  CA  SER   160      17.470  12.268  -9.408  0.00  0.00           C  
ATOM   3024  C   SER   160      17.579  11.734  -8.019  0.00  0.00           C  
ATOM   3025  O   SER   160      17.669  10.507  -7.829  0.00  0.00           O  
ATOM   3026  CB  SER   160      16.062  12.259 -10.002  0.00  0.00           C  
ATOM   3027  OG  SER   160      15.199  13.098  -9.251  0.00  0.00           O  
ATOM   3028  H   SER   160      18.326  10.606 -10.251  0.00  0.00           H  
ATOM   3029  HA  SER   160      17.774  13.313  -9.346  0.00  0.00           H  
ATOM   3030  HB2 SER   160      16.186  12.565 -11.041  0.00  0.00           H  
ATOM   3031  HB3 SER   160      15.679  11.239 -10.031  0.00  0.00           H  
ATOM   3032  HG  SER   160      14.573  13.563  -9.811  0.00  0.00           H  
HETATM 3033  O   T3P   160      -5.462  15.763  35.979  0.00  0.00           O  
HETATM 3034  H1  T3P   160      -6.197  15.285  36.365  0.00  0.00           H  
HETATM 3035  H2  T3P   160      -5.831  16.611  35.731  0.00  0.00           H  
ATOM   3036  N   ARG   161      17.672  12.625  -7.015  0.00  0.00           N  
ATOM   3037  CA  ARG   161      17.813  12.305  -5.568  0.00  0.00           C  
ATOM   3038  C   ARG   161      16.520  12.513  -4.733  0.00  0.00           C  
ATOM   3039  O   ARG   161      16.536  12.826  -3.545  0.00  0.00           O  
ATOM   3040  CB  ARG   161      18.983  13.167  -5.006  0.00  0.00           C  
ATOM   3041  CG  ARG   161      20.377  13.002  -5.604  0.00  0.00           C  
ATOM   3042  CD  ARG   161      21.483  13.697  -4.771  0.00  0.00           C  
ATOM   3043  NE  ARG   161      21.644  13.173  -3.347  0.00  0.00           N  
ATOM   3044  CZ  ARG   161      22.261  12.082  -2.745  0.00  0.00           C  
ATOM   3045  NH1 ARG   161      23.023  11.252  -3.483  0.00  0.00           N  
ATOM   3046  NH2 ARG   161      22.276  12.012  -1.469  0.00  0.00           N1+
ATOM   3047  H   ARG   161      17.568  13.609  -7.217  0.00  0.00           H  
ATOM   3048  HA  ARG   161      18.031  11.263  -5.332  0.00  0.00           H  
ATOM   3049  HB2 ARG   161      18.795  14.209  -5.263  0.00  0.00           H  
ATOM   3050  HB3 ARG   161      18.934  13.205  -3.918  0.00  0.00           H  
ATOM   3051  HG2 ARG   161      20.612  11.937  -5.614  0.00  0.00           H  
ATOM   3052  HG3 ARG   161      20.539  13.156  -6.671  0.00  0.00           H  
ATOM   3053  HD2 ARG   161      22.435  13.727  -5.300  0.00  0.00           H  
ATOM   3054  HD3 ARG   161      21.199  14.745  -4.678  0.00  0.00           H  
ATOM   3055  HE  ARG   161      21.291  13.778  -2.619  0.00  0.00           H  
ATOM   3056 HH11 ARG   161      23.199  11.354  -4.472  0.00  0.00           H  
ATOM   3057 HH12 ARG   161      23.341  10.377  -3.092  0.00  0.00           H  
ATOM   3058 HH21 ARG   161      21.675  12.676  -1.001  0.00  0.00           H  
ATOM   3059 HH22 ARG   161      22.738  11.288  -0.938  0.00  0.00           H  
HETATM 3060  O   T3P   161     -51.679  17.092 -20.579  0.00  0.00           O  
HETATM 3061  H1  T3P   161     -51.598  16.561 -21.371  0.00  0.00           H  
HETATM 3062  H2  T3P   161     -51.734  17.993 -20.899  0.00  0.00           H  
ATOM   3063  N   ARG   162      15.434  12.416  -5.411  0.00  0.00           N  
ATOM   3064  CA  ARG   162      14.065  12.673  -4.919  0.00  0.00           C  
ATOM   3065  C   ARG   162      13.699  11.692  -3.763  0.00  0.00           C  
ATOM   3066  O   ARG   162      13.926  10.505  -3.825  0.00  0.00           O  
ATOM   3067  CB  ARG   162      13.051  12.464  -6.088  0.00  0.00           C  
ATOM   3068  CG  ARG   162      11.690  13.183  -5.890  0.00  0.00           C  
ATOM   3069  CD  ARG   162      10.702  12.965  -7.135  0.00  0.00           C  
ATOM   3070  NE  ARG   162      10.513  11.547  -7.532  0.00  0.00           N  
ATOM   3071  CZ  ARG   162      11.027  10.854  -8.535  0.00  0.00           C  
ATOM   3072  NH1 ARG   162      11.903  11.457  -9.327  0.00  0.00           N  
ATOM   3073  NH2 ARG   162      10.654   9.619  -8.796  0.00  0.00           N1+
ATOM   3074  H   ARG   162      15.546  12.242  -6.399  0.00  0.00           H  
ATOM   3075  HA  ARG   162      14.092  13.728  -4.646  0.00  0.00           H  
ATOM   3076  HB2 ARG   162      13.541  12.781  -7.009  0.00  0.00           H  
ATOM   3077  HB3 ARG   162      12.981  11.384  -6.212  0.00  0.00           H  
ATOM   3078  HG2 ARG   162      11.116  12.951  -4.993  0.00  0.00           H  
ATOM   3079  HG3 ARG   162      11.914  14.249  -5.846  0.00  0.00           H  
ATOM   3080  HD2 ARG   162       9.712  13.024  -6.683  0.00  0.00           H  
ATOM   3081  HD3 ARG   162      10.748  13.712  -7.928  0.00  0.00           H  
ATOM   3082  HE  ARG   162       9.958  11.095  -6.820  0.00  0.00           H  
ATOM   3083 HH11 ARG   162      12.095  12.446  -9.255  0.00  0.00           H  
ATOM   3084 HH12 ARG   162      12.456  11.030 -10.055  0.00  0.00           H  
ATOM   3085 HH21 ARG   162       9.785   9.268  -8.421  0.00  0.00           H  
ATOM   3086 HH22 ARG   162      11.061   9.133  -9.582  0.00  0.00           H  
HETATM 3087  O   T3P   162     -44.020 -18.018  11.159  0.00  0.00           O  
HETATM 3088  H1  T3P   162     -43.698 -17.160  10.884  0.00  0.00           H  
HETATM 3089  H2  T3P   162     -44.878 -18.098  10.740  0.00  0.00           H  
ATOM   3090  N   LYS   163      13.049  12.290  -2.810  0.00  0.00           N  
ATOM   3091  CA  LYS   163      12.668  11.614  -1.561  0.00  0.00           C  
ATOM   3092  C   LYS   163      11.422  10.640  -1.665  0.00  0.00           C  
ATOM   3093  O   LYS   163      11.512   9.463  -1.386  0.00  0.00           O  
ATOM   3094  CB  LYS   163      12.471  12.644  -0.414  0.00  0.00           C  
ATOM   3095  CG  LYS   163      13.805  13.349  -0.066  0.00  0.00           C  
ATOM   3096  CD  LYS   163      13.668  14.416   1.063  0.00  0.00           C  
ATOM   3097  CE  LYS   163      15.002  15.021   1.626  0.00  0.00           C  
ATOM   3098  NZ  LYS   163      14.772  15.977   2.769  0.00  0.00           N1+
ATOM   3099  H   LYS   163      12.781  13.262  -2.871  0.00  0.00           H  
ATOM   3100  HA  LYS   163      13.544  11.011  -1.322  0.00  0.00           H  
ATOM   3101  HB2 LYS   163      11.706  13.391  -0.629  0.00  0.00           H  
ATOM   3102  HB3 LYS   163      11.963  12.130   0.402  0.00  0.00           H  
ATOM   3103  HG2 LYS   163      14.510  12.598   0.290  0.00  0.00           H  
ATOM   3104  HG3 LYS   163      14.297  13.821  -0.916  0.00  0.00           H  
ATOM   3105  HD2 LYS   163      12.981  15.200   0.744  0.00  0.00           H  
ATOM   3106  HD3 LYS   163      13.191  13.964   1.933  0.00  0.00           H  
ATOM   3107  HE2 LYS   163      15.562  14.192   2.058  0.00  0.00           H  
ATOM   3108  HE3 LYS   163      15.632  15.425   0.833  0.00  0.00           H  
ATOM   3109  HZ1 LYS   163      15.679  16.378   2.960  0.00  0.00           H  
ATOM   3110  HZ2 LYS   163      14.206  16.757   2.467  0.00  0.00           H  
ATOM   3111  HZ3 LYS   163      14.316  15.515   3.543  0.00  0.00           H  
HETATM 3112  O   T3P   163      27.498  13.829  -8.019  0.00  0.00           O  
HETATM 3113  H1  T3P   163      28.267  13.454  -8.448  0.00  0.00           H  
HETATM 3114  H2  T3P   163      27.443  14.721  -8.361  0.00  0.00           H  
ATOM   3115  N   PHE   164      10.299  11.222  -2.153  0.00  0.00           N  
ATOM   3116  CA  PHE   164       8.985  10.529  -2.306  0.00  0.00           C  
ATOM   3117  C   PHE   164       8.758  10.148  -3.777  0.00  0.00           C  
ATOM   3118  O   PHE   164       9.512  10.549  -4.715  0.00  0.00           O  
ATOM   3119  CB  PHE   164       7.854  11.457  -1.806  0.00  0.00           C  
ATOM   3120  CG  PHE   164       8.075  11.845  -0.387  0.00  0.00           C  
ATOM   3121  CD1 PHE   164       7.675  10.922   0.552  0.00  0.00           C  
ATOM   3122  CD2 PHE   164       8.836  13.012  -0.028  0.00  0.00           C  
ATOM   3123  CE1 PHE   164       7.916  11.281   1.857  0.00  0.00           C  
ATOM   3124  CE2 PHE   164       9.123  13.315   1.284  0.00  0.00           C  
ATOM   3125  CZ  PHE   164       8.586  12.425   2.243  0.00  0.00           C  
ATOM   3126  H   PHE   164      10.288  12.184  -2.459  0.00  0.00           H  
ATOM   3127  HA  PHE   164       9.044   9.599  -1.740  0.00  0.00           H  
ATOM   3128  HB2 PHE   164       7.789  12.321  -2.467  0.00  0.00           H  
ATOM   3129  HB3 PHE   164       6.891  10.996  -2.025  0.00  0.00           H  
ATOM   3130  HD1 PHE   164       7.154  10.025   0.252  0.00  0.00           H  
ATOM   3131  HD2 PHE   164       9.200  13.713  -0.764  0.00  0.00           H  
ATOM   3132  HE1 PHE   164       7.476  10.685   2.643  0.00  0.00           H  
ATOM   3133  HE2 PHE   164       9.727  14.173   1.539  0.00  0.00           H  
ATOM   3134  HZ  PHE   164       8.468  12.795   3.251  0.00  0.00           H  
HETATM 3135  O   T3P   164     -37.809  15.247   1.170  0.00  0.00           O  
HETATM 3136  H1  T3P   164     -37.277  16.035   1.061  0.00  0.00           H  
HETATM 3137  H2  T3P   164     -37.230  14.625   1.609  0.00  0.00           H  
ATOM   3138  N   LEU   165       7.717   9.300  -3.936  0.00  0.00           N  
ATOM   3139  CA  LEU   165       7.391   8.771  -5.269  0.00  0.00           C  
ATOM   3140  C   LEU   165       7.048   9.847  -6.296  0.00  0.00           C  
ATOM   3141  O   LEU   165       7.675   9.794  -7.289  0.00  0.00           O  
ATOM   3142  CB  LEU   165       6.293   7.672  -5.096  0.00  0.00           C  
ATOM   3143  CG  LEU   165       5.998   6.697  -6.234  0.00  0.00           C  
ATOM   3144  CD1 LEU   165       7.202   5.801  -6.442  0.00  0.00           C  
ATOM   3145  CD2 LEU   165       4.775   5.805  -6.006  0.00  0.00           C  
ATOM   3146  H   LEU   165       7.119   9.204  -3.128  0.00  0.00           H  
ATOM   3147  HA  LEU   165       8.320   8.271  -5.544  0.00  0.00           H  
ATOM   3148  HB2 LEU   165       6.390   7.047  -4.209  0.00  0.00           H  
ATOM   3149  HB3 LEU   165       5.422   8.243  -4.773  0.00  0.00           H  
ATOM   3150  HG  LEU   165       5.952   7.296  -7.144  0.00  0.00           H  
ATOM   3151 HD11 LEU   165       7.347   4.921  -5.815  0.00  0.00           H  
ATOM   3152 HD12 LEU   165       7.290   5.550  -7.499  0.00  0.00           H  
ATOM   3153 HD13 LEU   165       8.115   6.377  -6.295  0.00  0.00           H  
ATOM   3154 HD21 LEU   165       4.671   5.048  -6.784  0.00  0.00           H  
ATOM   3155 HD22 LEU   165       4.624   5.528  -4.963  0.00  0.00           H  
ATOM   3156 HD23 LEU   165       4.018   6.571  -6.176  0.00  0.00           H  
HETATM 3157  O   T3P   165      16.968  -5.469 -38.429  0.00  0.00           O  
HETATM 3158  H1  T3P   165      17.489  -5.823 -37.708  0.00  0.00           H  
HETATM 3159  H2  T3P   165      16.060  -5.633 -38.173  0.00  0.00           H  
ATOM   3160  N   ASP   166       6.153  10.801  -6.036  0.00  0.00           N  
ATOM   3161  CA  ASP   166       5.807  11.842  -7.057  0.00  0.00           C  
ATOM   3162  C   ASP   166       6.605  13.132  -6.770  0.00  0.00           C  
ATOM   3163  O   ASP   166       6.979  13.932  -7.672  0.00  0.00           O  
ATOM   3164  CB  ASP   166       4.232  12.090  -7.171  0.00  0.00           C  
ATOM   3165  CG  ASP   166       3.891  12.811  -8.432  0.00  0.00           C  
ATOM   3166  OD1 ASP   166       3.802  12.100  -9.437  0.00  0.00           O  
ATOM   3167  OD2 ASP   166       3.617  14.023  -8.404  0.00  0.00           O1-
ATOM   3168  H   ASP   166       5.740  10.783  -5.114  0.00  0.00           H  
ATOM   3169  HA  ASP   166       6.106  11.629  -8.083  0.00  0.00           H  
ATOM   3170  HB2 ASP   166       3.684  11.149  -7.114  0.00  0.00           H  
ATOM   3171  HB3 ASP   166       3.790  12.726  -6.404  0.00  0.00           H  
HETATM 3172  O   T3P   166      13.511  -9.323  41.669  0.00  0.00           O  
HETATM 3173  H1  T3P   166      12.893  -8.607  41.520  0.00  0.00           H  
HETATM 3174  H2  T3P   166      14.099  -8.994  42.349  0.00  0.00           H  
ATOM   3175  N   GLY   167       6.879  13.341  -5.522  0.00  0.00           N  
ATOM   3176  CA  GLY   167       7.815  14.294  -4.973  0.00  0.00           C  
ATOM   3177  C   GLY   167       7.171  15.032  -3.755  0.00  0.00           C  
ATOM   3178  O   GLY   167       5.962  15.144  -3.737  0.00  0.00           O  
ATOM   3179  H   GLY   167       6.516  12.695  -4.835  0.00  0.00           H  
ATOM   3180  HA2 GLY   167       8.698  13.728  -4.678  0.00  0.00           H  
ATOM   3181  HA3 GLY   167       8.153  14.947  -5.777  0.00  0.00           H  
HETATM 3182  O   T3P   167     -11.581  16.353  41.312  0.00  0.00           O  
HETATM 3183  H1  T3P   167     -11.651  17.138  41.856  0.00  0.00           H  
HETATM 3184  H2  T3P   167     -10.670  16.344  41.019  0.00  0.00           H  
ATOM   3185  N   ASP   168       8.079  15.632  -2.920  0.00  0.00           N  
ATOM   3186  CA  ASP   168       7.994  16.654  -1.859  0.00  0.00           C  
ATOM   3187  C   ASP   168       7.138  16.241  -0.682  0.00  0.00           C  
ATOM   3188  O   ASP   168       7.576  16.346   0.505  0.00  0.00           O  
ATOM   3189  CB  ASP   168       7.504  18.018  -2.280  0.00  0.00           C  
ATOM   3190  CG  ASP   168       8.363  18.764  -3.315  0.00  0.00           C  
ATOM   3191  OD1 ASP   168       9.497  18.433  -3.633  0.00  0.00           O  
ATOM   3192  OD2 ASP   168       7.834  19.837  -3.741  0.00  0.00           O1-
ATOM   3193  H   ASP   168       9.007  15.377  -3.225  0.00  0.00           H  
ATOM   3194  HA  ASP   168       8.977  16.842  -1.426  0.00  0.00           H  
ATOM   3195  HB2 ASP   168       6.490  17.897  -2.662  0.00  0.00           H  
ATOM   3196  HB3 ASP   168       7.656  18.677  -1.426  0.00  0.00           H  
HETATM 3197  O   T3P   168      -8.038   4.021 -29.550  0.00  0.00           O  
HETATM 3198  H1  T3P   168      -7.386   3.978 -28.851  0.00  0.00           H  
HETATM 3199  H2  T3P   168      -8.874   3.875 -29.107  0.00  0.00           H  
ATOM   3200  N   GLU   169       5.886  15.763  -0.934  0.00  0.00           N  
ATOM   3201  CA  GLU   169       4.906  15.377   0.041  0.00  0.00           C  
ATOM   3202  C   GLU   169       4.388  13.927  -0.273  0.00  0.00           C  
ATOM   3203  O   GLU   169       4.850  13.356  -1.253  0.00  0.00           O  
ATOM   3204  CB  GLU   169       3.725  16.355  -0.073  0.00  0.00           C  
ATOM   3205  CG  GLU   169       4.069  17.832   0.157  0.00  0.00           C  
ATOM   3206  CD  GLU   169       4.491  18.293   1.557  0.00  0.00           C  
ATOM   3207  OE1 GLU   169       5.298  19.241   1.684  0.00  0.00           O  
ATOM   3208  OE2 GLU   169       3.992  17.776   2.544  0.00  0.00           O1-
ATOM   3209  H   GLU   169       5.767  15.448  -1.886  0.00  0.00           H  
ATOM   3210  HA  GLU   169       5.320  15.398   1.049  0.00  0.00           H  
ATOM   3211  HB2 GLU   169       3.336  16.282  -1.088  0.00  0.00           H  
ATOM   3212  HB3 GLU   169       2.890  16.073   0.568  0.00  0.00           H  
ATOM   3213  HG2 GLU   169       4.761  18.158  -0.619  0.00  0.00           H  
ATOM   3214  HG3 GLU   169       3.128  18.313  -0.112  0.00  0.00           H  
HETATM 3215  O   T3P   169      13.222 -18.447 -13.880  0.00  0.00           O  
HETATM 3216  H1  T3P   169      12.938 -19.280 -14.258  0.00  0.00           H  
HETATM 3217  H2  T3P   169      12.566 -17.815 -14.174  0.00  0.00           H  
ATOM   3218  N   LEU   170       3.204  13.589   0.391  0.00  0.00           N  
ATOM   3219  CA  LEU   170       2.506  12.253   0.329  0.00  0.00           C  
ATOM   3220  C   LEU   170       1.299  12.469  -0.559  0.00  0.00           C  
ATOM   3221  O   LEU   170       0.417  13.275  -0.254  0.00  0.00           O  
ATOM   3222  CB  LEU   170       1.908  11.768   1.703  0.00  0.00           C  
ATOM   3223  CG  LEU   170       2.989  11.390   2.741  0.00  0.00           C  
ATOM   3224  CD1 LEU   170       2.433  11.008   4.135  0.00  0.00           C  
ATOM   3225  CD2 LEU   170       3.900  10.239   2.258  0.00  0.00           C  
ATOM   3226  H   LEU   170       2.915  14.224   1.122  0.00  0.00           H  
ATOM   3227  HA  LEU   170       3.132  11.492  -0.138  0.00  0.00           H  
ATOM   3228  HB2 LEU   170       1.283  12.606   2.013  0.00  0.00           H  
ATOM   3229  HB3 LEU   170       1.314  10.890   1.450  0.00  0.00           H  
ATOM   3230  HG  LEU   170       3.610  12.268   2.918  0.00  0.00           H  
ATOM   3231 HD11 LEU   170       2.914  10.101   4.501  0.00  0.00           H  
ATOM   3232 HD12 LEU   170       2.789  11.721   4.879  0.00  0.00           H  
ATOM   3233 HD13 LEU   170       1.346  10.934   4.162  0.00  0.00           H  
ATOM   3234 HD21 LEU   170       3.503   9.240   2.439  0.00  0.00           H  
ATOM   3235 HD22 LEU   170       3.991  10.304   1.173  0.00  0.00           H  
ATOM   3236 HD23 LEU   170       4.884  10.378   2.706  0.00  0.00           H  
HETATM 3237  O   T3P   170      31.129  15.455 -13.140  0.00  0.00           O  
HETATM 3238  H1  T3P   170      30.888  15.972 -12.371  0.00  0.00           H  
HETATM 3239  H2  T3P   170      30.526  15.747 -13.824  0.00  0.00           H  
HETATM 3240  O   T3P   171      11.540 -24.413 -42.526  0.00  0.00           O  
HETATM 3241  H1  T3P   171      12.428 -24.503 -42.180  0.00  0.00           H  
HETATM 3242  H2  T3P   171      10.972 -24.537 -41.766  0.00  0.00           H  
ATOM   3243  N   THR   171       1.224  11.687  -1.627  0.00  0.00           N  
ATOM   3244  CA  THR   171       0.115  11.726  -2.591  0.00  0.00           C  
ATOM   3245  C   THR   171      -0.709  10.459  -2.549  0.00  0.00           C  
ATOM   3246  O   THR   171      -0.447   9.522  -1.716  0.00  0.00           O  
ATOM   3247  CB  THR   171       0.858  11.920  -3.994  0.00  0.00           C  
ATOM   3248  CG2 THR   171       1.744  13.157  -4.132  0.00  0.00           C  
ATOM   3249  OG1 THR   171       1.619  10.831  -4.403  0.00  0.00           O  
ATOM   3250  H   THR   171       1.956  11.031  -1.859  0.00  0.00           H  
ATOM   3251  HA  THR   171      -0.572  12.565  -2.480  0.00  0.00           H  
ATOM   3252  HB  THR   171       0.215  12.068  -4.862  0.00  0.00           H  
ATOM   3253  HG1 THR   171       2.169  10.599  -3.651  0.00  0.00           H  
ATOM   3254 HG21 THR   171       1.261  14.073  -3.794  0.00  0.00           H  
ATOM   3255 HG22 THR   171       2.634  13.159  -3.503  0.00  0.00           H  
ATOM   3256 HG23 THR   171       1.964  13.445  -5.160  0.00  0.00           H  
ATOM   3257  N   LEU   172      -1.719  10.340  -3.385  0.00  0.00           N  
ATOM   3258  CA  LEU   172      -2.493   9.093  -3.566  0.00  0.00           C  
ATOM   3259  C   LEU   172      -1.734   7.946  -4.239  0.00  0.00           C  
ATOM   3260  O   LEU   172      -2.281   6.869  -4.382  0.00  0.00           O  
ATOM   3261  CB  LEU   172      -3.661   9.418  -4.455  0.00  0.00           C  
ATOM   3262  CG  LEU   172      -4.824  10.117  -3.865  0.00  0.00           C  
ATOM   3263  CD1 LEU   172      -5.792  10.712  -4.949  0.00  0.00           C  
ATOM   3264  CD2 LEU   172      -5.560   9.217  -2.850  0.00  0.00           C  
ATOM   3265  H   LEU   172      -1.957  11.144  -3.946  0.00  0.00           H  
ATOM   3266  HA  LEU   172      -2.850   8.740  -2.599  0.00  0.00           H  
ATOM   3267  HB2 LEU   172      -3.299  10.016  -5.291  0.00  0.00           H  
ATOM   3268  HB3 LEU   172      -4.062   8.581  -5.027  0.00  0.00           H  
ATOM   3269  HG  LEU   172      -4.526  11.003  -3.303  0.00  0.00           H  
ATOM   3270 HD11 LEU   172      -6.855  10.543  -4.775  0.00  0.00           H  
ATOM   3271 HD12 LEU   172      -5.611  11.762  -5.179  0.00  0.00           H  
ATOM   3272 HD13 LEU   172      -5.751  10.185  -5.902  0.00  0.00           H  
ATOM   3273 HD21 LEU   172      -6.634   9.403  -2.836  0.00  0.00           H  
ATOM   3274 HD22 LEU   172      -5.287   8.171  -2.993  0.00  0.00           H  
ATOM   3275 HD23 LEU   172      -5.138   9.475  -1.879  0.00  0.00           H  
HETATM 3276  O   T3P   172      22.919   5.893  -0.474  0.00  0.00           O  
HETATM 3277  H1  T3P   172      23.120   6.263  -1.333  0.00  0.00           H  
HETATM 3278  H2  T3P   172      23.418   5.077  -0.441  0.00  0.00           H  
ATOM   3279  N   ALA   173      -0.522   8.199  -4.670  0.00  0.00           N  
ATOM   3280  CA  ALA   173       0.323   7.124  -5.220  0.00  0.00           C  
ATOM   3281  C   ALA   173       1.147   6.412  -4.162  0.00  0.00           C  
ATOM   3282  O   ALA   173       1.240   5.196  -4.148  0.00  0.00           O  
ATOM   3283  CB  ALA   173       1.257   7.680  -6.287  0.00  0.00           C  
ATOM   3284  H   ALA   173      -0.202   9.129  -4.440  0.00  0.00           H  
ATOM   3285  HA  ALA   173      -0.323   6.327  -5.590  0.00  0.00           H  
ATOM   3286  HB1 ALA   173       1.802   8.577  -5.993  0.00  0.00           H  
ATOM   3287  HB2 ALA   173       1.929   6.893  -6.631  0.00  0.00           H  
ATOM   3288  HB3 ALA   173       0.815   7.942  -7.248  0.00  0.00           H  
HETATM 3289  O   T3P   173     -14.546  35.779  37.552  0.00  0.00           O  
HETATM 3290  H1  T3P   173     -13.625  35.524  37.614  0.00  0.00           H  
HETATM 3291  H2  T3P   173     -14.796  35.557  36.655  0.00  0.00           H  
ATOM   3292  N   ASP   174       1.812   7.252  -3.312  0.00  0.00           N  
ATOM   3293  CA  ASP   174       2.516   6.842  -2.026  0.00  0.00           C  
ATOM   3294  C   ASP   174       1.609   6.055  -1.057  0.00  0.00           C  
ATOM   3295  O   ASP   174       2.054   5.143  -0.342  0.00  0.00           O  
ATOM   3296  CB  ASP   174       3.154   7.888  -1.086  0.00  0.00           C  
ATOM   3297  CG  ASP   174       3.957   8.910  -1.941  0.00  0.00           C  
ATOM   3298  OD1 ASP   174       5.248   8.777  -2.046  0.00  0.00           O  
ATOM   3299  OD2 ASP   174       3.244   9.797  -2.531  0.00  0.00           O1-
ATOM   3300  H   ASP   174       1.711   8.250  -3.426  0.00  0.00           H  
ATOM   3301  HA  ASP   174       3.273   6.150  -2.393  0.00  0.00           H  
ATOM   3302  HB2 ASP   174       2.477   8.446  -0.440  0.00  0.00           H  
ATOM   3303  HB3 ASP   174       3.847   7.368  -0.424  0.00  0.00           H  
HETATM 3304  O   T3P   174      16.462 -26.953 -36.866  0.00  0.00           O  
HETATM 3305  H1  T3P   174      16.647 -26.208 -36.294  0.00  0.00           H  
HETATM 3306  H2  T3P   174      16.962 -27.676 -36.487  0.00  0.00           H  
ATOM   3307  N   CYS   175       0.301   6.543  -0.982  0.00  0.00           N  
ATOM   3308  CA  CYS   175      -0.742   5.853  -0.141  0.00  0.00           C  
ATOM   3309  C   CYS   175      -0.947   4.346  -0.577  0.00  0.00           C  
ATOM   3310  O   CYS   175      -1.486   3.557   0.205  0.00  0.00           O  
ATOM   3311  CB  CYS   175      -2.110   6.576   0.089  0.00  0.00           C  
ATOM   3312  SG  CYS   175      -1.920   8.185   0.865  0.00  0.00           S  
ATOM   3313  H   CYS   175       0.037   7.416  -1.416  0.00  0.00           H  
ATOM   3314  HA  CYS   175      -0.263   5.715   0.829  0.00  0.00           H  
ATOM   3315  HB2 CYS   175      -2.713   6.802  -0.791  0.00  0.00           H  
ATOM   3316  HB3 CYS   175      -2.741   6.114   0.848  0.00  0.00           H  
ATOM   3317  HG  CYS   175      -1.601   8.870  -0.237  0.00  0.00           H  
HETATM 3318  O   T3P   175      35.343 -17.140   8.316  0.00  0.00           O  
HETATM 3319  H1  T3P   175      35.213 -16.759   9.184  0.00  0.00           H  
HETATM 3320  H2  T3P   175      36.292 -17.137   8.192  0.00  0.00           H  
ATOM   3321  N   ASN   176      -0.710   4.071  -1.883  0.00  0.00           N  
ATOM   3322  CA  ASN   176      -0.795   2.756  -2.465  0.00  0.00           C  
ATOM   3323  C   ASN   176       0.412   1.953  -2.098  0.00  0.00           C  
ATOM   3324  O   ASN   176       0.345   0.871  -1.481  0.00  0.00           O  
ATOM   3325  CB  ASN   176      -0.860   2.637  -4.011  0.00  0.00           C  
ATOM   3326  CG  ASN   176      -1.468   1.417  -4.699  0.00  0.00           C  
ATOM   3327  ND2 ASN   176      -1.663   1.465  -6.070  0.00  0.00           N  
ATOM   3328  OD1 ASN   176      -1.732   0.372  -4.101  0.00  0.00           O  
ATOM   3329  H   ASN   176      -0.225   4.793  -2.397  0.00  0.00           H  
ATOM   3330  HA  ASN   176      -1.675   2.279  -2.032  0.00  0.00           H  
ATOM   3331  HB2 ASN   176      -1.679   3.329  -4.207  0.00  0.00           H  
ATOM   3332  HB3 ASN   176      -0.005   3.061  -4.538  0.00  0.00           H  
ATOM   3333 HD21 ASN   176      -1.502   2.301  -6.614  0.00  0.00           H  
ATOM   3334 HD22 ASN   176      -2.019   0.611  -6.474  0.00  0.00           H  
HETATM 3335  O   T3P   176     -28.934  -9.049   9.941  0.00  0.00           O  
HETATM 3336  H1  T3P   176     -28.175  -8.993  10.523  0.00  0.00           H  
HETATM 3337  H2  T3P   176     -29.269  -8.154   9.897  0.00  0.00           H  
ATOM   3338  N   LEU   177       1.601   2.521  -2.504  0.00  0.00           N  
ATOM   3339  CA  LEU   177       2.944   1.840  -2.370  0.00  0.00           C  
ATOM   3340  C   LEU   177       3.434   1.702  -0.934  0.00  0.00           C  
ATOM   3341  O   LEU   177       3.977   0.606  -0.636  0.00  0.00           O  
ATOM   3342  CB  LEU   177       4.036   2.399  -3.323  0.00  0.00           C  
ATOM   3343  CG  LEU   177       4.004   1.960  -4.797  0.00  0.00           C  
ATOM   3344  CD1 LEU   177       2.898   2.585  -5.505  0.00  0.00           C  
ATOM   3345  CD2 LEU   177       5.391   2.038  -5.479  0.00  0.00           C  
ATOM   3346  H   LEU   177       1.578   3.320  -3.121  0.00  0.00           H  
ATOM   3347  HA  LEU   177       2.702   0.809  -2.630  0.00  0.00           H  
ATOM   3348  HB2 LEU   177       4.106   3.483  -3.242  0.00  0.00           H  
ATOM   3349  HB3 LEU   177       5.014   2.144  -2.916  0.00  0.00           H  
ATOM   3350  HG  LEU   177       3.690   0.917  -4.753  0.00  0.00           H  
ATOM   3351 HD11 LEU   177       2.296   1.798  -5.958  0.00  0.00           H  
ATOM   3352 HD12 LEU   177       2.314   3.279  -4.901  0.00  0.00           H  
ATOM   3353 HD13 LEU   177       3.076   3.277  -6.328  0.00  0.00           H  
ATOM   3354 HD21 LEU   177       5.946   2.811  -4.947  0.00  0.00           H  
ATOM   3355 HD22 LEU   177       6.052   1.185  -5.329  0.00  0.00           H  
ATOM   3356 HD23 LEU   177       5.332   2.391  -6.508  0.00  0.00           H  
HETATM 3357  O   T3P   177      -9.287 -23.467  -0.785  0.00  0.00           O  
HETATM 3358  H1  T3P   177      -9.652 -22.689  -0.363  0.00  0.00           H  
HETATM 3359  H2  T3P   177      -8.752 -23.879  -0.106  0.00  0.00           H  
ATOM   3360  N   LEU   178       3.174   2.661   0.011  0.00  0.00           N  
ATOM   3361  CA  LEU   178       3.779   2.651   1.343  0.00  0.00           C  
ATOM   3362  C   LEU   178       3.293   1.517   2.219  0.00  0.00           C  
ATOM   3363  O   LEU   178       4.119   0.753   2.694  0.00  0.00           O  
ATOM   3364  CB  LEU   178       3.866   4.126   1.923  0.00  0.00           C  
ATOM   3365  CG  LEU   178       5.031   4.986   1.318  0.00  0.00           C  
ATOM   3366  CD1 LEU   178       5.001   6.477   1.760  0.00  0.00           C  
ATOM   3367  CD2 LEU   178       6.445   4.301   1.485  0.00  0.00           C  
ATOM   3368  H   LEU   178       2.883   3.553  -0.364  0.00  0.00           H  
ATOM   3369  HA  LEU   178       4.814   2.367   1.155  0.00  0.00           H  
ATOM   3370  HB2 LEU   178       2.937   4.686   1.821  0.00  0.00           H  
ATOM   3371  HB3 LEU   178       3.906   4.027   3.007  0.00  0.00           H  
ATOM   3372  HG  LEU   178       4.783   5.104   0.263  0.00  0.00           H  
ATOM   3373 HD11 LEU   178       5.321   6.653   2.787  0.00  0.00           H  
ATOM   3374 HD12 LEU   178       5.614   7.086   1.097  0.00  0.00           H  
ATOM   3375 HD13 LEU   178       3.985   6.860   1.665  0.00  0.00           H  
ATOM   3376 HD21 LEU   178       6.694   3.665   2.334  0.00  0.00           H  
ATOM   3377 HD22 LEU   178       6.825   3.870   0.559  0.00  0.00           H  
ATOM   3378 HD23 LEU   178       7.120   5.150   1.590  0.00  0.00           H  
HETATM 3379  O   T3P   178      41.970 -21.063   2.573  0.00  0.00           O  
HETATM 3380  H1  T3P   178      41.266 -20.457   2.805  0.00  0.00           H  
HETATM 3381  H2  T3P   178      42.549 -21.062   3.335  0.00  0.00           H  
ATOM   3382  N   PRO   179       1.980   1.404   2.422  0.00  0.00           N  
ATOM   3383  CA  PRO   179       1.520   0.179   3.130  0.00  0.00           C  
ATOM   3384  C   PRO   179       1.702  -1.220   2.399  0.00  0.00           C  
ATOM   3385  O   PRO   179       2.038  -2.191   3.069  0.00  0.00           O  
ATOM   3386  CB  PRO   179       0.038   0.484   3.355  0.00  0.00           C  
ATOM   3387  CG  PRO   179      -0.093   2.028   3.410  0.00  0.00           C  
ATOM   3388  CD  PRO   179       0.836   2.364   2.233  0.00  0.00           C  
ATOM   3389  HA  PRO   179       2.072   0.182   4.070  0.00  0.00           H  
ATOM   3390  HB2 PRO   179      -0.628   0.245   2.525  0.00  0.00           H  
ATOM   3391  HB3 PRO   179      -0.469  -0.060   4.152  0.00  0.00           H  
ATOM   3392  HG2 PRO   179      -1.137   2.297   3.245  0.00  0.00           H  
ATOM   3393  HG3 PRO   179       0.135   2.562   4.332  0.00  0.00           H  
ATOM   3394  HD2 PRO   179       0.265   2.150   1.330  0.00  0.00           H  
ATOM   3395  HD3 PRO   179       1.186   3.396   2.258  0.00  0.00           H  
HETATM 3396  O   T3P   179       6.736 -17.383 -11.868  0.00  0.00           O  
HETATM 3397  H1  T3P   179       6.938 -18.172 -11.364  0.00  0.00           H  
HETATM 3398  H2  T3P   179       5.784 -17.400 -11.968  0.00  0.00           H  
ATOM   3399  N   LYS   180       1.724  -1.195   1.065  0.00  0.00           N  
ATOM   3400  CA  LYS   180       1.977  -2.384   0.335  0.00  0.00           C  
ATOM   3401  C   LYS   180       3.405  -2.956   0.510  0.00  0.00           C  
ATOM   3402  O   LYS   180       3.529  -4.093   0.825  0.00  0.00           O  
ATOM   3403  CB  LYS   180       1.648  -2.161  -1.131  0.00  0.00           C  
ATOM   3404  CG  LYS   180       0.165  -2.310  -1.278  0.00  0.00           C  
ATOM   3405  CD  LYS   180      -0.361  -2.320  -2.777  0.00  0.00           C  
ATOM   3406  CE  LYS   180      -1.943  -2.443  -2.812  0.00  0.00           C  
ATOM   3407  NZ  LYS   180      -2.334  -2.463  -4.151  0.00  0.00           N1+
ATOM   3408  H   LYS   180       1.439  -0.382   0.538  0.00  0.00           H  
ATOM   3409  HA  LYS   180       1.392  -3.255   0.627  0.00  0.00           H  
ATOM   3410  HB2 LYS   180       1.956  -1.212  -1.571  0.00  0.00           H  
ATOM   3411  HB3 LYS   180       2.135  -2.959  -1.692  0.00  0.00           H  
ATOM   3412  HG2 LYS   180      -0.099  -3.288  -0.874  0.00  0.00           H  
ATOM   3413  HG3 LYS   180      -0.364  -1.601  -0.642  0.00  0.00           H  
ATOM   3414  HD2 LYS   180      -0.052  -1.428  -3.322  0.00  0.00           H  
ATOM   3415  HD3 LYS   180      -0.005  -3.231  -3.259  0.00  0.00           H  
ATOM   3416  HE2 LYS   180      -2.421  -3.271  -2.288  0.00  0.00           H  
ATOM   3417  HE3 LYS   180      -2.416  -1.552  -2.398  0.00  0.00           H  
ATOM   3418  HZ1 LYS   180      -1.984  -3.225  -4.714  0.00  0.00           H  
ATOM   3419  HZ2 LYS   180      -3.334  -2.440  -4.288  0.00  0.00           H  
ATOM   3420  HZ3 LYS   180      -2.020  -1.606  -4.584  0.00  0.00           H  
HETATM 3421  O   T3P   180      46.972 -11.145  12.362  0.00  0.00           O  
HETATM 3422  H1  T3P   180      47.208 -12.065  12.482  0.00  0.00           H  
HETATM 3423  H2  T3P   180      46.763 -11.071  11.431  0.00  0.00           H  
ATOM   3424  N   LEU   181       4.330  -2.027   0.257  0.00  0.00           N  
ATOM   3425  CA  LEU   181       5.760  -2.197   0.464  0.00  0.00           C  
ATOM   3426  C   LEU   181       6.075  -2.580   1.896  0.00  0.00           C  
ATOM   3427  O   LEU   181       6.852  -3.530   2.126  0.00  0.00           O  
ATOM   3428  CB  LEU   181       6.451  -0.877   0.136  0.00  0.00           C  
ATOM   3429  CG  LEU   181       7.921  -0.560   0.383  0.00  0.00           C  
ATOM   3430  CD1 LEU   181       8.844  -1.431  -0.447  0.00  0.00           C  
ATOM   3431  CD2 LEU   181       8.232   0.871   0.092  0.00  0.00           C  
ATOM   3432  H   LEU   181       4.120  -1.095  -0.070  0.00  0.00           H  
ATOM   3433  HA  LEU   181       6.093  -2.927  -0.274  0.00  0.00           H  
ATOM   3434  HB2 LEU   181       6.123  -0.708  -0.890  0.00  0.00           H  
ATOM   3435  HB3 LEU   181       5.981  -0.049   0.667  0.00  0.00           H  
ATOM   3436  HG  LEU   181       8.074  -0.731   1.448  0.00  0.00           H  
ATOM   3437 HD11 LEU   181       9.538  -0.934  -1.125  0.00  0.00           H  
ATOM   3438 HD12 LEU   181       9.496  -1.874   0.306  0.00  0.00           H  
ATOM   3439 HD13 LEU   181       8.328  -2.270  -0.913  0.00  0.00           H  
ATOM   3440 HD21 LEU   181       7.623   1.294  -0.707  0.00  0.00           H  
ATOM   3441 HD22 LEU   181       8.129   1.637   0.860  0.00  0.00           H  
ATOM   3442 HD23 LEU   181       9.278   0.937  -0.211  0.00  0.00           H  
HETATM 3443  O   T3P   181      19.171  -1.443   9.069  0.00  0.00           O  
HETATM 3444  H1  T3P   181      18.949  -1.919   8.268  0.00  0.00           H  
HETATM 3445  H2  T3P   181      18.735  -0.596   8.972  0.00  0.00           H  
ATOM   3446  N   HIE   182       5.377  -1.998   2.882  0.00  0.00           N  
ATOM   3447  CA  HIE   182       5.551  -2.381   4.283  0.00  0.00           C  
ATOM   3448  C   HIE   182       5.188  -3.856   4.537  0.00  0.00           C  
ATOM   3449  O   HIE   182       5.939  -4.508   5.329  0.00  0.00           O  
ATOM   3450  CB  HIE   182       4.861  -1.307   5.194  0.00  0.00           C  
ATOM   3451  CG  HIE   182       5.359  -1.319   6.639  0.00  0.00           C  
ATOM   3452  CD2 HIE   182       4.775  -1.884   7.716  0.00  0.00           C  
ATOM   3453  ND1 HIE   182       6.640  -0.844   7.060  0.00  0.00           N  
ATOM   3454  CE1 HIE   182       6.673  -1.043   8.382  0.00  0.00           C  
ATOM   3455  NE2 HIE   182       5.626  -1.709   8.827  0.00  0.00           N  
ATOM   3456  H   HIE   182       5.019  -1.079   2.661  0.00  0.00           H  
ATOM   3457  HA  HIE   182       6.637  -2.294   4.331  0.00  0.00           H  
ATOM   3458  HB2 HIE   182       4.917  -0.299   4.785  0.00  0.00           H  
ATOM   3459  HB3 HIE   182       3.782  -1.463   5.176  0.00  0.00           H  
ATOM   3460  HD2 HIE   182       3.804  -2.347   7.800  0.00  0.00           H  
ATOM   3461  HE1 HIE   182       7.486  -0.763   9.036  0.00  0.00           H  
ATOM   3462  HE2 HIE   182       5.463  -1.939   9.797  0.00  0.00           H  
HETATM 3463  O   T3P   182      10.283 -33.255 -23.696  0.00  0.00           O  
HETATM 3464  H1  T3P   182       9.439 -33.569 -24.021  0.00  0.00           H  
HETATM 3465  H2  T3P   182      10.669 -34.015 -23.260  0.00  0.00           H  
HETATM 3466  O   T3P   183      36.985  -7.054   6.219  0.00  0.00           O  
HETATM 3467  H1  T3P   183      36.702  -6.233   5.815  0.00  0.00           H  
HETATM 3468  H2  T3P   183      37.920  -7.108   6.024  0.00  0.00           H  
ATOM   3469  N   VAL   183       4.039  -4.252   4.051  0.00  0.00           N  
ATOM   3470  CA  VAL   183       3.458  -5.557   4.135  0.00  0.00           C  
ATOM   3471  C   VAL   183       4.332  -6.612   3.453  0.00  0.00           C  
ATOM   3472  O   VAL   183       4.809  -7.530   4.147  0.00  0.00           O  
ATOM   3473  CB  VAL   183       1.945  -5.627   3.621  0.00  0.00           C  
ATOM   3474  CG1 VAL   183       1.437  -7.025   2.954  0.00  0.00           C  
ATOM   3475  CG2 VAL   183       0.922  -5.310   4.741  0.00  0.00           C  
ATOM   3476  H   VAL   183       3.518  -3.584   3.500  0.00  0.00           H  
ATOM   3477  HA  VAL   183       3.430  -5.790   5.200  0.00  0.00           H  
ATOM   3478  HB  VAL   183       1.651  -4.838   2.929  0.00  0.00           H  
ATOM   3479 HG11 VAL   183       1.907  -7.202   1.987  0.00  0.00           H  
ATOM   3480 HG12 VAL   183       1.752  -7.906   3.513  0.00  0.00           H  
ATOM   3481 HG13 VAL   183       0.373  -7.056   2.722  0.00  0.00           H  
ATOM   3482 HG21 VAL   183       1.223  -5.325   5.789  0.00  0.00           H  
ATOM   3483 HG22 VAL   183       0.310  -4.446   4.485  0.00  0.00           H  
ATOM   3484 HG23 VAL   183       0.191  -6.118   4.718  0.00  0.00           H  
HETATM 3485  O   T3P   184     -25.360 -29.177  -7.443  0.00  0.00           O  
HETATM 3486  H1  T3P   184     -25.282 -28.551  -6.722  0.00  0.00           H  
HETATM 3487  H2  T3P   184     -24.631 -28.963  -8.026  0.00  0.00           H  
ATOM   3488  N   VAL   184       4.653  -6.465   2.133  0.00  0.00           N  
ATOM   3489  CA  VAL   184       5.569  -7.268   1.347  0.00  0.00           C  
ATOM   3490  C   VAL   184       6.889  -7.481   2.094  0.00  0.00           C  
ATOM   3491  O   VAL   184       7.150  -8.665   2.315  0.00  0.00           O  
ATOM   3492  CB  VAL   184       5.846  -6.483   0.062  0.00  0.00           C  
ATOM   3493  CG1 VAL   184       7.045  -6.842  -0.750  0.00  0.00           C  
ATOM   3494  CG2 VAL   184       4.624  -6.412  -0.854  0.00  0.00           C  
ATOM   3495  H   VAL   184       4.174  -5.797   1.546  0.00  0.00           H  
ATOM   3496  HA  VAL   184       5.045  -8.212   1.197  0.00  0.00           H  
ATOM   3497  HB  VAL   184       6.022  -5.443   0.337  0.00  0.00           H  
ATOM   3498 HG11 VAL   184       7.131  -7.885  -1.051  0.00  0.00           H  
ATOM   3499 HG12 VAL   184       7.073  -6.098  -1.546  0.00  0.00           H  
ATOM   3500 HG13 VAL   184       7.961  -6.558  -0.231  0.00  0.00           H  
ATOM   3501 HG21 VAL   184       3.758  -6.396  -0.192  0.00  0.00           H  
ATOM   3502 HG22 VAL   184       4.637  -5.573  -1.549  0.00  0.00           H  
ATOM   3503 HG23 VAL   184       4.568  -7.285  -1.505  0.00  0.00           H  
ATOM   3504  N   LYS   185       7.532  -6.426   2.530  0.00  0.00           N  
ATOM   3505  CA  LYS   185       8.842  -6.486   3.180  0.00  0.00           C  
ATOM   3506  C   LYS   185       8.882  -7.504   4.370  0.00  0.00           C  
ATOM   3507  O   LYS   185       9.792  -8.309   4.438  0.00  0.00           O  
ATOM   3508  CB  LYS   185       9.319  -5.047   3.472  0.00  0.00           C  
ATOM   3509  CG  LYS   185      10.615  -4.897   4.280  0.00  0.00           C  
ATOM   3510  CD  LYS   185      11.041  -3.418   4.293  0.00  0.00           C  
ATOM   3511  CE  LYS   185      11.987  -2.989   5.496  0.00  0.00           C  
ATOM   3512  NZ  LYS   185      11.275  -3.016   6.772  0.00  0.00           N1+
ATOM   3513  H   LYS   185       7.192  -5.491   2.359  0.00  0.00           H  
ATOM   3514  HA  LYS   185       9.422  -6.907   2.360  0.00  0.00           H  
ATOM   3515  HB2 LYS   185       9.428  -4.393   2.607  0.00  0.00           H  
ATOM   3516  HB3 LYS   185       8.502  -4.590   4.030  0.00  0.00           H  
ATOM   3517  HG2 LYS   185      10.437  -5.306   5.274  0.00  0.00           H  
ATOM   3518  HG3 LYS   185      11.367  -5.631   3.993  0.00  0.00           H  
ATOM   3519  HD2 LYS   185      11.725  -3.248   3.462  0.00  0.00           H  
ATOM   3520  HD3 LYS   185      10.214  -2.762   4.019  0.00  0.00           H  
ATOM   3521  HE2 LYS   185      12.913  -3.563   5.527  0.00  0.00           H  
ATOM   3522  HE3 LYS   185      12.316  -1.953   5.421  0.00  0.00           H  
ATOM   3523  HZ1 LYS   185      11.002  -3.942   7.071  0.00  0.00           H  
ATOM   3524  HZ2 LYS   185      11.821  -2.703   7.561  0.00  0.00           H  
ATOM   3525  HZ3 LYS   185      10.451  -2.443   6.661  0.00  0.00           H  
HETATM 3526  O   T3P   185     -36.145   1.242 -19.384  0.00  0.00           O  
HETATM 3527  H1  T3P   185     -35.722   0.874 -20.160  0.00  0.00           H  
HETATM 3528  H2  T3P   185     -35.934   0.627 -18.681  0.00  0.00           H  
ATOM   3529  N   ILE   186       7.837  -7.419   5.189  0.00  0.00           N  
ATOM   3530  CA  ILE   186       7.702  -8.087   6.489  0.00  0.00           C  
ATOM   3531  C   ILE   186       7.294  -9.546   6.342  0.00  0.00           C  
ATOM   3532  O   ILE   186       7.756 -10.418   7.122  0.00  0.00           O  
ATOM   3533  CB  ILE   186       6.559  -7.434   7.293  0.00  0.00           C  
ATOM   3534  CG1 ILE   186       7.263  -6.140   7.904  0.00  0.00           C  
ATOM   3535  CG2 ILE   186       5.967  -8.249   8.501  0.00  0.00           C  
ATOM   3536  CD1 ILE   186       6.245  -5.298   8.745  0.00  0.00           C  
ATOM   3537  H   ILE   186       7.166  -6.689   4.999  0.00  0.00           H  
ATOM   3538  HA  ILE   186       8.661  -8.095   7.006  0.00  0.00           H  
ATOM   3539  HB  ILE   186       5.739  -7.051   6.686  0.00  0.00           H  
ATOM   3540 HG12 ILE   186       8.026  -6.369   8.648  0.00  0.00           H  
ATOM   3541 HG13 ILE   186       7.639  -5.538   7.076  0.00  0.00           H  
ATOM   3542 HG21 ILE   186       5.369  -9.093   8.155  0.00  0.00           H  
ATOM   3543 HG22 ILE   186       6.856  -8.481   9.088  0.00  0.00           H  
ATOM   3544 HG23 ILE   186       5.291  -7.686   9.144  0.00  0.00           H  
ATOM   3545 HD11 ILE   186       5.924  -5.745   9.686  0.00  0.00           H  
ATOM   3546 HD12 ILE   186       6.625  -4.310   9.004  0.00  0.00           H  
ATOM   3547 HD13 ILE   186       5.291  -4.991   8.317  0.00  0.00           H  
HETATM 3548  O   T3P   186     -27.254  13.748  -0.306  0.00  0.00           O  
HETATM 3549  H1  T3P   186     -27.941  13.300  -0.798  0.00  0.00           H  
HETATM 3550  H2  T3P   186     -27.440  13.543   0.610  0.00  0.00           H  
HETATM 3551  O   T3P   187      -7.416  15.558 -30.044  0.00  0.00           O  
HETATM 3552  H1  T3P   187      -6.887  15.716 -30.825  0.00  0.00           H  
HETATM 3553  H2  T3P   187      -7.596  16.432 -29.695  0.00  0.00           H  
ATOM   3554  N   VAL   187       6.378  -9.896   5.438  0.00  0.00           N  
ATOM   3555  CA  VAL   187       5.919 -11.255   5.196  0.00  0.00           C  
ATOM   3556  C   VAL   187       7.025 -11.973   4.366  0.00  0.00           C  
ATOM   3557  O   VAL   187       7.351 -13.149   4.720  0.00  0.00           O  
ATOM   3558  CB  VAL   187       4.466 -11.112   4.470  0.00  0.00           C  
ATOM   3559  CG1 VAL   187       3.846 -12.410   4.077  0.00  0.00           C  
ATOM   3560  CG2 VAL   187       3.413 -10.350   5.371  0.00  0.00           C  
ATOM   3561  H   VAL   187       5.956  -9.109   4.966  0.00  0.00           H  
ATOM   3562  HA  VAL   187       5.877 -11.923   6.056  0.00  0.00           H  
ATOM   3563  HB  VAL   187       4.653 -10.541   3.560  0.00  0.00           H  
ATOM   3564 HG11 VAL   187       4.513 -12.927   3.387  0.00  0.00           H  
ATOM   3565 HG12 VAL   187       3.827 -13.153   4.874  0.00  0.00           H  
ATOM   3566 HG13 VAL   187       2.907 -12.336   3.528  0.00  0.00           H  
ATOM   3567 HG21 VAL   187       2.527 -10.137   4.772  0.00  0.00           H  
ATOM   3568 HG22 VAL   187       3.102 -10.711   6.351  0.00  0.00           H  
ATOM   3569 HG23 VAL   187       3.817  -9.351   5.536  0.00  0.00           H  
ATOM   3570  N   ALA   188       7.646 -11.245   3.346  0.00  0.00           N  
ATOM   3571  CA  ALA   188       8.769 -11.789   2.706  0.00  0.00           C  
ATOM   3572  C   ALA   188       9.960 -12.070   3.592  0.00  0.00           C  
ATOM   3573  O   ALA   188      10.484 -13.213   3.635  0.00  0.00           O  
ATOM   3574  CB  ALA   188       9.180 -10.974   1.415  0.00  0.00           C  
ATOM   3575  H   ALA   188       7.324 -10.292   3.256  0.00  0.00           H  
ATOM   3576  HA  ALA   188       8.360 -12.752   2.399  0.00  0.00           H  
ATOM   3577  HB1 ALA   188       9.776 -10.077   1.577  0.00  0.00           H  
ATOM   3578  HB2 ALA   188       9.688 -11.433   0.567  0.00  0.00           H  
ATOM   3579  HB3 ALA   188       8.303 -10.496   0.978  0.00  0.00           H  
HETATM 3580  O   T3P   188      32.557 -24.343   4.525  0.00  0.00           O  
HETATM 3581  H1  T3P   188      32.971 -23.490   4.397  0.00  0.00           H  
HETATM 3582  H2  T3P   188      32.566 -24.747   3.657  0.00  0.00           H  
ATOM   3583  N   LYS   189      10.406 -11.092   4.454  0.00  0.00           N  
ATOM   3584  CA  LYS   189      11.476 -11.200   5.503  0.00  0.00           C  
ATOM   3585  C   LYS   189      11.123 -12.356   6.484  0.00  0.00           C  
ATOM   3586  O   LYS   189      11.985 -13.195   6.648  0.00  0.00           O  
ATOM   3587  CB  LYS   189      11.692  -9.774   6.231  0.00  0.00           C  
ATOM   3588  CG  LYS   189      12.774  -9.678   7.258  0.00  0.00           C  
ATOM   3589  CD  LYS   189      14.214  -9.977   6.751  0.00  0.00           C  
ATOM   3590  CE  LYS   189      15.180  -9.179   7.647  0.00  0.00           C  
ATOM   3591  NZ  LYS   189      16.567  -9.665   7.553  0.00  0.00           N1+
ATOM   3592  H   LYS   189       9.924 -10.208   4.373  0.00  0.00           H  
ATOM   3593  HA  LYS   189      12.368 -11.475   4.940  0.00  0.00           H  
ATOM   3594  HB2 LYS   189      11.890  -9.087   5.408  0.00  0.00           H  
ATOM   3595  HB3 LYS   189      10.705  -9.389   6.486  0.00  0.00           H  
ATOM   3596  HG2 LYS   189      12.656  -8.730   7.783  0.00  0.00           H  
ATOM   3597  HG3 LYS   189      12.453 -10.384   8.025  0.00  0.00           H  
ATOM   3598  HD2 LYS   189      14.386 -11.052   6.708  0.00  0.00           H  
ATOM   3599  HD3 LYS   189      14.283  -9.567   5.744  0.00  0.00           H  
ATOM   3600  HE2 LYS   189      15.039  -8.107   7.509  0.00  0.00           H  
ATOM   3601  HE3 LYS   189      14.887  -9.249   8.695  0.00  0.00           H  
ATOM   3602  HZ1 LYS   189      17.207  -8.966   7.900  0.00  0.00           H  
ATOM   3603  HZ2 LYS   189      16.558 -10.458   8.179  0.00  0.00           H  
ATOM   3604  HZ3 LYS   189      16.874 -10.080   6.685  0.00  0.00           H  
HETATM 3605  O   T3P   189       0.762  15.865 -31.355  0.00  0.00           O  
HETATM 3606  H1  T3P   189       1.682  15.836 -31.618  0.00  0.00           H  
HETATM 3607  H2  T3P   189       0.740  16.485 -30.626  0.00  0.00           H  
ATOM   3608  N   LYS   190       9.908 -12.477   6.931  0.00  0.00           N  
ATOM   3609  CA  LYS   190       9.555 -13.522   7.905  0.00  0.00           C  
ATOM   3610  C   LYS   190       9.575 -14.961   7.341  0.00  0.00           C  
ATOM   3611  O   LYS   190       9.850 -15.842   8.182  0.00  0.00           O  
ATOM   3612  CB  LYS   190       8.175 -13.271   8.497  0.00  0.00           C  
ATOM   3613  CG  LYS   190       7.793 -14.160   9.763  0.00  0.00           C  
ATOM   3614  CD  LYS   190       8.622 -13.892  11.036  0.00  0.00           C  
ATOM   3615  CE  LYS   190       8.023 -14.707  12.227  0.00  0.00           C  
ATOM   3616  NZ  LYS   190       8.945 -14.891  13.357  0.00  0.00           N1+
ATOM   3617  H   LYS   190       9.199 -11.769   6.805  0.00  0.00           H  
ATOM   3618  HA  LYS   190      10.360 -13.615   8.633  0.00  0.00           H  
ATOM   3619  HB2 LYS   190       8.093 -12.274   8.929  0.00  0.00           H  
ATOM   3620  HB3 LYS   190       7.455 -13.429   7.694  0.00  0.00           H  
ATOM   3621  HG2 LYS   190       6.732 -13.991   9.947  0.00  0.00           H  
ATOM   3622  HG3 LYS   190       7.886 -15.197   9.438  0.00  0.00           H  
ATOM   3623  HD2 LYS   190       9.644 -14.121  10.736  0.00  0.00           H  
ATOM   3624  HD3 LYS   190       8.595 -12.816  11.210  0.00  0.00           H  
ATOM   3625  HE2 LYS   190       7.092 -14.235  12.541  0.00  0.00           H  
ATOM   3626  HE3 LYS   190       7.800 -15.749  11.995  0.00  0.00           H  
ATOM   3627  HZ1 LYS   190       9.835 -15.323  13.156  0.00  0.00           H  
ATOM   3628  HZ2 LYS   190       9.044 -14.051  13.909  0.00  0.00           H  
ATOM   3629  HZ3 LYS   190       8.531 -15.588  13.959  0.00  0.00           H  
HETATM 3630  O   T3P   190      16.270   5.775 -52.242  0.00  0.00           O  
HETATM 3631  H1  T3P   190      16.525   6.145 -53.087  0.00  0.00           H  
HETATM 3632  H2  T3P   190      15.943   6.522 -51.741  0.00  0.00           H  
HETATM 3633  O   T3P   191      23.409 -10.455 -14.185  0.00  0.00           O  
HETATM 3634  H1  T3P   191      24.077 -10.147 -14.798  0.00  0.00           H  
HETATM 3635  H2  T3P   191      22.777  -9.737 -14.138  0.00  0.00           H  
ATOM   3636  N   TYR   191       9.070 -15.239   6.073  0.00  0.00           N  
ATOM   3637  CA  TYR   191       8.559 -16.586   5.662  0.00  0.00           C  
ATOM   3638  C   TYR   191       9.212 -17.048   4.408  0.00  0.00           C  
ATOM   3639  O   TYR   191       8.979 -18.135   3.891  0.00  0.00           O  
ATOM   3640  CB  TYR   191       7.071 -16.528   5.466  0.00  0.00           C  
ATOM   3641  CG  TYR   191       6.300 -16.260   6.767  0.00  0.00           C  
ATOM   3642  CD1 TYR   191       5.419 -15.173   6.855  0.00  0.00           C  
ATOM   3643  CD2 TYR   191       6.298 -17.246   7.788  0.00  0.00           C  
ATOM   3644  CE1 TYR   191       4.612 -15.023   8.028  0.00  0.00           C  
ATOM   3645  CE2 TYR   191       5.524 -17.070   9.048  0.00  0.00           C  
ATOM   3646  CZ  TYR   191       4.659 -15.988   9.045  0.00  0.00           C  
ATOM   3647  OH  TYR   191       3.857 -15.816  10.173  0.00  0.00           O  
ATOM   3648  H   TYR   191       8.778 -14.399   5.596  0.00  0.00           H  
ATOM   3649  HA  TYR   191       8.852 -17.335   6.397  0.00  0.00           H  
ATOM   3650  HB2 TYR   191       6.973 -15.691   4.774  0.00  0.00           H  
ATOM   3651  HB3 TYR   191       6.677 -17.442   5.022  0.00  0.00           H  
ATOM   3652  HD1 TYR   191       5.346 -14.366   6.140  0.00  0.00           H  
ATOM   3653  HD2 TYR   191       6.996 -18.069   7.750  0.00  0.00           H  
ATOM   3654  HE1 TYR   191       3.984 -14.166   8.221  0.00  0.00           H  
ATOM   3655  HE2 TYR   191       5.524 -17.713   9.915  0.00  0.00           H  
ATOM   3656  HH  TYR   191       3.217 -15.101  10.171  0.00  0.00           H  
ATOM   3657  N   ARG   192      10.022 -16.316   3.717  0.00  0.00           N  
ATOM   3658  CA  ARG   192      10.883 -16.768   2.644  0.00  0.00           C  
ATOM   3659  C   ARG   192      12.370 -16.358   2.801  0.00  0.00           C  
ATOM   3660  O   ARG   192      13.174 -16.614   1.956  0.00  0.00           O  
ATOM   3661  CB  ARG   192      10.355 -16.433   1.266  0.00  0.00           C  
ATOM   3662  CG  ARG   192       8.948 -17.002   0.938  0.00  0.00           C  
ATOM   3663  CD  ARG   192       8.862 -18.342   0.302  0.00  0.00           C  
ATOM   3664  NE  ARG   192       7.545 -18.956  -0.052  0.00  0.00           N  
ATOM   3665  CZ  ARG   192       6.735 -19.737   0.600  0.00  0.00           C  
ATOM   3666  NH1 ARG   192       6.903 -20.017   1.906  0.00  0.00           N  
ATOM   3667  NH2 ARG   192       5.689 -20.294   0.030  0.00  0.00           N1+
ATOM   3668  H   ARG   192      10.078 -15.309   3.778  0.00  0.00           H  
ATOM   3669  HA  ARG   192      11.023 -17.849   2.650  0.00  0.00           H  
ATOM   3670  HB2 ARG   192      10.364 -15.343   1.262  0.00  0.00           H  
ATOM   3671  HB3 ARG   192      11.009 -16.699   0.436  0.00  0.00           H  
ATOM   3672  HG2 ARG   192       8.204 -16.854   1.721  0.00  0.00           H  
ATOM   3673  HG3 ARG   192       8.574 -16.278   0.214  0.00  0.00           H  
ATOM   3674  HD2 ARG   192       9.231 -18.250  -0.719  0.00  0.00           H  
ATOM   3675  HD3 ARG   192       9.491 -19.094   0.778  0.00  0.00           H  
ATOM   3676  HE  ARG   192       7.347 -18.828  -1.035  0.00  0.00           H  
ATOM   3677 HH11 ARG   192       7.752 -19.828   2.418  0.00  0.00           H  
ATOM   3678 HH12 ARG   192       6.292 -20.657   2.395  0.00  0.00           H  
ATOM   3679 HH21 ARG   192       5.363 -20.091  -0.905  0.00  0.00           H  
ATOM   3680 HH22 ARG   192       5.070 -20.930   0.512  0.00  0.00           H  
HETATM 3681  O   T3P   192      22.717  -6.232  18.600  0.00  0.00           O  
HETATM 3682  H1  T3P   192      22.244  -5.483  18.964  0.00  0.00           H  
HETATM 3683  H2  T3P   192      22.811  -6.027  17.670  0.00  0.00           H  
ATOM   3684  N   ASN   193      12.683 -15.709   3.939  0.00  0.00           N  
ATOM   3685  CA  ASN   193      13.899 -14.983   4.380  0.00  0.00           C  
ATOM   3686  C   ASN   193      14.484 -14.083   3.233  0.00  0.00           C  
ATOM   3687  O   ASN   193      15.590 -14.299   2.811  0.00  0.00           O  
ATOM   3688  CB  ASN   193      14.964 -15.973   4.877  0.00  0.00           C  
ATOM   3689  CG  ASN   193      14.600 -16.681   6.150  0.00  0.00           C  
ATOM   3690  ND2 ASN   193      15.450 -17.668   6.553  0.00  0.00           N  
ATOM   3691  OD1 ASN   193      13.655 -16.360   6.849  0.00  0.00           O  
ATOM   3692  H   ASN   193      12.079 -15.626   4.744  0.00  0.00           H  
ATOM   3693  HA  ASN   193      13.730 -14.277   5.193  0.00  0.00           H  
ATOM   3694  HB2 ASN   193      15.104 -16.802   4.183  0.00  0.00           H  
ATOM   3695  HB3 ASN   193      15.938 -15.531   5.086  0.00  0.00           H  
ATOM   3696 HD21 ASN   193      16.289 -18.051   6.142  0.00  0.00           H  
ATOM   3697 HD22 ASN   193      15.097 -18.051   7.418  0.00  0.00           H  
HETATM 3698  O   T3P   193       8.159  19.019 -19.781  0.00  0.00           O  
HETATM 3699  H1  T3P   193       8.796  19.726 -19.884  0.00  0.00           H  
HETATM 3700  H2  T3P   193       7.527  19.356 -19.146  0.00  0.00           H  
HETATM 3701  O   T3P   194      -5.350  22.054  31.412  0.00  0.00           O  
HETATM 3702  H1  T3P   194      -4.667  21.471  31.079  0.00  0.00           H  
HETATM 3703  H2  T3P   194      -4.926  22.910  31.472  0.00  0.00           H  
ATOM   3704  N   TYR   194      13.603 -13.225   2.661  0.00  0.00           N  
ATOM   3705  CA  TYR   194      13.948 -12.233   1.635  0.00  0.00           C  
ATOM   3706  C   TYR   194      14.012 -10.873   2.270  0.00  0.00           C  
ATOM   3707  O   TYR   194      12.969 -10.322   2.760  0.00  0.00           O  
ATOM   3708  CB  TYR   194      12.878 -12.348   0.464  0.00  0.00           C  
ATOM   3709  CG  TYR   194      13.231 -11.507  -0.708  0.00  0.00           C  
ATOM   3710  CD1 TYR   194      13.058 -10.086  -0.736  0.00  0.00           C  
ATOM   3711  CD2 TYR   194      13.940 -12.094  -1.763  0.00  0.00           C  
ATOM   3712  CE1 TYR   194      13.522  -9.311  -1.799  0.00  0.00           C  
ATOM   3713  CE2 TYR   194      14.372 -11.265  -2.838  0.00  0.00           C  
ATOM   3714  CZ  TYR   194      14.110  -9.895  -2.910  0.00  0.00           C  
ATOM   3715  OH  TYR   194      14.462  -9.098  -3.946  0.00  0.00           O  
ATOM   3716  H   TYR   194      12.663 -13.336   3.015  0.00  0.00           H  
ATOM   3717  HA  TYR   194      14.899 -12.516   1.183  0.00  0.00           H  
ATOM   3718  HB2 TYR   194      12.642 -13.384   0.218  0.00  0.00           H  
ATOM   3719  HB3 TYR   194      11.908 -11.978   0.797  0.00  0.00           H  
ATOM   3720  HD1 TYR   194      12.585  -9.572   0.088  0.00  0.00           H  
ATOM   3721  HD2 TYR   194      14.092 -13.153  -1.910  0.00  0.00           H  
ATOM   3722  HE1 TYR   194      13.327  -8.249  -1.840  0.00  0.00           H  
ATOM   3723  HE2 TYR   194      14.724 -11.775  -3.722  0.00  0.00           H  
ATOM   3724  HH  TYR   194      14.526  -9.553  -4.789  0.00  0.00           H  
ATOM   3725  N   ASP   195      15.261 -10.414   2.379  0.00  0.00           N  
ATOM   3726  CA  ASP   195      15.519  -9.080   2.883  0.00  0.00           C  
ATOM   3727  C   ASP   195      15.808  -8.233   1.631  0.00  0.00           C  
ATOM   3728  O   ASP   195      16.395  -8.724   0.626  0.00  0.00           O  
ATOM   3729  CB  ASP   195      16.691  -9.015   4.013  0.00  0.00           C  
ATOM   3730  CG  ASP   195      16.813  -7.668   4.747  0.00  0.00           C  
ATOM   3731  OD1 ASP   195      17.689  -7.552   5.541  0.00  0.00           O  
ATOM   3732  OD2 ASP   195      16.011  -6.675   4.607  0.00  0.00           O1-
ATOM   3733  H   ASP   195      16.011 -10.905   1.913  0.00  0.00           H  
ATOM   3734  HA  ASP   195      14.583  -8.665   3.256  0.00  0.00           H  
ATOM   3735  HB2 ASP   195      16.381  -9.780   4.725  0.00  0.00           H  
ATOM   3736  HB3 ASP   195      17.641  -9.365   3.608  0.00  0.00           H  
HETATM 3737  O   T3P   195      -0.256  -8.050  20.568  0.00  0.00           O  
HETATM 3738  H1  T3P   195      -0.367  -8.423  19.693  0.00  0.00           H  
HETATM 3739  H2  T3P   195      -0.610  -7.164  20.498  0.00  0.00           H  
ATOM   3740  N   ILE   196      15.411  -6.980   1.631  0.00  0.00           N  
ATOM   3741  CA  ILE   196      15.444  -5.967   0.569  0.00  0.00           C  
ATOM   3742  C   ILE   196      16.886  -5.489   0.374  0.00  0.00           C  
ATOM   3743  O   ILE   196      17.460  -5.043   1.359  0.00  0.00           O  
ATOM   3744  CB  ILE   196      14.453  -4.712   0.904  0.00  0.00           C  
ATOM   3745  CG1 ILE   196      12.940  -5.081   0.651  0.00  0.00           C  
ATOM   3746  CG2 ILE   196      14.811  -3.431   0.244  0.00  0.00           C  
ATOM   3747  CD1 ILE   196      12.403  -6.447   1.078  0.00  0.00           C  
ATOM   3748  H   ILE   196      15.253  -6.579   2.545  0.00  0.00           H  
ATOM   3749  HA  ILE   196      14.976  -6.378  -0.326  0.00  0.00           H  
ATOM   3750  HB  ILE   196      14.598  -4.550   1.972  0.00  0.00           H  
ATOM   3751 HG12 ILE   196      12.322  -4.330   1.143  0.00  0.00           H  
ATOM   3752 HG13 ILE   196      12.782  -5.041  -0.426  0.00  0.00           H  
ATOM   3753 HG21 ILE   196      15.858  -3.127   0.259  0.00  0.00           H  
ATOM   3754 HG22 ILE   196      14.548  -3.606  -0.799  0.00  0.00           H  
ATOM   3755 HG23 ILE   196      14.251  -2.590   0.654  0.00  0.00           H  
ATOM   3756 HD11 ILE   196      12.504  -6.544   2.159  0.00  0.00           H  
ATOM   3757 HD12 ILE   196      11.326  -6.435   0.910  0.00  0.00           H  
ATOM   3758 HD13 ILE   196      12.874  -7.271   0.541  0.00  0.00           H  
HETATM 3759  O   T3P   196      -8.948  -1.842  22.335  0.00  0.00           O  
HETATM 3760  H1  T3P   196      -8.075  -1.839  22.728  0.00  0.00           H  
HETATM 3761  H2  T3P   196      -8.857  -1.308  21.546  0.00  0.00           H  
ATOM   3762  N   PRO   197      17.318  -5.669  -0.860  0.00  0.00           N  
ATOM   3763  CA  PRO   197      18.648  -5.258  -1.319  0.00  0.00           C  
ATOM   3764  C   PRO   197      19.133  -3.865  -0.806  0.00  0.00           C  
ATOM   3765  O   PRO   197      18.454  -2.878  -1.051  0.00  0.00           O  
ATOM   3766  CB  PRO   197      18.711  -5.516  -2.851  0.00  0.00           C  
ATOM   3767  CG  PRO   197      17.591  -6.537  -3.060  0.00  0.00           C  
ATOM   3768  CD  PRO   197      16.598  -6.209  -2.026  0.00  0.00           C  
ATOM   3769  HA  PRO   197      19.331  -5.989  -0.886  0.00  0.00           H  
ATOM   3770  HB2 PRO   197      18.343  -4.642  -3.390  0.00  0.00           H  
ATOM   3771  HB3 PRO   197      19.694  -5.770  -3.249  0.00  0.00           H  
ATOM   3772  HG2 PRO   197      17.170  -6.374  -4.052  0.00  0.00           H  
ATOM   3773  HG3 PRO   197      18.037  -7.519  -2.902  0.00  0.00           H  
ATOM   3774  HD2 PRO   197      15.890  -5.489  -2.436  0.00  0.00           H  
ATOM   3775  HD3 PRO   197      16.032  -7.119  -1.828  0.00  0.00           H  
HETATM 3776  O   T3P   197      14.816  -0.839 -24.029  0.00  0.00           O  
HETATM 3777  H1  T3P   197      15.505  -0.605 -23.407  0.00  0.00           H  
HETATM 3778  H2  T3P   197      14.852  -1.795 -24.078  0.00  0.00           H  
ATOM   3779  N   ALA   198      20.274  -3.858  -0.140  0.00  0.00           N  
ATOM   3780  CA  ALA   198      21.037  -2.705   0.385  0.00  0.00           C  
ATOM   3781  C   ALA   198      21.717  -1.856  -0.716  0.00  0.00           C  
ATOM   3782  O   ALA   198      21.811  -0.634  -0.588  0.00  0.00           O  
ATOM   3783  CB  ALA   198      22.062  -3.172   1.394  0.00  0.00           C  
ATOM   3784  H   ALA   198      20.611  -4.739   0.222  0.00  0.00           H  
ATOM   3785  HA  ALA   198      20.294  -2.012   0.779  0.00  0.00           H  
ATOM   3786  HB1 ALA   198      22.753  -3.795   0.826  0.00  0.00           H  
ATOM   3787  HB2 ALA   198      22.622  -2.279   1.674  0.00  0.00           H  
ATOM   3788  HB3 ALA   198      21.713  -3.695   2.284  0.00  0.00           H  
HETATM 3789  O   T3P   198      -9.576 -15.137  10.607  0.00  0.00           O  
HETATM 3790  H1  T3P   198     -10.359 -14.802  11.045  0.00  0.00           H  
HETATM 3791  H2  T3P   198      -9.205 -15.766  11.226  0.00  0.00           H  
ATOM   3792  N   GLU   199      22.023  -2.546  -1.824  0.00  0.00           N  
ATOM   3793  CA  GLU   199      22.387  -1.869  -3.073  0.00  0.00           C  
ATOM   3794  C   GLU   199      21.438  -0.912  -3.701  0.00  0.00           C  
ATOM   3795  O   GLU   199      21.896  -0.124  -4.529  0.00  0.00           O  
ATOM   3796  CB  GLU   199      22.913  -2.927  -4.175  0.00  0.00           C  
ATOM   3797  CG  GLU   199      21.884  -3.882  -4.565  0.00  0.00           C  
ATOM   3798  CD  GLU   199      22.392  -5.054  -5.398  0.00  0.00           C  
ATOM   3799  OE1 GLU   199      22.244  -5.111  -6.606  0.00  0.00           O  
ATOM   3800  OE2 GLU   199      23.111  -5.872  -4.791  0.00  0.00           O1-
ATOM   3801  H   GLU   199      22.147  -3.541  -1.699  0.00  0.00           H  
ATOM   3802  HA  GLU   199      23.266  -1.303  -2.765  0.00  0.00           H  
ATOM   3803  HB2 GLU   199      23.342  -2.487  -5.075  0.00  0.00           H  
ATOM   3804  HB3 GLU   199      23.761  -3.475  -3.764  0.00  0.00           H  
ATOM   3805  HG2 GLU   199      21.556  -4.309  -3.617  0.00  0.00           H  
ATOM   3806  HG3 GLU   199      21.127  -3.355  -5.145  0.00  0.00           H  
HETATM 3807  O   T3P   199       6.748  -3.497 -48.469  0.00  0.00           O  
HETATM 3808  H1  T3P   199       6.774  -2.833 -47.781  0.00  0.00           H  
HETATM 3809  H2  T3P   199       6.316  -3.063 -49.205  0.00  0.00           H  
ATOM   3810  N   MET   200      20.168  -1.022  -3.333  0.00  0.00           N  
ATOM   3811  CA  MET   200      19.050  -0.314  -4.068  0.00  0.00           C  
ATOM   3812  C   MET   200      18.932   1.013  -3.400  0.00  0.00           C  
ATOM   3813  O   MET   200      18.005   1.271  -2.568  0.00  0.00           O  
ATOM   3814  CB  MET   200      17.751  -1.120  -3.990  0.00  0.00           C  
ATOM   3815  CG  MET   200      17.633  -2.357  -4.882  0.00  0.00           C  
ATOM   3816  SD  MET   200      16.200  -3.514  -4.638  0.00  0.00           S  
ATOM   3817  CE  MET   200      16.350  -4.613  -6.003  0.00  0.00           C  
ATOM   3818  H   MET   200      19.851  -1.599  -2.568  0.00  0.00           H  
ATOM   3819  HA  MET   200      19.261  -0.149  -5.124  0.00  0.00           H  
ATOM   3820  HB2 MET   200      17.524  -1.245  -2.931  0.00  0.00           H  
ATOM   3821  HB3 MET   200      16.988  -0.434  -4.358  0.00  0.00           H  
ATOM   3822  HG2 MET   200      17.550  -1.939  -5.886  0.00  0.00           H  
ATOM   3823  HG3 MET   200      18.508  -3.003  -4.820  0.00  0.00           H  
ATOM   3824  HE1 MET   200      15.855  -5.522  -5.659  0.00  0.00           H  
ATOM   3825  HE2 MET   200      15.768  -4.162  -6.807  0.00  0.00           H  
ATOM   3826  HE3 MET   200      17.368  -4.777  -6.354  0.00  0.00           H  
HETATM 3827  O   T3P   200      20.907   8.149 -27.849  0.00  0.00           O  
HETATM 3828  H1  T3P   200      21.796   8.445 -27.655  0.00  0.00           H  
HETATM 3829  H2  T3P   200      20.978   7.196 -27.905  0.00  0.00           H  
HETATM 3830  O   T3P   201     -14.460  16.430  34.750  0.00  0.00           O  
HETATM 3831  H1  T3P   201     -14.638  16.824  33.897  0.00  0.00           H  
HETATM 3832  H2  T3P   201     -14.796  15.537  34.677  0.00  0.00           H  
ATOM   3833  N   THR   201      19.917   1.896  -3.715  0.00  0.00           N  
ATOM   3834  CA  THR   201      20.168   3.163  -3.078  0.00  0.00           C  
ATOM   3835  C   THR   201      19.009   4.191  -3.100  0.00  0.00           C  
ATOM   3836  O   THR   201      18.852   4.870  -2.114  0.00  0.00           O  
ATOM   3837  CB  THR   201      21.476   3.903  -3.502  0.00  0.00           C  
ATOM   3838  CG2 THR   201      22.568   2.906  -3.576  0.00  0.00           C  
ATOM   3839  OG1 THR   201      21.354   4.508  -4.801  0.00  0.00           O  
ATOM   3840  H   THR   201      20.580   1.514  -4.374  0.00  0.00           H  
ATOM   3841  HA  THR   201      20.317   2.982  -2.014  0.00  0.00           H  
ATOM   3842  HB  THR   201      21.743   4.631  -2.736  0.00  0.00           H  
ATOM   3843  HG1 THR   201      21.248   3.765  -5.400  0.00  0.00           H  
ATOM   3844 HG21 THR   201      22.535   2.257  -2.701  0.00  0.00           H  
ATOM   3845 HG22 THR   201      22.377   2.341  -4.488  0.00  0.00           H  
ATOM   3846 HG23 THR   201      23.579   3.280  -3.739  0.00  0.00           H  
ATOM   3847  N   GLY   202      18.189   4.126  -4.196  0.00  0.00           N  
ATOM   3848  CA  GLY   202      17.057   5.024  -4.422  0.00  0.00           C  
ATOM   3849  C   GLY   202      15.839   4.535  -3.695  0.00  0.00           C  
ATOM   3850  O   GLY   202      14.999   5.326  -3.254  0.00  0.00           O  
ATOM   3851  H   GLY   202      18.295   3.395  -4.884  0.00  0.00           H  
ATOM   3852  HA2 GLY   202      17.256   6.079  -4.239  0.00  0.00           H  
ATOM   3853  HA3 GLY   202      16.882   5.034  -5.498  0.00  0.00           H  
HETATM 3854  O   T3P   202      -9.259 -12.684  18.854  0.00  0.00           O  
HETATM 3855  H1  T3P   202      -9.808 -11.910  18.726  0.00  0.00           H  
HETATM 3856  H2  T3P   202      -8.846 -12.829  18.003  0.00  0.00           H  
ATOM   3857  N   LEU   203      15.706   3.203  -3.496  0.00  0.00           N  
ATOM   3858  CA  LEU   203      14.683   2.567  -2.729  0.00  0.00           C  
ATOM   3859  C   LEU   203      14.861   2.853  -1.229  0.00  0.00           C  
ATOM   3860  O   LEU   203      13.884   3.135  -0.624  0.00  0.00           O  
ATOM   3861  CB  LEU   203      14.640   1.082  -3.088  0.00  0.00           C  
ATOM   3862  CG  LEU   203      13.502   0.316  -2.481  0.00  0.00           C  
ATOM   3863  CD1 LEU   203      12.103   0.928  -2.923  0.00  0.00           C  
ATOM   3864  CD2 LEU   203      13.511  -1.154  -2.895  0.00  0.00           C  
ATOM   3865  H   LEU   203      16.395   2.547  -3.836  0.00  0.00           H  
ATOM   3866  HA  LEU   203      13.692   2.932  -2.997  0.00  0.00           H  
ATOM   3867  HB2 LEU   203      14.660   0.938  -4.169  0.00  0.00           H  
ATOM   3868  HB3 LEU   203      15.572   0.689  -2.681  0.00  0.00           H  
ATOM   3869  HG  LEU   203      13.470   0.413  -1.395  0.00  0.00           H  
ATOM   3870 HD11 LEU   203      11.385   0.118  -3.055  0.00  0.00           H  
ATOM   3871 HD12 LEU   203      11.694   1.690  -2.260  0.00  0.00           H  
ATOM   3872 HD13 LEU   203      12.274   1.431  -3.875  0.00  0.00           H  
ATOM   3873 HD21 LEU   203      14.510  -1.349  -3.286  0.00  0.00           H  
ATOM   3874 HD22 LEU   203      13.378  -1.860  -2.075  0.00  0.00           H  
ATOM   3875 HD23 LEU   203      12.749  -1.455  -3.613  0.00  0.00           H  
HETATM 3876  O   T3P   203       1.718 -27.084 -23.978  0.00  0.00           O  
HETATM 3877  H1  T3P   203       1.000 -26.796 -23.413  0.00  0.00           H  
HETATM 3878  H2  T3P   203       1.295 -27.309 -24.807  0.00  0.00           H  
HETATM 3879  O   T3P   204      13.949 -35.443 -22.830  0.00  0.00           O  
HETATM 3880  H1  T3P   204      14.684 -36.043 -22.956  0.00  0.00           H  
HETATM 3881  H2  T3P   204      14.338 -34.571 -22.881  0.00  0.00           H  
ATOM   3882  N   TRP   204      16.143   2.766  -0.801  0.00  0.00           N  
ATOM   3883  CA  TRP   204      16.499   3.050   0.571  0.00  0.00           C  
ATOM   3884  C   TRP   204      16.235   4.483   0.979  0.00  0.00           C  
ATOM   3885  O   TRP   204      15.882   4.762   2.161  0.00  0.00           O  
ATOM   3886  CB  TRP   204      17.995   2.723   0.783  0.00  0.00           C  
ATOM   3887  CG  TRP   204      18.252   1.288   1.158  0.00  0.00           C  
ATOM   3888  CD1 TRP   204      17.820   0.182   0.489  0.00  0.00           C  
ATOM   3889  CD2 TRP   204      18.894   0.752   2.342  0.00  0.00           C  
ATOM   3890  CE2 TRP   204      18.712  -0.658   2.358  0.00  0.00           C  
ATOM   3891  CE3 TRP   204      19.555   1.346   3.443  0.00  0.00           C  
ATOM   3892  NE1 TRP   204      18.092  -0.915   1.182  0.00  0.00           N  
ATOM   3893  CZ2 TRP   204      19.066  -1.454   3.469  0.00  0.00           C  
ATOM   3894  CZ3 TRP   204      19.976   0.529   4.513  0.00  0.00           C  
ATOM   3895  CH2 TRP   204      19.756  -0.903   4.552  0.00  0.00           C  
ATOM   3896  H   TRP   204      16.910   2.472  -1.388  0.00  0.00           H  
ATOM   3897  HA  TRP   204      15.968   2.333   1.196  0.00  0.00           H  
ATOM   3898  HB2 TRP   204      18.650   2.917  -0.066  0.00  0.00           H  
ATOM   3899  HB3 TRP   204      18.380   3.378   1.564  0.00  0.00           H  
ATOM   3900  HD1 TRP   204      17.368   0.232  -0.491  0.00  0.00           H  
ATOM   3901  HE1 TRP   204      17.879  -1.770   0.689  0.00  0.00           H  
ATOM   3902  HE3 TRP   204      19.733   2.410   3.505  0.00  0.00           H  
ATOM   3903  HZ2 TRP   204      19.059  -2.534   3.462  0.00  0.00           H  
ATOM   3904  HZ3 TRP   204      20.397   0.966   5.406  0.00  0.00           H  
ATOM   3905  HH2 TRP   204      19.918  -1.437   5.477  0.00  0.00           H  
ATOM   3906  N   ARG   205      16.454   5.418   0.043  0.00  0.00           N  
ATOM   3907  CA  ARG   205      16.205   6.859   0.129  0.00  0.00           C  
ATOM   3908  C   ARG   205      14.702   7.154   0.202  0.00  0.00           C  
ATOM   3909  O   ARG   205      14.252   8.054   0.922  0.00  0.00           O  
ATOM   3910  CB  ARG   205      17.035   7.593  -0.944  0.00  0.00           C  
ATOM   3911  CG  ARG   205      16.656   9.086  -1.109  0.00  0.00           C  
ATOM   3912  CD  ARG   205      17.731   9.855  -1.775  0.00  0.00           C  
ATOM   3913  NE  ARG   205      17.896   9.407  -3.187  0.00  0.00           N  
ATOM   3914  CZ  ARG   205      18.986   8.860  -3.782  0.00  0.00           C  
ATOM   3915  NH1 ARG   205      20.093   8.571  -3.134  0.00  0.00           N  
ATOM   3916  NH2 ARG   205      18.883   8.469  -5.048  0.00  0.00           N1+
ATOM   3917  H   ARG   205      16.742   5.115  -0.876  0.00  0.00           H  
ATOM   3918  HA  ARG   205      16.582   7.271   1.065  0.00  0.00           H  
ATOM   3919  HB2 ARG   205      18.098   7.450  -0.752  0.00  0.00           H  
ATOM   3920  HB3 ARG   205      16.836   7.123  -1.907  0.00  0.00           H  
ATOM   3921  HG2 ARG   205      15.675   9.375  -1.485  0.00  0.00           H  
ATOM   3922  HG3 ARG   205      16.662   9.375  -0.058  0.00  0.00           H  
ATOM   3923  HD2 ARG   205      17.438  10.902  -1.858  0.00  0.00           H  
ATOM   3924  HD3 ARG   205      18.652   9.829  -1.193  0.00  0.00           H  
ATOM   3925  HE  ARG   205      17.032   9.369  -3.708  0.00  0.00           H  
ATOM   3926 HH11 ARG   205      20.054   8.519  -2.126  0.00  0.00           H  
ATOM   3927 HH12 ARG   205      20.879   8.086  -3.543  0.00  0.00           H  
ATOM   3928 HH21 ARG   205      18.111   8.505  -5.698  0.00  0.00           H  
ATOM   3929 HH22 ARG   205      19.758   8.095  -5.388  0.00  0.00           H  
HETATM 3930  O   T3P   205       8.862 -32.397 -16.289  0.00  0.00           O  
HETATM 3931  H1  T3P   205       7.993 -32.668 -15.991  0.00  0.00           H  
HETATM 3932  H2  T3P   205       9.166 -33.124 -16.832  0.00  0.00           H  
HETATM 3933  O   T3P   206      -2.226  18.835 -20.021  0.00  0.00           O  
HETATM 3934  H1  T3P   206      -1.951  19.093 -19.142  0.00  0.00           H  
HETATM 3935  H2  T3P   206      -2.816  19.534 -20.304  0.00  0.00           H  
ATOM   3936  N   TYR   206      13.860   6.383  -0.530  0.00  0.00           N  
ATOM   3937  CA  TYR   206      12.406   6.458  -0.359  0.00  0.00           C  
ATOM   3938  C   TYR   206      12.046   5.973   1.067  0.00  0.00           C  
ATOM   3939  O   TYR   206      11.402   6.718   1.807  0.00  0.00           O  
ATOM   3940  CB  TYR   206      11.553   5.713  -1.502  0.00  0.00           C  
ATOM   3941  CG  TYR   206      10.021   5.715  -1.526  0.00  0.00           C  
ATOM   3942  CD1 TYR   206       9.346   6.885  -1.257  0.00  0.00           C  
ATOM   3943  CD2 TYR   206       9.320   4.524  -1.864  0.00  0.00           C  
ATOM   3944  CE1 TYR   206       7.985   6.976  -1.266  0.00  0.00           C  
ATOM   3945  CE2 TYR   206       7.865   4.668  -1.971  0.00  0.00           C  
ATOM   3946  CZ  TYR   206       7.257   5.892  -1.693  0.00  0.00           C  
ATOM   3947  OH  TYR   206       5.898   5.892  -1.743  0.00  0.00           O  
ATOM   3948  H   TYR   206      14.259   5.695  -1.152  0.00  0.00           H  
ATOM   3949  HA  TYR   206      12.255   7.536  -0.403  0.00  0.00           H  
ATOM   3950  HB2 TYR   206      12.006   6.068  -2.428  0.00  0.00           H  
ATOM   3951  HB3 TYR   206      11.800   4.652  -1.531  0.00  0.00           H  
ATOM   3952  HD1 TYR   206       9.894   7.782  -1.011  0.00  0.00           H  
ATOM   3953  HD2 TYR   206       9.835   3.610  -2.120  0.00  0.00           H  
ATOM   3954  HE1 TYR   206       7.451   7.909  -1.164  0.00  0.00           H  
ATOM   3955  HE2 TYR   206       7.387   3.765  -2.319  0.00  0.00           H  
ATOM   3956  HH  TYR   206       5.632   6.806  -1.617  0.00  0.00           H  
ATOM   3957  N   LEU   207      12.557   4.765   1.403  0.00  0.00           N  
ATOM   3958  CA  LEU   207      12.268   4.019   2.701  0.00  0.00           C  
ATOM   3959  C   LEU   207      12.545   4.861   3.979  0.00  0.00           C  
ATOM   3960  O   LEU   207      11.763   5.012   4.889  0.00  0.00           O  
ATOM   3961  CB  LEU   207      13.151   2.742   2.771  0.00  0.00           C  
ATOM   3962  CG  LEU   207      12.511   1.395   2.324  0.00  0.00           C  
ATOM   3963  CD1 LEU   207      13.639   0.354   2.201  0.00  0.00           C  
ATOM   3964  CD2 LEU   207      11.437   0.890   3.282  0.00  0.00           C  
ATOM   3965  H   LEU   207      13.015   4.226   0.682  0.00  0.00           H  
ATOM   3966  HA  LEU   207      11.206   3.782   2.767  0.00  0.00           H  
ATOM   3967  HB2 LEU   207      14.012   2.856   2.112  0.00  0.00           H  
ATOM   3968  HB3 LEU   207      13.588   2.688   3.768  0.00  0.00           H  
ATOM   3969  HG  LEU   207      11.998   1.462   1.365  0.00  0.00           H  
ATOM   3970 HD11 LEU   207      13.440  -0.534   2.801  0.00  0.00           H  
ATOM   3971 HD12 LEU   207      13.908   0.054   1.188  0.00  0.00           H  
ATOM   3972 HD13 LEU   207      14.462   0.738   2.803  0.00  0.00           H  
ATOM   3973 HD21 LEU   207      10.764   1.681   3.613  0.00  0.00           H  
ATOM   3974 HD22 LEU   207      10.810   0.112   2.845  0.00  0.00           H  
ATOM   3975 HD23 LEU   207      11.913   0.362   4.108  0.00  0.00           H  
HETATM 3976  O   T3P   207     -41.789 -27.981  -6.786  0.00  0.00           O  
HETATM 3977  H1  T3P   207     -41.449 -28.770  -7.209  0.00  0.00           H  
HETATM 3978  H2  T3P   207     -42.496 -27.687  -7.360  0.00  0.00           H  
ATOM   3979  N   LYS   208      13.725   5.434   4.071  0.00  0.00           N  
ATOM   3980  CA  LYS   208      14.124   6.363   5.123  0.00  0.00           C  
ATOM   3981  C   LYS   208      13.537   7.775   5.086  0.00  0.00           C  
ATOM   3982  O   LYS   208      13.772   8.456   6.119  0.00  0.00           O  
ATOM   3983  CB  LYS   208      15.709   6.446   5.269  0.00  0.00           C  
ATOM   3984  CG  LYS   208      16.544   7.206   4.295  0.00  0.00           C  
ATOM   3985  CD  LYS   208      18.041   6.974   4.370  0.00  0.00           C  
ATOM   3986  CE  LYS   208      18.585   5.770   3.581  0.00  0.00           C  
ATOM   3987  NZ  LYS   208      19.990   5.707   3.417  0.00  0.00           N1+
ATOM   3988  H   LYS   208      14.461   5.273   3.398  0.00  0.00           H  
ATOM   3989  HA  LYS   208      13.744   6.007   6.081  0.00  0.00           H  
ATOM   3990  HB2 LYS   208      16.066   6.702   6.266  0.00  0.00           H  
ATOM   3991  HB3 LYS   208      15.944   5.387   5.160  0.00  0.00           H  
ATOM   3992  HG2 LYS   208      16.048   7.251   3.326  0.00  0.00           H  
ATOM   3993  HG3 LYS   208      16.363   8.268   4.458  0.00  0.00           H  
ATOM   3994  HD2 LYS   208      18.486   7.914   4.043  0.00  0.00           H  
ATOM   3995  HD3 LYS   208      18.353   6.948   5.414  0.00  0.00           H  
ATOM   3996  HE2 LYS   208      18.203   4.834   3.986  0.00  0.00           H  
ATOM   3997  HE3 LYS   208      18.226   5.928   2.564  0.00  0.00           H  
ATOM   3998  HZ1 LYS   208      20.209   4.898   2.853  0.00  0.00           H  
ATOM   3999  HZ2 LYS   208      20.431   6.531   3.034  0.00  0.00           H  
ATOM   4000  HZ3 LYS   208      20.518   5.469   4.245  0.00  0.00           H  
HETATM 4001  O   T3P   208       7.854   7.304  38.452  0.00  0.00           O  
HETATM 4002  H1  T3P   208       8.057   6.913  39.302  0.00  0.00           H  
HETATM 4003  H2  T3P   208       7.638   6.559  37.891  0.00  0.00           H  
ATOM   4004  N   ASN   209      12.785   8.192   4.023  0.00  0.00           N  
ATOM   4005  CA  ASN   209      12.236   9.536   3.924  0.00  0.00           C  
ATOM   4006  C   ASN   209      10.817   9.343   4.165  0.00  0.00           C  
ATOM   4007  O   ASN   209      10.284  10.130   4.891  0.00  0.00           O  
ATOM   4008  CB  ASN   209      12.549  10.312   2.616  0.00  0.00           C  
ATOM   4009  CG  ASN   209      13.911  11.000   2.715  0.00  0.00           C  
ATOM   4010  ND2 ASN   209      14.878  10.662   1.887  0.00  0.00           N  
ATOM   4011  OD1 ASN   209      14.281  11.778   3.696  0.00  0.00           O  
ATOM   4012  H   ASN   209      12.724   7.432   3.360  0.00  0.00           H  
ATOM   4013  HA  ASN   209      12.561  10.040   4.834  0.00  0.00           H  
ATOM   4014  HB2 ASN   209      12.406   9.714   1.716  0.00  0.00           H  
ATOM   4015  HB3 ASN   209      11.752  11.032   2.430  0.00  0.00           H  
ATOM   4016 HD21 ASN   209      14.648   9.929   1.231  0.00  0.00           H  
ATOM   4017 HD22 ASN   209      15.808  11.057   1.899  0.00  0.00           H  
HETATM 4018  O   T3P   209      17.879 -34.628 -22.352  0.00  0.00           O  
HETATM 4019  H1  T3P   209      18.017 -35.452 -22.820  0.00  0.00           H  
HETATM 4020  H2  T3P   209      18.012 -33.951 -23.015  0.00  0.00           H  
ATOM   4021  N   ALA   210      10.139   8.341   3.611  0.00  0.00           N  
ATOM   4022  CA  ALA   210       8.788   7.814   3.959  0.00  0.00           C  
ATOM   4023  C   ALA   210       8.643   7.596   5.482  0.00  0.00           C  
ATOM   4024  O   ALA   210       7.704   8.174   6.062  0.00  0.00           O  
ATOM   4025  CB  ALA   210       8.503   6.498   3.239  0.00  0.00           C  
ATOM   4026  H   ALA   210      10.585   7.818   2.872  0.00  0.00           H  
ATOM   4027  HA  ALA   210       7.978   8.418   3.552  0.00  0.00           H  
ATOM   4028  HB1 ALA   210       9.111   5.682   3.630  0.00  0.00           H  
ATOM   4029  HB2 ALA   210       7.503   6.155   3.506  0.00  0.00           H  
ATOM   4030  HB3 ALA   210       8.630   6.448   2.157  0.00  0.00           H  
HETATM 4031  O   T3P   210       9.314 -30.498  -6.919  0.00  0.00           O  
HETATM 4032  H1  T3P   210       8.617 -30.926  -6.421  0.00  0.00           H  
HETATM 4033  H2  T3P   210       9.092 -30.667  -7.835  0.00  0.00           H  
HETATM 4034  O   T3P   211     -27.649   6.114  -6.719  0.00  0.00           O  
HETATM 4035  H1  T3P   211     -26.734   6.382  -6.803  0.00  0.00           H  
HETATM 4036  H2  T3P   211     -27.608   5.229  -6.359  0.00  0.00           H  
ATOM   4037  N   TYR   211       9.521   6.763   6.143  0.00  0.00           N  
ATOM   4038  CA  TYR   211       9.380   6.346   7.497  0.00  0.00           C  
ATOM   4039  C   TYR   211       9.552   7.507   8.540  0.00  0.00           C  
ATOM   4040  O   TYR   211       8.864   7.560   9.559  0.00  0.00           O  
ATOM   4041  CB  TYR   211      10.485   5.220   7.602  0.00  0.00           C  
ATOM   4042  CG  TYR   211      10.166   3.774   7.268  0.00  0.00           C  
ATOM   4043  CD1 TYR   211       9.094   3.406   6.423  0.00  0.00           C  
ATOM   4044  CD2 TYR   211      11.058   2.786   7.794  0.00  0.00           C  
ATOM   4045  CE1 TYR   211       8.903   2.044   6.128  0.00  0.00           C  
ATOM   4046  CE2 TYR   211      10.789   1.454   7.527  0.00  0.00           C  
ATOM   4047  CZ  TYR   211       9.738   1.045   6.739  0.00  0.00           C  
ATOM   4048  OH  TYR   211       9.651  -0.251   6.286  0.00  0.00           O  
ATOM   4049  H   TYR   211      10.272   6.291   5.660  0.00  0.00           H  
ATOM   4050  HA  TYR   211       8.397   5.894   7.631  0.00  0.00           H  
ATOM   4051  HB2 TYR   211      11.398   5.591   7.138  0.00  0.00           H  
ATOM   4052  HB3 TYR   211      10.771   5.101   8.647  0.00  0.00           H  
ATOM   4053  HD1 TYR   211       8.540   4.159   5.881  0.00  0.00           H  
ATOM   4054  HD2 TYR   211      11.902   3.028   8.422  0.00  0.00           H  
ATOM   4055  HE1 TYR   211       8.158   1.633   5.463  0.00  0.00           H  
ATOM   4056  HE2 TYR   211      11.362   0.630   7.925  0.00  0.00           H  
ATOM   4057  HH  TYR   211       8.758  -0.601   6.251  0.00  0.00           H  
ATOM   4058  N   ALA   212      10.346   8.516   8.114  0.00  0.00           N  
ATOM   4059  CA  ALA   212      10.559   9.737   8.864  0.00  0.00           C  
ATOM   4060  C   ALA   212       9.395  10.734   8.785  0.00  0.00           C  
ATOM   4061  O   ALA   212       9.350  11.497   9.779  0.00  0.00           O  
ATOM   4062  CB  ALA   212      11.836  10.378   8.342  0.00  0.00           C  
ATOM   4063  H   ALA   212      10.750   8.440   7.192  0.00  0.00           H  
ATOM   4064  HA  ALA   212      10.759   9.364   9.869  0.00  0.00           H  
ATOM   4065  HB1 ALA   212      11.742  10.787   7.336  0.00  0.00           H  
ATOM   4066  HB2 ALA   212      12.230  11.127   9.030  0.00  0.00           H  
ATOM   4067  HB3 ALA   212      12.680   9.701   8.211  0.00  0.00           H  
HETATM 4068  O   T3P   212      -5.214  -9.565  -2.565  0.00  0.00           O  
HETATM 4069  H1  T3P   212      -4.896  -8.827  -3.085  0.00  0.00           H  
HETATM 4070  H2  T3P   212      -6.159  -9.577  -2.717  0.00  0.00           H  
ATOM   4071  N   ARG   213       8.400  10.582   7.891  0.00  0.00           N  
ATOM   4072  CA  ARG   213       7.097  11.331   8.041  0.00  0.00           C  
ATOM   4073  C   ARG   213       6.266  10.693   9.099  0.00  0.00           C  
ATOM   4074  O   ARG   213       6.184   9.411   9.047  0.00  0.00           O  
ATOM   4075  CB  ARG   213       6.346  11.198   6.733  0.00  0.00           C  
ATOM   4076  CG  ARG   213       6.954  11.913   5.529  0.00  0.00           C  
ATOM   4077  CD  ARG   213       6.968  13.514   5.762  0.00  0.00           C  
ATOM   4078  NE  ARG   213       5.601  14.094   5.763  0.00  0.00           N  
ATOM   4079  CZ  ARG   213       5.144  15.026   4.909  0.00  0.00           C  
ATOM   4080  NH1 ARG   213       5.896  15.672   4.055  0.00  0.00           N  
ATOM   4081  NH2 ARG   213       3.838  15.372   4.958  0.00  0.00           N1+
ATOM   4082  H   ARG   213       8.304   9.835   7.219  0.00  0.00           H  
ATOM   4083  HA  ARG   213       7.321  12.377   8.251  0.00  0.00           H  
ATOM   4084  HB2 ARG   213       6.173  10.135   6.562  0.00  0.00           H  
ATOM   4085  HB3 ARG   213       5.312  11.482   6.931  0.00  0.00           H  
ATOM   4086  HG2 ARG   213       7.992  11.620   5.375  0.00  0.00           H  
ATOM   4087  HG3 ARG   213       6.375  11.633   4.649  0.00  0.00           H  
ATOM   4088  HD2 ARG   213       7.361  13.680   6.765  0.00  0.00           H  
ATOM   4089  HD3 ARG   213       7.661  13.992   5.070  0.00  0.00           H  
ATOM   4090  HE  ARG   213       4.952  13.716   6.439  0.00  0.00           H  
ATOM   4091 HH11 ARG   213       5.541  16.436   3.498  0.00  0.00           H  
ATOM   4092 HH12 ARG   213       6.840  15.417   3.800  0.00  0.00           H  
ATOM   4093 HH21 ARG   213       3.286  14.926   5.677  0.00  0.00           H  
ATOM   4094 HH22 ARG   213       3.463  16.109   4.378  0.00  0.00           H  
HETATM 4095  O   T3P   213       1.883  -0.598  42.592  0.00  0.00           O  
HETATM 4096  H1  T3P   213       1.031  -0.542  43.023  0.00  0.00           H  
HETATM 4097  H2  T3P   213       1.736  -1.174  41.843  0.00  0.00           H  
ATOM   4098  N   ASP   214       5.592  11.421   9.991  0.00  0.00           N  
ATOM   4099  CA  ASP   214       4.785  10.833  11.013  0.00  0.00           C  
ATOM   4100  C   ASP   214       3.576  10.060  10.544  0.00  0.00           C  
ATOM   4101  O   ASP   214       3.272   9.013  11.169  0.00  0.00           O  
ATOM   4102  CB  ASP   214       4.311  11.887  12.103  0.00  0.00           C  
ATOM   4103  CG  ASP   214       5.408  12.490  13.018  0.00  0.00           C  
ATOM   4104  OD1 ASP   214       6.633  12.346  12.777  0.00  0.00           O  
ATOM   4105  OD2 ASP   214       4.941  13.287  13.845  0.00  0.00           O1-
ATOM   4106  H   ASP   214       5.561  12.430  10.005  0.00  0.00           H  
ATOM   4107  HA  ASP   214       5.519  10.175  11.480  0.00  0.00           H  
ATOM   4108  HB2 ASP   214       3.739  12.672  11.608  0.00  0.00           H  
ATOM   4109  HB3 ASP   214       3.641  11.319  12.748  0.00  0.00           H  
HETATM 4110  O   T3P   214      -3.939   1.635  38.162  0.00  0.00           O  
HETATM 4111  H1  T3P   214      -4.653   2.111  38.585  0.00  0.00           H  
HETATM 4112  H2  T3P   214      -3.945   0.773  38.578  0.00  0.00           H  
ATOM   4113  N   GLU   215       2.908  10.530   9.463  0.00  0.00           N  
ATOM   4114  CA  GLU   215       1.715  10.037   8.772  0.00  0.00           C  
ATOM   4115  C   GLU   215       1.777   8.559   8.418  0.00  0.00           C  
ATOM   4116  O   GLU   215       0.800   7.816   8.548  0.00  0.00           O  
ATOM   4117  CB  GLU   215       1.310  10.894   7.498  0.00  0.00           C  
ATOM   4118  CG  GLU   215       0.964  12.349   7.845  0.00  0.00           C  
ATOM   4119  CD  GLU   215       2.037  13.330   7.561  0.00  0.00           C  
ATOM   4120  OE1 GLU   215       1.732  14.514   7.390  0.00  0.00           O  
ATOM   4121  OE2 GLU   215       3.258  13.048   7.694  0.00  0.00           O1-
ATOM   4122  H   GLU   215       3.318  11.309   8.968  0.00  0.00           H  
ATOM   4123  HA  GLU   215       0.841  10.096   9.420  0.00  0.00           H  
ATOM   4124  HB2 GLU   215       2.115  10.871   6.763  0.00  0.00           H  
ATOM   4125  HB3 GLU   215       0.402  10.484   7.057  0.00  0.00           H  
ATOM   4126  HG2 GLU   215       0.009  12.539   7.355  0.00  0.00           H  
ATOM   4127  HG3 GLU   215       0.758  12.427   8.913  0.00  0.00           H  
HETATM 4128  O   T3P   215      13.902   2.437 -38.483  0.00  0.00           O  
HETATM 4129  H1  T3P   215      13.997   2.787 -37.597  0.00  0.00           H  
HETATM 4130  H2  T3P   215      13.254   3.007 -38.898  0.00  0.00           H  
ATOM   4131  N   PHE   216       2.996   8.111   8.098  0.00  0.00           N  
ATOM   4132  CA  PHE   216       3.408   6.704   7.856  0.00  0.00           C  
ATOM   4133  C   PHE   216       3.156   5.866   9.149  0.00  0.00           C  
ATOM   4134  O   PHE   216       2.297   5.023   9.037  0.00  0.00           O  
ATOM   4135  CB  PHE   216       4.793   6.533   7.275  0.00  0.00           C  
ATOM   4136  CG  PHE   216       5.148   5.101   6.971  0.00  0.00           C  
ATOM   4137  CD1 PHE   216       4.844   4.439   5.720  0.00  0.00           C  
ATOM   4138  CD2 PHE   216       5.550   4.206   7.986  0.00  0.00           C  
ATOM   4139  CE1 PHE   216       5.041   3.076   5.449  0.00  0.00           C  
ATOM   4140  CE2 PHE   216       5.754   2.860   7.713  0.00  0.00           C  
ATOM   4141  CZ  PHE   216       5.540   2.322   6.453  0.00  0.00           C  
ATOM   4142  H   PHE   216       3.646   8.873   7.974  0.00  0.00           H  
ATOM   4143  HA  PHE   216       2.799   6.413   7.001  0.00  0.00           H  
ATOM   4144  HB2 PHE   216       4.978   7.176   6.414  0.00  0.00           H  
ATOM   4145  HB3 PHE   216       5.620   6.768   7.946  0.00  0.00           H  
ATOM   4146  HD1 PHE   216       4.548   5.119   4.935  0.00  0.00           H  
ATOM   4147  HD2 PHE   216       5.878   4.602   8.935  0.00  0.00           H  
ATOM   4148  HE1 PHE   216       4.773   2.590   4.523  0.00  0.00           H  
ATOM   4149  HE2 PHE   216       6.228   2.227   8.448  0.00  0.00           H  
ATOM   4150  HZ  PHE   216       5.882   1.329   6.202  0.00  0.00           H  
HETATM 4151  O   T3P   216      11.737  26.995  -5.754  0.00  0.00           O  
HETATM 4152  H1  T3P   216      12.030  27.674  -5.147  0.00  0.00           H  
HETATM 4153  H2  T3P   216      10.792  26.940  -5.616  0.00  0.00           H  
HETATM 4154  O   T3P   217       6.166  14.861 -40.485  0.00  0.00           O  
HETATM 4155  H1  T3P   217       6.881  14.690 -39.872  0.00  0.00           H  
HETATM 4156  H2  T3P   217       6.595  15.232 -41.256  0.00  0.00           H  
ATOM   4157  N   THR   217       3.867   6.112  10.266  0.00  0.00           N  
ATOM   4158  CA  THR   217       3.677   5.215  11.469  0.00  0.00           C  
ATOM   4159  C   THR   217       2.326   5.483  12.160  0.00  0.00           C  
ATOM   4160  O   THR   217       1.809   4.584  12.842  0.00  0.00           O  
ATOM   4161  CB  THR   217       4.867   5.367  12.506  0.00  0.00           C  
ATOM   4162  CG2 THR   217       4.767   4.417  13.769  0.00  0.00           C  
ATOM   4163  OG1 THR   217       5.968   4.932  11.683  0.00  0.00           O  
ATOM   4164  H   THR   217       4.586   6.821  10.262  0.00  0.00           H  
ATOM   4165  HA  THR   217       3.669   4.188  11.103  0.00  0.00           H  
ATOM   4166  HB  THR   217       5.002   6.389  12.858  0.00  0.00           H  
ATOM   4167  HG1 THR   217       6.309   5.711  11.237  0.00  0.00           H  
ATOM   4168 HG21 THR   217       3.930   4.614  14.439  0.00  0.00           H  
ATOM   4169 HG22 THR   217       4.680   3.363  13.506  0.00  0.00           H  
ATOM   4170 HG23 THR   217       5.601   4.570  14.454  0.00  0.00           H  
ATOM   4171  N   ASN   218       1.782   6.684  12.013  0.00  0.00           N  
ATOM   4172  CA  ASN   218       0.502   7.002  12.474  0.00  0.00           C  
ATOM   4173  C   ASN   218      -0.643   6.205  11.744  0.00  0.00           C  
ATOM   4174  O   ASN   218      -1.726   6.148  12.275  0.00  0.00           O  
ATOM   4175  CB  ASN   218       0.209   8.506  12.411  0.00  0.00           C  
ATOM   4176  CG  ASN   218       0.838   9.395  13.533  0.00  0.00           C  
ATOM   4177  ND2 ASN   218       0.999  10.627  13.108  0.00  0.00           N  
ATOM   4178  OD1 ASN   218       1.203   9.113  14.632  0.00  0.00           O  
ATOM   4179  H   ASN   218       2.192   7.400  11.431  0.00  0.00           H  
ATOM   4180  HA  ASN   218       0.463   6.783  13.541  0.00  0.00           H  
ATOM   4181  HB2 ASN   218       0.540   8.960  11.477  0.00  0.00           H  
ATOM   4182  HB3 ASN   218      -0.868   8.673  12.432  0.00  0.00           H  
ATOM   4183 HD21 ASN   218       0.805  11.018  12.197  0.00  0.00           H  
ATOM   4184 HD22 ASN   218       1.267  11.298  13.813  0.00  0.00           H  
HETATM 4185  O   T3P   218       9.177 -40.240 -29.645  0.00  0.00           O  
HETATM 4186  H1  T3P   218       9.627 -40.709 -30.348  0.00  0.00           H  
HETATM 4187  H2  T3P   218       9.606 -40.539 -28.844  0.00  0.00           H  
HETATM 4188  O   T3P   219     -14.399 -11.374  -8.459  0.00  0.00           O  
HETATM 4189  H1  T3P   219     -14.806 -12.189  -8.167  0.00  0.00           H  
HETATM 4190  H2  T3P   219     -13.508 -11.624  -8.704  0.00  0.00           H  
ATOM   4191  N   THR   219      -0.453   5.766  10.486  0.00  0.00           N  
ATOM   4192  CA  THR   219      -1.545   5.096   9.781  0.00  0.00           C  
ATOM   4193  C   THR   219      -1.204   3.692   9.285  0.00  0.00           C  
ATOM   4194  O   THR   219      -2.097   2.885   9.222  0.00  0.00           O  
ATOM   4195  CB  THR   219      -2.086   5.958   8.597  0.00  0.00           C  
ATOM   4196  CG2 THR   219      -2.706   7.270   9.062  0.00  0.00           C  
ATOM   4197  OG1 THR   219      -1.158   6.186   7.598  0.00  0.00           O  
ATOM   4198  H   THR   219       0.414   5.844   9.974  0.00  0.00           H  
ATOM   4199  HA  THR   219      -2.430   5.009  10.412  0.00  0.00           H  
ATOM   4200  HB  THR   219      -2.883   5.389   8.120  0.00  0.00           H  
ATOM   4201  HG1 THR   219      -0.458   6.765   7.910  0.00  0.00           H  
ATOM   4202 HG21 THR   219      -3.177   7.680   8.169  0.00  0.00           H  
ATOM   4203 HG22 THR   219      -3.591   7.135   9.685  0.00  0.00           H  
ATOM   4204 HG23 THR   219      -2.062   8.007   9.542  0.00  0.00           H  
ATOM   4205  N   CYS   220       0.051   3.306   9.004  0.00  0.00           N  
ATOM   4206  CA  CYS   220       0.484   1.971   8.665  0.00  0.00           C  
ATOM   4207  C   CYS   220       0.329   1.082   9.926  0.00  0.00           C  
ATOM   4208  O   CYS   220       0.432   1.578  11.092  0.00  0.00           O  
ATOM   4209  CB  CYS   220       1.884   1.900   8.091  0.00  0.00           C  
ATOM   4210  SG  CYS   220       1.866   2.561   6.455  0.00  0.00           S  
ATOM   4211  H   CYS   220       0.749   4.032   8.933  0.00  0.00           H  
ATOM   4212  HA  CYS   220      -0.201   1.579   7.913  0.00  0.00           H  
ATOM   4213  HB2 CYS   220       2.562   2.505   8.694  0.00  0.00           H  
ATOM   4214  HB3 CYS   220       2.243   0.878   7.968  0.00  0.00           H  
ATOM   4215  HG  CYS   220       3.193   2.652   6.322  0.00  0.00           H  
HETATM 4216  O   T3P   220       5.580 -30.002 -18.173  0.00  0.00           O  
HETATM 4217  H1  T3P   220       5.956 -30.051 -17.294  0.00  0.00           H  
HETATM 4218  H2  T3P   220       5.442 -29.067 -18.323  0.00  0.00           H  
ATOM   4219  N   ALA   221       0.155  -0.247   9.701  0.00  0.00           N  
ATOM   4220  CA  ALA   221      -0.060  -1.302  10.692  0.00  0.00           C  
ATOM   4221  C   ALA   221       1.063  -1.610  11.695  0.00  0.00           C  
ATOM   4222  O   ALA   221       2.153  -1.089  11.504  0.00  0.00           O  
ATOM   4223  CB  ALA   221      -0.554  -2.601  10.005  0.00  0.00           C  
ATOM   4224  H   ALA   221       0.261  -0.494   8.728  0.00  0.00           H  
ATOM   4225  HA  ALA   221      -0.885  -1.036  11.353  0.00  0.00           H  
ATOM   4226  HB1 ALA   221      -0.127  -2.770   9.017  0.00  0.00           H  
ATOM   4227  HB2 ALA   221      -0.300  -3.457  10.630  0.00  0.00           H  
ATOM   4228  HB3 ALA   221      -1.639  -2.698   9.965  0.00  0.00           H  
HETATM 4229  O   T3P   221      24.194  16.920 -13.020  0.00  0.00           O  
HETATM 4230  H1  T3P   221      24.725  16.144 -13.201  0.00  0.00           H  
HETATM 4231  H2  T3P   221      23.487  16.883 -13.665  0.00  0.00           H  
ATOM   4232  N   ALA   222       0.785  -2.375  12.721  0.00  0.00           N  
ATOM   4233  CA  ALA   222       1.922  -2.809  13.648  0.00  0.00           C  
ATOM   4234  C   ALA   222       2.697  -3.948  12.993  0.00  0.00           C  
ATOM   4235  O   ALA   222       2.072  -4.831  12.451  0.00  0.00           O  
ATOM   4236  CB  ALA   222       1.319  -3.009  15.019  0.00  0.00           C  
ATOM   4237  H   ALA   222      -0.157  -2.716  12.845  0.00  0.00           H  
ATOM   4238  HA  ALA   222       2.619  -1.981  13.778  0.00  0.00           H  
ATOM   4239  HB1 ALA   222       2.033  -3.308  15.786  0.00  0.00           H  
ATOM   4240  HB2 ALA   222       0.788  -2.113  15.342  0.00  0.00           H  
ATOM   4241  HB3 ALA   222       0.647  -3.855  14.879  0.00  0.00           H  
HETATM 4242  O   T3P   222      20.968   2.053 -47.322  0.00  0.00           O  
HETATM 4243  H1  T3P   222      20.977   2.918 -46.912  0.00  0.00           H  
HETATM 4244  H2  T3P   222      20.383   2.149 -48.073  0.00  0.00           H  
ATOM   4245  N   ASP   223       4.010  -3.866  12.894  0.00  0.00           N  
ATOM   4246  CA  ASP   223       4.923  -4.806  12.231  0.00  0.00           C  
ATOM   4247  C   ASP   223       4.807  -6.218  12.623  0.00  0.00           C  
ATOM   4248  O   ASP   223       5.004  -7.126  11.823  0.00  0.00           O  
ATOM   4249  CB  ASP   223       6.441  -4.264  12.359  0.00  0.00           C  
ATOM   4250  CG  ASP   223       6.708  -2.829  11.884  0.00  0.00           C  
ATOM   4251  OD1 ASP   223       5.760  -1.951  11.994  0.00  0.00           O  
ATOM   4252  OD2 ASP   223       7.893  -2.557  11.669  0.00  0.00           O1-
ATOM   4253  H   ASP   223       4.389  -2.935  12.992  0.00  0.00           H  
ATOM   4254  HA  ASP   223       4.760  -4.631  11.167  0.00  0.00           H  
ATOM   4255  HB2 ASP   223       6.748  -4.286  13.405  0.00  0.00           H  
ATOM   4256  HB3 ASP   223       7.138  -4.938  11.861  0.00  0.00           H  
HETATM 4257  O   T3P   223      -7.714  21.618 -19.598  0.00  0.00           O  
HETATM 4258  H1  T3P   223      -6.953  21.190 -19.990  0.00  0.00           H  
HETATM 4259  H2  T3P   223      -7.447  21.806 -18.698  0.00  0.00           H  
ATOM   4260  N   SER   224       4.579  -6.432  13.921  0.00  0.00           N  
ATOM   4261  CA  SER   224       4.301  -7.753  14.461  0.00  0.00           C  
ATOM   4262  C   SER   224       3.004  -8.362  14.020  0.00  0.00           C  
ATOM   4263  O   SER   224       2.802  -9.589  13.940  0.00  0.00           O  
ATOM   4264  CB  SER   224       4.480  -7.590  16.009  0.00  0.00           C  
ATOM   4265  OG  SER   224       3.714  -6.540  16.584  0.00  0.00           O  
ATOM   4266  H   SER   224       4.365  -5.655  14.530  0.00  0.00           H  
ATOM   4267  HA  SER   224       5.030  -8.469  14.080  0.00  0.00           H  
ATOM   4268  HB2 SER   224       4.268  -8.517  16.540  0.00  0.00           H  
ATOM   4269  HB3 SER   224       5.546  -7.576  16.237  0.00  0.00           H  
ATOM   4270  HG  SER   224       3.943  -6.552  17.516  0.00  0.00           H  
HETATM 4271  O   T3P   224     -45.173  -7.360 -17.457  0.00  0.00           O  
HETATM 4272  H1  T3P   224     -45.033  -7.574 -16.534  0.00  0.00           H  
HETATM 4273  H2  T3P   224     -45.779  -8.032 -17.770  0.00  0.00           H  
ATOM   4274  N   GLU   225       1.942  -7.541  13.781  0.00  0.00           N  
ATOM   4275  CA  GLU   225       0.585  -8.120  13.538  0.00  0.00           C  
ATOM   4276  C   GLU   225       0.399  -8.484  12.009  0.00  0.00           C  
ATOM   4277  O   GLU   225      -0.395  -9.341  11.631  0.00  0.00           O  
ATOM   4278  CB  GLU   225      -0.470  -7.204  14.163  0.00  0.00           C  
ATOM   4279  CG  GLU   225      -0.161  -7.104  15.681  0.00  0.00           C  
ATOM   4280  CD  GLU   225      -1.091  -6.361  16.540  0.00  0.00           C  
ATOM   4281  OE1 GLU   225      -1.125  -6.685  17.756  0.00  0.00           O  
ATOM   4282  OE2 GLU   225      -1.955  -5.596  16.013  0.00  0.00           O1-
ATOM   4283  H   GLU   225       2.043  -6.537  13.827  0.00  0.00           H  
ATOM   4284  HA  GLU   225       0.418  -9.014  14.137  0.00  0.00           H  
ATOM   4285  HB2 GLU   225      -0.309  -6.182  13.821  0.00  0.00           H  
ATOM   4286  HB3 GLU   225      -1.550  -7.317  14.067  0.00  0.00           H  
ATOM   4287  HG2 GLU   225      -0.100  -8.122  16.065  0.00  0.00           H  
ATOM   4288  HG3 GLU   225       0.852  -6.706  15.748  0.00  0.00           H  
HETATM 4289  O   T3P   225      27.109  -7.020 -12.826  0.00  0.00           O  
HETATM 4290  H1  T3P   225      27.233  -7.930 -12.555  0.00  0.00           H  
HETATM 4291  H2  T3P   225      26.286  -6.757 -12.414  0.00  0.00           H  
ATOM   4292  N   ILE   226       1.216  -7.829  11.146  0.00  0.00           N  
ATOM   4293  CA  ILE   226       1.367  -8.179   9.776  0.00  0.00           C  
ATOM   4294  C   ILE   226       1.959  -9.588   9.527  0.00  0.00           C  
ATOM   4295  O   ILE   226       1.516 -10.268   8.607  0.00  0.00           O  
ATOM   4296  CB  ILE   226       2.210  -7.192   9.002  0.00  0.00           C  
ATOM   4297  CG1 ILE   226       1.404  -5.866   8.993  0.00  0.00           C  
ATOM   4298  CG2 ILE   226       2.690  -7.553   7.560  0.00  0.00           C  
ATOM   4299  CD1 ILE   226       2.359  -4.638   8.657  0.00  0.00           C  
ATOM   4300  H   ILE   226       1.842  -7.101  11.461  0.00  0.00           H  
ATOM   4301  HA  ILE   226       0.406  -8.144   9.263  0.00  0.00           H  
ATOM   4302  HB  ILE   226       3.070  -6.963   9.632  0.00  0.00           H  
ATOM   4303 HG12 ILE   226       0.719  -5.860   8.145  0.00  0.00           H  
ATOM   4304 HG13 ILE   226       0.937  -5.703   9.964  0.00  0.00           H  
ATOM   4305 HG21 ILE   226       1.778  -7.737   6.992  0.00  0.00           H  
ATOM   4306 HG22 ILE   226       3.261  -6.716   7.157  0.00  0.00           H  
ATOM   4307 HG23 ILE   226       3.409  -8.367   7.465  0.00  0.00           H  
ATOM   4308 HD11 ILE   226       2.789  -4.734   7.660  0.00  0.00           H  
ATOM   4309 HD12 ILE   226       1.990  -3.641   8.898  0.00  0.00           H  
ATOM   4310 HD13 ILE   226       3.184  -4.674   9.369  0.00  0.00           H  
HETATM 4311  O   T3P   226      17.122 -16.056   8.815  0.00  0.00           O  
HETATM 4312  H1  T3P   226      16.214 -16.352   8.876  0.00  0.00           H  
HETATM 4313  H2  T3P   226      17.642 -16.849   8.941  0.00  0.00           H  
ATOM   4314  N   GLU   227       3.034  -9.966  10.243  0.00  0.00           N  
ATOM   4315  CA  GLU   227       3.520 -11.335  10.230  0.00  0.00           C  
ATOM   4316  C   GLU   227       2.429 -12.442  10.639  0.00  0.00           C  
ATOM   4317  O   GLU   227       2.437 -13.513  10.059  0.00  0.00           O  
ATOM   4318  CB  GLU   227       4.787 -11.414  11.200  0.00  0.00           C  
ATOM   4319  CG  GLU   227       6.046 -10.606  10.980  0.00  0.00           C  
ATOM   4320  CD  GLU   227       7.033 -10.642  12.209  0.00  0.00           C  
ATOM   4321  OE1 GLU   227       8.193 -10.331  12.022  0.00  0.00           O  
ATOM   4322  OE2 GLU   227       6.587 -10.807  13.379  0.00  0.00           O1-
ATOM   4323  H   GLU   227       3.487  -9.312  10.865  0.00  0.00           H  
ATOM   4324  HA  GLU   227       3.929 -11.514   9.236  0.00  0.00           H  
ATOM   4325  HB2 GLU   227       4.419 -11.113  12.181  0.00  0.00           H  
ATOM   4326  HB3 GLU   227       5.055 -12.467  11.277  0.00  0.00           H  
ATOM   4327  HG2 GLU   227       6.605 -10.930  10.102  0.00  0.00           H  
ATOM   4328  HG3 GLU   227       5.902  -9.529  10.896  0.00  0.00           H  
HETATM 4329  O   T3P   227       3.429  15.375 -23.347  0.00  0.00           O  
HETATM 4330  H1  T3P   227       3.879  15.624 -22.540  0.00  0.00           H  
HETATM 4331  H2  T3P   227       4.085  15.491 -24.034  0.00  0.00           H  
ATOM   4332  N   LEU   228       1.667 -12.112  11.661  0.00  0.00           N  
ATOM   4333  CA  LEU   228       0.580 -12.980  12.131  0.00  0.00           C  
ATOM   4334  C   LEU   228      -0.625 -12.953  11.158  0.00  0.00           C  
ATOM   4335  O   LEU   228      -1.317 -13.959  11.047  0.00  0.00           O  
ATOM   4336  CB  LEU   228       0.227 -12.462  13.547  0.00  0.00           C  
ATOM   4337  CG  LEU   228      -0.674 -13.430  14.362  0.00  0.00           C  
ATOM   4338  CD1 LEU   228      -0.136 -14.828  14.408  0.00  0.00           C  
ATOM   4339  CD2 LEU   228      -1.071 -13.012  15.879  0.00  0.00           C  
ATOM   4340  H   LEU   228       1.691 -11.230  12.153  0.00  0.00           H  
ATOM   4341  HA  LEU   228       1.105 -13.933  12.201  0.00  0.00           H  
ATOM   4342  HB2 LEU   228       1.145 -12.210  14.079  0.00  0.00           H  
ATOM   4343  HB3 LEU   228      -0.287 -11.503  13.486  0.00  0.00           H  
ATOM   4344  HG  LEU   228      -1.580 -13.413  13.756  0.00  0.00           H  
ATOM   4345 HD11 LEU   228       0.947 -14.730  14.339  0.00  0.00           H  
ATOM   4346 HD12 LEU   228      -0.413 -15.299  15.351  0.00  0.00           H  
ATOM   4347 HD13 LEU   228      -0.541 -15.463  13.621  0.00  0.00           H  
ATOM   4348 HD21 LEU   228      -0.996 -11.955  16.139  0.00  0.00           H  
ATOM   4349 HD22 LEU   228      -2.029 -13.428  16.191  0.00  0.00           H  
ATOM   4350 HD23 LEU   228      -0.325 -13.448  16.544  0.00  0.00           H  
HETATM 4351  O   T3P   228       3.220   3.880 -25.209  0.00  0.00           O  
HETATM 4352  H1  T3P   228       4.049   3.814 -24.735  0.00  0.00           H  
HETATM 4353  H2  T3P   228       2.828   4.694 -24.893  0.00  0.00           H  
ATOM   4354  N   ALA   229      -0.844 -11.847  10.485  0.00  0.00           N  
ATOM   4355  CA  ALA   229      -1.963 -11.747   9.582  0.00  0.00           C  
ATOM   4356  C   ALA   229      -1.867 -12.715   8.396  0.00  0.00           C  
ATOM   4357  O   ALA   229      -2.675 -13.606   8.286  0.00  0.00           O  
ATOM   4358  CB  ALA   229      -2.180 -10.355   8.996  0.00  0.00           C  
ATOM   4359  H   ALA   229      -0.375 -10.995  10.759  0.00  0.00           H  
ATOM   4360  HA  ALA   229      -2.861 -12.017  10.137  0.00  0.00           H  
ATOM   4361  HB1 ALA   229      -2.290  -9.521   9.690  0.00  0.00           H  
ATOM   4362  HB2 ALA   229      -1.386 -10.095   8.296  0.00  0.00           H  
ATOM   4363  HB3 ALA   229      -3.118 -10.361   8.441  0.00  0.00           H  
HETATM 4364  O   T3P   229     -16.947  -2.897 -27.181  0.00  0.00           O  
HETATM 4365  H1  T3P   229     -17.612  -2.357 -26.754  0.00  0.00           H  
HETATM 4366  H2  T3P   229     -16.166  -2.344 -27.204  0.00  0.00           H  
HETATM 4367  O   T3P   230      36.582  21.295  -2.156  0.00  0.00           O  
HETATM 4368  H1  T3P   230      35.859  21.740  -1.714  0.00  0.00           H  
HETATM 4369  H2  T3P   230      36.651  21.732  -3.004  0.00  0.00           H  
ATOM   4370  N   TYR   230      -0.750 -12.657   7.637  0.00  0.00           N  
ATOM   4371  CA  TYR   230      -0.406 -13.587   6.549  0.00  0.00           C  
ATOM   4372  C   TYR   230       0.197 -14.930   7.051  0.00  0.00           C  
ATOM   4373  O   TYR   230       0.437 -15.833   6.279  0.00  0.00           O  
ATOM   4374  CB  TYR   230       0.475 -12.931   5.519  0.00  0.00           C  
ATOM   4375  CG  TYR   230      -0.201 -11.767   4.710  0.00  0.00           C  
ATOM   4376  CD1 TYR   230      -0.165 -10.418   5.211  0.00  0.00           C  
ATOM   4377  CD2 TYR   230      -0.849 -12.016   3.438  0.00  0.00           C  
ATOM   4378  CE1 TYR   230      -0.632  -9.404   4.447  0.00  0.00           C  
ATOM   4379  CE2 TYR   230      -1.410 -10.907   2.757  0.00  0.00           C  
ATOM   4380  CZ  TYR   230      -1.272  -9.597   3.243  0.00  0.00           C  
ATOM   4381  OH  TYR   230      -1.751  -8.566   2.489  0.00  0.00           O  
ATOM   4382  H   TYR   230      -0.057 -12.015   7.995  0.00  0.00           H  
ATOM   4383  HA  TYR   230      -1.323 -13.921   6.064  0.00  0.00           H  
ATOM   4384  HB2 TYR   230       1.321 -12.532   6.079  0.00  0.00           H  
ATOM   4385  HB3 TYR   230       0.868 -13.605   4.758  0.00  0.00           H  
ATOM   4386  HD1 TYR   230       0.427 -10.227   6.094  0.00  0.00           H  
ATOM   4387  HD2 TYR   230      -1.203 -12.997   3.158  0.00  0.00           H  
ATOM   4388  HE1 TYR   230      -0.601  -8.388   4.811  0.00  0.00           H  
ATOM   4389  HE2 TYR   230      -2.042 -11.106   1.904  0.00  0.00           H  
ATOM   4390  HH  TYR   230      -2.306  -8.813   1.745  0.00  0.00           H  
ATOM   4391  N   ALA   231       0.410 -15.126   8.346  0.00  0.00           N  
ATOM   4392  CA  ALA   231       0.628 -16.443   9.033  0.00  0.00           C  
ATOM   4393  C   ALA   231      -0.428 -17.397   8.504  0.00  0.00           C  
ATOM   4394  O   ALA   231      -1.634 -17.163   8.579  0.00  0.00           O  
ATOM   4395  CB  ALA   231       0.554 -16.352  10.604  0.00  0.00           C  
ATOM   4396  H   ALA   231       0.251 -14.344   8.965  0.00  0.00           H  
ATOM   4397  HA  ALA   231       1.573 -16.880   8.712  0.00  0.00           H  
ATOM   4398  HB1 ALA   231       0.748 -17.320  11.065  0.00  0.00           H  
ATOM   4399  HB2 ALA   231       1.343 -15.708  10.993  0.00  0.00           H  
ATOM   4400  HB3 ALA   231      -0.466 -16.101  10.893  0.00  0.00           H  
HETATM 4401  O   T3P   231     -19.375 -10.615  24.286  0.00  0.00           O  
HETATM 4402  H1  T3P   231     -19.845 -10.462  23.467  0.00  0.00           H  
HETATM 4403  H2  T3P   231     -19.385 -11.566  24.395  0.00  0.00           H  
ATOM   4404  N   ASP   232       0.063 -18.503   7.939  0.00  0.00           N  
ATOM   4405  CA  ASP   232      -0.618 -19.689   7.385  0.00  0.00           C  
ATOM   4406  C   ASP   232      -1.057 -19.496   5.929  0.00  0.00           C  
ATOM   4407  O   ASP   232      -1.260 -20.498   5.238  0.00  0.00           O  
ATOM   4408  CB  ASP   232      -1.765 -20.228   8.262  0.00  0.00           C  
ATOM   4409  CG  ASP   232      -1.438 -20.741   9.695  0.00  0.00           C  
ATOM   4410  OD1 ASP   232      -0.254 -20.688  10.024  0.00  0.00           O  
ATOM   4411  OD2 ASP   232      -2.304 -21.291  10.369  0.00  0.00           O1-
ATOM   4412  H   ASP   232       1.045 -18.718   8.034  0.00  0.00           H  
ATOM   4413  HA  ASP   232       0.107 -20.475   7.598  0.00  0.00           H  
ATOM   4414  HB2 ASP   232      -2.603 -19.540   8.149  0.00  0.00           H  
ATOM   4415  HB3 ASP   232      -2.084 -21.091   7.679  0.00  0.00           H  
HETATM 4416  O   T3P   232      28.680  -4.108 -30.307  0.00  0.00           O  
HETATM 4417  H1  T3P   232      28.596  -4.843 -29.700  0.00  0.00           H  
HETATM 4418  H2  T3P   232      28.382  -3.348 -29.807  0.00  0.00           H  
HETATM 4419  O   T3P   233      29.426   1.563 -15.912  0.00  0.00           O  
HETATM 4420  H1  T3P   233      29.034   2.317 -16.352  0.00  0.00           H  
HETATM 4421  H2  T3P   233      30.349   1.795 -15.814  0.00  0.00           H  
ATOM   4422  N   VAL   233      -1.228 -18.226   5.487  0.00  0.00           N  
ATOM   4423  CA  VAL   233      -1.505 -17.802   4.123  0.00  0.00           C  
ATOM   4424  C   VAL   233      -0.146 -17.773   3.312  0.00  0.00           C  
ATOM   4425  O   VAL   233      -0.091 -17.955   2.092  0.00  0.00           O  
ATOM   4426  CB  VAL   233      -2.081 -16.377   3.939  0.00  0.00           C  
ATOM   4427  CG1 VAL   233      -2.634 -16.037   2.557  0.00  0.00           C  
ATOM   4428  CG2 VAL   233      -3.088 -16.009   5.037  0.00  0.00           C  
ATOM   4429  H   VAL   233      -1.058 -17.432   6.088  0.00  0.00           H  
ATOM   4430  HA  VAL   233      -2.038 -18.575   3.570  0.00  0.00           H  
ATOM   4431  HB  VAL   233      -1.272 -15.670   4.121  0.00  0.00           H  
ATOM   4432 HG11 VAL   233      -3.034 -15.025   2.491  0.00  0.00           H  
ATOM   4433 HG12 VAL   233      -1.819 -16.123   1.838  0.00  0.00           H  
ATOM   4434 HG13 VAL   233      -3.512 -16.646   2.343  0.00  0.00           H  
ATOM   4435 HG21 VAL   233      -3.724 -16.838   5.347  0.00  0.00           H  
ATOM   4436 HG22 VAL   233      -2.461 -15.906   5.923  0.00  0.00           H  
ATOM   4437 HG23 VAL   233      -3.623 -15.085   4.818  0.00  0.00           H  
ATOM   4438  N   ALA   234       0.917 -17.415   4.029  0.00  0.00           N  
ATOM   4439  CA  ALA   234       2.278 -17.772   3.591  0.00  0.00           C  
ATOM   4440  C   ALA   234       2.474 -19.295   3.712  0.00  0.00           C  
ATOM   4441  O   ALA   234       2.746 -19.800   4.788  0.00  0.00           O  
ATOM   4442  CB  ALA   234       3.333 -16.925   4.331  0.00  0.00           C  
ATOM   4443  H   ALA   234       0.805 -16.995   4.940  0.00  0.00           H  
ATOM   4444  HA  ALA   234       2.331 -17.390   2.572  0.00  0.00           H  
ATOM   4445  HB1 ALA   234       3.367 -15.837   4.274  0.00  0.00           H  
ATOM   4446  HB2 ALA   234       3.051 -17.140   5.362  0.00  0.00           H  
ATOM   4447  HB3 ALA   234       4.349 -17.259   4.120  0.00  0.00           H  
HETATM 4448  O   T3P   234     -27.283  29.759   4.041  0.00  0.00           O  
HETATM 4449  H1  T3P   234     -27.296  30.240   4.869  0.00  0.00           H  
HETATM 4450  H2  T3P   234     -28.136  29.327   4.002  0.00  0.00           H  
ATOM   4451  N   LYS   235       2.276 -20.088   2.631  0.00  0.00           N  
ATOM   4452  CA  LYS   235       2.365 -21.575   2.625  0.00  0.00           C  
ATOM   4453  C   LYS   235       3.695 -22.279   2.818  0.00  0.00           C  
ATOM   4454  O   LYS   235       4.775 -21.726   2.523  0.00  0.00           O  
ATOM   4455  CB  LYS   235       1.632 -22.049   1.338  0.00  0.00           C  
ATOM   4456  CG  LYS   235       0.202 -21.509   1.184  0.00  0.00           C  
ATOM   4457  CD  LYS   235      -0.874 -21.961   2.222  0.00  0.00           C  
ATOM   4458  CE  LYS   235      -2.202 -21.351   2.057  0.00  0.00           C  
ATOM   4459  NZ  LYS   235      -3.088 -21.584   3.193  0.00  0.00           N1+
ATOM   4460  H   LYS   235       2.322 -19.567   1.767  0.00  0.00           H  
ATOM   4461  HA  LYS   235       1.781 -21.856   3.502  0.00  0.00           H  
ATOM   4462  HB2 LYS   235       2.241 -21.617   0.543  0.00  0.00           H  
ATOM   4463  HB3 LYS   235       1.574 -23.137   1.337  0.00  0.00           H  
ATOM   4464  HG2 LYS   235       0.278 -20.424   1.117  0.00  0.00           H  
ATOM   4465  HG3 LYS   235      -0.217 -21.691   0.194  0.00  0.00           H  
ATOM   4466  HD2 LYS   235      -0.970 -23.044   2.147  0.00  0.00           H  
ATOM   4467  HD3 LYS   235      -0.553 -21.656   3.217  0.00  0.00           H  
ATOM   4468  HE2 LYS   235      -2.088 -20.282   1.877  0.00  0.00           H  
ATOM   4469  HE3 LYS   235      -2.617 -21.762   1.137  0.00  0.00           H  
ATOM   4470  HZ1 LYS   235      -2.671 -21.300   4.068  0.00  0.00           H  
ATOM   4471  HZ2 LYS   235      -3.934 -21.039   3.116  0.00  0.00           H  
ATOM   4472  HZ3 LYS   235      -3.282 -22.571   3.291  0.00  0.00           H  
HETATM 4473  O   T3P   235      -9.876 -13.907 -18.956  0.00  0.00           O  
HETATM 4474  H1  T3P   235      -9.838 -13.025 -19.325  0.00  0.00           H  
HETATM 4475  H2  T3P   235     -10.782 -14.185 -19.091  0.00  0.00           H  
ATOM   4476  N   ARG   236       3.619 -23.438   3.490  0.00  0.00           N  
ATOM   4477  CA  ARG   236       4.812 -24.314   3.714  0.00  0.00           C  
ATOM   4478  C   ARG   236       5.365 -24.812   2.395  0.00  0.00           C  
ATOM   4479  O   ARG   236       4.587 -25.194   1.505  0.00  0.00           O  
ATOM   4480  CB  ARG   236       4.359 -25.517   4.568  0.00  0.00           C  
ATOM   4481  CG  ARG   236       3.927 -25.226   6.020  0.00  0.00           C  
ATOM   4482  CD  ARG   236       3.113 -26.292   6.681  0.00  0.00           C  
ATOM   4483  NE  ARG   236       1.837 -26.600   6.022  0.00  0.00           N  
ATOM   4484  CZ  ARG   236       1.021 -27.636   6.214  0.00  0.00           C  
ATOM   4485  NH1 ARG   236       1.456 -28.637   6.932  0.00  0.00           N  
ATOM   4486  NH2 ARG   236      -0.062 -27.819   5.484  0.00  0.00           N1+
ATOM   4487  H   ARG   236       2.702 -23.804   3.705  0.00  0.00           H  
ATOM   4488  HA  ARG   236       5.593 -23.755   4.230  0.00  0.00           H  
ATOM   4489  HB2 ARG   236       3.525 -25.903   3.982  0.00  0.00           H  
ATOM   4490  HB3 ARG   236       5.184 -26.224   4.655  0.00  0.00           H  
ATOM   4491  HG2 ARG   236       4.785 -24.995   6.652  0.00  0.00           H  
ATOM   4492  HG3 ARG   236       3.363 -24.294   6.025  0.00  0.00           H  
ATOM   4493  HD2 ARG   236       3.757 -27.169   6.737  0.00  0.00           H  
ATOM   4494  HD3 ARG   236       2.873 -26.052   7.717  0.00  0.00           H  
ATOM   4495  HE  ARG   236       1.513 -25.779   5.531  0.00  0.00           H  
ATOM   4496 HH11 ARG   236       2.249 -28.729   7.550  0.00  0.00           H  
ATOM   4497 HH12 ARG   236       0.913 -29.487   6.868  0.00  0.00           H  
ATOM   4498 HH21 ARG   236      -0.408 -27.045   4.934  0.00  0.00           H  
ATOM   4499 HH22 ARG   236      -0.495 -28.732   5.472  0.00  0.00           H  
HETATM 4500  O   T3P   236      48.123   9.997  14.156  0.00  0.00           O  
HETATM 4501  H1  T3P   236      48.976  10.145  14.566  0.00  0.00           H  
HETATM 4502  H2  T3P   236      47.903  10.835  13.750  0.00  0.00           H  
ATOM   4503  N   LEU   237       6.702 -24.865   2.340  0.00 13.70           N  
ATOM   4504  CA  LEU   237       7.484 -25.389   1.252  0.00 13.70           C  
ATOM   4505  C   LEU   237       7.447 -26.998   1.187  0.00 13.70           C  
ATOM   4506  O   LEU   237       7.161 -27.656   2.208  0.00 13.70           O  
ATOM   4507  CB  LEU   237       8.899 -24.778   1.316  0.00 13.70           C  
ATOM   4508  CG  LEU   237       9.071 -23.233   1.191  0.00 13.70           C  
ATOM   4509  CD1 LEU   237       8.620 -22.704  -0.264  0.00 13.70           C  
ATOM   4510  CD2 LEU   237      10.536 -22.772   1.409  0.00 13.70           C  
ATOM   4511  H   LEU   237       7.207 -24.571   3.164  0.00 13.70           H  
ATOM   4512  HA  LEU   237       6.918 -25.069   0.377  0.00 13.70           H  
ATOM   4513  HB2 LEU   237       9.638 -25.224   1.982  0.00 13.70           H  
ATOM   4514  HB3 LEU   237       9.443 -25.234   0.489  0.00 13.70           H  
ATOM   4515  HG  LEU   237       8.391 -22.614   1.776  0.00 13.70           H  
ATOM   4516 HD11 LEU   237       9.397 -23.064  -0.938  0.00 13.70           H  
ATOM   4517 HD12 LEU   237       7.610 -22.981  -0.567  0.00 13.70           H  
ATOM   4518 HD13 LEU   237       8.623 -21.615  -0.213  0.00 13.70           H  
ATOM   4519 HD21 LEU   237      11.165 -23.480   1.948  0.00 13.70           H  
ATOM   4520 HD22 LEU   237      10.981 -22.369   0.500  0.00 13.70           H  
ATOM   4521 HD23 LEU   237      10.644 -21.975   2.145  0.00 13.70           H  
HETATM 4522  O   T3P   237      15.175  -6.454  13.596  0.00  0.00           O  
HETATM 4523  H1  T3P   237      15.851  -6.555  14.267  0.00  0.00           H  
HETATM 4524  H2  T3P   237      15.507  -6.947  12.845  0.00  0.00           H  
ATOM   4525  N   SER   238       7.644 -27.536  -0.072  0.00112.95           N  
ATOM   4526  CA  SER   238       7.384 -28.900  -0.471  0.00112.95           C  
ATOM   4527  C   SER   238       7.941 -29.122  -1.949  0.00112.95           C  
ATOM   4528  O   SER   238       8.302 -28.136  -2.682  0.00112.95           O  
ATOM   4529  CB  SER   238       5.837 -29.149  -0.332  0.00112.95           C  
ATOM   4530  OG  SER   238       5.482 -30.499  -0.565  0.00112.95           O  
ATOM   4531  H   SER   238       7.761 -26.932  -0.874  0.00112.95           H  
ATOM   4532  HA  SER   238       7.954 -29.500   0.238  0.00112.95           H  
ATOM   4533  HB2 SER   238       5.545 -28.856   0.677  0.00112.95           H  
ATOM   4534  HB3 SER   238       5.331 -28.472  -1.021  0.00112.95           H  
ATOM   4535  HG  SER   238       5.488 -30.941   0.287  0.00112.95           H  
HETATM 4536  O   T3P   238      48.368   4.853   9.008  0.00  0.00           O  
HETATM 4537  H1  T3P   238      47.836   4.555   8.270  0.00  0.00           H  
HETATM 4538  H2  T3P   238      48.373   5.807   8.931  0.00  0.00           H  
ATOM   4539  N   ARG   239       7.983 -30.425  -2.354  0.00266.65           N  
ATOM   4540  CA  ARG   239       8.166 -30.917  -3.707  0.00266.65           C  
ATOM   4541  C   ARG   239       6.802 -30.931  -4.473  0.00266.65           C  
ATOM   4542  O   ARG   239       6.676 -30.967  -5.663  0.00266.65           O  
ATOM   4543  CB  ARG   239       8.821 -32.319  -3.659  0.00266.65           C  
ATOM   4544  CG  ARG   239      10.172 -32.282  -2.997  0.00266.65           C  
ATOM   4545  CD  ARG   239      10.627 -33.602  -2.428  0.00266.65           C  
ATOM   4546  NE  ARG   239       9.785 -34.031  -1.285  0.00266.65           N  
ATOM   4547  CZ  ARG   239       9.331 -35.261  -0.830  0.00266.65           C  
ATOM   4548  NH1 ARG   239       9.766 -36.465  -1.375  0.00266.65           N  
ATOM   4549  NH2 ARG   239       8.431 -35.251   0.142  0.00266.65           N1+
ATOM   4550  H   ARG   239       7.768 -31.096  -1.631  0.00266.65           H  
ATOM   4551  HA  ARG   239       8.871 -30.383  -4.344  0.00266.65           H  
ATOM   4552  HB2 ARG   239       8.147 -33.094  -3.294  0.00266.65           H  
ATOM   4553  HB3 ARG   239       9.102 -32.570  -4.682  0.00266.65           H  
ATOM   4554  HG2 ARG   239      10.857 -31.840  -3.721  0.00266.65           H  
ATOM   4555  HG3 ARG   239      10.098 -31.530  -2.211  0.00266.65           H  
ATOM   4556  HD2 ARG   239      10.462 -34.356  -3.198  0.00266.65           H  
ATOM   4557  HD3 ARG   239      11.699 -33.636  -2.234  0.00266.65           H  
ATOM   4558  HE  ARG   239       9.256 -33.278  -0.869  0.00266.65           H  
ATOM   4559 HH11 ARG   239      10.521 -36.374  -2.040  0.00266.65           H  
ATOM   4560 HH12 ARG   239       9.691 -37.339  -0.876  0.00266.65           H  
ATOM   4561 HH21 ARG   239       8.109 -34.356   0.482  0.00266.65           H  
ATOM   4562 HH22 ARG   239       7.806 -36.038   0.236  0.00266.65           H  
HETATM 4563  O   T3P   239       9.613   6.794 -16.572  0.00  0.00           O  
HETATM 4564  H1  T3P   239       9.551   7.748 -16.527  0.00  0.00           H  
HETATM 4565  H2  T3P   239      10.368   6.629 -17.137  0.00  0.00           H  
ATOM   4566  N   SER   240       5.731 -30.893  -3.659  0.00 32.53           N  
ATOM   4567  CA  SER   240       4.315 -30.809  -4.049  0.00 32.53           C  
ATOM   4568  C   SER   240       3.955 -29.378  -4.512  0.00 32.53           C  
ATOM   4569  O   SER   240       3.763 -29.279  -5.834  0.00 32.53           O  
ATOM   4570  CB  SER   240       3.429 -31.262  -2.848  0.00 32.53           C  
ATOM   4571  OG  SER   240       2.083 -31.532  -3.305  0.00 32.53           O  
ATOM   4572  OXT SER   240       3.732 -28.427  -3.821  0.00 32.53           O  
ATOM   4573  H   SER   240       5.953 -30.947  -2.675  0.00 32.53           H  
ATOM   4574  H   SER   240       3.435 -28.383  -5.941  0.00 32.53           H  
ATOM   4575  HA  SER   240       4.214 -31.494  -4.890  0.00 32.53           H  
ATOM   4576  HB2 SER   240       4.030 -32.056  -2.404  0.00 32.53           H  
ATOM   4577  HB3 SER   240       3.358 -30.427  -2.149  0.00 32.53           H  
ATOM   4578  HG  SER   240       2.153 -32.155  -4.032  0.00 32.53           H  
HETATM 4579  O   T3P   240     -47.196  24.820 -16.653  0.00  0.00           O  
HETATM 4580  H1  T3P   240     -47.100  25.258 -15.807  0.00  0.00           H  
HETATM 4581  H2  T3P   240     -47.859  24.147 -16.500  0.00  0.00           H  
HETATM 4582  O   T3P   241      -3.930  26.713  24.818  0.00  0.00           O  
HETATM 4583  H1  T3P   241      -4.626  27.137  25.320  0.00  0.00           H  
HETATM 4584  H2  T3P   241      -3.134  26.880  25.323  0.00  0.00           H  
HETATM 4585  O   T3P   242     -43.523  12.030 -14.181  0.00  0.00           O  
HETATM 4586  H1  T3P   242     -44.356  11.868 -14.624  0.00  0.00           H  
HETATM 4587  H2  T3P   242     -43.171  12.810 -14.609  0.00  0.00           H  
HETATM 4588  O   T3P   243     -42.787 -13.209  -7.263  0.00  0.00           O  
HETATM 4589  H1  T3P   243     -43.261 -12.381  -7.336  0.00  0.00           H  
HETATM 4590  H2  T3P   243     -42.052 -13.120  -7.870  0.00  0.00           H  
HETATM 4591  O   T3P   244      -9.186  17.569  -5.111  0.00  0.00           O  
HETATM 4592  H1  T3P   244      -8.332  17.234  -4.839  0.00  0.00           H  
HETATM 4593  H2  T3P   244      -9.814  17.095  -4.566  0.00  0.00           H  
HETATM 4594  O   T3P   245      -2.870  20.974 -12.905  0.00  0.00           O  
HETATM 4595  H1  T3P   245      -2.837  21.929 -12.958  0.00  0.00           H  
HETATM 4596  H2  T3P   245      -3.610  20.791 -12.325  0.00  0.00           H  
HETATM 4597  O   T3P   246      24.804 -18.673  -9.510  0.00  0.00           O  
HETATM 4598  H1  T3P   246      24.486 -19.430  -9.018  0.00  0.00           H  
HETATM 4599  H2  T3P   246      25.377 -18.212  -8.896  0.00  0.00           H  
HETATM 4600  O   T3P   247      10.934  29.470   7.301  0.00  0.00           O  
HETATM 4601  H1  T3P   247      11.178  29.960   8.086  0.00  0.00           H  
HETATM 4602  H2  T3P   247      11.769  29.211   6.911  0.00  0.00           H  
HETATM 4603  O   T3P   248     -43.135   7.293   1.844  0.00  0.00           O  
HETATM 4604  H1  T3P   248     -43.794   6.983   2.464  0.00  0.00           H  
HETATM 4605  H2  T3P   248     -42.676   6.501   1.565  0.00  0.00           H  
HETATM 4606  O   T3P   249      20.418  11.126  25.532  0.00  0.00           O  
HETATM 4607  H1  T3P   249      19.887  11.910  25.674  0.00  0.00           H  
HETATM 4608  H2  T3P   249      21.318  11.450  25.489  0.00  0.00           H  
HETATM 4609  O   T3P   250      17.225   8.931 -53.683  0.00  0.00           O  
HETATM 4610  H1  T3P   250      17.710   9.514 -54.267  0.00  0.00           H  
HETATM 4611  H2  T3P   250      16.587   8.498 -54.250  0.00  0.00           H  
HETATM 4612  O   T3P   251     -19.664  23.763 -15.573  0.00  0.00           O  
HETATM 4613  H1  T3P   251     -18.823  24.076 -15.908  0.00  0.00           H  
HETATM 4614  H2  T3P   251     -19.947  24.443 -14.962  0.00  0.00           H  
HETATM 4615  O   T3P   252      27.962   4.393   4.006  0.00  0.00           O  
HETATM 4616  H1  T3P   252      28.045   3.447   3.882  0.00  0.00           H  
HETATM 4617  H2  T3P   252      27.697   4.725   3.148  0.00  0.00           H  
HETATM 4618  O   T3P   253     -20.390  -2.981  15.709  0.00  0.00           O  
HETATM 4619  H1  T3P   253     -20.197  -3.051  16.644  0.00  0.00           H  
HETATM 4620  H2  T3P   253     -19.706  -3.498  15.283  0.00  0.00           H  
HETATM 4621  O   T3P   254      46.467  -9.386  14.531  0.00  0.00           O  
HETATM 4622  H1  T3P   254      45.875  -8.684  14.260  0.00  0.00           H  
HETATM 4623  H2  T3P   254      46.549  -9.943  13.757  0.00  0.00           H  
HETATM 4624  O   T3P   255      15.893   5.372 -29.921  0.00  0.00           O  
HETATM 4625  H1  T3P   255      14.948   5.270 -30.032  0.00  0.00           H  
HETATM 4626  H2  T3P   255      16.231   5.458 -30.812  0.00  0.00           H  
HETATM 4627  O   T3P   256      20.248  18.482  26.625  0.00  0.00           O  
HETATM 4628  H1  T3P   256      21.020  18.621  27.173  0.00  0.00           H  
HETATM 4629  H2  T3P   256      19.624  19.148  26.914  0.00  0.00           H  
HETATM 4630  O   T3P   257     -31.217  26.897   2.441  0.00  0.00           O  
HETATM 4631  H1  T3P   257     -31.819  27.606   2.216  0.00  0.00           H  
HETATM 4632  H2  T3P   257     -31.769  26.115   2.474  0.00  0.00           H  
HETATM 4633  O   T3P   258      17.517  15.007  10.502  0.00  0.00           O  
HETATM 4634  H1  T3P   258      17.039  14.838   9.691  0.00  0.00           H  
HETATM 4635  H2  T3P   258      17.384  15.940  10.670  0.00  0.00           H  
HETATM 4636  O   T3P   259      33.727 -10.010   1.478  0.00  0.00           O  
HETATM 4637  H1  T3P   259      34.470  -9.522   1.125  0.00  0.00           H  
HETATM 4638  H2  T3P   259      34.124 -10.708   2.000  0.00  0.00           H  
HETATM 4639  O   T3P   260      18.710 -31.944 -27.333  0.00  0.00           O  
HETATM 4640  H1  T3P   260      18.062 -31.470 -26.810  0.00  0.00           H  
HETATM 4641  H2  T3P   260      18.194 -32.562 -27.850  0.00  0.00           H  
HETATM 4642  O   T3P   261     -10.468 -35.355 -27.858  0.00  0.00           O  
HETATM 4643  H1  T3P   261      -9.785 -35.789 -28.369  0.00  0.00           H  
HETATM 4644  H2  T3P   261     -10.204 -34.436 -27.836  0.00  0.00           H  
HETATM 4645  O   T3P   262      23.792  -0.169   3.688  0.00  0.00           O  
HETATM 4646  H1  T3P   262      24.003   0.084   2.790  0.00  0.00           H  
HETATM 4647  H2  T3P   262      23.597   0.657   4.131  0.00  0.00           H  
HETATM 4648  O   T3P   263      -3.850 -23.916 -12.592  0.00  0.00           O  
HETATM 4649  H1  T3P   263      -3.953 -24.603 -11.933  0.00  0.00           H  
HETATM 4650  H2  T3P   263      -4.499 -23.255 -12.353  0.00  0.00           H  
HETATM 4651  O   T3P   264     -13.932  18.508  16.115  0.00  0.00           O  
HETATM 4652  H1  T3P   264     -14.746  18.014  16.216  0.00  0.00           H  
HETATM 4653  H2  T3P   264     -14.145  19.194  15.482  0.00  0.00           H  
HETATM 4654  O   T3P   265      -2.449   4.501  29.289  0.00  0.00           O  
HETATM 4655  H1  T3P   265      -3.312   4.421  29.695  0.00  0.00           H  
HETATM 4656  H2  T3P   265      -2.222   5.426  29.389  0.00  0.00           H  
HETATM 4657  O   T3P   266       0.523 -21.257  21.059  0.00  0.00           O  
HETATM 4658  H1  T3P   266       0.485 -21.479  20.128  0.00  0.00           H  
HETATM 4659  H2  T3P   266      -0.389 -21.115  21.310  0.00  0.00           H  
HETATM 4660  O   T3P   267       7.826  -8.366 -21.562  0.00  0.00           O  
HETATM 4661  H1  T3P   267       7.312  -8.686 -20.821  0.00  0.00           H  
HETATM 4662  H2  T3P   267       7.772  -9.066 -22.212  0.00  0.00           H  
HETATM 4663  O   T3P   268      18.790  27.709  -3.028  0.00  0.00           O  
HETATM 4664  H1  T3P   268      17.957  27.947  -2.622  0.00  0.00           H  
HETATM 4665  H2  T3P   268      18.815  26.753  -2.981  0.00  0.00           H  
HETATM 4666  O   T3P   269     -36.633  20.946   0.923  0.00  0.00           O  
HETATM 4667  H1  T3P   269     -37.342  21.542   1.164  0.00  0.00           H  
HETATM 4668  H2  T3P   269     -35.834  21.413   1.167  0.00  0.00           H  
HETATM 4669  O   T3P   270      19.392   8.780 -23.635  0.00  0.00           O  
HETATM 4670  H1  T3P   270      19.615   7.863 -23.471  0.00  0.00           H  
HETATM 4671  H2  T3P   270      19.387   8.858 -24.589  0.00  0.00           H  
HETATM 4672  O   T3P   271      -4.753   3.716 -17.098  0.00  0.00           O  
HETATM 4673  H1  T3P   271      -3.820   3.889 -16.970  0.00  0.00           H  
HETATM 4674  H2  T3P   271      -5.142   3.849 -16.234  0.00  0.00           H  
HETATM 4675  O   T3P   272     -13.461 -16.826  34.184  0.00  0.00           O  
HETATM 4676  H1  T3P   272     -13.543 -16.971  35.127  0.00  0.00           H  
HETATM 4677  H2  T3P   272     -14.309 -16.470  33.922  0.00  0.00           H  
HETATM 4678  O   T3P   273       3.232  19.348 -17.670  0.00  0.00           O  
HETATM 4679  H1  T3P   273       2.751  19.013 -18.427  0.00  0.00           H  
HETATM 4680  H2  T3P   273       3.062  20.290 -17.676  0.00  0.00           H  
HETATM 4681  O   T3P   274     -40.687  -5.009  13.512  0.00  0.00           O  
HETATM 4682  H1  T3P   274     -40.979  -4.196  13.099  0.00  0.00           H  
HETATM 4683  H2  T3P   274     -39.949  -4.747  14.063  0.00  0.00           H  
HETATM 4684  O   T3P   275      27.997  -3.256 -36.976  0.00  0.00           O  
HETATM 4685  H1  T3P   275      28.097  -3.936 -36.310  0.00  0.00           H  
HETATM 4686  H2  T3P   275      28.751  -2.680 -36.845  0.00  0.00           H  
HETATM 4687  O   T3P   276      -8.310  -6.237  51.916  0.00  0.00           O  
HETATM 4688  H1  T3P   276      -8.929  -6.078  52.630  0.00  0.00           H  
HETATM 4689  H2  T3P   276      -7.449  -6.192  52.332  0.00  0.00           H  
HETATM 4690  O   T3P   277      33.681  25.226  -3.539  0.00  0.00           O  
HETATM 4691  H1  T3P   277      33.304  25.892  -4.115  0.00  0.00           H  
HETATM 4692  H2  T3P   277      33.703  24.432  -4.073  0.00  0.00           H  
HETATM 4693  O   T3P   278      15.922   5.877  16.597  0.00  0.00           O  
HETATM 4694  H1  T3P   278      16.722   5.999  17.109  0.00  0.00           H  
HETATM 4695  H2  T3P   278      16.090   5.096  16.071  0.00  0.00           H  
HETATM 4696  O   T3P   279      -4.191 -18.443  -1.374  0.00  0.00           O  
HETATM 4697  H1  T3P   279      -4.887 -18.035  -0.859  0.00  0.00           H  
HETATM 4698  H2  T3P   279      -3.381 -18.147  -0.959  0.00  0.00           H  
HETATM 4699  O   T3P   280     -24.192   1.470  46.940  0.00  0.00           O  
HETATM 4700  H1  T3P   280     -24.147   2.338  47.340  0.00  0.00           H  
HETATM 4701  H2  T3P   280     -23.973   0.867  47.651  0.00  0.00           H  
HETATM 4702  O   T3P   281     -13.763  -5.353  -1.027  0.00  0.00           O  
HETATM 4703  H1  T3P   281     -14.490  -4.795  -1.303  0.00  0.00           H  
HETATM 4704  H2  T3P   281     -13.953  -5.560  -0.112  0.00  0.00           H  
HETATM 4705  O   T3P   282      44.389  -6.446  11.830  0.00  0.00           O  
HETATM 4706  H1  T3P   282      44.328  -6.472  12.785  0.00  0.00           H  
HETATM 4707  H2  T3P   282      44.821  -7.268  11.595  0.00  0.00           H  
HETATM 4708  O   T3P   283      23.820  27.794  11.477  0.00  0.00           O  
HETATM 4709  H1  T3P   283      24.728  28.079  11.379  0.00  0.00           H  
HETATM 4710  H2  T3P   283      23.621  27.341  10.657  0.00  0.00           H  
HETATM 4711  O   T3P   284     -14.899 -17.249  27.188  0.00  0.00           O  
HETATM 4712  H1  T3P   284     -14.108 -17.258  26.650  0.00  0.00           H  
HETATM 4713  H2  T3P   284     -15.091 -18.173  27.347  0.00  0.00           H  
HETATM 4714  O   T3P   285     -18.813  -1.751 -25.119  0.00  0.00           O  
HETATM 4715  H1  T3P   285     -19.554  -1.785 -24.514  0.00  0.00           H  
HETATM 4716  H2  T3P   285     -18.053  -1.970 -24.579  0.00  0.00           H  
HETATM 4717  O   T3P   286     -15.306   9.797  39.504  0.00  0.00           O  
HETATM 4718  H1  T3P   286     -16.022   9.178  39.642  0.00  0.00           H  
HETATM 4719  H2  T3P   286     -14.696   9.334  38.928  0.00  0.00           H  
HETATM 4720  O   T3P   287      28.751   0.557  19.009  0.00  0.00           O  
HETATM 4721  H1  T3P   287      29.443   1.158  18.731  0.00  0.00           H  
HETATM 4722  H2  T3P   287      28.161   0.506  18.257  0.00  0.00           H  
HETATM 4723  O   T3P   288      42.661  21.358  14.999  0.00  0.00           O  
HETATM 4724  H1  T3P   288      42.493  22.236  14.655  0.00  0.00           H  
HETATM 4725  H2  T3P   288      42.527  20.777  14.251  0.00  0.00           H  
HETATM 4726  O   T3P   289      -8.944   4.532 -22.372  0.00  0.00           O  
HETATM 4727  H1  T3P   289      -8.953   3.662 -22.770  0.00  0.00           H  
HETATM 4728  H2  T3P   289      -9.868   4.766 -22.283  0.00  0.00           H  
HETATM 4729  O   T3P   290     -31.331   7.710 -30.730  0.00  0.00           O  
HETATM 4730  H1  T3P   290     -30.529   7.388 -30.317  0.00  0.00           H  
HETATM 4731  H2  T3P   290     -31.079   7.889 -31.636  0.00  0.00           H  
HETATM 4732  O   T3P   291      36.566  -8.977  -6.323  0.00  0.00           O  
HETATM 4733  H1  T3P   291      36.751  -9.712  -5.738  0.00  0.00           H  
HETATM 4734  H2  T3P   291      36.933  -8.215  -5.874  0.00  0.00           H  
HETATM 4735  O   T3P   292      24.938  -0.726 -44.932  0.00  0.00           O  
HETATM 4736  H1  T3P   292      24.836  -1.094 -45.809  0.00  0.00           H  
HETATM 4737  H2  T3P   292      25.846  -0.915 -44.695  0.00  0.00           H  
HETATM 4738  O   T3P   293      29.354   4.793  17.667  0.00  0.00           O  
HETATM 4739  H1  T3P   293      29.096   4.993  16.767  0.00  0.00           H  
HETATM 4740  H2  T3P   293      29.408   3.837  17.693  0.00  0.00           H  
HETATM 4741  O   T3P   294       6.621 -12.634  28.253  0.00  0.00           O  
HETATM 4742  H1  T3P   294       7.503 -12.818  28.578  0.00  0.00           H  
HETATM 4743  H2  T3P   294       6.739 -12.478  27.316  0.00  0.00           H  
HETATM 4744  O   T3P   295      33.006  -7.284 -15.674  0.00  0.00           O  
HETATM 4745  H1  T3P   295      32.190  -7.161 -15.188  0.00  0.00           H  
HETATM 4746  H2  T3P   295      33.689  -6.980 -15.076  0.00  0.00           H  
HETATM 4747  O   T3P   296       6.871 -35.199 -28.494  0.00  0.00           O  
HETATM 4748  H1  T3P   296       7.187 -36.102 -28.497  0.00  0.00           H  
HETATM 4749  H2  T3P   296       6.395 -35.113 -27.668  0.00  0.00           H  
HETATM 4750  O   T3P   297      11.529   8.274 -26.368  0.00  0.00           O  
HETATM 4751  H1  T3P   297      11.871   8.289 -27.261  0.00  0.00           H  
HETATM 4752  H2  T3P   297      12.245   7.917 -25.842  0.00  0.00           H  
HETATM 4753  O   T3P   298      22.046 -13.190   7.009  0.00  0.00           O  
HETATM 4754  H1  T3P   298      21.481 -13.961   7.055  0.00  0.00           H  
HETATM 4755  H2  T3P   298      22.140 -12.906   7.918  0.00  0.00           H  
HETATM 4756  O   T3P   299      44.322 -28.112   9.585  0.00  0.00           O  
HETATM 4757  H1  T3P   299      44.444 -29.054   9.466  0.00  0.00           H  
HETATM 4758  H2  T3P   299      43.686 -27.865   8.914  0.00  0.00           H  
HETATM 4759  O   T3P   300      36.853 -16.030   1.728  0.00  0.00           O  
HETATM 4760  H1  T3P   300      36.223 -16.469   1.157  0.00  0.00           H  
HETATM 4761  H2  T3P   300      37.391 -15.507   1.134  0.00  0.00           H  
HETATM 4762  O   T3P   301     -14.703  38.042  24.235  0.00  0.00           O  
HETATM 4763  H1  T3P   301     -15.365  38.706  24.040  0.00  0.00           H  
HETATM 4764  H2  T3P   301     -14.103  38.473  24.843  0.00  0.00           H  
HETATM 4765  O   T3P   302     -20.696  16.758  48.305  0.00  0.00           O  
HETATM 4766  H1  T3P   302     -20.246  15.920  48.416  0.00  0.00           H  
HETATM 4767  H2  T3P   302     -20.750  17.120  49.190  0.00  0.00           H  
HETATM 4768  O   T3P   303     -26.602  14.103   7.342  0.00  0.00           O  
HETATM 4769  H1  T3P   303     -27.126  14.649   7.928  0.00  0.00           H  
HETATM 4770  H2  T3P   303     -25.791  14.594   7.216  0.00  0.00           H  
HETATM 4771  O   T3P   304     -17.839  -4.948  -3.785  0.00  0.00           O  
HETATM 4772  H1  T3P   304     -18.281  -4.328  -4.365  0.00  0.00           H  
HETATM 4773  H2  T3P   304     -18.191  -5.803  -4.035  0.00  0.00           H  
HETATM 4774  O   T3P   305     -39.106  23.862 -21.966  0.00  0.00           O  
HETATM 4775  H1  T3P   305     -39.432  23.746 -22.859  0.00  0.00           H  
HETATM 4776  H2  T3P   305     -38.361  24.455 -22.057  0.00  0.00           H  
HETATM 4777  O   T3P   306      -2.589 -14.215 -13.517  0.00  0.00           O  
HETATM 4778  H1  T3P   306      -3.439 -13.900 -13.209  0.00  0.00           H  
HETATM 4779  H2  T3P   306      -1.950 -13.689 -13.036  0.00  0.00           H  
HETATM 4780  O   T3P   307     -14.371  11.418 -14.923  0.00  0.00           O  
HETATM 4781  H1  T3P   307     -14.095  12.278 -15.240  0.00  0.00           H  
HETATM 4782  H2  T3P   307     -14.518  11.544 -13.985  0.00  0.00           H  
HETATM 4783  O   T3P   308      29.367  -3.342  23.671  0.00  0.00           O  
HETATM 4784  H1  T3P   308      29.727  -4.219  23.805  0.00  0.00           H  
HETATM 4785  H2  T3P   308      28.740  -3.228  24.385  0.00  0.00           H  
HETATM 4786  O   T3P   309      20.600  20.841  22.868  0.00  0.00           O  
HETATM 4787  H1  T3P   309      20.872  21.188  22.018  0.00  0.00           H  
HETATM 4788  H2  T3P   309      20.059  21.533  23.248  0.00  0.00           H  
HETATM 4789  O   T3P   310      -7.217  29.917  24.161  0.00  0.00           O  
HETATM 4790  H1  T3P   310      -6.718  29.479  24.850  0.00  0.00           H  
HETATM 4791  H2  T3P   310      -6.865  29.559  23.346  0.00  0.00           H  
HETATM 4792  O   T3P   311     -16.502  14.924 -21.464  0.00  0.00           O  
HETATM 4793  H1  T3P   311     -16.340  15.759 -21.903  0.00  0.00           H  
HETATM 4794  H2  T3P   311     -15.635  14.530 -21.369  0.00  0.00           H  
HETATM 4795  O   T3P   312      22.511 -31.432 -20.644  0.00  0.00           O  
HETATM 4796  H1  T3P   312      21.764 -31.090 -21.135  0.00  0.00           H  
HETATM 4797  H2  T3P   312      23.276 -31.146 -21.143  0.00  0.00           H  
HETATM 4798  O   T3P   313      37.537   4.917  -8.476  0.00  0.00           O  
HETATM 4799  H1  T3P   313      36.998   4.129  -8.548  0.00  0.00           H  
HETATM 4800  H2  T3P   313      37.034   5.500  -7.907  0.00  0.00           H  
HETATM 4801  O   T3P   314     -21.463 -10.692 -30.302  0.00  0.00           O  
HETATM 4802  H1  T3P   314     -20.603 -11.106 -30.221  0.00  0.00           H  
HETATM 4803  H2  T3P   314     -21.697 -10.448 -29.406  0.00  0.00           H  
HETATM 4804  O   T3P   315     -17.926  -2.934  37.190  0.00  0.00           O  
HETATM 4805  H1  T3P   315     -18.079  -3.066  38.126  0.00  0.00           H  
HETATM 4806  H2  T3P   315     -18.524  -2.228  36.946  0.00  0.00           H  
HETATM 4807  O   T3P   316      33.006   3.987   7.605  0.00  0.00           O  
HETATM 4808  H1  T3P   316      32.603   3.181   7.927  0.00  0.00           H  
HETATM 4809  H2  T3P   316      33.628   3.695   6.938  0.00  0.00           H  
HETATM 4810  O   T3P   317     -31.648  15.242  17.696  0.00  0.00           O  
HETATM 4811  H1  T3P   317     -31.142  15.629  16.982  0.00  0.00           H  
HETATM 4812  H2  T3P   317     -31.445  14.308  17.657  0.00  0.00           H  
HETATM 4813  O   T3P   318      -4.175  36.730  33.440  0.00  0.00           O  
HETATM 4814  H1  T3P   318      -4.652  36.840  34.263  0.00  0.00           H  
HETATM 4815  H2  T3P   318      -3.638  35.950  33.576  0.00  0.00           H  
HETATM 4816  O   T3P   319     -19.254 -32.285 -17.126  0.00  0.00           O  
HETATM 4817  H1  T3P   319     -19.555 -31.448 -16.773  0.00  0.00           H  
HETATM 4818  H2  T3P   319     -18.554 -32.050 -17.736  0.00  0.00           H  
HETATM 4819  O   T3P   320       9.556  -2.486 -50.742  0.00  0.00           O  
HETATM 4820  H1  T3P   320       8.919  -1.789 -50.897  0.00  0.00           H  
HETATM 4821  H2  T3P   320       9.769  -2.414 -49.811  0.00  0.00           H  
HETATM 4822  O   T3P   321      31.078 -11.220  21.142  0.00  0.00           O  
HETATM 4823  H1  T3P   321      31.219 -10.669  20.372  0.00  0.00           H  
HETATM 4824  H2  T3P   321      30.406 -10.761  21.646  0.00  0.00           H  
HETATM 4825  O   T3P   322      41.952  19.717  -7.232  0.00  0.00           O  
HETATM 4826  H1  T3P   322      41.660  18.959  -6.726  0.00  0.00           H  
HETATM 4827  H2  T3P   322      42.678  20.079  -6.725  0.00  0.00           H  
HETATM 4828  O   T3P   323     -25.170  -7.885  45.890  0.00  0.00           O  
HETATM 4829  H1  T3P   323     -25.649  -8.710  45.820  0.00  0.00           H  
HETATM 4830  H2  T3P   323     -25.777  -7.291  46.331  0.00  0.00           H  
HETATM 4831  O   T3P   324      14.394  -9.968  27.198  0.00  0.00           O  
HETATM 4832  H1  T3P   324      13.944  -9.378  26.593  0.00  0.00           H  
HETATM 4833  H2  T3P   324      14.283  -9.561  28.058  0.00  0.00           H  
HETATM 4834  O   T3P   325      27.169 -12.738 -14.228  0.00  0.00           O  
HETATM 4835  H1  T3P   325      27.551 -13.570 -13.951  0.00  0.00           H  
HETATM 4836  H2  T3P   325      27.180 -12.194 -13.440  0.00  0.00           H  
HETATM 4837  O   T3P   326      25.445   1.914 -44.183  0.00  0.00           O  
HETATM 4838  H1  T3P   326      25.350   1.095 -44.669  0.00  0.00           H  
HETATM 4839  H2  T3P   326      26.336   1.885 -43.835  0.00  0.00           H  
HETATM 4840  O   T3P   327       4.442 -14.145 -16.068  0.00  0.00           O  
HETATM 4841  H1  T3P   327       4.680 -14.262 -16.987  0.00  0.00           H  
HETATM 4842  H2  T3P   327       4.613 -14.997 -15.666  0.00  0.00           H  
HETATM 4843  O   T3P   328       2.228  -7.965  47.738  0.00  0.00           O  
HETATM 4844  H1  T3P   328       1.424  -7.621  48.127  0.00  0.00           H  
HETATM 4845  H2  T3P   328       2.017  -8.078  46.811  0.00  0.00           H  
HETATM 4846  O   T3P   329      17.511  15.462 -35.113  0.00  0.00           O  
HETATM 4847  H1  T3P   329      17.207  14.580 -34.897  0.00  0.00           H  
HETATM 4848  H2  T3P   329      18.459  15.371 -35.213  0.00  0.00           H  
HETATM 4849  O   T3P   330     -49.513 -18.617  -9.446  0.00  0.00           O  
HETATM 4850  H1  T3P   330     -48.921 -18.205 -10.076  0.00  0.00           H  
HETATM 4851  H2  T3P   330     -49.268 -19.542  -9.456  0.00  0.00           H  
HETATM 4852  O   T3P   331      30.883  -8.303  29.884  0.00  0.00           O  
HETATM 4853  H1  T3P   331      30.694  -7.842  30.701  0.00  0.00           H  
HETATM 4854  H2  T3P   331      31.544  -8.953  30.123  0.00  0.00           H  
HETATM 4855  O   T3P   332     -23.587  25.098  -9.281  0.00  0.00           O  
HETATM 4856  H1  T3P   332     -24.527  24.940  -9.361  0.00  0.00           H  
HETATM 4857  H2  T3P   332     -23.209  24.231  -9.137  0.00  0.00           H  
HETATM 4858  O   T3P   333     -24.744  22.573  21.311  0.00  0.00           O  
HETATM 4859  H1  T3P   333     -25.219  21.833  20.934  0.00  0.00           H  
HETATM 4860  H2  T3P   333     -23.893  22.212  21.557  0.00  0.00           H  
HETATM 4861  O   T3P   334       2.218  17.106  20.369  0.00  0.00           O  
HETATM 4862  H1  T3P   334       1.525  16.537  20.035  0.00  0.00           H  
HETATM 4863  H2  T3P   334       1.911  17.375  21.235  0.00  0.00           H  
HETATM 4864  O   T3P   335      -9.024  20.600  24.210  0.00  0.00           O  
HETATM 4865  H1  T3P   335      -9.659  19.912  24.408  0.00  0.00           H  
HETATM 4866  H2  T3P   335      -8.277  20.406  24.776  0.00  0.00           H  
HETATM 4867  O   T3P   336      13.453  -5.898 -31.475  0.00  0.00           O  
HETATM 4868  H1  T3P   336      13.897  -6.178 -32.276  0.00  0.00           H  
HETATM 4869  H2  T3P   336      13.477  -6.667 -30.906  0.00  0.00           H  
HETATM 4870  O   T3P   337      11.355   3.939 -27.463  0.00  0.00           O  
HETATM 4871  H1  T3P   337      11.250   4.603 -28.144  0.00  0.00           H  
HETATM 4872  H2  T3P   337      11.790   3.209 -27.904  0.00  0.00           H  
HETATM 4873  O   T3P   338      18.387 -17.609 -19.123  0.00  0.00           O  
HETATM 4874  H1  T3P   338      18.611 -18.539 -19.089  0.00  0.00           H  
HETATM 4875  H2  T3P   338      19.195 -17.158 -18.879  0.00  0.00           H  
HETATM 4876  O   T3P   339      33.192  -0.365 -13.830  0.00  0.00           O  
HETATM 4877  H1  T3P   339      32.408  -0.908 -13.911  0.00  0.00           H  
HETATM 4878  H2  T3P   339      33.074   0.325 -14.484  0.00  0.00           H  
HETATM 4879  O   T3P   340      12.050  21.928   3.561  0.00  0.00           O  
HETATM 4880  H1  T3P   340      12.357  21.509   4.365  0.00  0.00           H  
HETATM 4881  H2  T3P   340      11.100  21.817   3.580  0.00  0.00           H  
HETATM 4882  O   T3P   341     -24.715  14.018  19.450  0.00  0.00           O  
HETATM 4883  H1  T3P   341     -24.707  13.061  19.448  0.00  0.00           H  
HETATM 4884  H2  T3P   341     -25.087  14.254  20.300  0.00  0.00           H  
HETATM 4885  O   T3P   342     -11.549  28.005  16.215  0.00  0.00           O  
HETATM 4886  H1  T3P   342     -11.687  28.877  16.584  0.00  0.00           H  
HETATM 4887  H2  T3P   342     -10.655  27.776  16.469  0.00  0.00           H  
HETATM 4888  O   T3P   343      19.196 -12.409  18.264  0.00  0.00           O  
HETATM 4889  H1  T3P   343      19.275 -11.563  18.704  0.00  0.00           H  
HETATM 4890  H2  T3P   343      19.492 -12.243  17.369  0.00  0.00           H  
HETATM 4891  O   T3P   344      -1.127  13.314 -22.791  0.00  0.00           O  
HETATM 4892  H1  T3P   344      -0.774  12.474 -22.498  0.00  0.00           H  
HETATM 4893  H2  T3P   344      -1.990  13.368 -22.379  0.00  0.00           H  
HETATM 4894  O   T3P   345      18.662   0.680  26.914  0.00  0.00           O  
HETATM 4895  H1  T3P   345      19.121   1.203  27.571  0.00  0.00           H  
HETATM 4896  H2  T3P   345      18.020   1.281  26.535  0.00  0.00           H  
HETATM 4897  O   T3P   346      22.911   4.991 -18.925  0.00  0.00           O  
HETATM 4898  H1  T3P   346      22.822   4.063 -18.708  0.00  0.00           H  
HETATM 4899  H2  T3P   346      22.048   5.364 -18.746  0.00  0.00           H  
HETATM 4900  O   T3P   347     -26.158 -31.542  -6.268  0.00  0.00           O  
HETATM 4901  H1  T3P   347     -26.189 -31.339  -5.333  0.00  0.00           H  
HETATM 4902  H2  T3P   347     -25.794 -30.755  -6.673  0.00  0.00           H  
HETATM 4903  O   T3P   348     -30.234  24.199  -7.505  0.00  0.00           O  
HETATM 4904  H1  T3P   348     -29.936  25.108  -7.521  0.00  0.00           H  
HETATM 4905  H2  T3P   348     -30.112  23.890  -8.403  0.00  0.00           H  
HETATM 4906  O   T3P   349       5.725  20.686  23.491  0.00  0.00           O  
HETATM 4907  H1  T3P   349       4.813  20.971  23.546  0.00  0.00           H  
HETATM 4908  H2  T3P   349       5.949  20.774  22.565  0.00  0.00           H  
HETATM 4909  O   T3P   350      10.492  -3.038 -24.807  0.00  0.00           O  
HETATM 4910  H1  T3P   350      10.987  -2.770 -25.581  0.00  0.00           H  
HETATM 4911  H2  T3P   350      10.621  -3.985 -24.756  0.00  0.00           H  
HETATM 4912  O   T3P   351      11.319  17.696 -26.544  0.00  0.00           O  
HETATM 4913  H1  T3P   351      11.992  17.178 -26.102  0.00  0.00           H  
HETATM 4914  H2  T3P   351      10.616  17.777 -25.900  0.00  0.00           H  
HETATM 4915  O   T3P   352     -28.758   4.027  35.344  0.00  0.00           O  
HETATM 4916  H1  T3P   352     -28.823   3.240  34.802  0.00  0.00           H  
HETATM 4917  H2  T3P   352     -27.935   4.435  35.078  0.00  0.00           H  
HETATM 4918  O   T3P   353     -44.352   0.813 -12.126  0.00  0.00           O  
HETATM 4919  H1  T3P   353     -44.084   0.786 -13.044  0.00  0.00           H  
HETATM 4920  H2  T3P   353     -43.953   0.035 -11.737  0.00  0.00           H  
HETATM 4921  O   T3P   354      -2.167 -22.621  18.532  0.00  0.00           O  
HETATM 4922  H1  T3P   354      -2.119 -21.862  19.113  0.00  0.00           H  
HETATM 4923  H2  T3P   354      -2.302 -22.248  17.660  0.00  0.00           H  
HETATM 4924  O   T3P   355     -51.488  -1.054 -12.159  0.00  0.00           O  
HETATM 4925  H1  T3P   355     -51.310  -0.193 -11.780  0.00  0.00           H  
HETATM 4926  H2  T3P   355     -52.149  -1.437 -11.582  0.00  0.00           H  
HETATM 4927  O   T3P   356      10.557   5.192  36.984  0.00  0.00           O  
HETATM 4928  H1  T3P   356       9.720   5.248  37.443  0.00  0.00           H  
HETATM 4929  H2  T3P   356      10.997   4.438  37.378  0.00  0.00           H  
HETATM 4930  O   T3P   357      37.489   0.222  -0.583  0.00  0.00           O  
HETATM 4931  H1  T3P   357      36.679   0.434  -1.047  0.00  0.00           H  
HETATM 4932  H2  T3P   357      38.123   0.044  -1.278  0.00  0.00           H  
HETATM 4933  O   T3P   358     -25.173 -20.493   1.989  0.00  0.00           O  
HETATM 4934  H1  T3P   358     -25.146 -20.431   1.034  0.00  0.00           H  
HETATM 4935  H2  T3P   358     -25.759 -19.787   2.260  0.00  0.00           H  
HETATM 4936  O   T3P   359     -18.841  25.290  -9.524  0.00  0.00           O  
HETATM 4937  H1  T3P   359     -19.473  25.500  -8.837  0.00  0.00           H  
HETATM 4938  H2  T3P   359     -19.038  25.909 -10.228  0.00  0.00           H
[truncated: 3,224,492 more chars]
