# Supplementary material for: Chloride intracellular channel (CLIC) proteins function as fusogens
Source: Nat Commun. 2024 Mar 7;15:2085. doi: 10.1038/s41467-024-46301-z (PMC10920813; doi:10.1038/s41467-024-46301-z)
Supplement: Supplementary file 4 — Source Data [file 41467_2024_46301_MOESM4_ESM.zip › 41467_2024_46301_MOESM4_ESM_corrected file names/F34D_last_frame_run_3.pdb]

HETATM    1 CL    CL     1      -4.995  -5.656  -6.748  0.00  0.00          Cl1-
HETATM    2 CL    CL     1      28.638  35.355   5.603  0.00  0.00          Cl1-
ATOM      3  N   GLY     1     -25.057   7.491   9.155  0.00  7.77           N1+
ATOM      4  CA  GLY     1     -25.181   8.920   9.469  0.00  7.77           C  
ATOM      5  C   GLY     1     -24.041   9.312  10.441  0.00  7.77           C  
ATOM      6  O   GLY     1     -24.273   9.532  11.637  0.00  7.77           O  
ATOM      7  HA2 GLY     1     -24.956   9.351   8.494  0.00  7.77           H  
ATOM      8  HA3 GLY     1     -26.212   9.082   9.787  0.00  7.77           H  
ATOM      9  H1  GLY     1     -25.142   6.935   9.994  0.00  7.77           H  
ATOM     10  H2  GLY     1     -25.750   7.228   8.468  0.00  7.77           H  
ATOM     11  H3  GLY     1     -24.157   7.208   8.796  0.00  7.77           H  
HETATM   12  K     K     1      23.385  -7.391   1.375  0.00  0.00           K1+
HETATM   13  O   T3P     1      14.266  37.428  -2.999  0.00  0.00           O  
HETATM   14  H1  T3P     1      14.441  36.539  -2.690  0.00  0.00           H  
HETATM   15  H2  T3P     1      13.496  37.340  -3.561  0.00  0.00           H  
ATOM     16  N   ALA     2     -22.794   9.342   9.879  0.00 41.56           N  
ATOM     17  CA  ALA     2     -21.708  10.141  10.501  0.00 41.56           C  
ATOM     18  C   ALA     2     -21.803  11.503   9.798  0.00 41.56           C  
ATOM     19  O   ALA     2     -22.244  11.519   8.613  0.00 41.56           O  
ATOM     20  CB  ALA     2     -20.351   9.446  10.256  0.00 41.56           C  
ATOM     21  H   ALA     2     -22.664   9.107   8.905  0.00 41.56           H  
ATOM     22  HA  ALA     2     -21.802  10.299  11.575  0.00 41.56           H  
ATOM     23  HB1 ALA     2     -19.510  10.023  10.641  0.00 41.56           H  
ATOM     24  HB2 ALA     2     -20.222   8.558  10.876  0.00 41.56           H  
ATOM     25  HB3 ALA     2     -20.194   9.202   9.205  0.00 41.56           H  
HETATM   26 CL    CL     2     -13.592  -2.458  48.113  0.00  0.00          Cl1-
HETATM   27  K     K     2       3.583  12.338 -25.295  0.00  0.00           K1+
HETATM   28  O   T3P     2      -9.542  -4.678 -31.237  0.00  0.00           O  
HETATM   29  H1  T3P     2      -9.040  -3.877 -31.090  0.00  0.00           H  
HETATM   30  H2  T3P     2     -10.001  -4.526 -32.063  0.00  0.00           H  
HETATM   31 CL    CL     3      10.926  25.804 -28.790  0.00  0.00          Cl1-
HETATM   32  K     K     3     -20.030 -36.646 -14.970  0.00  0.00           K1+
ATOM     33  N   MET     3     -21.297  12.576  10.323  0.00  6.83           N  
ATOM     34  CA  MET     3     -20.952  13.776   9.546  0.00  6.83           C  
ATOM     35  C   MET     3     -19.647  13.626   8.784  0.00  6.83           C  
ATOM     36  O   MET     3     -19.577  14.051   7.623  0.00  6.83           O  
ATOM     37  CB  MET     3     -20.743  14.977  10.563  0.00  6.83           C  
ATOM     38  CG  MET     3     -21.852  15.396  11.590  0.00  6.83           C  
ATOM     39  SD  MET     3     -21.503  16.958  12.386  0.00  6.83           S  
ATOM     40  CE  MET     3     -22.453  16.580  13.881  0.00  6.83           C  
ATOM     41  H   MET     3     -20.881  12.496  11.240  0.00  6.83           H  
ATOM     42  HA  MET     3     -21.778  14.114   8.921  0.00  6.83           H  
ATOM     43  HB2 MET     3     -19.868  14.741  11.168  0.00  6.83           H  
ATOM     44  HB3 MET     3     -20.318  15.808  10.001  0.00  6.83           H  
ATOM     45  HG2 MET     3     -22.803  15.429  11.059  0.00  6.83           H  
ATOM     46  HG3 MET     3     -22.093  14.668  12.365  0.00  6.83           H  
ATOM     47  HE1 MET     3     -22.149  15.652  14.366  0.00  6.83           H  
ATOM     48  HE2 MET     3     -22.088  17.326  14.587  0.00  6.83           H  
ATOM     49  HE3 MET     3     -23.506  16.832  13.756  0.00  6.83           H  
HETATM   50  O   T3P     3      35.540  26.944  -1.238  0.00  0.00           O  
HETATM   51  H1  T3P     3      35.762  26.228  -0.642  0.00  0.00           H  
HETATM   52  H2  T3P     3      35.529  26.540  -2.105  0.00  0.00           H  
HETATM   53 CL    CL     4      20.136 -11.091 -39.245  0.00  0.00          Cl1-
ATOM     54  N   GLY     4     -18.608  13.016   9.371  0.00  0.00           N  
ATOM     55  CA  GLY     4     -17.345  12.508   8.836  0.00  0.00           C  
ATOM     56  C   GLY     4     -17.520  11.223   8.052  0.00  0.00           C  
ATOM     57  O   GLY     4     -18.699  10.966   7.665  0.00  0.00           O  
ATOM     58  H   GLY     4     -18.866  12.680  10.288  0.00  0.00           H  
ATOM     59  HA2 GLY     4     -16.901  13.308   8.244  0.00  0.00           H  
ATOM     60  HA3 GLY     4     -16.713  12.210   9.673  0.00  0.00           H  
HETATM   61  K     K     4     -28.721 -29.339   6.901  0.00  0.00           K1+
HETATM   62  O   T3P     4       4.385 -38.584  24.745  0.00  0.00           O  
HETATM   63  H1  T3P     4       4.741 -38.352  25.602  0.00  0.00           H  
HETATM   64  H2  T3P     4       3.504 -38.210  24.742  0.00  0.00           H  
HETATM   65 CL    CL     5       6.237 -26.674  18.699  0.00  0.00          Cl1-
ATOM     66  N   ILE     5     -16.482  10.441   7.699  0.00  0.00           N  
ATOM     67  CA  ILE     5     -16.513   9.210   6.938  0.00  0.00           C  
ATOM     68  C   ILE     5     -16.793   7.971   7.809  0.00  0.00           C  
ATOM     69  O   ILE     5     -16.505   8.024   9.007  0.00  0.00           O  
ATOM     70  CB  ILE     5     -15.160   9.190   6.203  0.00  0.00           C  
ATOM     71  CG1 ILE     5     -14.985  10.371   5.247  0.00  0.00           C  
ATOM     72  CG2 ILE     5     -14.915   7.866   5.564  0.00  0.00           C  
ATOM     73  CD1 ILE     5     -15.471  10.129   3.810  0.00  0.00           C  
ATOM     74  H   ILE     5     -15.580  10.731   8.049  0.00  0.00           H  
ATOM     75  HA  ILE     5     -17.225   9.343   6.123  0.00  0.00           H  
ATOM     76  HB  ILE     5     -14.443   9.358   7.007  0.00  0.00           H  
ATOM     77 HG12 ILE     5     -15.420  11.294   5.630  0.00  0.00           H  
ATOM     78 HG13 ILE     5     -13.898  10.398   5.175  0.00  0.00           H  
ATOM     79 HG21 ILE     5     -14.881   7.038   6.272  0.00  0.00           H  
ATOM     80 HG22 ILE     5     -15.696   7.463   4.920  0.00  0.00           H  
ATOM     81 HG23 ILE     5     -14.023   7.859   4.937  0.00  0.00           H  
ATOM     82 HD11 ILE     5     -16.252   9.369   3.794  0.00  0.00           H  
ATOM     83 HD12 ILE     5     -15.937  10.946   3.259  0.00  0.00           H  
ATOM     84 HD13 ILE     5     -14.653   9.623   3.297  0.00  0.00           H  
HETATM   85  K     K     5       7.026  15.483 -49.524  0.00  0.00           K1+
HETATM   86  O   T3P     5      25.959  -7.597  -0.653  0.00  0.00           O  
HETATM   87  H1  T3P     5      25.391  -8.366  -0.705  0.00  0.00           H  
HETATM   88  H2  T3P     5      26.509  -7.652  -1.434  0.00  0.00           H  
HETATM   89 CL    CL     6      19.442  11.024   8.913  0.00  0.00          Cl1-
ATOM     90  N   GLU     6     -17.452   6.973   7.245  0.00  0.00           N  
ATOM     91  CA  GLU     6     -17.800   5.721   7.854  0.00  0.00           C  
ATOM     92  C   GLU     6     -17.071   4.688   7.005  0.00  0.00           C  
ATOM     93  O   GLU     6     -17.459   4.417   5.869  0.00  0.00           O  
ATOM     94  CB  GLU     6     -19.363   5.441   7.860  0.00  0.00           C  
ATOM     95  CG  GLU     6     -20.175   6.451   8.608  0.00  0.00           C  
ATOM     96  CD  GLU     6     -21.700   6.144   8.639  0.00  0.00           C  
ATOM     97  OE1 GLU     6     -22.482   6.563   7.738  0.00  0.00           O  
ATOM     98  OE2 GLU     6     -22.177   5.546   9.668  0.00  0.00           O1-
ATOM     99  H   GLU     6     -17.759   7.072   6.288  0.00  0.00           H  
ATOM    100  HA  GLU     6     -17.585   5.718   8.922  0.00  0.00           H  
ATOM    101  HB2 GLU     6     -19.655   5.437   6.810  0.00  0.00           H  
ATOM    102  HB3 GLU     6     -19.591   4.477   8.315  0.00  0.00           H  
ATOM    103  HG2 GLU     6     -19.745   6.884   9.511  0.00  0.00           H  
ATOM    104  HG3 GLU     6     -20.089   7.364   8.019  0.00  0.00           H  
HETATM  105  K     K     6       6.498  11.782 -40.548  0.00  0.00           K1+
HETATM  106  O   T3P     6     -24.934  -4.976  17.292  0.00  0.00           O  
HETATM  107  H1  T3P     6     -24.348  -4.249  17.501  0.00  0.00           H  
HETATM  108  H2  T3P     6     -25.814  -4.612  17.392  0.00  0.00           H  
HETATM  109 CL    CL     7       2.790   8.837 -49.121  0.00  0.00          Cl1-
HETATM  110  K     K     7      33.438  -0.565  -0.782  0.00  0.00           K1+
ATOM    111  N   LEU     7     -15.912   4.249   7.490  0.00  0.00           N  
ATOM    112  CA  LEU     7     -15.019   3.228   6.840  0.00  0.00           C  
ATOM    113  C   LEU     7     -15.380   1.881   7.412  0.00  0.00           C  
ATOM    114  O   LEU     7     -15.635   1.807   8.634  0.00  0.00           O  
ATOM    115  CB  LEU     7     -13.535   3.626   7.104  0.00  0.00           C  
ATOM    116  CG  LEU     7     -12.438   2.610   6.691  0.00  0.00           C  
ATOM    117  CD1 LEU     7     -12.473   2.171   5.170  0.00  0.00           C  
ATOM    118  CD2 LEU     7     -11.083   3.117   7.209  0.00  0.00           C  
ATOM    119  H   LEU     7     -15.708   4.439   8.461  0.00  0.00           H  
ATOM    120  HA  LEU     7     -15.278   3.269   5.782  0.00  0.00           H  
ATOM    121  HB2 LEU     7     -13.366   4.559   6.567  0.00  0.00           H  
ATOM    122  HB3 LEU     7     -13.528   3.786   8.182  0.00  0.00           H  
ATOM    123  HG  LEU     7     -12.820   1.706   7.164  0.00  0.00           H  
ATOM    124 HD11 LEU     7     -13.078   2.868   4.589  0.00  0.00           H  
ATOM    125 HD12 LEU     7     -11.529   2.071   4.635  0.00  0.00           H  
ATOM    126 HD13 LEU     7     -12.895   1.176   5.032  0.00  0.00           H  
ATOM    127 HD21 LEU     7     -11.136   4.095   7.688  0.00  0.00           H  
ATOM    128 HD22 LEU     7     -10.790   2.412   7.988  0.00  0.00           H  
ATOM    129 HD23 LEU     7     -10.349   3.222   6.409  0.00  0.00           H  
HETATM  130  O   T3P     7      20.282  23.970  26.648  0.00  0.00           O  
HETATM  131  H1  T3P     7      20.947  23.427  26.225  0.00  0.00           H  
HETATM  132  H2  T3P     7      19.500  23.856  26.107  0.00  0.00           H  
HETATM  133 CL    CL     8      17.393  11.470   4.460  0.00  0.00          Cl1-
HETATM  134  K     K     8      34.441  22.147  19.602  0.00  0.00           K1+
ATOM    135  N   PHE     8     -15.338   0.777   6.630  0.00  0.00           N  
ATOM    136  CA  PHE     8     -15.596  -0.579   7.134  0.00  0.00           C  
ATOM    137  C   PHE     8     -14.487  -1.491   6.707  0.00  0.00           C  
ATOM    138  O   PHE     8     -14.069  -1.564   5.565  0.00  0.00           O  
ATOM    139  CB  PHE     8     -16.885  -1.061   6.444  0.00  0.00           C  
ATOM    140  CG  PHE     8     -18.167  -0.340   6.746  0.00  0.00           C  
ATOM    141  CD1 PHE     8     -19.127  -0.895   7.619  0.00  0.00           C  
ATOM    142  CD2 PHE     8     -18.449   0.952   6.227  0.00  0.00           C  
ATOM    143  CE1 PHE     8     -20.169  -0.076   8.119  0.00  0.00           C  
ATOM    144  CE2 PHE     8     -19.445   1.716   6.682  0.00  0.00           C  
ATOM    145  CZ  PHE     8     -20.344   1.199   7.636  0.00  0.00           C  
ATOM    146  H   PHE     8     -15.191   0.841   5.632  0.00  0.00           H  
ATOM    147  HA  PHE     8     -15.683  -0.555   8.220  0.00  0.00           H  
ATOM    148  HB2 PHE     8     -16.811  -1.281   5.380  0.00  0.00           H  
ATOM    149  HB3 PHE     8     -17.081  -2.073   6.799  0.00  0.00           H  
ATOM    150  HD1 PHE     8     -19.118  -1.876   8.072  0.00  0.00           H  
ATOM    151  HD2 PHE     8     -17.707   1.386   5.573  0.00  0.00           H  
ATOM    152  HE1 PHE     8     -20.752  -0.478   8.935  0.00  0.00           H  
ATOM    153  HE2 PHE     8     -19.492   2.746   6.361  0.00  0.00           H  
ATOM    154  HZ  PHE     8     -21.041   1.915   8.045  0.00  0.00           H  
HETATM  155  O   T3P     8     -22.790 -16.958   3.756  0.00  0.00           O  
HETATM  156  H1  T3P     8     -23.242 -16.764   4.577  0.00  0.00           H  
HETATM  157  H2  T3P     8     -23.478 -16.928   3.091  0.00  0.00           H  
HETATM  158 CL    CL     9     -18.509 -41.148 -12.061  0.00  0.00          Cl1-
HETATM  159  K     K     9       7.765  13.332  21.725  0.00  0.00           K1+
HETATM  160  O   T3P     9      -0.090 -29.200   0.797  0.00  0.00           O  
HETATM  161  H1  T3P     9      -0.014 -29.925   1.417  0.00  0.00           H  
HETATM  162  H2  T3P     9      -0.534 -28.509   1.288  0.00  0.00           H  
ATOM    163  N   VAL     9     -13.957  -2.238   7.651  0.00  0.00           N  
ATOM    164  CA  VAL     9     -12.747  -3.089   7.479  0.00  0.00           C  
ATOM    165  C   VAL     9     -12.893  -4.448   8.236  0.00  0.00           C  
ATOM    166  O   VAL     9     -13.863  -4.603   8.931  0.00  0.00           O  
ATOM    167  CB  VAL     9     -11.448  -2.367   7.904  0.00  0.00           C  
ATOM    168  CG1 VAL     9     -11.010  -1.167   6.984  0.00  0.00           C  
ATOM    169  CG2 VAL     9     -11.537  -1.875   9.362  0.00  0.00           C  
ATOM    170  H   VAL     9     -14.359  -2.303   8.575  0.00  0.00           H  
ATOM    171  HA  VAL     9     -12.536  -3.355   6.443  0.00  0.00           H  
ATOM    172  HB  VAL     9     -10.578  -3.024   7.906  0.00  0.00           H  
ATOM    173 HG11 VAL     9     -10.065  -0.822   7.406  0.00  0.00           H  
ATOM    174 HG12 VAL     9     -10.658  -1.499   6.007  0.00  0.00           H  
ATOM    175 HG13 VAL     9     -11.677  -0.309   6.896  0.00  0.00           H  
ATOM    176 HG21 VAL     9     -12.429  -1.279   9.553  0.00  0.00           H  
ATOM    177 HG22 VAL     9     -11.517  -2.720  10.050  0.00  0.00           H  
ATOM    178 HG23 VAL     9     -10.693  -1.301   9.744  0.00  0.00           H  
HETATM  179 CL    CL    10      15.289  -0.271  25.545  0.00  0.00          Cl1-
HETATM  180  K     K    10      14.714  -2.177  19.576  0.00  0.00           K1+
ATOM    181  N   LYS    10     -11.988  -5.450   8.063  0.00  0.00           N  
ATOM    182  CA  LYS    10     -11.845  -6.653   8.845  0.00  0.00           C  
ATOM    183  C   LYS    10     -10.981  -6.437  10.112  0.00  0.00           C  
ATOM    184  O   LYS    10     -10.286  -5.378  10.184  0.00  0.00           O  
ATOM    185  CB  LYS    10     -10.997  -7.598   7.947  0.00  0.00           C  
ATOM    186  CG  LYS    10     -11.756  -7.996   6.607  0.00  0.00           C  
ATOM    187  CD  LYS    10     -11.031  -9.123   5.935  0.00  0.00           C  
ATOM    188  CE  LYS    10     -11.411  -9.438   4.493  0.00  0.00           C  
ATOM    189  NZ  LYS    10     -10.777 -10.655   3.956  0.00  0.00           N1+
ATOM    190  H   LYS    10     -11.175  -5.225   7.508  0.00  0.00           H  
ATOM    191  HA  LYS    10     -12.839  -7.061   9.027  0.00  0.00           H  
ATOM    192  HB2 LYS    10     -10.047  -7.074   7.845  0.00  0.00           H  
ATOM    193  HB3 LYS    10     -10.714  -8.469   8.538  0.00  0.00           H  
ATOM    194  HG2 LYS    10     -12.820  -8.222   6.674  0.00  0.00           H  
ATOM    195  HG3 LYS    10     -11.724  -7.144   5.929  0.00  0.00           H  
ATOM    196  HD2 LYS    10      -9.967  -8.886   5.952  0.00  0.00           H  
ATOM    197  HD3 LYS    10     -11.002 -10.056   6.499  0.00  0.00           H  
ATOM    198  HE2 LYS    10     -12.491  -9.508   4.357  0.00  0.00           H  
ATOM    199  HE3 LYS    10     -11.088  -8.592   3.887  0.00  0.00           H  
ATOM    200  HZ1 LYS    10     -11.075 -11.444   4.511  0.00  0.00           H  
ATOM    201  HZ2 LYS    10     -10.946 -10.847   2.979  0.00  0.00           H  
ATOM    202  HZ3 LYS    10      -9.772 -10.550   3.957  0.00  0.00           H  
HETATM  203  O   T3P    10      30.716   0.044   7.882  0.00  0.00           O  
HETATM  204  H1  T3P    10      29.851  -0.251   7.599  0.00  0.00           H  
HETATM  205  H2  T3P    10      31.325  -0.384   7.280  0.00  0.00           H  
ATOM    206  N   ALA    11     -10.926  -7.391  11.044  0.00  4.87           N  
ATOM    207  CA  ALA    11      -9.951  -7.518  12.138  0.00  4.87           C  
ATOM    208  C   ALA    11      -8.643  -8.131  11.678  0.00  4.87           C  
ATOM    209  O   ALA    11      -8.613  -9.049  10.867  0.00  4.87           O  
ATOM    210  CB  ALA    11     -10.540  -8.262  13.372  0.00  4.87           C  
ATOM    211  H   ALA    11     -11.369  -8.253  10.762  0.00  4.87           H  
ATOM    212  HA  ALA    11      -9.758  -6.486  12.430  0.00  4.87           H  
ATOM    213  HB1 ALA    11     -11.253  -7.665  13.941  0.00  4.87           H  
ATOM    214  HB2 ALA    11     -10.900  -9.274  13.190  0.00  4.87           H  
ATOM    215  HB3 ALA    11      -9.644  -8.429  13.971  0.00  4.87           H  
HETATM  216 CL    CL    11      39.647   9.292   1.687  0.00  0.00          Cl1-
HETATM  217  K     K    11     -27.104 -15.604 -12.804  0.00  0.00           K1+
HETATM  218  O   T3P    11     -18.966 -18.992  12.217  0.00  0.00           O  
HETATM  219  H1  T3P    11     -18.256 -19.591  12.448  0.00  0.00           H  
HETATM  220  H2  T3P    11     -19.495 -19.479  11.585  0.00  0.00           H  
HETATM  221 CL    CL    12     -16.879  24.453 -43.123  0.00  0.00          Cl1-
ATOM    222  N   GLY    12      -7.540  -7.701  12.253  0.00  0.00           N  
ATOM    223  CA  GLY    12      -6.232  -8.330  12.166  0.00  0.00           C  
ATOM    224  C   GLY    12      -6.178  -9.600  12.946  0.00  0.00           C  
ATOM    225  O   GLY    12      -7.168 -10.274  13.206  0.00  0.00           O  
ATOM    226  H   GLY    12      -7.647  -6.994  12.966  0.00  0.00           H  
ATOM    227  HA2 GLY    12      -6.016  -8.680  11.157  0.00  0.00           H  
ATOM    228  HA3 GLY    12      -5.567  -7.517  12.459  0.00  0.00           H  
HETATM  229  K     K    12     -14.785   2.378  37.901  0.00  0.00           K1+
HETATM  230  O   T3P    12     -23.711 -21.064 -21.358  0.00  0.00           O  
HETATM  231  H1  T3P    12     -24.286 -20.579 -20.766  0.00  0.00           H  
HETATM  232  H2  T3P    12     -23.758 -20.583 -22.185  0.00  0.00           H  
HETATM  233 CL    CL    13      13.350 -12.843 -22.885  0.00  0.00          Cl1-
ATOM    234  N   ILE    13      -4.975  -9.994  13.369  0.00  0.00           N  
ATOM    235  CA  ILE    13      -4.751 -11.217  14.194  0.00  0.00           C  
ATOM    236  C   ILE    13      -5.430 -11.022  15.569  0.00  0.00           C  
ATOM    237  O   ILE    13      -6.096 -11.958  15.942  0.00  0.00           O  
ATOM    238  CB  ILE    13      -3.232 -11.418  14.300  0.00  0.00           C  
ATOM    239  CG1 ILE    13      -2.490 -11.707  12.917  0.00  0.00           C  
ATOM    240  CG2 ILE    13      -2.810 -12.358  15.364  0.00  0.00           C  
ATOM    241  CD1 ILE    13      -2.788 -13.028  12.227  0.00  0.00           C  
ATOM    242  H   ILE    13      -4.212  -9.343  13.251  0.00  0.00           H  
ATOM    243  HA  ILE    13      -5.218 -12.113  13.785  0.00  0.00           H  
ATOM    244  HB  ILE    13      -2.746 -10.490  14.599  0.00  0.00           H  
ATOM    245 HG12 ILE    13      -2.606 -10.909  12.183  0.00  0.00           H  
ATOM    246 HG13 ILE    13      -1.417 -11.680  13.106  0.00  0.00           H  
ATOM    247 HG21 ILE    13      -3.166 -13.366  15.153  0.00  0.00           H  
ATOM    248 HG22 ILE    13      -1.738 -12.544  15.428  0.00  0.00           H  
ATOM    249 HG23 ILE    13      -3.270 -12.098  16.318  0.00  0.00           H  
ATOM    250 HD11 ILE    13      -3.466 -12.779  11.411  0.00  0.00           H  
ATOM    251 HD12 ILE    13      -1.862 -13.496  11.891  0.00  0.00           H  
ATOM    252 HD13 ILE    13      -3.248 -13.793  12.852  0.00  0.00           H  
HETATM  253  K     K    13       1.890  -1.151  20.264  0.00  0.00           K1+
HETATM  254  O   T3P    13      12.696 -16.271  45.189  0.00  0.00           O  
HETATM  255  H1  T3P    13      12.185 -16.943  44.739  0.00  0.00           H  
HETATM  256  H2  T3P    13      12.042 -15.666  45.538  0.00  0.00           H  
ATOM    257  N   ASP    14      -5.243  -9.852  16.205  0.00  0.00           N  
ATOM    258  CA  ASP    14      -6.113  -9.430  17.298  0.00  0.00           C  
ATOM    259  C   ASP    14      -7.390  -8.850  16.724  0.00  0.00           C  
ATOM    260  O   ASP    14      -7.286  -7.987  15.832  0.00  0.00           O  
ATOM    261  CB  ASP    14      -5.381  -8.353  18.139  0.00  0.00           C  
ATOM    262  CG  ASP    14      -5.958  -8.018  19.525  0.00  0.00           C  
ATOM    263  OD1 ASP    14      -6.913  -8.688  19.965  0.00  0.00           O  
ATOM    264  OD2 ASP    14      -5.506  -7.021  20.095  0.00  0.00           O1-
ATOM    265  H   ASP    14      -4.606  -9.168  15.823  0.00  0.00           H  
ATOM    266  HA  ASP    14      -6.227 -10.315  17.925  0.00  0.00           H  
ATOM    267  HB2 ASP    14      -4.295  -8.434  18.103  0.00  0.00           H  
ATOM    268  HB3 ASP    14      -5.503  -7.472  17.509  0.00  0.00           H  
HETATM  269 CL    CL    14     -13.057  30.112 -26.570  0.00  0.00          Cl1-
HETATM  270  K     K    14     -46.513 -12.228  -4.623  0.00  0.00           K1+
HETATM  271  O   T3P    14       3.534 -27.273 -21.941  0.00  0.00           O  
HETATM  272  H1  T3P    14       2.819 -27.773 -21.546  0.00  0.00           H  
HETATM  273  H2  T3P    14       3.228 -26.366 -21.927  0.00  0.00           H  
HETATM  274 CL    CL    15      18.452 -26.660  29.217  0.00  0.00          Cl1-
ATOM    275  N   GLY    15      -8.498  -9.242  17.259  0.00  0.00           N  
ATOM    276  CA  GLY    15      -9.850  -8.702  17.037  0.00  0.00           C  
ATOM    277  C   GLY    15      -9.961  -7.222  17.230  0.00  0.00           C  
ATOM    278  O   GLY    15     -10.745  -6.563  16.530  0.00  0.00           O  
ATOM    279  H   GLY    15      -8.437  -9.836  18.073  0.00  0.00           H  
ATOM    280  HA2 GLY    15     -10.124  -8.967  16.015  0.00  0.00           H  
ATOM    281  HA3 GLY    15     -10.639  -9.166  17.628  0.00  0.00           H  
HETATM  282  K     K    15      -0.992  15.681 -49.705  0.00  0.00           K1+
HETATM  283  O   T3P    15      18.899 -10.039 -31.730  0.00  0.00           O  
HETATM  284  H1  T3P    15      18.651  -9.457 -32.448  0.00  0.00           H  
HETATM  285  H2  T3P    15      19.689 -10.481 -32.040  0.00  0.00           H  
HETATM  286 CL    CL    16     -18.058 -12.467   4.340  0.00  0.00          Cl1-
ATOM    287  N   GLU    16      -9.163  -6.606  18.166  0.00  0.00           N  
ATOM    288  CA  GLU    16      -9.117  -5.166  18.378  0.00  0.00           C  
ATOM    289  C   GLU    16      -8.039  -4.571  17.550  0.00  0.00           C  
ATOM    290  O   GLU    16      -7.288  -3.787  18.085  0.00  0.00           O  
ATOM    291  CB  GLU    16      -9.017  -4.801  19.832  0.00  0.00           C  
ATOM    292  CG  GLU    16      -9.774  -5.733  20.821  0.00  0.00           C  
ATOM    293  CD  GLU    16      -9.642  -5.441  22.304  0.00  0.00           C  
ATOM    294  OE1 GLU    16     -10.202  -6.207  23.145  0.00  0.00           O  
ATOM    295  OE2 GLU    16      -8.925  -4.488  22.618  0.00  0.00           O1-
ATOM    296  H   GLU    16      -8.542  -7.179  18.719  0.00  0.00           H  
ATOM    297  HA  GLU    16     -10.059  -4.754  18.015  0.00  0.00           H  
ATOM    298  HB2 GLU    16      -7.982  -4.911  20.155  0.00  0.00           H  
ATOM    299  HB3 GLU    16      -9.209  -3.740  19.992  0.00  0.00           H  
ATOM    300  HG2 GLU    16     -10.840  -5.634  20.619  0.00  0.00           H  
ATOM    301  HG3 GLU    16      -9.500  -6.781  20.694  0.00  0.00           H  
HETATM  302  K     K    16      29.830 -13.852  18.057  0.00  0.00           K1+
HETATM  303  O   T3P    16      15.283  -7.437 -39.510  0.00  0.00           O  
HETATM  304  H1  T3P    16      15.703  -8.216 -39.146  0.00  0.00           H  
HETATM  305  H2  T3P    16      14.775  -7.764 -40.253  0.00  0.00           H  
HETATM  306 CL    CL    17      19.536  10.909 -17.734  0.00  0.00          Cl1-
HETATM  307  K     K    17      -6.126 -16.575  31.273  0.00  0.00           K1+
ATOM    308  N   SER    17      -7.924  -4.847  16.247  0.00  0.00           N  
ATOM    309  CA  SER    17      -6.945  -4.276  15.406  0.00  0.00           C  
ATOM    310  C   SER    17      -7.479  -4.364  13.982  0.00  0.00           C  
ATOM    311  O   SER    17      -8.237  -5.329  13.767  0.00  0.00           O  
ATOM    312  CB  SER    17      -5.562  -4.938  15.551  0.00  0.00           C  
ATOM    313  OG  SER    17      -5.405  -6.247  15.020  0.00  0.00           O  
ATOM    314  H   SER    17      -8.480  -5.458  15.666  0.00  0.00           H  
ATOM    315  HA  SER    17      -7.026  -3.218  15.657  0.00  0.00           H  
ATOM    316  HB2 SER    17      -4.797  -4.340  15.057  0.00  0.00           H  
ATOM    317  HB3 SER    17      -5.245  -4.885  16.593  0.00  0.00           H  
ATOM    318  HG  SER    17      -6.054  -6.860  15.372  0.00  0.00           H  
HETATM  319  O   T3P    17     -16.041 -15.717 -19.140  0.00  0.00           O  
HETATM  320  H1  T3P    17     -15.873 -14.778 -19.227  0.00  0.00           H  
HETATM  321  H2  T3P    17     -16.043 -15.873 -18.195  0.00  0.00           H  
HETATM  322 CL    CL    18       5.443 -29.862 -11.404  0.00  0.00          Cl1-
ATOM    323  N   ILE    18      -7.180  -3.444  13.053  0.00  0.00           N  
ATOM    324  CA  ILE    18      -7.654  -3.563  11.672  0.00  0.00           C  
ATOM    325  C   ILE    18      -6.885  -4.678  10.853  0.00  0.00           C  
ATOM    326  O   ILE    18      -5.705  -4.893  11.161  0.00  0.00           O  
ATOM    327  CB  ILE    18      -7.516  -2.153  10.851  0.00  0.00           C  
ATOM    328  CG1 ILE    18      -8.279  -1.045  11.594  0.00  0.00           C  
ATOM    329  CG2 ILE    18      -7.876  -2.198   9.349  0.00  0.00           C  
ATOM    330  CD1 ILE    18      -7.912   0.370  11.168  0.00  0.00           C  
ATOM    331  H   ILE    18      -6.580  -2.669  13.296  0.00  0.00           H  
ATOM    332  HA  ILE    18      -8.717  -3.771  11.789  0.00  0.00           H  
ATOM    333  HB  ILE    18      -6.461  -1.893  10.768  0.00  0.00           H  
ATOM    334 HG12 ILE    18      -9.329  -1.308  11.466  0.00  0.00           H  
ATOM    335 HG13 ILE    18      -8.121  -1.075  12.672  0.00  0.00           H  
ATOM    336 HG21 ILE    18      -8.866  -2.646   9.266  0.00  0.00           H  
ATOM    337 HG22 ILE    18      -7.820  -1.232   8.846  0.00  0.00           H  
ATOM    338 HG23 ILE    18      -7.363  -2.960   8.763  0.00  0.00           H  
ATOM    339 HD11 ILE    18      -6.931   0.310  10.697  0.00  0.00           H  
ATOM    340 HD12 ILE    18      -8.694   0.661  10.466  0.00  0.00           H  
ATOM    341 HD13 ILE    18      -7.924   1.096  11.981  0.00  0.00           H  
HETATM  342  K     K    18       4.590  32.575 -17.017  0.00  0.00           K1+
HETATM  343  O   T3P    18      -6.959   0.286  49.835  0.00  0.00           O  
HETATM  344  H1  T3P    18      -7.669   0.785  49.430  0.00  0.00           H  
HETATM  345  H2  T3P    18      -6.564  -0.200  49.112  0.00  0.00           H  
HETATM  346 CL    CL    19     -22.423 -22.296  -6.254  0.00  0.00          Cl1-
ATOM    347  N   GLY    19      -7.534  -5.372   9.865  0.00  0.00           N  
ATOM    348  CA  GLY    19      -6.979  -6.303   8.805  0.00  0.00           C  
ATOM    349  C   GLY    19      -5.558  -5.846   8.347  0.00  0.00           C  
ATOM    350  O   GLY    19      -5.464  -4.781   7.735  0.00  0.00           O  
ATOM    351  H   GLY    19      -8.525  -5.176   9.837  0.00  0.00           H  
ATOM    352  HA2 GLY    19      -6.723  -7.221   9.335  0.00  0.00           H  
ATOM    353  HA3 GLY    19      -7.741  -6.498   8.050  0.00  0.00           H  
HETATM  354  K     K    19     -14.658  22.119  11.987  0.00  0.00           K1+
HETATM  355  O   T3P    19      -8.550  16.409 -40.796  0.00  0.00           O  
HETATM  356  H1  T3P    19      -7.998  16.066 -40.093  0.00  0.00           H  
HETATM  357  H2  T3P    19      -9.196  15.720 -40.951  0.00  0.00           H  
ATOM    358  N   ASN    20      -4.531  -6.648   8.574  0.00  0.00           N  
ATOM    359  CA  ASN    20      -3.149  -6.554   8.222  0.00  0.00           C  
ATOM    360  C   ASN    20      -2.803  -6.405   6.728  0.00  0.00           C  
ATOM    361  O   ASN    20      -1.823  -5.768   6.341  0.00  0.00           O  
ATOM    362  CB  ASN    20      -2.338  -7.703   8.950  0.00  0.00           C  
ATOM    363  CG  ASN    20      -2.379  -7.580  10.456  0.00  0.00           C  
ATOM    364  ND2 ASN    20      -2.815  -8.599  11.229  0.00  0.00           N  
ATOM    365  OD1 ASN    20      -2.016  -6.543  10.928  0.00  0.00           O  
ATOM    366  H   ASN    20      -4.770  -7.554   8.950  0.00  0.00           H  
ATOM    367  HA  ASN    20      -2.858  -5.657   8.768  0.00  0.00           H  
ATOM    368  HB2 ASN    20      -2.675  -8.659   8.548  0.00  0.00           H  
ATOM    369  HB3 ASN    20      -1.307  -7.567   8.623  0.00  0.00           H  
ATOM    370 HD21 ASN    20      -3.375  -9.323  10.803  0.00  0.00           H  
ATOM    371 HD22 ASN    20      -2.755  -8.554  12.236  0.00  0.00           H  
HETATM  372 CL    CL    20      -1.271  30.058  34.466  0.00  0.00          Cl1-
HETATM  373  K     K    20       0.971 -10.351  23.256  0.00  0.00           K1+
HETATM  374  O   T3P    20     -22.323 -12.709  23.578  0.00  0.00           O  
HETATM  375  H1  T3P    20     -21.539 -12.678  23.029  0.00  0.00           H  
HETATM  376  H2  T3P    20     -21.988 -12.677  24.475  0.00  0.00           H  
HETATM  377 CL    CL    21     -19.069  12.353  12.772  0.00  0.00          Cl1-
ATOM    378  N   CYS    21      -3.656  -6.887   5.808  0.00  0.00           N  
ATOM    379  CA  CYS    21      -3.490  -7.020   4.342  0.00  0.00           C  
ATOM    380  C   CYS    21      -3.595  -5.604   3.789  0.00  0.00           C  
ATOM    381  O   CYS    21      -4.579  -4.897   4.214  0.00  0.00           O  
ATOM    382  CB  CYS    21      -4.488  -8.033   3.783  0.00  0.00           C  
ATOM    383  SG  CYS    21      -4.198  -9.663   4.388  0.00  0.00           S  
ATOM    384  H   CYS    21      -4.556  -7.233   6.111  0.00  0.00           H  
ATOM    385  HA  CYS    21      -2.465  -7.380   4.258  0.00  0.00           H  
ATOM    386  HB2 CYS    21      -5.496  -7.769   4.103  0.00  0.00           H  
ATOM    387  HB3 CYS    21      -4.598  -7.980   2.700  0.00  0.00           H  
ATOM    388  HG  CYS    21      -2.868  -9.711   4.274  0.00  0.00           H  
HETATM  389  K     K    21      -8.019  -2.671  41.626  0.00  0.00           K1+
HETATM  390  O   T3P    21      51.294   3.980  14.419  0.00  0.00           O  
HETATM  391  H1  T3P    21      51.142   3.096  14.752  0.00  0.00           H  
HETATM  392  H2  T3P    21      50.524   4.171  13.883  0.00  0.00           H  
HETATM  393 CL    CL    22      -1.681 -32.047 -27.996  0.00  0.00          Cl1-
HETATM  394  K     K    22      44.894   3.151  -2.902  0.00  0.00           K1+
ATOM    395  N   PRO    22      -2.624  -5.161   2.912  0.00  0.00           N  
ATOM    396  CA  PRO    22      -2.248  -3.708   2.672  0.00  0.00           C  
ATOM    397  C   PRO    22      -3.398  -2.797   2.218  0.00  0.00           C  
ATOM    398  O   PRO    22      -3.437  -1.657   2.622  0.00  0.00           O  
ATOM    399  CB  PRO    22      -1.101  -3.863   1.687  0.00  0.00           C  
ATOM    400  CG  PRO    22      -1.181  -5.260   1.153  0.00  0.00           C  
ATOM    401  CD  PRO    22      -1.581  -6.050   2.345  0.00  0.00           C  
ATOM    402  HA  PRO    22      -1.799  -3.300   3.577  0.00  0.00           H  
ATOM    403  HB2 PRO    22      -1.155  -3.175   0.844  0.00  0.00           H  
ATOM    404  HB3 PRO    22      -0.158  -3.680   2.202  0.00  0.00           H  
ATOM    405  HG2 PRO    22      -1.931  -5.240   0.361  0.00  0.00           H  
ATOM    406  HG3 PRO    22      -0.283  -5.729   0.750  0.00  0.00           H  
ATOM    407  HD2 PRO    22      -2.114  -6.943   2.020  0.00  0.00           H  
ATOM    408  HD3 PRO    22      -0.756  -6.265   3.024  0.00  0.00           H  
HETATM  409  O   T3P    22       6.339  25.276  -2.238  0.00  0.00           O  
HETATM  410  H1  T3P    22       5.930  24.483  -1.890  0.00  0.00           H  
HETATM  411  H2  T3P    22       6.838  24.974  -2.997  0.00  0.00           H  
ATOM    412  N   ASP    23      -4.398  -3.256   1.450  0.00  0.00           N  
ATOM    413  CA  ASP    23      -5.577  -2.511   1.045  0.00  0.00           C  
ATOM    414  C   ASP    23      -6.425  -1.914   2.194  0.00  0.00           C  
ATOM    415  O   ASP    23      -7.069  -0.846   2.032  0.00  0.00           O  
ATOM    416  CB  ASP    23      -6.380  -3.198  -0.011  0.00  0.00           C  
ATOM    417  CG  ASP    23      -5.711  -3.483  -1.330  0.00  0.00           C  
ATOM    418  OD1 ASP    23      -4.848  -2.669  -1.753  0.00  0.00           O  
ATOM    419  OD2 ASP    23      -6.304  -4.292  -2.112  0.00  0.00           O1-
ATOM    420  H   ASP    23      -4.460  -4.248   1.269  0.00  0.00           H  
ATOM    421  HA  ASP    23      -5.138  -1.624   0.586  0.00  0.00           H  
ATOM    422  HB2 ASP    23      -6.917  -4.006   0.486  0.00  0.00           H  
ATOM    423  HB3 ASP    23      -7.094  -2.419  -0.278  0.00  0.00           H  
HETATM  424 CL    CL    23      -5.085  -7.798  37.113  0.00  0.00          Cl1-
HETATM  425  K     K    23      14.181   2.641 -21.417  0.00  0.00           K1+
HETATM  426  O   T3P    23     -20.407 -37.243 -18.280  0.00  0.00           O  
HETATM  427  H1  T3P    23     -20.053 -38.069 -17.951  0.00  0.00           H  
HETATM  428  H2  T3P    23     -21.328 -37.256 -18.020  0.00  0.00           H  
HETATM  429 CL    CL    24     -28.918 -13.540 -15.011  0.00  0.00          Cl1-
HETATM  430  K     K    24     -20.552  14.501 -25.805  0.00  0.00           K1+
ATOM    431  N   SER    24      -6.322  -2.602   3.374  0.00  0.00           N  
ATOM    432  CA  SER    24      -6.909  -2.126   4.607  0.00  0.00           C  
ATOM    433  C   SER    24      -5.772  -1.291   5.430  0.00  0.00           C  
ATOM    434  O   SER    24      -6.320  -0.728   6.433  0.00  0.00           O  
ATOM    435  CB  SER    24      -7.430  -3.369   5.368  0.00  0.00           C  
ATOM    436  OG  SER    24      -8.121  -3.058   6.548  0.00  0.00           O  
ATOM    437  H   SER    24      -5.773  -3.449   3.409  0.00  0.00           H  
ATOM    438  HA  SER    24      -7.717  -1.479   4.263  0.00  0.00           H  
ATOM    439  HB2 SER    24      -7.978  -4.074   4.744  0.00  0.00           H  
ATOM    440  HB3 SER    24      -6.539  -3.852   5.771  0.00  0.00           H  
ATOM    441  HG  SER    24      -7.542  -2.470   7.039  0.00  0.00           H  
HETATM  442  O   T3P    24       4.137 -15.580  23.306  0.00  0.00           O  
HETATM  443  H1  T3P    24       3.440 -14.925  23.359  0.00  0.00           H  
HETATM  444  H2  T3P    24       3.764 -16.361  23.715  0.00  0.00           H  
HETATM  445 CL    CL    25      29.064  -5.470  28.908  0.00  0.00          Cl1-
ATOM    446  N   GLN    25      -4.509  -1.037   4.985  0.00  0.00           N  
ATOM    447  CA  GLN    25      -3.625  -0.056   5.640  0.00  0.00           C  
ATOM    448  C   GLN    25      -3.538   1.277   4.813  0.00  0.00           C  
ATOM    449  O   GLN    25      -3.186   2.318   5.410  0.00  0.00           O  
ATOM    450  CB  GLN    25      -2.179  -0.623   5.611  0.00  0.00           C  
ATOM    451  CG  GLN    25      -1.908  -1.958   6.346  0.00  0.00           C  
ATOM    452  CD  GLN    25      -0.421  -2.361   6.361  0.00  0.00           C  
ATOM    453  NE2 GLN    25      -0.069  -3.580   5.852  0.00  0.00           N  
ATOM    454  OE1 GLN    25       0.492  -1.644   6.742  0.00  0.00           O  
ATOM    455  H   GLN    25      -4.241  -1.443   4.100  0.00  0.00           H  
ATOM    456  HA  GLN    25      -3.893   0.181   6.670  0.00  0.00           H  
ATOM    457  HB2 GLN    25      -1.980  -0.846   4.562  0.00  0.00           H  
ATOM    458  HB3 GLN    25      -1.515   0.182   5.926  0.00  0.00           H  
ATOM    459  HG2 GLN    25      -2.227  -1.870   7.385  0.00  0.00           H  
ATOM    460  HG3 GLN    25      -2.540  -2.729   5.907  0.00  0.00           H  
ATOM    461 HE21 GLN    25      -0.765  -4.290   5.675  0.00  0.00           H  
ATOM    462 HE22 GLN    25       0.855  -3.884   6.124  0.00  0.00           H  
HETATM  463  K     K    25      25.424  19.447 -18.945  0.00  0.00           K1+
HETATM  464  O   T3P    25      31.443  18.794 -13.171  0.00  0.00           O  
HETATM  465  H1  T3P    25      30.817  18.135 -12.871  0.00  0.00           H  
HETATM  466  H2  T3P    25      32.139  18.290 -13.592  0.00  0.00           H  
ATOM    467  N   ARG    26      -3.994   1.139   3.564  0.00  0.00           N  
ATOM    468  CA  ARG    26      -3.994   2.106   2.502  0.00  0.00           C  
ATOM    469  C   ARG    26      -5.083   3.150   2.707  0.00  0.00           C  
ATOM    470  O   ARG    26      -4.724   4.349   2.842  0.00  0.00           O  
ATOM    471  CB  ARG    26      -4.198   1.208   1.186  0.00  0.00           C  
ATOM    472  CG  ARG    26      -4.522   1.994  -0.147  0.00  0.00           C  
ATOM    473  CD  ARG    26      -4.702   0.981  -1.291  0.00  0.00           C  
ATOM    474  NE  ARG    26      -5.113   1.603  -2.540  0.00  0.00           N  
ATOM    475  CZ  ARG    26      -5.519   0.913  -3.632  0.00  0.00           C  
ATOM    476  NH1 ARG    26      -5.691  -0.378  -3.687  0.00  0.00           N  
ATOM    477  NH2 ARG    26      -5.702   1.569  -4.710  0.00  0.00           N1+
ATOM    478  H   ARG    26      -4.177   0.189   3.273  0.00  0.00           H  
ATOM    479  HA  ARG    26      -3.066   2.626   2.266  0.00  0.00           H  
ATOM    480  HB2 ARG    26      -3.292   0.663   0.923  0.00  0.00           H  
ATOM    481  HB3 ARG    26      -5.011   0.495   1.321  0.00  0.00           H  
ATOM    482  HG2 ARG    26      -5.425   2.592  -0.021  0.00  0.00           H  
ATOM    483  HG3 ARG    26      -3.767   2.752  -0.355  0.00  0.00           H  
ATOM    484  HD2 ARG    26      -3.746   0.534  -1.563  0.00  0.00           H  
ATOM    485  HD3 ARG    26      -5.545   0.341  -1.034  0.00  0.00           H  
ATOM    486  HE  ARG    26      -4.907   2.591  -2.540  0.00  0.00           H  
ATOM    487 HH11 ARG    26      -5.503  -0.972  -2.892  0.00  0.00           H  
ATOM    488 HH12 ARG    26      -6.029  -0.891  -4.488  0.00  0.00           H  
ATOM    489 HH21 ARG    26      -5.626   2.571  -4.814  0.00  0.00           H  
ATOM    490 HH22 ARG    26      -6.047   1.093  -5.531  0.00  0.00           H  
HETATM  491 CL    CL    26      14.253  23.742   1.260  0.00  0.00          Cl1-
HETATM  492  K     K    26     -10.998 -39.519   2.205  0.00  0.00           K1+
HETATM  493  O   T3P    26      21.793  18.142  16.531  0.00  0.00           O  
HETATM  494  H1  T3P    26      21.732  17.264  16.153  0.00  0.00           H  
HETATM  495  H2  T3P    26      21.433  18.718  15.856  0.00  0.00           H  
HETATM  496 CL    CL    27     -43.556  -5.496   7.446  0.00  0.00          Cl1-
HETATM  497  K     K    27      26.072  27.918  -8.730  0.00  0.00           K1+
ATOM    498  N   LEU    27      -6.320   2.759   2.826  0.00  0.00           N  
ATOM    499  CA  LEU    27      -7.360   3.658   3.275  0.00  0.00           C  
ATOM    500  C   LEU    27      -7.155   4.283   4.612  0.00  0.00           C  
ATOM    501  O   LEU    27      -7.316   5.522   4.674  0.00  0.00           O  
ATOM    502  CB  LEU    27      -8.775   2.946   3.136  0.00  0.00           C  
ATOM    503  CG  LEU    27      -9.085   2.518   1.727  0.00  0.00           C  
ATOM    504  CD1 LEU    27     -10.406   1.669   1.707  0.00  0.00           C  
ATOM    505  CD2 LEU    27      -9.139   3.700   0.770  0.00  0.00           C  
ATOM    506  H   LEU    27      -6.498   1.773   2.701  0.00  0.00           H  
ATOM    507  HA  LEU    27      -7.417   4.466   2.545  0.00  0.00           H  
ATOM    508  HB2 LEU    27      -8.705   2.104   3.824  0.00  0.00           H  
ATOM    509  HB3 LEU    27      -9.560   3.600   3.516  0.00  0.00           H  
ATOM    510  HG  LEU    27      -8.332   1.789   1.428  0.00  0.00           H  
ATOM    511 HD11 LEU    27     -10.443   0.953   2.529  0.00  0.00           H  
ATOM    512 HD12 LEU    27     -11.301   2.289   1.652  0.00  0.00           H  
ATOM    513 HD13 LEU    27     -10.608   1.033   0.846  0.00  0.00           H  
ATOM    514 HD21 LEU    27      -9.002   4.679   1.229  0.00  0.00           H  
ATOM    515 HD22 LEU    27      -8.283   3.633   0.098  0.00  0.00           H  
ATOM    516 HD23 LEU    27     -10.021   3.610   0.136  0.00  0.00           H  
HETATM  517  O   T3P    27      35.665  11.261  20.016  0.00  0.00           O  
HETATM  518  H1  T3P    27      36.327  11.062  20.677  0.00  0.00           H  
HETATM  519  H2  T3P    27      35.844  10.646  19.304  0.00  0.00           H  
HETATM  520 CL    CL    28     -13.086 -25.211  14.110  0.00  0.00          Cl1-
HETATM  521  K     K    28      18.803  38.165  24.332  0.00  0.00           K1+
ATOM    522  N   PHE    28      -6.658   3.583   5.638  0.00  0.00           N  
ATOM    523  CA  PHE    28      -6.275   4.189   6.903  0.00  0.00           C  
ATOM    524  C   PHE    28      -5.200   5.265   6.743  0.00  0.00           C  
ATOM    525  O   PHE    28      -5.461   6.377   7.205  0.00  0.00           O  
ATOM    526  CB  PHE    28      -5.940   2.972   7.783  0.00  0.00           C  
ATOM    527  CG  PHE    28      -5.543   3.374   9.267  0.00  0.00           C  
ATOM    528  CD1 PHE    28      -4.853   2.491  10.085  0.00  0.00           C  
ATOM    529  CD2 PHE    28      -6.070   4.514   9.891  0.00  0.00           C  
ATOM    530  CE1 PHE    28      -4.746   2.669  11.458  0.00  0.00           C  
ATOM    531  CE2 PHE    28      -5.898   4.745  11.225  0.00  0.00           C  
ATOM    532  CZ  PHE    28      -5.260   3.809  12.022  0.00  0.00           C  
ATOM    533  H   PHE    28      -6.658   2.573   5.648  0.00  0.00           H  
ATOM    534  HA  PHE    28      -7.239   4.575   7.233  0.00  0.00           H  
ATOM    535  HB2 PHE    28      -6.723   2.236   7.967  0.00  0.00           H  
ATOM    536  HB3 PHE    28      -5.161   2.366   7.321  0.00  0.00           H  
ATOM    537  HD1 PHE    28      -4.559   1.517   9.721  0.00  0.00           H  
ATOM    538  HD2 PHE    28      -6.788   5.091   9.327  0.00  0.00           H  
ATOM    539  HE1 PHE    28      -4.183   1.913  11.984  0.00  0.00           H  
ATOM    540  HE2 PHE    28      -6.343   5.536  11.810  0.00  0.00           H  
ATOM    541  HZ  PHE    28      -5.131   3.988  13.079  0.00  0.00           H  
HETATM  542  O   T3P    28     -46.365 -17.925  -9.066  0.00  0.00           O  
HETATM  543  H1  T3P    28     -46.908 -17.718  -8.305  0.00  0.00           H  
HETATM  544  H2  T3P    28     -46.969 -17.891  -9.808  0.00  0.00           H  
HETATM  545 CL    CL    29      19.240 -12.488 -12.844  0.00  0.00          Cl1-
HETATM  546  K     K    29       8.786  38.255   0.177  0.00  0.00           K1+
ATOM    547  N   MET    29      -4.191   5.060   5.946  0.00  0.00           N  
ATOM    548  CA  MET    29      -3.160   6.044   5.505  0.00  0.00           C  
ATOM    549  C   MET    29      -3.725   7.294   4.741  0.00  0.00           C  
ATOM    550  O   MET    29      -3.409   8.420   5.079  0.00  0.00           O  
ATOM    551  CB  MET    29      -2.051   5.293   4.794  0.00  0.00           C  
ATOM    552  CG  MET    29      -0.906   6.115   4.176  0.00  0.00           C  
ATOM    553  SD  MET    29       0.382   5.165   3.334  0.00  0.00           S  
ATOM    554  CE  MET    29       1.597   6.370   3.143  0.00  0.00           C  
ATOM    555  H   MET    29      -4.101   4.147   5.525  0.00  0.00           H  
ATOM    556  HA  MET    29      -2.737   6.379   6.452  0.00  0.00           H  
ATOM    557  HB2 MET    29      -1.738   4.598   5.573  0.00  0.00           H  
ATOM    558  HB3 MET    29      -2.422   4.600   4.039  0.00  0.00           H  
ATOM    559  HG2 MET    29      -1.346   6.812   3.463  0.00  0.00           H  
ATOM    560  HG3 MET    29      -0.461   6.803   4.894  0.00  0.00           H  
ATOM    561  HE1 MET    29       2.464   5.938   2.643  0.00  0.00           H  
ATOM    562  HE2 MET    29       1.130   7.223   2.650  0.00  0.00           H  
ATOM    563  HE3 MET    29       1.918   6.638   4.150  0.00  0.00           H  
HETATM  564  O   T3P    29      13.154 -22.749 -13.659  0.00  0.00           O  
HETATM  565  H1  T3P    29      13.866 -22.377 -13.140  0.00  0.00           H  
HETATM  566  H2  T3P    29      12.375 -22.638 -13.114  0.00  0.00           H  
HETATM  567 CL    CL    30       7.326   9.793 -51.465  0.00  0.00          Cl1-
ATOM    568  N   ILE    30      -4.618   7.016   3.788  0.00  0.00           N  
ATOM    569  CA  ILE    30      -5.268   8.049   2.979  0.00  0.00           C  
ATOM    570  C   ILE    30      -6.188   8.956   3.807  0.00  0.00           C  
ATOM    571  O   ILE    30      -6.280  10.163   3.504  0.00  0.00           O  
ATOM    572  CB  ILE    30      -6.177   7.425   1.818  0.00  0.00           C  
ATOM    573  CG1 ILE    30      -5.302   6.677   0.809  0.00  0.00           C  
ATOM    574  CG2 ILE    30      -7.189   8.388   1.083  0.00  0.00           C  
ATOM    575  CD1 ILE    30      -5.961   5.659  -0.106  0.00  0.00           C  
ATOM    576  H   ILE    30      -4.821   6.038   3.633  0.00  0.00           H  
ATOM    577  HA  ILE    30      -4.537   8.614   2.401  0.00  0.00           H  
ATOM    578  HB  ILE    30      -6.774   6.635   2.275  0.00  0.00           H  
ATOM    579 HG12 ILE    30      -4.767   7.445   0.250  0.00  0.00           H  
ATOM    580 HG13 ILE    30      -4.534   6.100   1.323  0.00  0.00           H  
ATOM    581 HG21 ILE    30      -6.721   9.160   0.471  0.00  0.00           H  
ATOM    582 HG22 ILE    30      -7.733   7.814   0.333  0.00  0.00           H  
ATOM    583 HG23 ILE    30      -7.916   8.790   1.788  0.00  0.00           H  
ATOM    584 HD11 ILE    30      -6.690   5.031   0.407  0.00  0.00           H  
ATOM    585 HD12 ILE    30      -6.504   6.199  -0.882  0.00  0.00           H  
ATOM    586 HD13 ILE    30      -5.183   5.098  -0.622  0.00  0.00           H  
HETATM  587  K     K    30      24.598 -13.773  18.017  0.00  0.00           K1+
HETATM  588  O   T3P    30      -9.582 -37.807 -15.849  0.00  0.00           O  
HETATM  589  H1  T3P    30      -9.377 -37.243 -15.103  0.00  0.00           H  
HETATM  590  H2  T3P    30     -10.509 -38.022 -15.740  0.00  0.00           H  
HETATM  591 CL    CL    31       2.996 -22.742 -20.344  0.00  0.00          Cl1-
HETATM  592  K     K    31      -3.531  38.622 -30.266  0.00  0.00           K1+
ATOM    593  N   LEU    31      -6.770   8.437   4.853  0.00  0.00           N  
ATOM    594  CA  LEU    31      -7.653   9.121   5.759  0.00  0.00           C  
ATOM    595  C   LEU    31      -6.871   9.899   6.880  0.00  0.00           C  
ATOM    596  O   LEU    31      -7.289  10.952   7.429  0.00  0.00           O  
ATOM    597  CB  LEU    31      -8.718   8.122   6.235  0.00  0.00           C  
ATOM    598  CG  LEU    31      -9.712   7.774   5.148  0.00  0.00           C  
ATOM    599  CD1 LEU    31     -10.587   6.579   5.580  0.00  0.00           C  
ATOM    600  CD2 LEU    31     -10.589   8.921   4.706  0.00  0.00           C  
ATOM    601  H   LEU    31      -6.487   7.521   5.171  0.00  0.00           H  
ATOM    602  HA  LEU    31      -8.156   9.907   5.196  0.00  0.00           H  
ATOM    603  HB2 LEU    31      -8.278   7.185   6.578  0.00  0.00           H  
ATOM    604  HB3 LEU    31      -9.281   8.577   7.050  0.00  0.00           H  
ATOM    605  HG  LEU    31      -9.103   7.391   4.329  0.00  0.00           H  
ATOM    606 HD11 LEU    31     -10.420   5.612   5.105  0.00  0.00           H  
ATOM    607 HD12 LEU    31     -10.487   6.291   6.626  0.00  0.00           H  
ATOM    608 HD13 LEU    31     -11.633   6.805   5.372  0.00  0.00           H  
ATOM    609 HD21 LEU    31     -11.634   8.653   4.552  0.00  0.00           H  
ATOM    610 HD22 LEU    31     -10.523   9.742   5.419  0.00  0.00           H  
ATOM    611 HD23 LEU    31     -10.111   9.337   3.819  0.00  0.00           H  
HETATM  612  O   T3P    31     -16.433  -5.724  34.092  0.00  0.00           O  
HETATM  613  H1  T3P    31     -16.303  -5.088  34.796  0.00  0.00           H  
HETATM  614  H2  T3P    31     -17.325  -5.562  33.786  0.00  0.00           H  
HETATM  615  O   T3P    32      12.991   5.524 -46.390  0.00  0.00           O  
HETATM  616  H1  T3P    32      13.083   4.633 -46.052  0.00  0.00           H  
HETATM  617  H2  T3P    32      13.796   5.967 -46.121  0.00  0.00           H  
ATOM    618  N   TRP    32      -5.662   9.478   7.159  0.00  0.00           N  
ATOM    619  CA  TRP    32      -4.703  10.298   8.018  0.00  0.00           C  
ATOM    620  C   TRP    32      -4.142  11.500   7.191  0.00  0.00           C  
ATOM    621  O   TRP    32      -4.082  12.624   7.733  0.00  0.00           O  
ATOM    622  CB  TRP    32      -3.582   9.374   8.561  0.00  0.00           C  
ATOM    623  CG  TRP    32      -2.746   9.867   9.719  0.00  0.00           C  
ATOM    624  CD1 TRP    32      -2.007  11.018   9.689  0.00  0.00           C  
ATOM    625  CD2 TRP    32      -2.663   9.343  11.065  0.00  0.00           C  
ATOM    626  CE2 TRP    32      -1.776  10.170  11.820  0.00  0.00           C  
ATOM    627  CE3 TRP    32      -3.306   8.291  11.681  0.00  0.00           C  
ATOM    628  NE1 TRP    32      -1.387  11.149  10.909  0.00  0.00           N  
ATOM    629  CZ2 TRP    32      -1.619   9.968  13.204  0.00  0.00           C  
ATOM    630  CZ3 TRP    32      -3.111   8.040  13.039  0.00  0.00           C  
ATOM    631  CH2 TRP    32      -2.238   8.904  13.826  0.00  0.00           C  
ATOM    632  H   TRP    32      -5.381   8.617   6.712  0.00  0.00           H  
ATOM    633  HA  TRP    32      -5.194  10.656   8.923  0.00  0.00           H  
ATOM    634  HB2 TRP    32      -3.962   8.429   8.950  0.00  0.00           H  
ATOM    635  HB3 TRP    32      -2.872   9.058   7.797  0.00  0.00           H  
ATOM    636  HD1 TRP    32      -1.775  11.618   8.821  0.00  0.00           H  
ATOM    637  HE1 TRP    32      -0.687  11.854  11.092  0.00  0.00           H  
ATOM    638  HE3 TRP    32      -4.003   7.736  11.071  0.00  0.00           H  
ATOM    639  HZ2 TRP    32      -1.039  10.670  13.784  0.00  0.00           H  
ATOM    640  HZ3 TRP    32      -3.560   7.101  13.329  0.00  0.00           H  
ATOM    641  HH2 TRP    32      -1.952   8.688  14.845  0.00  0.00           H  
ATOM    642  N   LEU    33      -3.856  11.254   5.852  0.00  0.00           N  
ATOM    643  CA  LEU    33      -3.465  12.291   4.981  0.00  0.00           C  
ATOM    644  C   LEU    33      -4.572  13.260   4.396  0.00  0.00           C  
ATOM    645  O   LEU    33      -4.253  14.392   4.052  0.00  0.00           O  
ATOM    646  CB  LEU    33      -2.670  11.677   3.809  0.00  0.00           C  
ATOM    647  CG  LEU    33      -1.319  11.042   4.069  0.00  0.00           C  
ATOM    648  CD1 LEU    33      -0.902   9.864   3.067  0.00  0.00           C  
ATOM    649  CD2 LEU    33      -0.228  12.148   4.210  0.00  0.00           C  
ATOM    650  H   LEU    33      -4.032  10.336   5.469  0.00  0.00           H  
ATOM    651  HA  LEU    33      -2.694  12.796   5.563  0.00  0.00           H  
ATOM    652  HB2 LEU    33      -3.321  10.953   3.319  0.00  0.00           H  
ATOM    653  HB3 LEU    33      -2.547  12.315   2.934  0.00  0.00           H  
ATOM    654  HG  LEU    33      -1.323  10.603   5.066  0.00  0.00           H  
ATOM    655 HD11 LEU    33      -1.540   9.896   2.183  0.00  0.00           H  
ATOM    656 HD12 LEU    33       0.136   9.721   2.767  0.00  0.00           H  
ATOM    657 HD13 LEU    33      -1.183   8.944   3.581  0.00  0.00           H  
ATOM    658 HD21 LEU    33       0.142  12.266   5.228  0.00  0.00           H  
ATOM    659 HD22 LEU    33       0.560  11.943   3.485  0.00  0.00           H  
ATOM    660 HD23 LEU    33      -0.595  13.117   3.873  0.00  0.00           H  
HETATM  661  O   T3P    33      11.087  -5.795  17.303  0.00  0.00           O  
HETATM  662  H1  T3P    33      11.773  -6.460  17.361  0.00  0.00           H  
HETATM  663  H2  T3P    33      11.076  -5.385  18.168  0.00  0.00           H  
ATOM    664  N   LYS    34      -5.819  12.821   4.370  0.00  0.00           N  
ATOM    665  CA  LYS    34      -6.916  13.710   4.104  0.00  0.00           C  
ATOM    666  C   LYS    34      -7.155  14.607   5.344  0.00  0.00           C  
ATOM    667  O   LYS    34      -7.628  15.728   5.108  0.00  0.00           O  
ATOM    668  CB  LYS    34      -8.254  12.936   3.637  0.00  0.00           C  
ATOM    669  CG  LYS    34      -8.438  12.606   2.152  0.00  0.00           C  
ATOM    670  CD  LYS    34      -8.698  13.714   1.198  0.00  0.00           C  
ATOM    671  CE  LYS    34      -8.622  13.266  -0.328  0.00  0.00           C  
ATOM    672  NZ  LYS    34      -9.021  14.326  -1.273  0.00  0.00           N1+
ATOM    673  H   LYS    34      -5.859  11.814   4.313  0.00  0.00           H  
ATOM    674  HA  LYS    34      -6.621  14.333   3.260  0.00  0.00           H  
ATOM    675  HB2 LYS    34      -8.451  12.127   4.342  0.00  0.00           H  
ATOM    676  HB3 LYS    34      -9.118  13.585   3.773  0.00  0.00           H  
ATOM    677  HG2 LYS    34      -7.519  12.069   1.916  0.00  0.00           H  
ATOM    678  HG3 LYS    34      -9.251  11.886   2.054  0.00  0.00           H  
ATOM    679  HD2 LYS    34      -9.709  14.113   1.281  0.00  0.00           H  
ATOM    680  HD3 LYS    34      -8.049  14.582   1.313  0.00  0.00           H  
ATOM    681  HE2 LYS    34      -7.622  12.930  -0.601  0.00  0.00           H  
ATOM    682  HE3 LYS    34      -9.337  12.481  -0.574  0.00  0.00           H  
ATOM    683  HZ1 LYS    34      -9.965  14.634  -1.086  0.00  0.00           H  
ATOM    684  HZ2 LYS    34      -8.448  15.139  -1.099  0.00  0.00           H  
ATOM    685  HZ3 LYS    34      -8.831  14.044  -2.224  0.00  0.00           H  
HETATM  686  O   T3P    34     -10.127   2.907 -34.570  0.00  0.00           O  
HETATM  687  H1  T3P    34     -10.849   2.692 -35.160  0.00  0.00           H  
HETATM  688  H2  T3P    34     -10.266   3.827 -34.345  0.00  0.00           H  
ATOM    689  N   GLY    35      -6.951  14.116   6.578  0.00  0.00           N  
ATOM    690  CA  GLY    35      -7.205  15.066   7.755  0.00  0.00           C  
ATOM    691  C   GLY    35      -8.690  15.195   8.223  0.00  0.00           C  
ATOM    692  O   GLY    35      -9.011  15.929   9.106  0.00  0.00           O  
ATOM    693  H   GLY    35      -6.565  13.184   6.632  0.00  0.00           H  
ATOM    694  HA2 GLY    35      -6.731  14.503   8.559  0.00  0.00           H  
ATOM    695  HA3 GLY    35      -6.721  16.033   7.618  0.00  0.00           H  
HETATM  696  O   T3P    35      22.619  -7.419  30.645  0.00  0.00           O  
HETATM  697  H1  T3P    35      23.108  -6.720  30.210  0.00  0.00           H  
HETATM  698  H2  T3P    35      21.959  -6.962  31.166  0.00  0.00           H  
HETATM  699  O   T3P    36     -17.472   7.304  26.823  0.00  0.00           O  
HETATM  700  H1  T3P    36     -17.389   8.232  26.605  0.00  0.00           H  
HETATM  701  H2  T3P    36     -18.318   7.236  27.264  0.00  0.00           H  
ATOM    702  N   VAL    36      -9.523  14.342   7.592  0.00  0.00           N  
ATOM    703  CA  VAL    36     -10.942  14.115   8.002  0.00  0.00           C  
ATOM    704  C   VAL    36     -11.152  13.347   9.302  0.00  0.00           C  
ATOM    705  O   VAL    36     -10.258  12.545   9.648  0.00  0.00           O  
ATOM    706  CB  VAL    36     -11.738  13.450   6.833  0.00  0.00           C  
ATOM    707  CG1 VAL    36     -11.395  11.940   6.630  0.00  0.00           C  
ATOM    708  CG2 VAL    36     -13.282  13.641   6.851  0.00  0.00           C  
ATOM    709  H   VAL    36      -9.118  13.917   6.769  0.00  0.00           H  
ATOM    710  HA  VAL    36     -11.281  15.147   8.086  0.00  0.00           H  
ATOM    711  HB  VAL    36     -11.387  13.890   5.900  0.00  0.00           H  
ATOM    712 HG11 VAL    36     -11.989  11.305   7.288  0.00  0.00           H  
ATOM    713 HG12 VAL    36     -11.565  11.703   5.580  0.00  0.00           H  
ATOM    714 HG13 VAL    36     -10.418  11.602   6.975  0.00  0.00           H  
ATOM    715 HG21 VAL    36     -13.342  14.630   6.398  0.00  0.00           H  
ATOM    716 HG22 VAL    36     -13.834  13.075   6.100  0.00  0.00           H  
ATOM    717 HG23 VAL    36     -13.941  13.652   7.720  0.00  0.00           H  
HETATM  718  O   T3P    37       8.989 -20.420   8.470  0.00  0.00           O  
HETATM  719  H1  T3P    37       9.620 -21.038   8.838  0.00  0.00           H  
HETATM  720  H2  T3P    37       8.138 -20.840   8.598  0.00  0.00           H  
ATOM    721  N   VAL    37     -12.307  13.485   9.953  0.00  0.00           N  
ATOM    722  CA  VAL    37     -12.772  12.522  10.917  0.00  0.00           C  
ATOM    723  C   VAL    37     -13.346  11.324  10.122  0.00  0.00           C  
ATOM    724  O   VAL    37     -13.979  11.598   9.106  0.00  0.00           O  
ATOM    725  CB  VAL    37     -13.968  13.202  11.640  0.00  0.00           C  
ATOM    726  CG1 VAL    37     -14.737  12.240  12.539  0.00  0.00           C  
ATOM    727  CG2 VAL    37     -13.544  14.418  12.562  0.00  0.00           C  
ATOM    728  H   VAL    37     -12.975  14.164   9.618  0.00  0.00           H  
ATOM    729  HA  VAL    37     -12.107  12.178  11.709  0.00  0.00           H  
ATOM    730  HB  VAL    37     -14.641  13.530  10.848  0.00  0.00           H  
ATOM    731 HG11 VAL    37     -14.086  11.578  13.111  0.00  0.00           H  
ATOM    732 HG12 VAL    37     -15.402  12.727  13.252  0.00  0.00           H  
ATOM    733 HG13 VAL    37     -15.386  11.718  11.836  0.00  0.00           H  
ATOM    734 HG21 VAL    37     -12.787  14.099  13.278  0.00  0.00           H  
ATOM    735 HG22 VAL    37     -13.037  15.179  11.968  0.00  0.00           H  
ATOM    736 HG23 VAL    37     -14.415  14.980  12.896  0.00  0.00           H  
ATOM    737  N   PHE    38     -13.171  10.051  10.597  0.00  0.00           N  
ATOM    738  CA  PHE    38     -13.560   8.789   9.983  0.00  0.00           C  
ATOM    739  C   PHE    38     -13.839   7.762  11.078  0.00  0.00           C  
ATOM    740  O   PHE    38     -12.888   7.448  11.807  0.00  0.00           O  
ATOM    741  CB  PHE    38     -12.546   8.323   8.870  0.00  0.00           C  
ATOM    742  CG  PHE    38     -11.132   7.997   9.279  0.00  0.00           C  
ATOM    743  CD1 PHE    38     -10.785   6.595   9.511  0.00  0.00           C  
ATOM    744  CD2 PHE    38     -10.222   8.992   9.637  0.00  0.00           C  
ATOM    745  CE1 PHE    38      -9.490   6.327  10.058  0.00  0.00           C  
ATOM    746  CE2 PHE    38      -9.002   8.720  10.230  0.00  0.00           C  
ATOM    747  CZ  PHE    38      -8.686   7.408  10.426  0.00  0.00           C  
ATOM    748  H   PHE    38     -12.478   9.876  11.311  0.00  0.00           H  
ATOM    749  HA  PHE    38     -14.509   8.853   9.451  0.00  0.00           H  
ATOM    750  HB2 PHE    38     -12.927   7.444   8.350  0.00  0.00           H  
ATOM    751  HB3 PHE    38     -12.275   9.060   8.115  0.00  0.00           H  
ATOM    752  HD1 PHE    38     -11.495   5.832   9.229  0.00  0.00           H  
ATOM    753  HD2 PHE    38     -10.476  10.019   9.419  0.00  0.00           H  
ATOM    754  HE1 PHE    38      -9.110   5.355  10.334  0.00  0.00           H  
ATOM    755  HE2 PHE    38      -8.320   9.527  10.456  0.00  0.00           H  
ATOM    756  HZ  PHE    38      -7.715   7.284  10.882  0.00  0.00           H  
HETATM  757  O   T3P    38       1.880   6.623 -18.744  0.00  0.00           O  
HETATM  758  H1  T3P    38       1.919   5.688 -18.944  0.00  0.00           H  
HETATM  759  H2  T3P    38       0.950   6.843 -18.802  0.00  0.00           H  
ATOM    760  N   ASN    39     -15.061   7.191  11.204  0.00  0.00           N  
ATOM    761  CA  ASN    39     -15.462   6.048  11.989  0.00  0.00           C  
ATOM    762  C   ASN    39     -15.071   4.822  11.223  0.00  0.00           C  
ATOM    763  O   ASN    39     -15.535   4.713  10.123  0.00  0.00           O  
ATOM    764  CB  ASN    39     -16.995   6.073  12.244  0.00  0.00           C  
ATOM    765  CG  ASN    39     -17.334   7.230  13.180  0.00  0.00           C  
ATOM    766  ND2 ASN    39     -18.435   7.933  12.828  0.00  0.00           N  
ATOM    767  OD1 ASN    39     -16.595   7.559  14.126  0.00  0.00           O  
ATOM    768  H   ASN    39     -15.726   7.537  10.527  0.00  0.00           H  
ATOM    769  HA  ASN    39     -14.953   6.030  12.953  0.00  0.00           H  
ATOM    770  HB2 ASN    39     -17.698   6.053  11.412  0.00  0.00           H  
ATOM    771  HB3 ASN    39     -17.260   5.195  12.834  0.00  0.00           H  
ATOM    772 HD21 ASN    39     -18.977   7.775  11.990  0.00  0.00           H  
ATOM    773 HD22 ASN    39     -18.774   8.746  13.321  0.00  0.00           H  
HETATM  774  O   T3P    39      17.392 -12.524 -40.499  0.00  0.00           O  
HETATM  775  H1  T3P    39      17.393 -12.439 -41.452  0.00  0.00           H  
HETATM  776  H2  T3P    39      18.282 -12.290 -40.236  0.00  0.00           H  
HETATM  777  O   T3P    40     -12.230 -18.135  23.229  0.00  0.00           O  
HETATM  778  H1  T3P    40     -11.450 -18.400  22.742  0.00  0.00           H  
HETATM  779  H2  T3P    40     -12.952 -18.257  22.613  0.00  0.00           H  
ATOM    780  N   VAL    40     -14.211   3.963  11.781  0.00  0.00           N  
ATOM    781  CA  VAL    40     -13.846   2.684  11.275  0.00  0.00           C  
ATOM    782  C   VAL    40     -14.665   1.597  12.011  0.00  0.00           C  
ATOM    783  O   VAL    40     -14.626   1.514  13.265  0.00  0.00           O  
ATOM    784  CB  VAL    40     -12.396   2.355  11.516  0.00  0.00           C  
ATOM    785  CG1 VAL    40     -12.038   0.942  10.964  0.00  0.00           C  
ATOM    786  CG2 VAL    40     -11.323   3.336  10.968  0.00  0.00           C  
ATOM    787  H   VAL    40     -13.949   4.039  12.753  0.00  0.00           H  
ATOM    788  HA  VAL    40     -14.135   2.719  10.224  0.00  0.00           H  
ATOM    789  HB  VAL    40     -12.226   2.309  12.592  0.00  0.00           H  
ATOM    790 HG11 VAL    40     -11.026   0.694  11.284  0.00  0.00           H  
ATOM    791 HG12 VAL    40     -12.673   0.185  11.423  0.00  0.00           H  
ATOM    792 HG13 VAL    40     -11.875   0.722   9.909  0.00  0.00           H  
ATOM    793 HG21 VAL    40     -11.318   4.340  11.391  0.00  0.00           H  
ATOM    794 HG22 VAL    40     -10.316   2.961  11.154  0.00  0.00           H  
ATOM    795 HG23 VAL    40     -11.411   3.457   9.888  0.00  0.00           H  
HETATM  796  O   T3P    41     -25.067 -16.153  -5.105  0.00  0.00           O  
HETATM  797  H1  T3P    41     -25.936 -16.396  -5.425  0.00  0.00           H  
HETATM  798  H2  T3P    41     -25.225 -15.407  -4.526  0.00  0.00           H  
ATOM    799  N   THR    41     -15.466   0.859  11.264  0.00  0.00           N  
ATOM    800  CA  THR    41     -16.153  -0.362  11.776  0.00  0.00           C  
ATOM    801  C   THR    41     -15.248  -1.520  11.380  0.00  0.00           C  
ATOM    802  O   THR    41     -15.088  -1.859  10.216  0.00  0.00           O  
ATOM    803  CB  THR    41     -17.595  -0.505  11.096  0.00  0.00           C  
ATOM    804  CG2 THR    41     -18.209  -1.852  11.290  0.00  0.00           C  
ATOM    805  OG1 THR    41     -18.487   0.409  11.564  0.00  0.00           O  
ATOM    806  H   THR    41     -15.356   1.000  10.270  0.00  0.00           H  
ATOM    807  HA  THR    41     -16.274  -0.447  12.856  0.00  0.00           H  
ATOM    808  HB  THR    41     -17.504  -0.304  10.029  0.00  0.00           H  
ATOM    809  HG1 THR    41     -18.177   1.294  11.355  0.00  0.00           H  
ATOM    810 HG21 THR    41     -18.514  -2.137  12.297  0.00  0.00           H  
ATOM    811 HG22 THR    41     -19.025  -1.979  10.578  0.00  0.00           H  
ATOM    812 HG23 THR    41     -17.552  -2.617  10.876  0.00  0.00           H  
HETATM  813  O   T3P    42      -1.848   0.539  18.660  0.00  0.00           O  
HETATM  814  H1  T3P    42      -1.434  -0.186  18.192  0.00  0.00           H  
HETATM  815  H2  T3P    42      -2.539   0.841  18.071  0.00  0.00           H  
ATOM    816  N   THR    42     -14.533  -2.040  12.405  0.00  9.82           N  
ATOM    817  CA  THR    42     -13.879  -3.298  12.404  0.00  9.82           C  
ATOM    818  C   THR    42     -14.891  -4.464  12.473  0.00  9.82           C  
ATOM    819  O   THR    42     -15.356  -4.859  13.588  0.00  9.82           O  
ATOM    820  CB  THR    42     -12.829  -3.384  13.551  0.00  9.82           C  
ATOM    821  CG2 THR    42     -11.814  -4.602  13.391  0.00  9.82           C  
ATOM    822  OG1 THR    42     -12.050  -2.246  13.638  0.00  9.82           O  
ATOM    823  H   THR    42     -14.618  -1.578  13.299  0.00  9.82           H  
ATOM    824  HA  THR    42     -13.210  -3.449  11.557  0.00  9.82           H  
ATOM    825  HB  THR    42     -13.335  -3.513  14.508  0.00  9.82           H  
ATOM    826  HG1 THR    42     -12.545  -1.516  14.017  0.00  9.82           H  
ATOM    827 HG21 THR    42     -10.976  -4.319  12.754  0.00  9.82           H  
ATOM    828 HG22 THR    42     -11.335  -4.884  14.329  0.00  9.82           H  
ATOM    829 HG23 THR    42     -12.328  -5.504  13.059  0.00  9.82           H  
HETATM  830  O   T3P    43      -6.827   6.231 -12.413  0.00  0.00           O  
HETATM  831  H1  T3P    43      -7.169   5.960 -11.561  0.00  0.00           H  
HETATM  832  H2  T3P    43      -7.606   6.438 -12.929  0.00  0.00           H  
ATOM    833  N   VAL    43     -15.375  -5.026  11.338  0.00112.08           N  
ATOM    834  CA  VAL    43     -16.631  -5.735  11.076  0.00112.08           C  
ATOM    835  C   VAL    43     -16.674  -6.994  11.897  0.00112.08           C  
ATOM    836  O   VAL    43     -17.743  -7.477  12.393  0.00112.08           O  
ATOM    837  CB  VAL    43     -16.774  -6.030   9.540  0.00112.08           C  
ATOM    838  CG1 VAL    43     -17.860  -7.102   9.109  0.00112.08           C  
ATOM    839  CG2 VAL    43     -17.052  -4.682   8.773  0.00112.08           C  
ATOM    840  H   VAL    43     -14.940  -4.712  10.483  0.00112.08           H  
ATOM    841  HA  VAL    43     -17.482  -5.114  11.355  0.00112.08           H  
ATOM    842  HB  VAL    43     -15.821  -6.344   9.115  0.00112.08           H  
ATOM    843 HG11 VAL    43     -17.867  -7.255   8.030  0.00112.08           H  
ATOM    844 HG12 VAL    43     -17.725  -8.066   9.599  0.00112.08           H  
ATOM    845 HG13 VAL    43     -18.810  -6.711   9.473  0.00112.08           H  
ATOM    846 HG21 VAL    43     -18.018  -4.365   9.164  0.00112.08           H  
ATOM    847 HG22 VAL    43     -16.367  -3.846   8.912  0.00112.08           H  
ATOM    848 HG23 VAL    43     -17.295  -4.890   7.731  0.00112.08           H  
ATOM    849  N   ASP    44     -15.520  -7.643  12.147  0.00216.10           N  
ATOM    850  CA  ASP    44     -15.263  -8.973  12.657  0.00216.10           C  
ATOM    851  C   ASP    44     -15.457  -9.089  14.163  0.00216.10           C  
ATOM    852  O   ASP    44     -15.506 -10.210  14.669  0.00216.10           O  
ATOM    853  CB  ASP    44     -13.868  -9.434  12.251  0.00216.10           C  
ATOM    854  CG  ASP    44     -13.660 -10.031  10.873  0.00216.10           C  
ATOM    855  OD1 ASP    44     -12.475 -10.026  10.453  0.00216.10           O  
ATOM    856  OD2 ASP    44     -14.572 -10.581  10.230  0.00216.10           O1-
ATOM    857  H   ASP    44     -14.711  -7.049  12.031  0.00216.10           H  
ATOM    858  HA  ASP    44     -16.068  -9.549  12.200  0.00216.10           H  
ATOM    859  HB2 ASP    44     -13.373  -8.485  12.042  0.00216.10           H  
ATOM    860  HB3 ASP    44     -13.258 -10.007  12.949  0.00216.10           H  
HETATM  861  O   T3P    44      19.099 -16.439 -17.583  0.00  0.00           O  
HETATM  862  H1  T3P    44      18.674 -16.988 -18.243  0.00  0.00           H  
HETATM  863  H2  T3P    44      19.896 -16.916 -17.351  0.00  0.00           H  
ATOM    864  N   LEU    45     -15.525  -8.002  14.864  0.00296.91           N  
ATOM    865  CA  LEU    45     -16.128  -8.013  16.243  0.00296.91           C  
ATOM    866  C   LEU    45     -17.717  -8.121  16.322  0.00296.91           C  
ATOM    867  O   LEU    45     -18.333  -7.762  17.319  0.00296.91           O  
ATOM    868  CB  LEU    45     -15.758  -6.754  16.946  0.00296.91           C  
ATOM    869  CG  LEU    45     -14.246  -6.646  17.117  0.00296.91           C  
ATOM    870  CD1 LEU    45     -13.944  -5.156  17.649  0.00296.91           C  
ATOM    871  CD2 LEU    45     -13.720  -7.634  18.215  0.00296.91           C  
ATOM    872  H   LEU    45     -15.553  -7.170  14.292  0.00296.91           H  
ATOM    873  HA  LEU    45     -15.693  -8.850  16.790  0.00296.91           H  
ATOM    874  HB2 LEU    45     -16.186  -5.886  16.444  0.00296.91           H  
ATOM    875  HB3 LEU    45     -16.224  -6.768  17.931  0.00296.91           H  
ATOM    876  HG  LEU    45     -13.749  -6.674  16.148  0.00296.91           H  
ATOM    877 HD11 LEU    45     -13.127  -5.051  18.362  0.00296.91           H  
ATOM    878 HD12 LEU    45     -13.709  -4.391  16.909  0.00296.91           H  
ATOM    879 HD13 LEU    45     -14.827  -4.633  18.016  0.00296.91           H  
ATOM    880 HD21 LEU    45     -12.837  -8.118  17.799  0.00296.91           H  
ATOM    881 HD22 LEU    45     -13.493  -7.145  19.162  0.00296.91           H  
ATOM    882 HD23 LEU    45     -14.485  -8.374  18.451  0.00296.91           H  
HETATM  883  O   T3P    45     -14.445 -23.847  19.530  0.00  0.00           O  
HETATM  884  H1  T3P    45     -13.934 -24.599  19.230  0.00  0.00           H  
HETATM  885  H2  T3P    45     -13.809 -23.283  19.969  0.00  0.00           H  
ATOM    886  N   LYS    46     -18.307  -8.705  15.322  0.00277.83           N  
ATOM    887  CA  LYS    46     -19.737  -9.065  15.146  0.00277.83           C  
ATOM    888  C   LYS    46     -20.616  -7.828  15.084  0.00277.83           C  
ATOM    889  O   LYS    46     -21.779  -7.930  15.485  0.00277.83           O  
ATOM    890  CB  LYS    46     -20.273 -10.058  16.282  0.00277.83           C  
ATOM    891  CG  LYS    46     -19.932 -11.559  16.150  0.00277.83           C  
ATOM    892  CD  LYS    46     -18.486 -12.042  16.468  0.00277.83           C  
ATOM    893  CE  LYS    46     -18.095 -11.828  17.944  0.00277.83           C  
ATOM    894  NZ  LYS    46     -16.875 -12.560  18.391  0.00277.83           N1+
ATOM    895  H   LYS    46     -17.673  -8.916  14.565  0.00277.83           H  
ATOM    896  HA  LYS    46     -19.827  -9.656  14.235  0.00277.83           H  
ATOM    897  HB2 LYS    46     -19.932  -9.834  17.293  0.00277.83           H  
ATOM    898  HB3 LYS    46     -21.356  -9.956  16.361  0.00277.83           H  
ATOM    899  HG2 LYS    46     -20.520 -12.175  16.830  0.00277.83           H  
ATOM    900  HG3 LYS    46     -20.272 -11.929  15.182  0.00277.83           H  
ATOM    901  HD2 LYS    46     -18.342 -13.089  16.199  0.00277.83           H  
ATOM    902  HD3 LYS    46     -17.763 -11.603  15.781  0.00277.83           H  
ATOM    903  HE2 LYS    46     -17.914 -10.782  18.193  0.00277.83           H  
ATOM    904  HE3 LYS    46     -18.933 -12.170  18.552  0.00277.83           H  
ATOM    905  HZ1 LYS    46     -16.550 -12.300  19.311  0.00277.83           H  
ATOM    906  HZ2 LYS    46     -17.066 -13.550  18.461  0.00277.83           H  
ATOM    907  HZ3 LYS    46     -16.167 -12.476  17.676  0.00277.83           H  
HETATM  908  O   T3P    46     -33.610 -16.619  -2.051  0.00  0.00           O  
HETATM  909  H1  T3P    46     -33.676 -16.878  -2.970  0.00  0.00           H  
HETATM  910  H2  T3P    46     -32.808 -16.099  -2.006  0.00  0.00           H  
ATOM    911  N   ARG    47     -20.064  -6.732  14.494  0.00255.87           N  
ATOM    912  CA  ARG    47     -20.861  -5.559  14.076  0.00255.87           C  
ATOM    913  C   ARG    47     -21.232  -5.702  12.589  0.00255.87           C  
ATOM    914  O   ARG    47     -20.326  -6.035  11.850  0.00255.87           O  
ATOM    915  CB  ARG    47     -20.025  -4.316  14.288  0.00255.87           C  
ATOM    916  CG  ARG    47     -19.561  -4.101  15.757  0.00255.87           C  
ATOM    917  CD  ARG    47     -18.711  -2.730  15.870  0.00255.87           C  
ATOM    918  NE  ARG    47     -19.542  -1.520  15.826  0.00255.87           N  
ATOM    919  CZ  ARG    47     -20.087  -0.750  16.785  0.00255.87           C  
ATOM    920  NH1 ARG    47     -20.140  -1.137  18.000  0.00255.87           N  
ATOM    921  NH2 ARG    47     -20.551   0.451  16.498  0.00255.87           N1+
ATOM    922  H   ARG    47     -19.170  -6.814  14.031  0.00255.87           H  
ATOM    923  HA  ARG    47     -21.771  -5.393  14.651  0.00255.87           H  
ATOM    924  HB2 ARG    47     -19.115  -4.255  13.690  0.00255.87           H  
ATOM    925  HB3 ARG    47     -20.635  -3.497  13.907  0.00255.87           H  
ATOM    926  HG2 ARG    47     -20.460  -3.957  16.356  0.00255.87           H  
ATOM    927  HG3 ARG    47     -18.943  -4.878  16.206  0.00255.87           H  
ATOM    928  HD2 ARG    47     -17.939  -2.687  16.638  0.00255.87           H  
ATOM    929  HD3 ARG    47     -18.106  -2.612  14.971  0.00255.87           H  
ATOM    930  HE  ARG    47     -19.707  -1.191  14.885  0.00255.87           H  
ATOM    931 HH11 ARG    47     -20.597  -0.658  18.762  0.00255.87           H  
ATOM    932 HH12 ARG    47     -19.891  -2.093  18.211  0.00255.87           H  
ATOM    933 HH21 ARG    47     -20.463   0.807  15.556  0.00255.87           H  
ATOM    934 HH22 ARG    47     -21.087   0.993  17.160  0.00255.87           H  
HETATM  935  O   T3P    47     -10.729   8.547 -12.295  0.00  0.00           O  
HETATM  936  H1  T3P    47     -10.708   7.760 -11.750  0.00  0.00           H  
HETATM  937  H2  T3P    47     -11.528   9.002 -12.029  0.00  0.00           H  
ATOM    938  N   LYS    48     -22.463  -5.455  12.290  0.00260.45           N  
ATOM    939  CA  LYS    48     -23.062  -5.579  10.929  0.00260.45           C  
ATOM    940  C   LYS    48     -22.925  -4.160  10.227  0.00260.45           C  
ATOM    941  O   LYS    48     -22.952  -3.150  10.949  0.00260.45           O  
ATOM    942  CB  LYS    48     -24.527  -6.004  11.073  0.00260.45           C  
ATOM    943  CG  LYS    48     -24.923  -7.071  12.120  0.00260.45           C  
ATOM    944  CD  LYS    48     -26.358  -7.460  11.884  0.00260.45           C  
ATOM    945  CE  LYS    48     -27.010  -8.370  12.902  0.00260.45           C  
ATOM    946  NZ  LYS    48     -28.412  -8.605  12.530  0.00260.45           N1+
ATOM    947  H   LYS    48     -23.016  -4.927  12.951  0.00260.45           H  
ATOM    948  HA  LYS    48     -22.457  -6.330  10.422  0.00260.45           H  
ATOM    949  HB2 LYS    48     -25.026  -5.054  11.260  0.00260.45           H  
ATOM    950  HB3 LYS    48     -24.934  -6.283  10.101  0.00260.45           H  
ATOM    951  HG2 LYS    48     -24.221  -7.900  12.025  0.00260.45           H  
ATOM    952  HG3 LYS    48     -24.695  -6.610  13.081  0.00260.45           H  
ATOM    953  HD2 LYS    48     -27.009  -6.594  11.771  0.00260.45           H  
ATOM    954  HD3 LYS    48     -26.295  -7.998  10.938  0.00260.45           H  
ATOM    955  HE2 LYS    48     -26.404  -9.243  13.146  0.00260.45           H  
ATOM    956  HE3 LYS    48     -27.050  -7.754  13.801  0.00260.45           H  
ATOM    957  HZ1 LYS    48     -28.948  -7.750  12.482  0.00260.45           H  
ATOM    958  HZ2 LYS    48     -28.596  -9.234  11.761  0.00260.45           H  
ATOM    959  HZ3 LYS    48     -28.920  -9.178  13.188  0.00260.45           H  
HETATM  960  O   T3P    48      -6.713   7.945  41.277  0.00  0.00           O  
HETATM  961  H1  T3P    48      -7.085   8.148  42.135  0.00  0.00           H  
HETATM  962  H2  T3P    48      -7.420   7.505  40.806  0.00  0.00           H  
ATOM    963  N   PRO    49     -23.049  -4.040   8.913  0.00194.16           N  
ATOM    964  CA  PRO    49     -23.356  -2.763   8.242  0.00194.16           C  
ATOM    965  C   PRO    49     -24.834  -2.465   8.468  0.00194.16           C  
ATOM    966  O   PRO    49     -25.696  -3.148   7.910  0.00194.16           O  
ATOM    967  CB  PRO    49     -22.909  -3.122   6.765  0.00194.16           C  
ATOM    968  CG  PRO    49     -23.287  -4.585   6.614  0.00194.16           C  
ATOM    969  CD  PRO    49     -22.990  -5.204   7.983  0.00194.16           C  
ATOM    970  HA  PRO    49     -22.630  -2.098   8.710  0.00194.16           H  
ATOM    971  HB2 PRO    49     -23.471  -2.569   6.013  0.00194.16           H  
ATOM    972  HB3 PRO    49     -21.836  -3.016   6.604  0.00194.16           H  
ATOM    973  HG2 PRO    49     -24.348  -4.611   6.367  0.00194.16           H  
ATOM    974  HG3 PRO    49     -22.697  -5.114   5.866  0.00194.16           H  
ATOM    975  HD2 PRO    49     -23.791  -5.854   8.336  0.00194.16           H  
ATOM    976  HD3 PRO    49     -22.058  -5.770   7.981  0.00194.16           H  
HETATM  977  O   T3P    49      18.733   4.233 -43.681  0.00  0.00           O  
HETATM  978  H1  T3P    49      18.649   4.852 -44.407  0.00  0.00           H  
HETATM  979  H2  T3P    49      18.433   4.720 -42.914  0.00  0.00           H  
ATOM    980  N   ALA    50     -25.108  -1.478   9.322  0.00211.02           N  
ATOM    981  CA  ALA    50     -26.460  -1.119   9.682  0.00211.02           C  
ATOM    982  C   ALA    50     -27.415  -0.835   8.499  0.00211.02           C  
ATOM    983  O   ALA    50     -26.978  -0.153   7.588  0.00211.02           O  
ATOM    984  CB  ALA    50     -26.502   0.102  10.654  0.00211.02           C  
ATOM    985  H   ALA    50     -24.332  -1.049   9.805  0.00211.02           H  
ATOM    986  HA  ALA    50     -26.889  -2.021  10.119  0.00211.02           H  
ATOM    987  HB1 ALA    50     -27.550   0.392  10.729  0.00211.02           H  
ATOM    988  HB2 ALA    50     -26.003  -0.157  11.588  0.00211.02           H  
ATOM    989  HB3 ALA    50     -26.039   0.988  10.221  0.00211.02           H  
HETATM  990  O   T3P    50      -2.429  25.693 -36.324  0.00  0.00           O  
HETATM  991  H1  T3P    50      -2.366  24.757 -36.513  0.00  0.00           H  
HETATM  992  H2  T3P    50      -2.716  25.735 -35.412  0.00  0.00           H  
ATOM    993  N   ASP    51     -28.639  -1.387   8.519  0.00194.13           N  
ATOM    994  CA  ASP    51     -29.709  -1.506   7.585  0.00194.13           C  
ATOM    995  C   ASP    51     -29.310  -2.104   6.249  0.00194.13           C  
ATOM    996  O   ASP    51     -30.094  -2.920   5.701  0.00194.13           O  
ATOM    997  CB  ASP    51     -30.578  -0.207   7.271  0.00194.13           C  
ATOM    998  CG  ASP    51     -31.315   0.402   8.447  0.00194.13           C  
ATOM    999  OD1 ASP    51     -31.572  -0.275   9.471  0.00194.13           O  
ATOM   1000  OD2 ASP    51     -31.698   1.581   8.351  0.00194.13           O1-
ATOM   1001  H   ASP    51     -28.798  -1.908   9.370  0.00194.13           H  
ATOM   1002  HA  ASP    51     -30.309  -2.284   8.056  0.00194.13           H  
ATOM   1003  HB2 ASP    51     -29.907   0.511   6.799  0.00194.13           H  
ATOM   1004  HB3 ASP    51     -31.311  -0.424   6.495  0.00194.13           H  
HETATM 1005  O   T3P    51      44.331  15.522  15.611  0.00  0.00           O  
HETATM 1006  H1  T3P    51      43.379  15.576  15.693  0.00  0.00           H  
HETATM 1007  H2  T3P    51      44.512  14.586  15.525  0.00  0.00           H  
ATOM   1008  N   LEU    52     -28.070  -2.088   5.860  0.00230.91           N  
ATOM   1009  CA  LEU    52     -27.560  -2.582   4.653  0.00230.91           C  
ATOM   1010  C   LEU    52     -27.436  -4.091   4.641  0.00230.91           C  
ATOM   1011  O   LEU    52     -27.495  -4.644   3.588  0.00230.91           O  
ATOM   1012  CB  LEU    52     -26.225  -1.808   4.404  0.00230.91           C  
ATOM   1013  CG  LEU    52     -26.397  -0.348   3.950  0.00230.91           C  
ATOM   1014  CD1 LEU    52     -25.157   0.505   4.060  0.00230.91           C  
ATOM   1015  CD2 LEU    52     -27.084  -0.176   2.565  0.00230.91           C  
ATOM   1016  H   LEU    52     -27.495  -1.427   6.363  0.00230.91           H  
ATOM   1017  HA  LEU    52     -28.307  -2.241   3.936  0.00230.91           H  
ATOM   1018  HB2 LEU    52     -25.700  -1.556   5.325  0.00230.91           H  
ATOM   1019  HB3 LEU    52     -25.456  -2.260   3.778  0.00230.91           H  
ATOM   1020  HG  LEU    52     -27.021   0.019   4.765  0.00230.91           H  
ATOM   1021 HD11 LEU    52     -24.615   0.274   3.144  0.00230.91           H  
ATOM   1022 HD12 LEU    52     -25.426   1.555   3.949  0.00230.91           H  
ATOM   1023 HD13 LEU    52     -24.446   0.417   4.881  0.00230.91           H  
ATOM   1024 HD21 LEU    52     -26.626   0.554   1.898  0.00230.91           H  
ATOM   1025 HD22 LEU    52     -27.209  -1.052   1.929  0.00230.91           H  
ATOM   1026 HD23 LEU    52     -28.078   0.165   2.855  0.00230.91           H  
HETATM 1027  O   T3P    52     -12.176  16.469 -42.940  0.00  0.00           O  
HETATM 1028  H1  T3P    52     -11.470  17.112 -42.873  0.00  0.00           H  
HETATM 1029  H2  T3P    52     -11.864  15.717 -42.437  0.00  0.00           H  
ATOM   1030  N   HIE    53     -27.351  -4.779   5.775  0.00108.73           N  
ATOM   1031  CA  HIE    53     -27.392  -6.297   5.915  0.00108.73           C  
ATOM   1032  C   HIE    53     -28.705  -6.817   5.198  0.00108.73           C  
ATOM   1033  O   HIE    53     -28.630  -7.921   4.542  0.00108.73           O  
ATOM   1034  CB  HIE    53     -27.250  -6.657   7.408  0.00108.73           C  
ATOM   1035  CG  HIE    53     -28.189  -5.961   8.343  0.00108.73           C  
ATOM   1036  CD2 HIE    53     -27.823  -5.062   9.313  0.00108.73           C  
ATOM   1037  ND1 HIE    53     -29.524  -6.259   8.384  0.00108.73           N  
ATOM   1038  CE1 HIE    53     -29.983  -5.493   9.294  0.00108.73           C  
ATOM   1039  NE2 HIE    53     -29.037  -4.765   9.918  0.00108.73           N  
ATOM   1040  H   HIE    53     -27.150  -4.220   6.592  0.00108.73           H  
ATOM   1041  HA  HIE    53     -26.491  -6.693   5.447  0.00108.73           H  
ATOM   1042  HB2 HIE    53     -27.443  -7.707   7.625  0.00108.73           H  
ATOM   1043  HB3 HIE    53     -26.275  -6.441   7.845  0.00108.73           H  
ATOM   1044  HD2 HIE    53     -26.869  -4.660   9.621  0.00108.73           H  
ATOM   1045  HE1 HIE    53     -31.042  -5.380   9.470  0.00108.73           H  
ATOM   1046  HE2 HIE    53     -29.146  -4.095  10.666  0.00108.73           H  
HETATM 1047  O   T3P    53      -0.820   5.074  19.770  0.00  0.00           O  
HETATM 1048  H1  T3P    53      -1.441   5.725  19.445  0.00  0.00           H  
HETATM 1049  H2  T3P    53      -1.028   4.278  19.281  0.00  0.00           H  
ATOM   1050  N   ASN    54     -29.776  -5.979   5.131  0.00190.16           N  
ATOM   1051  CA  ASN    54     -31.067  -6.449   4.594  0.00190.16           C  
ATOM   1052  C   ASN    54     -31.056  -6.264   3.060  0.00190.16           C  
ATOM   1053  O   ASN    54     -31.625  -7.043   2.328  0.00190.16           O  
ATOM   1054  CB  ASN    54     -32.289  -5.668   5.128  0.00190.16           C  
ATOM   1055  CG  ASN    54     -32.644  -6.299   6.469  0.00190.16           C  
ATOM   1056  ND2 ASN    54     -33.068  -5.417   7.395  0.00190.16           N  
ATOM   1057  OD1 ASN    54     -33.083  -7.436   6.628  0.00190.16           O  
ATOM   1058  H   ASN    54     -29.818  -5.029   5.472  0.00190.16           H  
ATOM   1059  HA  ASN    54     -31.186  -7.525   4.721  0.00190.16           H  
ATOM   1060  HB2 ASN    54     -32.153  -4.594   4.995  0.00190.16           H  
ATOM   1061  HB3 ASN    54     -33.129  -5.800   4.446  0.00190.16           H  
ATOM   1062 HD21 ASN    54     -33.109  -4.425   7.210  0.00190.16           H  
ATOM   1063 HD22 ASN    54     -33.541  -5.700   8.242  0.00190.16           H  
HETATM 1064  O   T3P    54      15.265  30.955  27.916  0.00  0.00           O  
HETATM 1065  H1  T3P    54      14.589  30.336  28.191  0.00  0.00           H  
HETATM 1066  H2  T3P    54      15.502  31.424  28.716  0.00  0.00           H  
ATOM   1067  N   LEU    55     -30.543  -5.155   2.576  0.00111.91           N  
ATOM   1068  CA  LEU    55     -30.404  -4.835   1.187  0.00111.91           C  
ATOM   1069  C   LEU    55     -29.313  -5.671   0.461  0.00111.91           C  
ATOM   1070  O   LEU    55     -29.522  -5.980  -0.696  0.00111.91           O  
ATOM   1071  CB  LEU    55     -30.152  -3.268   1.072  0.00111.91           C  
ATOM   1072  CG  LEU    55     -30.616  -2.439  -0.094  0.00111.91           C  
ATOM   1073  CD1 LEU    55     -29.867  -1.105  -0.262  0.00111.91           C  
ATOM   1074  CD2 LEU    55     -32.127  -2.399  -0.240  0.00111.91           C  
ATOM   1075  H   LEU    55     -30.097  -4.515   3.217  0.00111.91           H  
ATOM   1076  HA  LEU    55     -31.377  -5.135   0.797  0.00111.91           H  
ATOM   1077  HB2 LEU    55     -30.536  -2.894   2.021  0.00111.91           H  
ATOM   1078  HB3 LEU    55     -29.100  -3.142   1.331  0.00111.91           H  
ATOM   1079  HG  LEU    55     -30.364  -3.078  -0.940  0.00111.91           H  
ATOM   1080 HD11 LEU    55     -29.610  -0.587   0.662  0.00111.91           H  
ATOM   1081 HD12 LEU    55     -28.932  -1.287  -0.791  0.00111.91           H  
ATOM   1082 HD13 LEU    55     -30.403  -0.395  -0.892  0.00111.91           H  
ATOM   1083 HD21 LEU    55     -32.597  -2.777   0.668  0.00111.91           H  
ATOM   1084 HD22 LEU    55     -32.512  -1.388  -0.372  0.00111.91           H  
ATOM   1085 HD23 LEU    55     -32.532  -2.952  -1.088  0.00111.91           H  
HETATM 1086  O   T3P    55      29.593  13.861   7.447  0.00  0.00           O  
HETATM 1087  H1  T3P    55      29.098  13.423   6.754  0.00  0.00           H  
HETATM 1088  H2  T3P    55      29.042  13.777   8.225  0.00  0.00           H  
ATOM   1089  N   ALA    56     -28.165  -5.886   1.149  0.00 12.77           N  
ATOM   1090  CA  ALA    56     -26.916  -6.583   0.683  0.00 12.77           C  
ATOM   1091  C   ALA    56     -26.343  -5.885  -0.584  0.00 12.77           C  
ATOM   1092  O   ALA    56     -26.346  -6.486  -1.674  0.00 12.77           O  
ATOM   1093  CB  ALA    56     -27.146  -8.121   0.578  0.00 12.77           C  
ATOM   1094  H   ALA    56     -28.116  -5.503   2.083  0.00 12.77           H  
ATOM   1095  HA  ALA    56     -26.197  -6.531   1.501  0.00 12.77           H  
ATOM   1096  HB1 ALA    56     -26.311  -8.733   0.238  0.00 12.77           H  
ATOM   1097  HB2 ALA    56     -27.569  -8.571   1.476  0.00 12.77           H  
ATOM   1098  HB3 ALA    56     -27.877  -8.297  -0.211  0.00 12.77           H  
HETATM 1099  O   T3P    56      29.565 -14.523  23.828  0.00  0.00           O  
HETATM 1100  H1  T3P    56      29.240 -13.771  23.332  0.00  0.00           H  
HETATM 1101  H2  T3P    56      30.420 -14.243  24.155  0.00  0.00           H  
ATOM   1102  N   PRO    57     -25.915  -4.590  -0.514  0.00  0.00           N  
ATOM   1103  CA  PRO    57     -25.253  -3.915  -1.656  0.00  0.00           C  
ATOM   1104  C   PRO    57     -23.753  -4.367  -1.971  0.00  0.00           C  
ATOM   1105  O   PRO    57     -23.172  -3.667  -2.818  0.00  0.00           O  
ATOM   1106  CB  PRO    57     -25.307  -2.437  -1.192  0.00  0.00           C  
ATOM   1107  CG  PRO    57     -25.112  -2.473   0.286  0.00  0.00           C  
ATOM   1108  CD  PRO    57     -25.898  -3.705   0.659  0.00  0.00           C  
ATOM   1109  HA  PRO    57     -25.883  -4.084  -2.529  0.00  0.00           H  
ATOM   1110  HB2 PRO    57     -24.518  -1.848  -1.661  0.00  0.00           H  
ATOM   1111  HB3 PRO    57     -26.276  -1.978  -1.386  0.00  0.00           H  
ATOM   1112  HG2 PRO    57     -24.043  -2.605   0.452  0.00  0.00           H  
ATOM   1113  HG3 PRO    57     -25.411  -1.511   0.702  0.00  0.00           H  
ATOM   1114  HD2 PRO    57     -25.539  -4.135   1.594  0.00  0.00           H  
ATOM   1115  HD3 PRO    57     -26.899  -3.322   0.857  0.00  0.00           H  
HETATM 1116  O   T3P    57      -8.380 -41.655 -20.974  0.00  0.00           O  
HETATM 1117  H1  T3P    57      -8.414 -41.329 -21.873  0.00  0.00           H  
HETATM 1118  H2  T3P    57      -9.222 -41.404 -20.596  0.00  0.00           H  
ATOM   1119  N   GLY    58     -23.172  -5.381  -1.254  0.00  0.00           N  
ATOM   1120  CA  GLY    58     -21.785  -5.741  -1.422  0.00  0.00           C  
ATOM   1121  C   GLY    58     -21.060  -4.817  -0.412  0.00  0.00           C  
ATOM   1122  O   GLY    58     -20.369  -3.916  -0.854  0.00  0.00           O  
ATOM   1123  H   GLY    58     -23.619  -5.759  -0.432  0.00  0.00           H  
ATOM   1124  HA2 GLY    58     -21.677  -6.743  -1.008  0.00  0.00           H  
ATOM   1125  HA3 GLY    58     -21.568  -5.647  -2.486  0.00  0.00           H  
HETATM 1126  O   T3P    58       1.821  23.081  -4.881  0.00  0.00           O  
HETATM 1127  H1  T3P    58       2.404  23.675  -4.408  0.00  0.00           H  
HETATM 1128  H2  T3P    58       2.396  22.615  -5.488  0.00  0.00           H  
HETATM 1129  O   T3P    59      -0.302  16.265  17.144  0.00  0.00           O  
HETATM 1130  H1  T3P    59      -0.772  16.362  16.316  0.00  0.00           H  
HETATM 1131  H2  T3P    59      -0.953  16.466  17.816  0.00  0.00           H  
ATOM   1132  N   THR    59     -21.189  -5.089   0.883  0.00  0.00           N  
ATOM   1133  CA  THR    59     -20.596  -4.249   1.925  0.00  0.00           C  
ATOM   1134  C   THR    59     -19.200  -4.777   2.270  0.00  0.00           C  
ATOM   1135  O   THR    59     -18.578  -4.288   3.298  0.00  0.00           O  
ATOM   1136  CB  THR    59     -21.542  -4.432   3.112  0.00  0.00           C  
ATOM   1137  CG2 THR    59     -22.913  -3.711   3.025  0.00  0.00           C  
ATOM   1138  OG1 THR    59     -21.787  -5.797   3.377  0.00  0.00           O  
ATOM   1139  H   THR    59     -21.726  -5.880   1.208  0.00  0.00           H  
ATOM   1140  HA  THR    59     -20.566  -3.179   1.724  0.00  0.00           H  
ATOM   1141  HB  THR    59     -21.079  -3.990   3.994  0.00  0.00           H  
ATOM   1142  HG1 THR    59     -21.117  -6.121   3.985  0.00  0.00           H  
ATOM   1143 HG21 THR    59     -22.722  -2.639   2.979  0.00  0.00           H  
ATOM   1144 HG22 THR    59     -23.514  -3.950   2.147  0.00  0.00           H  
ATOM   1145 HG23 THR    59     -23.562  -3.903   3.879  0.00  0.00           H  
ATOM   1146  N   HIE    60     -18.789  -5.867   1.568  0.00  0.00           N  
ATOM   1147  CA  HIE    60     -17.547  -6.637   1.734  0.00  0.00           C  
ATOM   1148  C   HIE    60     -16.329  -5.748   1.955  0.00  0.00           C  
ATOM   1149  O   HIE    60     -16.039  -4.966   1.046  0.00  0.00           O  
ATOM   1150  CB  HIE    60     -17.279  -7.400   0.387  0.00  0.00           C  
ATOM   1151  CG  HIE    60     -18.304  -8.486   0.135  0.00  0.00           C  
ATOM   1152  CD2 HIE    60     -18.484  -9.786   0.689  0.00  0.00           C  
ATOM   1153  ND1 HIE    60     -19.240  -8.368  -0.828  0.00  0.00           N  
ATOM   1154  CE1 HIE    60     -19.943  -9.475  -0.926  0.00  0.00           C  
ATOM   1155  NE2 HIE    60     -19.579 -10.417  -0.047  0.00  0.00           N  
ATOM   1156  H   HIE    60     -19.319  -6.179   0.766  0.00  0.00           H  
ATOM   1157  HA  HIE    60     -17.616  -7.408   2.501  0.00  0.00           H  
ATOM   1158  HB2 HIE    60     -17.347  -6.697  -0.443  0.00  0.00           H  
ATOM   1159  HB3 HIE    60     -16.385  -8.021   0.335  0.00  0.00           H  
ATOM   1160  HD2 HIE    60     -17.984 -10.371   1.446  0.00  0.00           H  
ATOM   1161  HE1 HIE    60     -20.773  -9.532  -1.615  0.00  0.00           H  
ATOM   1162  HE2 HIE    60     -19.831 -11.395  -0.041  0.00  0.00           H  
HETATM 1163  O   T3P    60      -4.323 -20.293 -28.866  0.00  0.00           O  
HETATM 1164  H1  T3P    60      -4.230 -21.035 -28.269  0.00  0.00           H  
HETATM 1165  H2  T3P    60      -5.192 -19.938 -28.675  0.00  0.00           H  
ATOM   1166  N   PRO    61     -15.817  -5.731   3.249  0.00  0.00           N  
ATOM   1167  CA  PRO    61     -14.719  -4.881   3.688  0.00  0.00           C  
ATOM   1168  C   PRO    61     -13.471  -5.287   2.883  0.00  0.00           C  
ATOM   1169  O   PRO    61     -13.272  -6.462   2.607  0.00  0.00           O  
ATOM   1170  CB  PRO    61     -14.557  -5.211   5.212  0.00  0.00           C  
ATOM   1171  CG  PRO    61     -15.161  -6.563   5.367  0.00  0.00           C  
ATOM   1172  CD  PRO    61     -16.218  -6.606   4.359  0.00  0.00           C  
ATOM   1173  HA  PRO    61     -14.947  -3.822   3.566  0.00  0.00           H  
ATOM   1174  HB2 PRO    61     -13.547  -5.050   5.588  0.00  0.00           H  
ATOM   1175  HB3 PRO    61     -15.230  -4.509   5.705  0.00  0.00           H  
ATOM   1176  HG2 PRO    61     -14.537  -7.448   5.247  0.00  0.00           H  
ATOM   1177  HG3 PRO    61     -15.512  -6.638   6.396  0.00  0.00           H  
ATOM   1178  HD2 PRO    61     -16.297  -7.661   4.099  0.00  0.00           H  
ATOM   1179  HD3 PRO    61     -17.103  -6.093   4.736  0.00  0.00           H  
HETATM 1180  O   T3P    61      18.694  41.217  24.480  0.00  0.00           O  
HETATM 1181  H1  T3P    61      17.833  41.043  24.861  0.00  0.00           H  
HETATM 1182  H2  T3P    61      18.505  41.561  23.607  0.00  0.00           H  
ATOM   1183  N   PRO    62     -12.591  -4.278   2.535  0.00  0.00           N  
ATOM   1184  CA  PRO    62     -12.720  -2.835   2.794  0.00  0.00           C  
ATOM   1185  C   PRO    62     -13.802  -2.137   1.995  0.00  0.00           C  
ATOM   1186  O   PRO    62     -13.845  -2.283   0.813  0.00  0.00           O  
ATOM   1187  CB  PRO    62     -11.347  -2.241   2.351  0.00  0.00           C  
ATOM   1188  CG  PRO    62     -10.805  -3.185   1.374  0.00  0.00           C  
ATOM   1189  CD  PRO    62     -11.337  -4.554   1.817  0.00  0.00           C  
ATOM   1190  HA  PRO    62     -12.901  -2.728   3.864  0.00  0.00           H  
ATOM   1191  HB2 PRO    62     -11.371  -1.196   2.043  0.00  0.00           H  
ATOM   1192  HB3 PRO    62     -10.651  -2.201   3.189  0.00  0.00           H  
ATOM   1193  HG2 PRO    62     -11.343  -2.905   0.469  0.00  0.00           H  
ATOM   1194  HG3 PRO    62      -9.734  -3.042   1.227  0.00  0.00           H  
ATOM   1195  HD2 PRO    62     -11.400  -5.185   0.931  0.00  0.00           H  
ATOM   1196  HD3 PRO    62     -10.728  -5.129   2.514  0.00  0.00           H  
HETATM 1197  O   T3P    62     -18.282  26.246 -38.328  0.00  0.00           O  
HETATM 1198  H1  T3P    62     -18.330  27.198 -38.414  0.00  0.00           H  
HETATM 1199  H2  T3P    62     -17.495  26.001 -38.814  0.00  0.00           H  
ATOM   1200  N   PHE    63     -14.668  -1.369   2.678  0.00  0.00           N  
ATOM   1201  CA  PHE    63     -15.859  -0.747   2.078  0.00  0.00           C  
ATOM   1202  C   PHE    63     -16.057   0.535   2.881  0.00  0.00           C  
ATOM   1203  O   PHE    63     -15.507   0.616   3.926  0.00  0.00           O  
ATOM   1204  CB  PHE    63     -17.045  -1.727   2.159  0.00  0.00           C  
ATOM   1205  CG  PHE    63     -18.471  -1.239   1.876  0.00  0.00           C  
ATOM   1206  CD1 PHE    63     -19.367  -1.058   2.968  0.00  0.00           C  
ATOM   1207  CD2 PHE    63     -18.964  -0.980   0.601  0.00  0.00           C  
ATOM   1208  CE1 PHE    63     -20.698  -0.736   2.706  0.00  0.00           C  
ATOM   1209  CE2 PHE    63     -20.258  -0.702   0.357  0.00  0.00           C  
ATOM   1210  CZ  PHE    63     -21.166  -0.639   1.436  0.00  0.00           C  
ATOM   1211  H   PHE    63     -14.622  -1.158   3.664  0.00  0.00           H  
ATOM   1212  HA  PHE    63     -15.668  -0.422   1.055  0.00  0.00           H  
ATOM   1213  HB2 PHE    63     -16.961  -2.504   1.399  0.00  0.00           H  
ATOM   1214  HB3 PHE    63     -17.008  -2.248   3.116  0.00  0.00           H  
ATOM   1215  HD1 PHE    63     -19.008  -1.204   3.976  0.00  0.00           H  
ATOM   1216  HD2 PHE    63     -18.345  -1.189  -0.258  0.00  0.00           H  
ATOM   1217  HE1 PHE    63     -21.410  -0.799   3.516  0.00  0.00           H  
ATOM   1218  HE2 PHE    63     -20.664  -0.571  -0.635  0.00  0.00           H  
ATOM   1219  HZ  PHE    63     -22.198  -0.460   1.173  0.00  0.00           H  
HETATM 1220  O   T3P    63     -34.365   3.992  -7.077  0.00  0.00           O  
HETATM 1221  H1  T3P    63     -35.062   4.145  -6.438  0.00  0.00           H  
HETATM 1222  H2  T3P    63     -33.671   4.601  -6.825  0.00  0.00           H  
ATOM   1223  N   LEU    64     -16.711   1.557   2.293  0.00  0.00           N  
ATOM   1224  CA  LEU    64     -16.934   2.897   2.900  0.00  0.00           C  
ATOM   1225  C   LEU    64     -18.344   3.368   2.485  0.00  0.00           C  
ATOM   1226  O   LEU    64     -18.855   2.973   1.454  0.00  0.00           O  
ATOM   1227  CB  LEU    64     -15.801   3.780   2.456  0.00  0.00           C  
ATOM   1228  CG  LEU    64     -15.747   5.221   2.887  0.00  0.00           C  
ATOM   1229  CD1 LEU    64     -14.275   5.625   3.149  0.00  0.00           C  
ATOM   1230  CD2 LEU    64     -16.526   6.152   1.899  0.00  0.00           C  
ATOM   1231  H   LEU    64     -17.178   1.286   1.439  0.00  0.00           H  
ATOM   1232  HA  LEU    64     -16.960   2.793   3.985  0.00  0.00           H  
ATOM   1233  HB2 LEU    64     -14.913   3.316   2.885  0.00  0.00           H  
ATOM   1234  HB3 LEU    64     -15.682   3.598   1.387  0.00  0.00           H  
ATOM   1235  HG  LEU    64     -16.275   5.308   3.836  0.00  0.00           H  
ATOM   1236 HD11 LEU    64     -13.437   4.968   2.916  0.00  0.00           H  
ATOM   1237 HD12 LEU    64     -14.114   6.631   2.762  0.00  0.00           H  
ATOM   1238 HD13 LEU    64     -14.175   5.659   4.234  0.00  0.00           H  
ATOM   1239 HD21 LEU    64     -17.057   6.935   2.442  0.00  0.00           H  
ATOM   1240 HD22 LEU    64     -15.928   6.735   1.198  0.00  0.00           H  
ATOM   1241 HD23 LEU    64     -17.188   5.521   1.306  0.00  0.00           H  
HETATM 1242  O   T3P    64     -30.799  -2.823 -21.763  0.00  0.00           O  
HETATM 1243  H1  T3P    64     -30.679  -2.661 -20.827  0.00  0.00           H  
HETATM 1244  H2  T3P    64     -29.920  -3.017 -22.088  0.00  0.00           H  
HETATM 1245  O   T3P    65     -19.979  11.316  42.797  0.00  0.00           O  
HETATM 1246  H1  T3P    65     -19.800  10.635  42.149  0.00  0.00           H  
HETATM 1247  H2  T3P    65     -19.456  12.064  42.511  0.00  0.00           H  
ATOM   1248  N   THR    65     -18.939   4.202   3.347  0.00  0.00           N  
ATOM   1249  CA  THR    65     -20.083   4.935   3.049  0.00  0.00           C  
ATOM   1250  C   THR    65     -19.937   6.412   3.506  0.00  0.00           C  
ATOM   1251  O   THR    65     -19.014   6.617   4.264  0.00  0.00           O  
ATOM   1252  CB  THR    65     -21.330   4.270   3.672  0.00  0.00           C  
ATOM   1253  CG2 THR    65     -21.470   2.657   3.529  0.00  0.00           C  
ATOM   1254  OG1 THR    65     -21.521   4.511   5.031  0.00  0.00           O  
ATOM   1255  H   THR    65     -18.416   4.546   4.139  0.00  0.00           H  
ATOM   1256  HA  THR    65     -20.133   5.019   1.963  0.00  0.00           H  
ATOM   1257  HB  THR    65     -22.202   4.740   3.218  0.00  0.00           H  
ATOM   1258  HG1 THR    65     -21.986   5.346   5.119  0.00  0.00           H  
ATOM   1259 HG21 THR    65     -21.451   2.394   2.471  0.00  0.00           H  
ATOM   1260 HG22 THR    65     -20.685   2.126   4.067  0.00  0.00           H  
ATOM   1261 HG23 THR    65     -22.435   2.392   3.960  0.00  0.00           H  
ATOM   1262  N   PHE    66     -20.889   7.294   3.157  0.00  0.00           N  
ATOM   1263  CA  PHE    66     -20.785   8.700   3.551  0.00  0.00           C  
ATOM   1264  C   PHE    66     -22.096   9.212   3.095  0.00  0.00           C  
ATOM   1265  O   PHE    66     -22.295   9.302   1.902  0.00  0.00           O  
ATOM   1266  CB  PHE    66     -19.624   9.339   2.705  0.00  0.00           C  
ATOM   1267  CG  PHE    66     -19.580  10.836   2.805  0.00  0.00           C  
ATOM   1268  CD1 PHE    66     -20.154  11.627   1.810  0.00  0.00           C  
ATOM   1269  CD2 PHE    66     -18.991  11.462   3.916  0.00  0.00           C  
ATOM   1270  CE1 PHE    66     -20.060  13.071   1.909  0.00  0.00           C  
ATOM   1271  CE2 PHE    66     -18.780  12.844   4.030  0.00  0.00           C  
ATOM   1272  CZ  PHE    66     -19.330  13.619   3.017  0.00  0.00           C  
ATOM   1273  H   PHE    66     -21.717   7.101   2.613  0.00  0.00           H  
ATOM   1274  HA  PHE    66     -20.717   8.772   4.636  0.00  0.00           H  
ATOM   1275  HB2 PHE    66     -18.658   8.943   3.019  0.00  0.00           H  
ATOM   1276  HB3 PHE    66     -19.668   8.964   1.683  0.00  0.00           H  
ATOM   1277  HD1 PHE    66     -20.622  11.100   0.992  0.00  0.00           H  
ATOM   1278  HD2 PHE    66     -18.664  10.822   4.723  0.00  0.00           H  
ATOM   1279  HE1 PHE    66     -20.529  13.640   1.121  0.00  0.00           H  
ATOM   1280  HE2 PHE    66     -18.443  13.339   4.929  0.00  0.00           H  
ATOM   1281  HZ  PHE    66     -19.243  14.695   3.013  0.00  0.00           H  
HETATM 1282  O   T3P    66      46.235  10.623   3.063  0.00  0.00           O  
HETATM 1283  H1  T3P    66      45.938  11.241   3.731  0.00  0.00           H  
HETATM 1284  H2  T3P    66      45.519  10.593   2.428  0.00  0.00           H  
ATOM   1285  N   ASN    67     -22.879   9.651   4.070  0.00  0.00           N  
ATOM   1286  CA  ASN    67     -24.155  10.294   3.870  0.00  0.00           C  
ATOM   1287  C   ASN    67     -25.211   9.488   3.093  0.00  0.00           C  
ATOM   1288  O   ASN    67     -25.990  10.048   2.342  0.00  0.00           O  
ATOM   1289  CB  ASN    67     -23.977  11.758   3.320  0.00  0.00           C  
ATOM   1290  CG  ASN    67     -23.401  12.685   4.398  0.00  0.00           C  
ATOM   1291  ND2 ASN    67     -22.095  12.685   4.654  0.00  0.00           N  
ATOM   1292  OD1 ASN    67     -24.057  13.591   4.866  0.00  0.00           O  
ATOM   1293  H   ASN    67     -22.605   9.528   5.034  0.00  0.00           H  
ATOM   1294  HA  ASN    67     -24.648  10.342   4.841  0.00  0.00           H  
ATOM   1295  HB2 ASN    67     -23.385  11.861   2.410  0.00  0.00           H  
ATOM   1296  HB3 ASN    67     -24.949  12.177   3.058  0.00  0.00           H  
ATOM   1297 HD21 ASN    67     -21.577  11.896   4.293  0.00  0.00           H  
ATOM   1298 HD22 ASN    67     -21.629  13.407   5.185  0.00  0.00           H  
HETATM 1299  O   T3P    67     -18.157  17.990 -11.648  0.00  0.00           O  
HETATM 1300  H1  T3P    67     -18.535  17.749 -10.802  0.00  0.00           H  
HETATM 1301  H2  T3P    67     -17.254  17.675 -11.606  0.00  0.00           H  
ATOM   1302  N   GLY    68     -25.159   8.170   3.267  0.00  1.27           N  
ATOM   1303  CA  GLY    68     -26.198   7.265   2.657  0.00  1.27           C  
ATOM   1304  C   GLY    68     -25.507   6.591   1.471  0.00  1.27           C  
ATOM   1305  O   GLY    68     -25.812   5.401   1.221  0.00  1.27           O  
ATOM   1306  H   GLY    68     -24.516   7.731   3.910  0.00  1.27           H  
ATOM   1307  HA2 GLY    68     -26.538   6.499   3.354  0.00  1.27           H  
ATOM   1308  HA3 GLY    68     -27.004   7.838   2.200  0.00  1.27           H  
HETATM 1309  O   T3P    68     -16.071  15.693 -10.605  0.00  0.00           O  
HETATM 1310  H1  T3P    68     -15.518  16.063  -9.917  0.00  0.00           H  
HETATM 1311  H2  T3P    68     -15.491  15.103 -11.088  0.00  0.00           H  
ATOM   1312  N   ASP    69     -24.593   7.312   0.818  0.00  0.37           N  
ATOM   1313  CA  ASP    69     -23.974   6.935  -0.510  0.00  0.37           C  
ATOM   1314  C   ASP    69     -23.013   5.848  -0.244  0.00  0.37           C  
ATOM   1315  O   ASP    69     -22.104   6.024   0.553  0.00  0.37           O  
ATOM   1316  CB  ASP    69     -23.405   8.067  -1.373  0.00  0.37           C  
ATOM   1317  CG  ASP    69     -24.371   9.109  -1.932  0.00  0.37           C  
ATOM   1318  OD1 ASP    69     -25.558   9.048  -1.655  0.00  0.37           O  
ATOM   1319  OD2 ASP    69     -23.863  10.181  -2.467  0.00  0.37           O1-
ATOM   1320  H   ASP    69     -24.430   8.207   1.257  0.00  0.37           H  
ATOM   1321  HA  ASP    69     -24.828   6.433  -0.965  0.00  0.37           H  
ATOM   1322  HB2 ASP    69     -22.610   8.501  -0.767  0.00  0.37           H  
ATOM   1323  HB3 ASP    69     -22.784   7.665  -2.174  0.00  0.37           H  
HETATM 1324  O   T3P    69      17.364  -7.715  37.933  0.00  0.00           O  
HETATM 1325  H1  T3P    69      16.813  -8.478  37.758  0.00  0.00           H  
HETATM 1326  H2  T3P    69      18.092  -7.799  37.317  0.00  0.00           H  
HETATM 1327  O   T3P    70     -34.635  -1.173  -3.265  0.00  0.00           O  
HETATM 1328  H1  T3P    70     -34.043  -0.829  -3.934  0.00  0.00           H  
HETATM 1329  H2  T3P    70     -35.238  -1.739  -3.747  0.00  0.00           H  
ATOM   1330  N   VAL    70     -23.244   4.629  -0.852  0.00  2.48           N  
ATOM   1331  CA  VAL    70     -22.268   3.545  -0.792  0.00  2.48           C  
ATOM   1332  C   VAL    70     -21.125   3.522  -1.843  0.00  2.48           C  
ATOM   1333  O   VAL    70     -21.232   4.162  -2.902  0.00  2.48           O  
ATOM   1334  CB  VAL    70     -23.056   2.273  -0.706  0.00  2.48           C  
ATOM   1335  CG1 VAL    70     -24.098   2.311   0.474  0.00  2.48           C  
ATOM   1336  CG2 VAL    70     -23.831   1.845  -2.017  0.00  2.48           C  
ATOM   1337  H   VAL    70     -23.794   4.665  -1.698  0.00  2.48           H  
ATOM   1338  HA  VAL    70     -21.650   3.656   0.099  0.00  2.48           H  
ATOM   1339  HB  VAL    70     -22.465   1.401  -0.425  0.00  2.48           H  
ATOM   1340 HG11 VAL    70     -24.974   2.881   0.163  0.00  2.48           H  
ATOM   1341 HG12 VAL    70     -24.467   1.304   0.672  0.00  2.48           H  
ATOM   1342 HG13 VAL    70     -23.672   2.734   1.384  0.00  2.48           H  
ATOM   1343 HG21 VAL    70     -24.547   1.066  -1.756  0.00  2.48           H  
ATOM   1344 HG22 VAL    70     -24.463   2.638  -2.415  0.00  2.48           H  
ATOM   1345 HG23 VAL    70     -23.109   1.415  -2.712  0.00  2.48           H  
ATOM   1346  N   LYS    71     -20.027   2.796  -1.568  0.00  0.00           N  
ATOM   1347  CA  LYS    71     -18.910   2.632  -2.521  0.00  0.00           C  
ATOM   1348  C   LYS    71     -18.185   1.279  -2.293  0.00  0.00           C  
ATOM   1349  O   LYS    71     -17.451   1.194  -1.383  0.00  0.00           O  
ATOM   1350  CB  LYS    71     -17.932   3.873  -2.319  0.00  0.00           C  
ATOM   1351  CG  LYS    71     -16.955   4.175  -3.428  0.00  0.00           C  
ATOM   1352  CD  LYS    71     -17.567   4.405  -4.789  0.00  0.00           C  
ATOM   1353  CE  LYS    71     -18.705   5.393  -4.959  0.00  0.00           C  
ATOM   1354  NZ  LYS    71     -19.031   5.692  -6.423  0.00  0.00           N1+
ATOM   1355  H   LYS    71     -19.934   2.333  -0.675  0.00  0.00           H  
ATOM   1356  HA  LYS    71     -19.393   2.569  -3.495  0.00  0.00           H  
ATOM   1357  HB2 LYS    71     -18.478   4.810  -2.201  0.00  0.00           H  
ATOM   1358  HB3 LYS    71     -17.373   3.812  -1.386  0.00  0.00           H  
ATOM   1359  HG2 LYS    71     -16.297   5.021  -3.229  0.00  0.00           H  
ATOM   1360  HG3 LYS    71     -16.263   3.347  -3.581  0.00  0.00           H  
ATOM   1361  HD2 LYS    71     -16.796   4.689  -5.505  0.00  0.00           H  
ATOM   1362  HD3 LYS    71     -17.891   3.424  -5.135  0.00  0.00           H  
ATOM   1363  HE2 LYS    71     -19.680   5.152  -4.536  0.00  0.00           H  
ATOM   1364  HE3 LYS    71     -18.403   6.376  -4.597  0.00  0.00           H  
ATOM   1365  HZ1 LYS    71     -19.566   6.541  -6.542  0.00  0.00           H  
ATOM   1366  HZ2 LYS    71     -18.211   5.893  -6.977  0.00  0.00           H  
ATOM   1367  HZ3 LYS    71     -19.508   4.901  -6.831  0.00  0.00           H  
HETATM 1368  O   T3P    71     -27.051   7.401 -33.544  0.00  0.00           O  
HETATM 1369  H1  T3P    71     -27.767   6.833 -33.259  0.00  0.00           H  
HETATM 1370  H2  T3P    71     -26.894   7.149 -34.454  0.00  0.00           H  
HETATM 1371  O   T3P    72     -10.662  -7.449 -33.286  0.00  0.00           O  
HETATM 1372  H1  T3P    72     -11.519  -7.124 -33.011  0.00  0.00           H  
HETATM 1373  H2  T3P    72     -10.169  -7.544 -32.471  0.00  0.00           H  
ATOM   1374  N   THR    72     -18.333   0.254  -3.145  0.00  0.00           N  
ATOM   1375  CA  THR    72     -17.528  -0.955  -3.112  0.00  0.00           C  
ATOM   1376  C   THR    72     -16.270  -0.648  -3.962  0.00  0.00           C  
ATOM   1377  O   THR    72     -16.275   0.306  -4.721  0.00  0.00           O  
ATOM   1378  CB  THR    72     -18.333  -2.100  -3.658  0.00  0.00           C  
ATOM   1379  CG2 THR    72     -17.872  -3.560  -3.349  0.00  0.00           C  
ATOM   1380  OG1 THR    72     -19.699  -2.091  -3.237  0.00  0.00           O  
ATOM   1381  H   THR    72     -18.900   0.288  -3.980  0.00  0.00           H  
ATOM   1382  HA  THR    72     -17.171  -1.171  -2.105  0.00  0.00           H  
ATOM   1383  HB  THR    72     -18.290  -2.069  -4.746  0.00  0.00           H  
ATOM   1384  HG1 THR    72     -19.780  -2.832  -2.633  0.00  0.00           H  
ATOM   1385 HG21 THR    72     -17.949  -4.063  -2.385  0.00  0.00           H  
ATOM   1386 HG22 THR    72     -18.606  -4.243  -3.777  0.00  0.00           H  
ATOM   1387 HG23 THR    72     -16.985  -3.810  -3.931  0.00  0.00           H  
ATOM   1388  N   ASP    73     -15.289  -1.545  -3.752  0.00  0.00           N  
ATOM   1389  CA  ASP    73     -13.922  -1.512  -4.277  0.00  0.00           C  
ATOM   1390  C   ASP    73     -13.170  -0.310  -3.772  0.00  0.00           C  
ATOM   1391  O   ASP    73     -13.501   0.795  -4.081  0.00  0.00           O  
ATOM   1392  CB  ASP    73     -13.856  -1.673  -5.797  0.00  0.00           C  
ATOM   1393  CG  ASP    73     -12.499  -1.912  -6.474  0.00  0.00           C  
ATOM   1394  OD1 ASP    73     -12.560  -2.133  -7.698  0.00  0.00           O  
ATOM   1395  OD2 ASP    73     -11.425  -1.893  -5.841  0.00  0.00           O1-
ATOM   1396  H   ASP    73     -15.397  -2.182  -2.976  0.00  0.00           H  
ATOM   1397  HA  ASP    73     -13.359  -2.386  -3.950  0.00  0.00           H  
ATOM   1398  HB2 ASP    73     -14.558  -2.435  -6.137  0.00  0.00           H  
ATOM   1399  HB3 ASP    73     -14.238  -0.763  -6.258  0.00  0.00           H  
HETATM 1400  O   T3P    73     -31.354 -16.926 -22.971  0.00  0.00           O  
HETATM 1401  H1  T3P    73     -30.674 -17.326 -22.429  0.00  0.00           H  
HETATM 1402  H2  T3P    73     -32.176 -17.244 -22.598  0.00  0.00           H  
HETATM 1403  O   T3P    74     -30.955 -30.127  -1.622  0.00  0.00           O  
HETATM 1404  H1  T3P    74     -31.665 -29.613  -2.005  0.00  0.00           H  
HETATM 1405  H2  T3P    74     -30.249 -29.496  -1.482  0.00  0.00           H  
ATOM   1406  N   VAL    74     -12.113  -0.582  -3.022  0.00  0.00           N  
ATOM   1407  CA  VAL    74     -11.102   0.455  -2.739  0.00  0.00           C  
ATOM   1408  C   VAL    74     -10.553   1.239  -3.942  0.00  0.00           C  
ATOM   1409  O   VAL    74     -10.234   2.401  -3.714  0.00  0.00           O  
ATOM   1410  CB  VAL    74      -9.937  -0.229  -1.878  0.00  0.00           C  
ATOM   1411  CG1 VAL    74      -9.257  -1.534  -2.522  0.00  0.00           C  
ATOM   1412  CG2 VAL    74      -8.857   0.697  -1.433  0.00  0.00           C  
ATOM   1413  H   VAL    74     -11.918  -1.566  -2.898  0.00  0.00           H  
ATOM   1414  HA  VAL    74     -11.715   1.115  -2.123  0.00  0.00           H  
ATOM   1415  HB  VAL    74     -10.474  -0.677  -1.042  0.00  0.00           H  
ATOM   1416 HG11 VAL    74      -8.742  -2.121  -1.761  0.00  0.00           H  
ATOM   1417 HG12 VAL    74     -10.013  -2.136  -3.025  0.00  0.00           H  
ATOM   1418 HG13 VAL    74      -8.487  -1.314  -3.262  0.00  0.00           H  
ATOM   1419 HG21 VAL    74      -9.381   1.449  -0.843  0.00  0.00           H  
ATOM   1420 HG22 VAL    74      -8.215   0.115  -0.772  0.00  0.00           H  
ATOM   1421 HG23 VAL    74      -8.364   1.133  -2.302  0.00  0.00           H  
ATOM   1422  N   ASN    75     -10.357   0.692  -5.151  0.00  0.00           N  
ATOM   1423  CA  ASN    75      -9.810   1.365  -6.263  0.00  0.00           C  
ATOM   1424  C   ASN    75     -10.878   2.327  -6.813  0.00  0.00           C  
ATOM   1425  O   ASN    75     -10.503   3.172  -7.527  0.00  0.00           O  
ATOM   1426  CB  ASN    75      -9.203   0.473  -7.376  0.00  0.00           C  
ATOM   1427  CG  ASN    75      -7.947  -0.273  -6.852  0.00  0.00           C  
ATOM   1428  ND2 ASN    75      -8.164  -1.536  -6.390  0.00  0.00           N  
ATOM   1429  OD1 ASN    75      -6.836   0.220  -6.831  0.00  0.00           O  
ATOM   1430  H   ASN    75     -10.376  -0.316  -5.207  0.00  0.00           H  
ATOM   1431  HA  ASN    75      -9.007   2.027  -5.940  0.00  0.00           H  
ATOM   1432  HB2 ASN    75      -9.906  -0.150  -7.929  0.00  0.00           H  
ATOM   1433  HB3 ASN    75      -8.751   1.127  -8.122  0.00  0.00           H  
ATOM   1434 HD21 ASN    75      -9.091  -1.938  -6.396  0.00  0.00           H  
ATOM   1435 HD22 ASN    75      -7.486  -2.120  -5.921  0.00  0.00           H  
HETATM 1436  O   T3P    75      -9.868  -2.567  44.172  0.00  0.00           O  
HETATM 1437  H1  T3P    75      -9.685  -2.334  45.082  0.00  0.00           H  
HETATM 1438  H2  T3P    75     -10.772  -2.286  44.030  0.00  0.00           H  
ATOM   1439  N   LYS    76     -12.181   2.228  -6.361  0.00  0.00           N  
ATOM   1440  CA  LYS    76     -13.263   3.154  -6.658  0.00  0.00           C  
ATOM   1441  C   LYS    76     -13.431   4.161  -5.446  0.00  0.00           C  
ATOM   1442  O   LYS    76     -13.490   5.351  -5.606  0.00  0.00           O  
ATOM   1443  CB  LYS    76     -14.588   2.489  -6.925  0.00  0.00           C  
ATOM   1444  CG  LYS    76     -14.480   1.453  -8.064  0.00  0.00           C  
ATOM   1445  CD  LYS    76     -15.766   0.611  -8.179  0.00  0.00           C  
ATOM   1446  CE  LYS    76     -16.896   1.313  -8.904  0.00  0.00           C  
ATOM   1447  NZ  LYS    76     -16.665   1.868 -10.246  0.00  0.00           N1+
ATOM   1448  H   LYS    76     -12.488   1.437  -5.814  0.00  0.00           H  
ATOM   1449  HA  LYS    76     -12.968   3.827  -7.462  0.00  0.00           H  
ATOM   1450  HB2 LYS    76     -15.036   2.069  -6.025  0.00  0.00           H  
ATOM   1451  HB3 LYS    76     -15.319   3.249  -7.203  0.00  0.00           H  
ATOM   1452  HG2 LYS    76     -14.243   2.110  -8.901  0.00  0.00           H  
ATOM   1453  HG3 LYS    76     -13.595   0.823  -7.970  0.00  0.00           H  
ATOM   1454  HD2 LYS    76     -15.497  -0.283  -8.741  0.00  0.00           H  
ATOM   1455  HD3 LYS    76     -16.265   0.280  -7.268  0.00  0.00           H  
ATOM   1456  HE2 LYS    76     -17.764   0.653  -8.916  0.00  0.00           H  
ATOM   1457  HE3 LYS    76     -17.238   2.105  -8.238  0.00  0.00           H  
ATOM   1458  HZ1 LYS    76     -15.775   2.345 -10.266  0.00  0.00           H  
ATOM   1459  HZ2 LYS    76     -16.697   1.196 -11.000  0.00  0.00           H  
ATOM   1460  HZ3 LYS    76     -17.303   2.629 -10.430  0.00  0.00           H  
HETATM 1461  O   T3P    76     -12.713  -2.231  51.115  0.00  0.00           O  
HETATM 1462  H1  T3P    76     -12.814  -2.391  50.177  0.00  0.00           H  
HETATM 1463  H2  T3P    76     -13.574  -2.427  51.486  0.00  0.00           H  
ATOM   1464  N   ILE    77     -13.179   3.667  -4.176  0.00  0.00           N  
ATOM   1465  CA  ILE    77     -13.112   4.546  -2.985  0.00  0.00           C  
ATOM   1466  C   ILE    77     -11.921   5.523  -3.136  0.00  0.00           C  
ATOM   1467  O   ILE    77     -12.010   6.672  -2.728  0.00  0.00           O  
ATOM   1468  CB  ILE    77     -12.946   3.768  -1.720  0.00  0.00           C  
ATOM   1469  CG1 ILE    77     -14.140   2.885  -1.414  0.00  0.00           C  
ATOM   1470  CG2 ILE    77     -12.763   4.657  -0.459  0.00  0.00           C  
ATOM   1471  CD1 ILE    77     -13.898   1.785  -0.418  0.00  0.00           C  
ATOM   1472  H   ILE    77     -13.171   2.671  -4.013  0.00  0.00           H  
ATOM   1473  HA  ILE    77     -13.922   5.275  -2.935  0.00  0.00           H  
ATOM   1474  HB  ILE    77     -12.145   3.083  -1.997  0.00  0.00           H  
ATOM   1475 HG12 ILE    77     -14.959   3.503  -1.047  0.00  0.00           H  
ATOM   1476 HG13 ILE    77     -14.484   2.301  -2.269  0.00  0.00           H  
ATOM   1477 HG21 ILE    77     -12.980   4.167   0.491  0.00  0.00           H  
ATOM   1478 HG22 ILE    77     -11.755   5.069  -0.417  0.00  0.00           H  
ATOM   1479 HG23 ILE    77     -13.522   5.438  -0.485  0.00  0.00           H  
ATOM   1480 HD11 ILE    77     -12.954   1.261  -0.566  0.00  0.00           H  
ATOM   1481 HD12 ILE    77     -13.787   2.048   0.634  0.00  0.00           H  
ATOM   1482 HD13 ILE    77     -14.687   1.039  -0.513  0.00  0.00           H  
HETATM 1483  O   T3P    77     -16.085 -39.205 -23.395  0.00  0.00           O  
HETATM 1484  H1  T3P    77     -15.149 -39.249 -23.592  0.00  0.00           H  
HETATM 1485  H2  T3P    77     -16.515 -39.448 -24.215  0.00  0.00           H  
ATOM   1486  N   GLU    78     -10.795   5.099  -3.847  0.00  0.00           N  
ATOM   1487  CA  GLU    78      -9.737   5.993  -4.197  0.00  0.00           C  
ATOM   1488  C   GLU    78     -10.198   7.256  -4.988  0.00  0.00           C  
ATOM   1489  O   GLU    78      -9.634   8.402  -4.941  0.00  0.00           O  
ATOM   1490  CB  GLU    78      -8.773   5.107  -5.014  0.00  0.00           C  
ATOM   1491  CG  GLU    78      -7.502   5.780  -5.455  0.00  0.00           C  
ATOM   1492  CD  GLU    78      -6.441   4.803  -5.963  0.00  0.00           C  
ATOM   1493  OE1 GLU    78      -5.508   4.543  -5.129  0.00  0.00           O  
ATOM   1494  OE2 GLU    78      -6.608   4.292  -7.082  0.00  0.00           O1-
ATOM   1495  H   GLU    78     -10.544   4.137  -4.023  0.00  0.00           H  
ATOM   1496  HA  GLU    78      -9.220   6.353  -3.307  0.00  0.00           H  
ATOM   1497  HB2 GLU    78      -8.409   4.216  -4.502  0.00  0.00           H  
ATOM   1498  HB3 GLU    78      -9.232   4.738  -5.931  0.00  0.00           H  
ATOM   1499  HG2 GLU    78      -7.744   6.494  -6.242  0.00  0.00           H  
ATOM   1500  HG3 GLU    78      -6.983   6.329  -4.670  0.00  0.00           H  
HETATM 1501  O   T3P    78      12.707  25.955  32.021  0.00  0.00           O  
HETATM 1502  H1  T3P    78      12.199  26.479  32.640  0.00  0.00           H  
HETATM 1503  H2  T3P    78      13.540  26.419  31.941  0.00  0.00           H  
ATOM   1504  N   GLU    79     -11.164   7.001  -5.832  0.00  0.00           N  
ATOM   1505  CA  GLU    79     -11.768   8.023  -6.621  0.00  0.00           C  
ATOM   1506  C   GLU    79     -12.783   8.862  -5.856  0.00  0.00           C  
ATOM   1507  O   GLU    79     -12.604  10.059  -5.888  0.00  0.00           O  
ATOM   1508  CB  GLU    79     -12.398   7.370  -7.909  0.00  0.00           C  
ATOM   1509  CG  GLU    79     -11.385   6.630  -8.861  0.00  0.00           C  
ATOM   1510  CD  GLU    79     -12.001   6.046 -10.126  0.00  0.00           C  
ATOM   1511  OE1 GLU    79     -11.157   5.827 -11.055  0.00  0.00           O  
ATOM   1512  OE2 GLU    79     -13.238   5.811 -10.155  0.00  0.00           O1-
ATOM   1513  H   GLU    79     -11.625   6.103  -5.845  0.00  0.00           H  
ATOM   1514  HA  GLU    79     -10.973   8.687  -6.961  0.00  0.00           H  
ATOM   1515  HB2 GLU    79     -13.148   6.720  -7.460  0.00  0.00           H  
ATOM   1516  HB3 GLU    79     -12.850   8.178  -8.484  0.00  0.00           H  
ATOM   1517  HG2 GLU    79     -10.568   7.319  -9.077  0.00  0.00           H  
ATOM   1518  HG3 GLU    79     -11.072   5.776  -8.259  0.00  0.00           H  
HETATM 1519  O   T3P    79      27.589   2.950 -11.131  0.00  0.00           O  
HETATM 1520  H1  T3P    79      28.337   2.354 -11.114  0.00  0.00           H  
HETATM 1521  H2  T3P    79      27.141   2.798 -10.299  0.00  0.00           H  
ATOM   1522  N   PHE    80     -13.685   8.231  -5.103  0.00  0.00           N  
ATOM   1523  CA  PHE    80     -14.777   8.823  -4.331  0.00  0.00           C  
ATOM   1524  C   PHE    80     -14.429   9.643  -3.127  0.00  0.00           C  
ATOM   1525  O   PHE    80     -15.124  10.611  -2.854  0.00  0.00           O  
ATOM   1526  CB  PHE    80     -15.901   7.800  -4.040  0.00  0.00           C  
ATOM   1527  CG  PHE    80     -17.035   7.947  -3.072  0.00  0.00           C  
ATOM   1528  CD1 PHE    80     -17.080   7.506  -1.759  0.00  0.00           C  
ATOM   1529  CD2 PHE    80     -18.076   8.851  -3.459  0.00  0.00           C  
ATOM   1530  CE1 PHE    80     -18.029   7.915  -0.856  0.00  0.00           C  
ATOM   1531  CE2 PHE    80     -19.045   9.198  -2.552  0.00  0.00           C  
ATOM   1532  CZ  PHE    80     -19.099   8.697  -1.251  0.00  0.00           C  
ATOM   1533  H   PHE    80     -13.611   7.230  -5.210  0.00  0.00           H  
ATOM   1534  HA  PHE    80     -15.298   9.520  -4.987  0.00  0.00           H  
ATOM   1535  HB2 PHE    80     -16.283   7.681  -5.054  0.00  0.00           H  
ATOM   1536  HB3 PHE    80     -15.272   6.921  -3.899  0.00  0.00           H  
ATOM   1537  HD1 PHE    80     -16.250   6.878  -1.471  0.00  0.00           H  
ATOM   1538  HD2 PHE    80     -18.158   9.254  -4.458  0.00  0.00           H  
ATOM   1539  HE1 PHE    80     -17.982   7.505   0.142  0.00  0.00           H  
ATOM   1540  HE2 PHE    80     -19.732   9.912  -2.983  0.00  0.00           H  
ATOM   1541  HZ  PHE    80     -19.775   8.906  -0.436  0.00  0.00           H  
HETATM 1542  O   T3P    80      27.484 -12.251  17.787  0.00  0.00           O  
HETATM 1543  H1  T3P    80      27.360 -11.515  18.387  0.00  0.00           H  
HETATM 1544  H2  T3P    80      27.543 -11.847  16.921  0.00  0.00           H  
ATOM   1545  N   LEU    81     -13.193   9.424  -2.595  0.00  0.00           N  
ATOM   1546  CA  LEU    81     -12.683  10.441  -1.634  0.00  0.00           C  
ATOM   1547  C   LEU    81     -12.133  11.714  -2.265  0.00  0.00           C  
ATOM   1548  O   LEU    81     -11.945  12.643  -1.495  0.00  0.00           O  
ATOM   1549  CB  LEU    81     -11.555   9.793  -0.718  0.00  0.00           C  
ATOM   1550  CG  LEU    81     -12.153   8.591   0.111  0.00  0.00           C  
ATOM   1551  CD1 LEU    81     -10.993   7.902   0.840  0.00  0.00           C  
ATOM   1552  CD2 LEU    81     -13.136   9.288   1.131  0.00  0.00           C  
ATOM   1553  H   LEU    81     -12.707   8.555  -2.763  0.00  0.00           H  
ATOM   1554  HA  LEU    81     -13.394  10.811  -0.896  0.00  0.00           H  
ATOM   1555  HB2 LEU    81     -10.727   9.490  -1.359  0.00  0.00           H  
ATOM   1556  HB3 LEU    81     -11.221  10.429   0.102  0.00  0.00           H  
ATOM   1557  HG  LEU    81     -12.738   7.944  -0.542  0.00  0.00           H  
ATOM   1558 HD11 LEU    81     -10.502   8.441   1.650  0.00  0.00           H  
ATOM   1559 HD12 LEU    81     -11.390   7.017   1.337  0.00  0.00           H  
ATOM   1560 HD13 LEU    81     -10.319   7.605   0.036  0.00  0.00           H  
ATOM   1561 HD21 LEU    81     -14.112   8.938   0.797  0.00  0.00           H  
ATOM   1562 HD22 LEU    81     -13.018   9.025   2.182  0.00  0.00           H  
ATOM   1563 HD23 LEU    81     -13.218  10.374   1.087  0.00  0.00           H  
HETATM 1564  O   T3P    81      -8.075  16.909 -25.667  0.00  0.00           O  
HETATM 1565  H1  T3P    81      -7.474  16.737 -26.391  0.00  0.00           H  
HETATM 1566  H2  T3P    81      -8.944  16.737 -26.030  0.00  0.00           H  
ATOM   1567  N   GLU    82     -11.899  11.842  -3.596  0.00  0.00           N  
ATOM   1568  CA  GLU    82     -11.767  13.120  -4.142  0.00  0.00           C  
ATOM   1569  C   GLU    82     -13.083  13.817  -4.359  0.00  0.00           C  
ATOM   1570  O   GLU    82     -13.134  15.032  -4.139  0.00  0.00           O  
ATOM   1571  CB  GLU    82     -10.950  13.069  -5.442  0.00  0.00           C  
ATOM   1572  CG  GLU    82      -9.519  12.578  -5.377  0.00  0.00           C  
ATOM   1573  CD  GLU    82      -8.600  13.485  -4.523  0.00  0.00           C  
ATOM   1574  OE1 GLU    82      -7.852  13.006  -3.650  0.00  0.00           O  
ATOM   1575  OE2 GLU    82      -8.669  14.711  -4.744  0.00  0.00           O1-
ATOM   1576  H   GLU    82     -12.023  11.031  -4.184  0.00  0.00           H  
ATOM   1577  HA  GLU    82     -11.096  13.677  -3.488  0.00  0.00           H  
ATOM   1578  HB2 GLU    82     -11.495  12.545  -6.227  0.00  0.00           H  
ATOM   1579  HB3 GLU    82     -10.938  14.120  -5.731  0.00  0.00           H  
ATOM   1580  HG2 GLU    82      -9.498  11.556  -5.001  0.00  0.00           H  
ATOM   1581  HG3 GLU    82      -9.123  12.447  -6.384  0.00  0.00           H  
HETATM 1582  O   T3P    82       0.534  36.384 -20.818  0.00  0.00           O  
HETATM 1583  H1  T3P    82      -0.241  36.606 -21.335  0.00  0.00           H  
HETATM 1584  H2  T3P    82       1.045  35.808 -21.387  0.00  0.00           H  
ATOM   1585  N   GLU    83     -14.171  13.020  -4.598  0.00  0.00           N  
ATOM   1586  CA  GLU    83     -15.520  13.624  -4.778  0.00  0.00           C  
ATOM   1587  C   GLU    83     -16.186  14.247  -3.573  0.00  0.00           C  
ATOM   1588  O   GLU    83     -16.457  15.417  -3.630  0.00  0.00           O  
ATOM   1589  CB  GLU    83     -16.577  12.693  -5.322  0.00  0.00           C  
ATOM   1590  CG  GLU    83     -16.251  11.967  -6.634  0.00  0.00           C  
ATOM   1591  CD  GLU    83     -17.226  10.779  -7.005  0.00  0.00           C  
ATOM   1592  OE1 GLU    83     -16.723   9.730  -7.331  0.00  0.00           O  
ATOM   1593  OE2 GLU    83     -18.468  10.858  -6.791  0.00  0.00           O1-
ATOM   1594  H   GLU    83     -14.129  12.011  -4.579  0.00  0.00           H  
ATOM   1595  HA  GLU    83     -15.368  14.389  -5.539  0.00  0.00           H  
ATOM   1596  HB2 GLU    83     -16.634  11.910  -4.566  0.00  0.00           H  
ATOM   1597  HB3 GLU    83     -17.564  13.144  -5.426  0.00  0.00           H  
ATOM   1598  HG2 GLU    83     -16.116  12.744  -7.386  0.00  0.00           H  
ATOM   1599  HG3 GLU    83     -15.236  11.569  -6.618  0.00  0.00           H  
HETATM 1600  O   T3P    83     -28.176 -31.289   0.371  0.00  0.00           O  
HETATM 1601  H1  T3P    83     -28.032 -31.288  -0.575  0.00  0.00           H  
HETATM 1602  H2  T3P    83     -28.716 -32.063   0.531  0.00  0.00           H  
HETATM 1603  O   T3P    84     -47.558 -15.715  -1.335  0.00  0.00           O  
HETATM 1604  H1  T3P    84     -47.487 -16.051  -0.442  0.00  0.00           H  
HETATM 1605  H2  T3P    84     -46.818 -15.115  -1.426  0.00  0.00           H  
ATOM   1606  N   THR    84     -16.215  13.474  -2.460  0.00  0.00           N  
ATOM   1607  CA  THR    84     -16.608  13.902  -1.108  0.00  0.00           C  
ATOM   1608  C   THR    84     -15.568  14.914  -0.477  0.00  0.00           C  
ATOM   1609  O   THR    84     -15.999  15.926   0.006  0.00  0.00           O  
ATOM   1610  CB  THR    84     -16.629  12.754  -0.141  0.00  0.00           C  
ATOM   1611  CG2 THR    84     -17.741  11.777  -0.514  0.00  0.00           C  
ATOM   1612  OG1 THR    84     -15.516  11.923  -0.476  0.00  0.00           O  
ATOM   1613  H   THR    84     -16.001  12.489  -2.526  0.00  0.00           H  
ATOM   1614  HA  THR    84     -17.580  14.383  -1.222  0.00  0.00           H  
ATOM   1615  HB  THR    84     -16.630  13.036   0.912  0.00  0.00           H  
ATOM   1616  HG1 THR    84     -15.674  11.429  -1.284  0.00  0.00           H  
ATOM   1617 HG21 THR    84     -17.711  10.819   0.006  0.00  0.00           H  
ATOM   1618 HG22 THR    84     -18.745  12.173  -0.364  0.00  0.00           H  
ATOM   1619 HG23 THR    84     -17.635  11.526  -1.569  0.00  0.00           H  
ATOM   1620  N   LEU    85     -14.241  14.680  -0.422  0.00  0.00           N  
ATOM   1621  CA  LEU    85     -13.447  15.435   0.518  0.00  0.00           C  
ATOM   1622  C   LEU    85     -12.434  16.293  -0.385  0.00  0.00           C  
ATOM   1623  O   LEU    85     -11.219  15.939  -0.551  0.00  0.00           O  
ATOM   1624  CB  LEU    85     -12.644  14.348   1.356  0.00  0.00           C  
ATOM   1625  CG  LEU    85     -13.420  13.423   2.275  0.00  0.00           C  
ATOM   1626  CD1 LEU    85     -12.493  12.671   3.212  0.00  0.00           C  
ATOM   1627  CD2 LEU    85     -14.389  14.187   3.166  0.00  0.00           C  
ATOM   1628  H   LEU    85     -13.730  13.936  -0.875  0.00  0.00           H  
ATOM   1629  HA  LEU    85     -13.893  16.176   1.181  0.00  0.00           H  
ATOM   1630  HB2 LEU    85     -11.902  13.804   0.771  0.00  0.00           H  
ATOM   1631  HB3 LEU    85     -12.056  15.021   1.980  0.00  0.00           H  
ATOM   1632  HG  LEU    85     -13.907  12.717   1.602  0.00  0.00           H  
ATOM   1633 HD11 LEU    85     -11.783  12.037   2.681  0.00  0.00           H  
ATOM   1634 HD12 LEU    85     -12.021  13.484   3.761  0.00  0.00           H  
ATOM   1635 HD13 LEU    85     -13.110  12.006   3.816  0.00  0.00           H  
ATOM   1636 HD21 LEU    85     -13.927  14.582   4.071  0.00  0.00           H  
ATOM   1637 HD22 LEU    85     -14.908  15.051   2.751  0.00  0.00           H  
ATOM   1638 HD23 LEU    85     -15.249  13.624   3.528  0.00  0.00           H  
HETATM 1639  O   T3P    85      17.676   2.149 -19.747  0.00  0.00           O  
HETATM 1640  H1  T3P    85      18.376   2.681 -20.127  0.00  0.00           H  
HETATM 1641  H2  T3P    85      17.772   1.293 -20.163  0.00  0.00           H  
HETATM 1642  O   T3P    86      19.090  17.901  12.226  0.00  0.00           O  
HETATM 1643  H1  T3P    86      19.456  17.288  11.588  0.00  0.00           H  
HETATM 1644  H2  T3P    86      18.834  17.352  12.967  0.00  0.00           H  
ATOM   1645  N   THR    86     -12.993  17.433  -0.882  0.00  0.00           N  
ATOM   1646  CA  THR    86     -12.451  18.370  -1.805  0.00  0.00           C  
ATOM   1647  C   THR    86     -11.342  19.156  -1.168  0.00  0.00           C  
ATOM   1648  O   THR    86     -11.405  19.463   0.017  0.00  0.00           O  
ATOM   1649  CB  THR    86     -13.668  19.291  -2.174  0.00  0.00           C  
ATOM   1650  CG2 THR    86     -14.595  18.566  -3.137  0.00  0.00           C  
ATOM   1651  OG1 THR    86     -14.448  19.608  -1.075  0.00  0.00           O  
ATOM   1652  H   THR    86     -13.971  17.504  -0.642  0.00  0.00           H  
ATOM   1653  HA  THR    86     -12.062  17.815  -2.659  0.00  0.00           H  
ATOM   1654  HB  THR    86     -13.334  20.242  -2.589  0.00  0.00           H  
ATOM   1655  HG1 THR    86     -13.938  20.238  -0.560  0.00  0.00           H  
ATOM   1656 HG21 THR    86     -14.058  18.357  -4.062  0.00  0.00           H  
ATOM   1657 HG22 THR    86     -15.156  17.741  -2.698  0.00  0.00           H  
ATOM   1658 HG23 THR    86     -15.309  19.352  -3.384  0.00  0.00           H  
ATOM   1659  N   PRO    87     -10.306  19.489  -1.914  0.00  0.00           N  
ATOM   1660  CA  PRO    87      -9.243  20.374  -1.458  0.00  0.00           C  
ATOM   1661  C   PRO    87      -9.741  21.809  -1.099  0.00  0.00           C  
ATOM   1662  O   PRO    87     -10.803  22.297  -1.509  0.00  0.00           O  
ATOM   1663  CB  PRO    87      -8.232  20.381  -2.559  0.00  0.00           C  
ATOM   1664  CG  PRO    87      -9.027  20.130  -3.811  0.00  0.00           C  
ATOM   1665  CD  PRO    87     -10.115  19.200  -3.329  0.00  0.00           C  
ATOM   1666  HA  PRO    87      -8.661  19.983  -0.623  0.00  0.00           H  
ATOM   1667  HB2 PRO    87      -7.496  21.178  -2.664  0.00  0.00           H  
ATOM   1668  HB3 PRO    87      -7.683  19.446  -2.449  0.00  0.00           H  
ATOM   1669  HG2 PRO    87      -9.515  21.058  -4.106  0.00  0.00           H  
ATOM   1670  HG3 PRO    87      -8.341  19.732  -4.559  0.00  0.00           H  
ATOM   1671  HD2 PRO    87     -10.952  19.301  -4.019  0.00  0.00           H  
ATOM   1672  HD3 PRO    87      -9.849  18.143  -3.337  0.00  0.00           H  
HETATM 1673  O   T3P    87      17.883  36.589   1.620  0.00  0.00           O  
HETATM 1674  H1  T3P    87      18.255  37.383   1.236  0.00  0.00           H  
HETATM 1675  H2  T3P    87      18.573  36.254   2.193  0.00  0.00           H  
ATOM   1676  N   GLU    88      -8.951  22.637  -0.358  0.00  0.00           N  
ATOM   1677  CA  GLU    88      -7.635  22.351   0.177  0.00  0.00           C  
ATOM   1678  C   GLU    88      -7.789  22.026   1.688  0.00  0.00           C  
ATOM   1679  O   GLU    88      -6.817  21.621   2.291  0.00  0.00           O  
ATOM   1680  CB  GLU    88      -6.767  23.621  -0.083  0.00  0.00           C  
ATOM   1681  CG  GLU    88      -6.641  23.927  -1.619  0.00  0.00           C  
ATOM   1682  CD  GLU    88      -5.685  25.130  -1.821  0.00  0.00           C  
ATOM   1683  OE1 GLU    88      -4.542  24.815  -2.330  0.00  0.00           O  
ATOM   1684  OE2 GLU    88      -5.953  26.292  -1.565  0.00  0.00           O1-
ATOM   1685  H   GLU    88      -9.272  23.579  -0.182  0.00  0.00           H  
ATOM   1686  HA  GLU    88      -7.054  21.455  -0.040  0.00  0.00           H  
ATOM   1687  HB2 GLU    88      -6.991  24.499   0.524  0.00  0.00           H  
ATOM   1688  HB3 GLU    88      -5.767  23.349   0.255  0.00  0.00           H  
ATOM   1689  HG2 GLU    88      -6.230  23.147  -2.259  0.00  0.00           H  
ATOM   1690  HG3 GLU    88      -7.644  24.186  -1.958  0.00  0.00           H  
HETATM 1691  O   T3P    88      -4.128  21.304  28.952  0.00  0.00           O  
HETATM 1692  H1  T3P    88      -3.641  22.001  28.514  0.00  0.00           H  
HETATM 1693  H2  T3P    88      -4.355  20.693  28.251  0.00  0.00           H  
ATOM   1694  N   LYS    89      -9.038  22.072   2.184  0.00  0.00           N  
ATOM   1695  CA  LYS    89      -9.423  21.599   3.493  0.00  0.00           C  
ATOM   1696  C   LYS    89      -9.099  20.107   3.783  0.00  0.00           C  
ATOM   1697  O   LYS    89      -8.765  19.834   4.958  0.00  0.00           O  
ATOM   1698  CB  LYS    89     -10.983  21.991   3.722  0.00  0.00           C  
ATOM   1699  CG  LYS    89     -12.112  21.429   2.799  0.00  0.00           C  
ATOM   1700  CD  LYS    89     -13.424  22.221   2.974  0.00  0.00           C  
ATOM   1701  CE  LYS    89     -14.033  22.187   4.368  0.00  0.00           C  
ATOM   1702  NZ  LYS    89     -15.502  22.419   4.328  0.00  0.00           N1+
ATOM   1703  H   LYS    89      -9.827  22.566   1.793  0.00  0.00           H  
ATOM   1704  HA  LYS    89      -8.834  22.135   4.237  0.00  0.00           H  
ATOM   1705  HB2 LYS    89     -11.165  21.732   4.765  0.00  0.00           H  
ATOM   1706  HB3 LYS    89     -11.082  23.075   3.668  0.00  0.00           H  
ATOM   1707  HG2 LYS    89     -11.622  21.414   1.825  0.00  0.00           H  
ATOM   1708  HG3 LYS    89     -12.153  20.356   2.983  0.00  0.00           H  
ATOM   1709  HD2 LYS    89     -13.300  23.237   2.601  0.00  0.00           H  
ATOM   1710  HD3 LYS    89     -14.225  21.798   2.367  0.00  0.00           H  
ATOM   1711  HE2 LYS    89     -13.958  21.156   4.713  0.00  0.00           H  
ATOM   1712  HE3 LYS    89     -13.525  22.818   5.097  0.00  0.00           H  
ATOM   1713  HZ1 LYS    89     -15.901  22.024   5.168  0.00  0.00           H  
ATOM   1714  HZ2 LYS    89     -15.671  23.407   4.205  0.00  0.00           H  
ATOM   1715  HZ3 LYS    89     -16.008  21.913   3.614  0.00  0.00           H  
HETATM 1716  O   T3P    89       5.710 -16.097 -26.177  0.00  0.00           O  
HETATM 1717  H1  T3P    89       4.791 -16.358 -26.234  0.00  0.00           H  
HETATM 1718  H2  T3P    89       5.880 -16.020 -25.238  0.00  0.00           H  
HETATM 1719  O   T3P    90      23.832  38.776   1.196  0.00  0.00           O  
HETATM 1720  H1  T3P    90      24.067  39.185   2.029  0.00  0.00           H  
HETATM 1721  H2  T3P    90      24.315  37.950   1.188  0.00  0.00           H  
ATOM   1722  N   TYR    90      -9.236  19.275   2.737  0.00  0.00           N  
ATOM   1723  CA  TYR    90      -9.080  17.873   2.690  0.00  0.00           C  
ATOM   1724  C   TYR    90      -8.208  17.662   1.372  0.00  0.00           C  
ATOM   1725  O   TYR    90      -8.718  17.531   0.245  0.00  0.00           O  
ATOM   1726  CB  TYR    90     -10.451  17.255   2.699  0.00  0.00           C  
ATOM   1727  CG  TYR    90     -11.318  17.478   3.975  0.00  0.00           C  
ATOM   1728  CD1 TYR    90     -12.650  17.896   3.750  0.00  0.00           C  
ATOM   1729  CD2 TYR    90     -10.780  17.357   5.287  0.00  0.00           C  
ATOM   1730  CE1 TYR    90     -13.582  17.986   4.802  0.00  0.00           C  
ATOM   1731  CE2 TYR    90     -11.695  17.580   6.302  0.00  0.00           C  
ATOM   1732  CZ  TYR    90     -13.143  17.773   6.118  0.00  0.00           C  
ATOM   1733  OH  TYR    90     -14.054  17.737   7.199  0.00  0.00           O  
ATOM   1734  H   TYR    90      -9.792  19.656   1.984  0.00  0.00           H  
ATOM   1735  HA  TYR    90      -8.608  17.591   3.632  0.00  0.00           H  
ATOM   1736  HB2 TYR    90     -11.033  17.570   1.833  0.00  0.00           H  
ATOM   1737  HB3 TYR    90     -10.339  16.171   2.676  0.00  0.00           H  
ATOM   1738  HD1 TYR    90     -12.933  17.892   2.708  0.00  0.00           H  
ATOM   1739  HD2 TYR    90      -9.765  17.014   5.426  0.00  0.00           H  
ATOM   1740  HE1 TYR    90     -14.628  18.158   4.598  0.00  0.00           H  
ATOM   1741  HE2 TYR    90     -11.341  17.537   7.321  0.00  0.00           H  
ATOM   1742  HH  TYR    90     -14.853  18.264   7.134  0.00  0.00           H  
ATOM   1743  N   PRO    91      -6.856  17.592   1.517  0.00  0.00           N  
ATOM   1744  CA  PRO    91      -5.877  17.605   0.379  0.00  0.00           C  
ATOM   1745  C   PRO    91      -6.122  16.702  -0.852  0.00  0.00           C  
ATOM   1746  O   PRO    91      -6.574  15.566  -0.659  0.00  0.00           O  
ATOM   1747  CB  PRO    91      -4.568  17.165   1.042  0.00  0.00           C  
ATOM   1748  CG  PRO    91      -4.627  17.946   2.385  0.00  0.00           C  
ATOM   1749  CD  PRO    91      -6.113  17.631   2.746  0.00  0.00           C  
ATOM   1750  HA  PRO    91      -6.029  18.618   0.006  0.00  0.00           H  
ATOM   1751  HB2 PRO    91      -4.363  16.106   1.203  0.00  0.00           H  
ATOM   1752  HB3 PRO    91      -3.714  17.579   0.507  0.00  0.00           H  
ATOM   1753  HG2 PRO    91      -3.960  17.534   3.142  0.00  0.00           H  
ATOM   1754  HG3 PRO    91      -4.504  19.017   2.225  0.00  0.00           H  
ATOM   1755  HD2 PRO    91      -6.075  16.665   3.249  0.00  0.00           H  
ATOM   1756  HD3 PRO    91      -6.572  18.318   3.456  0.00  0.00           H  
HETATM 1757  O   T3P    91      -5.001 -30.905   9.875  0.00  0.00           O  
HETATM 1758  H1  T3P    91      -5.340 -31.065  10.756  0.00  0.00           H  
HETATM 1759  H2  T3P    91      -4.328 -31.574   9.752  0.00  0.00           H  
ATOM   1760  N   LYS    92      -5.951  17.252  -2.012  0.00  0.00           N  
ATOM   1761  CA  LYS    92      -6.068  16.523  -3.279  0.00  0.00           C  
ATOM   1762  C   LYS    92      -4.847  15.533  -3.259  0.00  0.00           C  
ATOM   1763  O   LYS    92      -3.693  16.019  -3.443  0.00  0.00           O  
ATOM   1764  CB  LYS    92      -6.068  17.526  -4.480  0.00  0.00           C  
ATOM   1765  CG  LYS    92      -5.721  16.894  -5.881  0.00  0.00           C  
ATOM   1766  CD  LYS    92      -6.037  17.772  -7.074  0.00  0.00           C  
ATOM   1767  CE  LYS    92      -4.962  18.806  -7.436  0.00  0.00           C  
ATOM   1768  NZ  LYS    92      -5.495  19.791  -8.332  0.00  0.00           N1+
ATOM   1769  H   LYS    92      -5.530  18.155  -2.180  0.00  0.00           H  
ATOM   1770  HA  LYS    92      -6.968  15.909  -3.271  0.00  0.00           H  
ATOM   1771  HB2 LYS    92      -6.966  18.144  -4.462  0.00  0.00           H  
ATOM   1772  HB3 LYS    92      -5.332  18.312  -4.311  0.00  0.00           H  
ATOM   1773  HG2 LYS    92      -4.648  16.703  -5.916  0.00  0.00           H  
ATOM   1774  HG3 LYS    92      -6.382  16.038  -6.015  0.00  0.00           H  
ATOM   1775  HD2 LYS    92      -6.336  17.155  -7.921  0.00  0.00           H  
ATOM   1776  HD3 LYS    92      -7.000  18.239  -6.868  0.00  0.00           H  
ATOM   1777  HE2 LYS    92      -4.815  19.383  -6.523  0.00  0.00           H  
ATOM   1778  HE3 LYS    92      -4.078  18.355  -7.887  0.00  0.00           H  
ATOM   1779  HZ1 LYS    92      -5.606  19.413  -9.262  0.00  0.00           H  
ATOM   1780  HZ2 LYS    92      -6.386  20.160  -8.030  0.00  0.00           H  
ATOM   1781  HZ3 LYS    92      -4.844  20.562  -8.337  0.00  0.00           H  
HETATM 1782  O   T3P    92      18.291  22.553 -24.710  0.00  0.00           O  
HETATM 1783  H1  T3P    92      18.592  21.672 -24.933  0.00  0.00           H  
HETATM 1784  H2  T3P    92      17.547  22.707 -25.292  0.00  0.00           H  
ATOM   1785  N   LEU    93      -5.056  14.220  -3.047  0.00  0.00           N  
ATOM   1786  CA  LEU    93      -3.989  13.272  -3.082  0.00  0.00           C  
ATOM   1787  C   LEU    93      -3.898  12.660  -4.513  0.00  0.00           C  
ATOM   1788  O   LEU    93      -3.154  11.692  -4.705  0.00  0.00           O  
ATOM   1789  CB  LEU    93      -4.164  12.185  -1.954  0.00  0.00           C  
ATOM   1790  CG  LEU    93      -4.099  12.700  -0.482  0.00  0.00           C  
ATOM   1791  CD1 LEU    93      -4.846  11.857   0.558  0.00  0.00           C  
ATOM   1792  CD2 LEU    93      -2.712  12.980   0.069  0.00  0.00           C  
ATOM   1793  H   LEU    93      -6.006  13.935  -2.858  0.00  0.00           H  
ATOM   1794  HA  LEU    93      -3.019  13.768  -3.055  0.00  0.00           H  
ATOM   1795  HB2 LEU    93      -5.136  11.700  -2.048  0.00  0.00           H  
ATOM   1796  HB3 LEU    93      -3.363  11.446  -1.952  0.00  0.00           H  
ATOM   1797  HG  LEU    93      -4.504  13.709  -0.563  0.00  0.00           H  
ATOM   1798 HD11 LEU    93      -5.506  11.054   0.232  0.00  0.00           H  
ATOM   1799 HD12 LEU    93      -4.116  11.237   1.077  0.00  0.00           H  
ATOM   1800 HD13 LEU    93      -5.338  12.400   1.365  0.00  0.00           H  
ATOM   1801 HD21 LEU    93      -2.097  13.287  -0.777  0.00  0.00           H  
ATOM   1802 HD22 LEU    93      -2.825  13.645   0.925  0.00  0.00           H  
ATOM   1803 HD23 LEU    93      -2.208  12.140   0.546  0.00  0.00           H  
HETATM 1804  O   T3P    93       8.778  12.549 -47.435  0.00  0.00           O  
HETATM 1805  H1  T3P    93       9.261  12.475 -48.259  0.00  0.00           H  
HETATM 1806  H2  T3P    93       9.359  13.047 -46.861  0.00  0.00           H  
ATOM   1807  N   ALA    94      -4.613  13.200  -5.468  0.00  0.00           N  
ATOM   1808  CA  ALA    94      -4.340  12.782  -6.818  0.00  0.00           C  
ATOM   1809  C   ALA    94      -2.928  12.988  -7.440  0.00  0.00           C  
ATOM   1810  O   ALA    94      -2.433  14.041  -7.067  0.00  0.00           O  
ATOM   1811  CB  ALA    94      -5.359  13.506  -7.575  0.00  0.00           C  
ATOM   1812  H   ALA    94      -5.111  14.044  -5.225  0.00  0.00           H  
ATOM   1813  HA  ALA    94      -4.661  11.745  -6.912  0.00  0.00           H  
ATOM   1814  HB1 ALA    94      -6.350  13.072  -7.439  0.00  0.00           H  
ATOM   1815  HB2 ALA    94      -5.475  14.523  -7.200  0.00  0.00           H  
ATOM   1816  HB3 ALA    94      -5.119  13.551  -8.637  0.00  0.00           H  
HETATM 1817  O   T3P    94       6.873  -4.280  30.844  0.00  0.00           O  
HETATM 1818  H1  T3P    94       6.185  -4.890  30.580  0.00  0.00           H  
HETATM 1819  H2  T3P    94       7.042  -4.491  31.762  0.00  0.00           H  
ATOM   1820  N   ALA    95      -2.460  12.066  -8.281  0.00  0.00           N  
ATOM   1821  CA  ALA    95      -1.113  12.016  -8.915  0.00  0.00           C  
ATOM   1822  C   ALA    95      -1.376  12.217 -10.425  0.00  0.00           C  
ATOM   1823  O   ALA    95      -2.476  11.868 -10.894  0.00  0.00           O  
ATOM   1824  CB  ALA    95      -0.588  10.628  -8.538  0.00  0.00           C  
ATOM   1825  H   ALA    95      -3.074  11.333  -8.607  0.00  0.00           H  
ATOM   1826  HA  ALA    95      -0.472  12.831  -8.577  0.00  0.00           H  
ATOM   1827  HB1 ALA    95      -1.396   9.912  -8.391  0.00  0.00           H  
ATOM   1828  HB2 ALA    95       0.079  10.162  -9.264  0.00  0.00           H  
ATOM   1829  HB3 ALA    95       0.044  10.582  -7.650  0.00  0.00           H  
HETATM 1830  O   T3P    95      18.610  35.290 -12.483  0.00  0.00           O  
HETATM 1831  H1  T3P    95      18.844  35.262 -13.411  0.00  0.00           H  
HETATM 1832  H2  T3P    95      17.676  35.499 -12.478  0.00  0.00           H  
ATOM   1833  N   LYS    96      -0.428  12.731 -11.170  0.00  0.00           N  
ATOM   1834  CA  LYS    96      -0.417  12.981 -12.585  0.00  0.00           C  
ATOM   1835  C   LYS    96       0.489  11.917 -13.270  0.00  0.00           C  
ATOM   1836  O   LYS    96       0.137  11.594 -14.389  0.00  0.00           O  
ATOM   1837  CB  LYS    96       0.172  14.361 -13.062  0.00  0.00           C  
ATOM   1838  CG  LYS    96      -0.663  15.614 -12.774  0.00  0.00           C  
ATOM   1839  CD  LYS    96      -0.442  16.793 -13.725  0.00  0.00           C  
ATOM   1840  CE  LYS    96      -1.437  17.943 -13.417  0.00  0.00           C  
ATOM   1841  NZ  LYS    96      -1.377  19.021 -14.423  0.00  0.00           N1+
ATOM   1842  H   LYS    96       0.487  12.779 -10.747  0.00  0.00           H  
ATOM   1843  HA  LYS    96      -1.420  13.016 -13.010  0.00  0.00           H  
ATOM   1844  HB2 LYS    96       1.146  14.624 -12.649  0.00  0.00           H  
ATOM   1845  HB3 LYS    96       0.404  14.437 -14.125  0.00  0.00           H  
ATOM   1846  HG2 LYS    96      -1.726  15.390 -12.858  0.00  0.00           H  
ATOM   1847  HG3 LYS    96      -0.481  15.842 -11.724  0.00  0.00           H  
ATOM   1848  HD2 LYS    96       0.539  17.187 -13.460  0.00  0.00           H  
ATOM   1849  HD3 LYS    96      -0.486  16.504 -14.775  0.00  0.00           H  
ATOM   1850  HE2 LYS    96      -2.442  17.524 -13.381  0.00  0.00           H  
ATOM   1851  HE3 LYS    96      -1.227  18.323 -12.417  0.00  0.00           H  
ATOM   1852  HZ1 LYS    96      -1.378  18.581 -15.332  0.00  0.00           H  
ATOM   1853  HZ2 LYS    96      -2.176  19.629 -14.317  0.00  0.00           H  
ATOM   1854  HZ3 LYS    96      -0.530  19.535 -14.222  0.00  0.00           H  
HETATM 1855  O   T3P    96       6.155   0.409 -22.376  0.00  0.00           O  
HETATM 1856  H1  T3P    96       6.400   0.492 -23.297  0.00  0.00           H  
HETATM 1857  H2  T3P    96       5.474  -0.264 -22.368  0.00  0.00           H  
ATOM   1858  N   HIP    97       1.518  11.376 -12.656  0.00  0.00           N  
ATOM   1859  CA  HIP    97       2.265  10.245 -13.140  0.00  0.00           C  
ATOM   1860  C   HIP    97       1.999   9.078 -12.175  0.00  0.00           C  
ATOM   1861  O   HIP    97       2.653   8.965 -11.093  0.00  0.00           O  
ATOM   1862  CB  HIP    97       3.725  10.697 -13.115  0.00  0.00           C  
ATOM   1863  CG  HIP    97       4.119  11.638 -14.219  0.00  0.00           C  
ATOM   1864  CD2 HIP    97       4.256  12.983 -14.212  0.00  0.00           C  
ATOM   1865  ND1 HIP    97       4.482  11.227 -15.507  0.00  0.00           N1+
ATOM   1866  CE1 HIP    97       4.714  12.280 -16.264  0.00  0.00           C  
ATOM   1867  NE2 HIP    97       4.591  13.372 -15.551  0.00  0.00           N  
ATOM   1868  H   HIP    97       1.806  11.809 -11.790  0.00  0.00           H  
ATOM   1869  HA  HIP    97       1.967   9.882 -14.123  0.00  0.00           H  
ATOM   1870  HB2 HIP    97       4.048  11.087 -12.150  0.00  0.00           H  
ATOM   1871  HB3 HIP    97       4.475   9.913 -13.219  0.00  0.00           H  
ATOM   1872  HD1 HIP    97       4.531  10.266 -15.815  0.00  0.00           H  
ATOM   1873  HD2 HIP    97       4.114  13.677 -13.397  0.00  0.00           H  
ATOM   1874  HE1 HIP    97       4.924  12.218 -17.321  0.00  0.00           H  
ATOM   1875  HE2 HIP    97       4.803  14.326 -15.807  0.00  0.00           H  
HETATM 1876  O   T3P    97     -10.307  33.486 -29.978  0.00  0.00           O  
HETATM 1877  H1  T3P    97     -10.155  34.309 -29.513  0.00  0.00           H  
HETATM 1878  H2  T3P    97     -11.242  33.315 -29.864  0.00  0.00           H  
ATOM   1879  N   ARG    98       1.048   8.244 -12.436  0.00  0.00           N  
ATOM   1880  CA  ARG    98       0.581   7.122 -11.572  0.00  0.00           C  
ATOM   1881  C   ARG    98       1.011   5.808 -12.023  0.00  0.00           C  
ATOM   1882  O   ARG    98       0.305   4.829 -11.661  0.00  0.00           O  
ATOM   1883  CB  ARG    98      -0.962   7.249 -11.493  0.00  0.00           C  
ATOM   1884  CG  ARG    98      -1.779   8.602 -11.306  0.00  0.00           C  
ATOM   1885  CD  ARG    98      -3.293   8.543 -11.447  0.00  0.00           C  
ATOM   1886  NE  ARG    98      -3.741   8.233 -12.812  0.00  0.00           N  
ATOM   1887  CZ  ARG    98      -3.961   9.122 -13.783  0.00  0.00           C  
ATOM   1888  NH1 ARG    98      -3.927  10.439 -13.477  0.00  0.00           N  
ATOM   1889  NH2 ARG    98      -4.330   8.717 -15.012  0.00  0.00           N1+
ATOM   1890  H   ARG    98       0.500   8.302 -13.283  0.00  0.00           H  
ATOM   1891  HA  ARG    98       1.013   7.322 -10.591  0.00  0.00           H  
ATOM   1892  HB2 ARG    98      -1.469   6.696 -12.283  0.00  0.00           H  
ATOM   1893  HB3 ARG    98      -1.351   6.611 -10.698  0.00  0.00           H  
ATOM   1894  HG2 ARG    98      -1.420   9.055 -10.382  0.00  0.00           H  
ATOM   1895  HG3 ARG    98      -1.373   9.260 -12.074  0.00  0.00           H  
ATOM   1896  HD2 ARG    98      -3.737   7.806 -10.778  0.00  0.00           H  
ATOM   1897  HD3 ARG    98      -3.612   9.555 -11.197  0.00  0.00           H  
ATOM   1898  HE  ARG    98      -3.641   7.250 -13.024  0.00  0.00           H  
ATOM   1899 HH11 ARG    98      -3.835  10.678 -12.500  0.00  0.00           H  
ATOM   1900 HH12 ARG    98      -4.511  11.111 -13.954  0.00  0.00           H  
ATOM   1901 HH21 ARG    98      -4.287   7.745 -15.281  0.00  0.00           H  
ATOM   1902 HH22 ARG    98      -4.776   9.287 -15.716  0.00  0.00           H  
HETATM 1903  O   T3P    98      -8.549 -36.370  17.325  0.00  0.00           O  
HETATM 1904  H1  T3P    98      -8.241 -36.520  16.432  0.00  0.00           H  
HETATM 1905  H2  T3P    98      -9.018 -35.536  17.281  0.00  0.00           H  
ATOM   1906  N   GLU    99       2.153   5.788 -12.702  0.00  0.00           N  
ATOM   1907  CA  GLU    99       2.721   4.674 -13.457  0.00  0.00           C  
ATOM   1908  C   GLU    99       3.036   3.518 -12.538  0.00  0.00           C  
ATOM   1909  O   GLU    99       2.929   2.384 -13.007  0.00  0.00           O  
ATOM   1910  CB  GLU    99       3.958   5.081 -14.248  0.00  0.00           C  
ATOM   1911  CG  GLU    99       4.291   6.620 -14.415  0.00  0.00           C  
ATOM   1912  CD  GLU    99       5.218   7.075 -15.507  0.00  0.00           C  
ATOM   1913  OE1 GLU    99       5.827   6.171 -16.169  0.00  0.00           O  
ATOM   1914  OE2 GLU    99       5.265   8.276 -15.638  0.00  0.00           O1-
ATOM   1915  H   GLU    99       2.545   6.702 -12.877  0.00  0.00           H  
ATOM   1916  HA  GLU    99       1.938   4.348 -14.142  0.00  0.00           H  
ATOM   1917  HB2 GLU    99       4.845   4.576 -13.865  0.00  0.00           H  
ATOM   1918  HB3 GLU    99       3.788   4.745 -15.271  0.00  0.00           H  
ATOM   1919  HG2 GLU    99       3.454   7.294 -14.601  0.00  0.00           H  
ATOM   1920  HG3 GLU    99       4.519   7.102 -13.464  0.00  0.00           H  
HETATM 1921  O   T3P    99       2.632  -2.211  24.343  0.00  0.00           O  
HETATM 1922  H1  T3P    99       3.087  -1.962  25.147  0.00  0.00           H  
HETATM 1923  H2  T3P    99       3.294  -2.670  23.825  0.00  0.00           H  
ATOM   1924  N   SER   100       3.428   3.764 -11.277  0.00  0.00           N  
ATOM   1925  CA  SER   100       4.097   2.824 -10.398  0.00  0.00           C  
ATOM   1926  C   SER   100       3.141   1.728  -9.924  0.00  0.00           C  
ATOM   1927  O   SER   100       3.651   0.742  -9.400  0.00  0.00           O  
ATOM   1928  CB  SER   100       4.509   3.631  -9.140  0.00  0.00           C  
ATOM   1929  OG  SER   100       5.496   4.521  -9.633  0.00  0.00           O  
ATOM   1930  H   SER   100       3.332   4.724 -10.981  0.00  0.00           H  
ATOM   1931  HA  SER   100       4.938   2.294 -10.845  0.00  0.00           H  
ATOM   1932  HB2 SER   100       3.730   4.201  -8.635  0.00  0.00           H  
ATOM   1933  HB3 SER   100       5.045   3.005  -8.427  0.00  0.00           H  
ATOM   1934  HG  SER   100       5.529   5.215  -8.970  0.00  0.00           H  
HETATM 1935  O   T3P   100      -3.320  22.150  -7.405  0.00  0.00           O  
HETATM 1936  H1  T3P   100      -2.727  22.035  -6.663  0.00  0.00           H  
HETATM 1937  H2  T3P   100      -3.657  23.040  -7.308  0.00  0.00           H  
ATOM   1938  N   ASN   101       1.818   1.901 -10.100  0.00  0.00           N  
ATOM   1939  CA  ASN   101       0.858   0.801  -9.748  0.00  0.00           C  
ATOM   1940  C   ASN   101       1.067  -0.440 -10.698  0.00  0.00           C  
ATOM   1941  O   ASN   101       0.733  -1.517 -10.258  0.00  0.00           O  
ATOM   1942  CB  ASN   101      -0.615   1.365  -9.741  0.00  0.00           C  
ATOM   1943  CG  ASN   101      -1.034   2.322  -8.612  0.00  0.00           C  
ATOM   1944  ND2 ASN   101      -2.143   3.030  -8.854  0.00  0.00           N  
ATOM   1945  OD1 ASN   101      -0.276   2.503  -7.676  0.00  0.00           O  
ATOM   1946  H   ASN   101       1.411   2.755 -10.454  0.00  0.00           H  
ATOM   1947  HA  ASN   101       1.118   0.381  -8.777  0.00  0.00           H  
ATOM   1948  HB2 ASN   101      -0.993   1.690 -10.711  0.00  0.00           H  
ATOM   1949  HB3 ASN   101      -1.188   0.445  -9.625  0.00  0.00           H  
ATOM   1950 HD21 ASN   101      -2.772   2.933  -9.638  0.00  0.00           H  
ATOM   1951 HD22 ASN   101      -2.561   3.677  -8.201  0.00  0.00           H  
HETATM 1952  O   T3P   101      40.866   6.020  18.019  0.00  0.00           O  
HETATM 1953  H1  T3P   101      41.027   6.028  18.963  0.00  0.00           H  
HETATM 1954  H2  T3P   101      39.913   6.014  17.938  0.00  0.00           H  
HETATM 1955  O   T3P   102     -23.697 -35.054 -22.848  0.00  0.00           O  
HETATM 1956  H1  T3P   102     -24.254 -35.436 -23.526  0.00  0.00           H  
HETATM 1957  H2  T3P   102     -22.877 -35.545 -22.907  0.00  0.00           H  
ATOM   1958  N   THR   102       1.470  -0.304 -11.980  0.00  0.00           N  
ATOM   1959  CA  THR   102       1.741  -1.412 -12.891  0.00  0.00           C  
ATOM   1960  C   THR   102       2.811  -2.413 -12.328  0.00  0.00           C  
ATOM   1961  O   THR   102       2.741  -3.619 -12.661  0.00  0.00           O  
ATOM   1962  CB  THR   102       2.106  -1.074 -14.400  0.00  0.00           C  
ATOM   1963  CG2 THR   102       1.025  -0.332 -15.066  0.00  0.00           C  
ATOM   1964  OG1 THR   102       3.302  -0.324 -14.580  0.00  0.00           O  
ATOM   1965  H   THR   102       1.731   0.635 -12.245  0.00  0.00           H  
ATOM   1966  HA  THR   102       0.812  -1.981 -12.927  0.00  0.00           H  
ATOM   1967  HB  THR   102       2.226  -2.029 -14.911  0.00  0.00           H  
ATOM   1968  HG1 THR   102       3.132   0.536 -14.190  0.00  0.00           H  
ATOM   1969 HG21 THR   102       0.084  -0.881 -15.109  0.00  0.00           H  
ATOM   1970 HG22 THR   102       0.810   0.586 -14.520  0.00  0.00           H  
ATOM   1971 HG23 THR   102       1.331  -0.156 -16.097  0.00  0.00           H  
ATOM   1972  N   ALA   103       3.710  -1.895 -11.408  0.00  0.00           N  
ATOM   1973  CA  ALA   103       4.671  -2.674 -10.714  0.00  0.00           C  
ATOM   1974  C   ALA   103       4.182  -3.222  -9.443  0.00  0.00           C  
ATOM   1975  O   ALA   103       4.744  -4.214  -8.992  0.00  0.00           O  
ATOM   1976  CB  ALA   103       5.896  -1.734 -10.542  0.00  0.00           C  
ATOM   1977  H   ALA   103       3.749  -0.892 -11.294  0.00  0.00           H  
ATOM   1978  HA  ALA   103       5.137  -3.454 -11.316  0.00  0.00           H  
ATOM   1979  HB1 ALA   103       5.612  -0.793 -10.071  0.00  0.00           H  
ATOM   1980  HB2 ALA   103       6.736  -2.086  -9.942  0.00  0.00           H  
ATOM   1981  HB3 ALA   103       6.357  -1.545 -11.511  0.00  0.00           H  
HETATM 1982  O   T3P   103     -11.293 -38.136 -26.198  0.00  0.00           O  
HETATM 1983  H1  T3P   103     -11.917 -37.410 -26.184  0.00  0.00           H  
HETATM 1984  H2  T3P   103     -11.648 -38.744 -26.846  0.00  0.00           H  
ATOM   1985  N   GLY   104       3.140  -2.557  -8.858  0.00  0.00           N  
ATOM   1986  CA  GLY   104       2.534  -3.047  -7.586  0.00  0.00           C  
ATOM   1987  C   GLY   104       1.908  -4.451  -7.669  0.00  0.00           C  
ATOM   1988  O   GLY   104       2.164  -5.288  -6.843  0.00  0.00           O  
ATOM   1989  H   GLY   104       2.684  -1.741  -9.239  0.00  0.00           H  
ATOM   1990  HA2 GLY   104       3.355  -3.209  -6.888  0.00  0.00           H  
ATOM   1991  HA3 GLY   104       1.829  -2.333  -7.161  0.00  0.00           H  
HETATM 1992  O   T3P   104      39.275  -2.134  23.100  0.00  0.00           O  
HETATM 1993  H1  T3P   104      39.532  -1.438  23.704  0.00  0.00           H  
HETATM 1994  H2  T3P   104      40.097  -2.421  22.702  0.00  0.00           H  
ATOM   1995  N   ILE   105       1.179  -4.685  -8.773  0.00  0.00           N  
ATOM   1996  CA  ILE   105       0.631  -5.991  -9.318  0.00  0.00           C  
ATOM   1997  C   ILE   105       1.707  -6.973  -9.484  0.00  0.00           C  
ATOM   1998  O   ILE   105       1.505  -8.059  -9.010  0.00  0.00           O  
ATOM   1999  CB  ILE   105      -0.089  -5.811 -10.710  0.00  0.00           C  
ATOM   2000  CG1 ILE   105      -1.118  -4.626 -10.893  0.00  0.00           C  
ATOM   2001  CG2 ILE   105      -0.696  -7.145 -11.292  0.00  0.00           C  
ATOM   2002  CD1 ILE   105      -2.389  -4.801 -10.098  0.00  0.00           C  
ATOM   2003  H   ILE   105       1.138  -3.892  -9.397  0.00  0.00           H  
ATOM   2004  HA  ILE   105      -0.057  -6.432  -8.597  0.00  0.00           H  
ATOM   2005  HB  ILE   105       0.693  -5.555 -11.425  0.00  0.00           H  
ATOM   2006 HG12 ILE   105      -0.748  -3.654 -10.566  0.00  0.00           H  
ATOM   2007 HG13 ILE   105      -1.483  -4.565 -11.918  0.00  0.00           H  
ATOM   2008 HG21 ILE   105      -1.319  -7.131 -12.186  0.00  0.00           H  
ATOM   2009 HG22 ILE   105       0.089  -7.877 -11.480  0.00  0.00           H  
ATOM   2010 HG23 ILE   105      -1.300  -7.490 -10.453  0.00  0.00           H  
ATOM   2011 HD11 ILE   105      -2.229  -5.132  -9.072  0.00  0.00           H  
ATOM   2012 HD12 ILE   105      -2.906  -3.849  -9.980  0.00  0.00           H  
ATOM   2013 HD13 ILE   105      -3.108  -5.539 -10.454  0.00  0.00           H  
HETATM 2014  O   T3P   105      23.142  34.538  20.982  0.00  0.00           O  
HETATM 2015  H1  T3P   105      22.598  34.232  20.257  0.00  0.00           H  
HETATM 2016  H2  T3P   105      23.757  35.150  20.579  0.00  0.00           H  
ATOM   2017  N   ASP   106       2.820  -6.569 -10.155  0.00  0.00           N  
ATOM   2018  CA  ASP   106       3.867  -7.520 -10.638  0.00  0.00           C  
ATOM   2019  C   ASP   106       4.651  -8.032  -9.422  0.00  0.00           C  
ATOM   2020  O   ASP   106       4.909  -9.228  -9.305  0.00  0.00           O  
ATOM   2021  CB  ASP   106       4.899  -6.887 -11.601  0.00  0.00           C  
ATOM   2022  CG  ASP   106       6.014  -7.852 -12.131  0.00  0.00           C  
ATOM   2023  OD1 ASP   106       5.664  -9.034 -12.312  0.00  0.00           O  
ATOM   2024  OD2 ASP   106       7.008  -7.408 -12.672  0.00  0.00           O1-
ATOM   2025  H   ASP   106       2.917  -5.602 -10.431  0.00  0.00           H  
ATOM   2026  HA  ASP   106       3.372  -8.338 -11.161  0.00  0.00           H  
ATOM   2027  HB2 ASP   106       4.370  -6.474 -12.460  0.00  0.00           H  
ATOM   2028  HB3 ASP   106       5.490  -6.101 -11.130  0.00  0.00           H  
HETATM 2029  O   T3P   106     -25.529   7.609  38.233  0.00  0.00           O  
HETATM 2030  H1  T3P   106     -24.973   8.368  38.406  0.00  0.00           H  
HETATM 2031  H2  T3P   106     -25.834   7.333  39.098  0.00  0.00           H  
ATOM   2032  N   ILE   107       4.911  -7.100  -8.507  0.00  0.00           N  
ATOM   2033  CA  ILE   107       5.520  -7.529  -7.201  0.00  0.00           C  
ATOM   2034  C   ILE   107       4.670  -8.555  -6.394  0.00  0.00           C  
ATOM   2035  O   ILE   107       5.195  -9.559  -5.950  0.00  0.00           O  
ATOM   2036  CB  ILE   107       5.789  -6.358  -6.281  0.00  0.00           C  
ATOM   2037  CG1 ILE   107       6.929  -5.441  -6.917  0.00  0.00           C  
ATOM   2038  CG2 ILE   107       6.326  -6.836  -4.900  0.00  0.00           C  
ATOM   2039  CD1 ILE   107       6.983  -4.115  -6.205  0.00  0.00           C  
ATOM   2040  H   ILE   107       4.618  -6.139  -8.611  0.00  0.00           H  
ATOM   2041  HA  ILE   107       6.540  -7.894  -7.322  0.00  0.00           H  
ATOM   2042  HB  ILE   107       4.853  -5.806  -6.199  0.00  0.00           H  
ATOM   2043 HG12 ILE   107       7.888  -5.951  -6.827  0.00  0.00           H  
ATOM   2044 HG13 ILE   107       6.673  -5.218  -7.953  0.00  0.00           H  
ATOM   2045 HG21 ILE   107       6.528  -5.950  -4.297  0.00  0.00           H  
ATOM   2046 HG22 ILE   107       5.674  -7.454  -4.284  0.00  0.00           H  
ATOM   2047 HG23 ILE   107       7.321  -7.277  -4.968  0.00  0.00           H  
ATOM   2048 HD11 ILE   107       6.245  -3.405  -6.578  0.00  0.00           H  
ATOM   2049 HD12 ILE   107       6.902  -4.042  -5.121  0.00  0.00           H  
ATOM   2050 HD13 ILE   107       7.995  -3.725  -6.315  0.00  0.00           H  
HETATM 2051  O   T3P   107       6.292 -25.691  46.230  0.00  0.00           O  
HETATM 2052  H1  T3P   107       6.327 -26.272  45.469  0.00  0.00           H  
HETATM 2053  H2  T3P   107       5.389 -25.372  46.247  0.00  0.00           H  
ATOM   2054  N   PHE   108       3.413  -8.222  -6.226  0.00  0.00           N  
ATOM   2055  CA  PHE   108       2.428  -9.015  -5.442  0.00  0.00           C  
ATOM   2056  C   PHE   108       2.056 -10.403  -6.173  0.00  0.00           C  
ATOM   2057  O   PHE   108       1.585 -11.284  -5.464  0.00  0.00           O  
ATOM   2058  CB  PHE   108       1.294  -8.136  -4.838  0.00  0.00           C  
ATOM   2059  CG  PHE   108       1.282  -8.002  -3.348  0.00  0.00           C  
ATOM   2060  CD1 PHE   108       0.793  -9.046  -2.569  0.00  0.00           C  
ATOM   2061  CD2 PHE   108       1.878  -6.834  -2.665  0.00  0.00           C  
ATOM   2062  CE1 PHE   108       0.894  -8.956  -1.149  0.00  0.00           C  
ATOM   2063  CE2 PHE   108       2.109  -6.831  -1.286  0.00  0.00           C  
ATOM   2064  CZ  PHE   108       1.511  -7.839  -0.532  0.00  0.00           C  
ATOM   2065  H   PHE   108       3.041  -7.452  -6.763  0.00  0.00           H  
ATOM   2066  HA  PHE   108       3.004  -9.357  -4.582  0.00  0.00           H  
ATOM   2067  HB2 PHE   108       1.366  -7.114  -5.209  0.00  0.00           H  
ATOM   2068  HB3 PHE   108       0.312  -8.422  -5.213  0.00  0.00           H  
ATOM   2069  HD1 PHE   108       0.354  -9.929  -3.010  0.00  0.00           H  
ATOM   2070  HD2 PHE   108       2.357  -6.073  -3.264  0.00  0.00           H  
ATOM   2071  HE1 PHE   108       0.344  -9.705  -0.599  0.00  0.00           H  
ATOM   2072  HE2 PHE   108       2.893  -6.232  -0.847  0.00  0.00           H  
ATOM   2073  HZ  PHE   108       1.711  -7.951   0.523  0.00  0.00           H  
HETATM 2074  O   T3P   108      11.863  42.431   0.331  0.00  0.00           O  
HETATM 2075  H1  T3P   108      10.994  42.788   0.515  0.00  0.00           H  
HETATM 2076  H2  T3P   108      12.070  41.897   1.098  0.00  0.00           H  
ATOM   2077  N   SER   109       2.094 -10.401  -7.513  0.00  0.00           N  
ATOM   2078  CA  SER   109       1.863 -11.582  -8.267  0.00  0.00           C  
ATOM   2079  C   SER   109       3.069 -12.573  -8.131  0.00  0.00           C  
ATOM   2080  O   SER   109       2.837 -13.749  -7.938  0.00  0.00           O  
ATOM   2081  CB  SER   109       1.563 -11.255  -9.719  0.00  0.00           C  
ATOM   2082  OG  SER   109       1.068 -12.389 -10.503  0.00  0.00           O  
ATOM   2083  H   SER   109       2.214  -9.503  -7.961  0.00  0.00           H  
ATOM   2084  HA  SER   109       0.883 -11.908  -7.920  0.00  0.00           H  
ATOM   2085  HB2 SER   109       0.893 -10.397  -9.782  0.00  0.00           H  
ATOM   2086  HB3 SER   109       2.508 -10.899 -10.129  0.00  0.00           H  
ATOM   2087  HG  SER   109       0.146 -12.611 -10.351  0.00  0.00           H  
HETATM 2088  O   T3P   109      -4.205 -22.966  41.683  0.00  0.00           O  
HETATM 2089  H1  T3P   109      -4.990 -23.040  41.141  0.00  0.00           H  
HETATM 2090  H2  T3P   109      -4.536 -22.906  42.579  0.00  0.00           H  
ATOM   2091  N   LYS   110       4.275 -11.975  -8.227  0.00  0.00           N  
ATOM   2092  CA  LYS   110       5.486 -12.766  -7.964  0.00  0.00           C  
ATOM   2093  C   LYS   110       5.564 -13.225  -6.461  0.00  0.00           C  
ATOM   2094  O   LYS   110       5.902 -14.401  -6.268  0.00  0.00           O  
ATOM   2095  CB  LYS   110       6.705 -11.910  -8.300  0.00  0.00           C  
ATOM   2096  CG  LYS   110       6.904 -11.591  -9.830  0.00  0.00           C  
ATOM   2097  CD  LYS   110       7.393 -12.820 -10.598  0.00  0.00           C  
ATOM   2098  CE  LYS   110       6.902 -12.902 -12.045  0.00  0.00           C  
ATOM   2099  NZ  LYS   110       7.160 -11.757 -12.918  0.00  0.00           N1+
ATOM   2100  H   LYS   110       4.443 -11.042  -8.574  0.00  0.00           H  
ATOM   2101  HA  LYS   110       5.475 -13.689  -8.544  0.00  0.00           H  
ATOM   2102  HB2 LYS   110       6.712 -10.999  -7.701  0.00  0.00           H  
ATOM   2103  HB3 LYS   110       7.527 -12.517  -7.920  0.00  0.00           H  
ATOM   2104  HG2 LYS   110       6.013 -11.219 -10.336  0.00  0.00           H  
ATOM   2105  HG3 LYS   110       7.545 -10.740 -10.062  0.00  0.00           H  
ATOM   2106  HD2 LYS   110       8.473 -12.931 -10.502  0.00  0.00           H  
ATOM   2107  HD3 LYS   110       7.088 -13.708 -10.045  0.00  0.00           H  
ATOM   2108  HE2 LYS   110       7.251 -13.803 -12.550  0.00  0.00           H  
ATOM   2109  HE3 LYS   110       5.813 -12.939 -12.049  0.00  0.00           H  
ATOM   2110  HZ1 LYS   110       6.957 -10.860 -12.502  0.00  0.00           H  
ATOM   2111  HZ2 LYS   110       8.080 -11.706 -13.333  0.00  0.00           H  
ATOM   2112  HZ3 LYS   110       6.548 -11.849 -13.716  0.00  0.00           H  
HETATM 2113  O   T3P   110       8.157  31.343  21.548  0.00  0.00           O  
HETATM 2114  H1  T3P   110       7.876  30.918  22.358  0.00  0.00           H  
HETATM 2115  H2  T3P   110       7.576  32.098  21.459  0.00  0.00           H  
ATOM   2116  N   PHE   111       5.234 -12.290  -5.517  0.00  0.00           N  
ATOM   2117  CA  PHE   111       5.431 -12.496  -4.065  0.00  0.00           C  
ATOM   2118  C   PHE   111       4.603 -13.671  -3.558  0.00  0.00           C  
ATOM   2119  O   PHE   111       5.143 -14.524  -2.842  0.00  0.00           O  
ATOM   2120  CB  PHE   111       5.335 -11.142  -3.273  0.00  0.00           C  
ATOM   2121  CG  PHE   111       5.028 -11.269  -1.774  0.00  0.00           C  
ATOM   2122  CD1 PHE   111       5.982 -11.555  -0.742  0.00  0.00           C  
ATOM   2123  CD2 PHE   111       3.620 -11.167  -1.410  0.00  0.00           C  
ATOM   2124  CE1 PHE   111       5.611 -11.752   0.559  0.00  0.00           C  
ATOM   2125  CE2 PHE   111       3.269 -11.354  -0.082  0.00  0.00           C  
ATOM   2126  CZ  PHE   111       4.258 -11.663   0.914  0.00  0.00           C  
ATOM   2127  H   PHE   111       5.088 -11.373  -5.914  0.00  0.00           H  
ATOM   2128  HA  PHE   111       6.489 -12.752  -4.008  0.00  0.00           H  
ATOM   2129  HB2 PHE   111       6.278 -10.650  -3.511  0.00  0.00           H  
ATOM   2130  HB3 PHE   111       4.575 -10.507  -3.728  0.00  0.00           H  
ATOM   2131  HD1 PHE   111       7.035 -11.611  -0.975  0.00  0.00           H  
ATOM   2132  HD2 PHE   111       2.840 -11.063  -2.151  0.00  0.00           H  
ATOM   2133  HE1 PHE   111       6.419 -11.974   1.241  0.00  0.00           H  
ATOM   2134  HE2 PHE   111       2.211 -11.420   0.126  0.00  0.00           H  
ATOM   2135  HZ  PHE   111       3.903 -11.970   1.886  0.00  0.00           H  
HETATM 2136  O   T3P   111     -21.239   3.955 -10.565  0.00  0.00           O  
HETATM 2137  H1  T3P   111     -21.315   3.603 -11.453  0.00  0.00           H  
HETATM 2138  H2  T3P   111     -20.621   4.681 -10.647  0.00  0.00           H  
ATOM   2139  N   SER   112       3.320 -13.608  -3.935  0.00  0.00           N  
ATOM   2140  CA  SER   112       2.433 -14.707  -3.618  0.00  0.00           C  
ATOM   2141  C   SER   112       2.806 -16.006  -4.313  0.00  0.00           C  
ATOM   2142  O   SER   112       2.854 -17.013  -3.645  0.00  0.00           O  
ATOM   2143  CB  SER   112       0.996 -14.336  -3.865  0.00  0.00           C  
ATOM   2144  OG  SER   112       0.660 -13.883  -5.169  0.00  0.00           O  
ATOM   2145  H   SER   112       3.016 -12.833  -4.507  0.00  0.00           H  
ATOM   2146  HA  SER   112       2.458 -14.913  -2.548  0.00  0.00           H  
ATOM   2147  HB2 SER   112       0.330 -15.169  -3.643  0.00  0.00           H  
ATOM   2148  HB3 SER   112       0.633 -13.567  -3.183  0.00  0.00           H  
ATOM   2149  HG  SER   112       0.699 -12.924  -5.203  0.00  0.00           H  
HETATM 2150  O   T3P   112      -9.873   7.776  20.263  0.00  0.00           O  
HETATM 2151  H1  T3P   112      -9.724   7.173  20.991  0.00  0.00           H  
HETATM 2152  H2  T3P   112     -10.714   8.189  20.461  0.00  0.00           H  
ATOM   2153  N   ALA   113       3.250 -16.053  -5.546  0.00  0.00           N  
ATOM   2154  CA  ALA   113       3.714 -17.311  -6.169  0.00  0.00           C  
ATOM   2155  C   ALA   113       5.001 -17.889  -5.509  0.00  0.00           C  
ATOM   2156  O   ALA   113       5.227 -19.076  -5.444  0.00  0.00           O  
ATOM   2157  CB  ALA   113       3.915 -17.192  -7.689  0.00  0.00           C  
ATOM   2158  H   ALA   113       3.093 -15.291  -6.190  0.00  0.00           H  
ATOM   2159  HA  ALA   113       2.878 -17.984  -5.980  0.00  0.00           H  
ATOM   2160  HB1 ALA   113       4.430 -18.047  -8.127  0.00  0.00           H  
ATOM   2161  HB2 ALA   113       2.952 -17.277  -8.191  0.00  0.00           H  
ATOM   2162  HB3 ALA   113       4.402 -16.296  -8.074  0.00  0.00           H  
HETATM 2163  O   T3P   113      22.127   0.694 -34.185  0.00  0.00           O  
HETATM 2164  H1  T3P   113      22.304  -0.167 -34.565  0.00  0.00           H  
HETATM 2165  H2  T3P   113      21.293   0.587 -33.728  0.00  0.00           H  
HETATM 2166  O   T3P   114      16.597  -1.758  14.546  0.00  0.00           O  
HETATM 2167  H1  T3P   114      16.516  -1.484  15.460  0.00  0.00           H  
HETATM 2168  H2  T3P   114      15.794  -2.248  14.371  0.00  0.00           H  
ATOM   2169  N   TYR   114       5.827 -16.968  -5.013  0.00  0.00           N  
ATOM   2170  CA  TYR   114       7.141 -17.209  -4.324  0.00  0.00           C  
ATOM   2171  C   TYR   114       6.998 -17.918  -2.935  0.00  0.00           C  
ATOM   2172  O   TYR   114       7.607 -18.941  -2.733  0.00  0.00           O  
ATOM   2173  CB  TYR   114       7.926 -15.833  -4.281  0.00  0.00           C  
ATOM   2174  CG  TYR   114       9.297 -15.710  -3.718  0.00  0.00           C  
ATOM   2175  CD1 TYR   114      10.272 -16.488  -4.355  0.00  0.00           C  
ATOM   2176  CD2 TYR   114       9.639 -14.984  -2.618  0.00  0.00           C  
ATOM   2177  CE1 TYR   114      11.595 -16.588  -3.870  0.00  0.00           C  
ATOM   2178  CE2 TYR   114      11.049 -14.832  -2.350  0.00  0.00           C  
ATOM   2179  CZ  TYR   114      12.039 -15.666  -2.917  0.00  0.00           C  
ATOM   2180  OH  TYR   114      13.357 -15.703  -2.559  0.00  0.00           O  
ATOM   2181  H   TYR   114       5.555 -15.995  -5.032  0.00  0.00           H  
ATOM   2182  HA  TYR   114       7.664 -17.802  -5.074  0.00  0.00           H  
ATOM   2183  HB2 TYR   114       8.049 -15.601  -5.339  0.00  0.00           H  
ATOM   2184  HB3 TYR   114       7.276 -15.072  -3.850  0.00  0.00           H  
ATOM   2185  HD1 TYR   114       9.902 -17.221  -5.057  0.00  0.00           H  
ATOM   2186  HD2 TYR   114       8.858 -14.386  -2.171  0.00  0.00           H  
ATOM   2187  HE1 TYR   114      12.276 -17.221  -4.419  0.00  0.00           H  
ATOM   2188  HE2 TYR   114      11.353 -14.152  -1.568  0.00  0.00           H  
ATOM   2189  HH  TYR   114      13.923 -16.374  -2.946  0.00  0.00           H  
ATOM   2190  N   ILE   115       6.147 -17.479  -2.044  0.00  0.00           N  
ATOM   2191  CA  ILE   115       5.883 -18.192  -0.795  0.00  0.00           C  
ATOM   2192  C   ILE   115       5.036 -19.389  -0.914  0.00  0.00           C  
ATOM   2193  O   ILE   115       4.998 -20.225  -0.032  0.00  0.00           O  
ATOM   2194  CB  ILE   115       5.298 -17.176   0.198  0.00  0.00           C  
ATOM   2195  CG1 ILE   115       3.855 -16.698  -0.148  0.00  0.00           C  
ATOM   2196  CG2 ILE   115       6.185 -16.004   0.638  0.00  0.00           C  
ATOM   2197  CD1 ILE   115       3.129 -15.723   0.833  0.00  0.00           C  
ATOM   2198  H   ILE   115       5.732 -16.586  -2.270  0.00  0.00           H  
ATOM   2199  HA  ILE   115       6.771 -18.658  -0.366  0.00  0.00           H  
ATOM   2200  HB  ILE   115       5.162 -17.700   1.144  0.00  0.00           H  
ATOM   2201 HG12 ILE   115       3.882 -16.307  -1.165  0.00  0.00           H  
ATOM   2202 HG13 ILE   115       3.166 -17.542  -0.150  0.00  0.00           H  
ATOM   2203 HG21 ILE   115       6.301 -15.276  -0.165  0.00  0.00           H  
ATOM   2204 HG22 ILE   115       5.692 -15.448   1.435  0.00  0.00           H  
ATOM   2205 HG23 ILE   115       7.137 -16.263   1.102  0.00  0.00           H  
ATOM   2206 HD11 ILE   115       3.473 -14.694   0.730  0.00  0.00           H  
ATOM   2207 HD12 ILE   115       2.051 -15.863   0.745  0.00  0.00           H  
ATOM   2208 HD13 ILE   115       3.284 -15.944   1.889  0.00  0.00           H  
HETATM 2209  O   T3P   115       5.198  -7.066 -42.483  0.00  0.00           O  
HETATM 2210  H1  T3P   115       4.732  -7.605 -41.844  0.00  0.00           H  
HETATM 2211  H2  T3P   115       6.125  -7.223 -42.300  0.00  0.00           H  
ATOM   2212  N   LYS   116       4.295 -19.498  -2.039  0.00  0.00           N  
ATOM   2213  CA  LYS   116       3.439 -20.705  -2.291  0.00  0.00           C  
ATOM   2214  C   LYS   116       4.217 -21.906  -2.847  0.00  0.00           C  
ATOM   2215  O   LYS   116       3.888 -23.088  -2.514  0.00  0.00           O  
ATOM   2216  CB  LYS   116       2.291 -20.442  -3.306  0.00  0.00           C  
ATOM   2217  CG  LYS   116       1.221 -19.528  -2.893  0.00  0.00           C  
ATOM   2218  CD  LYS   116       0.320 -18.949  -3.965  0.00  0.00           C  
ATOM   2219  CE  LYS   116      -0.608 -19.888  -4.721  0.00  0.00           C  
ATOM   2220  NZ  LYS   116      -1.635 -19.229  -5.531  0.00  0.00           N1+
ATOM   2221  H   LYS   116       4.285 -18.773  -2.742  0.00  0.00           H  
ATOM   2222  HA  LYS   116       3.056 -21.110  -1.354  0.00  0.00           H  
ATOM   2223  HB2 LYS   116       2.884 -19.989  -4.101  0.00  0.00           H  
ATOM   2224  HB3 LYS   116       1.934 -21.375  -3.741  0.00  0.00           H  
ATOM   2225  HG2 LYS   116       0.562 -20.098  -2.238  0.00  0.00           H  
ATOM   2226  HG3 LYS   116       1.701 -18.689  -2.390  0.00  0.00           H  
ATOM   2227  HD2 LYS   116      -0.372 -18.247  -3.501  0.00  0.00           H  
ATOM   2228  HD3 LYS   116       0.976 -18.462  -4.686  0.00  0.00           H  
ATOM   2229  HE2 LYS   116       0.083 -20.510  -5.290  0.00  0.00           H  
ATOM   2230  HE3 LYS   116      -1.126 -20.604  -4.083  0.00  0.00           H  
ATOM   2231  HZ1 LYS   116      -1.026 -18.729  -6.162  0.00  0.00           H  
ATOM   2232  HZ2 LYS   116      -2.110 -19.968  -6.030  0.00  0.00           H  
ATOM   2233  HZ3 LYS   116      -2.201 -18.611  -4.967  0.00  0.00           H  
HETATM 2234  O   T3P   116      15.620   0.507  38.895  0.00  0.00           O  
HETATM 2235  H1  T3P   116      15.851   0.277  39.795  0.00  0.00           H  
HETATM 2236  H2  T3P   116      16.459   0.558  38.437  0.00  0.00           H  
ATOM   2237  N   ASN   117       5.359 -21.600  -3.564  0.00  0.00           N  
ATOM   2238  CA  ASN   117       6.214 -22.565  -4.217  0.00  0.00           C  
ATOM   2239  C   ASN   117       7.052 -23.290  -3.125  0.00  0.00           C  
ATOM   2240  O   ASN   117       7.956 -22.654  -2.486  0.00  0.00           O  
ATOM   2241  CB  ASN   117       7.023 -21.796  -5.265  0.00  0.00           C  
ATOM   2242  CG  ASN   117       6.455 -22.046  -6.691  0.00  0.00           C  
ATOM   2243  ND2 ASN   117       5.617 -21.114  -7.122  0.00  0.00           N  
ATOM   2244  OD1 ASN   117       6.766 -22.993  -7.374  0.00  0.00           O  
ATOM   2245  H   ASN   117       5.526 -20.655  -3.878  0.00  0.00           H  
ATOM   2246  HA  ASN   117       5.465 -23.216  -4.668  0.00  0.00           H  
ATOM   2247  HB2 ASN   117       7.024 -20.718  -5.104  0.00  0.00           H  
ATOM   2248  HB3 ASN   117       8.042 -22.180  -5.232  0.00  0.00           H  
ATOM   2249 HD21 ASN   117       5.456 -20.270  -6.591  0.00  0.00           H  
ATOM   2250 HD22 ASN   117       5.101 -21.244  -7.981  0.00  0.00           H  
HETATM 2251  O   T3P   117      29.507  -4.582  -9.219  0.00  0.00           O  
HETATM 2252  H1  T3P   117      28.598  -4.498  -9.507  0.00  0.00           H  
HETATM 2253  H2  T3P   117      29.969  -3.880  -9.678  0.00  0.00           H  
HETATM 2254  O   T3P   118      -8.475  30.805 -37.791  0.00  0.00           O  
HETATM 2255  H1  T3P   118      -8.108  30.510 -38.625  0.00  0.00           H  
HETATM 2256  H2  T3P   118      -9.326  31.178 -38.021  0.00  0.00           H  
ATOM   2257  N   THR   118       6.974 -24.586  -3.154  0.00  0.00           N  
ATOM   2258  CA  THR   118       7.792 -25.545  -2.366  0.00  0.00           C  
ATOM   2259  C   THR   118       9.216 -25.880  -2.857  0.00  0.00           C  
ATOM   2260  O   THR   118      10.120 -26.151  -2.040  0.00  0.00           O  
ATOM   2261  CB  THR   118       6.974 -26.778  -1.781  0.00  0.00           C  
ATOM   2262  CG2 THR   118       6.537 -27.825  -2.872  0.00  0.00           C  
ATOM   2263  OG1 THR   118       7.651 -27.449  -0.698  0.00  0.00           O  
ATOM   2264  H   THR   118       6.310 -25.091  -3.722  0.00  0.00           H  
ATOM   2265  HA  THR   118       8.053 -24.897  -1.529  0.00  0.00           H  
ATOM   2266  HB  THR   118       6.092 -26.299  -1.356  0.00  0.00           H  
ATOM   2267  HG1 THR   118       7.636 -26.797   0.006  0.00  0.00           H  
ATOM   2268 HG21 THR   118       5.802 -27.383  -3.544  0.00  0.00           H  
ATOM   2269 HG22 THR   118       7.372 -28.254  -3.426  0.00  0.00           H  
ATOM   2270 HG23 THR   118       6.039 -28.719  -2.496  0.00  0.00           H  
ATOM   2271  N   LYS   119       9.487 -25.788  -4.166  0.00  0.00           N  
ATOM   2272  CA  LYS   119      10.662 -26.250  -4.778  0.00  0.00           C  
ATOM   2273  C   LYS   119      11.771 -25.140  -4.702  0.00  0.00           C  
ATOM   2274  O   LYS   119      11.558 -23.937  -4.898  0.00  0.00           O  
ATOM   2275  CB  LYS   119      10.430 -26.732  -6.205  0.00  0.00           C  
ATOM   2276  CG  LYS   119       9.290 -27.794  -6.398  0.00  0.00           C  
ATOM   2277  CD  LYS   119       9.424 -28.372  -7.862  0.00  0.00           C  
ATOM   2278  CE  LYS   119      10.599 -29.420  -7.950  0.00  0.00           C  
ATOM   2279  NZ  LYS   119      10.406 -30.221  -9.092  0.00  0.00           N1+
ATOM   2280  H   LYS   119       8.677 -25.645  -4.751  0.00  0.00           H  
ATOM   2281  HA  LYS   119      11.032 -27.092  -4.192  0.00  0.00           H  
ATOM   2282  HB2 LYS   119      10.159 -25.848  -6.783  0.00  0.00           H  
ATOM   2283  HB3 LYS   119      11.380 -27.211  -6.441  0.00  0.00           H  
ATOM   2284  HG2 LYS   119       9.287 -28.663  -5.740  0.00  0.00           H  
ATOM   2285  HG3 LYS   119       8.292 -27.518  -6.058  0.00  0.00           H  
ATOM   2286  HD2 LYS   119       8.448 -28.676  -8.241  0.00  0.00           H  
ATOM   2287  HD3 LYS   119       9.624 -27.571  -8.573  0.00  0.00           H  
ATOM   2288  HE2 LYS   119      11.485 -28.798  -8.071  0.00  0.00           H  
ATOM   2289  HE3 LYS   119      10.603 -29.997  -7.025  0.00  0.00           H  
ATOM   2290  HZ1 LYS   119      10.932 -31.081  -9.037  0.00  0.00           H  
ATOM   2291  HZ2 LYS   119       9.428 -30.461  -9.160  0.00  0.00           H  
ATOM   2292  HZ3 LYS   119      10.816 -29.828  -9.928  0.00  0.00           H  
HETATM 2293  O   T3P   119      12.232 -22.320 -24.063  0.00  0.00           O  
HETATM 2294  H1  T3P   119      11.779 -21.822 -24.744  0.00  0.00           H  
HETATM 2295  H2  T3P   119      11.534 -22.780 -23.598  0.00  0.00           H  
ATOM   2296  N   GLN   120      12.991 -25.657  -4.417  0.00  0.00           N  
ATOM   2297  CA  GLN   120      14.211 -24.837  -4.454  0.00  0.00           C  
ATOM   2298  C   GLN   120      14.471 -24.051  -5.758  0.00  0.00           C  
ATOM   2299  O   GLN   120      14.842 -22.893  -5.567  0.00  0.00           O  
ATOM   2300  CB  GLN   120      15.458 -25.648  -4.157  0.00  0.00           C  
ATOM   2301  CG  GLN   120      15.445 -26.191  -2.714  0.00  0.00           C  
ATOM   2302  CD  GLN   120      15.267 -25.146  -1.591  0.00  0.00           C  
ATOM   2303  NE2 GLN   120      14.628 -25.455  -0.485  0.00  0.00           N  
ATOM   2304  OE1 GLN   120      15.873 -24.051  -1.625  0.00  0.00           O  
ATOM   2305  H   GLN   120      13.220 -26.629  -4.270  0.00  0.00           H  
ATOM   2306  HA  GLN   120      14.088 -24.035  -3.725  0.00  0.00           H  
ATOM   2307  HB2 GLN   120      15.584 -26.519  -4.801  0.00  0.00           H  
ATOM   2308  HB3 GLN   120      16.411 -25.146  -4.327  0.00  0.00           H  
ATOM   2309  HG2 GLN   120      14.852 -27.076  -2.483  0.00  0.00           H  
ATOM   2310  HG3 GLN   120      16.462 -26.526  -2.514  0.00  0.00           H  
ATOM   2311 HE21 GLN   120      14.198 -26.360  -0.356  0.00  0.00           H  
ATOM   2312 HE22 GLN   120      14.703 -24.737   0.221  0.00  0.00           H  
HETATM 2313  O   T3P   120      -7.759  14.887 -43.619  0.00  0.00           O  
HETATM 2314  H1  T3P   120      -7.629  15.784 -43.927  0.00  0.00           H  
HETATM 2315  H2  T3P   120      -8.581  14.918 -43.131  0.00  0.00           H  
ATOM   2316  N   GLN   121      14.423 -24.679  -6.894  0.00  0.00           N  
ATOM   2317  CA  GLN   121      14.904 -24.176  -8.179  0.00  0.00           C  
ATOM   2318  C   GLN   121      13.835 -23.279  -8.734  0.00  0.00           C  
ATOM   2319  O   GLN   121      14.215 -22.326  -9.355  0.00  0.00           O  
ATOM   2320  CB  GLN   121      15.328 -25.266  -9.169  0.00  0.00           C  
ATOM   2321  CG  GLN   121      14.279 -26.213  -9.822  0.00  0.00           C  
ATOM   2322  CD  GLN   121      13.969 -27.397  -8.935  0.00  0.00           C  
ATOM   2323  NE2 GLN   121      14.431 -28.581  -9.222  0.00  0.00           N  
ATOM   2324  OE1 GLN   121      13.428 -27.300  -7.836  0.00  0.00           O  
ATOM   2325  H   GLN   121      14.046 -25.616  -6.890  0.00  0.00           H  
ATOM   2326  HA  GLN   121      15.785 -23.576  -7.951  0.00  0.00           H  
ATOM   2327  HB2 GLN   121      15.818 -24.820 -10.035  0.00  0.00           H  
ATOM   2328  HB3 GLN   121      16.035 -25.937  -8.680  0.00  0.00           H  
ATOM   2329  HG2 GLN   121      13.291 -25.817 -10.056  0.00  0.00           H  
ATOM   2330  HG3 GLN   121      14.521 -26.531 -10.836  0.00  0.00           H  
ATOM   2331 HE21 GLN   121      15.073 -28.815  -9.966  0.00  0.00           H  
ATOM   2332 HE22 GLN   121      14.223 -29.382  -8.642  0.00  0.00           H  
HETATM 2333  O   T3P   121      11.003  25.172  29.369  0.00  0.00           O  
HETATM 2334  H1  T3P   121      11.249  24.784  30.209  0.00  0.00           H  
HETATM 2335  H2  T3P   121      10.123  24.836  29.198  0.00  0.00           H  
ATOM   2336  N   ASN   122      12.527 -23.487  -8.369  0.00  0.00           N  
ATOM   2337  CA  ASN   122      11.369 -22.621  -8.692  0.00  0.00           C  
ATOM   2338  C   ASN   122      11.463 -21.244  -7.916  0.00  0.00           C  
ATOM   2339  O   ASN   122      11.283 -20.220  -8.531  0.00  0.00           O  
ATOM   2340  CB  ASN   122      10.039 -23.274  -8.194  0.00  0.00           C  
ATOM   2341  CG  ASN   122       9.683 -24.531  -9.024  0.00  0.00           C  
ATOM   2342  ND2 ASN   122       8.464 -25.055  -8.872  0.00  0.00           N  
ATOM   2343  OD1 ASN   122      10.500 -25.116  -9.763  0.00  0.00           O  
ATOM   2344  H   ASN   122      12.250 -24.292  -7.824  0.00  0.00           H  
ATOM   2345  HA  ASN   122      11.312 -22.472  -9.771  0.00  0.00           H  
ATOM   2346  HB2 ASN   122      10.177 -23.635  -7.175  0.00  0.00           H  
ATOM   2347  HB3 ASN   122       9.183 -22.602  -8.142  0.00  0.00           H  
ATOM   2348 HD21 ASN   122       7.810 -24.554  -8.286  0.00  0.00           H  
ATOM   2349 HD22 ASN   122       8.199 -25.888  -9.378  0.00  0.00           H  
HETATM 2350  O   T3P   122     -21.389 -22.926 -11.820  0.00  0.00           O  
HETATM 2351  H1  T3P   122     -21.798 -23.150 -10.985  0.00  0.00           H  
HETATM 2352  H2  T3P   122     -21.456 -21.973 -11.872  0.00  0.00           H  
ATOM   2353  N   ASN   123      11.866 -21.400  -6.618  0.00  0.00           N  
ATOM   2354  CA  ASN   123      12.210 -20.233  -5.862  0.00  0.00           C  
ATOM   2355  C   ASN   123      13.263 -19.257  -6.452  0.00  0.00           C  
ATOM   2356  O   ASN   123      12.968 -18.085  -6.748  0.00  0.00           O  
ATOM   2357  CB  ASN   123      12.431 -20.561  -4.345  0.00  0.00           C  
ATOM   2358  CG  ASN   123      11.048 -20.558  -3.649  0.00  0.00           C  
ATOM   2359  ND2 ASN   123      10.412 -21.727  -3.693  0.00  0.00           N  
ATOM   2360  OD1 ASN   123      10.616 -19.649  -3.044  0.00  0.00           O  
ATOM   2361  H   ASN   123      11.735 -22.247  -6.084  0.00  0.00           H  
ATOM   2362  HA  ASN   123      11.274 -19.690  -5.992  0.00  0.00           H  
ATOM   2363  HB2 ASN   123      13.093 -21.425  -4.290  0.00  0.00           H  
ATOM   2364  HB3 ASN   123      12.916 -19.808  -3.723  0.00  0.00           H  
ATOM   2365 HD21 ASN   123      10.877 -22.554  -4.038  0.00  0.00           H  
ATOM   2366 HD22 ASN   123       9.497 -21.856  -3.284  0.00  0.00           H  
HETATM 2367  O   T3P   123      -3.199   6.220 -23.809  0.00  0.00           O  
HETATM 2368  H1  T3P   123      -3.862   5.601 -23.504  0.00  0.00           H  
HETATM 2369  H2  T3P   123      -2.819   5.804 -24.583  0.00  0.00           H  
ATOM   2370  N   ALA   124      14.409 -19.882  -6.777  0.00  0.00           N  
ATOM   2371  CA  ALA   124      15.569 -19.243  -7.384  0.00  0.00           C  
ATOM   2372  C   ALA   124      15.279 -18.462  -8.683  0.00  0.00           C  
ATOM   2373  O   ALA   124      15.933 -17.424  -8.937  0.00  0.00           O  
ATOM   2374  CB  ALA   124      16.716 -20.253  -7.543  0.00  0.00           C  
ATOM   2375  H   ALA   124      14.518 -20.884  -6.711  0.00  0.00           H  
ATOM   2376  HA  ALA   124      15.840 -18.511  -6.623  0.00  0.00           H  
ATOM   2377  HB1 ALA   124      17.576 -19.741  -7.975  0.00  0.00           H  
ATOM   2378  HB2 ALA   124      17.133 -20.594  -6.596  0.00  0.00           H  
ATOM   2379  HB3 ALA   124      16.466 -21.013  -8.284  0.00  0.00           H  
HETATM 2380  O   T3P   124      25.202  48.958  21.109  0.00  0.00           O  
HETATM 2381  H1  T3P   124      25.278  48.129  21.582  0.00  0.00           H  
HETATM 2382  H2  T3P   124      24.262  49.141  21.095  0.00  0.00           H  
ATOM   2383  N   ALA   125      14.269 -19.049  -9.343  0.00  0.00           N  
ATOM   2384  CA  ALA   125      13.638 -18.489 -10.521  0.00  0.00           C  
ATOM   2385  C   ALA   125      12.753 -17.223 -10.267  0.00  0.00           C  
ATOM   2386  O   ALA   125      12.980 -16.166 -10.916  0.00  0.00           O  
ATOM   2387  CB  ALA   125      12.822 -19.560 -11.187  0.00  0.00           C  
ATOM   2388  H   ALA   125      14.064 -19.967  -8.976  0.00  0.00           H  
ATOM   2389  HA  ALA   125      14.496 -18.265 -11.155  0.00  0.00           H  
ATOM   2390  HB1 ALA   125      12.991 -20.556 -10.776  0.00  0.00           H  
ATOM   2391  HB2 ALA   125      11.750 -19.452 -11.021  0.00  0.00           H  
ATOM   2392  HB3 ALA   125      13.071 -19.492 -12.246  0.00  0.00           H  
HETATM 2393  O   T3P   125     -15.320  27.896 -22.603  0.00  0.00           O  
HETATM 2394  H1  T3P   125     -15.008  28.550 -23.229  0.00  0.00           H  
HETATM 2395  H2  T3P   125     -15.724  28.409 -21.902  0.00  0.00           H  
ATOM   2396  N   LEU   126      11.832 -17.368  -9.316  0.00  0.00           N  
ATOM   2397  CA  LEU   126      10.830 -16.316  -9.026  0.00  0.00           C  
ATOM   2398  C   LEU   126      11.445 -15.092  -8.272  0.00  0.00           C  
ATOM   2399  O   LEU   126      11.001 -13.947  -8.545  0.00  0.00           O  
ATOM   2400  CB  LEU   126       9.592 -16.880  -8.205  0.00  0.00           C  
ATOM   2401  CG  LEU   126       8.658 -17.789  -9.138  0.00  0.00           C  
ATOM   2402  CD1 LEU   126       7.690 -18.668  -8.310  0.00  0.00           C  
ATOM   2403  CD2 LEU   126       7.968 -16.873 -10.147  0.00  0.00           C  
ATOM   2404  H   LEU   126      11.834 -18.216  -8.767  0.00  0.00           H  
ATOM   2405  HA  LEU   126      10.487 -15.994 -10.010  0.00  0.00           H  
ATOM   2406  HB2 LEU   126       9.855 -17.507  -7.352  0.00  0.00           H  
ATOM   2407  HB3 LEU   126       9.007 -16.082  -7.746  0.00  0.00           H  
ATOM   2408  HG  LEU   126       9.217 -18.515  -9.727  0.00  0.00           H  
ATOM   2409 HD11 LEU   126       7.815 -19.683  -8.687  0.00  0.00           H  
ATOM   2410 HD12 LEU   126       7.992 -18.683  -7.263  0.00  0.00           H  
ATOM   2411 HD13 LEU   126       6.642 -18.368  -8.345  0.00  0.00           H  
ATOM   2412 HD21 LEU   126       8.007 -15.829  -9.838  0.00  0.00           H  
ATOM   2413 HD22 LEU   126       8.509 -16.870 -11.093  0.00  0.00           H  
ATOM   2414 HD23 LEU   126       6.896 -17.024 -10.273  0.00  0.00           H  
HETATM 2415  O   T3P   126       8.196 -25.495 -16.045  0.00  0.00           O  
HETATM 2416  H1  T3P   126       8.663 -24.802 -16.512  0.00  0.00           H  
HETATM 2417  H2  T3P   126       8.228 -26.247 -16.636  0.00  0.00           H  
ATOM   2418  N   GLU   127      12.487 -15.325  -7.430  0.00  0.00           N  
ATOM   2419  CA  GLU   127      13.373 -14.339  -6.884  0.00  0.00           C  
ATOM   2420  C   GLU   127      13.917 -13.352  -7.882  0.00  0.00           C  
ATOM   2421  O   GLU   127      14.076 -12.190  -7.665  0.00  0.00           O  
ATOM   2422  CB  GLU   127      14.537 -15.046  -6.129  0.00  0.00           C  
ATOM   2423  CG  GLU   127      15.606 -14.111  -5.608  0.00  0.00           C  
ATOM   2424  CD  GLU   127      16.747 -14.763  -4.854  0.00  0.00           C  
ATOM   2425  OE1 GLU   127      16.895 -16.016  -4.747  0.00  0.00           O  
ATOM   2426  OE2 GLU   127      17.598 -14.077  -4.352  0.00  0.00           O1-
ATOM   2427  H   GLU   127      12.861 -16.242  -7.232  0.00  0.00           H  
ATOM   2428  HA  GLU   127      12.795 -13.771  -6.155  0.00  0.00           H  
ATOM   2429  HB2 GLU   127      14.095 -15.502  -5.243  0.00  0.00           H  
ATOM   2430  HB3 GLU   127      14.954 -15.786  -6.811  0.00  0.00           H  
ATOM   2431  HG2 GLU   127      16.173 -13.618  -6.396  0.00  0.00           H  
ATOM   2432  HG3 GLU   127      15.191 -13.355  -4.942  0.00  0.00           H  
HETATM 2433  O   T3P   127      -7.632 -22.181  21.320  0.00  0.00           O  
HETATM 2434  H1  T3P   127      -7.057 -22.425  22.045  0.00  0.00           H  
HETATM 2435  H2  T3P   127      -7.721 -22.982  20.804  0.00  0.00           H  
ATOM   2436  N   ARG   128      14.191 -13.899  -9.100  0.00  0.00           N  
ATOM   2437  CA  ARG   128      14.630 -13.051 -10.196  0.00  0.00           C  
ATOM   2438  C   ARG   128      13.562 -12.085 -10.670  0.00  0.00           C  
ATOM   2439  O   ARG   128      13.802 -10.888 -10.888  0.00  0.00           O  
ATOM   2440  CB  ARG   128      15.363 -13.785 -11.240  0.00  0.00           C  
ATOM   2441  CG  ARG   128      16.306 -14.824 -10.691  0.00  0.00           C  
ATOM   2442  CD  ARG   128      16.840 -15.951 -11.627  0.00  0.00           C  
ATOM   2443  NE  ARG   128      17.585 -15.446 -12.754  0.00  0.00           N  
ATOM   2444  CZ  ARG   128      18.134 -16.121 -13.775  0.00  0.00           C  
ATOM   2445  NH1 ARG   128      17.890 -17.482 -13.937  0.00  0.00           N  
ATOM   2446  NH2 ARG   128      18.700 -15.417 -14.736  0.00  0.00           N1+
ATOM   2447  H   ARG   128      14.078 -14.866  -9.367  0.00  0.00           H  
ATOM   2448  HA  ARG   128      15.342 -12.369  -9.734  0.00  0.00           H  
ATOM   2449  HB2 ARG   128      14.688 -14.261 -11.952  0.00  0.00           H  
ATOM   2450  HB3 ARG   128      15.899 -13.027 -11.812  0.00  0.00           H  
ATOM   2451  HG2 ARG   128      17.142 -14.295 -10.233  0.00  0.00           H  
ATOM   2452  HG3 ARG   128      15.869 -15.364  -9.851  0.00  0.00           H  
ATOM   2453  HD2 ARG   128      17.426 -16.643 -11.023  0.00  0.00           H  
ATOM   2454  HD3 ARG   128      16.054 -16.607 -12.002  0.00  0.00           H  
ATOM   2455  HE  ARG   128      17.789 -14.461 -12.836  0.00  0.00           H  
ATOM   2456 HH11 ARG   128      17.531 -18.093 -13.217  0.00  0.00           H  
ATOM   2457 HH12 ARG   128      18.201 -17.928 -14.788  0.00  0.00           H  
ATOM   2458 HH21 ARG   128      18.839 -14.427 -14.593  0.00  0.00           H  
ATOM   2459 HH22 ARG   128      18.864 -15.788 -15.661  0.00  0.00           H  
HETATM 2460  O   T3P   128      19.760 -11.800   5.245  0.00  0.00           O  
HETATM 2461  H1  T3P   128      19.895 -11.802   4.297  0.00  0.00           H  
HETATM 2462  H2  T3P   128      19.957 -10.903   5.513  0.00  0.00           H  
ATOM   2463  N   GLY   129      12.323 -12.627 -10.794  0.00  0.00           N  
ATOM   2464  CA  GLY   129      11.155 -11.911 -11.299  0.00  0.00           C  
ATOM   2465  C   GLY   129      10.708 -10.853 -10.227  0.00  0.00           C  
ATOM   2466  O   GLY   129      10.215  -9.780 -10.641  0.00  0.00           O  
ATOM   2467  H   GLY   129      12.063 -13.574 -10.557  0.00  0.00           H  
ATOM   2468  HA2 GLY   129      11.504 -11.438 -12.217  0.00  0.00           H  
ATOM   2469  HA3 GLY   129      10.281 -12.486 -11.606  0.00  0.00           H  
HETATM 2470  O   T3P   129     -12.484  29.811 -43.914  0.00  0.00           O  
HETATM 2471  H1  T3P   129     -12.694  28.936 -44.242  0.00  0.00           H  
HETATM 2472  H2  T3P   129     -12.723  29.784 -42.988  0.00  0.00           H  
ATOM   2473  N   LEU   130      10.804 -11.200  -8.933  0.00  0.00           N  
ATOM   2474  CA  LEU   130      10.579 -10.351  -7.802  0.00  0.00           C  
ATOM   2475  C   LEU   130      11.625  -9.166  -7.641  0.00  0.00           C  
ATOM   2476  O   LEU   130      11.256  -7.993  -7.402  0.00  0.00           O  
ATOM   2477  CB  LEU   130      10.563 -11.275  -6.623  0.00  0.00           C  
ATOM   2478  CG  LEU   130      10.303 -10.709  -5.125  0.00  0.00           C  
ATOM   2479  CD1 LEU   130       9.084  -9.813  -5.018  0.00  0.00           C  
ATOM   2480  CD2 LEU   130      10.327 -11.816  -4.053  0.00  0.00           C  
ATOM   2481  H   LEU   130      10.881 -12.178  -8.690  0.00  0.00           H  
ATOM   2482  HA  LEU   130       9.630  -9.832  -7.940  0.00  0.00           H  
ATOM   2483  HB2 LEU   130       9.856 -12.093  -6.761  0.00  0.00           H  
ATOM   2484  HB3 LEU   130      11.537 -11.764  -6.635  0.00  0.00           H  
ATOM   2485  HG  LEU   130      11.088 -10.001  -4.859  0.00  0.00           H  
ATOM   2486 HD11 LEU   130       8.317 -10.195  -4.345  0.00  0.00           H  
ATOM   2487 HD12 LEU   130       9.400  -8.837  -4.649  0.00  0.00           H  
ATOM   2488 HD13 LEU   130       8.690  -9.593  -6.010  0.00  0.00           H  
ATOM   2489 HD21 LEU   130       9.759 -12.687  -4.380  0.00  0.00           H  
ATOM   2490 HD22 LEU   130      11.358 -12.152  -3.942  0.00  0.00           H  
ATOM   2491 HD23 LEU   130       9.923 -11.667  -3.052  0.00  0.00           H  
HETATM 2492  O   T3P   130      56.448  10.203  11.103  0.00  0.00           O  
HETATM 2493  H1  T3P   130      56.309  10.287  10.160  0.00  0.00           H  
HETATM 2494  H2  T3P   130      57.389  10.338  11.220  0.00  0.00           H  
HETATM 2495  O   T3P   131     -43.176 -16.986  -9.507  0.00  0.00           O  
HETATM 2496  H1  T3P   131     -43.879 -17.007  -8.858  0.00  0.00           H  
HETATM 2497  H2  T3P   131     -42.508 -17.575  -9.157  0.00  0.00           H  
ATOM   2498  N   THR   131      12.950  -9.387  -7.789  0.00  0.00           N  
ATOM   2499  CA  THR   131      13.944  -8.364  -7.748  0.00  0.00           C  
ATOM   2500  C   THR   131      13.689  -7.422  -8.966  0.00  0.00           C  
ATOM   2501  O   THR   131      13.581  -6.219  -8.772  0.00  0.00           O  
ATOM   2502  CB  THR   131      15.360  -8.972  -7.887  0.00  0.00           C  
ATOM   2503  CG2 THR   131      16.450  -7.948  -7.536  0.00  0.00           C  
ATOM   2504  OG1 THR   131      15.606  -9.963  -6.959  0.00  0.00           O  
ATOM   2505  H   THR   131      13.230 -10.345  -7.944  0.00  0.00           H  
ATOM   2506  HA  THR   131      13.852  -7.836  -6.798  0.00  0.00           H  
ATOM   2507  HB  THR   131      15.575  -9.307  -8.902  0.00  0.00           H  
ATOM   2508  HG1 THR   131      15.360 -10.836  -7.274  0.00  0.00           H  
ATOM   2509 HG21 THR   131      17.408  -8.126  -8.026  0.00  0.00           H  
ATOM   2510 HG22 THR   131      16.067  -6.979  -7.857  0.00  0.00           H  
ATOM   2511 HG23 THR   131      16.474  -7.717  -6.471  0.00  0.00           H  
ATOM   2512  N   LYS   132      13.590  -7.926 -10.221  0.00  0.00           N  
ATOM   2513  CA  LYS   132      13.355  -7.191 -11.434  0.00  0.00           C  
ATOM   2514  C   LYS   132      12.015  -6.420 -11.469  0.00  0.00           C  
ATOM   2515  O   LYS   132      11.928  -5.327 -12.081  0.00  0.00           O  
ATOM   2516  CB  LYS   132      13.675  -8.018 -12.710  0.00  0.00           C  
ATOM   2517  CG  LYS   132      15.151  -8.541 -12.723  0.00  0.00           C  
ATOM   2518  CD  LYS   132      15.513  -9.257 -14.119  0.00  0.00           C  
ATOM   2519  CE  LYS   132      16.813 -10.005 -14.155  0.00  0.00           C  
ATOM   2520  NZ  LYS   132      17.283 -10.479 -15.413  0.00  0.00           N1+
ATOM   2521  H   LYS   132      13.856  -8.896 -10.315  0.00  0.00           H  
ATOM   2522  HA  LYS   132      14.062  -6.362 -11.474  0.00  0.00           H  
ATOM   2523  HB2 LYS   132      12.992  -8.868 -12.719  0.00  0.00           H  
ATOM   2524  HB3 LYS   132      13.537  -7.464 -13.638  0.00  0.00           H  
ATOM   2525  HG2 LYS   132      15.780  -7.652 -12.680  0.00  0.00           H  
ATOM   2526  HG3 LYS   132      15.444  -9.215 -11.919  0.00  0.00           H  
ATOM   2527  HD2 LYS   132      14.748  -9.954 -14.464  0.00  0.00           H  
ATOM   2528  HD3 LYS   132      15.613  -8.464 -14.859  0.00  0.00           H  
ATOM   2529  HE2 LYS   132      17.598  -9.304 -13.871  0.00  0.00           H  
ATOM   2530  HE3 LYS   132      16.845 -10.797 -13.407  0.00  0.00           H  
ATOM   2531  HZ1 LYS   132      17.108  -9.766 -16.106  0.00  0.00           H  
ATOM   2532  HZ2 LYS   132      18.282 -10.619 -15.359  0.00  0.00           H  
ATOM   2533  HZ3 LYS   132      16.838 -11.353 -15.652  0.00  0.00           H  
HETATM 2534  O   T3P   132      13.887 -16.101   8.605  0.00  0.00           O  
HETATM 2535  H1  T3P   132      13.500 -15.544   9.280  0.00  0.00           H  
HETATM 2536  H2  T3P   132      13.162 -16.298   8.012  0.00  0.00           H  
ATOM   2537  N   ALA   133      11.051  -6.898 -10.613  0.00  0.00           N  
ATOM   2538  CA  ALA   133       9.798  -6.093 -10.340  0.00  0.00           C  
ATOM   2539  C   ALA   133      10.082  -4.937  -9.435  0.00  0.00           C  
ATOM   2540  O   ALA   133       9.534  -3.891  -9.629  0.00  0.00           O  
ATOM   2541  CB  ALA   133       8.911  -7.116  -9.597  0.00  0.00           C  
ATOM   2542  H   ALA   133      11.171  -7.758 -10.097  0.00  0.00           H  
ATOM   2543  HA  ALA   133       9.377  -5.804 -11.303  0.00  0.00           H  
ATOM   2544  HB1 ALA   133       7.999  -6.649  -9.227  0.00  0.00           H  
ATOM   2545  HB2 ALA   133       8.715  -8.030 -10.157  0.00  0.00           H  
ATOM   2546  HB3 ALA   133       9.454  -7.421  -8.702  0.00  0.00           H  
HETATM 2547  O   T3P   133       9.868   3.361 -49.858  0.00  0.00           O  
HETATM 2548  H1  T3P   133      10.358   4.179 -49.773  0.00  0.00           H  
HETATM 2549  H2  T3P   133       9.079   3.603 -50.343  0.00  0.00           H  
ATOM   2550  N   LEU   134      10.836  -5.177  -8.300  0.00  0.00           N  
ATOM   2551  CA  LEU   134      11.226  -4.146  -7.377  0.00  0.00           C  
ATOM   2552  C   LEU   134      12.108  -3.025  -8.047  0.00  0.00           C  
ATOM   2553  O   LEU   134      12.004  -1.858  -7.683  0.00  0.00           O  
ATOM   2554  CB  LEU   134      11.908  -4.926  -6.182  0.00  0.00           C  
ATOM   2555  CG  LEU   134      10.906  -5.639  -5.247  0.00  0.00           C  
ATOM   2556  CD1 LEU   134      11.655  -6.699  -4.434  0.00  0.00           C  
ATOM   2557  CD2 LEU   134      10.207  -4.666  -4.252  0.00  0.00           C  
ATOM   2558  H   LEU   134      11.159  -6.123  -8.160  0.00  0.00           H  
ATOM   2559  HA  LEU   134      10.282  -3.639  -7.176  0.00  0.00           H  
ATOM   2560  HB2 LEU   134      12.673  -5.602  -6.564  0.00  0.00           H  
ATOM   2561  HB3 LEU   134      12.382  -4.171  -5.556  0.00  0.00           H  
ATOM   2562  HG  LEU   134      10.155  -6.149  -5.850  0.00  0.00           H  
ATOM   2563 HD11 LEU   134      12.726  -6.613  -4.255  0.00  0.00           H  
ATOM   2564 HD12 LEU   134      11.195  -6.786  -3.450  0.00  0.00           H  
ATOM   2565 HD13 LEU   134      11.518  -7.680  -4.889  0.00  0.00           H  
ATOM   2566 HD21 LEU   134      10.371  -3.615  -4.487  0.00  0.00           H  
ATOM   2567 HD22 LEU   134       9.131  -4.841  -4.266  0.00  0.00           H  
ATOM   2568 HD23 LEU   134      10.388  -4.870  -3.196  0.00  0.00           H  
HETATM 2569  O   T3P   134      21.145  37.421  13.974  0.00  0.00           O  
HETATM 2570  H1  T3P   134      21.872  36.921  13.602  0.00  0.00           H  
HETATM 2571  H2  T3P   134      20.574  36.760  14.365  0.00  0.00           H  
ATOM   2572  N   LYS   135      12.873  -3.502  -9.035  0.00  0.00           N  
ATOM   2573  CA  LYS   135      13.776  -2.777  -9.846  0.00  0.00           C  
ATOM   2574  C   LYS   135      13.096  -1.782 -10.792  0.00  0.00           C  
ATOM   2575  O   LYS   135      13.816  -0.917 -11.331  0.00  0.00           O  
ATOM   2576  CB  LYS   135      14.693  -3.807 -10.553  0.00  0.00           C  
ATOM   2577  CG  LYS   135      15.714  -3.276 -11.626  0.00  0.00           C  
ATOM   2578  CD  LYS   135      16.697  -2.254 -11.189  0.00  0.00           C  
ATOM   2579  CE  LYS   135      17.884  -2.725 -10.321  0.00  0.00           C  
ATOM   2580  NZ  LYS   135      18.790  -1.541 -10.103  0.00  0.00           N1+
ATOM   2581  H   LYS   135      13.039  -4.497  -8.990  0.00  0.00           H  
ATOM   2582  HA  LYS   135      14.441  -2.246  -9.166  0.00  0.00           H  
ATOM   2583  HB2 LYS   135      15.161  -4.523  -9.878  0.00  0.00           H  
ATOM   2584  HB3 LYS   135      13.901  -4.258 -11.151  0.00  0.00           H  
ATOM   2585  HG2 LYS   135      16.150  -4.030 -12.281  0.00  0.00           H  
ATOM   2586  HG3 LYS   135      15.154  -2.729 -12.384  0.00  0.00           H  
ATOM   2587  HD2 LYS   135      17.030  -1.727 -12.083  0.00  0.00           H  
ATOM   2588  HD3 LYS   135      16.151  -1.448 -10.700  0.00  0.00           H  
ATOM   2589  HE2 LYS   135      17.469  -3.165  -9.414  0.00  0.00           H  
ATOM   2590  HE3 LYS   135      18.446  -3.525 -10.804  0.00  0.00           H  
ATOM   2591  HZ1 LYS   135      19.187  -1.054 -10.894  0.00  0.00           H  
ATOM   2592  HZ2 LYS   135      18.222  -0.855  -9.627  0.00  0.00           H  
ATOM   2593  HZ3 LYS   135      19.571  -1.893  -9.568  0.00  0.00           H  
HETATM 2594  O   T3P   135     -16.845  13.975  26.131  0.00  0.00           O  
HETATM 2595  H1  T3P   135     -16.816  14.910  26.335  0.00  0.00           H  
HETATM 2596  H2  T3P   135     -17.700  13.687  26.448  0.00  0.00           H  
ATOM   2597  N   LYS   136      11.763  -1.859 -11.012  0.00  0.00           N  
ATOM   2598  CA  LYS   136      10.919  -0.902 -11.775  0.00  0.00           C  
ATOM   2599  C   LYS   136      10.791   0.414 -11.057  0.00  0.00           C  
ATOM   2600  O   LYS   136      10.973   1.490 -11.708  0.00  0.00           O  
ATOM   2601  CB  LYS   136       9.502  -1.545 -12.004  0.00  0.00           C  
ATOM   2602  CG  LYS   136       9.526  -2.775 -12.885  0.00  0.00           C  
ATOM   2603  CD  LYS   136       8.113  -3.258 -13.358  0.00  0.00           C  
ATOM   2604  CE  LYS   136       8.155  -4.267 -14.495  0.00  0.00           C  
ATOM   2605  NZ  LYS   136       6.989  -5.154 -14.405  0.00  0.00           N1+
ATOM   2606  H   LYS   136      11.189  -2.524 -10.514  0.00  0.00           H  
ATOM   2607  HA  LYS   136      11.433  -0.747 -12.723  0.00  0.00           H  
ATOM   2608  HB2 LYS   136       9.123  -1.860 -11.032  0.00  0.00           H  
ATOM   2609  HB3 LYS   136       8.689  -0.903 -12.345  0.00  0.00           H  
ATOM   2610  HG2 LYS   136      10.161  -2.607 -13.754  0.00  0.00           H  
ATOM   2611  HG3 LYS   136       9.950  -3.614 -12.334  0.00  0.00           H  
ATOM   2612  HD2 LYS   136       7.753  -3.718 -12.438  0.00  0.00           H  
ATOM   2613  HD3 LYS   136       7.527  -2.351 -13.504  0.00  0.00           H  
ATOM   2614  HE2 LYS   136       8.136  -3.813 -15.486  0.00  0.00           H  
ATOM   2615  HE3 LYS   136       9.063  -4.868 -14.446  0.00  0.00           H  
ATOM   2616  HZ1 LYS   136       6.973  -5.707 -13.560  0.00  0.00           H  
ATOM   2617  HZ2 LYS   136       6.190  -4.548 -14.527  0.00  0.00           H  
ATOM   2618  HZ3 LYS   136       6.949  -5.801 -15.180  0.00  0.00           H  
HETATM 2619  O   T3P   136      -4.130 -10.711 -13.512  0.00  0.00           O  
HETATM 2620  H1  T3P   136      -3.999 -10.804 -14.455  0.00  0.00           H  
HETATM 2621  H2  T3P   136      -4.824 -10.057 -13.430  0.00  0.00           H  
ATOM   2622  N   LEU   137      10.528   0.308  -9.764  0.00  0.00           N  
ATOM   2623  CA  LEU   137      10.420   1.486  -8.854  0.00  0.00           C  
ATOM   2624  C   LEU   137      11.746   2.180  -8.647  0.00  0.00           C  
ATOM   2625  O   LEU   137      11.851   3.395  -8.898  0.00  0.00           O  
ATOM   2626  CB  LEU   137       9.910   0.996  -7.548  0.00  0.00           C  
ATOM   2627  CG  LEU   137       8.396   0.798  -7.740  0.00  0.00           C  
ATOM   2628  CD1 LEU   137       7.840  -0.078  -6.605  0.00  0.00           C  
ATOM   2629  CD2 LEU   137       7.740   2.151  -7.719  0.00  0.00           C  
ATOM   2630  H   LEU   137      10.586  -0.653  -9.459  0.00  0.00           H  
ATOM   2631  HA  LEU   137       9.702   2.138  -9.352  0.00  0.00           H  
ATOM   2632  HB2 LEU   137      10.519   0.102  -7.413  0.00  0.00           H  
ATOM   2633  HB3 LEU   137      10.107   1.684  -6.726  0.00  0.00           H  
ATOM   2634  HG  LEU   137       8.299   0.334  -8.721  0.00  0.00           H  
ATOM   2635 HD11 LEU   137       7.016  -0.621  -7.067  0.00  0.00           H  
ATOM   2636 HD12 LEU   137       8.576  -0.706  -6.103  0.00  0.00           H  
ATOM   2637 HD13 LEU   137       7.400   0.580  -5.856  0.00  0.00           H  
ATOM   2638 HD21 LEU   137       8.491   2.819  -7.295  0.00  0.00           H  
ATOM   2639 HD22 LEU   137       7.511   2.596  -8.687  0.00  0.00           H  
ATOM   2640 HD23 LEU   137       6.838   2.220  -7.111  0.00  0.00           H  
HETATM 2641  O   T3P   137     -28.298   0.196 -11.656  0.00  0.00           O  
HETATM 2642  H1  T3P   137     -28.209  -0.367 -10.887  0.00  0.00           H  
HETATM 2643  H2  T3P   137     -27.774   0.970 -11.449  0.00  0.00           H  
ATOM   2644  N   ASP   138      12.788   1.407  -8.491  0.00  0.00           N  
ATOM   2645  CA  ASP   138      14.167   1.957  -8.298  0.00  0.00           C  
ATOM   2646  C   ASP   138      14.658   2.841  -9.434  0.00  0.00           C  
ATOM   2647  O   ASP   138      14.951   4.010  -9.142  0.00  0.00           O  
ATOM   2648  CB  ASP   138      15.091   0.774  -8.043  0.00  0.00           C  
ATOM   2649  CG  ASP   138      16.553   1.060  -7.762  0.00  0.00           C  
ATOM   2650  OD1 ASP   138      17.443   0.377  -8.296  0.00  0.00           O  
ATOM   2651  OD2 ASP   138      16.780   1.864  -6.787  0.00  0.00           O1-
ATOM   2652  H   ASP   138      12.664   0.406  -8.432  0.00  0.00           H  
ATOM   2653  HA  ASP   138      14.146   2.593  -7.414  0.00  0.00           H  
ATOM   2654  HB2 ASP   138      14.630   0.263  -7.198  0.00  0.00           H  
ATOM   2655  HB3 ASP   138      15.077   0.161  -8.944  0.00  0.00           H  
HETATM 2656  O   T3P   138      22.639  21.787  10.364  0.00  0.00           O  
HETATM 2657  H1  T3P   138      22.251  22.122   9.555  0.00  0.00           H  
HETATM 2658  H2  T3P   138      23.376  22.373  10.538  0.00  0.00           H  
ATOM   2659  N   ASP   139      14.652   2.339 -10.643  0.00  0.00           N  
ATOM   2660  CA  ASP   139      14.955   2.985 -11.897  0.00  0.00           C  
ATOM   2661  C   ASP   139      14.120   4.276 -12.103  0.00  0.00           C  
ATOM   2662  O   ASP   139      14.589   5.337 -12.476  0.00  0.00           O  
ATOM   2663  CB  ASP   139      15.099   2.048 -13.162  0.00  0.00           C  
ATOM   2664  CG  ASP   139      16.190   0.899 -13.275  0.00  0.00           C  
ATOM   2665  OD1 ASP   139      17.241   1.013 -12.642  0.00  0.00           O  
ATOM   2666  OD2 ASP   139      15.980   0.101 -14.228  0.00  0.00           O1-
ATOM   2667  H   ASP   139      14.436   1.360 -10.767  0.00  0.00           H  
ATOM   2668  HA  ASP   139      15.927   3.436 -11.698  0.00  0.00           H  
ATOM   2669  HB2 ASP   139      14.134   1.697 -13.524  0.00  0.00           H  
ATOM   2670  HB3 ASP   139      15.330   2.753 -13.960  0.00  0.00           H  
HETATM 2671  O   T3P   139      22.415 -10.713  21.630  0.00  0.00           O  
HETATM 2672  H1  T3P   139      22.165  -9.801  21.778  0.00  0.00           H  
HETATM 2673  H2  T3P   139      21.753 -11.222  22.098  0.00  0.00           H  
HETATM 2674  O   T3P   140     -27.231   0.540  24.223  0.00  0.00           O  
HETATM 2675  H1  T3P   140     -26.510   0.692  23.612  0.00  0.00           H  
HETATM 2676  H2  T3P   140     -27.915   0.132  23.691  0.00  0.00           H  
ATOM   2677  N   TYR   140      12.796   4.133 -11.924  0.00  0.00           N  
ATOM   2678  CA  TYR   140      11.785   5.205 -11.903  0.00  0.00           C  
ATOM   2679  C   TYR   140      12.090   6.256 -10.795  0.00  0.00           C  
ATOM   2680  O   TYR   140      11.971   7.419 -11.060  0.00  0.00           O  
ATOM   2681  CB  TYR   140      10.328   4.602 -11.734  0.00  0.00           C  
ATOM   2682  CG  TYR   140       9.242   5.627 -11.662  0.00  0.00           C  
ATOM   2683  CD1 TYR   140       8.924   6.241 -10.423  0.00  0.00           C  
ATOM   2684  CD2 TYR   140       8.536   6.068 -12.841  0.00  0.00           C  
ATOM   2685  CE1 TYR   140       7.980   7.276 -10.270  0.00  0.00           C  
ATOM   2686  CE2 TYR   140       7.562   7.053 -12.654  0.00  0.00           C  
ATOM   2687  CZ  TYR   140       7.323   7.755 -11.450  0.00  0.00           C  
ATOM   2688  OH  TYR   140       6.534   8.898 -11.392  0.00  0.00           O  
ATOM   2689  H   TYR   140      12.538   3.177 -11.727  0.00  0.00           H  
ATOM   2690  HA  TYR   140      11.910   5.477 -12.951  0.00  0.00           H  
ATOM   2691  HB2 TYR   140      10.162   4.032 -12.648  0.00  0.00           H  
ATOM   2692  HB3 TYR   140      10.295   4.026 -10.809  0.00  0.00           H  
ATOM   2693  HD1 TYR   140       9.620   5.972  -9.643  0.00  0.00           H  
ATOM   2694  HD2 TYR   140       8.745   5.664 -13.820  0.00  0.00           H  
ATOM   2695  HE1 TYR   140       7.934   7.754  -9.302  0.00  0.00           H  
ATOM   2696  HE2 TYR   140       7.115   7.412 -13.569  0.00  0.00           H  
ATOM   2697  HH  TYR   140       6.529   9.261 -10.504  0.00  0.00           H  
ATOM   2698  N   LEU   141      12.326   5.878  -9.539  0.00  0.00           N  
ATOM   2699  CA  LEU   141      12.610   6.884  -8.468  0.00  0.00           C  
ATOM   2700  C   LEU   141      13.972   7.526  -8.566  0.00  0.00           C  
ATOM   2701  O   LEU   141      14.146   8.601  -8.035  0.00  0.00           O  
ATOM   2702  CB  LEU   141      12.432   6.165  -7.087  0.00  0.00           C  
ATOM   2703  CG  LEU   141      10.937   6.000  -6.713  0.00  0.00           C  
ATOM   2704  CD1 LEU   141      10.578   4.876  -5.698  0.00  0.00           C  
ATOM   2705  CD2 LEU   141      10.400   7.417  -6.321  0.00  0.00           C  
ATOM   2706  H   LEU   141      12.462   4.893  -9.365  0.00  0.00           H  
ATOM   2707  HA  LEU   141      11.847   7.647  -8.620  0.00  0.00           H  
ATOM   2708  HB2 LEU   141      12.816   5.148  -7.169  0.00  0.00           H  
ATOM   2709  HB3 LEU   141      12.928   6.662  -6.253  0.00  0.00           H  
ATOM   2710  HG  LEU   141      10.359   5.724  -7.595  0.00  0.00           H  
ATOM   2711 HD11 LEU   141      10.215   5.338  -4.780  0.00  0.00           H  
ATOM   2712 HD12 LEU   141       9.767   4.283  -6.120  0.00  0.00           H  
ATOM   2713 HD13 LEU   141      11.456   4.267  -5.480  0.00  0.00           H  
ATOM   2714 HD21 LEU   141      10.032   7.981  -7.179  0.00  0.00           H  
ATOM   2715 HD22 LEU   141       9.512   7.303  -5.699  0.00  0.00           H  
ATOM   2716 HD23 LEU   141      11.140   7.944  -5.719  0.00  0.00           H  
HETATM 2717  O   T3P   141      30.958  33.920   9.618  0.00  0.00           O  
HETATM 2718  H1  T3P   141      30.325  34.484  10.062  0.00  0.00           H  
HETATM 2719  H2  T3P   141      31.282  34.450   8.890  0.00  0.00           H  
ATOM   2720  N   ASN   142      14.869   6.825  -9.278  0.00  0.00           N  
ATOM   2721  CA  ASN   142      16.180   7.293  -9.785  0.00  0.00           C  
ATOM   2722  C   ASN   142      16.121   8.161 -11.048  0.00  0.00           C  
ATOM   2723  O   ASN   142      17.178   8.672 -11.440  0.00  0.00           O  
ATOM   2724  CB  ASN   142      17.142   6.043  -9.794  0.00  0.00           C  
ATOM   2725  CG  ASN   142      17.892   5.723  -8.528  0.00  0.00           C  
ATOM   2726  ND2 ASN   142      18.061   4.459  -8.335  0.00  0.00           N  
ATOM   2727  OD1 ASN   142      18.475   6.557  -7.899  0.00  0.00           O  
ATOM   2728  H   ASN   142      14.732   5.934  -9.734  0.00  0.00           H  
ATOM   2729  HA  ASN   142      16.394   7.983  -8.968  0.00  0.00           H  
ATOM   2730  HB2 ASN   142      16.715   5.181 -10.307  0.00  0.00           H  
ATOM   2731  HB3 ASN   142      17.899   6.303 -10.534  0.00  0.00           H  
ATOM   2732 HD21 ASN   142      17.354   3.760  -8.515  0.00  0.00           H  
ATOM   2733 HD22 ASN   142      18.790   4.265  -7.664  0.00  0.00           H  
HETATM 2734  O   T3P   142      18.827  38.866  17.613  0.00  0.00           O  
HETATM 2735  H1  T3P   142      19.171  39.149  18.461  0.00  0.00           H  
HETATM 2736  H2  T3P   142      17.973  38.483  17.816  0.00  0.00           H  
HETATM 2737  O   T3P   143      25.258   6.052  12.994  0.00  0.00           O  
HETATM 2738  H1  T3P   143      25.100   6.094  12.051  0.00  0.00           H  
HETATM 2739  H2  T3P   143      25.732   5.230  13.121  0.00  0.00           H  
ATOM   2740  N   THR   143      14.907   8.365 -11.605  0.00  0.00           N  
ATOM   2741  CA  THR   143      14.792   9.253 -12.732  0.00  0.00           C  
ATOM   2742  C   THR   143      14.871  10.784 -12.369  0.00  0.00           C  
ATOM   2743  O   THR   143      14.109  11.284 -11.505  0.00  0.00           O  
ATOM   2744  CB  THR   143      13.428   9.001 -13.557  0.00  0.00           C  
ATOM   2745  CG2 THR   143      13.103  10.086 -14.595  0.00  0.00           C  
ATOM   2746  OG1 THR   143      13.528   7.694 -14.111  0.00  0.00           O  
ATOM   2747  H   THR   143      14.033   7.982 -11.274  0.00  0.00           H  
ATOM   2748  HA  THR   143      15.565   8.934 -13.432  0.00  0.00           H  
ATOM   2749  HB  THR   143      12.556   9.010 -12.903  0.00  0.00           H  
ATOM   2750  HG1 THR   143      13.465   7.045 -13.406  0.00  0.00           H  
ATOM   2751 HG21 THR   143      12.322   9.766 -15.285  0.00  0.00           H  
ATOM   2752 HG22 THR   143      12.874  11.041 -14.123  0.00  0.00           H  
ATOM   2753 HG23 THR   143      13.934  10.137 -15.298  0.00  0.00           H  
ATOM   2754  N   PRO   144      15.796  11.496 -13.095  0.00  0.00           N  
ATOM   2755  CA  PRO   144      15.902  12.950 -12.744  0.00  0.00           C  
ATOM   2756  C   PRO   144      14.616  13.685 -13.221  0.00  0.00           C  
ATOM   2757  O   PRO   144      14.195  13.389 -14.331  0.00  0.00           O  
ATOM   2758  CB  PRO   144      17.180  13.410 -13.540  0.00  0.00           C  
ATOM   2759  CG  PRO   144      17.186  12.411 -14.737  0.00  0.00           C  
ATOM   2760  CD  PRO   144      16.645  11.063 -14.244  0.00  0.00           C  
ATOM   2761  HA  PRO   144      16.052  13.103 -11.675  0.00  0.00           H  
ATOM   2762  HB2 PRO   144      17.109  14.430 -13.917  0.00  0.00           H  
ATOM   2763  HB3 PRO   144      18.052  13.244 -12.908  0.00  0.00           H  
ATOM   2764  HG2 PRO   144      16.526  12.793 -15.516  0.00  0.00           H  
ATOM   2765  HG3 PRO   144      18.148  12.312 -15.240  0.00  0.00           H  
ATOM   2766  HD2 PRO   144      16.048  10.499 -14.961  0.00  0.00           H  
ATOM   2767  HD3 PRO   144      17.441  10.405 -13.894  0.00  0.00           H  
HETATM 2768  O   T3P   144      20.409  16.101  10.896  0.00  0.00           O  
HETATM 2769  H1  T3P   144      20.309  15.165  11.069  0.00  0.00           H  
HETATM 2770  H2  T3P   144      21.187  16.161  10.342  0.00  0.00           H  
ATOM   2771  N   LEU   145      14.147  14.617 -12.374  0.00  0.00           N  
ATOM   2772  CA  LEU   145      12.951  15.475 -12.601  0.00  0.00           C  
ATOM   2773  C   LEU   145      12.938  16.439 -13.821  0.00  0.00           C  
ATOM   2774  O   LEU   145      13.777  17.370 -13.815  0.00  0.00           O  
ATOM   2775  CB  LEU   145      12.705  16.367 -11.372  0.00  0.00           C  
ATOM   2776  CG  LEU   145      12.381  15.620 -10.048  0.00  0.00           C  
ATOM   2777  CD1 LEU   145      13.028  16.437  -8.849  0.00  0.00           C  
ATOM   2778  CD2 LEU   145      10.891  15.360  -9.905  0.00  0.00           C  
ATOM   2779  H   LEU   145      14.608  14.689 -11.478  0.00  0.00           H  
ATOM   2780  HA  LEU   145      12.050  14.863 -12.612  0.00  0.00           H  
ATOM   2781  HB2 LEU   145      13.672  16.854 -11.248  0.00  0.00           H  
ATOM   2782  HB3 LEU   145      11.937  17.122 -11.542  0.00  0.00           H  
ATOM   2783  HG  LEU   145      12.823  14.624 -10.077  0.00  0.00           H  
ATOM   2784 HD11 LEU   145      12.327  16.532  -8.019  0.00  0.00           H  
ATOM   2785 HD12 LEU   145      13.730  15.725  -8.415  0.00  0.00           H  
ATOM   2786 HD13 LEU   145      13.542  17.385  -9.010  0.00  0.00           H  
ATOM   2787 HD21 LEU   145      10.291  16.176 -10.310  0.00  0.00           H  
ATOM   2788 HD22 LEU   145      10.501  14.437 -10.335  0.00  0.00           H  
ATOM   2789 HD23 LEU   145      10.603  15.398  -8.855  0.00  0.00           H  
HETATM 2790  O   T3P   145      36.455  18.338   2.763  0.00  0.00           O  
HETATM 2791  H1  T3P   145      36.171  19.163   2.371  0.00  0.00           H  
HETATM 2792  H2  T3P   145      36.620  18.552   3.682  0.00  0.00           H  
ATOM   2793  N   PRO   146      12.105  16.236 -14.878  0.00  0.00           N  
ATOM   2794  CA  PRO   146      12.022  17.171 -16.045  0.00  0.00           C  
ATOM   2795  C   PRO   146      11.833  18.627 -15.765  0.00  0.00           C  
ATOM   2796  O   PRO   146      12.418  19.417 -16.538  0.00  0.00           O  
ATOM   2797  CB  PRO   146      10.772  16.673 -16.801  0.00  0.00           C  
ATOM   2798  CG  PRO   146      10.724  15.262 -16.494  0.00  0.00           C  
ATOM   2799  CD  PRO   146      11.157  15.116 -15.075  0.00  0.00           C  
ATOM   2800  HA  PRO   146      12.965  16.996 -16.564  0.00  0.00           H  
ATOM   2801  HB2 PRO   146       9.891  17.204 -16.439  0.00  0.00           H  
ATOM   2802  HB3 PRO   146      10.910  17.036 -17.819  0.00  0.00           H  
ATOM   2803  HG2 PRO   146       9.794  14.770 -16.777  0.00  0.00           H  
ATOM   2804  HG3 PRO   146      11.414  14.736 -17.154  0.00  0.00           H  
ATOM   2805  HD2 PRO   146      10.326  15.376 -14.419  0.00  0.00           H  
ATOM   2806  HD3 PRO   146      11.357  14.082 -14.797  0.00  0.00           H  
HETATM 2807  O   T3P   146     -36.244 -17.948 -13.919  0.00  0.00           O  
HETATM 2808  H1  T3P   146     -35.830 -17.304 -14.495  0.00  0.00           H  
HETATM 2809  H2  T3P   146     -37.009 -17.496 -13.564  0.00  0.00           H  
ATOM   2810  N   GLU   147      11.057  18.890 -14.744  0.00  0.00           N  
ATOM   2811  CA  GLU   147      10.567  20.257 -14.474  0.00  0.00           C  
ATOM   2812  C   GLU   147      11.578  21.230 -14.032  0.00  0.00           C  
ATOM   2813  O   GLU   147      11.493  22.415 -14.460  0.00  0.00           O  
ATOM   2814  CB  GLU   147       9.479  20.210 -13.431  0.00  0.00           C  
ATOM   2815  CG  GLU   147       8.067  19.703 -13.976  0.00  0.00           C  
ATOM   2816  CD  GLU   147       7.055  19.390 -12.884  0.00  0.00           C  
ATOM   2817  OE1 GLU   147       6.191  18.504 -13.132  0.00  0.00           O  
ATOM   2818  OE2 GLU   147       7.042  19.988 -11.761  0.00  0.00           O1-
ATOM   2819  H   GLU   147      10.547  18.147 -14.288  0.00  0.00           H  
ATOM   2820  HA  GLU   147      10.148  20.719 -15.368  0.00  0.00           H  
ATOM   2821  HB2 GLU   147       9.744  19.564 -12.594  0.00  0.00           H  
ATOM   2822  HB3 GLU   147       9.168  21.196 -13.084  0.00  0.00           H  
ATOM   2823  HG2 GLU   147       7.625  20.370 -14.717  0.00  0.00           H  
ATOM   2824  HG3 GLU   147       8.194  18.842 -14.633  0.00  0.00           H  
HETATM 2825  O   T3P   147      17.300  23.055  16.129  0.00  0.00           O  
HETATM 2826  H1  T3P   147      17.902  22.354  15.878  0.00  0.00           H  
HETATM 2827  H2  T3P   147      17.718  23.473  16.881  0.00  0.00           H  
ATOM   2828  N   GLU   148      12.560  20.803 -13.153  0.00  0.00           N  
ATOM   2829  CA  GLU   148      13.717  21.598 -12.858  0.00  0.00           C  
ATOM   2830  C   GLU   148      14.501  21.909 -14.068  0.00  0.00           C  
ATOM   2831  O   GLU   148      15.226  22.878 -13.981  0.00  0.00           O  
ATOM   2832  CB  GLU   148      14.617  20.837 -11.900  0.00  0.00           C  
ATOM   2833  CG  GLU   148      13.932  20.533 -10.610  0.00  0.00           C  
ATOM   2834  CD  GLU   148      14.910  19.988  -9.536  0.00  0.00           C  
ATOM   2835  OE1 GLU   148      14.599  20.084  -8.327  0.00  0.00           O  
ATOM   2836  OE2 GLU   148      15.984  19.418  -9.878  0.00  0.00           O1-
ATOM   2837  H   GLU   148      12.669  19.824 -12.928  0.00  0.00           H  
ATOM   2838  HA  GLU   148      13.289  22.475 -12.373  0.00  0.00           H  
ATOM   2839  HB2 GLU   148      15.125  19.941 -12.257  0.00  0.00           H  
ATOM   2840  HB3 GLU   148      15.467  21.488 -11.699  0.00  0.00           H  
ATOM   2841  HG2 GLU   148      13.341  21.322 -10.145  0.00  0.00           H  
ATOM   2842  HG3 GLU   148      13.197  19.759 -10.830  0.00  0.00           H  
HETATM 2843  O   T3P   148      -4.519  25.560 -14.272  0.00  0.00           O  
HETATM 2844  H1  T3P   148      -4.729  24.652 -14.054  0.00  0.00           H  
HETATM 2845  H2  T3P   148      -3.995  25.870 -13.534  0.00  0.00           H  
ATOM   2846  N   ILE   149      14.461  21.056 -15.104  0.00  0.00           N  
ATOM   2847  CA  ILE   149      15.307  21.252 -16.269  0.00  0.00           C  
ATOM   2848  C   ILE   149      14.684  22.238 -17.190  0.00  0.00           C  
ATOM   2849  O   ILE   149      15.320  23.129 -17.678  0.00  0.00           O  
ATOM   2850  CB  ILE   149      15.808  20.005 -16.988  0.00  0.00           C  
ATOM   2851  CG1 ILE   149      16.473  18.987 -16.038  0.00  0.00           C  
ATOM   2852  CG2 ILE   149      16.617  20.160 -18.299  0.00  0.00           C  
ATOM   2853  CD1 ILE   149      16.497  17.538 -16.583  0.00  0.00           C  
ATOM   2854  H   ILE   149      13.842  20.259 -15.063  0.00  0.00           H  
ATOM   2855  HA  ILE   149      16.278  21.652 -15.976  0.00  0.00           H  
ATOM   2856  HB  ILE   149      14.944  19.414 -17.293  0.00  0.00           H  
ATOM   2857 HG12 ILE   149      17.499  19.336 -15.917  0.00  0.00           H  
ATOM   2858 HG13 ILE   149      15.991  18.921 -15.063  0.00  0.00           H  
ATOM   2859 HG21 ILE   149      16.956  19.170 -18.602  0.00  0.00           H  
ATOM   2860 HG22 ILE   149      16.042  20.531 -19.147  0.00  0.00           H  
ATOM   2861 HG23 ILE   149      17.400  20.866 -18.019  0.00  0.00           H  
ATOM   2862 HD11 ILE   149      17.162  17.512 -17.447  0.00  0.00           H  
ATOM   2863 HD12 ILE   149      16.876  16.776 -15.903  0.00  0.00           H  
ATOM   2864 HD13 ILE   149      15.487  17.225 -16.850  0.00  0.00           H  
HETATM 2865  O   T3P   149     -10.014 -26.894 -24.240  0.00  0.00           O  
HETATM 2866  H1  T3P   149     -10.959 -26.814 -24.108  0.00  0.00           H  
HETATM 2867  H2  T3P   149      -9.925 -27.237 -25.130  0.00  0.00           H  
ATOM   2868  N   ASP   150      13.347  22.127 -17.372  0.00  0.00           N  
ATOM   2869  CA  ASP   150      12.444  23.099 -18.019  0.00  0.00           C  
ATOM   2870  C   ASP   150      12.495  24.497 -17.372  0.00  0.00           C  
ATOM   2871  O   ASP   150      12.662  25.481 -18.107  0.00  0.00           O  
ATOM   2872  CB  ASP   150      10.974  22.538 -18.127  0.00  0.00           C  
ATOM   2873  CG  ASP   150      10.773  21.209 -18.823  0.00  0.00           C  
ATOM   2874  OD1 ASP   150      11.692  20.708 -19.477  0.00  0.00           O  
ATOM   2875  OD2 ASP   150       9.587  20.739 -18.788  0.00  0.00           O1-
ATOM   2876  H   ASP   150      12.842  21.342 -16.985  0.00  0.00           H  
ATOM   2877  HA  ASP   150      12.687  23.254 -19.070  0.00  0.00           H  
ATOM   2878  HB2 ASP   150      10.546  22.473 -17.126  0.00  0.00           H  
ATOM   2879  HB3 ASP   150      10.422  23.212 -18.782  0.00  0.00           H  
HETATM 2880  O   T3P   150      -4.117   4.327  -2.858  0.00  0.00           O  
HETATM 2881  H1  T3P   150      -4.544   4.374  -3.713  0.00  0.00           H  
HETATM 2882  H2  T3P   150      -3.466   5.029  -2.875  0.00  0.00           H  
ATOM   2883  N   ALA   151      12.468  24.564 -16.041  0.00  0.00           N  
ATOM   2884  CA  ALA   151      12.623  25.669 -15.150  0.00  0.00           C  
ATOM   2885  C   ALA   151      13.998  26.290 -15.128  0.00  0.00           C  
ATOM   2886  O   ALA   151      14.204  27.453 -14.755  0.00  0.00           O  
ATOM   2887  CB  ALA   151      12.234  25.199 -13.737  0.00  0.00           C  
ATOM   2888  H   ALA   151      12.140  23.737 -15.561  0.00  0.00           H  
ATOM   2889  HA  ALA   151      12.020  26.489 -15.542  0.00  0.00           H  
ATOM   2890  HB1 ALA   151      11.232  24.770 -13.745  0.00  0.00           H  
ATOM   2891  HB2 ALA   151      12.990  24.505 -13.368  0.00  0.00           H  
ATOM   2892  HB3 ALA   151      12.173  26.052 -13.061  0.00  0.00           H  
HETATM 2893  O   T3P   151       9.036  36.623 -17.610  0.00  0.00           O  
HETATM 2894  H1  T3P   151       9.120  36.495 -16.665  0.00  0.00           H  
HETATM 2895  H2  T3P   151       8.618  37.479 -17.701  0.00  0.00           H  
ATOM   2896  N   ASN   152      14.959  25.426 -15.449  0.00  3.60           N  
ATOM   2897  CA  ASN   152      16.387  25.685 -15.534  0.00  3.60           C  
ATOM   2898  C   ASN   152      16.912  26.260 -14.174  0.00  3.60           C  
ATOM   2899  O   ASN   152      17.561  27.296 -14.129  0.00  3.60           O  
ATOM   2900  CB  ASN   152      16.744  26.633 -16.773  0.00  3.60           C  
ATOM   2901  CG  ASN   152      16.925  25.894 -18.112  0.00  3.60           C  
ATOM   2902  ND2 ASN   152      16.156  26.113 -19.165  0.00  3.60           N  
ATOM   2903  OD1 ASN   152      17.823  25.070 -18.150  0.00  3.60           O  
ATOM   2904  H   ASN   152      14.702  24.495 -15.745  0.00  3.60           H  
ATOM   2905  HA  ASN   152      16.624  24.636 -15.711  0.00  3.60           H  
ATOM   2906  HB2 ASN   152      16.050  27.460 -16.920  0.00  3.60           H  
ATOM   2907  HB3 ASN   152      17.776  26.963 -16.653  0.00  3.60           H  
ATOM   2908 HD21 ASN   152      15.309  26.662 -19.198  0.00  3.60           H  
ATOM   2909 HD22 ASN   152      16.413  25.656 -20.028  0.00  3.60           H  
HETATM 2910  O   T3P   152     -36.870  -8.842 -24.551  0.00  0.00           O  
HETATM 2911  H1  T3P   152     -37.748  -9.054 -24.232  0.00  0.00           H  
HETATM 2912  H2  T3P   152     -36.475  -8.330 -23.845  0.00  0.00           H  
HETATM 2913  O   T3P   153      28.945   6.360  -5.708  0.00  0.00           O  
HETATM 2914  H1  T3P   153      28.847   6.329  -6.659  0.00  0.00           H  
HETATM 2915  H2  T3P   153      29.759   6.845  -5.566  0.00  0.00           H  
ATOM   2916  N   THR   153      16.613  25.520 -13.094  0.00135.22           N  
ATOM   2917  CA  THR   153      16.955  25.896 -11.767  0.00135.22           C  
ATOM   2918  C   THR   153      17.695  24.700 -11.169  0.00135.22           C  
ATOM   2919  O   THR   153      17.027  23.683 -10.854  0.00135.22           O  
ATOM   2920  CB  THR   153      15.673  26.338 -10.947  0.00135.22           C  
ATOM   2921  CG2 THR   153      14.609  25.248 -10.693  0.00135.22           C  
ATOM   2922  OG1 THR   153      15.974  26.899  -9.712  0.00135.22           O  
ATOM   2923  H   THR   153      15.986  24.742 -13.240  0.00135.22           H  
ATOM   2924  HA  THR   153      17.564  26.799 -11.799  0.00135.22           H  
ATOM   2925  HB  THR   153      15.251  27.151 -11.538  0.00135.22           H  
ATOM   2926  HG1 THR   153      16.243  27.805  -9.882  0.00135.22           H  
ATOM   2927 HG21 THR   153      14.512  24.557 -11.530  0.00135.22           H  
ATOM   2928 HG22 THR   153      14.743  24.650  -9.792  0.00135.22           H  
ATOM   2929 HG23 THR   153      13.698  25.828 -10.540  0.00135.22           H  
ATOM   2930  N   CYS   154      19.007  24.691 -10.922  0.00191.74           N  
ATOM   2931  CA  CYS   154      19.926  25.718 -11.135  0.00191.74           C  
ATOM   2932  C   CYS   154      21.346  25.274 -11.169  0.00191.74           C  
ATOM   2933  O   CYS   154      21.719  24.504 -10.314  0.00191.74           O  
ATOM   2934  CB  CYS   154      19.784  26.815 -10.025  0.00191.74           C  
ATOM   2935  SG  CYS   154      20.654  28.371 -10.448  0.00191.74           S  
ATOM   2936  H   CYS   154      19.491  23.877 -10.570  0.00191.74           H  
ATOM   2937  HA  CYS   154      19.719  26.233 -12.073  0.00191.74           H  
ATOM   2938  HB2 CYS   154      18.747  27.012  -9.752  0.00191.74           H  
ATOM   2939  HB3 CYS   154      20.224  26.452  -9.096  0.00191.74           H  
ATOM   2940  HG  CYS   154      20.107  28.376 -11.667  0.00191.74           H  
HETATM 2941  O   T3P   154       5.613  -9.866  46.054  0.00  0.00           O  
HETATM 2942  H1  T3P   154       4.682  -9.667  45.960  0.00  0.00           H  
HETATM 2943  H2  T3P   154       5.708 -10.150  46.963  0.00  0.00           H  
ATOM   2944  N   GLY   155      22.068  25.748 -12.174  0.00159.70           N  
ATOM   2945  CA  GLY   155      23.479  25.298 -12.356  0.00159.70           C  
ATOM   2946  C   GLY   155      23.383  23.960 -13.099  0.00159.70           C  
ATOM   2947  O   GLY   155      22.492  23.731 -13.883  0.00159.70           O  
ATOM   2948  H   GLY   155      21.630  26.317 -12.885  0.00159.70           H  
ATOM   2949  HA2 GLY   155      24.185  25.915 -12.912  0.00159.70           H  
ATOM   2950  HA3 GLY   155      23.934  25.127 -11.381  0.00159.70           H  
HETATM 2951  O   T3P   155      13.287  -1.441 -14.340  0.00  0.00           O  
HETATM 2952  H1  T3P   155      14.137  -1.276 -14.749  0.00  0.00           H  
HETATM 2953  H2  T3P   155      13.278  -0.874 -13.569  0.00  0.00           H  
ATOM   2954  N   GLU   156      24.186  23.027 -12.666  0.00329.64           N  
ATOM   2955  CA  GLU   156      24.039  21.629 -13.011  0.00329.64           C  
ATOM   2956  C   GLU   156      23.339  20.940 -11.778  0.00329.64           C  
ATOM   2957  O   GLU   156      23.067  19.742 -11.774  0.00329.64           O  
ATOM   2958  CB  GLU   156      25.338  21.013 -13.404  0.00329.64           C  
ATOM   2959  CG  GLU   156      26.039  21.733 -14.635  0.00329.64           C  
ATOM   2960  CD  GLU   156      25.516  21.208 -16.009  0.00329.64           C  
ATOM   2961  OE1 GLU   156      24.717  20.222 -16.044  0.00329.64           O  
ATOM   2962  OE2 GLU   156      26.051  21.624 -17.056  0.00329.64           O1-
ATOM   2963  H   GLU   156      24.841  23.309 -11.950  0.00329.64           H  
ATOM   2964  HA  GLU   156      23.273  21.397 -13.751  0.00329.64           H  
ATOM   2965  HB2 GLU   156      26.007  20.917 -12.549  0.00329.64           H  
ATOM   2966  HB3 GLU   156      25.069  19.973 -13.592  0.00329.64           H  
ATOM   2967  HG2 GLU   156      25.946  22.810 -14.497  0.00329.64           H  
ATOM   2968  HG3 GLU   156      27.090  21.489 -14.476  0.00329.64           H  
HETATM 2969  O   T3P   156     -12.004 -14.429  -2.484  0.00  0.00           O  
HETATM 2970  H1  T3P   156     -12.648 -15.137  -2.489  0.00  0.00           H  
HETATM 2971  H2  T3P   156     -11.158 -14.874  -2.539  0.00  0.00           H  
ATOM   2972  N   ASP   157      22.967  21.739 -10.669  0.00 68.63           N  
ATOM   2973  CA  ASP   157      22.049  21.404  -9.599  0.00 68.63           C  
ATOM   2974  C   ASP   157      20.548  21.448 -10.050  0.00 68.63           C  
ATOM   2975  O   ASP   157      19.671  22.078  -9.409  0.00 68.63           O  
ATOM   2976  CB  ASP   157      22.134  22.265  -8.321  0.00 68.63           C  
ATOM   2977  CG  ASP   157      23.476  22.702  -7.714  0.00 68.63           C  
ATOM   2978  OD1 ASP   157      24.587  22.465  -8.158  0.00 68.63           O  
ATOM   2979  OD2 ASP   157      23.385  23.516  -6.746  0.00 68.63           O1-
ATOM   2980  H   ASP   157      23.296  22.694 -10.629  0.00 68.63           H  
ATOM   2981  HA  ASP   157      22.164  20.385  -9.228  0.00 68.63           H  
ATOM   2982  HB2 ASP   157      21.539  23.179  -8.319  0.00 68.63           H  
ATOM   2983  HB3 ASP   157      21.729  21.675  -7.499  0.00 68.63           H  
HETATM 2984  O   T3P   157       9.869   9.374  38.573  0.00  0.00           O  
HETATM 2985  H1  T3P   157      10.176  10.179  38.155  0.00  0.00           H  
HETATM 2986  H2  T3P   157       9.190   9.042  37.986  0.00  0.00           H  
ATOM   2987  N   LYS   158      20.315  20.750 -11.154  0.00  1.08           N  
ATOM   2988  CA  LYS   158      18.939  20.650 -11.752  0.00  1.08           C  
ATOM   2989  C   LYS   158      18.734  19.210 -12.232  0.00  1.08           C  
ATOM   2990  O   LYS   158      19.753  18.516 -12.451  0.00  1.08           O  
ATOM   2991  CB  LYS   158      18.667  21.659 -12.862  0.00  1.08           C  
ATOM   2992  CG  LYS   158      19.588  21.655 -14.111  0.00  1.08           C  
ATOM   2993  CD  LYS   158      19.151  22.690 -15.171  0.00  1.08           C  
ATOM   2994  CE  LYS   158      19.901  22.615 -16.509  0.00  1.08           C  
ATOM   2995  NZ  LYS   158      21.282  23.102 -16.446  0.00  1.08           N1+
ATOM   2996  H   LYS   158      20.996  20.131 -11.568  0.00  1.08           H  
ATOM   2997  HA  LYS   158      18.166  20.966 -11.052  0.00  1.08           H  
ATOM   2998  HB2 LYS   158      17.678  21.439 -13.263  0.00  1.08           H  
ATOM   2999  HB3 LYS   158      18.655  22.685 -12.494  0.00  1.08           H  
ATOM   3000  HG2 LYS   158      20.630  21.591 -13.799  0.00  1.08           H  
ATOM   3001  HG3 LYS   158      19.586  20.680 -14.599  0.00  1.08           H  
ATOM   3002  HD2 LYS   158      18.081  22.522 -15.291  0.00  1.08           H  
ATOM   3003  HD3 LYS   158      19.328  23.686 -14.765  0.00  1.08           H  
ATOM   3004  HE2 LYS   158      19.818  21.622 -16.952  0.00  1.08           H  
ATOM   3005  HE3 LYS   158      19.396  23.258 -17.230  0.00  1.08           H  
ATOM   3006  HZ1 LYS   158      21.757  22.615 -15.700  0.00  1.08           H  
ATOM   3007  HZ2 LYS   158      21.772  22.845 -17.291  0.00  1.08           H  
ATOM   3008  HZ3 LYS   158      21.342  24.098 -16.286  0.00  1.08           H  
HETATM 3009  O   T3P   158      -7.293 -32.026 -20.925  0.00  0.00           O  
HETATM 3010  H1  T3P   158      -6.714 -32.162 -21.675  0.00  0.00           H  
HETATM 3011  H2  T3P   158      -6.701 -31.864 -20.191  0.00  0.00           H  
ATOM   3012  N   GLY   159      17.537  18.772 -12.426  0.00  0.00           N  
ATOM   3013  CA  GLY   159      17.205  17.347 -12.626  0.00  0.00           C  
ATOM   3014  C   GLY   159      17.636  16.465 -11.464  0.00  0.00           C  
ATOM   3015  O   GLY   159      18.402  15.485 -11.596  0.00  0.00           O  
ATOM   3016  H   GLY   159      16.757  19.332 -12.114  0.00  0.00           H  
ATOM   3017  HA2 GLY   159      16.148  17.143 -12.793  0.00  0.00           H  
ATOM   3018  HA3 GLY   159      17.644  16.969 -13.549  0.00  0.00           H  
HETATM 3019  O   T3P   159       8.824  -7.783 -37.015  0.00  0.00           O  
HETATM 3020  H1  T3P   159       8.106  -8.337 -37.324  0.00  0.00           H  
HETATM 3021  H2  T3P   159       9.615  -8.212 -37.342  0.00  0.00           H  
ATOM   3022  N   SER   160      17.248  16.861 -10.242  0.00  0.00           N  
ATOM   3023  CA  SER   160      17.383  16.031  -9.044  0.00  0.00           C  
ATOM   3024  C   SER   160      16.390  14.867  -9.080  0.00  0.00           C  
ATOM   3025  O   SER   160      15.521  14.880  -9.981  0.00  0.00           O  
ATOM   3026  CB  SER   160      17.224  16.976  -7.777  0.00  0.00           C  
ATOM   3027  OG  SER   160      15.864  17.416  -7.502  0.00  0.00           O  
ATOM   3028  H   SER   160      16.771  17.752 -10.238  0.00  0.00           H  
ATOM   3029  HA  SER   160      18.373  15.581  -8.968  0.00  0.00           H  
ATOM   3030  HB2 SER   160      17.522  16.567  -6.812  0.00  0.00           H  
ATOM   3031  HB3 SER   160      17.807  17.897  -7.805  0.00  0.00           H  
ATOM   3032  HG  SER   160      15.554  18.140  -8.051  0.00  0.00           H  
HETATM 3033  O   T3P   160     -17.586   3.424  37.361  0.00  0.00           O  
HETATM 3034  H1  T3P   160     -18.279   3.920  37.797  0.00  0.00           H  
HETATM 3035  H2  T3P   160     -18.016   3.023  36.606  0.00  0.00           H  
ATOM   3036  N   ARG   161      16.625  13.827  -8.259  0.00  0.00           N  
ATOM   3037  CA  ARG   161      15.942  12.551  -8.361  0.00  0.00           C  
ATOM   3038  C   ARG   161      14.790  12.483  -7.305  0.00  0.00           C  
ATOM   3039  O   ARG   161      14.738  13.347  -6.370  0.00  0.00           O  
ATOM   3040  CB  ARG   161      16.973  11.392  -8.128  0.00  0.00           C  
ATOM   3041  CG  ARG   161      18.124  11.247  -9.152  0.00  0.00           C  
ATOM   3042  CD  ARG   161      19.214  10.295  -8.801  0.00  0.00           C  
ATOM   3043  NE  ARG   161      19.913  10.613  -7.499  0.00  0.00           N  
ATOM   3044  CZ  ARG   161      21.182  10.300  -7.069  0.00  0.00           C  
ATOM   3045  NH1 ARG   161      22.084   9.810  -7.940  0.00  0.00           N  
ATOM   3046  NH2 ARG   161      21.585  10.537  -5.866  0.00  0.00           N1+
ATOM   3047  H   ARG   161      17.369  13.769  -7.578  0.00  0.00           H  
ATOM   3048  HA  ARG   161      15.582  12.415  -9.380  0.00  0.00           H  
ATOM   3049  HB2 ARG   161      17.357  11.294  -7.113  0.00  0.00           H  
ATOM   3050  HB3 ARG   161      16.382  10.479  -8.209  0.00  0.00           H  
ATOM   3051  HG2 ARG   161      17.798  11.146 -10.188  0.00  0.00           H  
ATOM   3052  HG3 ARG   161      18.583  12.226  -9.295  0.00  0.00           H  
ATOM   3053  HD2 ARG   161      18.811   9.306  -8.582  0.00  0.00           H  
ATOM   3054  HD3 ARG   161      19.998  10.176  -9.549  0.00  0.00           H  
ATOM   3055  HE  ARG   161      19.355  11.000  -6.751  0.00  0.00           H  
ATOM   3056 HH11 ARG   161      21.843   9.572  -8.892  0.00  0.00           H  
ATOM   3057 HH12 ARG   161      23.027   9.539  -7.700  0.00  0.00           H  
ATOM   3058 HH21 ARG   161      21.144  11.194  -5.239  0.00  0.00           H  
ATOM   3059 HH22 ARG   161      22.503  10.218  -5.593  0.00  0.00           H  
HETATM 3060  O   T3P   161      19.555  -2.859  31.418  0.00  0.00           O  
HETATM 3061  H1  T3P   161      19.104  -3.387  32.077  0.00  0.00           H  
HETATM 3062  H2  T3P   161      18.854  -2.524  30.859  0.00  0.00           H  
ATOM   3063  N   ARG   162      13.875  11.555  -7.462  0.00  0.00           N  
ATOM   3064  CA  ARG   162      12.600  11.590  -6.896  0.00  0.00           C  
ATOM   3065  C   ARG   162      12.661  11.222  -5.362  0.00  0.00           C  
ATOM   3066  O   ARG   162      13.410  10.311  -5.029  0.00  0.00           O  
ATOM   3067  CB  ARG   162      11.603  10.560  -7.537  0.00  0.00           C  
ATOM   3068  CG  ARG   162      11.346  10.713  -9.040  0.00  0.00           C  
ATOM   3069  CD  ARG   162      10.010   9.952  -9.452  0.00  0.00           C  
ATOM   3070  NE  ARG   162       9.636  10.425 -10.805  0.00  0.00           N  
ATOM   3071  CZ  ARG   162       9.016  11.547 -11.321  0.00  0.00           C  
ATOM   3072  NH1 ARG   162       8.507  12.440 -10.541  0.00  0.00           N  
ATOM   3073  NH2 ARG   162       9.047  11.638 -12.677  0.00  0.00           N1+
ATOM   3074  H   ARG   162      13.970  10.882  -8.209  0.00  0.00           H  
ATOM   3075  HA  ARG   162      12.164  12.573  -7.071  0.00  0.00           H  
ATOM   3076  HB2 ARG   162      12.080   9.601  -7.334  0.00  0.00           H  
ATOM   3077  HB3 ARG   162      10.641  10.738  -7.057  0.00  0.00           H  
ATOM   3078  HG2 ARG   162      11.437  11.722  -9.443  0.00  0.00           H  
ATOM   3079  HG3 ARG   162      12.111  10.078  -9.487  0.00  0.00           H  
ATOM   3080  HD2 ARG   162      10.282   8.909  -9.613  0.00  0.00           H  
ATOM   3081  HD3 ARG   162       9.120   9.950  -8.823  0.00  0.00           H  
ATOM   3082  HE  ARG   162      10.033   9.838 -11.525  0.00  0.00           H  
ATOM   3083 HH11 ARG   162       8.644  12.361  -9.543  0.00  0.00           H  
ATOM   3084 HH12 ARG   162       8.049  13.273 -10.883  0.00  0.00           H  
ATOM   3085 HH21 ARG   162       9.554  10.989 -13.262  0.00  0.00           H  
ATOM   3086 HH22 ARG   162       8.688  12.396 -13.240  0.00  0.00           H  
HETATM 3087  O   T3P   162     -29.095  -4.877  -9.804  0.00  0.00           O  
HETATM 3088  H1  T3P   162     -29.096  -5.833  -9.832  0.00  0.00           H  
HETATM 3089  H2  T3P   162     -29.270  -4.663  -8.888  0.00  0.00           H  
ATOM   3090  N   LYS   163      11.928  12.000  -4.493  0.00  0.00           N  
ATOM   3091  CA  LYS   163      11.728  11.716  -3.083  0.00  0.00           C  
ATOM   3092  C   LYS   163      10.531  10.791  -2.771  0.00  0.00           C  
ATOM   3093  O   LYS   163      10.592  10.025  -1.833  0.00  0.00           O  
ATOM   3094  CB  LYS   163      11.798  13.018  -2.353  0.00  0.00           C  
ATOM   3095  CG  LYS   163      13.134  13.782  -2.334  0.00  0.00           C  
ATOM   3096  CD  LYS   163      13.028  15.020  -1.532  0.00  0.00           C  
ATOM   3097  CE  LYS   163      13.951  16.136  -2.082  0.00  0.00           C  
ATOM   3098  NZ  LYS   163      13.206  17.066  -2.945  0.00  0.00           N1+
ATOM   3099  H   LYS   163      11.460  12.798  -4.899  0.00  0.00           H  
ATOM   3100  HA  LYS   163      12.553  11.056  -2.816  0.00  0.00           H  
ATOM   3101  HB2 LYS   163      10.980  13.691  -2.610  0.00  0.00           H  
ATOM   3102  HB3 LYS   163      11.616  12.829  -1.295  0.00  0.00           H  
ATOM   3103  HG2 LYS   163      13.966  13.266  -1.855  0.00  0.00           H  
ATOM   3104  HG3 LYS   163      13.372  13.966  -3.382  0.00  0.00           H  
ATOM   3105  HD2 LYS   163      12.027  15.434  -1.410  0.00  0.00           H  
ATOM   3106  HD3 LYS   163      13.282  14.727  -0.513  0.00  0.00           H  
ATOM   3107  HE2 LYS   163      14.090  16.770  -1.206  0.00  0.00           H  
ATOM   3108  HE3 LYS   163      14.887  15.770  -2.505  0.00  0.00           H  
ATOM   3109  HZ1 LYS   163      12.251  17.282  -2.698  0.00  0.00           H  
ATOM   3110  HZ2 LYS   163      13.649  17.973  -2.912  0.00  0.00           H  
ATOM   3111  HZ3 LYS   163      13.391  16.721  -3.876  0.00  0.00           H  
HETATM 3112  O   T3P   163      -5.926 -12.665  45.253  0.00  0.00           O  
HETATM 3113  H1  T3P   163      -5.438 -13.472  45.416  0.00  0.00           H  
HETATM 3114  H2  T3P   163      -6.153 -12.704  44.324  0.00  0.00           H  
ATOM   3115  N   PHE   164       9.520  10.790  -3.645  0.00  0.00           N  
ATOM   3116  CA  PHE   164       8.273  10.062  -3.541  0.00  0.00           C  
ATOM   3117  C   PHE   164       7.802   9.981  -5.000  0.00  0.00           C  
ATOM   3118  O   PHE   164       8.319  10.729  -5.885  0.00  0.00           O  
ATOM   3119  CB  PHE   164       7.267  10.783  -2.614  0.00  0.00           C  
ATOM   3120  CG  PHE   164       7.595  11.018  -1.179  0.00  0.00           C  
ATOM   3121  CD1 PHE   164       7.423   9.947  -0.265  0.00  0.00           C  
ATOM   3122  CD2 PHE   164       8.030  12.284  -0.726  0.00  0.00           C  
ATOM   3123  CE1 PHE   164       7.562  10.209   1.097  0.00  0.00           C  
ATOM   3124  CE2 PHE   164       8.154  12.441   0.642  0.00  0.00           C  
ATOM   3125  CZ  PHE   164       8.026  11.404   1.558  0.00  0.00           C  
ATOM   3126  H   PHE   164       9.489  11.368  -4.472  0.00  0.00           H  
ATOM   3127  HA  PHE   164       8.398   9.017  -3.259  0.00  0.00           H  
ATOM   3128  HB2 PHE   164       6.736  11.633  -3.045  0.00  0.00           H  
ATOM   3129  HB3 PHE   164       6.388  10.140  -2.575  0.00  0.00           H  
ATOM   3130  HD1 PHE   164       7.155   8.934  -0.526  0.00  0.00           H  
ATOM   3131  HD2 PHE   164       8.142  13.073  -1.455  0.00  0.00           H  
ATOM   3132  HE1 PHE   164       7.540   9.315   1.702  0.00  0.00           H  
ATOM   3133  HE2 PHE   164       8.445  13.460   0.850  0.00  0.00           H  
ATOM   3134  HZ  PHE   164       8.168  11.530   2.621  0.00  0.00           H  
HETATM 3135  O   T3P   164      24.869  10.189  22.532  0.00  0.00           O  
HETATM 3136  H1  T3P   164      24.220   9.769  23.096  0.00  0.00           H  
HETATM 3137  H2  T3P   164      25.415   9.469  22.217  0.00  0.00           H  
ATOM   3138  N   LEU   165       6.808   9.149  -5.318  0.00  0.00           N  
ATOM   3139  CA  LEU   165       6.413   8.733  -6.706  0.00  0.00           C  
ATOM   3140  C   LEU   165       6.121   9.838  -7.767  0.00  0.00           C  
ATOM   3141  O   LEU   165       6.488   9.676  -8.919  0.00  0.00           O  
ATOM   3142  CB  LEU   165       5.376   7.715  -6.633  0.00  0.00           C  
ATOM   3143  CG  LEU   165       5.802   6.301  -6.062  0.00  0.00           C  
ATOM   3144  CD1 LEU   165       4.583   5.490  -5.822  0.00  0.00           C  
ATOM   3145  CD2 LEU   165       6.775   5.438  -6.863  0.00  0.00           C  
ATOM   3146  H   LEU   165       6.244   8.758  -4.576  0.00  0.00           H  
ATOM   3147  HA  LEU   165       7.268   8.179  -7.092  0.00  0.00           H  
ATOM   3148  HB2 LEU   165       4.536   8.162  -6.102  0.00  0.00           H  
ATOM   3149  HB3 LEU   165       5.096   7.485  -7.661  0.00  0.00           H  
ATOM   3150  HG  LEU   165       6.323   6.528  -5.132  0.00  0.00           H  
ATOM   3151 HD11 LEU   165       4.816   4.517  -5.388  0.00  0.00           H  
ATOM   3152 HD12 LEU   165       3.905   5.941  -5.098  0.00  0.00           H  
ATOM   3153 HD13 LEU   165       4.031   5.246  -6.730  0.00  0.00           H  
ATOM   3154 HD21 LEU   165       6.376   4.435  -7.009  0.00  0.00           H  
ATOM   3155 HD22 LEU   165       6.817   5.754  -7.906  0.00  0.00           H  
ATOM   3156 HD23 LEU   165       7.822   5.390  -6.563  0.00  0.00           H  
HETATM 3157  O   T3P   165     -29.181   4.176  19.292  0.00  0.00           O  
HETATM 3158  H1  T3P   165     -29.783   4.865  19.572  0.00  0.00           H  
HETATM 3159  H2  T3P   165     -28.386   4.642  19.033  0.00  0.00           H  
ATOM   3160  N   ASP   166       5.448  10.895  -7.345  0.00  0.00           N  
ATOM   3161  CA  ASP   166       5.007  12.077  -8.080  0.00  0.00           C  
ATOM   3162  C   ASP   166       5.052  13.343  -7.218  0.00  0.00           C  
ATOM   3163  O   ASP   166       4.151  14.215  -7.139  0.00  0.00           O  
ATOM   3164  CB  ASP   166       3.709  11.954  -8.948  0.00  0.00           C  
ATOM   3165  CG  ASP   166       3.423  13.029  -9.977  0.00  0.00           C  
ATOM   3166  OD1 ASP   166       4.320  13.639 -10.566  0.00  0.00           O  
ATOM   3167  OD2 ASP   166       2.194  13.139 -10.346  0.00  0.00           O1-
ATOM   3168  H   ASP   166       5.154  10.878  -6.379  0.00  0.00           H  
ATOM   3169  HA  ASP   166       5.757  12.125  -8.869  0.00  0.00           H  
ATOM   3170  HB2 ASP   166       3.826  10.947  -9.348  0.00  0.00           H  
ATOM   3171  HB3 ASP   166       2.844  11.804  -8.301  0.00  0.00           H  
HETATM 3172  O   T3P   166     -17.726  -0.967 -20.540  0.00  0.00           O  
HETATM 3173  H1  T3P   166     -18.222  -1.031 -21.356  0.00  0.00           H  
HETATM 3174  H2  T3P   166     -16.829  -1.190 -20.787  0.00  0.00           H  
ATOM   3175  N   GLY   167       6.219  13.589  -6.633  0.00  0.00           N  
ATOM   3176  CA  GLY   167       6.592  14.891  -6.044  0.00  0.00           C  
ATOM   3177  C   GLY   167       7.253  14.650  -4.697  0.00  0.00           C  
ATOM   3178  O   GLY   167       7.975  13.659  -4.546  0.00  0.00           O  
ATOM   3179  H   GLY   167       6.996  12.965  -6.799  0.00  0.00           H  
ATOM   3180  HA2 GLY   167       7.226  15.500  -6.689  0.00  0.00           H  
ATOM   3181  HA3 GLY   167       5.701  15.477  -5.820  0.00  0.00           H  
HETATM 3182  O   T3P   167     -48.143 -16.927  -7.143  0.00  0.00           O  
HETATM 3183  H1  T3P   167     -48.501 -16.611  -6.314  0.00  0.00           H  
HETATM 3184  H2  T3P   167     -48.888 -16.923  -7.743  0.00  0.00           H  
ATOM   3185  N   ASP   168       7.135  15.677  -3.864  0.00  0.00           N  
ATOM   3186  CA  ASP   168       7.808  15.747  -2.535  0.00  0.00           C  
ATOM   3187  C   ASP   168       6.714  15.622  -1.363  0.00  0.00           C  
ATOM   3188  O   ASP   168       7.017  15.922  -0.148  0.00  0.00           O  
ATOM   3189  CB  ASP   168       8.561  17.095  -2.285  0.00  0.00           C  
ATOM   3190  CG  ASP   168       9.751  17.435  -3.158  0.00  0.00           C  
ATOM   3191  OD1 ASP   168      10.329  18.526  -3.145  0.00  0.00           O  
ATOM   3192  OD2 ASP   168      10.362  16.571  -3.847  0.00  0.00           O1-
ATOM   3193  H   ASP   168       6.589  16.477  -4.147  0.00  0.00           H  
ATOM   3194  HA  ASP   168       8.503  14.942  -2.299  0.00  0.00           H  
ATOM   3195  HB2 ASP   168       7.781  17.853  -2.353  0.00  0.00           H  
ATOM   3196  HB3 ASP   168       8.853  17.084  -1.235  0.00  0.00           H  
HETATM 3197  O   T3P   168       8.593  13.138  34.985  0.00  0.00           O  
HETATM 3198  H1  T3P   168       9.021  13.229  34.134  0.00  0.00           H  
HETATM 3199  H2  T3P   168       8.034  12.367  34.892  0.00  0.00           H  
ATOM   3200  N   GLU   169       5.509  15.256  -1.801  0.00  0.00           N  
ATOM   3201  CA  GLU   169       4.486  14.783  -0.893  0.00  0.00           C  
ATOM   3202  C   GLU   169       3.929  13.480  -1.303  0.00  0.00           C  
ATOM   3203  O   GLU   169       3.765  13.157  -2.489  0.00  0.00           O  
ATOM   3204  CB  GLU   169       3.372  15.846  -0.898  0.00  0.00           C  
ATOM   3205  CG  GLU   169       3.666  17.111  -0.118  0.00  0.00           C  
ATOM   3206  CD  GLU   169       3.402  17.010   1.380  0.00  0.00           C  
ATOM   3207  OE1 GLU   169       3.552  15.912   1.885  0.00  0.00           O  
ATOM   3208  OE2 GLU   169       3.080  18.017   2.089  0.00  0.00           O1-
ATOM   3209  H   GLU   169       5.518  15.022  -2.783  0.00  0.00           H  
ATOM   3210  HA  GLU   169       4.853  14.604   0.118  0.00  0.00           H  
ATOM   3211  HB2 GLU   169       2.958  16.041  -1.887  0.00  0.00           H  
ATOM   3212  HB3 GLU   169       2.455  15.469  -0.444  0.00  0.00           H  
ATOM   3213  HG2 GLU   169       4.707  17.398  -0.262  0.00  0.00           H  
ATOM   3214  HG3 GLU   169       2.964  17.876  -0.450  0.00  0.00           H  
HETATM 3215  O   T3P   169       3.312  41.312 -17.644  0.00  0.00           O  
HETATM 3216  H1  T3P   169       2.435  41.375 -18.020  0.00  0.00           H  
HETATM 3217  H2  T3P   169       3.595  42.221 -17.541  0.00  0.00           H  
ATOM   3218  N   LEU   170       3.483  12.719  -0.267  0.00  0.00           N  
ATOM   3219  CA  LEU   170       2.624  11.470  -0.478  0.00  0.00           C  
ATOM   3220  C   LEU   170       1.315  11.753  -1.286  0.00  0.00           C  
ATOM   3221  O   LEU   170       0.549  12.680  -0.965  0.00  0.00           O  
ATOM   3222  CB  LEU   170       2.319  10.741   0.837  0.00  0.00           C  
ATOM   3223  CG  LEU   170       3.539  10.302   1.673  0.00  0.00           C  
ATOM   3224  CD1 LEU   170       3.220  10.200   3.198  0.00  0.00           C  
ATOM   3225  CD2 LEU   170       4.217   9.086   1.149  0.00  0.00           C  
ATOM   3226  H   LEU   170       3.401  13.285   0.566  0.00  0.00           H  
ATOM   3227  HA  LEU   170       3.272  10.791  -1.033  0.00  0.00           H  
ATOM   3228  HB2 LEU   170       1.697  11.489   1.329  0.00  0.00           H  
ATOM   3229  HB3 LEU   170       1.621   9.921   0.664  0.00  0.00           H  
ATOM   3230  HG  LEU   170       4.204  11.165   1.661  0.00  0.00           H  
ATOM   3231 HD11 LEU   170       2.456   9.427   3.281  0.00  0.00           H  
ATOM   3232 HD12 LEU   170       4.106   9.798   3.688  0.00  0.00           H  
ATOM   3233 HD13 LEU   170       2.820  11.148   3.556  0.00  0.00           H  
ATOM   3234 HD21 LEU   170       4.438   9.196   0.087  0.00  0.00           H  
ATOM   3235 HD22 LEU   170       5.205   8.934   1.584  0.00  0.00           H  
ATOM   3236 HD23 LEU   170       3.699   8.141   1.308  0.00  0.00           H  
HETATM 3237  O   T3P   170      -8.367 -36.762  14.351  0.00  0.00           O  
HETATM 3238  H1  T3P   170      -8.254 -36.222  13.569  0.00  0.00           H  
HETATM 3239  H2  T3P   170      -9.274 -36.613  14.617  0.00  0.00           H  
HETATM 3240  O   T3P   171     -15.790  17.751  14.728  0.00  0.00           O  
HETATM 3241  H1  T3P   171     -16.318  17.411  14.005  0.00  0.00           H  
HETATM 3242  H2  T3P   171     -15.551  16.976  15.236  0.00  0.00           H  
ATOM   3243  N   THR   171       1.177  11.064  -2.408  0.00  0.00           N  
ATOM   3244  CA  THR   171      -0.100  11.032  -3.101  0.00  0.00           C  
ATOM   3245  C   THR   171      -0.839   9.696  -2.676  0.00  0.00           C  
ATOM   3246  O   THR   171      -0.258   8.816  -2.086  0.00  0.00           O  
ATOM   3247  CB  THR   171       0.234  11.040  -4.662  0.00  0.00           C  
ATOM   3248  CG2 THR   171       0.902  12.305  -5.198  0.00  0.00           C  
ATOM   3249  OG1 THR   171       0.806   9.804  -5.126  0.00  0.00           O  
ATOM   3250  H   THR   171       1.829  10.301  -2.514  0.00  0.00           H  
ATOM   3251  HA  THR   171      -0.776  11.847  -2.842  0.00  0.00           H  
ATOM   3252  HB  THR   171      -0.730  11.083  -5.169  0.00  0.00           H  
ATOM   3253  HG1 THR   171       1.570   9.642  -4.568  0.00  0.00           H  
ATOM   3254 HG21 THR   171       1.214  12.202  -6.237  0.00  0.00           H  
ATOM   3255 HG22 THR   171       0.130  13.042  -4.978  0.00  0.00           H  
ATOM   3256 HG23 THR   171       1.832  12.583  -4.702  0.00  0.00           H  
ATOM   3257  N   LEU   172      -2.065   9.507  -3.256  0.00  0.00           N  
ATOM   3258  CA  LEU   172      -2.683   8.171  -3.358  0.00  0.00           C  
ATOM   3259  C   LEU   172      -1.764   7.008  -3.786  0.00  0.00           C  
ATOM   3260  O   LEU   172      -1.757   5.920  -3.112  0.00  0.00           O  
ATOM   3261  CB  LEU   172      -3.922   8.272  -4.240  0.00  0.00           C  
ATOM   3262  CG  LEU   172      -5.122   9.058  -3.674  0.00  0.00           C  
ATOM   3263  CD1 LEU   172      -6.166   9.408  -4.740  0.00  0.00           C  
ATOM   3264  CD2 LEU   172      -5.738   8.244  -2.532  0.00  0.00           C  
ATOM   3265  H   LEU   172      -2.404  10.257  -3.842  0.00  0.00           H  
ATOM   3266  HA  LEU   172      -2.975   7.979  -2.326  0.00  0.00           H  
ATOM   3267  HB2 LEU   172      -3.766   8.774  -5.195  0.00  0.00           H  
ATOM   3268  HB3 LEU   172      -4.287   7.280  -4.505  0.00  0.00           H  
ATOM   3269  HG  LEU   172      -4.846  10.042  -3.296  0.00  0.00           H  
ATOM   3270 HD11 LEU   172      -7.010   8.724  -4.824  0.00  0.00           H  
ATOM   3271 HD12 LEU   172      -6.745  10.282  -4.443  0.00  0.00           H  
ATOM   3272 HD13 LEU   172      -5.816   9.577  -5.758  0.00  0.00           H  
ATOM   3273 HD21 LEU   172      -5.558   7.175  -2.651  0.00  0.00           H  
ATOM   3274 HD22 LEU   172      -5.443   8.720  -1.597  0.00  0.00           H  
ATOM   3275 HD23 LEU   172      -6.826   8.289  -2.489  0.00  0.00           H  
HETATM 3276  O   T3P   172      11.099   8.921 -29.248  0.00  0.00           O  
HETATM 3277  H1  T3P   172      10.229   9.314 -29.312  0.00  0.00           H  
HETATM 3278  H2  T3P   172      10.932   7.997 -29.062  0.00  0.00           H  
ATOM   3279  N   ALA   173      -1.004   7.166  -4.888  0.00  0.00           N  
ATOM   3280  CA  ALA   173      -0.152   6.158  -5.398  0.00  0.00           C  
ATOM   3281  C   ALA   173       0.912   5.590  -4.437  0.00  0.00           C  
ATOM   3282  O   ALA   173       1.020   4.381  -4.283  0.00  0.00           O  
ATOM   3283  CB  ALA   173       0.471   6.622  -6.756  0.00  0.00           C  
ATOM   3284  H   ALA   173      -0.968   8.134  -5.177  0.00  0.00           H  
ATOM   3285  HA  ALA   173      -0.854   5.353  -5.615  0.00  0.00           H  
ATOM   3286  HB1 ALA   173       1.068   7.531  -6.689  0.00  0.00           H  
ATOM   3287  HB2 ALA   173       1.252   5.922  -7.053  0.00  0.00           H  
ATOM   3288  HB3 ALA   173      -0.293   6.832  -7.505  0.00  0.00           H  
HETATM 3289  O   T3P   173      16.787  27.205   6.404  0.00  0.00           O  
HETATM 3290  H1  T3P   173      16.426  26.331   6.253  0.00  0.00           H  
HETATM 3291  H2  T3P   173      16.050  27.714   6.742  0.00  0.00           H  
ATOM   3292  N   ASP   174       1.611   6.486  -3.784  0.00  0.00           N  
ATOM   3293  CA  ASP   174       2.546   6.123  -2.628  0.00  0.00           C  
ATOM   3294  C   ASP   174       1.830   5.296  -1.536  0.00  0.00           C  
ATOM   3295  O   ASP   174       2.418   4.319  -1.042  0.00  0.00           O  
ATOM   3296  CB  ASP   174       3.210   7.296  -1.936  0.00  0.00           C  
ATOM   3297  CG  ASP   174       3.845   8.340  -2.895  0.00  0.00           C  
ATOM   3298  OD1 ASP   174       4.965   7.995  -3.359  0.00  0.00           O  
ATOM   3299  OD2 ASP   174       3.055   9.165  -3.425  0.00  0.00           O1-
ATOM   3300  H   ASP   174       1.423   7.467  -3.933  0.00  0.00           H  
ATOM   3301  HA  ASP   174       3.342   5.504  -3.042  0.00  0.00           H  
ATOM   3302  HB2 ASP   174       2.406   7.787  -1.388  0.00  0.00           H  
ATOM   3303  HB3 ASP   174       4.010   7.082  -1.226  0.00  0.00           H  
HETATM 3304  O   T3P   174      -1.002 -29.873  14.458  0.00  0.00           O  
HETATM 3305  H1  T3P   174      -0.777 -29.042  14.877  0.00  0.00           H  
HETATM 3306  H2  T3P   174      -1.663 -29.641  13.805  0.00  0.00           H  
ATOM   3307  N   CYS   175       0.558   5.575  -1.208  0.00  0.00           N  
ATOM   3308  CA  CYS   175      -0.277   4.738  -0.284  0.00  0.00           C  
ATOM   3309  C   CYS   175      -0.562   3.312  -0.686  0.00  0.00           C  
ATOM   3310  O   CYS   175      -0.944   2.539   0.164  0.00  0.00           O  
ATOM   3311  CB  CYS   175      -1.536   5.454   0.142  0.00  0.00           C  
ATOM   3312  SG  CYS   175      -1.277   7.173   0.704  0.00  0.00           S  
ATOM   3313  H   CYS   175       0.004   6.295  -1.648  0.00  0.00           H  
ATOM   3314  HA  CYS   175       0.370   4.771   0.592  0.00  0.00           H  
ATOM   3315  HB2 CYS   175      -2.228   5.631  -0.681  0.00  0.00           H  
ATOM   3316  HB3 CYS   175      -2.013   4.870   0.929  0.00  0.00           H  
ATOM   3317  HG  CYS   175      -0.566   7.485  -0.383  0.00  0.00           H  
HETATM 3318  O   T3P   175     -15.144  -0.307 -20.590  0.00  0.00           O  
HETATM 3319  H1  T3P   175     -14.765   0.561 -20.726  0.00  0.00           H  
HETATM 3320  H2  T3P   175     -15.028  -0.476 -19.655  0.00  0.00           H  
ATOM   3321  N   ASN   176      -0.456   3.122  -2.011  0.00  0.00           N  
ATOM   3322  CA  ASN   176      -0.598   1.811  -2.530  0.00  0.00           C  
ATOM   3323  C   ASN   176       0.731   1.061  -2.376  0.00  0.00           C  
ATOM   3324  O   ASN   176       0.779   0.037  -1.679  0.00  0.00           O  
ATOM   3325  CB  ASN   176      -0.976   1.916  -4.045  0.00  0.00           C  
ATOM   3326  CG  ASN   176      -1.202   0.510  -4.660  0.00  0.00           C  
ATOM   3327  ND2 ASN   176      -0.613   0.254  -5.787  0.00  0.00           N  
ATOM   3328  OD1 ASN   176      -1.901  -0.358  -4.166  0.00  0.00           O  
ATOM   3329  H   ASN   176      -0.299   3.876  -2.664  0.00  0.00           H  
ATOM   3330  HA  ASN   176      -1.312   1.240  -1.937  0.00  0.00           H  
ATOM   3331  HB2 ASN   176      -1.874   2.533  -4.061  0.00  0.00           H  
ATOM   3332  HB3 ASN   176      -0.232   2.436  -4.649  0.00  0.00           H  
ATOM   3333 HD21 ASN   176      -0.062   0.985  -6.214  0.00  0.00           H  
ATOM   3334 HD22 ASN   176      -0.967  -0.560  -6.270  0.00  0.00           H  
HETATM 3335  O   T3P   176     -17.991   5.562 -16.004  0.00  0.00           O  
HETATM 3336  H1  T3P   176     -18.493   5.244 -15.253  0.00  0.00           H  
HETATM 3337  H2  T3P   176     -17.783   4.774 -16.505  0.00  0.00           H  
ATOM   3338  N   LEU   177       1.843   1.652  -2.971  0.00  0.00           N  
ATOM   3339  CA  LEU   177       3.208   1.115  -3.005  0.00  0.00           C  
ATOM   3340  C   LEU   177       3.663   0.910  -1.607  0.00  0.00           C  
ATOM   3341  O   LEU   177       4.067  -0.258  -1.339  0.00  0.00           O  
ATOM   3342  CB  LEU   177       4.108   1.984  -3.876  0.00  0.00           C  
ATOM   3343  CG  LEU   177       4.126   1.653  -5.400  0.00  0.00           C  
ATOM   3344  CD1 LEU   177       4.444   0.164  -5.918  0.00  0.00           C  
ATOM   3345  CD2 LEU   177       2.854   2.129  -6.130  0.00  0.00           C  
ATOM   3346  H   LEU   177       1.806   2.581  -3.366  0.00  0.00           H  
ATOM   3347  HA  LEU   177       3.247   0.080  -3.346  0.00  0.00           H  
ATOM   3348  HB2 LEU   177       3.809   3.016  -3.693  0.00  0.00           H  
ATOM   3349  HB3 LEU   177       5.131   1.984  -3.500  0.00  0.00           H  
ATOM   3350  HG  LEU   177       4.899   2.292  -5.827  0.00  0.00           H  
ATOM   3351 HD11 LEU   177       4.971   0.324  -6.859  0.00  0.00           H  
ATOM   3352 HD12 LEU   177       4.950  -0.464  -5.186  0.00  0.00           H  
ATOM   3353 HD13 LEU   177       3.522  -0.361  -6.167  0.00  0.00           H  
ATOM   3354 HD21 LEU   177       2.685   3.196  -6.276  0.00  0.00           H  
ATOM   3355 HD22 LEU   177       2.924   1.694  -7.127  0.00  0.00           H  
ATOM   3356 HD23 LEU   177       1.992   1.725  -5.599  0.00  0.00           H  
HETATM 3357  O   T3P   177      24.341   9.036 -12.227  0.00  0.00           O  
HETATM 3358  H1  T3P   177      25.198   8.784 -11.884  0.00  0.00           H  
HETATM 3359  H2  T3P   177      24.342   9.993 -12.197  0.00  0.00           H  
ATOM   3360  N   LEU   178       3.753   1.944  -0.812  0.00  0.00           N  
ATOM   3361  CA  LEU   178       4.466   1.907   0.453  0.00  0.00           C  
ATOM   3362  C   LEU   178       4.139   0.788   1.485  0.00  0.00           C  
ATOM   3363  O   LEU   178       5.012   0.048   1.890  0.00  0.00           O  
ATOM   3364  CB  LEU   178       4.527   3.306   1.092  0.00  0.00           C  
ATOM   3365  CG  LEU   178       5.473   4.327   0.456  0.00  0.00           C  
ATOM   3366  CD1 LEU   178       5.172   5.748   0.929  0.00  0.00           C  
ATOM   3367  CD2 LEU   178       6.952   4.026   0.516  0.00  0.00           C  
ATOM   3368  H   LEU   178       3.481   2.856  -1.150  0.00  0.00           H  
ATOM   3369  HA  LEU   178       5.524   1.721   0.263  0.00  0.00           H  
ATOM   3370  HB2 LEU   178       3.539   3.731   0.918  0.00  0.00           H  
ATOM   3371  HB3 LEU   178       4.712   3.195   2.160  0.00  0.00           H  
ATOM   3372  HG  LEU   178       5.268   4.376  -0.613  0.00  0.00           H  
ATOM   3373 HD11 LEU   178       5.787   6.421   0.332  0.00  0.00           H  
ATOM   3374 HD12 LEU   178       4.171   6.034   0.605  0.00  0.00           H  
ATOM   3375 HD13 LEU   178       5.419   6.065   1.942  0.00  0.00           H  
ATOM   3376 HD21 LEU   178       7.108   3.224  -0.206  0.00  0.00           H  
ATOM   3377 HD22 LEU   178       7.652   4.797   0.195  0.00  0.00           H  
ATOM   3378 HD23 LEU   178       7.184   3.644   1.510  0.00  0.00           H  
HETATM 3379  O   T3P   178      27.951  22.842  -3.247  0.00  0.00           O  
HETATM 3380  H1  T3P   178      28.790  23.134  -3.603  0.00  0.00           H  
HETATM 3381  H2  T3P   178      28.185  22.212  -2.566  0.00  0.00           H  
ATOM   3382  N   PRO   179       2.851   0.627   1.870  0.00  0.00           N  
ATOM   3383  CA  PRO   179       2.355  -0.544   2.673  0.00  0.00           C  
ATOM   3384  C   PRO   179       2.693  -1.869   2.069  0.00  0.00           C  
ATOM   3385  O   PRO   179       3.136  -2.813   2.725  0.00  0.00           O  
ATOM   3386  CB  PRO   179       0.749  -0.257   2.798  0.00  0.00           C  
ATOM   3387  CG  PRO   179       0.615   1.249   2.636  0.00  0.00           C  
ATOM   3388  CD  PRO   179       1.733   1.569   1.581  0.00  0.00           C  
ATOM   3389  HA  PRO   179       2.857  -0.416   3.632  0.00  0.00           H  
ATOM   3390  HB2 PRO   179       0.216  -0.846   2.052  0.00  0.00           H  
ATOM   3391  HB3 PRO   179       0.411  -0.545   3.794  0.00  0.00           H  
ATOM   3392  HG2 PRO   179      -0.387   1.605   2.394  0.00  0.00           H  
ATOM   3393  HG3 PRO   179       0.837   1.719   3.594  0.00  0.00           H  
ATOM   3394  HD2 PRO   179       1.221   1.385   0.636  0.00  0.00           H  
ATOM   3395  HD3 PRO   179       1.964   2.621   1.747  0.00  0.00           H  
HETATM 3396  O   T3P   179       6.656   8.965 -42.304  0.00  0.00           O  
HETATM 3397  H1  T3P   179       6.450   8.035 -42.206  0.00  0.00           H  
HETATM 3398  H2  T3P   179       6.449   9.162 -43.217  0.00  0.00           H  
ATOM   3399  N   LYS   180       2.504  -1.980   0.759  0.00  0.00           N  
ATOM   3400  CA  LYS   180       2.894  -3.105  -0.092  0.00  0.00           C  
ATOM   3401  C   LYS   180       4.352  -3.486  -0.113  0.00  0.00           C  
ATOM   3402  O   LYS   180       4.701  -4.686  -0.004  0.00  0.00           O  
ATOM   3403  CB  LYS   180       2.185  -2.971  -1.441  0.00  0.00           C  
ATOM   3404  CG  LYS   180       0.633  -3.143  -1.314  0.00  0.00           C  
ATOM   3405  CD  LYS   180      -0.079  -3.222  -2.625  0.00  0.00           C  
ATOM   3406  CE  LYS   180      -1.607  -3.335  -2.396  0.00  0.00           C  
ATOM   3407  NZ  LYS   180      -2.466  -3.302  -3.601  0.00  0.00           N1+
ATOM   3408  H   LYS   180       2.223  -1.097   0.356  0.00  0.00           H  
ATOM   3409  HA  LYS   180       2.448  -3.966   0.408  0.00  0.00           H  
ATOM   3410  HB2 LYS   180       2.403  -2.014  -1.916  0.00  0.00           H  
ATOM   3411  HB3 LYS   180       2.465  -3.748  -2.152  0.00  0.00           H  
ATOM   3412  HG2 LYS   180       0.519  -3.976  -0.621  0.00  0.00           H  
ATOM   3413  HG3 LYS   180       0.122  -2.323  -0.809  0.00  0.00           H  
ATOM   3414  HD2 LYS   180       0.195  -2.408  -3.295  0.00  0.00           H  
ATOM   3415  HD3 LYS   180       0.305  -4.162  -3.022  0.00  0.00           H  
ATOM   3416  HE2 LYS   180      -1.951  -4.216  -1.855  0.00  0.00           H  
ATOM   3417  HE3 LYS   180      -1.819  -2.550  -1.670  0.00  0.00           H  
ATOM   3418  HZ1 LYS   180      -2.343  -4.141  -4.149  0.00  0.00           H  
ATOM   3419  HZ2 LYS   180      -3.447  -3.207  -3.380  0.00  0.00           H  
ATOM   3420  HZ3 LYS   180      -2.150  -2.439  -4.020  0.00  0.00           H  
HETATM 3421  O   T3P   180      13.076 -28.167  38.600  0.00  0.00           O  
HETATM 3422  H1  T3P   180      13.418 -28.499  37.770  0.00  0.00           H  
HETATM 3423  H2  T3P   180      12.497 -27.447  38.351  0.00  0.00           H  
ATOM   3424  N   LEU   181       5.242  -2.465  -0.156  0.00  0.00           N  
ATOM   3425  CA  LEU   181       6.726  -2.627   0.010  0.00  0.00           C  
ATOM   3426  C   LEU   181       7.038  -2.948   1.491  0.00  0.00           C  
ATOM   3427  O   LEU   181       7.971  -3.767   1.727  0.00  0.00           O  
ATOM   3428  CB  LEU   181       7.455  -1.322  -0.418  0.00  0.00           C  
ATOM   3429  CG  LEU   181       7.346  -1.076  -1.955  0.00  0.00           C  
ATOM   3430  CD1 LEU   181       7.524   0.388  -2.313  0.00  0.00           C  
ATOM   3431  CD2 LEU   181       8.490  -1.895  -2.556  0.00  0.00           C  
ATOM   3432  H   LEU   181       4.993  -1.494  -0.281  0.00  0.00           H  
ATOM   3433  HA  LEU   181       7.052  -3.423  -0.660  0.00  0.00           H  
ATOM   3434  HB2 LEU   181       6.905  -0.501   0.043  0.00  0.00           H  
ATOM   3435  HB3 LEU   181       8.488  -1.207  -0.089  0.00  0.00           H  
ATOM   3436  HG  LEU   181       6.371  -1.432  -2.287  0.00  0.00           H  
ATOM   3437 HD11 LEU   181       8.306   0.805  -1.678  0.00  0.00           H  
ATOM   3438 HD12 LEU   181       7.825   0.553  -3.347  0.00  0.00           H  
ATOM   3439 HD13 LEU   181       6.658   1.023  -2.125  0.00  0.00           H  
ATOM   3440 HD21 LEU   181       9.064  -2.451  -1.815  0.00  0.00           H  
ATOM   3441 HD22 LEU   181       8.158  -2.594  -3.324  0.00  0.00           H  
ATOM   3442 HD23 LEU   181       9.268  -1.328  -3.068  0.00  0.00           H  
HETATM 3443  O   T3P   181      23.750 -13.115  -9.339  0.00  0.00           O  
HETATM 3444  H1  T3P   181      23.247 -13.075 -10.152  0.00  0.00           H  
HETATM 3445  H2  T3P   181      23.414 -13.889  -8.887  0.00  0.00           H  
ATOM   3446  N   HIE   182       6.239  -2.472   2.495  0.00  0.00           N  
ATOM   3447  CA  HIE   182       6.378  -2.804   3.922  0.00  0.00           C  
ATOM   3448  C   HIE   182       5.975  -4.240   4.221  0.00  0.00           C  
ATOM   3449  O   HIE   182       6.693  -4.996   4.824  0.00  0.00           O  
ATOM   3450  CB  HIE   182       5.759  -1.751   4.822  0.00  0.00           C  
ATOM   3451  CG  HIE   182       5.378  -1.949   6.242  0.00  0.00           C  
ATOM   3452  CD2 HIE   182       4.062  -2.245   6.684  0.00  0.00           C  
ATOM   3453  ND1 HIE   182       6.126  -1.574   7.327  0.00  0.00           N  
ATOM   3454  CE1 HIE   182       5.307  -1.747   8.379  0.00  0.00           C  
ATOM   3455  NE2 HIE   182       4.046  -2.130   8.079  0.00  0.00           N  
ATOM   3456  H   HIE   182       5.559  -1.813   2.144  0.00  0.00           H  
ATOM   3457  HA  HIE   182       7.442  -2.760   4.155  0.00  0.00           H  
ATOM   3458  HB2 HIE   182       6.422  -0.918   5.055  0.00  0.00           H  
ATOM   3459  HB3 HIE   182       4.879  -1.265   4.401  0.00  0.00           H  
ATOM   3460  HD2 HIE   182       3.150  -2.513   6.170  0.00  0.00           H  
ATOM   3461  HE1 HIE   182       5.732  -1.661   9.368  0.00  0.00           H  
ATOM   3462  HE2 HIE   182       3.277  -2.345   8.697  0.00  0.00           H  
HETATM 3463  O   T3P   182      28.839 -13.496  15.232  0.00  0.00           O  
HETATM 3464  H1  T3P   182      29.318 -13.826  14.473  0.00  0.00           H  
HETATM 3465  H2  T3P   182      28.727 -12.562  15.059  0.00  0.00           H  
HETATM 3466  O   T3P   183      24.234  -7.853  16.431  0.00  0.00           O  
HETATM 3467  H1  T3P   183      23.787  -7.196  16.965  0.00  0.00           H  
HETATM 3468  H2  T3P   183      23.538  -8.251  15.908  0.00  0.00           H  
ATOM   3469  N   VAL   183       4.858  -4.756   3.608  0.00  0.00           N  
ATOM   3470  CA  VAL   183       4.415  -6.126   3.628  0.00  0.00           C  
ATOM   3471  C   VAL   183       5.418  -7.107   2.938  0.00  0.00           C  
ATOM   3472  O   VAL   183       5.694  -8.160   3.475  0.00  0.00           O  
ATOM   3473  CB  VAL   183       2.937  -6.277   3.138  0.00  0.00           C  
ATOM   3474  CG1 VAL   183       2.423  -7.785   2.965  0.00  0.00           C  
ATOM   3475  CG2 VAL   183       1.972  -5.542   4.088  0.00  0.00           C  
ATOM   3476  H   VAL   183       4.415  -4.140   2.942  0.00  0.00           H  
ATOM   3477  HA  VAL   183       4.408  -6.439   4.672  0.00  0.00           H  
ATOM   3478  HB  VAL   183       2.994  -5.628   2.265  0.00  0.00           H  
ATOM   3479 HG11 VAL   183       2.613  -8.217   3.948  0.00  0.00           H  
ATOM   3480 HG12 VAL   183       1.368  -7.816   2.693  0.00  0.00           H  
ATOM   3481 HG13 VAL   183       2.964  -8.427   2.269  0.00  0.00           H  
ATOM   3482 HG21 VAL   183       1.756  -6.053   5.026  0.00  0.00           H  
ATOM   3483 HG22 VAL   183       2.375  -4.561   4.339  0.00  0.00           H  
ATOM   3484 HG23 VAL   183       1.074  -5.365   3.495  0.00  0.00           H  
HETATM 3485  O   T3P   184      -7.377 -15.842  -6.867  0.00  0.00           O  
HETATM 3486  H1  T3P   184      -7.598 -14.957  -7.158  0.00  0.00           H  
HETATM 3487  H2  T3P   184      -6.852 -15.711  -6.077  0.00  0.00           H  
ATOM   3488  N   VAL   184       5.910  -6.705   1.752  0.00  0.00           N  
ATOM   3489  CA  VAL   184       6.872  -7.440   0.922  0.00  0.00           C  
ATOM   3490  C   VAL   184       8.248  -7.703   1.612  0.00  0.00           C  
ATOM   3491  O   VAL   184       8.600  -8.844   1.852  0.00  0.00           O  
ATOM   3492  CB  VAL   184       7.043  -6.840  -0.538  0.00  0.00           C  
ATOM   3493  CG1 VAL   184       8.430  -7.102  -1.198  0.00  0.00           C  
ATOM   3494  CG2 VAL   184       5.914  -7.304  -1.443  0.00  0.00           C  
ATOM   3495  H   VAL   184       5.608  -5.833   1.341  0.00  0.00           H  
ATOM   3496  HA  VAL   184       6.450  -8.436   0.789  0.00  0.00           H  
ATOM   3497  HB  VAL   184       6.980  -5.757  -0.425  0.00  0.00           H  
ATOM   3498 HG11 VAL   184       8.765  -8.087  -0.874  0.00  0.00           H  
ATOM   3499 HG12 VAL   184       8.420  -6.961  -2.279  0.00  0.00           H  
ATOM   3500 HG13 VAL   184       9.161  -6.468  -0.697  0.00  0.00           H  
ATOM   3501 HG21 VAL   184       6.173  -8.269  -1.877  0.00  0.00           H  
ATOM   3502 HG22 VAL   184       5.033  -7.426  -0.813  0.00  0.00           H  
ATOM   3503 HG23 VAL   184       5.653  -6.590  -2.224  0.00  0.00           H  
ATOM   3504  N   LYS   185       8.797  -6.597   2.135  0.00  0.00           N  
ATOM   3505  CA  LYS   185       9.981  -6.537   2.987  0.00  0.00           C  
ATOM   3506  C   LYS   185       9.901  -7.578   4.181  0.00  0.00           C  
ATOM   3507  O   LYS   185      10.766  -8.450   4.313  0.00  0.00           O  
ATOM   3508  CB  LYS   185      10.079  -5.117   3.542  0.00  0.00           C  
ATOM   3509  CG  LYS   185      11.203  -4.957   4.621  0.00  0.00           C  
ATOM   3510  CD  LYS   185      11.051  -3.686   5.434  0.00  0.00           C  
ATOM   3511  CE  LYS   185      12.310  -3.406   6.392  0.00  0.00           C  
ATOM   3512  NZ  LYS   185      12.078  -2.205   7.295  0.00  0.00           N1+
ATOM   3513  H   LYS   185       8.294  -5.725   2.051  0.00  0.00           H  
ATOM   3514  HA  LYS   185      10.863  -6.688   2.366  0.00  0.00           H  
ATOM   3515  HB2 LYS   185      10.303  -4.388   2.764  0.00  0.00           H  
ATOM   3516  HB3 LYS   185       9.102  -4.767   3.877  0.00  0.00           H  
ATOM   3517  HG2 LYS   185      11.228  -5.745   5.373  0.00  0.00           H  
ATOM   3518  HG3 LYS   185      12.207  -5.040   4.205  0.00  0.00           H  
ATOM   3519  HD2 LYS   185      11.016  -2.875   4.706  0.00  0.00           H  
ATOM   3520  HD3 LYS   185      10.092  -3.804   5.938  0.00  0.00           H  
ATOM   3521  HE2 LYS   185      12.340  -4.390   6.862  0.00  0.00           H  
ATOM   3522  HE3 LYS   185      13.169  -3.245   5.740  0.00  0.00           H  
ATOM   3523  HZ1 LYS   185      11.709  -1.421   6.776  0.00  0.00           H  
ATOM   3524  HZ2 LYS   185      11.403  -2.512   7.980  0.00  0.00           H  
ATOM   3525  HZ3 LYS   185      12.960  -2.083   7.772  0.00  0.00           H  
HETATM 3526  O   T3P   185      22.114   7.893  32.170  0.00  0.00           O  
HETATM 3527  H1  T3P   185      22.657   7.106  32.130  0.00  0.00           H  
HETATM 3528  H2  T3P   185      22.268   8.246  33.046  0.00  0.00           H  
ATOM   3529  N   ILE   186       8.862  -7.339   5.044  0.00  0.00           N  
ATOM   3530  CA  ILE   186       8.798  -8.124   6.284  0.00  0.00           C  
ATOM   3531  C   ILE   186       8.549  -9.578   6.129  0.00  0.00           C  
ATOM   3532  O   ILE   186       9.336 -10.358   6.629  0.00  0.00           O  
ATOM   3533  CB  ILE   186       7.710  -7.444   7.256  0.00  0.00           C  
ATOM   3534  CG1 ILE   186       8.240  -6.094   7.828  0.00  0.00           C  
ATOM   3535  CG2 ILE   186       7.167  -8.366   8.329  0.00  0.00           C  
ATOM   3536  CD1 ILE   186       7.187  -5.053   8.028  0.00  0.00           C  
ATOM   3537  H   ILE   186       8.156  -6.636   4.881  0.00  0.00           H  
ATOM   3538  HA  ILE   186       9.772  -8.117   6.774  0.00  0.00           H  
ATOM   3539  HB  ILE   186       6.845  -7.232   6.627  0.00  0.00           H  
ATOM   3540 HG12 ILE   186       8.854  -6.258   8.714  0.00  0.00           H  
ATOM   3541 HG13 ILE   186       9.028  -5.735   7.166  0.00  0.00           H  
ATOM   3542 HG21 ILE   186       6.829  -9.347   7.994  0.00  0.00           H  
ATOM   3543 HG22 ILE   186       7.933  -8.480   9.095  0.00  0.00           H  
ATOM   3544 HG23 ILE   186       6.325  -7.862   8.803  0.00  0.00           H  
ATOM   3545 HD11 ILE   186       6.122  -5.265   7.944  0.00  0.00           H  
ATOM   3546 HD12 ILE   186       7.187  -4.679   9.052  0.00  0.00           H  
ATOM   3547 HD13 ILE   186       7.192  -4.157   7.408  0.00  0.00           H  
HETATM 3548  O   T3P   186     -14.947 -36.521  -0.899  0.00  0.00           O  
HETATM 3549  H1  T3P   186     -14.932 -37.476  -0.837  0.00  0.00           H  
HETATM 3550  H2  T3P   186     -15.877 -36.296  -0.929  0.00  0.00           H  
HETATM 3551  O   T3P   187      -4.874  -6.270  40.294  0.00  0.00           O  
HETATM 3552  H1  T3P   187      -4.550  -6.949  40.887  0.00  0.00           H  
HETATM 3553  H2  T3P   187      -4.915  -6.699  39.439  0.00  0.00           H  
ATOM   3554  N   VAL   187       7.605  -9.944   5.287  0.00  0.00           N  
ATOM   3555  CA  VAL   187       7.193 -11.317   5.033  0.00  0.00           C  
ATOM   3556  C   VAL   187       8.176 -12.173   4.167  0.00  0.00           C  
ATOM   3557  O   VAL   187       8.393 -13.353   4.500  0.00  0.00           O  
ATOM   3558  CB  VAL   187       5.725 -11.422   4.402  0.00  0.00           C  
ATOM   3559  CG1 VAL   187       5.143 -12.854   4.134  0.00  0.00           C  
ATOM   3560  CG2 VAL   187       4.686 -10.480   5.150  0.00  0.00           C  
ATOM   3561  H   VAL   187       7.123  -9.141   4.908  0.00  0.00           H  
ATOM   3562  HA  VAL   187       6.931 -11.751   5.998  0.00  0.00           H  
ATOM   3563  HB  VAL   187       5.819 -10.949   3.425  0.00  0.00           H  
ATOM   3564 HG11 VAL   187       5.593 -13.287   3.240  0.00  0.00           H  
ATOM   3565 HG12 VAL   187       5.141 -13.450   5.047  0.00  0.00           H  
ATOM   3566 HG13 VAL   187       4.079 -12.629   4.065  0.00  0.00           H  
ATOM   3567 HG21 VAL   187       5.157  -9.625   5.636  0.00  0.00           H  
ATOM   3568 HG22 VAL   187       3.785 -10.228   4.590  0.00  0.00           H  
ATOM   3569 HG23 VAL   187       4.335 -11.004   6.039  0.00  0.00           H  
ATOM   3570  N   ALA   188       8.784 -11.618   3.136  0.00  0.00           N  
ATOM   3571  CA  ALA   188       9.769 -12.323   2.283  0.00  0.00           C  
ATOM   3572  C   ALA   188      11.086 -12.617   3.020  0.00  0.00           C  
ATOM   3573  O   ALA   188      11.802 -13.592   2.682  0.00  0.00           O  
ATOM   3574  CB  ALA   188      10.093 -11.472   0.992  0.00  0.00           C  
ATOM   3575  H   ALA   188       8.564 -10.675   2.850  0.00  0.00           H  
ATOM   3576  HA  ALA   188       9.390 -13.277   1.914  0.00  0.00           H  
ATOM   3577  HB1 ALA   188      10.853 -12.013   0.429  0.00  0.00           H  
ATOM   3578  HB2 ALA   188       9.191 -11.250   0.421  0.00  0.00           H  
ATOM   3579  HB3 ALA   188      10.405 -10.456   1.232  0.00  0.00           H  
HETATM 3580  O   T3P   188     -37.036  -3.747 -18.306  0.00  0.00           O  
HETATM 3581  H1  T3P   188     -37.732  -3.203 -18.674  0.00  0.00           H  
HETATM 3582  H2  T3P   188     -36.651  -3.210 -17.614  0.00  0.00           H  
ATOM   3583  N   LYS   189      11.424 -11.794   3.981  0.00  0.00           N  
ATOM   3584  CA  LYS   189      12.568 -11.965   4.834  0.00  0.00           C  
ATOM   3585  C   LYS   189      12.315 -13.085   5.845  0.00  0.00           C  
ATOM   3586  O   LYS   189      13.134 -13.955   6.033  0.00  0.00           O  
ATOM   3587  CB  LYS   189      13.082 -10.526   5.339  0.00  0.00           C  
ATOM   3588  CG  LYS   189      14.514 -10.526   5.842  0.00  0.00           C  
ATOM   3589  CD  LYS   189      15.028  -9.339   6.663  0.00  0.00           C  
ATOM   3590  CE  LYS   189      16.370  -9.552   7.356  0.00  0.00           C  
ATOM   3591  NZ  LYS   189      16.583  -8.577   8.456  0.00  0.00           N1+
ATOM   3592  H   LYS   189      10.792 -11.021   4.136  0.00  0.00           H  
ATOM   3593  HA  LYS   189      13.411 -12.389   4.288  0.00  0.00           H  
ATOM   3594  HB2 LYS   189      13.033  -9.833   4.499  0.00  0.00           H  
ATOM   3595  HB3 LYS   189      12.316 -10.304   6.081  0.00  0.00           H  
ATOM   3596  HG2 LYS   189      14.503 -11.367   6.536  0.00  0.00           H  
ATOM   3597  HG3 LYS   189      15.247 -10.737   5.063  0.00  0.00           H  
ATOM   3598  HD2 LYS   189      15.182  -8.504   5.979  0.00  0.00           H  
ATOM   3599  HD3 LYS   189      14.264  -9.012   7.368  0.00  0.00           H  
ATOM   3600  HE2 LYS   189      16.556 -10.500   7.862  0.00  0.00           H  
ATOM   3601  HE3 LYS   189      17.170  -9.458   6.621  0.00  0.00           H  
ATOM   3602  HZ1 LYS   189      16.005  -8.874   9.228  0.00  0.00           H  
ATOM   3603  HZ2 LYS   189      17.542  -8.809   8.675  0.00  0.00           H  
ATOM   3604  HZ3 LYS   189      16.490  -7.593   8.247  0.00  0.00           H  
HETATM 3605  O   T3P   189      23.453  33.351   2.518  0.00  0.00           O  
HETATM 3606  H1  T3P   189      23.332  32.456   2.201  0.00  0.00           H  
HETATM 3607  H2  T3P   189      24.401  33.482   2.511  0.00  0.00           H  
ATOM   3608  N   LYS   190      11.204 -13.071   6.537  0.00  0.00           N  
ATOM   3609  CA  LYS   190      10.791 -14.078   7.579  0.00  0.00           C  
ATOM   3610  C   LYS   190      10.918 -15.470   6.959  0.00  0.00           C  
ATOM   3611  O   LYS   190      11.629 -16.273   7.470  0.00  0.00           O  
ATOM   3612  CB  LYS   190       9.346 -13.681   8.131  0.00  0.00           C  
ATOM   3613  CG  LYS   190       8.579 -14.781   8.919  0.00  0.00           C  
ATOM   3614  CD  LYS   190       9.202 -15.263  10.253  0.00  0.00           C  
ATOM   3615  CE  LYS   190       8.447 -16.329  11.081  0.00  0.00           C  
ATOM   3616  NZ  LYS   190       9.097 -16.723  12.324  0.00  0.00           N1+
ATOM   3617  H   LYS   190      10.580 -12.298   6.353  0.00  0.00           H  
ATOM   3618  HA  LYS   190      11.363 -13.992   8.503  0.00  0.00           H  
ATOM   3619  HB2 LYS   190       9.396 -12.761   8.714  0.00  0.00           H  
ATOM   3620  HB3 LYS   190       8.671 -13.366   7.335  0.00  0.00           H  
ATOM   3621  HG2 LYS   190       7.616 -14.416   9.275  0.00  0.00           H  
ATOM   3622  HG3 LYS   190       8.465 -15.654   8.276  0.00  0.00           H  
ATOM   3623  HD2 LYS   190      10.125 -15.734   9.913  0.00  0.00           H  
ATOM   3624  HD3 LYS   190       9.347 -14.412  10.919  0.00  0.00           H  
ATOM   3625  HE2 LYS   190       7.522 -15.843  11.393  0.00  0.00           H  
ATOM   3626  HE3 LYS   190       8.251 -17.225  10.491  0.00  0.00           H  
ATOM   3627  HZ1 LYS   190      10.030 -17.040  12.103  0.00  0.00           H  
ATOM   3628  HZ2 LYS   190       9.073 -15.947  12.970  0.00  0.00           H  
ATOM   3629  HZ3 LYS   190       8.572 -17.479  12.739  0.00  0.00           H  
HETATM 3630  O   T3P   190      19.075 -13.608 -37.324  0.00  0.00           O  
HETATM 3631  H1  T3P   190      19.448 -12.782 -37.633  0.00  0.00           H  
HETATM 3632  H2  T3P   190      19.769 -14.001 -36.795  0.00  0.00           H  
HETATM 3633  O   T3P   191     -16.794 -32.988   5.898  0.00  0.00           O  
HETATM 3634  H1  T3P   191     -16.938 -32.060   5.710  0.00  0.00           H  
HETATM 3635  H2  T3P   191     -16.680 -33.026   6.847  0.00  0.00           H  
ATOM   3636  N   TYR   191      10.162 -15.591   5.865  0.00  0.00           N  
ATOM   3637  CA  TYR   191       9.870 -16.905   5.281  0.00  0.00           C  
ATOM   3638  C   TYR   191      10.796 -17.302   4.057  0.00  0.00           C  
ATOM   3639  O   TYR   191      10.741 -18.418   3.606  0.00  0.00           O  
ATOM   3640  CB  TYR   191       8.448 -16.905   4.866  0.00  0.00           C  
ATOM   3641  CG  TYR   191       7.394 -16.705   5.997  0.00  0.00           C  
ATOM   3642  CD1 TYR   191       7.157 -17.763   6.863  0.00  0.00           C  
ATOM   3643  CD2 TYR   191       6.675 -15.506   6.232  0.00  0.00           C  
ATOM   3644  CE1 TYR   191       6.154 -17.759   7.829  0.00  0.00           C  
ATOM   3645  CE2 TYR   191       5.686 -15.436   7.245  0.00  0.00           C  
ATOM   3646  CZ  TYR   191       5.455 -16.548   8.002  0.00  0.00           C  
ATOM   3647  OH  TYR   191       4.641 -16.456   9.066  0.00  0.00           O  
ATOM   3648  H   TYR   191       9.562 -14.836   5.565  0.00  0.00           H  
ATOM   3649  HA  TYR   191      10.143 -17.719   5.953  0.00  0.00           H  
ATOM   3650  HB2 TYR   191       8.270 -16.262   4.004  0.00  0.00           H  
ATOM   3651  HB3 TYR   191       8.190 -17.885   4.465  0.00  0.00           H  
ATOM   3652  HD1 TYR   191       7.808 -18.621   6.783  0.00  0.00           H  
ATOM   3653  HD2 TYR   191       6.824 -14.623   5.628  0.00  0.00           H  
ATOM   3654  HE1 TYR   191       5.866 -18.598   8.444  0.00  0.00           H  
ATOM   3655  HE2 TYR   191       5.019 -14.590   7.317  0.00  0.00           H  
ATOM   3656  HH  TYR   191       4.018 -15.732   8.974  0.00  0.00           H  
ATOM   3657  N   ARG   192      11.516 -16.410   3.385  0.00  0.00           N  
ATOM   3658  CA  ARG   192      12.348 -16.664   2.160  0.00  0.00           C  
ATOM   3659  C   ARG   192      13.731 -15.990   2.252  0.00  0.00           C  
ATOM   3660  O   ARG   192      14.453 -16.028   1.281  0.00  0.00           O  
ATOM   3661  CB  ARG   192      11.646 -16.374   0.862  0.00  0.00           C  
ATOM   3662  CG  ARG   192      10.371 -17.183   0.453  0.00  0.00           C  
ATOM   3663  CD  ARG   192      10.812 -18.630   0.263  0.00  0.00           C  
ATOM   3664  NE  ARG   192       9.715 -19.563  -0.112  0.00  0.00           N  
ATOM   3665  CZ  ARG   192       8.930 -20.273   0.730  0.00  0.00           C  
ATOM   3666  NH1 ARG   192       8.991 -20.049   2.051  0.00  0.00           N  
ATOM   3667  NH2 ARG   192       8.077 -21.130   0.189  0.00  0.00           N1+
ATOM   3668  H   ARG   192      11.575 -15.446   3.679  0.00  0.00           H  
ATOM   3669  HA  ARG   192      12.568 -17.729   2.096  0.00  0.00           H  
ATOM   3670  HB2 ARG   192      11.488 -15.305   0.720  0.00  0.00           H  
ATOM   3671  HB3 ARG   192      12.297 -16.483  -0.005  0.00  0.00           H  
ATOM   3672  HG2 ARG   192       9.572 -16.998   1.170  0.00  0.00           H  
ATOM   3673  HG3 ARG   192      10.160 -16.740  -0.520  0.00  0.00           H  
ATOM   3674  HD2 ARG   192      11.374 -18.721  -0.666  0.00  0.00           H  
ATOM   3675  HD3 ARG   192      11.394 -19.124   1.041  0.00  0.00           H  
ATOM   3676  HE  ARG   192       9.500 -19.553  -1.099  0.00  0.00           H  
ATOM   3677 HH11 ARG   192       9.800 -19.547   2.388  0.00  0.00           H  
ATOM   3678 HH12 ARG   192       8.237 -20.241   2.694  0.00  0.00           H  
ATOM   3679 HH21 ARG   192       8.148 -21.540  -0.731  0.00  0.00           H  
ATOM   3680 HH22 ARG   192       7.333 -21.446   0.795  0.00  0.00           H  
HETATM 3681  O   T3P   192      33.111  29.269  10.254  0.00  0.00           O  
HETATM 3682  H1  T3P   192      33.549  30.107  10.103  0.00  0.00           H  
HETATM 3683  H2  T3P   192      32.754  29.027   9.400  0.00  0.00           H  
ATOM   3684  N   ASN   193      14.176 -15.513   3.389  0.00  0.00           N  
ATOM   3685  CA  ASN   193      15.499 -14.911   3.624  0.00  0.00           C  
ATOM   3686  C   ASN   193      15.802 -13.623   2.816  0.00  0.00           C  
ATOM   3687  O   ASN   193      16.719 -12.903   3.175  0.00  0.00           O  
ATOM   3688  CB  ASN   193      16.742 -15.889   3.618  0.00  0.00           C  
ATOM   3689  CG  ASN   193      16.745 -16.756   4.846  0.00  0.00           C  
ATOM   3690  ND2 ASN   193      17.875 -16.743   5.555  0.00  0.00           N  
ATOM   3691  OD1 ASN   193      15.797 -17.460   5.065  0.00  0.00           O  
ATOM   3692  H   ASN   193      13.635 -15.598   4.238  0.00  0.00           H  
ATOM   3693  HA  ASN   193      15.296 -14.579   4.643  0.00  0.00           H  
ATOM   3694  HB2 ASN   193      16.781 -16.588   2.783  0.00  0.00           H  
ATOM   3695  HB3 ASN   193      17.683 -15.353   3.495  0.00  0.00           H  
ATOM   3696 HD21 ASN   193      18.611 -16.107   5.286  0.00  0.00           H  
ATOM   3697 HD22 ASN   193      18.063 -17.395   6.304  0.00  0.00           H  
HETATM 3698  O   T3P   193       8.664  20.103 -43.447  0.00  0.00           O  
HETATM 3699  H1  T3P   193       9.109  20.749 -42.899  0.00  0.00           H  
HETATM 3700  H2  T3P   193       8.532  20.547 -44.284  0.00  0.00           H  
HETATM 3701  O   T3P   194      -7.450  17.989  12.859  0.00  0.00           O  
HETATM 3702  H1  T3P   194      -7.736  18.154  13.758  0.00  0.00           H  
HETATM 3703  H2  T3P   194      -8.246  18.077  12.334  0.00  0.00           H  
ATOM   3704  N   TYR   194      15.006 -13.264   1.802  0.00  0.00           N  
ATOM   3705  CA  TYR   194      15.199 -12.201   0.823  0.00  0.00           C  
ATOM   3706  C   TYR   194      15.037 -10.803   1.509  0.00  0.00           C  
ATOM   3707  O   TYR   194      14.002 -10.117   1.386  0.00  0.00           O  
ATOM   3708  CB  TYR   194      14.158 -12.517  -0.273  0.00  0.00           C  
ATOM   3709  CG  TYR   194      14.236 -11.633  -1.465  0.00  0.00           C  
ATOM   3710  CD1 TYR   194      13.350 -10.493  -1.541  0.00  0.00           C  
ATOM   3711  CD2 TYR   194      15.146 -11.936  -2.484  0.00  0.00           C  
ATOM   3712  CE1 TYR   194      13.557  -9.634  -2.611  0.00  0.00           C  
ATOM   3713  CE2 TYR   194      15.347 -10.944  -3.557  0.00  0.00           C  
ATOM   3714  CZ  TYR   194      14.429  -9.885  -3.640  0.00  0.00           C  
ATOM   3715  OH  TYR   194      14.437  -9.134  -4.724  0.00  0.00           O  
ATOM   3716  H   TYR   194      14.226 -13.894   1.688  0.00  0.00           H  
ATOM   3717  HA  TYR   194      16.195 -12.284   0.388  0.00  0.00           H  
ATOM   3718  HB2 TYR   194      14.281 -13.506  -0.715  0.00  0.00           H  
ATOM   3719  HB3 TYR   194      13.216 -12.463   0.274  0.00  0.00           H  
ATOM   3720  HD1 TYR   194      12.635 -10.170  -0.799  0.00  0.00           H  
ATOM   3721  HD2 TYR   194      15.766 -12.814  -2.373  0.00  0.00           H  
ATOM   3722  HE1 TYR   194      13.024  -8.703  -2.737  0.00  0.00           H  
ATOM   3723  HE2 TYR   194      15.999 -11.169  -4.388  0.00  0.00           H  
ATOM   3724  HH  TYR   194      14.972  -9.564  -5.395  0.00  0.00           H  
ATOM   3725  N   ASP   195      15.997 -10.465   2.303  0.00  0.00           N  
ATOM   3726  CA  ASP   195      16.281  -9.024   2.567  0.00  0.00           C  
ATOM   3727  C   ASP   195      16.516  -8.348   1.188  0.00  0.00           C  
ATOM   3728  O   ASP   195      17.551  -8.656   0.613  0.00  0.00           O  
ATOM   3729  CB  ASP   195      17.524  -8.983   3.424  0.00  0.00           C  
ATOM   3730  CG  ASP   195      18.008  -7.592   3.836  0.00  0.00           C  
ATOM   3731  OD1 ASP   195      17.225  -6.644   3.934  0.00  0.00           O  
ATOM   3732  OD2 ASP   195      19.184  -7.437   4.213  0.00  0.00           O1-
ATOM   3733  H   ASP   195      16.700 -11.135   2.578  0.00  0.00           H  
ATOM   3734  HA  ASP   195      15.401  -8.529   2.978  0.00  0.00           H  
ATOM   3735  HB2 ASP   195      17.415  -9.616   4.304  0.00  0.00           H  
ATOM   3736  HB3 ASP   195      18.385  -9.485   2.982  0.00  0.00           H  
HETATM 3737  O   T3P   195      32.621  -0.531 -29.077  0.00  0.00           O  
HETATM 3738  H1  T3P   195      31.910   0.099 -28.963  0.00  0.00           H  
HETATM 3739  H2  T3P   195      32.380  -1.269 -28.517  0.00  0.00           H  
ATOM   3740  N   ILE   196      15.770  -7.295   0.795  0.00  0.00           N  
ATOM   3741  CA  ILE   196      15.702  -6.636  -0.512  0.00  0.00           C  
ATOM   3742  C   ILE   196      17.153  -6.098  -0.820  0.00  0.00           C  
ATOM   3743  O   ILE   196      17.774  -5.483   0.116  0.00  0.00           O  
ATOM   3744  CB  ILE   196      14.635  -5.474  -0.508  0.00  0.00           C  
ATOM   3745  CG1 ILE   196      13.258  -6.179  -0.276  0.00  0.00           C  
ATOM   3746  CG2 ILE   196      14.647  -4.660  -1.836  0.00  0.00           C  
ATOM   3747  CD1 ILE   196      12.200  -5.235   0.156  0.00  0.00           C  
ATOM   3748  H   ILE   196      15.159  -6.894   1.492  0.00  0.00           H  
ATOM   3749  HA  ILE   196      15.396  -7.405  -1.222  0.00  0.00           H  
ATOM   3750  HB  ILE   196      14.848  -4.833   0.348  0.00  0.00           H  
ATOM   3751 HG12 ILE   196      12.961  -6.825  -1.102  0.00  0.00           H  
ATOM   3752 HG13 ILE   196      13.446  -6.858   0.556  0.00  0.00           H  
ATOM   3753 HG21 ILE   196      15.635  -4.222  -1.974  0.00  0.00           H  
ATOM   3754 HG22 ILE   196      14.615  -5.190  -2.787  0.00  0.00           H  
ATOM   3755 HG23 ILE   196      13.852  -3.921  -1.940  0.00  0.00           H  
ATOM   3756 HD11 ILE   196      11.244  -5.757   0.110  0.00  0.00           H  
ATOM   3757 HD12 ILE   196      12.350  -4.895   1.180  0.00  0.00           H  
ATOM   3758 HD13 ILE   196      12.145  -4.323  -0.439  0.00  0.00           H  
HETATM 3759  O   T3P   196     -12.542   6.313  30.641  0.00  0.00           O  
HETATM 3760  H1  T3P   196     -12.131   6.147  31.489  0.00  0.00           H  
HETATM 3761  H2  T3P   196     -13.369   6.746  30.855  0.00  0.00           H  
ATOM   3762  N   PRO   197      17.757  -6.293  -2.002  0.00  0.00           N  
ATOM   3763  CA  PRO   197      18.972  -5.624  -2.378  0.00  0.00           C  
ATOM   3764  C   PRO   197      19.144  -4.114  -2.058  0.00  0.00           C  
ATOM   3765  O   PRO   197      18.295  -3.338  -2.411  0.00  0.00           O  
ATOM   3766  CB  PRO   197      19.167  -6.044  -3.872  0.00  0.00           C  
ATOM   3767  CG  PRO   197      18.434  -7.417  -3.983  0.00  0.00           C  
ATOM   3768  CD  PRO   197      17.216  -7.158  -3.090  0.00  0.00           C  
ATOM   3769  HA  PRO   197      19.682  -6.240  -1.825  0.00  0.00           H  
ATOM   3770  HB2 PRO   197      18.672  -5.262  -4.446  0.00  0.00           H  
ATOM   3771  HB3 PRO   197      20.219  -6.236  -4.081  0.00  0.00           H  
ATOM   3772  HG2 PRO   197      18.229  -7.829  -4.971  0.00  0.00           H  
ATOM   3773  HG3 PRO   197      19.077  -8.164  -3.518  0.00  0.00           H  
ATOM   3774  HD2 PRO   197      16.500  -6.626  -3.716  0.00  0.00           H  
ATOM   3775  HD3 PRO   197      16.642  -8.022  -2.754  0.00  0.00           H  
HETATM 3776  O   T3P   197      26.856   2.630  31.629  0.00  0.00           O  
HETATM 3777  H1  T3P   197      26.923   1.924  32.272  0.00  0.00           H  
HETATM 3778  H2  T3P   197      26.065   2.426  31.130  0.00  0.00           H  
ATOM   3779  N   ALA   198      20.098  -3.830  -1.169  0.00  0.00           N  
ATOM   3780  CA  ALA   198      20.412  -2.467  -0.614  0.00  0.00           C  
ATOM   3781  C   ALA   198      21.033  -1.524  -1.671  0.00  0.00           C  
ATOM   3782  O   ALA   198      20.970  -0.293  -1.486  0.00  0.00           O  
ATOM   3783  CB  ALA   198      21.364  -2.513   0.679  0.00  0.00           C  
ATOM   3784  H   ALA   198      20.641  -4.614  -0.838  0.00  0.00           H  
ATOM   3785  HA  ALA   198      19.486  -1.990  -0.290  0.00  0.00           H  
ATOM   3786  HB1 ALA   198      20.781  -2.415   1.595  0.00  0.00           H  
ATOM   3787  HB2 ALA   198      22.190  -3.222   0.737  0.00  0.00           H  
ATOM   3788  HB3 ALA   198      21.919  -1.575   0.698  0.00  0.00           H  
HETATM 3789  O   T3P   198     -15.423 -31.142   1.629  0.00  0.00           O  
HETATM 3790  H1  T3P   198     -14.742 -30.746   2.172  0.00  0.00           H  
HETATM 3791  H2  T3P   198     -15.762 -31.864   2.157  0.00  0.00           H  
ATOM   3792  N   GLU   199      21.530  -2.148  -2.705  0.00  0.00           N  
ATOM   3793  CA  GLU   199      21.934  -1.518  -3.928  0.00  0.00           C  
ATOM   3794  C   GLU   199      20.825  -0.937  -4.794  0.00  0.00           C  
ATOM   3795  O   GLU   199      21.200  -0.311  -5.766  0.00  0.00           O  
ATOM   3796  CB  GLU   199      22.838  -2.486  -4.710  0.00  0.00           C  
ATOM   3797  CG  GLU   199      22.340  -3.909  -4.946  0.00  0.00           C  
ATOM   3798  CD  GLU   199      23.040  -4.601  -6.069  0.00  0.00           C  
ATOM   3799  OE1 GLU   199      22.432  -5.352  -6.846  0.00  0.00           O  
ATOM   3800  OE2 GLU   199      24.243  -4.449  -6.261  0.00  0.00           O1-
ATOM   3801  H   GLU   199      21.492  -3.156  -2.750  0.00  0.00           H  
ATOM   3802  HA  GLU   199      22.540  -0.676  -3.592  0.00  0.00           H  
ATOM   3803  HB2 GLU   199      23.063  -2.007  -5.663  0.00  0.00           H  
ATOM   3804  HB3 GLU   199      23.835  -2.661  -4.304  0.00  0.00           H  
ATOM   3805  HG2 GLU   199      22.543  -4.407  -3.998  0.00  0.00           H  
ATOM   3806  HG3 GLU   199      21.270  -4.029  -5.114  0.00  0.00           H  
HETATM 3807  O   T3P   199      27.470  40.090   5.349  0.00  0.00           O  
HETATM 3808  H1  T3P   199      28.403  40.145   5.555  0.00  0.00           H  
HETATM 3809  H2  T3P   199      27.315  39.160   5.185  0.00  0.00           H  
ATOM   3810  N   MET   200      19.538  -1.209  -4.575  0.00  0.00           N  
ATOM   3811  CA  MET   200      18.357  -0.372  -4.989  0.00  0.00           C  
ATOM   3812  C   MET   200      18.313   0.891  -4.077  0.00  0.00           C  
ATOM   3813  O   MET   200      17.471   0.974  -3.163  0.00  0.00           O  
ATOM   3814  CB  MET   200      17.078  -1.165  -4.805  0.00  0.00           C  
ATOM   3815  CG  MET   200      17.149  -2.533  -5.575  0.00  0.00           C  
ATOM   3816  SD  MET   200      15.623  -3.562  -5.154  0.00  0.00           S  
ATOM   3817  CE  MET   200      15.797  -4.911  -6.299  0.00  0.00           C  
ATOM   3818  H   MET   200      19.310  -1.764  -3.762  0.00  0.00           H  
ATOM   3819  HA  MET   200      18.603  -0.046  -6.000  0.00  0.00           H  
ATOM   3820  HB2 MET   200      16.804  -1.283  -3.756  0.00  0.00           H  
ATOM   3821  HB3 MET   200      16.227  -0.623  -5.218  0.00  0.00           H  
ATOM   3822  HG2 MET   200      17.148  -2.376  -6.654  0.00  0.00           H  
ATOM   3823  HG3 MET   200      18.095  -3.070  -5.505  0.00  0.00           H  
ATOM   3824  HE1 MET   200      15.799  -4.513  -7.314  0.00  0.00           H  
ATOM   3825  HE2 MET   200      16.783  -5.356  -6.168  0.00  0.00           H  
ATOM   3826  HE3 MET   200      15.109  -5.723  -6.063  0.00  0.00           H  
HETATM 3827  O   T3P   200     -24.650  -4.715  42.958  0.00  0.00           O  
HETATM 3828  H1  T3P   200     -25.436  -4.234  43.217  0.00  0.00           H  
HETATM 3829  H2  T3P   200     -24.702  -5.538  43.445  0.00  0.00           H  
HETATM 3830  O   T3P   201      20.123  -9.449  29.904  0.00  0.00           O  
HETATM 3831  H1  T3P   201      20.375  -8.547  29.707  0.00  0.00           H  
HETATM 3832  H2  T3P   201      19.167  -9.448  29.856  0.00  0.00           H  
ATOM   3833  N   THR   201      19.275   1.790  -4.291  0.00  0.00           N  
ATOM   3834  CA  THR   201      19.492   3.101  -3.585  0.00  0.00           C  
ATOM   3835  C   THR   201      18.345   4.113  -3.715  0.00  0.00           C  
ATOM   3836  O   THR   201      18.181   4.830  -2.715  0.00  0.00           O  
ATOM   3837  CB  THR   201      20.799   3.792  -4.088  0.00  0.00           C  
ATOM   3838  CG2 THR   201      22.031   2.894  -3.961  0.00  0.00           C  
ATOM   3839  OG1 THR   201      20.784   4.211  -5.420  0.00  0.00           O  
ATOM   3840  H   THR   201      19.889   1.567  -5.062  0.00  0.00           H  
ATOM   3841  HA  THR   201      19.607   2.872  -2.526  0.00  0.00           H  
ATOM   3842  HB  THR   201      21.084   4.699  -3.556  0.00  0.00           H  
ATOM   3843  HG1 THR   201      20.469   3.542  -6.033  0.00  0.00           H  
ATOM   3844 HG21 THR   201      22.143   2.166  -4.765  0.00  0.00           H  
ATOM   3845 HG22 THR   201      22.896   3.554  -4.027  0.00  0.00           H  
ATOM   3846 HG23 THR   201      22.039   2.266  -3.070  0.00  0.00           H  
ATOM   3847  N   GLY   202      17.550   4.029  -4.761  0.00  0.00           N  
ATOM   3848  CA  GLY   202      16.358   4.948  -4.831  0.00  0.00           C  
ATOM   3849  C   GLY   202      15.208   4.330  -4.058  0.00  0.00           C  
ATOM   3850  O   GLY   202      14.467   5.004  -3.302  0.00  0.00           O  
ATOM   3851  H   GLY   202      17.705   3.367  -5.508  0.00  0.00           H  
ATOM   3852  HA2 GLY   202      16.600   5.954  -4.489  0.00  0.00           H  
ATOM   3853  HA3 GLY   202      16.002   5.194  -5.831  0.00  0.00           H  
HETATM 3854  O   T3P   202     -42.789 -10.500  -8.960  0.00  0.00           O  
HETATM 3855  H1  T3P   202     -41.890 -10.820  -8.890  0.00  0.00           H  
HETATM 3856  H2  T3P   202     -42.795  -9.975  -9.761  0.00  0.00           H  
ATOM   3857  N   LEU   203      15.028   2.978  -4.163  0.00  0.00           N  
ATOM   3858  CA  LEU   203      14.076   2.302  -3.354  0.00  0.00           C  
ATOM   3859  C   LEU   203      14.367   2.395  -1.874  0.00  0.00           C  
ATOM   3860  O   LEU   203      13.463   2.784  -1.090  0.00  0.00           O  
ATOM   3861  CB  LEU   203      13.978   0.822  -3.749  0.00  0.00           C  
ATOM   3862  CG  LEU   203      12.547   0.289  -3.548  0.00  0.00           C  
ATOM   3863  CD1 LEU   203      11.559   0.912  -4.595  0.00  0.00           C  
ATOM   3864  CD2 LEU   203      12.438  -1.248  -3.488  0.00  0.00           C  
ATOM   3865  H   LEU   203      15.669   2.406  -4.694  0.00  0.00           H  
ATOM   3866  HA  LEU   203      13.105   2.792  -3.436  0.00  0.00           H  
ATOM   3867  HB2 LEU   203      14.273   0.752  -4.796  0.00  0.00           H  
ATOM   3868  HB3 LEU   203      14.666   0.231  -3.145  0.00  0.00           H  
ATOM   3869  HG  LEU   203      12.270   0.625  -2.548  0.00  0.00           H  
ATOM   3870 HD11 LEU   203      11.992   1.794  -5.067  0.00  0.00           H  
ATOM   3871 HD12 LEU   203      11.462   0.184  -5.401  0.00  0.00           H  
ATOM   3872 HD13 LEU   203      10.564   1.149  -4.219  0.00  0.00           H  
ATOM   3873 HD21 LEU   203      12.860  -1.757  -4.354  0.00  0.00           H  
ATOM   3874 HD22 LEU   203      12.960  -1.603  -2.598  0.00  0.00           H  
ATOM   3875 HD23 LEU   203      11.410  -1.584  -3.355  0.00  0.00           H  
HETATM 3876  O   T3P   203      12.150  37.416   4.209  0.00  0.00           O  
HETATM 3877  H1  T3P   203      12.087  37.183   5.135  0.00  0.00           H  
HETATM 3878  H2  T3P   203      12.208  36.577   3.753  0.00  0.00           H  
HETATM 3879  O   T3P   204     -17.078 -24.811  28.320  0.00  0.00           O  
HETATM 3880  H1  T3P   204     -17.584 -24.112  28.734  0.00  0.00           H  
HETATM 3881  H2  T3P   204     -16.169 -24.617  28.548  0.00  0.00           H  
ATOM   3882  N   TRP   204      15.593   2.167  -1.402  0.00  0.00           N  
ATOM   3883  CA  TRP   204      16.200   2.327  -0.071  0.00  0.00           C  
ATOM   3884  C   TRP   204      15.898   3.736   0.537  0.00  0.00           C  
ATOM   3885  O   TRP   204      15.611   3.826   1.735  0.00  0.00           O  
ATOM   3886  CB  TRP   204      17.652   2.118  -0.101  0.00  0.00           C  
ATOM   3887  CG  TRP   204      18.481   2.286   1.143  0.00  0.00           C  
ATOM   3888  CD1 TRP   204      19.088   3.446   1.467  0.00  0.00           C  
ATOM   3889  CD2 TRP   204      18.809   1.301   2.161  0.00  0.00           C  
ATOM   3890  CE2 TRP   204      19.762   1.863   3.022  0.00  0.00           C  
ATOM   3891  CE3 TRP   204      18.526  -0.059   2.319  0.00  0.00           C  
ATOM   3892  NE1 TRP   204      19.903   3.092   2.549  0.00  0.00           N  
ATOM   3893  CZ2 TRP   204      20.469   1.106   3.930  0.00  0.00           C  
ATOM   3894  CZ3 TRP   204      19.147  -0.835   3.307  0.00  0.00           C  
ATOM   3895  CH2 TRP   204      20.093  -0.230   4.111  0.00  0.00           C  
ATOM   3896  H   TRP   204      16.228   1.759  -2.072  0.00  0.00           H  
ATOM   3897  HA  TRP   204      15.696   1.589   0.553  0.00  0.00           H  
ATOM   3898  HB2 TRP   204      17.791   1.080  -0.402  0.00  0.00           H  
ATOM   3899  HB3 TRP   204      18.089   2.657  -0.941  0.00  0.00           H  
ATOM   3900  HD1 TRP   204      19.033   4.398   0.959  0.00  0.00           H  
ATOM   3901  HE1 TRP   204      20.632   3.710   2.877  0.00  0.00           H  
ATOM   3902  HE3 TRP   204      17.890  -0.581   1.620  0.00  0.00           H  
ATOM   3903  HZ2 TRP   204      21.204   1.606   4.543  0.00  0.00           H  
ATOM   3904  HZ3 TRP   204      18.957  -1.895   3.385  0.00  0.00           H  
ATOM   3905  HH2 TRP   204      20.654  -0.863   4.782  0.00  0.00           H  
ATOM   3906  N   ARG   205      16.056   4.775  -0.318  0.00  0.00           N  
ATOM   3907  CA  ARG   205      15.812   6.148   0.145  0.00  0.00           C  
ATOM   3908  C   ARG   205      14.263   6.510   0.199  0.00  0.00           C  
ATOM   3909  O   ARG   205      13.851   7.239   1.087  0.00  0.00           O  
ATOM   3910  CB  ARG   205      16.401   7.166  -0.844  0.00  0.00           C  
ATOM   3911  CG  ARG   205      17.866   7.383  -0.694  0.00  0.00           C  
ATOM   3912  CD  ARG   205      18.519   8.597  -1.474  0.00  0.00           C  
ATOM   3913  NE  ARG   205      18.354   8.465  -2.915  0.00  0.00           N  
ATOM   3914  CZ  ARG   205      19.246   7.997  -3.833  0.00  0.00           C  
ATOM   3915  NH1 ARG   205      20.509   7.666  -3.528  0.00  0.00           N  
ATOM   3916  NH2 ARG   205      18.791   7.732  -5.018  0.00  0.00           N1+
ATOM   3917  H   ARG   205      16.407   4.780  -1.265  0.00  0.00           H  
ATOM   3918  HA  ARG   205      16.239   6.262   1.141  0.00  0.00           H  
ATOM   3919  HB2 ARG   205      16.118   6.839  -1.845  0.00  0.00           H  
ATOM   3920  HB3 ARG   205      15.948   8.155  -0.767  0.00  0.00           H  
ATOM   3921  HG2 ARG   205      18.046   7.609   0.357  0.00  0.00           H  
ATOM   3922  HG3 ARG   205      18.420   6.469  -0.909  0.00  0.00           H  
ATOM   3923  HD2 ARG   205      17.987   9.478  -1.116  0.00  0.00           H  
ATOM   3924  HD3 ARG   205      19.575   8.650  -1.206  0.00  0.00           H  
ATOM   3925  HE  ARG   205      17.381   8.582  -3.158  0.00  0.00           H  
ATOM   3926 HH11 ARG   205      20.931   7.757  -2.615  0.00  0.00           H  
ATOM   3927 HH12 ARG   205      21.127   7.283  -4.229  0.00  0.00           H  
ATOM   3928 HH21 ARG   205      17.957   8.092  -5.459  0.00  0.00           H  
ATOM   3929 HH22 ARG   205      19.373   7.257  -5.694  0.00  0.00           H  
HETATM 3930  O   T3P   205     -16.493 -23.170  17.587  0.00  0.00           O  
HETATM 3931  H1  T3P   205     -16.193 -23.825  18.217  0.00  0.00           H  
HETATM 3932  H2  T3P   205     -17.285 -22.804  17.980  0.00  0.00           H  
HETATM 3933  O   T3P   206      27.266  29.064  20.444  0.00  0.00           O  
HETATM 3934  H1  T3P   206      26.623  28.361  20.354  0.00  0.00           H  
HETATM 3935  H2  T3P   206      26.827  29.838  20.092  0.00  0.00           H  
ATOM   3936  N   TYR   206      13.470   5.880  -0.689  0.00  0.00           N  
ATOM   3937  CA  TYR   206      12.027   6.117  -0.695  0.00  0.00           C  
ATOM   3938  C   TYR   206      11.386   5.446   0.597  0.00  0.00           C  
ATOM   3939  O   TYR   206      10.545   6.139   1.202  0.00  0.00           O  
ATOM   3940  CB  TYR   206      11.390   5.511  -1.904  0.00  0.00           C  
ATOM   3941  CG  TYR   206       9.881   5.474  -2.023  0.00  0.00           C  
ATOM   3942  CD1 TYR   206       9.148   6.645  -1.975  0.00  0.00           C  
ATOM   3943  CD2 TYR   206       9.274   4.303  -2.528  0.00  0.00           C  
ATOM   3944  CE1 TYR   206       7.747   6.553  -2.280  0.00  0.00           C  
ATOM   3945  CE2 TYR   206       7.911   4.220  -2.794  0.00  0.00           C  
ATOM   3946  CZ  TYR   206       7.134   5.348  -2.635  0.00  0.00           C  
ATOM   3947  OH  TYR   206       5.858   5.401  -2.941  0.00  0.00           O  
ATOM   3948  H   TYR   206      13.895   5.283  -1.383  0.00  0.00           H  
ATOM   3949  HA  TYR   206      11.947   7.204  -0.669  0.00  0.00           H  
ATOM   3950  HB2 TYR   206      11.619   5.884  -2.902  0.00  0.00           H  
ATOM   3951  HB3 TYR   206      11.761   4.501  -2.074  0.00  0.00           H  
ATOM   3952  HD1 TYR   206       9.533   7.620  -1.713  0.00  0.00           H  
ATOM   3953  HD2 TYR   206       9.761   3.348  -2.661  0.00  0.00           H  
ATOM   3954  HE1 TYR   206       7.178   7.460  -2.139  0.00  0.00           H  
ATOM   3955  HE2 TYR   206       7.582   3.318  -3.287  0.00  0.00           H  
ATOM   3956  HH  TYR   206       5.526   6.282  -3.126  0.00  0.00           H  
ATOM   3957  N   LEU   207      11.776   4.211   0.993  0.00  0.00           N  
ATOM   3958  CA  LEU   207      11.272   3.515   2.198  0.00  0.00           C  
ATOM   3959  C   LEU   207      11.641   4.287   3.504  0.00  0.00           C  
ATOM   3960  O   LEU   207      10.820   4.406   4.422  0.00  0.00           O  
ATOM   3961  CB  LEU   207      11.743   2.010   2.197  0.00  0.00           C  
ATOM   3962  CG  LEU   207      11.067   1.277   1.066  0.00  0.00           C  
ATOM   3963  CD1 LEU   207      11.688  -0.152   0.861  0.00  0.00           C  
ATOM   3964  CD2 LEU   207       9.560   1.292   1.324  0.00  0.00           C  
ATOM   3965  H   LEU   207      12.557   3.716   0.587  0.00  0.00           H  
ATOM   3966  HA  LEU   207      10.184   3.543   2.266  0.00  0.00           H  
ATOM   3967  HB2 LEU   207      12.819   1.838   2.196  0.00  0.00           H  
ATOM   3968  HB3 LEU   207      11.345   1.558   3.105  0.00  0.00           H  
ATOM   3969  HG  LEU   207      11.283   1.843   0.161  0.00  0.00           H  
ATOM   3970 HD11 LEU   207      12.686  -0.200   1.297  0.00  0.00           H  
ATOM   3971 HD12 LEU   207      10.997  -0.924   1.201  0.00  0.00           H  
ATOM   3972 HD13 LEU   207      11.864  -0.256  -0.209  0.00  0.00           H  
ATOM   3973 HD21 LEU   207       9.040   1.902   0.586  0.00  0.00           H  
ATOM   3974 HD22 LEU   207       9.213   0.266   1.205  0.00  0.00           H  
ATOM   3975 HD23 LEU   207       9.182   1.543   2.316  0.00  0.00           H  
HETATM 3976  O   T3P   207      34.296   3.663  13.130  0.00  0.00           O  
HETATM 3977  H1  T3P   207      35.076   4.099  12.788  0.00  0.00           H  
HETATM 3978  H2  T3P   207      34.618   2.832  13.479  0.00  0.00           H  
ATOM   3979  N   LYS   208      12.909   4.754   3.577  0.00  0.00           N  
ATOM   3980  CA  LYS   208      13.494   5.602   4.600  0.00  0.00           C  
ATOM   3981  C   LYS   208      12.571   6.766   4.893  0.00  0.00           C  
ATOM   3982  O   LYS   208      12.241   6.998   6.073  0.00  0.00           O  
ATOM   3983  CB  LYS   208      14.946   6.047   4.235  0.00  0.00           C  
ATOM   3984  CG  LYS   208      15.622   6.891   5.197  0.00  0.00           C  
ATOM   3985  CD  LYS   208      17.147   7.017   4.823  0.00  0.00           C  
ATOM   3986  CE  LYS   208      18.012   7.655   5.997  0.00  0.00           C  
ATOM   3987  NZ  LYS   208      17.661   8.988   6.406  0.00  0.00           N1+
ATOM   3988  H   LYS   208      13.448   4.427   2.788  0.00  0.00           H  
ATOM   3989  HA  LYS   208      13.600   4.957   5.472  0.00  0.00           H  
ATOM   3990  HB2 LYS   208      15.451   5.096   4.063  0.00  0.00           H  
ATOM   3991  HB3 LYS   208      14.877   6.636   3.320  0.00  0.00           H  
ATOM   3992  HG2 LYS   208      15.215   7.902   5.229  0.00  0.00           H  
ATOM   3993  HG3 LYS   208      15.608   6.514   6.220  0.00  0.00           H  
ATOM   3994  HD2 LYS   208      17.592   6.036   4.660  0.00  0.00           H  
ATOM   3995  HD3 LYS   208      17.332   7.650   3.955  0.00  0.00           H  
ATOM   3996  HE2 LYS   208      18.020   6.922   6.803  0.00  0.00           H  
ATOM   3997  HE3 LYS   208      19.025   7.820   5.629  0.00  0.00           H  
ATOM   3998  HZ1 LYS   208      16.752   8.964   6.845  0.00  0.00           H  
ATOM   3999  HZ2 LYS   208      18.310   9.446   7.029  0.00  0.00           H  
ATOM   4000  HZ3 LYS   208      17.546   9.536   5.565  0.00  0.00           H  
HETATM 4001  O   T3P   208     -35.055 -33.731  -8.529  0.00  0.00           O  
HETATM 4002  H1  T3P   208     -35.634 -33.271  -7.922  0.00  0.00           H  
HETATM 4003  H2  T3P   208     -35.012 -34.625  -8.188  0.00  0.00           H  
ATOM   4004  N   ASN   209      12.260   7.583   3.817  0.00  0.00           N  
ATOM   4005  CA  ASN   209      11.450   8.831   3.897  0.00  0.00           C  
ATOM   4006  C   ASN   209      10.064   8.710   4.491  0.00  0.00           C  
ATOM   4007  O   ASN   209       9.676   9.392   5.459  0.00  0.00           O  
ATOM   4008  CB  ASN   209      11.219   9.517   2.480  0.00  0.00           C  
ATOM   4009  CG  ASN   209      12.492  10.093   1.850  0.00  0.00           C  
ATOM   4010  ND2 ASN   209      12.600  10.236   0.529  0.00  0.00           N  
ATOM   4011  OD1 ASN   209      13.386  10.447   2.603  0.00  0.00           O  
ATOM   4012  H   ASN   209      12.598   7.300   2.908  0.00  0.00           H  
ATOM   4013  HA  ASN   209      11.977   9.534   4.543  0.00  0.00           H  
ATOM   4014  HB2 ASN   209      10.801   8.785   1.789  0.00  0.00           H  
ATOM   4015  HB3 ASN   209      10.458  10.292   2.385  0.00  0.00           H  
ATOM   4016 HD21 ASN   209      11.739  10.192   0.003  0.00  0.00           H  
ATOM   4017 HD22 ASN   209      13.451  10.531   0.071  0.00  0.00           H  
HETATM 4018  O   T3P   209       0.995  11.580  36.743  0.00  0.00           O  
HETATM 4019  H1  T3P   209       0.640  10.956  37.376  0.00  0.00           H  
HETATM 4020  H2  T3P   209       1.054  12.404  37.225  0.00  0.00           H  
ATOM   4021  N   ALA   210       9.379   7.599   4.193  0.00  0.00           N  
ATOM   4022  CA  ALA   210       8.211   7.023   4.779  0.00  0.00           C  
ATOM   4023  C   ALA   210       8.430   6.594   6.284  0.00  0.00           C  
ATOM   4024  O   ALA   210       7.566   6.985   7.031  0.00  0.00           O  
ATOM   4025  CB  ALA   210       7.661   5.972   3.869  0.00  0.00           C  
ATOM   4026  H   ALA   210       9.873   7.007   3.540  0.00  0.00           H  
ATOM   4027  HA  ALA   210       7.469   7.817   4.709  0.00  0.00           H  
ATOM   4028  HB1 ALA   210       6.590   5.838   4.022  0.00  0.00           H  
ATOM   4029  HB2 ALA   210       7.873   6.249   2.837  0.00  0.00           H  
ATOM   4030  HB3 ALA   210       8.196   5.025   3.938  0.00  0.00           H  
HETATM 4031  O   T3P   210      51.041   8.096  -2.704  0.00  0.00           O  
HETATM 4032  H1  T3P   210      51.493   8.785  -3.191  0.00  0.00           H  
HETATM 4033  H2  T3P   210      50.149   8.425  -2.595  0.00  0.00           H  
HETATM 4034  O   T3P   211      12.169  -1.237  10.421  0.00  0.00           O  
HETATM 4035  H1  T3P   211      11.860  -0.332  10.416  0.00  0.00           H  
HETATM 4036  H2  T3P   211      11.398  -1.754  10.655  0.00  0.00           H  
ATOM   4037  N   TYR   211       9.589   5.961   6.738  0.00  0.00           N  
ATOM   4038  CA  TYR   211       9.806   5.625   8.204  0.00  0.00           C  
ATOM   4039  C   TYR   211       9.830   6.823   9.179  0.00  0.00           C  
ATOM   4040  O   TYR   211      10.051   6.599  10.362  0.00  0.00           O  
ATOM   4041  CB  TYR   211      11.051   4.730   8.431  0.00  0.00           C  
ATOM   4042  CG  TYR   211      11.181   3.443   7.668  0.00  0.00           C  
ATOM   4043  CD1 TYR   211      10.087   2.540   7.363  0.00  0.00           C  
ATOM   4044  CD2 TYR   211      12.486   3.083   7.225  0.00  0.00           C  
ATOM   4045  CE1 TYR   211      10.327   1.336   6.694  0.00  0.00           C  
ATOM   4046  CE2 TYR   211      12.681   1.894   6.515  0.00  0.00           C  
ATOM   4047  CZ  TYR   211      11.635   1.073   6.215  0.00  0.00           C  
ATOM   4048  OH  TYR   211      11.860   0.015   5.383  0.00  0.00           O  
ATOM   4049  H   TYR   211      10.116   5.459   6.038  0.00  0.00           H  
ATOM   4050  HA  TYR   211       8.911   5.080   8.505  0.00  0.00           H  
ATOM   4051  HB2 TYR   211      11.864   5.391   8.131  0.00  0.00           H  
ATOM   4052  HB3 TYR   211      11.125   4.414   9.471  0.00  0.00           H  
ATOM   4053  HD1 TYR   211       9.060   2.765   7.612  0.00  0.00           H  
ATOM   4054  HD2 TYR   211      13.300   3.719   7.540  0.00  0.00           H  
ATOM   4055  HE1 TYR   211       9.484   0.668   6.595  0.00  0.00           H  
ATOM   4056  HE2 TYR   211      13.685   1.763   6.137  0.00  0.00           H  
ATOM   4057  HH  TYR   211      12.769  -0.011   5.076  0.00  0.00           H  
ATOM   4058  N   ALA   212       9.848   8.057   8.626  0.00  0.00           N  
ATOM   4059  CA  ALA   212       9.885   9.289   9.291  0.00  0.00           C  
ATOM   4060  C   ALA   212       8.469   9.919   9.358  0.00  0.00           C  
ATOM   4061  O   ALA   212       8.137  10.873  10.125  0.00  0.00           O  
ATOM   4062  CB  ALA   212      10.786  10.173   8.478  0.00  0.00           C  
ATOM   4063  H   ALA   212       9.703   8.080   7.626  0.00  0.00           H  
ATOM   4064  HA  ALA   212      10.288   9.368  10.301  0.00  0.00           H  
ATOM   4065  HB1 ALA   212      11.072  11.083   9.004  0.00  0.00           H  
ATOM   4066  HB2 ALA   212      11.763   9.698   8.391  0.00  0.00           H  
ATOM   4067  HB3 ALA   212      10.565  10.350   7.426  0.00  0.00           H  
HETATM 4068  O   T3P   212     -30.575   0.643 -12.826  0.00  0.00           O  
HETATM 4069  H1  T3P   212     -29.786   0.462 -12.315  0.00  0.00           H  
HETATM 4070  H2  T3P   212     -30.330   0.435 -13.728  0.00  0.00           H  
ATOM   4071  N   ARG   213       7.625   9.590   8.372  0.00  0.00           N  
ATOM   4072  CA  ARG   213       6.274  10.054   8.226  0.00  0.00           C  
ATOM   4073  C   ARG   213       5.412   9.321   9.196  0.00  0.00           C  
ATOM   4074  O   ARG   213       5.033   8.206   8.861  0.00  0.00           O  
ATOM   4075  CB  ARG   213       5.717   9.885   6.761  0.00  0.00           C  
ATOM   4076  CG  ARG   213       6.491  10.639   5.616  0.00  0.00           C  
ATOM   4077  CD  ARG   213       6.576  12.192   5.806  0.00  0.00           C  
ATOM   4078  NE  ARG   213       5.242  12.826   5.552  0.00  0.00           N  
ATOM   4079  CZ  ARG   213       4.938  13.574   4.482  0.00  0.00           C  
ATOM   4080  NH1 ARG   213       5.797  13.853   3.490  0.00  0.00           N  
ATOM   4081  NH2 ARG   213       3.740  14.191   4.386  0.00  0.00           N1+
ATOM   4082  H   ARG   213       7.933   8.935   7.667  0.00  0.00           H  
ATOM   4083  HA  ARG   213       6.387  11.107   8.486  0.00  0.00           H  
ATOM   4084  HB2 ARG   213       5.566   8.851   6.450  0.00  0.00           H  
ATOM   4085  HB3 ARG   213       4.677  10.191   6.875  0.00  0.00           H  
ATOM   4086  HG2 ARG   213       7.491  10.218   5.509  0.00  0.00           H  
ATOM   4087  HG3 ARG   213       5.956  10.496   4.677  0.00  0.00           H  
ATOM   4088  HD2 ARG   213       6.765  12.429   6.853  0.00  0.00           H  
ATOM   4089  HD3 ARG   213       7.389  12.674   5.262  0.00  0.00           H  
ATOM   4090  HE  ARG   213       4.511  12.701   6.237  0.00  0.00           H  
ATOM   4091 HH11 ARG   213       6.722  13.491   3.673  0.00  0.00           H  
ATOM   4092 HH12 ARG   213       5.558  14.503   2.755  0.00  0.00           H  
ATOM   4093 HH21 ARG   213       3.041  14.060   5.103  0.00  0.00           H  
ATOM   4094 HH22 ARG   213       3.503  14.844   3.654  0.00  0.00           H  
HETATM 4095  O   T3P   213      25.063   8.068   3.189  0.00  0.00           O  
HETATM 4096  H1  T3P   213      24.732   8.413   4.019  0.00  0.00           H  
HETATM 4097  H2  T3P   213      24.493   8.454   2.524  0.00  0.00           H  
ATOM   4098  N   ASP   214       5.060   9.981  10.312  0.00  0.00           N  
ATOM   4099  CA  ASP   214       3.993   9.699  11.249  0.00  0.00           C  
ATOM   4100  C   ASP   214       2.755   9.065  10.583  0.00  0.00           C  
ATOM   4101  O   ASP   214       2.255   8.002  10.994  0.00  0.00           O  
ATOM   4102  CB  ASP   214       3.546  10.913  12.063  0.00  0.00           C  
ATOM   4103  CG  ASP   214       4.486  11.194  13.313  0.00  0.00           C  
ATOM   4104  OD1 ASP   214       4.276  12.165  14.095  0.00  0.00           O  
ATOM   4105  OD2 ASP   214       5.378  10.348  13.584  0.00  0.00           O1-
ATOM   4106  H   ASP   214       5.589  10.833  10.427  0.00  0.00           H  
ATOM   4107  HA  ASP   214       4.302   8.865  11.879  0.00  0.00           H  
ATOM   4108  HB2 ASP   214       3.725  11.817  11.481  0.00  0.00           H  
ATOM   4109  HB3 ASP   214       2.494  10.893  12.350  0.00  0.00           H  
HETATM 4110  O   T3P   214      32.315   3.511  15.118  0.00  0.00           O  
HETATM 4111  H1  T3P   214      33.028   3.558  14.480  0.00  0.00           H  
HETATM 4112  H2  T3P   214      32.376   4.331  15.606  0.00  0.00           H  
ATOM   4113  N   GLU   215       2.292   9.690   9.478  0.00  0.00           N  
ATOM   4114  CA  GLU   215       1.223   9.268   8.669  0.00  0.00           C  
ATOM   4115  C   GLU   215       1.310   7.884   7.931  0.00  0.00           C  
ATOM   4116  O   GLU   215       0.213   7.368   7.738  0.00  0.00           O  
ATOM   4117  CB  GLU   215       1.016  10.408   7.548  0.00  0.00           C  
ATOM   4118  CG  GLU   215       0.977  11.832   8.013  0.00  0.00           C  
ATOM   4119  CD  GLU   215       2.286  12.512   7.657  0.00  0.00           C  
ATOM   4120  OE1 GLU   215       2.311  13.569   7.054  0.00  0.00           O  
ATOM   4121  OE2 GLU   215       3.370  12.015   7.952  0.00  0.00           O1-
ATOM   4122  H   GLU   215       2.840  10.482   9.172  0.00  0.00           H  
ATOM   4123  HA  GLU   215       0.281   9.349   9.213  0.00  0.00           H  
ATOM   4124  HB2 GLU   215       1.785  10.149   6.821  0.00  0.00           H  
ATOM   4125  HB3 GLU   215       0.079  10.093   7.090  0.00  0.00           H  
ATOM   4126  HG2 GLU   215       0.102  12.332   7.595  0.00  0.00           H  
ATOM   4127  HG3 GLU   215       0.858  11.936   9.091  0.00  0.00           H  
HETATM 4128  O   T3P   215       5.457  -9.436 -26.303  0.00  0.00           O  
HETATM 4129  H1  T3P   215       4.600  -9.035 -26.153  0.00  0.00           H  
HETATM 4130  H2  T3P   215       5.674  -9.855 -25.470  0.00  0.00           H  
ATOM   4131  N   PHE   216       2.524   7.287   7.751  0.00  0.00           N  
ATOM   4132  CA  PHE   216       2.705   5.933   7.259  0.00  0.00           C  
ATOM   4133  C   PHE   216       2.898   5.053   8.518  0.00  0.00           C  
ATOM   4134  O   PHE   216       2.279   4.003   8.600  0.00  0.00           O  
ATOM   4135  CB  PHE   216       3.827   5.849   6.255  0.00  0.00           C  
ATOM   4136  CG  PHE   216       4.122   4.385   5.877  0.00  0.00           C  
ATOM   4137  CD1 PHE   216       5.426   3.971   6.107  0.00  0.00           C  
ATOM   4138  CD2 PHE   216       3.225   3.557   5.247  0.00  0.00           C  
ATOM   4139  CE1 PHE   216       5.807   2.621   5.879  0.00  0.00           C  
ATOM   4140  CE2 PHE   216       3.648   2.313   4.854  0.00  0.00           C  
ATOM   4141  CZ  PHE   216       4.939   1.869   5.148  0.00  0.00           C  
ATOM   4142  H   PHE   216       3.349   7.662   8.198  0.00  0.00           H  
ATOM   4143  HA  PHE   216       1.792   5.523   6.828  0.00  0.00           H  
ATOM   4144  HB2 PHE   216       3.639   6.343   5.302  0.00  0.00           H  
ATOM   4145  HB3 PHE   216       4.699   6.281   6.745  0.00  0.00           H  
ATOM   4146  HD1 PHE   216       6.023   4.687   6.652  0.00  0.00           H  
ATOM   4147  HD2 PHE   216       2.257   4.010   5.087  0.00  0.00           H  
ATOM   4148  HE1 PHE   216       6.825   2.334   6.098  0.00  0.00           H  
ATOM   4149  HE2 PHE   216       2.987   1.702   4.256  0.00  0.00           H  
ATOM   4150  HZ  PHE   216       5.115   0.900   4.705  0.00  0.00           H  
HETATM 4151  O   T3P   216      -9.539 -30.844  -5.303  0.00  0.00           O  
HETATM 4152  H1  T3P   216      -9.215 -31.572  -5.834  0.00  0.00           H  
HETATM 4153  H2  T3P   216      -8.892 -30.751  -4.603  0.00  0.00           H  
HETATM 4154  O   T3P   217       4.743  -2.067  43.672  0.00  0.00           O  
HETATM 4155  H1  T3P   217       5.675  -1.855  43.717  0.00  0.00           H  
HETATM 4156  H2  T3P   217       4.359  -1.620  44.426  0.00  0.00           H  
ATOM   4157  N   THR   217       3.628   5.489   9.551  0.00  0.00           N  
ATOM   4158  CA  THR   217       4.070   4.664  10.632  0.00  0.00           C  
ATOM   4159  C   THR   217       2.933   4.275  11.577  0.00  0.00           C  
ATOM   4160  O   THR   217       2.910   3.134  11.982  0.00  0.00           O  
ATOM   4161  CB  THR   217       5.359   5.257  11.298  0.00  0.00           C  
ATOM   4162  CG2 THR   217       6.495   5.426  10.374  0.00  0.00           C  
ATOM   4163  OG1 THR   217       5.042   6.488  12.015  0.00  0.00           O  
ATOM   4164  H   THR   217       4.095   6.385   9.563  0.00  0.00           H  
ATOM   4165  HA  THR   217       4.348   3.719  10.165  0.00  0.00           H  
ATOM   4166  HB  THR   217       5.625   4.576  12.107  0.00  0.00           H  
ATOM   4167  HG1 THR   217       4.631   6.309  12.864  0.00  0.00           H  
ATOM   4168 HG21 THR   217       6.773   4.488   9.893  0.00  0.00           H  
ATOM   4169 HG22 THR   217       6.460   6.272   9.687  0.00  0.00           H  
ATOM   4170 HG23 THR   217       7.275   5.729  11.072  0.00  0.00           H  
ATOM   4171  N   ASN   218       2.049   5.197  11.950  0.00  0.00           N  
ATOM   4172  CA  ASN   218       0.996   4.918  12.936  0.00  0.00           C  
ATOM   4173  C   ASN   218      -0.077   4.096  12.241  0.00  0.00           C  
ATOM   4174  O   ASN   218      -0.675   3.271  12.940  0.00  0.00           O  
ATOM   4175  CB  ASN   218       0.484   6.261  13.583  0.00  0.00           C  
ATOM   4176  CG  ASN   218       1.567   6.899  14.430  0.00  0.00           C  
ATOM   4177  ND2 ASN   218       2.309   7.836  13.804  0.00  0.00           N  
ATOM   4178  OD1 ASN   218       1.833   6.455  15.568  0.00  0.00           O  
ATOM   4179  H   ASN   218       2.269   6.177  11.846  0.00  0.00           H  
ATOM   4180  HA  ASN   218       1.492   4.307  13.689  0.00  0.00           H  
ATOM   4181  HB2 ASN   218      -0.081   6.871  12.879  0.00  0.00           H  
ATOM   4182  HB3 ASN   218      -0.289   6.060  14.325  0.00  0.00           H  
ATOM   4183 HD21 ASN   218       2.147   8.005  12.821  0.00  0.00           H  
ATOM   4184 HD22 ASN   218       3.148   8.202  14.231  0.00  0.00           H  
HETATM 4185  O   T3P   218     -15.146  -9.464 -26.145  0.00  0.00           O  
HETATM 4186  H1  T3P   218     -15.498  -8.663 -26.534  0.00  0.00           H  
HETATM 4187  H2  T3P   218     -15.801 -10.134 -26.341  0.00  0.00           H  
HETATM 4188  O   T3P   219      24.635  21.528  27.187  0.00  0.00           O  
HETATM 4189  H1  T3P   219      25.486  21.545  26.749  0.00  0.00           H  
HETATM 4190  H2  T3P   219      24.694  22.214  27.852  0.00  0.00           H  
ATOM   4191  N   THR   219      -0.361   4.335  10.932  0.00  0.00           N  
ATOM   4192  CA  THR   219      -1.379   3.685  10.102  0.00  0.00           C  
ATOM   4193  C   THR   219      -1.024   2.348   9.567  0.00  0.00           C  
ATOM   4194  O   THR   219      -1.986   1.595   9.344  0.00  0.00           O  
ATOM   4195  CB  THR   219      -1.833   4.621   8.964  0.00  0.00           C  
ATOM   4196  CG2 THR   219      -2.496   5.945   9.357  0.00  0.00           C  
ATOM   4197  OG1 THR   219      -0.841   4.957   7.970  0.00  0.00           O  
ATOM   4198  H   THR   219       0.249   5.053  10.569  0.00  0.00           H  
ATOM   4199  HA  THR   219      -2.198   3.653  10.821  0.00  0.00           H  
ATOM   4200  HB  THR   219      -2.597   4.065   8.421  0.00  0.00           H  
ATOM   4201  HG1 THR   219      -0.726   5.910   7.985  0.00  0.00           H  
ATOM   4202 HG21 THR   219      -1.821   6.575   9.936  0.00  0.00           H  
ATOM   4203 HG22 THR   219      -2.784   6.572   8.513  0.00  0.00           H  
ATOM   4204 HG23 THR   219      -3.427   5.694   9.864  0.00  0.00           H  
ATOM   4205  N   CYS   220       0.250   2.016   9.474  0.00  0.00           N  
ATOM   4206  CA  CYS   220       0.810   0.734   9.112  0.00  0.00           C  
ATOM   4207  C   CYS   220       0.673  -0.348  10.187  0.00  0.00           C  
ATOM   4208  O   CYS   220       0.709  -0.095  11.380  0.00  0.00           O  
ATOM   4209  CB  CYS   220       2.210   0.807   8.440  0.00  0.00           C  
ATOM   4210  SG  CYS   220       3.562   1.160   9.663  0.00  0.00           S  
ATOM   4211  H   CYS   220       0.861   2.608  10.018  0.00  0.00           H  
ATOM   4212  HA  CYS   220       0.211   0.537   8.222  0.00  0.00           H  
ATOM   4213  HB2 CYS   220       2.565  -0.113   7.976  0.00  0.00           H  
ATOM   4214  HB3 CYS   220       2.214   1.464   7.570  0.00  0.00           H  
ATOM   4215  HG  CYS   220       2.987   2.313  10.015  0.00  0.00           H  
HETATM 4216  O   T3P   220       3.135  16.349  31.534  0.00  0.00           O  
HETATM 4217  H1  T3P   220       3.361  15.437  31.351  0.00  0.00           H  
HETATM 4218  H2  T3P   220       2.186  16.389  31.414  0.00  0.00           H  
ATOM   4219  N   ALA   221       0.420  -1.536   9.681  0.00  0.00           N  
ATOM   4220  CA  ALA   221       0.274  -2.738  10.491  0.00  0.00           C  
ATOM   4221  C   ALA   221       1.498  -2.970  11.332  0.00  0.00           C  
ATOM   4222  O   ALA   221       2.585  -2.789  10.735  0.00  0.00           O  
ATOM   4223  CB  ALA   221      -0.065  -3.919   9.603  0.00  0.00           C  
ATOM   4224  H   ALA   221       0.408  -1.628   8.676  0.00  0.00           H  
ATOM   4225  HA  ALA   221      -0.458  -2.463  11.250  0.00  0.00           H  
ATOM   4226  HB1 ALA   221      -0.279  -4.867  10.095  0.00  0.00           H  
ATOM   4227  HB2 ALA   221      -0.964  -3.679   9.035  0.00  0.00           H  
ATOM   4228  HB3 ALA   221       0.691  -4.070   8.833  0.00  0.00           H  
HETATM 4229  O   T3P   221     -39.831  -5.989 -15.680  0.00  0.00           O  
HETATM 4230  H1  T3P   221     -39.618  -6.166 -16.596  0.00  0.00           H  
HETATM 4231  H2  T3P   221     -40.736  -5.678 -15.699  0.00  0.00           H  
ATOM   4232  N   ALA   222       1.418  -3.481  12.560  0.00  0.00           N  
ATOM   4233  CA  ALA   222       2.569  -3.911  13.305  0.00  0.00           C  
ATOM   4234  C   ALA   222       3.255  -5.180  12.686  0.00  0.00           C  
ATOM   4235  O   ALA   222       2.517  -6.059  12.279  0.00  0.00           O  
ATOM   4236  CB  ALA   222       2.128  -4.108  14.676  0.00  0.00           C  
ATOM   4237  H   ALA   222       0.550  -3.823  12.947  0.00  0.00           H  
ATOM   4238  HA  ALA   222       3.290  -3.095  13.361  0.00  0.00           H  
ATOM   4239  HB1 ALA   222       1.697  -5.093  14.855  0.00  0.00           H  
ATOM   4240  HB2 ALA   222       3.025  -3.981  15.283  0.00  0.00           H  
ATOM   4241  HB3 ALA   222       1.444  -3.297  14.925  0.00  0.00           H  
HETATM 4242  O   T3P   222      17.267 -11.888 -35.792  0.00  0.00           O  
HETATM 4243  H1  T3P   222      17.857 -12.634 -35.897  0.00  0.00           H  
HETATM 4244  H2  T3P   222      17.074 -11.865 -34.855  0.00  0.00           H  
ATOM   4245  N   ASP   223       4.647  -5.102  12.450  0.00  0.00           N  
ATOM   4246  CA  ASP   223       5.523  -6.075  11.714  0.00  0.00           C  
ATOM   4247  C   ASP   223       5.189  -7.504  11.997  0.00  0.00           C  
ATOM   4248  O   ASP   223       4.746  -8.239  11.126  0.00  0.00           O  
ATOM   4249  CB  ASP   223       7.035  -5.888  12.024  0.00  0.00           C  
ATOM   4250  CG  ASP   223       7.674  -4.543  11.844  0.00  0.00           C  
ATOM   4251  OD1 ASP   223       7.064  -3.553  12.224  0.00  0.00           O  
ATOM   4252  OD2 ASP   223       8.896  -4.469  11.621  0.00  0.00           O1-
ATOM   4253  H   ASP   223       5.240  -4.323  12.700  0.00  0.00           H  
ATOM   4254  HA  ASP   223       5.416  -5.984  10.633  0.00  0.00           H  
ATOM   4255  HB2 ASP   223       7.188  -6.099  13.083  0.00  0.00           H  
ATOM   4256  HB3 ASP   223       7.681  -6.572  11.474  0.00  0.00           H  
HETATM 4257  O   T3P   223     -13.706  22.342 -13.757  0.00  0.00           O  
HETATM 4258  H1  T3P   223     -14.562  21.937 -13.621  0.00  0.00           H  
HETATM 4259  H2  T3P   223     -13.296  21.813 -14.442  0.00  0.00           H  
ATOM   4260  N   SER   224       5.375  -7.937  13.249  0.00  0.00           N  
ATOM   4261  CA  SER   224       5.256  -9.434  13.631  0.00  0.00           C  
ATOM   4262  C   SER   224       3.800 -10.013  13.652  0.00  0.00           C  
ATOM   4263  O   SER   224       3.697 -11.244  13.814  0.00  0.00           O  
ATOM   4264  CB  SER   224       6.012  -9.652  14.972  0.00  0.00           C  
ATOM   4265  OG  SER   224       5.514  -8.750  15.885  0.00  0.00           O  
ATOM   4266  H   SER   224       5.567  -7.304  14.012  0.00  0.00           H  
ATOM   4267  HA  SER   224       5.867  -9.988  12.919  0.00  0.00           H  
ATOM   4268  HB2 SER   224       5.935 -10.652  15.398  0.00  0.00           H  
ATOM   4269  HB3 SER   224       7.088  -9.489  14.899  0.00  0.00           H  
ATOM   4270  HG  SER   224       4.603  -8.992  16.068  0.00  0.00           H  
HETATM 4271  O   T3P   224     -37.220 -31.214 -18.371  0.00  0.00           O  
HETATM 4272  H1  T3P   224     -37.081 -30.295 -18.603  0.00  0.00           H  
HETATM 4273  H2  T3P   224     -37.102 -31.690 -19.193  0.00  0.00           H  
ATOM   4274  N   GLU   225       2.806  -9.126  13.477  0.00  0.00           N  
ATOM   4275  CA  GLU   225       1.416  -9.425  13.139  0.00  0.00           C  
ATOM   4276  C   GLU   225       1.226  -9.674  11.617  0.00  0.00           C  
ATOM   4277  O   GLU   225       0.444 -10.581  11.287  0.00  0.00           O  
ATOM   4278  CB  GLU   225       0.510  -8.428  13.835  0.00  0.00           C  
ATOM   4279  CG  GLU   225       0.691  -8.519  15.429  0.00  0.00           C  
ATOM   4280  CD  GLU   225      -0.343  -7.802  16.280  0.00  0.00           C  
ATOM   4281  OE1 GLU   225      -1.270  -7.211  15.702  0.00  0.00           O  
ATOM   4282  OE2 GLU   225      -0.268  -7.831  17.540  0.00  0.00           O1-
ATOM   4283  H   GLU   225       3.048  -8.146  13.512  0.00  0.00           H  
ATOM   4284  HA  GLU   225       1.158 -10.383  13.591  0.00  0.00           H  
ATOM   4285  HB2 GLU   225       0.526  -7.440  13.376  0.00  0.00           H  
ATOM   4286  HB3 GLU   225      -0.499  -8.784  13.625  0.00  0.00           H  
ATOM   4287  HG2 GLU   225       0.677  -9.556  15.765  0.00  0.00           H  
ATOM   4288  HG3 GLU   225       1.668  -8.189  15.783  0.00  0.00           H  
HETATM 4289  O   T3P   225      -8.022  23.867  -6.099  0.00  0.00           O  
HETATM 4290  H1  T3P   225      -7.503  24.622  -5.822  0.00  0.00           H  
HETATM 4291  H2  T3P   225      -8.850  23.958  -5.626  0.00  0.00           H  
ATOM   4292  N   ILE   226       1.894  -8.891  10.785  0.00  0.00           N  
ATOM   4293  CA  ILE   226       1.903  -9.145   9.316  0.00  0.00           C  
ATOM   4294  C   ILE   226       2.662 -10.508   9.045  0.00  0.00           C  
ATOM   4295  O   ILE   226       2.067 -11.228   8.249  0.00  0.00           O  
ATOM   4296  CB  ILE   226       2.608  -7.956   8.500  0.00  0.00           C  
ATOM   4297  CG1 ILE   226       2.006  -6.557   8.627  0.00  0.00           C  
ATOM   4298  CG2 ILE   226       2.752  -8.146   7.020  0.00  0.00           C  
ATOM   4299  CD1 ILE   226       3.017  -5.464   8.165  0.00  0.00           C  
ATOM   4300  H   ILE   226       2.413  -8.127  11.196  0.00  0.00           H  
ATOM   4301  HA  ILE   226       0.889  -9.321   8.957  0.00  0.00           H  
ATOM   4302  HB  ILE   226       3.606  -7.881   8.932  0.00  0.00           H  
ATOM   4303 HG12 ILE   226       1.031  -6.469   8.149  0.00  0.00           H  
ATOM   4304 HG13 ILE   226       1.688  -6.286   9.634  0.00  0.00           H  
ATOM   4305 HG21 ILE   226       3.588  -7.494   6.770  0.00  0.00           H  
ATOM   4306 HG22 ILE   226       3.058  -9.168   6.796  0.00  0.00           H  
ATOM   4307 HG23 ILE   226       1.809  -8.043   6.482  0.00  0.00           H  
ATOM   4308 HD11 ILE   226       4.010  -5.698   8.546  0.00  0.00           H  
ATOM   4309 HD12 ILE   226       2.923  -5.334   7.087  0.00  0.00           H  
ATOM   4310 HD13 ILE   226       2.689  -4.507   8.571  0.00  0.00           H  
HETATM 4311  O   T3P   226     -19.331 -30.504 -19.484  0.00  0.00           O  
HETATM 4312  H1  T3P   226     -19.789 -30.871 -20.240  0.00  0.00           H  
HETATM 4313  H2  T3P   226     -19.997 -30.460 -18.798  0.00  0.00           H  
ATOM   4314  N   GLU   227       3.713 -10.914   9.711  0.00  0.00           N  
ATOM   4315  CA  GLU   227       4.334 -12.239   9.603  0.00  0.00           C  
ATOM   4316  C   GLU   227       3.277 -13.382   9.826  0.00  0.00           C  
ATOM   4317  O   GLU   227       3.272 -14.362   9.062  0.00  0.00           O  
ATOM   4318  CB  GLU   227       5.448 -12.270  10.669  0.00  0.00           C  
ATOM   4319  CG  GLU   227       6.686 -11.352  10.338  0.00  0.00           C  
ATOM   4320  CD  GLU   227       7.854 -11.563  11.343  0.00  0.00           C  
ATOM   4321  OE1 GLU   227       7.666 -12.240  12.356  0.00  0.00           O  
ATOM   4322  OE2 GLU   227       8.967 -11.020  11.128  0.00  0.00           O1-
ATOM   4323  H   GLU   227       4.081 -10.325  10.444  0.00  0.00           H  
ATOM   4324  HA  GLU   227       4.627 -12.329   8.557  0.00  0.00           H  
ATOM   4325  HB2 GLU   227       4.929 -12.050  11.602  0.00  0.00           H  
ATOM   4326  HB3 GLU   227       5.786 -13.298  10.791  0.00  0.00           H  
ATOM   4327  HG2 GLU   227       7.076 -11.626   9.357  0.00  0.00           H  
ATOM   4328  HG3 GLU   227       6.437 -10.294  10.255  0.00  0.00           H  
HETATM 4329  O   T3P   227       1.590  19.950   0.727  0.00  0.00           O  
HETATM 4330  H1  T3P   227       2.148  20.216  -0.004  0.00  0.00           H  
HETATM 4331  H2  T3P   227       2.068  19.236   1.148  0.00  0.00           H  
ATOM   4332  N   LEU   228       2.538 -13.295  10.940  0.00  0.00           N  
ATOM   4333  CA  LEU   228       1.450 -14.201  11.406  0.00  0.00           C  
ATOM   4334  C   LEU   228       0.267 -14.232  10.422  0.00  0.00           C  
ATOM   4335  O   LEU   228      -0.213 -15.350  10.140  0.00  0.00           O  
ATOM   4336  CB  LEU   228       1.114 -13.984  12.903  0.00  0.00           C  
ATOM   4337  CG  LEU   228       0.195 -15.165  13.464  0.00  0.00           C  
ATOM   4338  CD1 LEU   228       0.765 -16.501  13.293  0.00  0.00           C  
ATOM   4339  CD2 LEU   228      -0.111 -14.772  14.886  0.00  0.00           C  
ATOM   4340  H   LEU   228       2.879 -12.548  11.528  0.00  0.00           H  
ATOM   4341  HA  LEU   228       1.949 -15.169  11.358  0.00  0.00           H  
ATOM   4342  HB2 LEU   228       2.014 -13.973  13.518  0.00  0.00           H  
ATOM   4343  HB3 LEU   228       0.694 -12.986  13.026  0.00  0.00           H  
ATOM   4344  HG  LEU   228      -0.798 -15.193  13.017  0.00  0.00           H  
ATOM   4345 HD11 LEU   228       0.646 -16.821  12.259  0.00  0.00           H  
ATOM   4346 HD12 LEU   228       1.848 -16.492  13.419  0.00  0.00           H  
ATOM   4347 HD13 LEU   228       0.470 -17.357  13.900  0.00  0.00           H  
ATOM   4348 HD21 LEU   228       0.254 -15.493  15.617  0.00  0.00           H  
ATOM   4349 HD22 LEU   228       0.162 -13.781  15.247  0.00  0.00           H  
ATOM   4350 HD23 LEU   228      -1.165 -14.914  15.127  0.00  0.00           H  
HETATM 4351  O   T3P   228       6.867  18.239 -40.668  0.00  0.00           O  
HETATM 4352  H1  T3P   228       7.797  18.460 -40.603  0.00  0.00           H  
HETATM 4353  H2  T3P   228       6.822  17.596 -41.375  0.00  0.00           H  
ATOM   4354  N   ALA   229      -0.173 -13.049   9.843  0.00  0.00           N  
ATOM   4355  CA  ALA   229      -1.269 -13.043   8.859  0.00  0.00           C  
ATOM   4356  C   ALA   229      -0.891 -13.772   7.605  0.00  0.00           C  
ATOM   4357  O   ALA   229      -1.644 -14.477   6.914  0.00  0.00           O  
ATOM   4358  CB  ALA   229      -1.648 -11.606   8.517  0.00  0.00           C  
ATOM   4359  H   ALA   229       0.182 -12.173  10.198  0.00  0.00           H  
ATOM   4360  HA  ALA   229      -2.123 -13.547   9.312  0.00  0.00           H  
ATOM   4361  HB1 ALA   229      -1.829 -11.128   9.480  0.00  0.00           H  
ATOM   4362  HB2 ALA   229      -0.822 -11.019   8.117  0.00  0.00           H  
ATOM   4363  HB3 ALA   229      -2.470 -11.550   7.804  0.00  0.00           H  
HETATM 4364  O   T3P   229       8.741  32.216   7.647  0.00  0.00           O  
HETATM 4365  H1  T3P   229       7.946  31.982   7.168  0.00  0.00           H  
HETATM 4366  H2  T3P   229       8.607  31.858   8.524  0.00  0.00           H  
HETATM 4367  O   T3P   230      33.013  29.534   5.447  0.00  0.00           O  
HETATM 4368  H1  T3P   230      32.367  29.737   6.124  0.00  0.00           H  
HETATM 4369  H2  T3P   230      33.696  29.046   5.906  0.00  0.00           H  
ATOM   4370  N   TYR   230       0.386 -13.697   7.316  0.00  0.00           N  
ATOM   4371  CA  TYR   230       1.039 -14.457   6.212  0.00  0.00           C  
ATOM   4372  C   TYR   230       1.480 -15.909   6.583  0.00  0.00           C  
ATOM   4373  O   TYR   230       2.222 -16.553   5.786  0.00  0.00           O  
ATOM   4374  CB  TYR   230       2.139 -13.652   5.432  0.00  0.00           C  
ATOM   4375  CG  TYR   230       1.454 -12.560   4.524  0.00  0.00           C  
ATOM   4376  CD1 TYR   230       1.105 -11.258   5.023  0.00  0.00           C  
ATOM   4377  CD2 TYR   230       1.319 -12.876   3.130  0.00  0.00           C  
ATOM   4378  CE1 TYR   230       0.495 -10.329   4.158  0.00  0.00           C  
ATOM   4379  CE2 TYR   230       0.636 -11.995   2.279  0.00  0.00           C  
ATOM   4380  CZ  TYR   230       0.172 -10.744   2.809  0.00  0.00           C  
ATOM   4381  OH  TYR   230      -0.511  -9.882   2.042  0.00  0.00           O  
ATOM   4382  H   TYR   230       0.961 -13.252   8.017  0.00  0.00           H  
ATOM   4383  HA  TYR   230       0.230 -14.419   5.482  0.00  0.00           H  
ATOM   4384  HB2 TYR   230       2.799 -13.224   6.187  0.00  0.00           H  
ATOM   4385  HB3 TYR   230       2.787 -14.249   4.790  0.00  0.00           H  
ATOM   4386  HD1 TYR   230       1.434 -10.977   6.012  0.00  0.00           H  
ATOM   4387  HD2 TYR   230       1.641 -13.832   2.746  0.00  0.00           H  
ATOM   4388  HE1 TYR   230       0.156  -9.363   4.503  0.00  0.00           H  
ATOM   4389  HE2 TYR   230       0.284 -12.317   1.310  0.00  0.00           H  
ATOM   4390  HH  TYR   230      -0.795 -10.218   1.188  0.00  0.00           H  
ATOM   4391  N   ALA   231       1.173 -16.379   7.755  0.00  0.00           N  
ATOM   4392  CA  ALA   231       1.481 -17.796   8.122  0.00  0.00           C  
ATOM   4393  C   ALA   231       0.570 -18.777   7.323  0.00  0.00           C  
ATOM   4394  O   ALA   231       1.010 -19.852   6.865  0.00  0.00           O  
ATOM   4395  CB  ALA   231       1.347 -17.986   9.584  0.00  0.00           C  
ATOM   4396  H   ALA   231       0.659 -15.816   8.418  0.00  0.00           H  
ATOM   4397  HA  ALA   231       2.525 -17.889   7.825  0.00  0.00           H  
ATOM   4398  HB1 ALA   231       1.958 -17.279  10.145  0.00  0.00           H  
ATOM   4399  HB2 ALA   231       0.287 -17.815   9.770  0.00  0.00           H  
ATOM   4400  HB3 ALA   231       1.472 -18.998   9.970  0.00  0.00           H  
HETATM 4401  O   T3P   231      -1.730  18.402  31.443  0.00  0.00           O  
HETATM 4402  H1  T3P   231      -1.068  18.725  32.054  0.00  0.00           H  
HETATM 4403  H2  T3P   231      -1.686  19.004  30.701  0.00  0.00           H  
ATOM   4404  N   ASP   232      -0.675 -18.403   7.173  0.00  0.00           N  
ATOM   4405  CA  ASP   232      -1.794 -19.232   6.623  0.00  0.00           C  
ATOM   4406  C   ASP   232      -1.609 -19.443   5.084  0.00  0.00           C  
ATOM   4407  O   ASP   232      -2.168 -20.373   4.490  0.00  0.00           O  
ATOM   4408  CB  ASP   232      -3.229 -18.605   6.846  0.00  0.00           C  
ATOM   4409  CG  ASP   232      -3.658 -18.246   8.248  0.00  0.00           C  
ATOM   4410  OD1 ASP   232      -4.869 -18.086   8.498  0.00  0.00           O  
ATOM   4411  OD2 ASP   232      -2.911 -17.847   9.113  0.00  0.00           O1-
ATOM   4412  H   ASP   232      -1.066 -17.622   7.682  0.00  0.00           H  
ATOM   4413  HA  ASP   232      -1.702 -20.220   7.076  0.00  0.00           H  
ATOM   4414  HB2 ASP   232      -3.234 -17.727   6.198  0.00  0.00           H  
ATOM   4415  HB3 ASP   232      -3.896 -19.365   6.439  0.00  0.00           H  
HETATM 4416  O   T3P   232       3.031  10.645  18.355  0.00  0.00           O  
HETATM 4417  H1  T3P   232       2.872   9.751  18.052  0.00  0.00           H  
HETATM 4418  H2  T3P   232       3.839  10.907  17.916  0.00  0.00           H  
HETATM 4419  O   T3P   233     -13.731 -22.364  26.827  0.00  0.00           O  
HETATM 4420  H1  T3P   233     -14.505 -22.140  26.311  0.00  0.00           H  
HETATM 4421  H2  T3P   233     -13.542 -21.573  27.332  0.00  0.00           H  
ATOM   4422  N   VAL   233      -0.878 -18.584   4.356  0.00  0.00           N  
ATOM   4423  CA  VAL   233      -0.708 -18.487   2.912  0.00  0.00           C  
ATOM   4424  C   VAL   233       0.682 -18.926   2.414  0.00  0.00           C  
ATOM   4425  O   VAL   233       0.969 -18.996   1.264  0.00  0.00           O  
ATOM   4426  CB  VAL   233      -1.050 -17.095   2.365  0.00  0.00           C  
ATOM   4427  CG1 VAL   233      -2.614 -16.841   2.351  0.00  0.00           C  
ATOM   4428  CG2 VAL   233      -0.379 -15.878   2.994  0.00  0.00           C  
ATOM   4429  H   VAL   233      -0.432 -17.888   4.936  0.00  0.00           H  
ATOM   4430  HA  VAL   233      -1.471 -19.156   2.513  0.00  0.00           H  
ATOM   4431  HB  VAL   233      -0.782 -17.075   1.309  0.00  0.00           H  
ATOM   4432 HG11 VAL   233      -3.031 -17.276   3.259  0.00  0.00           H  
ATOM   4433 HG12 VAL   233      -2.927 -15.807   2.204  0.00  0.00           H  
ATOM   4434 HG13 VAL   233      -2.943 -17.389   1.468  0.00  0.00           H  
ATOM   4435 HG21 VAL   233       0.702 -16.007   3.051  0.00  0.00           H  
ATOM   4436 HG22 VAL   233      -0.478 -14.937   2.453  0.00  0.00           H  
ATOM   4437 HG23 VAL   233      -0.684 -15.711   4.026  0.00  0.00           H  
ATOM   4438  N   ALA   234       1.599 -18.996   3.414  0.00  0.00           N  
ATOM   4439  CA  ALA   234       2.993 -19.354   3.196  0.00  0.00           C  
ATOM   4440  C   ALA   234       3.109 -20.875   3.455  0.00  0.00           C  
ATOM   4441  O   ALA   234       2.676 -21.399   4.489  0.00  0.00           O  
ATOM   4442  CB  ALA   234       3.923 -18.607   4.180  0.00  0.00           C  
ATOM   4443  H   ALA   234       1.190 -19.047   4.336  0.00  0.00           H  
ATOM   4444  HA  ALA   234       3.184 -18.989   2.186  0.00  0.00           H  
ATOM   4445  HB1 ALA   234       3.829 -18.822   5.245  0.00  0.00           H  
ATOM   4446  HB2 ALA   234       4.947 -18.790   3.853  0.00  0.00           H  
ATOM   4447  HB3 ALA   234       3.868 -17.534   3.999  0.00  0.00           H  
HETATM 4448  O   T3P   234      25.924  -2.571 -15.853  0.00  0.00           O  
HETATM 4449  H1  T3P   234      26.598  -2.763 -15.201  0.00  0.00           H  
HETATM 4450  H2  T3P   234      25.808  -3.395 -16.326  0.00  0.00           H  
ATOM   4451  N   LYS   235       3.560 -21.580   2.399  0.00  0.00           N  
ATOM   4452  CA  LYS   235       3.796 -23.004   2.350  0.00  0.00           C  
ATOM   4453  C   LYS   235       5.306 -23.195   2.512  0.00  0.00           C  
ATOM   4454  O   LYS   235       6.064 -22.411   1.954  0.00  0.00           O  
ATOM   4455  CB  LYS   235       3.126 -23.577   0.987  0.00  0.00           C  
ATOM   4456  CG  LYS   235       1.673 -23.271   0.763  0.00  0.00           C  
ATOM   4457  CD  LYS   235       1.181 -24.239  -0.343  0.00  0.00           C  
ATOM   4458  CE  LYS   235       0.226 -23.594  -1.453  0.00  0.00           C  
ATOM   4459  NZ  LYS   235      -0.635 -24.557  -2.128  0.00  0.00           N1+
ATOM   4460  H   LYS   235       3.926 -20.982   1.672  0.00  0.00           H  
ATOM   4461  HA  LYS   235       3.389 -23.409   3.276  0.00  0.00           H  
ATOM   4462  HB2 LYS   235       3.640 -23.049   0.184  0.00  0.00           H  
ATOM   4463  HB3 LYS   235       3.395 -24.625   0.855  0.00  0.00           H  
ATOM   4464  HG2 LYS   235       1.122 -23.521   1.670  0.00  0.00           H  
ATOM   4465  HG3 LYS   235       1.457 -22.227   0.535  0.00  0.00           H  
ATOM   4466  HD2 LYS   235       1.940 -24.703  -0.973  0.00  0.00           H  
ATOM   4467  HD3 LYS   235       0.728 -25.157   0.032  0.00  0.00           H  
ATOM   4468  HE2 LYS   235      -0.303 -22.739  -1.031  0.00  0.00           H  
ATOM   4469  HE3 LYS   235       0.758 -23.034  -2.222  0.00  0.00           H  
ATOM   4470  HZ1 LYS   235      -0.126 -25.353  -2.484  0.00  0.00           H  
ATOM   4471  HZ2 LYS   235      -1.333 -24.885  -1.475  0.00  0.00           H  
ATOM   4472  HZ3 LYS   235      -1.124 -24.131  -2.902  0.00  0.00           H  
HETATM 4473  O   T3P   235     -10.432  20.463  35.525  0.00  0.00           O  
HETATM 4474  H1  T3P   235     -10.707  21.180  36.095  0.00  0.00           H  
HETATM 4475  H2  T3P   235     -11.078  20.456  34.819  0.00  0.00           H  
ATOM   4476  N   ARG   236       5.669 -24.180   3.370  0.00  0.00           N  
ATOM   4477  CA  ARG   236       7.074 -24.666   3.534  0.00  0.00           C  
ATOM   4478  C   ARG   236       7.834 -25.085   2.297  0.00  0.00           C  
ATOM   4479  O   ARG   236       7.250 -25.479   1.304  0.00  0.00           O  
ATOM   4480  CB  ARG   236       7.217 -25.681   4.727  0.00  0.00           C  
ATOM   4481  CG  ARG   236       6.417 -25.165   5.968  0.00  0.00           C  
ATOM   4482  CD  ARG   236       6.778 -25.837   7.296  0.00  0.00           C  
ATOM   4483  NE  ARG   236       7.907 -25.133   7.964  0.00  0.00           N  
ATOM   4484  CZ  ARG   236       9.188 -25.564   8.190  0.00  0.00           C  
ATOM   4485  NH1 ARG   236       9.614 -26.789   7.803  0.00  0.00           N  
ATOM   4486  NH2 ARG   236      10.070 -24.728   8.701  0.00  0.00           N1+
ATOM   4487  H   ARG   236       4.992 -24.821   3.757  0.00  0.00           H  
ATOM   4488  HA  ARG   236       7.547 -23.748   3.881  0.00  0.00           H  
ATOM   4489  HB2 ARG   236       6.841 -26.675   4.485  0.00  0.00           H  
ATOM   4490  HB3 ARG   236       8.293 -25.770   4.877  0.00  0.00           H  
ATOM   4491  HG2 ARG   236       6.593 -24.091   6.024  0.00  0.00           H  
ATOM   4492  HG3 ARG   236       5.350 -25.238   5.756  0.00  0.00           H  
ATOM   4493  HD2 ARG   236       5.939 -25.717   7.981  0.00  0.00           H  
ATOM   4494  HD3 ARG   236       7.012 -26.900   7.351  0.00  0.00           H  
ATOM   4495  HE  ARG   236       7.671 -24.173   8.174  0.00  0.00           H  
ATOM   4496 HH11 ARG   236       9.077 -27.368   7.173  0.00  0.00           H  
ATOM   4497 HH12 ARG   236      10.510 -27.196   8.032  0.00  0.00           H  
ATOM   4498 HH21 ARG   236       9.775 -23.846   9.095  0.00  0.00           H  
ATOM   4499 HH22 ARG   236      11.058 -24.902   8.818  0.00  0.00           H  
HETATM 4500  O   T3P   236     -22.902  20.712 -32.350  0.00  0.00           O  
HETATM 4501  H1  T3P   236     -22.311  20.570 -31.611  0.00  0.00           H  
HETATM 4502  H2  T3P   236     -23.713  20.271 -32.097  0.00  0.00           H  
ATOM   4503  N   LEU   237       9.198 -24.970   2.494  0.00 13.70           N  
ATOM   4504  CA  LEU   237      10.100 -25.295   1.435  0.00 13.70           C  
ATOM   4505  C   LEU   237      10.307 -26.832   1.478  0.00 13.70           C  
ATOM   4506  O   LEU   237      10.451 -27.365   2.605  0.00 13.70           O  
ATOM   4507  CB  LEU   237      11.400 -24.509   1.634  0.00 13.70           C  
ATOM   4508  CG  LEU   237      11.264 -23.101   1.017  0.00 13.70           C  
ATOM   4509  CD1 LEU   237      11.146 -23.111  -0.515  0.00 13.70           C  
ATOM   4510  CD2 LEU   237      12.468 -22.306   1.530  0.00 13.70           C  
ATOM   4511  H   LEU   237       9.742 -24.701   3.302  0.00 13.70           H  
ATOM   4512  HA  LEU   237       9.583 -25.033   0.513  0.00 13.70           H  
ATOM   4513  HB2 LEU   237      11.620 -24.382   2.694  0.00 13.70           H  
ATOM   4514  HB3 LEU   237      12.270 -24.953   1.149  0.00 13.70           H  
ATOM   4515  HG  LEU   237      10.350 -22.717   1.471  0.00 13.70           H  
ATOM   4516 HD11 LEU   237      11.923 -22.562  -1.046  0.00 13.70           H  
ATOM   4517 HD12 LEU   237      11.210 -24.147  -0.850  0.00 13.70           H  
ATOM   4518 HD13 LEU   237      10.148 -22.803  -0.828  0.00 13.70           H  
ATOM   4519 HD21 LEU   237      12.700 -21.384   0.996  0.00 13.70           H  
ATOM   4520 HD22 LEU   237      12.394 -21.968   2.564  0.00 13.70           H  
ATOM   4521 HD23 LEU   237      13.429 -22.814   1.458  0.00 13.70           H  
HETATM 4522  O   T3P   237     -19.848 -16.925 -27.582  0.00  0.00           O  
HETATM 4523  H1  T3P   237     -20.710 -17.108 -27.209  0.00  0.00           H  
HETATM 4524  H2  T3P   237     -20.030 -16.409 -28.367  0.00  0.00           H  
ATOM   4525  N   SER   238      10.477 -27.476   0.329  0.00112.95           N  
ATOM   4526  CA  SER   238      10.850 -28.837   0.100  0.00112.95           C  
ATOM   4527  C   SER   238      10.042 -29.891   0.834  0.00112.95           C  
ATOM   4528  O   SER   238      10.587 -30.713   1.573  0.00112.95           O  
ATOM   4529  CB  SER   238      12.400 -28.901   0.377  0.00112.95           C  
ATOM   4530  OG  SER   238      13.229 -27.981  -0.462  0.00112.95           O  
ATOM   4531  H   SER   238      10.291 -26.868  -0.456  0.00112.95           H  
ATOM   4532  HA  SER   238      10.699 -29.223  -0.908  0.00112.95           H  
ATOM   4533  HB2 SER   238      12.645 -28.666   1.413  0.00112.95           H  
ATOM   4534  HB3 SER   238      12.787 -29.903   0.189  0.00112.95           H  
ATOM   4535  HG  SER   238      13.286 -28.397  -1.325  0.00112.95           H  
HETATM 4536  O   T3P   238      18.184   0.044  24.421  0.00  0.00           O  
HETATM 4537  H1  T3P   238      18.201   0.911  24.017  0.00  0.00           H  
HETATM 4538  H2  T3P   238      17.297  -0.041  24.771  0.00  0.00           H  
ATOM   4539  N   ARG   239       8.712 -29.793   0.764  0.00266.65           N  
ATOM   4540  CA  ARG   239       7.840 -30.860   1.280  0.00266.65           C  
ATOM   4541  C   ARG   239       7.990 -32.172   0.483  0.00266.65           C  
ATOM   4542  O   ARG   239       8.429 -33.186   0.981  0.00266.65           O  
ATOM   4543  CB  ARG   239       6.353 -30.442   1.066  0.00266.65           C  
ATOM   4544  CG  ARG   239       5.928 -29.257   1.999  0.00266.65           C  
ATOM   4545  CD  ARG   239       5.980 -29.459   3.505  0.00266.65           C  
ATOM   4546  NE  ARG   239       5.182 -30.649   3.901  0.00266.65           N  
ATOM   4547  CZ  ARG   239       5.368 -31.534   4.960  0.00266.65           C  
ATOM   4548  NH1 ARG   239       6.525 -31.497   5.560  0.00266.65           N  
ATOM   4549  NH2 ARG   239       4.457 -32.457   5.230  0.00266.65           N1+
ATOM   4550  H   ARG   239       8.274 -29.024   0.277  0.00266.65           H  
ATOM   4551  HA  ARG   239       7.992 -31.126   2.326  0.00266.65           H  
ATOM   4552  HB2 ARG   239       6.064 -30.103   0.071  0.00266.65           H  
ATOM   4553  HB3 ARG   239       5.739 -31.336   1.175  0.00266.65           H  
ATOM   4554  HG2 ARG   239       6.600 -28.423   1.797  0.00266.65           H  
ATOM   4555  HG3 ARG   239       4.943 -28.965   1.637  0.00266.65           H  
ATOM   4556  HD2 ARG   239       7.026 -29.526   3.803  0.00266.65           H  
ATOM   4557  HD3 ARG   239       5.397 -28.696   4.020  0.00266.65           H  
ATOM   4558  HE  ARG   239       4.365 -30.807   3.329  0.00266.65           H  
ATOM   4559 HH11 ARG   239       7.153 -30.707   5.520  0.00266.65           H  
ATOM   4560 HH12 ARG   239       6.862 -32.287   6.091  0.00266.65           H  
ATOM   4561 HH21 ARG   239       4.743 -33.342   5.623  0.00266.65           H  
ATOM   4562 HH22 ARG   239       3.606 -32.540   4.692  0.00266.65           H  
HETATM 4563  O   T3P   239      -2.846 -34.283  16.307  0.00  0.00           O  
HETATM 4564  H1  T3P   239      -2.815 -34.905  15.581  0.00  0.00           H  
HETATM 4565  H2  T3P   239      -1.955 -33.939  16.368  0.00  0.00           H  
ATOM   4566  N   SER   240       7.767 -31.993  -0.809  0.00 32.53           N  
ATOM   4567  CA  SER   240       8.263 -32.937  -1.802  0.00 32.53           C  
ATOM   4568  C   SER   240       9.724 -33.350  -1.650  0.00 32.53           C  
ATOM   4569  O   SER   240       9.901 -34.716  -1.310  0.00 32.53           O  
ATOM   4570  CB  SER   240       7.900 -32.327  -3.159  0.00 32.53           C  
ATOM   4571  OG  SER   240       8.026 -30.962  -3.166  0.00 32.53           O  
ATOM   4572  OXT SER   240      10.654 -32.522  -1.819  0.00 32.53           O  
ATOM   4573  H   SER   240       7.601 -31.046  -1.119  0.00 32.53           H  
ATOM   4574  H   SER   240       9.120 -35.089  -0.893  0.00 32.53           H  
ATOM   4575  HA  SER   240       7.793 -33.917  -1.722  0.00 32.53           H  
ATOM   4576  HB2 SER   240       8.514 -32.735  -3.962  0.00 32.53           H  
ATOM   4577  HB3 SER   240       6.848 -32.470  -3.407  0.00 32.53           H  
ATOM   4578  HG  SER   240       7.885 -30.676  -4.071  0.00 32.53           H  
HETATM 4579  O   T3P   240       5.137  13.134  41.561  0.00  0.00           O  
HETATM 4580  H1  T3P   240       4.713  12.408  42.019  0.00  0.00           H  
HETATM 4581  H2  T3P   240       5.752  12.713  40.960  0.00  0.00           H  
HETATM 4582  O   T3P   241     -12.000  24.910 -28.631  0.00  0.00           O  
HETATM 4583  H1  T3P   241     -12.262  24.896 -29.551  0.00  0.00           H  
HETATM 4584  H2  T3P   241     -12.065  25.830 -28.376  0.00  0.00           H  
HETATM 4585  O   T3P   242     -55.249 -11.972  -3.239  0.00  0.00           O  
HETATM 4586  H1  T3P   242     -55.625 -11.366  -2.601  0.00  0.00           H  
HETATM 4587  H2  T3P   242     -54.780 -11.411  -3.856  0.00  0.00           H  
HETATM 4588  O   T3P   243     -28.324 -41.613 -12.053  0.00  0.00           O  
HETATM 4589  H1  T3P   243     -29.146 -41.124 -12.088  0.00  0.00           H  
HETATM 4590  H2  T3P   243     -27.647 -40.956 -12.215  0.00  0.00           H  
HETATM 4591  O   T3P   244     -15.600  -1.208  28.509  0.00  0.00           O  
HETATM 4592  H1  T3P   244     -15.771  -2.135  28.344  0.00  0.00           H  
HETATM 4593  H2  T3P   244     -15.980  -0.756  27.756  0.00  0.00           H  
HETATM 4594  O   T3P   245      27.735  -3.482 -36.737  0.00  0.00           O  
HETATM 4595  H1  T3P   245      27.957  -3.224 -35.842  0.00  0.00           H  
HETATM 4596  H2  T3P   245      26.778  -3.482 -36.756  0.00  0.00           H  
HETATM 4597  O   T3P   246      35.090  -2.237  24.370  0.00  0.00           O  
HETATM 4598  H1  T3P   246      34.751  -2.941  24.922  0.00  0.00           H  
HETATM 4599  H2  T3P   246      34.493  -1.504  24.522  0.00  0.00           H  
HETATM 4600  O   T3P   247       6.239 -21.490  31.763  0.00  0.00           O  
HETATM 4601  H1  T3P   247       5.983 -20.705  32.247  0.00  0.00           H  
HETATM 4602  H2  T3P   247       7.178 -21.579  31.929  0.00  0.00           H  
HETATM 4603  O   T3P   248      29.436  31.178  14.531  0.00  0.00           O  
HETATM 4604  H1  T3P   248      30.282  30.787  14.746  0.00  0.00           H  
HETATM 4605  H2  T3P   248      29.622  31.763  13.796  0.00  0.00           H  
HETATM 4606  O   T3P   249      25.474  39.482  15.462  0.00  0.00           O  
HETATM 4607  H1  T3P   249      24.594  39.280  15.143  0.00  0.00           H  
HETATM 4608  H2  T3P   249      25.519  39.067  16.323  0.00  0.00           H  
HETATM 4609  O   T3P   250     -42.563   3.493 -18.395  0.00  0.00           O  
HETATM 4610  H1  T3P   250     -42.675   2.885 -19.125  0.00  0.00           H  
HETATM 4611  H2  T3P   250     -42.460   2.931 -17.628  0.00  0.00           H  
HETATM 4612  O   T3P   251      -6.489 -33.259   0.187  0.00  0.00           O  
HETATM 4613  H1  T3P   251      -6.292 -33.447  -0.730  0.00  0.00           H  
HETATM 4614  H2  T3P   251      -5.800 -33.705   0.678  0.00  0.00           H  
HETATM 4615  O   T3P   252      17.486  19.749  -0.217  0.00  0.00           O  
HETATM 4616  H1  T3P   252      17.748  20.642   0.010  0.00  0.00           H  
HETATM 4617  H2  T3P   252      16.560  19.704   0.022  0.00  0.00           H  
HETATM 4618  O   T3P   253      -1.661   6.306 -16.282  0.00  0.00           O  
HETATM 4619  H1  T3P   253      -1.353   6.785 -17.051  0.00  0.00           H  
HETATM 4620  H2  T3P   253      -2.417   5.810 -16.594  0.00  0.00           H  
HETATM 4621  O   T3P   254      36.573   7.658 -19.954  0.00  0.00           O  
HETATM 4622  H1  T3P   254      36.339   8.058 -19.116  0.00  0.00           H  
HETATM 4623  H2  T3P   254      36.828   6.763 -19.729  0.00  0.00           H  
HETATM 4624  O   T3P   255      -5.498 -17.119  41.816  0.00  0.00           O  
HETATM 4625  H1  T3P   255      -5.432 -16.457  42.505  0.00  0.00           H  
HETATM 4626  H2  T3P   255      -4.779 -17.724  41.996  0.00  0.00           H  
HETATM 4627  O   T3P   256     -12.339  -5.527  55.061  0.00  0.00           O  
HETATM 4628  H1  T3P   256     -12.266  -5.686  54.119  0.00  0.00           H  
HETATM 4629  H2  T3P   256     -12.657  -6.355  55.420  0.00  0.00           H  
HETATM 4630  O   T3P   257      -3.521  38.302 -33.212  0.00  0.00           O  
HETATM 4631  H1  T3P   257      -2.578  38.259 -33.052  0.00  0.00           H  
HETATM 4632  H2  T3P   257      -3.707  37.538 -33.758  0.00  0.00           H  
HETATM 4633  O   T3P   258     -19.562  18.413 -27.780  0.00  0.00           O  
HETATM 4634  H1  T3P   258     -18.911  18.070 -27.169  0.00  0.00           H  
HETATM 4635  H2  T3P   258     -19.143  18.350 -28.638  0.00  0.00           H  
HETATM 4636  O   T3P   259      25.668  23.708  -2.348  0.00  0.00           O  
HETATM 4637  H1  T3P   259      26.542  23.552  -2.706  0.00  0.00           H  
HETATM 4638  H2  T3P   259      25.629  23.161  -1.563  0.00  0.00           H  
HETATM 4639  O   T3P   260     -20.373  16.622 -38.412  0.00  0.00           O  
HETATM 4640  H1  T3P   260     -19.907  15.802 -38.575  0.00  0.00           H  
HETATM 4641  H2  T3P   260     -20.668  16.555 -37.504  0.00  0.00           H  
HETATM 4642  O   T3P   261      22.831  -3.141  20.547  0.00  0.00           O  
HETATM 4643  H1  T3P   261      22.255  -2.415  20.308  0.00  0.00           H  
HETATM 4644  H2  T3P   261      22.830  -3.142  21.505  0.00  0.00           H  
HETATM 4645  O   T3P   262      -5.848 -29.722   4.698  0.00  0.00           O  
HETATM 4646  H1  T3P   262      -6.430 -29.832   5.450  0.00  0.00           H  
HETATM 4647  H2  T3P   262      -5.544 -30.607   4.498  0.00  0.00           H  
HETATM 4648  O   T3P   263      -7.388  27.269 -50.048  0.00  0.00           O  
HETATM 4649  H1  T3P   263      -7.651  28.145 -50.331  0.00  0.00           H  
HETATM 4650  H2  T3P   263      -7.145  26.818 -50.857  0.00  0.00           H  
HETATM 4651  O   T3P   264      28.367   4.228  -3.858  0.00  0.00           O  
HETATM 4652  H1  T3P   264      28.552   4.802  -4.602  0.00  0.00           H  
HETATM 4653  H2  T3P   264      27.587   4.605  -3.451  0.00  0.00           H  
HETATM 4654  O   T3P   265      19.405   3.265  34.920  0.00  0.00           O  
HETATM 4655  H1  T3P   265      20.327   3.056  35.067  0.00  0.00           H  
HETATM 4656  H2  T3P   265      18.997   2.424  34.714  0.00  0.00           H  
HETATM 4657  O   T3P   266      16.019  31.455  -8.028  0.00  0.00           O  
HETATM 4658  H1  T3P   266      15.139  31.295  -7.688  0.00  0.00           H  
HETATM 4659  H2  T3P   266      16.459  31.945  -7.333  0.00  0.00           H  
HETATM 4660  O   T3P   267      -0.015  18.799 -41.764  0.00  0.00           O  
HETATM 4661  H1  T3P   267      -0.369  19.159 -42.578  0.00  0.00           H  
HETATM 4662  H2  T3P   267       0.653  19.429 -41.494  0.00  0.00           H  
HETATM 4663  O   T3P   268      18.714   2.047 -10.206  0.00  0.00           O  
HETATM 4664  H1  T3P   268      18.137   1.772  -9.494  0.00  0.00           H  
HETATM 4665  H2  T3P   268      18.169   1.991 -10.991  0.00  0.00           H  
HETATM 4666  O   T3P   269       4.534 -33.640  11.918  0.00  0.00           O  
HETATM 4667  H1  T3P   269       5.186 -33.182  12.448  0.00  0.00           H  
HETATM 4668  H2  T3P   269       3.820 -33.830  12.527  0.00  0.00           H  
HETATM 4669  O   T3P   270      -4.663 -34.823  -2.411  0.00  0.00           O  
HETATM 4670  H1  T3P   270      -5.136 -34.161  -2.915  0.00  0.00           H  
HETATM 4671  H2  T3P   270      -5.348 -35.318  -1.962  0.00  0.00           H  
HETATM 4672  O   T3P   271      44.946  16.510  -1.569  0.00  0.00           O  
HETATM 4673  H1  T3P   271      44.034  16.361  -1.316  0.00  0.00           H  
HETATM 4674  H2  T3P   271      45.337  16.943  -0.810  0.00  0.00           H  
HETATM 4675  O   T3P   272     -27.302 -30.402  -7.709  0.00  0.00           O  
HETATM 4676  H1  T3P   272     -26.694 -30.750  -7.057  0.00  0.00           H  
HETATM 4677  H2  T3P   272     -28.146 -30.795  -7.485  0.00  0.00           H  
HETATM 4678  O   T3P   273      -1.303  10.974 -45.932  0.00  0.00           O  
HETATM 4679  H1  T3P   273      -0.838  11.129 -46.754  0.00  0.00           H  
HETATM 4680  H2  T3P   273      -1.358  10.021 -45.864  0.00  0.00           H  
HETATM 4681  O   T3P   274       8.838  -3.380 -41.542  0.00  0.00           O  
HETATM 4682  H1  T3P   274       7.996  -3.732 -41.255  0.00  0.00           H  
HETATM 4683  H2  T3P   274       9.138  -3.992 -42.214  0.00  0.00           H  
HETATM 4684  O   T3P   275      19.226 -10.150  19.428  0.00  0.00           O  
HETATM 4685  H1  T3P   275      19.006  -9.467  20.061  0.00  0.00           H  
HETATM 4686  H2  T3P   275      18.441 -10.695  19.381  0.00  0.00           H  
HETATM 4687  O   T3P   276      29.425 -12.405  31.609  0.00  0.00           O  
HETATM 4688  H1  T3P   276      29.809 -13.214  31.948  0.00  0.00           H  
HETATM 4689  H2  T3P   276      30.172 -11.905  31.280  0.00  0.00           H  
HETATM 4690  O   T3P   277       3.054  37.131  16.134  0.00  0.00           O  
HETATM 4691  H1  T3P   277       2.874  38.039  16.378  0.00  0.00           H  
HETATM 4692  H2  T3P   277       2.324  36.886  15.566  0.00  0.00           H  
HETATM 4693  O   T3P   278     -21.436 -40.815 -23.834  0.00  0.00           O  
HETATM 4694  H1  T3P   278     -21.655 -39.885 -23.888  0.00  0.00           H  
HETATM 4695  H2  T3P   278     -20.915 -40.893 -23.035  0.00  0.00           H  
HETATM 4696  O   T3P   279      27.010   4.644   7.505  0.00  0.00           O  
HETATM 4697  H1  T3P   279      26.140   4.724   7.113  0.00  0.00           H  
HETATM 4698  H2  T3P   279      26.851   4.247   8.361  0.00  0.00           H  
HETATM 4699  O   T3P   280      31.207  12.178  -7.109  0.00  0.00           O  
HETATM 4700  H1  T3P   280      31.518  12.859  -7.707  0.00  0.00           H  
HETATM 4701  H2  T3P   280      31.659  12.359  -6.284  0.00  0.00           H  
HETATM 4702  O   T3P   281      31.123  -1.596  31.976  0.00  0.00           O  
HETATM 4703  H1  T3P   281      31.266  -1.903  31.081  0.00  0.00           H  
HETATM 4704  H2  T3P   281      31.966  -1.229  32.242  0.00  0.00           H  
HETATM 4705  O   T3P   282       7.993  16.311 -19.778  0.00  0.00           O  
HETATM 4706  H1  T3P   282       7.083  16.592 -19.877  0.00  0.00           H  
HETATM 4707  H2  T3P   282       8.500  17.123 -19.816  0.00  0.00           H  
HETATM 4708  O   T3P   283      -6.633  34.474 -28.968  0.00  0.00           O  
HETATM 4709  H1  T3P   283      -7.576  34.639 -28.937  0.00  0.00           H  
HETATM 4710  H2  T3P   283      -6.484  34.101 -29.837  0.00  0.00           H  
HETATM 4711  O   T3P   284      -6.202 -12.682 -20.870  0.00  0.00           O  
HETATM 4712  H1  T3P   284      -5.281 -12.425 -20.837  0.00  0.00           H  
HETATM 4713  H2  T3P   284      -6.194 -13.627 -20.718  0.00  0.00           H  
HETATM 4714  O   T3P   285      10.495  -3.843   9.150  0.00  0.00           O  
HETATM 4715  H1  T3P   285       9.792  -3.197   9.083  0.00  0.00           H  
HETATM 4716  H2  T3P   285      10.175  -4.481   9.788  0.00  0.00           H  
HETATM 4717  O   T3P   286      50.701   8.062   8.194  0.00  0.00           O  
HETATM 4718  H1  T3P   286      51.319   8.303   8.885  0.00  0.00           H  
HETATM 4719  H2  T3P   286      50.091   8.799   8.151  0.00  0.00           H  
HETATM 4720  O   T3P   287      -6.506   4.783  46.875  0.00  0.00           O  
HETATM 4721  H1  T3P   287      -7.066   5.492  47.190  0.00  0.00           H  
HETATM 4722  H2  T3P   287      -5.652   5.194  46.739  0.00  0.00           H  
HETATM 4723  O   T3P   288      -0.470  -4.746  32.717  0.00  0.00           O  
HETATM 4724  H1  T3P   288       0.350  -4.904  33.185  0.00  0.00           H  
HETATM 4725  H2  T3P   288      -0.427  -5.323  31.955  0.00  0.00           H  
HETATM 4726  O   T3P   289     -35.042   1.125  12.267  0.00  0.00           O  
HETATM 4727  H1  T3P   289     -35.196   1.846  12.878  0.00  0.00           H  
HETATM 4728  H2  T3P   289     -34.125   1.221  12.009  0.00  0.00           H  
HETATM 4729  O   T3P   290       5.275 -15.878 -11.983  0.00  0.00           O  
HETATM 4730  H1  T3P   290       4.544 -15.545 -11.463  0.00  0.00           H  
HETATM 4731  H2  T3P   290       5.151 -15.489 -12.849  0.00  0.00           H  
HETATM 4732  O   T3P   291     -15.161  19.047 -15.772  0.00  0.00           O  
HETATM 4733  H1  T3P   291     -15.590  19.591 -15.112  0.00  0.00           H  
HETATM 4734  H2  T3P   291     -15.874  18.553 -16.177  0.00  0.00           H  
HETATM 4735  O   T3P   292      17.089  38.333  -6.174  0.00  0.00           O  
HETATM 4736  H1  T3P   292      16.982  37.391  -6.309  0.00  0.00           H  
HETATM 4737  H2  T3P   292      17.319  38.418  -5.249  0.00  0.00           H  
HETATM 4738  O   T3P   293     -34.686  -2.337  19.156  0.00  0.00           O  
HETATM 4739  H1  T3P   293     -34.937  -3.052  18.570  0.00  0.00           H  
HETATM 4740  H2  T3P   293     -34.847  -2.680  20.035  0.00  0.00           H  
HETATM 4741  O   T3P   294      37.642  32.331  16.950  0.00  0.00           O  
HETATM 4742  H1  T3P   294      37.938  31.762  16.239  0.00  0.00           H  
HETATM 4743  H2  T3P   294      37.650  31.769  17.725  0.00  0.00           H  
HETATM 4744  O   T3P   295     -40.722 -18.360   2.142  0.00  0.00           O  
HETATM 4745  H1  T3P   295     -40.456 -19.125   1.631  0.00  0.00           H  
HETATM 4746  H2  T3P   295     -40.144 -17.658   1.841  0.00  0.00           H  
HETATM 4747  O   T3P   296      42.826   6.272   7.738  0.00  0.00           O  
HETATM 4748  H1  T3P   296      43.723   6.374   8.055  0.00  0.00           H  
HETATM 4749  H2  T3P   296      42.923   6.001   6.825  0.00  0.00           H  
HETATM 4750  O   T3P   297      -4.176  25.020  -7.208  0.00  0.00           O  
HETATM 4751  H1  T3P   297      -4.162  25.171  -8.153  0.00  0.00           H  
HETATM 4752  H2  T3P   297      -5.054  25.285  -6.936  0.00  0.00           H  
HETATM 4753  O   T3P   298      24.365  12.619 -32.960  0.00  0.00           O  
HETATM 4754  H1  T3P   298      24.046  11.742 -33.171  0.00  0.00           H  
HETATM 4755  H2  T3P   298      23.691  13.208 -33.298  0.00  0.00           H  
HETATM 4756  O   T3P   299     -42.726  -0.337  -0.372  0.00  0.00           O  
HETATM 4757  H1  T3P   299     -43.149  -0.503  -1.214  0.00  0.00           H  
HETATM 4758  H2  T3P   299     -43.030   0.535  -0.119  0.00  0.00           H  
HETATM 4759  O   T3P   300      27.726   1.546  -4.492  0.00  0.00           O  
HETATM 4760  H1  T3P   300      27.297   1.355  -5.326  0.00  0.00           H  
HETATM 4761  H2  T3P   300      27.711   2.501  -4.427  0.00  0.00           H  
HETATM 4762  O   T3P   301      30.287   5.146 -31.190  0.00  0.00           O  
HETATM 4763  H1  T3P   301      31.038   5.553 -31.623  0.00  0.00           H  
HETATM 4764  H2  T3P   301      30.606   4.925 -30.315  0.00  0.00           H  
HETATM 4765  O   T3P   302      17.838 -13.181  13.916  0.00  0.00           O  
HETATM 4766  H1  T3P   302      16.939 -12.912  13.729  0.00  0.00           H  
HETATM 4767  H2  T3P   302      17.919 -14.044  13.512  0.00  0.00           H  
HETATM 4768  O   T3P   303      25.367  35.277  10.216  0.00  0.00           O  
HETATM 4769  H1  T3P   303      26.031  34.959   9.604  0.00  0.00           H  
HETATM 4770  H2  T3P   303      25.530  34.788  11.023  0.00  0.00           H  
HETATM 4771  O   T3P   304      14.255  48.886   3.100  0.00  0.00           O  
HETATM 4772  H1  T3P   304      13.450  48.714   2.611  0.00  0.00           H  
HETATM 4773  H2  T3P   304      13.956  49.243   3.936  0.00  0.00           H  
HETATM 4774  O   T3P   305     -33.152 -31.309 -17.614  0.00  0.00           O  
HETATM 4775  H1  T3P   305     -33.901 -31.007 -17.099  0.00  0.00           H  
HETATM 4776  H2  T3P   305     -32.713 -31.944 -17.048  0.00  0.00           H  
HETATM 4777  O   T3P   306       0.535  -0.991 -42.630  0.00  0.00           O  
HETATM 4778  H1  T3P   306       0.341  -0.352 -43.316  0.00  0.00           H  
HETATM 4779  H2  T3P   306      -0.149  -1.654 -42.719  0.00  0.00           H  
HETATM 4780  O   T3P   307     -11.062   6.265 -28.965  0.00  0.00           O  
HETATM 4781  H1  T3P   307     -11.367   6.407 -29.862  0.00  0.00           H  
HETATM 4782  H2  T3P   307     -10.631   7.086 -28.726  0.00  0.00           H  
HETATM 4783  O   T3P   308      -1.207 -20.924 -33.094  0.00  0.00           O  
HETATM 4784  H1  T3P   308      -1.541 -21.311 -32.285  0.00  0.00           H  
HETATM 4785  H2  T3P   308      -1.987 -20.764 -33.624  0.00  0.00           H  
HETATM 4786  O   T3P   309      -6.318  -4.702  41.927  0.00  0.00           O  
HETATM 4787  H1  T3P   309      -5.879  -4.668  42.778  0.00  0.00           H  
HETATM 4788  H2  T3P   309      -5.686  -5.131  41.349  0.00  0.00           H  
HETATM 4789  O   T3P   310     -24.329 -19.775  -3.727  0.00  0.00           O  
HETATM 4790  H1  T3P   310     -24.070 -20.195  -4.547  0.00  0.00           H  
HETATM 4791  H2  T3P   310     -24.098 -20.409  -3.049  0.00  0.00           H  
HETATM 4792  O   T3P   311       6.289  12.985 -53.900  0.00  0.00           O  
HETATM 4793  H1  T3P   311       5.940  13.551 -54.589  0.00  0.00           H  
HETATM 4794  H2  T3P   311       6.782  12.312 -54.369  0.00  0.00           H  
HETATM 4795  O   T3P   312      20.622  32.212  26.539  0.00  0.00           O  
HETATM 4796  H1  T3P   312      21.174  32.983  26.668  0.00  0.00           H  
HETATM 4797  H2  T3P   312      20.616  32.077  25.591  0.00  0.00           H  
HETATM 4798  O   T3P   313     -21.888 -27.346   4.644  0.00  0.00           O  
HETATM 4799  H1  T3P   313     -21.401 -27.021   3.886  0.00  0.00           H  
HETATM 4800  H2  T3P   313     -22.431 -26.607   4.915  0.00  0.00           H  
HETATM 4801  O   T3P   314     -33.759  -6.119  11.673  0.00  0.00           O  
HETATM 4802  H1  T3P   314     -33.188  -6.878  11.790  0.00  0.00           H  
HETATM 4803  H2  T3P   314     -33.168  -5.412  11.413  0.00  0.00           H  
HETATM 4804  O   T3P   315      31.885   4.179 -10.229  0.00  0.00           O  
HETATM 4805  H1  T3P   315      32.042   4.875  -9.591  0.00  0.00           H  
HETATM 4806  H2  T3P   315      31.290   3.576  -9.784  0.00  0.00           H  
HETATM 4807  O   T3P   316     -42.840  -5.885  -1.280  0.00  0.00           O  
HETATM 4808  H1  T3P   316     -43.535  -5.229  -1.332  0.00  0.00           H  
HETATM 4809  H2  T3P   316     -42.470  -5.913  -2.162  0.00  0.00           H  
HETATM 4810  O   T3P   317     -12.218  -1.479  30.724  0.00  0.00           O  
HETATM 4811  H1  T3P   317     -11.306  -1.298  30.498  0.00  0.00           H  
HETATM 4812  H2  T3P   317     -12.193  -2.332  31.158  0.00  0.00           H  
HETATM 4813  O   T3P   318      14.021 -25.060  41.160  0.00  0.00           O  
HETATM 4814  H1  T3P   318      14.454 -25.886  41.375  0.00  0.00           H  
HETATM 4815  H2  T3P   318      14.157 -24.956  40.218  0.00  0.00           H  
HETATM 4816  O   T3P   319       5.357  36.764   8.585  0.00  0.00           O  
HETATM 4817  H1  T3P   319       4.558  36.256   8.728  0.00  0.00           H  
HETATM 4818  H2  T3P   319       5.062  37.674   8.565  0.00  0.00           H  
HETATM 4819  O   T3P   320      -1.852  -2.060  48.149  0.00  0.00           O  
HETATM 4820  H1  T3P   320      -2.103  -2.983  48.107  0.00  0.00           H  
HETATM 4821  H2  T3P   320      -0.898  -2.067  48.073  0.00  0.00           H  
HETATM 4822  O   T3P   321      -9.649   1.950 -32.125  0.00  0.00           O  
HETATM 4823  H1  T3P   321      -9.225   2.773 -31.879  0.00  0.00           H  
HETATM 4824  H2  T3P   321     -10.063   2.136 -32.968  0.00  0.00           H  
HETATM 4825  O   T3P   322     -18.805  -7.836  34.738  0.00  0.00           O  
HETATM 4826  H1  T3P   322     -19.110  -7.044  35.181  0.00  0.00           H  
HETATM 4827  H2  T3P   322     -17.870  -7.878  34.938  0.00  0.00           H  
HETATM 4828  O   T3P   323       3.260  -3.716 -25.697  0.00  0.00           O  
HETATM 4829  H1  T3P   323       3.411  -4.288 -24.945  0.00  0.00           H  
HETATM 4830  H2  T3P   323       2.781  -4.262 -26.321  0.00  0.00           H  
HETATM 4831  O   T3P   324     -27.188 -11.816 -25.207  0.00  0.00           O  
HETATM 4832  H1  T3P   324     -27.178 -10.860 -25.238  0.00  0.00           H  
HETATM 4833  H2  T3P   324     -28.116 -12.048 -25.224  0.00  0.00           H  
HETATM 4834  O   T3P   325       9.382  11.368 -39.951  0.00  0.00           O  
HETATM 4835  H1  T3P   325      10.134  11.873 -39.642  0.00  0.00           H  
HETATM 4836  H2  T3P   325       9.756  10.725 -40.553  0.00  0.00           H  
HETATM 4837  O   T3P   326      31.127   1.889  12.429  0.00  0.00           O  
HETATM 4838  H1  T3P   326      32.038   2.134  12.587  0.00  0.00           H  
HETATM 4839  H2  T3P   326      30.703   2.702  12.155  0.00  0.00           H  
HETATM 4840  O   T3P   327       8.438  19.530 -31.855  0.00  0.00           O  
HETATM 4841  H1  T3P   327       7.758  20.162 -31.626  0.00  0.00           H  
HETATM 4842  H2  T3P   327       9.204  20.066 -32.063  0.00  0.00           H  
HETATM 4843  O   T3P   328     -17.895 -26.811  -3.495  0.00  0.00           O  
HETATM 4844  H1  T3P   328     -17.937 -25.927  -3.858  0.00  0.00           H  
HETATM 4845  H2  T3P   328     -18.669 -27.252  -3.846  0.00  0.00           H  
HETATM 4846  O   T3P   329     -27.861 -26.230   8.125  0.00  0.00           O  
HETATM 4847  H1  T3P   329     -28.667 -26.116   7.621  0.00  0.00           H  
HETATM 4848  H2  T3P   329     -28.040 -25.804   8.963  0.00  0.00           H  
HETATM 4849  O   T3P   330      45.764   5.511 -14.743  0.00  0.00           O  
HETATM 4850  H1  T3P   330      45.311   6.176 -15.261  0.00  0.00           H  
HETATM 4851  H2  T3P   330      46.529   5.963 -14.387  0.00  0.00           H  
HETATM 4852  O   T3P   331       1.398  26.069 -10.793  0.00  0.00           O  
HETATM 4853  H1  T3P   331       1.159  26.959 -10.536  0.00  0.00           H  
HETATM 4854  H2  T3P   331       2.315  25.981 -10.533  0.00  0.00           H  
HETATM 4855  O   T3P   332       4.229  -5.581 -15.853  0.00  0.00           O  
HETATM 4856  H1  T3P   332       4.112  -6.500 -16.092  0.00  0.00           H  
HETATM 4857  H2  T3P   332       3.373  -5.306 -15.526  0.00  0.00           H  
HETATM 4858  O   T3P   333      19.666  11.732 -28.920  0.00  0.00           O  
HETATM 4859  H1  T3P   333      20.162  10.980 -28.595  0.00  0.00           H  
HETATM 4860  H2  T3P   333      20.243  12.138 -29.567  0.00  0.00           H  
HETATM 4861  O   T3P   334      25.816   2.657 -43.174  0.00  0.00           O  
HETATM 4862  H1  T3P   334      26.763   2.575 -43.065  0.00  0.00           H  
HETATM 4863  H2  T3P   334      25.576   1.931 -43.749  0.00  0.00           H  
HETATM 4864  O   T3P   335     -31.184  -4.902  31.354  0.00  0.00           O  
HETATM 4865  H1  T3P   335     -30.530  -5.101  32.024  0.00  0.00           H  
HETATM 4866  H2  T3P   335     -31.819  -4.339  31.797  0.00  0.00           H  
HETATM 4867  O   T3P   336      -8.973  10.425 -13.630  0.00  0.00           O  
HETATM 4868  H1  T3P   336      -9.478   9.892 -13.016  0.00  0.00           H  
HETATM 4869  H2  T3P   336      -9.503  11.212 -13.756  0.00  0.00           H  
HETATM 4870  O   T3P   337      29.298  36.341   9.919  0.00  0.00           O  
HETATM 4871  H1  T3P   337      28.750  36.452  10.696  0.00  0.00           H  
HETATM 4872  H2  T3P   337      28.724  36.562   9.186  0.00  0.00           H  
HETATM 4873  O   T3P   338       0.738  -1.510  37.382  0.00  0.00           O  
HETATM 4874  H1  T3P   338      -0.006  -0.941  37.183  0.00  0.00           H  
HETATM 4875  H2  T3P   338       0.985  -1.278  38.277  0.00  0.00           H  
HETATM 4876  O   T3P   339     -14.327  -6.813 -22.728  0.00  0.00           O  
HETATM 4877  H1  T3P   339     -15.256  -6.695 -22.931  0.00  0.00           H  
HETATM 4878  H2  T3P   339     -14.128  -7.700 -23.026  0.00  0.00           H  
HETATM 4879  O   T3P   340      -4.548  -9.287 -24.220  0.00  0.00           O  
HETATM 4880  H1  T3P   340      -5.291  -8.761 -24.516  0.00  0.00           H  
HETATM 4881  H2  T3P   340      -4.178  -9.653 -25.023  0.00  0.00           H  
HETATM 4882  O   T3P   341       5.480  -4.885 -38.236  0.00  0.00           O  
HETATM 4883  H1  T3P   341       5.976  -4.132 -37.915  0.00  0.00           H  
HETATM 4884  H2  T3P   341       5.174  -5.327 -37.444  0.00  0.00           H  
HETATM 4885  O   T3P   342     -39.689 -17.158  -6.492  0.00  0.00           O  
HETATM 4886  H1  T3P   342     -39.233 -16.528  -5.932  0.00  0.00           H  
HETATM 4887  H2  T3P   342     -39.777 -17.941  -5.949  0.00  0.00           H  
HETATM 4888  O   T3P   343      39.783   5.265 -10.168  0.00  0.00           O  
HETATM 4889  H1  T3P   343      40.612   5.742 -10.122  0.00  0.00           H  
HETATM 4890  H2  T3P   343      39.776   4.721  -9.380  0.00  0.00           H  
HETATM 4891  O   T3P   344      51.736  17.134   8.023  0.00  0.00           O  
HETATM 4892  H1  T3P   344      51.121  16.418   8.180  0.00  0.00           H  
HETATM 4893  H2  T3P   344      51.699  17.661   8.822  0.00  0.00           H  
HETATM 4894  O   T3P   345      39.922   0.819  -7.849  0.00  0.00           O  
HETATM 4895  H1  T3P   345      40.680   0.424  -8.280  0.00  0.00           H  
HETATM 4896  H2  T3P   345      39.286   0.107  -7.781  0.00  0.00           H  
HETATM 4897  O   T3P   346      10.709  38.910   2.431  0.00  0.00           O  
HETATM 4898  H1  T3P   346      11.522  39.012   1.937  0.00  0.00           H  
HETATM 4899  H2  T3P   346      10.991  38.649   3.308  0.00  0.00           H  
HETATM 4900  O   T3P   347      40.075  -3.932  15.072  0.00  0.00           O  
HETATM 4901  H1  T3P   347      40.276  -3.760  15.992  0.00  0.00           H  
HETATM 4902  H2  T3P   347      40.895  -3.754  14.610  0.00  0.00           H  
HETATM 4903  O   T3P   348      15.087   1.584 -26.199  0.00  0.00           O  
HETATM 4904  H1  T3P   348      14.939   2.486 -25.916  0.00  0.00           H  
HETATM 4905  H2  T3P   348      16.039   1.493 -26.223  0.00  0.00           H  
HETATM 4906  O   T3P   349      -8.808  35.613 -46.333  0.00  0.00           O  
HETATM 4907  H1  T3P   349      -9.335  34.832 -46.503  0.00  0.00           H  
HETATM 4908  H2  T3P   349      -9.445  36.326 -46.283  0.00  0.00           H  
HETATM 4909  O   T3P   350      10.855   0.785 -35.843  0.00  0.00           O  
HETATM 4910  H1  T3P   350       9.948   0.858 -36.141  0.00  0.00           H  
HETATM 4911  H2  T3P   350      11.219   0.062 -36.354  0.00  0.00           H  
HETATM 4912  O   T3P   351     -13.642 -21.086  29.382  0.00  0.00           O  
HETATM 4913  H1  T3P   351     -14.541 -21.075  29.712  0.00  0.00           H  
HETATM 4914  H2  T3P   351     -13.108 -20.818  30.129  0.00  0.00           H  
HETATM 4915  O   T3P   352      15.227  32.559 -10.718  0.00  0.00           O  
HETATM 4916  H1  T3P   352      15.214  32.005  -9.937  0.00  0.00           H  
HETATM 4917  H2  T3P   352      14.366  32.433 -11.116  0.00  0.00           H  
HETATM 4918  O   T3P   353      32.124  30.840  16.189  0.00  0.00           O  
HETATM 4919  H1  T3P   353      32.615  30.815  15.368  0.00  0.00           H  
HETATM 4920  H2  T3P   353      31.907  31.764  16.311  0.00  0.00           H  
HETATM 4921  O   T3P   354       0.510  17.319 -44.627  0.00  0.00           O  
HETATM 4922  H1  T3P   354       1.240  17.929 -44.524  0.00  0.00           H  
HETATM 4923  H2  T3P   354       0.927  16.476 -44.807  0.00  0.00           H  
HETATM 4924  O   T3P   355     -24.247  -8.083 -32.058  0.00  0.00           O  
HETATM 4925  H1  T3P   355     -24.293  -7.729 -31.170  0.00  0.00           H  
HETATM 4926  H2  T3P   355     -24.248  -7.311 -32.624  0.00  0.00           H  
HETATM 4927  O   T3P   356       1.878  15.557 -16.330  0.00  0.00           O  
HETATM 4928  H1  T3P   356       2.177  16.104 -15.604  0.00  0.00           H  
HETATM 4929  H2  T3P   356       1.644  16.179 -17.019  0.00  0.00           H  
HETATM 4930  O   T3P   357      -5.009 -14.280  40.094  0.00  0.00           O  
HETATM 4931  H1  T3P   357      -4.377 -14.804  40.586  0.00  0.00           H  
HETATM 4932  H2  T3P   357      -4.531 -13.484  39.860  0.00  0.00           H  
HETATM 4933  O   T3P   358      43.077   8.159  13.748  0.00  0.00           O  
HETATM 4934  H1  T3P   358      42.631   8.012  14.583  0.00  0.00           H  
HETATM 4935  H2  T3P   358      42.913   9.080  13.547  0.00  0.00           H  
HETATM 4936  O   T3P   359      -6.249  38.038 -35.578  0.00  0.00           O  
HETATM 4937  H1  T3P   359      -6.071  38.910 -35.228  0.00  0.00           H  
HETATM 4938  H2  T3P   359      -6.570  38.196 -36.466  0.00  0.00           H
[truncated: 3,224,492 more chars]
