# Supplementary material for: Chloride intracellular channel (CLIC) proteins function as fusogens
Source: Nat Commun. 2024 Mar 7;15:2085. doi: 10.1038/s41467-024-46301-z (PMC10920813; doi:10.1038/s41467-024-46301-z)
Supplement: Supplementary file 4 — Source Data [file 41467_2024_46301_MOESM4_ESM.zip › 41467_2024_46301_MOESM4_ESM_corrected file names/Primer list.xlsx]

## Sheet: Sheet1
Primer number	Primer name	Primer sequence	Used to
1	YH55/CLIC5_16/NcoI/S	AAACCATGGGAATCGAGCTCTTTGTGAAGGC	primer for clic5 cloning into petM11
2	YH56/CLIC5_252/Hind/AS	AAAAAGCTTAGGATCGGCTGAGGCGTTTGG	primer for clic5 cloning into petM11
3	YH57/r1433e_3/Nc/S	AAACCATGGGAGATCGGGAGGATCTGGTGTACCAGG	for 1433epsilon_petM11
4	YH58/r1433e_696/H/AS	AAAAAGCTTAGGTCCACAGCGTCAGGTT	for 1433epsilon_petM11
5	AF1/r1433t/NcoI/S	AAACCATGGAGAAGACCGAGCTGATCCA	Sense primer for pcr amplification of r1433tetha for recombination in Petm2 (42)
6	AF2/r1433t/Hind/AS	AAAAAGCTTTTAGTTCTCAGCCCCCTCAG	ANTIsense primer for pcr amplification of r1433tetha for recombination in Petm2 (43)
7	BM26/F34D/F/CLIC5	CATCGGCAACTGTCCTGATTCTCAGCGCCTCTTC	Quick-change F primer for point mutagenesis on CLIC5 (to create F34D)
8	BM27/F34D/R/CLIC5	GAAGAGGCGCTGAGAATCAGGACAGTTGCCGATG	Quick-change R primer for point mutagenesis on CLIC5 (to create F34D)
9	BM36/ΔK57-P68/F/CLIC5	tgtggatctgGGCACGCACCCGCCCTTC	Hifi F primer to create 11aa delition in CLIC5 (from K57 to p68 including, numbering relates to CLIC5A uniprot FASTA)
10	BM37/ΔK57-P68/R/CLIC5	ggtgcgtgccCAGATCCACAGTGGTGACATTGAACACG	Hifi R primer to create 11aa delition in CLIC5 (from K57 to p68 including, numbering relates to CLIC5A uniprot FASTA)
11	sgRNA guide (AS)	AGAAAAGATCGGCTCCAATG3	A sgRNA guide was selected with a PAM site 16bp away from the codon of phenylalanine 38 in the exc-4 gene sequence (antisense strand)
12	An HDR repair template (single stranded oligodeoxynucleotide; ssODN)	AAAGAGCATACAACTCCATCCAGAATTCCTGACAGTCAAGATCTGCGCCAATGC GGCGAGCATCAATTCCTGACGCTTTTAC	An HDR repair template (single stranded oligodeoxynucleotide; ssODN) was designed with two mutations to change amino acid 38 from phenylalanine to aspartic acid, as well as three more silent mutations to prevent reattachment and recutting by Cas9 and a 35nt homology arms flanking each side (AAAGAGCATACAACTCCATCCAGAATTCCTGACAGTCAAGATCTGCGCCAATGC GGCGAGCATCAATTCCTGACGCTTTTAC).
13	F promer for screening exc-4 F38D	TGTAGTGGTACAATAGTGGTACGG	These F1 dumpy worms were isolated, allowed to lay embryos, and later screened for exc-4 F38D mutation by PCR using following primers
14	R promer for screening exc-4 F38D	AGTTCTCTATTCTCTTCTCAGCGG	These F1 dumpy worms were isolated, allowed to lay embryos, and later screened for exc-4 F38D mutation by PCR using following primers
15	YH53/CLIC6_363/NcoI/	AAACCATGGGAATCACCCTCTTCGTCAAGGCTGGTT	Sense primer for clic6 cloning into petM11
16	YH54/mCLIC6_597/Hind	AAAAAGCTTACTTCATCCTTTTCGCTGCAT	Anti sense primer for clic6 cloning into petM11
17	BM51/F/NcoI-MG-EXC4	AAACCATGGGGGCGGAAGCCTATCAGATTC	F primer for EXC-4 (gBLOCK) amplification (and later for insertion into pETM11), inserting a cleavage site for NcoI, followed by M and G insertion at the N terminus.
18	BM52/R/EXC4-stop-HindIII	AAAAAGCTTTTAGTGCACGTTAACATCCGG	R primer for EXC-4 (gBLOCK) amplification (and later for insertion into pETM11), inserting a stop codon, followed by a cleavage site for HindIII.
19	hCLIC2_NCOI_S	AAACCATGGGTTCCGGTCTGAGACCAGG	primer for clic2 cloning into petM11
20	hCLIC2_HINDIII_AS	AAACAAGCTTAGGACTTTTGTTTTGCCACGT	primer for clic2 cloning into petM11
