# Supplementary material for: Chloride intracellular channel (CLIC) proteins function as fusogens
Source: Nat Commun. 2024 Mar 7;15:2085. doi: 10.1038/s41467-024-46301-z (PMC10920813; doi:10.1038/s41467-024-46301-z)
Supplement: Supplementary file 4 — Source Data [file 41467_2024_46301_MOESM4_ESM.zip › 41467_2024_46301_MOESM4_ESM_corrected file names/F34D_input.pdb]

TITLE     _:23-ASP - prepared
REMARK   4      COMPLIES WITH FORMAT V. 3.0, 1-DEC-2006
REMARK 888
REMARK 888 WRITTEN BY MAESTRO (A PRODUCT OF SCHRODINGER, LLC)
CRYST1   80.903   84.620   58.127  90.00  90.00  90.00 P 1           1
ATOM      1  N   GLY     1     -27.807  12.145   2.205  1.00  7.77           N1+
ATOM      2  CA  GLY     1     -28.725  10.988   1.966  1.00  7.77           C  
ATOM      3  C   GLY     1     -29.054  10.260   3.292  1.00  7.77           C  
ATOM      4  O   GLY     1     -29.291  10.891   4.327  1.00  7.77           O  
ATOM      5  H1  GLY     1     -27.646  12.673   1.365  1.00  7.77           H  
ATOM      6  H2  GLY     1     -28.194  12.790   2.874  1.00  7.77           H  
ATOM      7  H3  GLY     1     -26.903  11.869   2.548  1.00  7.77           H  
ATOM      8  HA3 GLY     1     -28.272  10.344   1.211  1.00  7.77           H  
ATOM      9  HA2 GLY     1     -29.631  11.437   1.558  1.00  7.77           H  
ATOM     10  N   ALA     2     -29.079   8.918   3.260  1.00 41.56           N  
ATOM     11  CA  ALA     2     -29.370   8.063   4.420  1.00 41.56           C  
ATOM     12  C   ALA     2     -28.239   8.038   5.467  1.00 41.56           C  
ATOM     13  O   ALA     2     -28.500   7.781   6.643  1.00 41.56           O  
ATOM     14  CB  ALA     2     -29.663   6.636   3.927  1.00 41.56           C  
ATOM     15  H   ALA     2     -28.895   8.433   2.392  1.00 41.56           H  
ATOM     16  HA  ALA     2     -30.267   8.443   4.915  1.00 41.56           H  
ATOM     17  HB1 ALA     2     -29.885   5.973   4.764  1.00 41.56           H  
ATOM     18  HB2 ALA     2     -30.526   6.616   3.261  1.00 41.56           H  
ATOM     19  HB3 ALA     2     -28.814   6.211   3.391  1.00 41.56           H  
ATOM     20  N   MET     3     -27.008   8.299   5.017  1.00  6.83           N  
ATOM     21  CA  MET     3     -25.768   8.311   5.785  1.00  6.83           C  
ATOM     22  C   MET     3     -24.735   9.110   4.963  1.00  6.83           C  
ATOM     23  O   MET     3     -25.058   9.570   3.861  1.00  6.83           O  
ATOM     24  CB  MET     3     -25.349   6.844   6.088  1.00  6.83           C  
ATOM     25  CG  MET     3     -24.138   6.664   7.021  1.00  6.83           C  
ATOM     26  SD  MET     3     -23.996   5.007   7.740  1.00  6.83           S  
ATOM     27  CE  MET     3     -22.485   5.243   8.713  1.00  6.83           C  
ATOM     28  H   MET     3     -26.882   8.567   4.050  1.00  6.83           H  
ATOM     29  HA  MET     3     -25.943   8.846   6.720  1.00  6.83           H  
ATOM     30  HB3 MET     3     -25.138   6.334   5.146  1.00  6.83           H  
ATOM     31  HB2 MET     3     -26.190   6.307   6.527  1.00  6.83           H  
ATOM     32  HG3 MET     3     -24.191   7.380   7.842  1.00  6.83           H  
ATOM     33  HG2 MET     3     -23.211   6.857   6.481  1.00  6.83           H  
ATOM     34  HE1 MET     3     -22.240   4.335   9.265  1.00  6.83           H  
ATOM     35  HE2 MET     3     -21.647   5.480   8.059  1.00  6.83           H  
ATOM     36  HE3 MET     3     -22.606   6.056   9.428  1.00  6.83           H  
ATOM     37  N   GLY     4     -23.514   9.255   5.488  1.00  0.00           N  
ATOM     38  CA  GLY     4     -22.332   9.699   4.746  1.00  0.00           C  
ATOM     39  C   GLY     4     -21.742   8.494   3.991  1.00  0.00           C  
ATOM     40  O   GLY     4     -22.471   7.689   3.407  1.00  0.00           O  
ATOM     41  H   GLY     4     -23.340   8.880   6.408  1.00  0.00           H  
ATOM     42  HA3 GLY     4     -21.601  10.105   5.446  1.00  0.00           H  
ATOM     43  HA2 GLY     4     -22.577  10.492   4.039  1.00  0.00           H  
ATOM     44  N   ILE     5     -20.414   8.369   3.994  1.00  0.00           N  
ATOM     45  CA  ILE     5     -19.704   7.207   3.465  1.00  0.00           C  
ATOM     46  C   ILE     5     -19.442   6.218   4.623  1.00  0.00           C  
ATOM     47  O   ILE     5     -19.257   6.651   5.765  1.00  0.00           O  
ATOM     48  CB  ILE     5     -18.362   7.647   2.790  1.00  0.00           C  
ATOM     49  CG1 ILE     5     -18.644   8.460   1.506  1.00  0.00           C  
ATOM     50  CG2 ILE     5     -17.365   6.504   2.478  1.00  0.00           C  
ATOM     51  CD1 ILE     5     -17.410   9.179   0.937  1.00  0.00           C  
ATOM     52  H   ILE     5     -19.847   8.989   4.569  1.00  0.00           H  
ATOM     53  HA  ILE     5     -20.312   6.714   2.709  1.00  0.00           H  
ATOM     54  HB  ILE     5     -17.865   8.334   3.470  1.00  0.00           H  
ATOM     55 HG13 ILE     5     -19.416   9.208   1.690  1.00  0.00           H  
ATOM     56 HG12 ILE     5     -19.056   7.795   0.749  1.00  0.00           H  
ATOM     57 HG21 ILE     5     -16.475   6.875   1.971  1.00  0.00           H  
ATOM     58 HG22 ILE     5     -17.007   6.006   3.378  1.00  0.00           H  
ATOM     59 HG23 ILE     5     -17.816   5.750   1.832  1.00  0.00           H  
ATOM     60 HD11 ILE     5     -17.695  10.107   0.440  1.00  0.00           H  
ATOM     61 HD12 ILE     5     -16.691   9.433   1.715  1.00  0.00           H  
ATOM     62 HD13 ILE     5     -16.896   8.560   0.200  1.00  0.00           H  
ATOM     63  N   GLU     6     -19.392   4.916   4.320  1.00  0.00           N  
ATOM     64  CA  GLU     6     -18.809   3.907   5.199  1.00  0.00           C  
ATOM     65  C   GLU     6     -18.043   2.888   4.346  1.00  0.00           C  
ATOM     66  O   GLU     6     -18.584   2.424   3.342  1.00  0.00           O  
ATOM     67  CB  GLU     6     -19.864   3.260   6.122  1.00  0.00           C  
ATOM     68  CG  GLU     6     -19.237   2.261   7.126  1.00  0.00           C  
ATOM     69  CD  GLU     6     -20.106   1.919   8.335  1.00  0.00           C  
ATOM     70  OE1 GLU     6     -21.345   1.851   8.205  1.00  0.00           O  
ATOM     71  OE2 GLU     6     -19.523   1.724   9.421  1.00  0.00           O1-
ATOM     72  H   GLU     6     -19.575   4.614   3.368  1.00  0.00           H  
ATOM     73  HA  GLU     6     -18.080   4.408   5.833  1.00  0.00           H  
ATOM     74  HB3 GLU     6     -20.611   2.737   5.524  1.00  0.00           H  
ATOM     75  HB2 GLU     6     -20.400   4.040   6.661  1.00  0.00           H  
ATOM     76  HG3 GLU     6     -18.287   2.656   7.484  1.00  0.00           H  
ATOM     77  HG2 GLU     6     -18.991   1.330   6.614  1.00  0.00           H  
ATOM     78  N   LEU     7     -16.806   2.591   4.759  1.00  0.00           N  
ATOM     79  CA  LEU     7     -15.910   1.610   4.157  1.00  0.00           C  
ATOM     80  C   LEU     7     -16.034   0.284   4.932  1.00  0.00           C  
ATOM     81  O   LEU     7     -16.036   0.291   6.165  1.00  0.00           O  
ATOM     82  CB  LEU     7     -14.471   2.181   4.234  1.00  0.00           C  
ATOM     83  CG  LEU     7     -13.401   1.433   3.402  1.00  0.00           C  
ATOM     84  CD1 LEU     7     -13.659   1.522   1.887  1.00  0.00           C  
ATOM     85  CD2 LEU     7     -11.988   1.946   3.739  1.00  0.00           C  
ATOM     86  H   LEU     7     -16.463   3.011   5.620  1.00  0.00           H  
ATOM     87  HA  LEU     7     -16.186   1.453   3.114  1.00  0.00           H  
ATOM     88  HB3 LEU     7     -14.164   2.203   5.282  1.00  0.00           H  
ATOM     89  HB2 LEU     7     -14.482   3.223   3.915  1.00  0.00           H  
ATOM     90  HG  LEU     7     -13.429   0.380   3.684  1.00  0.00           H  
ATOM     91 HD11 LEU     7     -12.740   1.657   1.318  1.00  0.00           H  
ATOM     92 HD12 LEU     7     -14.126   0.610   1.516  1.00  0.00           H  
ATOM     93 HD13 LEU     7     -14.309   2.361   1.640  1.00  0.00           H  
ATOM     94 HD21 LEU     7     -11.667   2.733   3.057  1.00  0.00           H  
ATOM     95 HD22 LEU     7     -11.924   2.354   4.749  1.00  0.00           H  
ATOM     96 HD23 LEU     7     -11.254   1.145   3.665  1.00  0.00           H  
ATOM     97  N   PHE     8     -16.100  -0.834   4.208  1.00  0.00           N  
ATOM     98  CA  PHE     8     -16.207  -2.178   4.763  1.00  0.00           C  
ATOM     99  C   PHE     8     -14.904  -2.921   4.458  1.00  0.00           C  
ATOM    100  O   PHE     8     -14.839  -3.711   3.516  1.00  0.00           O  
ATOM    101  CB  PHE     8     -17.468  -2.877   4.215  1.00  0.00           C  
ATOM    102  CG  PHE     8     -18.750  -2.165   4.610  1.00  0.00           C  
ATOM    103  CD1 PHE     8     -19.391  -1.308   3.694  1.00  0.00           C  
ATOM    104  CD2 PHE     8     -19.191  -2.185   5.950  1.00  0.00           C  
ATOM    105  CE1 PHE     8     -20.459  -0.527   4.107  1.00  0.00           C  
ATOM    106  CE2 PHE     8     -20.269  -1.405   6.340  1.00  0.00           C  
ATOM    107  CZ  PHE     8     -20.901  -0.577   5.422  1.00  0.00           C  
ATOM    108  H   PHE     8     -16.094  -0.792   3.188  1.00  0.00           H  
ATOM    109  HA  PHE     8     -16.315  -2.144   5.844  1.00  0.00           H  
ATOM    110  HB3 PHE     8     -17.509  -3.894   4.606  1.00  0.00           H  
ATOM    111  HB2 PHE     8     -17.422  -2.977   3.129  1.00  0.00           H  
ATOM    112  HD1 PHE     8     -19.035  -1.241   2.676  1.00  0.00           H  
ATOM    113  HD2 PHE     8     -18.668  -2.772   6.689  1.00  0.00           H  
ATOM    114  HE1 PHE     8     -20.923   0.150   3.409  1.00  0.00           H  
ATOM    115  HE2 PHE     8     -20.587  -1.409   7.372  1.00  0.00           H  
ATOM    116  HZ  PHE     8     -21.714   0.061   5.741  1.00  0.00           H  
ATOM    117  N   VAL     9     -13.867  -2.593   5.237  1.00  0.00           N  
ATOM    118  CA  VAL     9     -12.541  -3.208   5.206  1.00  0.00           C  
ATOM    119  C   VAL     9     -12.564  -4.665   5.717  1.00  0.00           C  
ATOM    120  O   VAL     9     -13.484  -5.051   6.441  1.00  0.00           O  
ATOM    121  CB  VAL     9     -11.551  -2.404   6.100  1.00  0.00           C  
ATOM    122  CG1 VAL     9     -11.288  -0.999   5.535  1.00  0.00           C  
ATOM    123  CG2 VAL     9     -11.938  -2.329   7.591  1.00  0.00           C  
ATOM    124  H   VAL     9     -14.032  -1.956   6.003  1.00  0.00           H  
ATOM    125  HA  VAL     9     -12.186  -3.209   4.172  1.00  0.00           H  
ATOM    126  HB  VAL     9     -10.589  -2.917   6.071  1.00  0.00           H  
ATOM    127 HG11 VAL     9     -10.513  -0.480   6.100  1.00  0.00           H  
ATOM    128 HG12 VAL     9     -10.955  -1.050   4.498  1.00  0.00           H  
ATOM    129 HG13 VAL     9     -12.186  -0.383   5.570  1.00  0.00           H  
ATOM    130 HG21 VAL     9     -11.284  -1.644   8.130  1.00  0.00           H  
ATOM    131 HG22 VAL     9     -12.960  -1.978   7.731  1.00  0.00           H  
ATOM    132 HG23 VAL     9     -11.853  -3.302   8.074  1.00  0.00           H  
ATOM    133  N   LYS    10     -11.534  -5.440   5.355  1.00  0.00           N  
ATOM    134  CA  LYS    10     -11.363  -6.824   5.797  1.00  0.00           C  
ATOM    135  C   LYS    10     -11.223  -6.937   7.333  1.00  0.00           C  
ATOM    136  O   LYS    10     -10.382  -6.252   7.919  1.00  0.00           O  
ATOM    137  CB  LYS    10     -10.150  -7.440   5.061  1.00  0.00           C  
ATOM    138  CG  LYS    10      -9.881  -8.920   5.409  1.00  0.00           C  
ATOM    139  CD  LYS    10      -8.646  -9.487   4.707  1.00  0.00           C  
ATOM    140  CE  LYS    10      -8.322 -10.937   5.120  1.00  0.00           C  
ATOM    141  NZ  LYS    10      -7.131 -11.458   4.424  1.00  0.00           N1+
ATOM    142  H   LYS    10     -10.807  -5.061   4.757  1.00  0.00           H  
ATOM    143  HA  LYS    10     -12.251  -7.370   5.480  1.00  0.00           H  
ATOM    144  HB3 LYS    10      -9.260  -6.853   5.292  1.00  0.00           H  
ATOM    145  HB2 LYS    10     -10.303  -7.354   3.984  1.00  0.00           H  
ATOM    146  HG3 LYS    10     -10.760  -9.522   5.173  1.00  0.00           H  
ATOM    147  HG2 LYS    10      -9.717  -9.019   6.480  1.00  0.00           H  
ATOM    148  HD3 LYS    10      -7.803  -8.851   4.973  1.00  0.00           H  
ATOM    149  HD2 LYS    10      -8.781  -9.417   3.626  1.00  0.00           H  
ATOM    150  HE3 LYS    10      -9.170 -11.592   4.916  1.00  0.00           H  
ATOM    151  HE2 LYS    10      -8.143 -10.980   6.196  1.00  0.00           H  
ATOM    152  HZ1 LYS    10      -6.347 -10.829   4.553  1.00  0.00           H  
ATOM    153  HZ2 LYS    10      -6.887 -12.365   4.785  1.00  0.00           H  
ATOM    154  HZ3 LYS    10      -7.305 -11.551   3.438  1.00  0.00           H  
ATOM    155  N   ALA    11     -12.011  -7.831   7.940  1.00  4.87           N  
ATOM    156  CA  ALA    11     -11.850  -8.292   9.317  1.00  4.87           C  
ATOM    157  C   ALA    11     -10.719  -9.333   9.416  1.00  4.87           C  
ATOM    158  O   ALA    11     -10.582 -10.177   8.529  1.00  4.87           O  
ATOM    159  CB  ALA    11     -13.173  -8.898   9.812  1.00  4.87           C  
ATOM    160  H   ALA    11     -12.729  -8.293   7.389  1.00  4.87           H  
ATOM    161  HA  ALA    11     -11.606  -7.432   9.940  1.00  4.87           H  
ATOM    162  HB1 ALA    11     -13.080  -9.239  10.844  1.00  4.87           H  
ATOM    163  HB2 ALA    11     -13.983  -8.172   9.784  1.00  4.87           H  
ATOM    164  HB3 ALA    11     -13.473  -9.756   9.208  1.00  4.87           H  
ATOM    165  N   GLY    12      -9.938  -9.258  10.496  1.00  0.00           N  
ATOM    166  CA  GLY    12      -8.800 -10.134  10.772  1.00  0.00           C  
ATOM    167  C   GLY    12      -9.232 -11.515  11.282  1.00  0.00           C  
ATOM    168  O   GLY    12     -10.420 -11.839  11.348  1.00  0.00           O  
ATOM    169  H   GLY    12     -10.104  -8.507  11.165  1.00  0.00           H  
ATOM    170  HA3 GLY    12      -8.161  -9.654  11.514  1.00  0.00           H  
ATOM    171  HA2 GLY    12      -8.209 -10.269   9.867  1.00  0.00           H  
ATOM    172  N   ILE    13      -8.242 -12.337  11.650  1.00  0.00           N  
ATOM    173  CA  ILE    13      -8.387 -13.722  12.118  1.00  0.00           C  
ATOM    174  C   ILE    13      -9.244 -13.855  13.403  1.00  0.00           C  
ATOM    175  O   ILE    13      -9.918 -14.871  13.584  1.00  0.00           O  
ATOM    176  CB  ILE    13      -6.981 -14.386  12.311  1.00  0.00           C  
ATOM    177  CG1 ILE    13      -6.261 -14.550  10.947  1.00  0.00           C  
ATOM    178  CG2 ILE    13      -6.963 -15.738  13.065  1.00  0.00           C  
ATOM    179  CD1 ILE    13      -4.755 -14.843  11.058  1.00  0.00           C  
ATOM    180  H   ILE    13      -7.277 -11.991  11.582  1.00  0.00           H  
ATOM    181  HA  ILE    13      -8.916 -14.266  11.333  1.00  0.00           H  
ATOM    182  HB  ILE    13      -6.387 -13.690  12.906  1.00  0.00           H  
ATOM    183 HG13 ILE    13      -6.378 -13.648  10.346  1.00  0.00           H  
ATOM    184 HG12 ILE    13      -6.743 -15.344  10.376  1.00  0.00           H  
ATOM    185 HG21 ILE    13      -5.957 -16.153  13.121  1.00  0.00           H  
ATOM    186 HG22 ILE    13      -7.306 -15.642  14.095  1.00  0.00           H  
ATOM    187 HG23 ILE    13      -7.595 -16.475  12.568  1.00  0.00           H  
ATOM    188 HD11 ILE    13      -4.212 -14.394  10.225  1.00  0.00           H  
ATOM    189 HD12 ILE    13      -4.329 -14.435  11.975  1.00  0.00           H  
ATOM    190 HD13 ILE    13      -4.556 -15.915  11.042  1.00  0.00           H  
ATOM    191  N   ASP    14      -9.251 -12.813  14.247  1.00  0.00           N  
ATOM    192  CA  ASP    14     -10.100 -12.699  15.442  1.00  0.00           C  
ATOM    193  C   ASP    14     -11.580 -12.409  15.100  1.00  0.00           C  
ATOM    194  O   ASP    14     -12.447 -12.630  15.947  1.00  0.00           O  
ATOM    195  CB  ASP    14      -9.565 -11.669  16.475  1.00  0.00           C  
ATOM    196  CG  ASP    14      -9.510 -10.183  16.084  1.00  0.00           C  
ATOM    197  OD1 ASP    14      -9.800  -9.814  14.927  1.00  0.00           O  
ATOM    198  OD2 ASP    14      -9.115  -9.381  16.954  1.00  0.00           O1-
ATOM    199  H   ASP    14      -8.734 -11.981  13.994  1.00  0.00           H  
ATOM    200  HA  ASP    14     -10.088 -13.671  15.939  1.00  0.00           H  
ATOM    201  HB3 ASP    14      -8.546 -11.960  16.732  1.00  0.00           H  
ATOM    202  HB2 ASP    14     -10.132 -11.769  17.403  1.00  0.00           H  
ATOM    203  N   GLY    15     -11.850 -11.939  13.877  1.00  0.00           N  
ATOM    204  CA  GLY    15     -13.178 -11.620  13.374  1.00  0.00           C  
ATOM    205  C   GLY    15     -13.653 -10.221  13.797  1.00  0.00           C  
ATOM    206  O   GLY    15     -14.846  -9.953  13.650  1.00  0.00           O  
ATOM    207  H   GLY    15     -11.079 -11.791  13.233  1.00  0.00           H  
ATOM    208  HA3 GLY    15     -13.902 -12.368  13.703  1.00  0.00           H  
ATOM    209  HA2 GLY    15     -13.156 -11.663  12.285  1.00  0.00           H  
ATOM    210  N   GLU    16     -12.782  -9.334  14.312  1.00  0.00           N  
ATOM    211  CA  GLU    16     -13.189  -7.996  14.762  1.00  0.00           C  
ATOM    212  C   GLU    16     -12.160  -6.878  14.511  1.00  0.00           C  
ATOM    213  O   GLU    16     -12.584  -5.754  14.232  1.00  0.00           O  
ATOM    214  CB  GLU    16     -13.731  -8.021  16.211  1.00  0.00           C  
ATOM    215  CG  GLU    16     -12.843  -8.747  17.254  1.00  0.00           C  
ATOM    216  CD  GLU    16     -13.390  -8.757  18.689  1.00  0.00           C  
ATOM    217  OE1 GLU    16     -12.752  -9.392  19.552  1.00  0.00           O  
ATOM    218  OE2 GLU    16     -14.442  -8.145  18.968  1.00  0.00           O1-
ATOM    219  H   GLU    16     -11.801  -9.588  14.433  1.00  0.00           H  
ATOM    220  HA  GLU    16     -14.029  -7.682  14.137  1.00  0.00           H  
ATOM    221  HB3 GLU    16     -14.726  -8.469  16.204  1.00  0.00           H  
ATOM    222  HB2 GLU    16     -13.882  -6.991  16.540  1.00  0.00           H  
ATOM    223  HG3 GLU    16     -11.855  -8.285  17.266  1.00  0.00           H  
ATOM    224  HG2 GLU    16     -12.690  -9.783  16.945  1.00  0.00           H  
ATOM    225  N   SER    17     -10.853  -7.161  14.572  1.00  0.00           N  
ATOM    226  CA  SER    17      -9.800  -6.200  14.228  1.00  0.00           C  
ATOM    227  C   SER    17      -9.670  -6.054  12.699  1.00  0.00           C  
ATOM    228  O   SER    17     -10.148  -6.916  11.959  1.00  0.00           O  
ATOM    229  CB  SER    17      -8.460  -6.667  14.832  1.00  0.00           C  
ATOM    230  OG  SER    17      -8.522  -6.702  16.249  1.00  0.00           O  
ATOM    231  H   SER    17     -10.527  -8.112  14.769  1.00  0.00           H  
ATOM    232  HA  SER    17     -10.054  -5.222  14.643  1.00  0.00           H  
ATOM    233  HB3 SER    17      -7.655  -5.989  14.542  1.00  0.00           H  
ATOM    234  HB2 SER    17      -8.180  -7.651  14.451  1.00  0.00           H  
ATOM    235  HG  SER    17      -8.805  -7.613  16.495  1.00  0.00           H  
ATOM    236  N   ILE    18      -9.021  -4.974  12.240  1.00  0.00           N  
ATOM    237  CA  ILE    18      -8.651  -4.786  10.836  1.00  0.00           C  
ATOM    238  C   ILE    18      -7.632  -5.852  10.373  1.00  0.00           C  
ATOM    239  O   ILE    18      -6.626  -6.086  11.047  1.00  0.00           O  
ATOM    240  CB  ILE    18      -8.100  -3.356  10.558  1.00  0.00           C  
ATOM    241  CG1 ILE    18      -7.018  -2.881  11.560  1.00  0.00           C  
ATOM    242  CG2 ILE    18      -9.258  -2.344  10.478  1.00  0.00           C  
ATOM    243  CD1 ILE    18      -6.301  -1.594  11.131  1.00  0.00           C  
ATOM    244  H   ILE    18      -8.647  -4.296  12.886  1.00  0.00           H  
ATOM    245  HA  ILE    18      -9.558  -4.923  10.244  1.00  0.00           H  
ATOM    246  HB  ILE    18      -7.636  -3.375   9.570  1.00  0.00           H  
ATOM    247 HG13 ILE    18      -6.264  -3.654  11.701  1.00  0.00           H  
ATOM    248 HG12 ILE    18      -7.464  -2.720  12.542  1.00  0.00           H  
ATOM    249 HG21 ILE    18      -8.919  -1.358  10.162  1.00  0.00           H  
ATOM    250 HG22 ILE    18     -10.000  -2.665   9.751  1.00  0.00           H  
ATOM    251 HG23 ILE    18      -9.763  -2.233  11.438  1.00  0.00           H  
ATOM    252 HD11 ILE    18      -5.474  -1.379  11.806  1.00  0.00           H  
ATOM    253 HD12 ILE    18      -5.892  -1.677  10.123  1.00  0.00           H  
ATOM    254 HD13 ILE    18      -6.962  -0.729  11.158  1.00  0.00           H  
ATOM    255  N   GLY    19      -7.966  -6.533   9.275  1.00  0.00           N  
ATOM    256  CA  GLY    19      -7.261  -7.716   8.805  1.00  0.00           C  
ATOM    257  C   GLY    19      -6.116  -7.351   7.860  1.00  0.00           C  
ATOM    258  O   GLY    19      -6.035  -6.234   7.343  1.00  0.00           O  
ATOM    259  H   GLY    19      -8.817  -6.287   8.771  1.00  0.00           H  
ATOM    260  HA3 GLY    19      -7.965  -8.355   8.272  1.00  0.00           H  
ATOM    261  HA2 GLY    19      -6.886  -8.286   9.652  1.00  0.00           H  
ATOM    262  N   ASN    20      -5.251  -8.338   7.601  1.00  0.00           N  
ATOM    263  CA  ASN    20      -4.172  -8.296   6.613  1.00  0.00           C  
ATOM    264  C   ASN    20      -4.763  -8.195   5.194  1.00  0.00           C  
ATOM    265  O   ASN    20      -5.224  -9.202   4.648  1.00  0.00           O  
ATOM    266  CB  ASN    20      -3.283  -9.550   6.779  1.00  0.00           C  
ATOM    267  CG  ASN    20      -2.162  -9.643   5.736  1.00  0.00           C  
ATOM    268  OD1 ASN    20      -1.309  -8.765   5.656  1.00  0.00           O  
ATOM    269  ND2 ASN    20      -2.157 -10.691   4.920  1.00  0.00           N  
ATOM    270  H   ASN    20      -5.360  -9.221   8.112  1.00  0.00           H  
ATOM    271  HA  ASN    20      -3.566  -7.416   6.836  1.00  0.00           H  
ATOM    272  HB3 ASN    20      -3.900 -10.448   6.730  1.00  0.00           H  
ATOM    273  HB2 ASN    20      -2.826  -9.554   7.768  1.00  0.00           H  
ATOM    274 HD22 ASN    20      -1.419 -10.807   4.242  1.00  0.00           H  
ATOM    275 HD21 ASN    20      -2.877 -11.394   4.965  1.00  0.00           H  
ATOM    276  N   CYS    21      -4.756  -6.983   4.641  1.00  0.00           N  
ATOM    277  CA  CYS    21      -5.182  -6.663   3.287  1.00  0.00           C  
ATOM    278  C   CYS    21      -4.657  -5.247   2.991  1.00  0.00           C  
ATOM    279  O   CYS    21      -5.306  -4.280   3.398  1.00  0.00           O  
ATOM    280  CB  CYS    21      -6.712  -6.792   3.093  1.00  0.00           C  
ATOM    281  SG  CYS    21      -7.279  -6.277   1.442  1.00  0.00           S  
ATOM    282  H   CYS    21      -4.446  -6.195   5.196  1.00  0.00           H  
ATOM    283  HA  CYS    21      -4.730  -7.384   2.605  1.00  0.00           H  
ATOM    284  HB3 CYS    21      -7.248  -6.222   3.853  1.00  0.00           H  
ATOM    285  HB2 CYS    21      -7.004  -7.832   3.204  1.00  0.00           H  
ATOM    286  HG  CYS    21      -6.838  -7.362   0.793  1.00  0.00           H  
ATOM    287  N   PRO    22      -3.497  -5.128   2.303  1.00  0.00           N  
ATOM    288  CA  PRO    22      -2.974  -3.823   1.854  1.00  0.00           C  
ATOM    289  C   PRO    22      -3.966  -2.957   1.050  1.00  0.00           C  
ATOM    290  O   PRO    22      -3.978  -1.742   1.226  1.00  0.00           O  
ATOM    291  CD  PRO    22      -2.583  -6.218   1.948  1.00  0.00           C  
ATOM    292  CB  PRO    22      -1.737  -4.196   1.026  1.00  0.00           C  
ATOM    293  CG  PRO    22      -1.275  -5.529   1.587  1.00  0.00           C  
ATOM    294  HA  PRO    22      -2.665  -3.275   2.746  1.00  0.00           H  
ATOM    295  HD2 PRO    22      -2.983  -6.753   1.085  1.00  0.00           H  
ATOM    296  HD3 PRO    22      -2.431  -6.934   2.758  1.00  0.00           H  
ATOM    297  HB3 PRO    22      -0.956  -3.443   1.094  1.00  0.00           H  
ATOM    298  HB2 PRO    22      -2.001  -4.315  -0.025  1.00  0.00           H  
ATOM    299  HG2 PRO    22      -0.653  -6.104   0.900  1.00  0.00           H  
ATOM    300  HG3 PRO    22      -0.692  -5.347   2.490  1.00  0.00           H  
ATOM    301  N   ASP    23      -4.811  -3.594   0.226  1.00  0.00           N  
ATOM    302  CA  ASP    23      -5.862  -2.931  -0.555  1.00  0.00           C  
ATOM    303  C   ASP    23      -7.006  -2.364   0.310  1.00  0.00           C  
ATOM    304  O   ASP    23      -7.619  -1.378  -0.097  1.00  0.00           O  
ATOM    305  CB  ASP    23      -6.433  -3.807  -1.697  1.00  0.00           C  
ATOM    306  CG  ASP    23      -5.469  -4.142  -2.846  1.00  0.00           C  
ATOM    307  OD1 ASP    23      -4.598  -3.313  -3.192  1.00  0.00           O  
ATOM    308  OD2 ASP    23      -5.692  -5.180  -3.502  1.00  0.00           O1-
ATOM    309  H   ASP    23      -4.735  -4.593   0.109  1.00  0.00           H  
ATOM    310  HA  ASP    23      -5.390  -2.069  -1.025  1.00  0.00           H  
ATOM    311  HB3 ASP    23      -7.293  -3.300  -2.132  1.00  0.00           H  
ATOM    312  HB2 ASP    23      -6.810  -4.739  -1.273  1.00  0.00           H  
ATOM    313  N   SER    24      -7.265  -2.935   1.498  1.00  0.00           N  
ATOM    314  CA  SER    24      -8.174  -2.334   2.481  1.00  0.00           C  
ATOM    315  C   SER    24      -7.557  -1.062   3.091  1.00  0.00           C  
ATOM    316  O   SER    24      -8.247  -0.048   3.202  1.00  0.00           O  
ATOM    317  CB  SER    24      -8.559  -3.344   3.587  1.00  0.00           C  
ATOM    318  OG  SER    24      -9.447  -4.348   3.118  1.00  0.00           O  
ATOM    319  H   SER    24      -6.711  -3.723   1.806  1.00  0.00           H  
ATOM    320  HA  SER    24      -9.089  -2.025   1.971  1.00  0.00           H  
ATOM    321  HB3 SER    24      -9.062  -2.813   4.394  1.00  0.00           H  
ATOM    322  HB2 SER    24      -7.681  -3.802   4.040  1.00  0.00           H  
ATOM    323  HG  SER    24      -8.985  -4.851   2.433  1.00  0.00           H  
ATOM    324  N   GLN    25      -6.256  -1.119   3.427  1.00  0.00           N  
ATOM    325  CA  GLN    25      -5.502   0.031   3.929  1.00  0.00           C  
ATOM    326  C   GLN    25      -5.407   1.165   2.887  1.00  0.00           C  
ATOM    327  O   GLN    25      -5.613   2.317   3.247  1.00  0.00           O  
ATOM    328  CB  GLN    25      -4.127  -0.399   4.484  1.00  0.00           C  
ATOM    329  CG  GLN    25      -3.335   0.789   5.068  1.00  0.00           C  
ATOM    330  CD  GLN    25      -2.052   0.417   5.801  1.00  0.00           C  
ATOM    331  OE1 GLN    25      -1.599  -0.725   5.784  1.00  0.00           O  
ATOM    332  NE2 GLN    25      -1.451   1.401   6.452  1.00  0.00           N  
ATOM    333  H   GLN    25      -5.741  -1.978   3.285  1.00  0.00           H  
ATOM    334  HA  GLN    25      -6.066   0.420   4.778  1.00  0.00           H  
ATOM    335  HB3 GLN    25      -3.536  -0.882   3.707  1.00  0.00           H  
ATOM    336  HB2 GLN    25      -4.278  -1.142   5.268  1.00  0.00           H  
ATOM    337  HG3 GLN    25      -3.974   1.330   5.763  1.00  0.00           H  
ATOM    338  HG2 GLN    25      -3.067   1.492   4.279  1.00  0.00           H  
ATOM    339 HE22 GLN    25      -0.583   1.250   6.949  1.00  0.00           H  
ATOM    340 HE21 GLN    25      -1.903   2.307   6.546  1.00  0.00           H  
ATOM    341  N   ARG    26      -5.154   0.812   1.621  1.00  0.00           N  
ATOM    342  CA  ARG    26      -5.088   1.695   0.453  1.00  0.00           C  
ATOM    343  C   ARG    26      -6.291   2.654   0.344  1.00  0.00           C  
ATOM    344  O   ARG    26      -6.090   3.864   0.263  1.00  0.00           O  
ATOM    345  CB  ARG    26      -4.924   0.787  -0.783  1.00  0.00           C  
ATOM    346  CG  ARG    26      -4.892   1.409  -2.190  1.00  0.00           C  
ATOM    347  CD  ARG    26      -4.745   0.273  -3.222  1.00  0.00           C  
ATOM    348  NE  ARG    26      -4.826   0.713  -4.624  1.00  0.00           N  
ATOM    349  CZ  ARG    26      -4.763  -0.068  -5.713  1.00  0.00           C  
ATOM    350  NH1 ARG    26      -4.639  -1.398  -5.629  1.00  0.00           N  
ATOM    351  NH2 ARG    26      -4.828   0.496  -6.916  1.00  0.00           N1+
ATOM    352  H   ARG    26      -4.917  -0.162   1.448  1.00  0.00           H  
ATOM    353  HA  ARG    26      -4.193   2.308   0.564  1.00  0.00           H  
ATOM    354  HB3 ARG    26      -5.763   0.100  -0.783  1.00  0.00           H  
ATOM    355  HB2 ARG    26      -4.027   0.179  -0.656  1.00  0.00           H  
ATOM    356  HG3 ARG    26      -4.019   2.059  -2.238  1.00  0.00           H  
ATOM    357  HG2 ARG    26      -5.761   2.034  -2.400  1.00  0.00           H  
ATOM    358  HD3 ARG    26      -5.444  -0.539  -3.020  1.00  0.00           H  
ATOM    359  HD2 ARG    26      -3.748  -0.156  -3.122  1.00  0.00           H  
ATOM    360  HE  ARG    26      -4.988   1.722  -4.774  1.00  0.00           H  
ATOM    361 HH12 ARG    26      -4.617  -1.983  -6.448  1.00  0.00           H  
ATOM    362 HH11 ARG    26      -4.664  -1.887  -4.731  1.00  0.00           H  
ATOM    363 HH22 ARG    26      -4.781  -0.031  -7.773  1.00  0.00           H  
ATOM    364 HH21 ARG    26      -4.979   1.506  -7.021  1.00  0.00           H  
ATOM    365  N   LEU    27      -7.514   2.108   0.400  1.00  0.00           N  
ATOM    366  CA  LEU    27      -8.746   2.900   0.355  1.00  0.00           C  
ATOM    367  C   LEU    27      -9.001   3.668   1.667  1.00  0.00           C  
ATOM    368  O   LEU    27      -9.479   4.801   1.625  1.00  0.00           O  
ATOM    369  CB  LEU    27      -9.949   2.001  -0.009  1.00  0.00           C  
ATOM    370  CG  LEU    27      -9.822   1.245  -1.354  1.00  0.00           C  
ATOM    371  CD1 LEU    27     -11.045   0.332  -1.583  1.00  0.00           C  
ATOM    372  CD2 LEU    27      -9.560   2.183  -2.552  1.00  0.00           C  
ATOM    373  H   LEU    27      -7.613   1.104   0.478  1.00  0.00           H  
ATOM    374  HA  LEU    27      -8.634   3.653  -0.424  1.00  0.00           H  
ATOM    375  HB3 LEU    27     -10.848   2.619  -0.036  1.00  0.00           H  
ATOM    376  HB2 LEU    27     -10.109   1.279   0.795  1.00  0.00           H  
ATOM    377  HG  LEU    27      -8.959   0.582  -1.282  1.00  0.00           H  
ATOM    378 HD11 LEU    27     -11.594   0.577  -2.491  1.00  0.00           H  
ATOM    379 HD12 LEU    27     -10.734  -0.708  -1.669  1.00  0.00           H  
ATOM    380 HD13 LEU    27     -11.760   0.385  -0.762  1.00  0.00           H  
ATOM    381 HD21 LEU    27     -10.099   1.884  -3.452  1.00  0.00           H  
ATOM    382 HD22 LEU    27      -9.844   3.213  -2.338  1.00  0.00           H  
ATOM    383 HD23 LEU    27      -8.501   2.187  -2.813  1.00  0.00           H  
ATOM    384  N   PHE    28      -8.654   3.055   2.806  1.00  0.00           N  
ATOM    385  CA  PHE    28      -8.758   3.643   4.143  1.00  0.00           C  
ATOM    386  C   PHE    28      -7.845   4.881   4.307  1.00  0.00           C  
ATOM    387  O   PHE    28      -8.304   5.905   4.814  1.00  0.00           O  
ATOM    388  CB  PHE    28      -8.538   2.510   5.175  1.00  0.00           C  
ATOM    389  CG  PHE    28      -8.603   2.778   6.672  1.00  0.00           C  
ATOM    390  CD1 PHE    28      -9.400   3.807   7.222  1.00  0.00           C  
ATOM    391  CD2 PHE    28      -8.028   1.827   7.545  1.00  0.00           C  
ATOM    392  CE1 PHE    28      -9.531   3.919   8.601  1.00  0.00           C  
ATOM    393  CE2 PHE    28      -8.187   1.947   8.918  1.00  0.00           C  
ATOM    394  CZ  PHE    28      -8.926   2.997   9.445  1.00  0.00           C  
ATOM    395  H   PHE    28      -8.264   2.121   2.758  1.00  0.00           H  
ATOM    396  HA  PHE    28      -9.786   3.994   4.254  1.00  0.00           H  
ATOM    397  HB3 PHE    28      -7.575   2.047   4.976  1.00  0.00           H  
ATOM    398  HB2 PHE    28      -9.283   1.736   4.989  1.00  0.00           H  
ATOM    399  HD1 PHE    28      -9.906   4.518   6.585  1.00  0.00           H  
ATOM    400  HD2 PHE    28      -7.468   0.991   7.150  1.00  0.00           H  
ATOM    401  HE1 PHE    28     -10.116   4.721   9.026  1.00  0.00           H  
ATOM    402  HE2 PHE    28      -7.738   1.218   9.578  1.00  0.00           H  
ATOM    403  HZ  PHE    28      -9.044   3.088  10.515  1.00  0.00           H  
ATOM    404  N   MET    29      -6.612   4.809   3.777  1.00  0.00           N  
ATOM    405  CA  MET    29      -5.685   5.933   3.624  1.00  0.00           C  
ATOM    406  C   MET    29      -6.277   7.069   2.776  1.00  0.00           C  
ATOM    407  O   MET    29      -6.241   8.210   3.227  1.00  0.00           O  
ATOM    408  CB  MET    29      -4.345   5.483   3.003  1.00  0.00           C  
ATOM    409  CG  MET    29      -3.418   4.725   3.957  1.00  0.00           C  
ATOM    410  SD  MET    29      -1.903   4.126   3.161  1.00  0.00           S  
ATOM    411  CE  MET    29      -0.984   5.679   2.960  1.00  0.00           C  
ATOM    412  H   MET    29      -6.291   3.912   3.412  1.00  0.00           H  
ATOM    413  HA  MET    29      -5.488   6.338   4.619  1.00  0.00           H  
ATOM    414  HB3 MET    29      -3.805   6.362   2.649  1.00  0.00           H  
ATOM    415  HB2 MET    29      -4.527   4.880   2.113  1.00  0.00           H  
ATOM    416  HG3 MET    29      -3.937   3.871   4.389  1.00  0.00           H  
ATOM    417  HG2 MET    29      -3.141   5.364   4.795  1.00  0.00           H  
ATOM    418  HE1 MET    29       0.010   5.478   2.559  1.00  0.00           H  
ATOM    419  HE2 MET    29      -1.496   6.352   2.273  1.00  0.00           H  
ATOM    420  HE3 MET    29      -0.871   6.185   3.919  1.00  0.00           H  
ATOM    421  N   ILE    30      -6.819   6.748   1.590  1.00  0.00           N  
ATOM    422  CA  ILE    30      -7.431   7.718   0.675  1.00  0.00           C  
ATOM    423  C   ILE    30      -8.566   8.519   1.344  1.00  0.00           C  
ATOM    424  O   ILE    30      -8.536   9.747   1.308  1.00  0.00           O  
ATOM    425  CB  ILE    30      -7.936   7.055  -0.648  1.00  0.00           C  
ATOM    426  CG1 ILE    30      -6.739   6.591  -1.506  1.00  0.00           C  
ATOM    427  CG2 ILE    30      -8.892   7.915  -1.514  1.00  0.00           C  
ATOM    428  CD1 ILE    30      -7.113   5.562  -2.583  1.00  0.00           C  
ATOM    429  H   ILE    30      -6.798   5.784   1.278  1.00  0.00           H  
ATOM    430  HA  ILE    30      -6.648   8.434   0.414  1.00  0.00           H  
ATOM    431  HB  ILE    30      -8.495   6.164  -0.364  1.00  0.00           H  
ATOM    432 HG13 ILE    30      -5.961   6.160  -0.878  1.00  0.00           H  
ATOM    433 HG12 ILE    30      -6.273   7.458  -1.973  1.00  0.00           H  
ATOM    434 HG21 ILE    30      -9.177   7.399  -2.431  1.00  0.00           H  
ATOM    435 HG22 ILE    30      -9.825   8.145  -0.999  1.00  0.00           H  
ATOM    436 HG23 ILE    30      -8.430   8.860  -1.797  1.00  0.00           H  
ATOM    437 HD11 ILE    30      -6.230   5.017  -2.921  1.00  0.00           H  
ATOM    438 HD12 ILE    30      -7.825   4.825  -2.215  1.00  0.00           H  
ATOM    439 HD13 ILE    30      -7.555   6.042  -3.455  1.00  0.00           H  
ATOM    440  N   LEU    31      -9.507   7.822   1.995  1.00  0.00           N  
ATOM    441  CA  LEU    31     -10.613   8.439   2.729  1.00  0.00           C  
ATOM    442  C   LEU    31     -10.134   9.339   3.889  1.00  0.00           C  
ATOM    443  O   LEU    31     -10.678  10.432   4.069  1.00  0.00           O  
ATOM    444  CB  LEU    31     -11.578   7.341   3.220  1.00  0.00           C  
ATOM    445  CG  LEU    31     -12.383   6.642   2.099  1.00  0.00           C  
ATOM    446  CD1 LEU    31     -13.110   5.392   2.632  1.00  0.00           C  
ATOM    447  CD2 LEU    31     -13.367   7.601   1.404  1.00  0.00           C  
ATOM    448  H   LEU    31      -9.468   6.807   1.986  1.00  0.00           H  
ATOM    449  HA  LEU    31     -11.146   9.089   2.032  1.00  0.00           H  
ATOM    450  HB3 LEU    31     -12.281   7.778   3.926  1.00  0.00           H  
ATOM    451  HB2 LEU    31     -11.008   6.605   3.790  1.00  0.00           H  
ATOM    452  HG  LEU    31     -11.680   6.293   1.342  1.00  0.00           H  
ATOM    453 HD11 LEU    31     -14.194   5.505   2.630  1.00  0.00           H  
ATOM    454 HD12 LEU    31     -12.875   4.523   2.018  1.00  0.00           H  
ATOM    455 HD13 LEU    31     -12.820   5.151   3.656  1.00  0.00           H  
ATOM    456 HD21 LEU    31     -14.217   7.074   0.971  1.00  0.00           H  
ATOM    457 HD22 LEU    31     -13.761   8.340   2.098  1.00  0.00           H  
ATOM    458 HD23 LEU    31     -12.882   8.138   0.588  1.00  0.00           H  
ATOM    459  N   TRP    32      -9.092   8.900   4.611  1.00  0.00           N  
ATOM    460  CA  TRP    32      -8.449   9.657   5.688  1.00  0.00           C  
ATOM    461  C   TRP    32      -7.750  10.924   5.147  1.00  0.00           C  
ATOM    462  O   TRP    32      -7.936  12.002   5.713  1.00  0.00           O  
ATOM    463  CB  TRP    32      -7.483   8.726   6.459  1.00  0.00           C  
ATOM    464  CG  TRP    32      -7.066   9.138   7.844  1.00  0.00           C  
ATOM    465  CD2 TRP    32      -7.186   8.368   9.081  1.00  0.00           C  
ATOM    466  CD1 TRP    32      -6.464  10.298   8.195  1.00  0.00           C  
ATOM    467  NE1 TRP    32      -6.243  10.315   9.558  1.00  0.00           N  
ATOM    468  CE2 TRP    32      -6.669   9.150  10.159  1.00  0.00           C  
ATOM    469  CE3 TRP    32      -7.686   7.084   9.408  1.00  0.00           C  
ATOM    470  CZ2 TRP    32      -6.667   8.694  11.488  1.00  0.00           C  
ATOM    471  CZ3 TRP    32      -7.679   6.609  10.735  1.00  0.00           C  
ATOM    472  CH2 TRP    32      -7.178   7.414  11.776  1.00  0.00           C  
ATOM    473  H   TRP    32      -8.699   7.989   4.401  1.00  0.00           H  
ATOM    474  HA  TRP    32      -9.244   9.960   6.371  1.00  0.00           H  
ATOM    475  HB3 TRP    32      -6.586   8.527   5.873  1.00  0.00           H  
ATOM    476  HB2 TRP    32      -7.970   7.760   6.587  1.00  0.00           H  
ATOM    477  HD1 TRP    32      -6.203  11.091   7.508  1.00  0.00           H  
ATOM    478  HE1 TRP    32      -5.816  11.104  10.036  1.00  0.00           H  
ATOM    479  HE3 TRP    32      -8.080   6.456   8.622  1.00  0.00           H  
ATOM    480  HZ2 TRP    32      -6.286   9.318  12.283  1.00  0.00           H  
ATOM    481  HZ3 TRP    32      -8.066   5.623  10.953  1.00  0.00           H  
ATOM    482  HH2 TRP    32      -7.183   7.050  12.794  1.00  0.00           H  
ATOM    483  N   LEU    33      -6.992  10.783   4.050  1.00  0.00           N  
ATOM    484  CA  LEU    33      -6.289  11.864   3.355  1.00  0.00           C  
ATOM    485  C   LEU    33      -7.243  12.910   2.749  1.00  0.00           C  
ATOM    486  O   LEU    33      -6.953  14.103   2.849  1.00  0.00           O  
ATOM    487  CB  LEU    33      -5.369  11.281   2.260  1.00  0.00           C  
ATOM    488  CG  LEU    33      -4.065  10.640   2.787  1.00  0.00           C  
ATOM    489  CD1 LEU    33      -3.444   9.693   1.741  1.00  0.00           C  
ATOM    490  CD2 LEU    33      -3.055  11.693   3.291  1.00  0.00           C  
ATOM    491  H   LEU    33      -6.865   9.849   3.660  1.00  0.00           H  
ATOM    492  HA  LEU    33      -5.675  12.383   4.094  1.00  0.00           H  
ATOM    493  HB3 LEU    33      -5.099  12.062   1.548  1.00  0.00           H  
ATOM    494  HB2 LEU    33      -5.945  10.557   1.683  1.00  0.00           H  
ATOM    495  HG  LEU    33      -4.336  10.017   3.641  1.00  0.00           H  
ATOM    496 HD11 LEU    33      -3.105   8.769   2.212  1.00  0.00           H  
ATOM    497 HD12 LEU    33      -4.157   9.405   0.969  1.00  0.00           H  
ATOM    498 HD13 LEU    33      -2.590  10.129   1.227  1.00  0.00           H  
ATOM    499 HD21 LEU    33      -2.113  11.674   2.745  1.00  0.00           H  
ATOM    500 HD22 LEU    33      -3.442  12.710   3.214  1.00  0.00           H  
ATOM    501 HD23 LEU    33      -2.808  11.522   4.338  1.00  0.00           H  
ATOM    502  N   LYS    34      -8.362  12.466   2.153  1.00  0.00           N  
ATOM    503  CA  LYS    34      -9.436  13.345   1.684  1.00  0.00           C  
ATOM    504  C   LYS    34     -10.088  14.119   2.846  1.00  0.00           C  
ATOM    505  O   LYS    34     -10.292  15.326   2.729  1.00  0.00           O  
ATOM    506  CB  LYS    34     -10.499  12.545   0.892  1.00  0.00           C  
ATOM    507  CG  LYS    34     -10.043  12.001  -0.478  1.00  0.00           C  
ATOM    508  CD  LYS    34      -9.840  13.070  -1.565  1.00  0.00           C  
ATOM    509  CE  LYS    34      -9.446  12.449  -2.920  1.00  0.00           C  
ATOM    510  NZ  LYS    34      -9.178  13.468  -3.945  1.00  0.00           N1+
ATOM    511  H   LYS    34      -8.497  11.464   2.034  1.00  0.00           H  
ATOM    512  HA  LYS    34      -8.985  14.082   1.019  1.00  0.00           H  
ATOM    513  HB3 LYS    34     -11.378  13.173   0.728  1.00  0.00           H  
ATOM    514  HB2 LYS    34     -10.849  11.714   1.506  1.00  0.00           H  
ATOM    515  HG3 LYS    34     -10.777  11.272  -0.823  1.00  0.00           H  
ATOM    516  HG2 LYS    34      -9.113  11.449  -0.365  1.00  0.00           H  
ATOM    517  HD3 LYS    34      -9.066  13.770  -1.245  1.00  0.00           H  
ATOM    518  HD2 LYS    34     -10.757  13.648  -1.668  1.00  0.00           H  
ATOM    519  HE3 LYS    34     -10.223  11.775  -3.283  1.00  0.00           H  
ATOM    520  HE2 LYS    34      -8.542  11.850  -2.803  1.00  0.00           H  
ATOM    521  HZ1 LYS    34      -8.509  14.148  -3.593  1.00  0.00           H  
ATOM    522  HZ2 LYS    34      -8.738  13.034  -4.762  1.00  0.00           H  
ATOM    523  HZ3 LYS    34     -10.014  13.965  -4.233  1.00  0.00           H  
ATOM    524  N   GLY    35     -10.375  13.424   3.955  1.00  0.00           N  
ATOM    525  CA  GLY    35     -11.003  14.016   5.137  1.00  0.00           C  
ATOM    526  C   GLY    35     -12.521  14.163   4.939  1.00  0.00           C  
ATOM    527  O   GLY    35     -13.155  14.986   5.601  1.00  0.00           O  
ATOM    528  H   GLY    35     -10.180  12.427   3.985  1.00  0.00           H  
ATOM    529  HA3 GLY    35     -10.559  14.986   5.369  1.00  0.00           H  
ATOM    530  HA2 GLY    35     -10.821  13.368   5.995  1.00  0.00           H  
ATOM    531  N   VAL    36     -13.098  13.383   4.016  1.00  0.00           N  
ATOM    532  CA  VAL    36     -14.529  13.260   3.757  1.00  0.00           C  
ATOM    533  C   VAL    36     -15.252  12.536   4.924  1.00  0.00           C  
ATOM    534  O   VAL    36     -14.601  11.943   5.788  1.00  0.00           O  
ATOM    535  CB  VAL    36     -14.730  12.513   2.401  1.00  0.00           C  
ATOM    536  CG1 VAL    36     -14.220  11.059   2.400  1.00  0.00           C  
ATOM    537  CG2 VAL    36     -16.169  12.557   1.853  1.00  0.00           C  
ATOM    538  H   VAL    36     -12.512  12.705   3.552  1.00  0.00           H  
ATOM    539  HA  VAL    36     -14.949  14.264   3.678  1.00  0.00           H  
ATOM    540  HB  VAL    36     -14.125  13.051   1.668  1.00  0.00           H  
ATOM    541 HG11 VAL    36     -14.277  10.629   1.400  1.00  0.00           H  
ATOM    542 HG12 VAL    36     -13.180  10.986   2.720  1.00  0.00           H  
ATOM    543 HG13 VAL    36     -14.816  10.428   3.056  1.00  0.00           H  
ATOM    544 HG21 VAL    36     -16.203  12.158   0.841  1.00  0.00           H  
ATOM    545 HG22 VAL    36     -16.861  11.953   2.438  1.00  0.00           H  
ATOM    546 HG23 VAL    36     -16.550  13.578   1.812  1.00  0.00           H  
ATOM    547  N   VAL    37     -16.588  12.605   4.938  1.00  0.00           N  
ATOM    548  CA  VAL    37     -17.506  11.993   5.904  1.00  0.00           C  
ATOM    549  C   VAL    37     -17.546  10.437   5.852  1.00  0.00           C  
ATOM    550  O   VAL    37     -18.615   9.833   5.740  1.00  0.00           O  
ATOM    551  CB  VAL    37     -18.933  12.598   5.721  1.00  0.00           C  
ATOM    552  CG1 VAL    37     -18.970  14.075   6.157  1.00  0.00           C  
ATOM    553  CG2 VAL    37     -19.514  12.452   4.295  1.00  0.00           C  
ATOM    554  H   VAL    37     -17.044  13.093   4.183  1.00  0.00           H  
ATOM    555  HA  VAL    37     -17.152  12.252   6.904  1.00  0.00           H  
ATOM    556  HB  VAL    37     -19.609  12.072   6.398  1.00  0.00           H  
ATOM    557 HG11 VAL    37     -19.979  14.480   6.089  1.00  0.00           H  
ATOM    558 HG12 VAL    37     -18.645  14.188   7.192  1.00  0.00           H  
ATOM    559 HG13 VAL    37     -18.323  14.697   5.538  1.00  0.00           H  
ATOM    560 HG21 VAL    37     -20.540  12.818   4.256  1.00  0.00           H  
ATOM    561 HG22 VAL    37     -18.942  13.023   3.563  1.00  0.00           H  
ATOM    562 HG23 VAL    37     -19.534  11.417   3.955  1.00  0.00           H  
ATOM    563  N   PHE    38     -16.366   9.814   5.932  1.00  0.00           N  
ATOM    564  CA  PHE    38     -16.172   8.368   5.961  1.00  0.00           C  
ATOM    565  C   PHE    38     -16.351   7.831   7.393  1.00  0.00           C  
ATOM    566  O   PHE    38     -16.215   8.559   8.381  1.00  0.00           O  
ATOM    567  CB  PHE    38     -14.804   8.018   5.315  1.00  0.00           C  
ATOM    568  CG  PHE    38     -13.597   7.818   6.221  1.00  0.00           C  
ATOM    569  CD1 PHE    38     -12.849   8.923   6.680  1.00  0.00           C  
ATOM    570  CD2 PHE    38     -13.282   6.530   6.704  1.00  0.00           C  
ATOM    571  CE1 PHE    38     -11.785   8.726   7.552  1.00  0.00           C  
ATOM    572  CE2 PHE    38     -12.222   6.356   7.580  1.00  0.00           C  
ATOM    573  CZ  PHE    38     -11.470   7.448   7.996  1.00  0.00           C  
ATOM    574  H   PHE    38     -15.534  10.388   6.046  1.00  0.00           H  
ATOM    575  HA  PHE    38     -16.946   7.912   5.349  1.00  0.00           H  
ATOM    576  HB3 PHE    38     -14.541   8.766   4.569  1.00  0.00           H  
ATOM    577  HB2 PHE    38     -14.929   7.098   4.743  1.00  0.00           H  
ATOM    578  HD1 PHE    38     -13.086   9.923   6.346  1.00  0.00           H  
ATOM    579  HD2 PHE    38     -13.858   5.671   6.390  1.00  0.00           H  
ATOM    580  HE1 PHE    38     -11.202   9.571   7.889  1.00  0.00           H  
ATOM    581  HE2 PHE    38     -11.989   5.364   7.938  1.00  0.00           H  
ATOM    582  HZ  PHE    38     -10.641   7.304   8.675  1.00  0.00           H  
ATOM    583  N   ASN    39     -16.653   6.536   7.446  1.00  0.00           N  
ATOM    584  CA  ASN    39     -16.790   5.682   8.620  1.00  0.00           C  
ATOM    585  C   ASN    39     -16.128   4.354   8.224  1.00  0.00           C  
ATOM    586  O   ASN    39     -15.900   4.125   7.029  1.00  0.00           O  
ATOM    587  CB  ASN    39     -18.287   5.458   8.950  1.00  0.00           C  
ATOM    588  CG  ASN    39     -19.026   6.705   9.433  1.00  0.00           C  
ATOM    589  OD1 ASN    39     -19.050   6.999  10.626  1.00  0.00           O  
ATOM    590  ND2 ASN    39     -19.654   7.441   8.522  1.00  0.00           N  
ATOM    591  H   ASN    39     -16.663   6.006   6.585  1.00  0.00           H  
ATOM    592  HA  ASN    39     -16.265   6.125   9.469  1.00  0.00           H  
ATOM    593  HB3 ASN    39     -18.379   4.705   9.734  1.00  0.00           H  
ATOM    594  HB2 ASN    39     -18.809   5.045   8.088  1.00  0.00           H  
ATOM    595 HD22 ASN    39     -20.148   8.280   8.782  1.00  0.00           H  
ATOM    596 HD21 ASN    39     -19.575   7.205   7.531  1.00  0.00           H  
ATOM    597  N   VAL    40     -15.854   3.477   9.192  0.50  0.00           N  
ATOM    598  CA  VAL    40     -15.282   2.166   8.909  0.50  0.00           C  
ATOM    599  C   VAL    40     -15.824   1.108   9.889  0.50  0.00           C  
ATOM    600  O   VAL    40     -15.890   1.363  11.095  0.50  0.00           O  
ATOM    601  CB  VAL    40     -13.721   2.211   8.886  0.50  0.00           C  
ATOM    602  CG1 VAL    40     -13.073   2.664  10.209  0.50  0.00           C  
ATOM    603  CG2 VAL    40     -13.083   0.894   8.411  0.50  0.00           C  
ATOM    604  H   VAL    40     -16.092   3.653  10.158  1.00  0.00           H  
ATOM    605  HA  VAL    40     -15.616   1.865   7.920  1.00  0.00           H  
ATOM    606  HB  VAL    40     -13.448   2.957   8.137  1.00  0.00           H  
ATOM    607 HG11 VAL    40     -11.991   2.754  10.101  1.00  0.00           H  
ATOM    608 HG12 VAL    40     -13.445   3.640  10.522  1.00  0.00           H  
ATOM    609 HG13 VAL    40     -13.260   1.959  11.019  1.00  0.00           H  
ATOM    610 HG21 VAL    40     -12.006   1.006   8.274  1.00  0.00           H  
ATOM    611 HG22 VAL    40     -13.238   0.085   9.125  1.00  0.00           H  
ATOM    612 HG23 VAL    40     -13.499   0.580   7.454  1.00  0.00           H  
ATOM    613  N   THR    41     -16.185  -0.058   9.345  1.00  0.00           N  
ATOM    614  CA  THR    41     -16.542  -1.269  10.075  1.00  0.00           C  
ATOM    615  C   THR    41     -15.776  -2.430   9.411  1.00  0.00           C  
ATOM    616  O   THR    41     -15.682  -2.485   8.185  1.00  0.00           O  
ATOM    617  CB  THR    41     -18.076  -1.547  10.010  1.00  0.00           C  
ATOM    618  OG1 THR    41     -18.764  -0.601  10.812  1.00  0.00           O  
ATOM    619  CG2 THR    41     -18.543  -2.933  10.498  1.00  0.00           C  
ATOM    620  H   THR    41     -16.100  -0.185   8.340  1.00  0.00           H  
ATOM    621  HA  THR    41     -16.223  -1.192  11.117  1.00  0.00           H  
ATOM    622  HB  THR    41     -18.418  -1.411   8.982  1.00  0.00           H  
ATOM    623  HG1 THR    41     -18.892   0.224  10.289  1.00  0.00           H  
ATOM    624 HG21 THR    41     -19.631  -3.005  10.499  1.00  0.00           H  
ATOM    625 HG22 THR    41     -18.181  -3.736   9.857  1.00  0.00           H  
ATOM    626 HG23 THR    41     -18.196  -3.139  11.511  1.00  0.00           H  
ATOM    627  N   THR    42     -15.219  -3.325  10.228  1.00  9.82           N  
ATOM    628  CA  THR    42     -14.499  -4.520   9.806  1.00  9.82           C  
ATOM    629  C   THR    42     -15.503  -5.626   9.409  1.00  9.82           C  
ATOM    630  O   THR    42     -16.446  -5.898  10.155  1.00  9.82           O  
ATOM    631  CB  THR    42     -13.622  -4.988  10.998  1.00  9.82           C  
ATOM    632  OG1 THR    42     -14.339  -4.960  12.229  1.00  9.82           O  
ATOM    633  CG2 THR    42     -12.413  -4.063  11.185  1.00  9.82           C  
ATOM    634  H   THR    42     -15.322  -3.264  11.232  1.00  9.82           H  
ATOM    635  HA  THR    42     -13.862  -4.281   8.954  1.00  9.82           H  
ATOM    636  HB  THR    42     -13.269  -6.006  10.832  1.00  9.82           H  
ATOM    637  HG1 THR    42     -13.707  -5.186  12.940  1.00  9.82           H  
ATOM    638 HG21 THR    42     -11.826  -4.336  12.059  1.00  9.82           H  
ATOM    639 HG22 THR    42     -11.757  -4.125  10.319  1.00  9.82           H  
ATOM    640 HG23 THR    42     -12.707  -3.020  11.302  1.00  9.82           H  
ATOM    641  N   VAL    43     -15.317  -6.210   8.221  1.00112.08           N  
ATOM    642  CA  VAL    43     -16.267  -7.102   7.566  1.00112.08           C  
ATOM    643  C   VAL    43     -15.546  -8.312   6.941  1.00112.08           C  
ATOM    644  O   VAL    43     -14.413  -8.192   6.476  1.00112.08           O  
ATOM    645  CB  VAL    43     -17.053  -6.294   6.478  1.00112.08           C  
ATOM    646  CG1 VAL    43     -17.598  -7.059   5.254  1.00112.08           C  
ATOM    647  CG2 VAL    43     -18.185  -5.485   7.134  1.00112.08           C  
ATOM    648  H   VAL    43     -14.543  -5.915   7.624  1.00112.08           H  
ATOM    649  HA  VAL    43     -16.970  -7.499   8.302  1.00112.08           H  
ATOM    650  HB  VAL    43     -16.363  -5.562   6.053  1.00112.08           H  
ATOM    651 HG11 VAL    43     -18.211  -6.410   4.631  1.00112.08           H  
ATOM    652 HG12 VAL    43     -16.796  -7.438   4.619  1.00112.08           H  
ATOM    653 HG13 VAL    43     -18.218  -7.900   5.549  1.00112.08           H  
ATOM    654 HG21 VAL    43     -18.836  -5.024   6.391  1.00112.08           H  
ATOM    655 HG22 VAL    43     -18.806  -6.112   7.772  1.00112.08           H  
ATOM    656 HG23 VAL    43     -17.779  -4.687   7.755  1.00112.08           H  
ATOM    657  N   ASP    44     -16.240  -9.452   6.909  1.00216.10           N  
ATOM    658  CA  ASP    44     -15.918 -10.618   6.081  1.00216.10           C  
ATOM    659  C   ASP    44     -17.210 -10.972   5.327  1.00216.10           C  
ATOM    660  O   ASP    44     -17.248 -10.874   4.101  1.00216.10           O  
ATOM    661  CB  ASP    44     -15.273 -11.829   6.822  1.00216.10           C  
ATOM    662  CG  ASP    44     -16.010 -12.523   7.983  1.00216.10           C  
ATOM    663  OD1 ASP    44     -16.953 -11.959   8.575  1.00216.10           O  
ATOM    664  OD2 ASP    44     -15.555 -13.621   8.363  1.00216.10           O1-
ATOM    665  H   ASP    44     -17.163  -9.475   7.329  1.00216.10           H  
ATOM    666  HA  ASP    44     -15.203 -10.312   5.315  1.00216.10           H  
ATOM    667  HB3 ASP    44     -14.324 -11.482   7.233  1.00216.10           H  
ATOM    668  HB2 ASP    44     -15.001 -12.579   6.076  1.00216.10           H  
ATOM    669  N   LEU    45     -18.274 -11.239   6.088  1.00296.91           N  
ATOM    670  CA  LEU    45     -19.665 -11.001   5.722  1.00296.91           C  
ATOM    671  C   LEU    45     -20.076  -9.692   6.424  1.00296.91           C  
ATOM    672  O   LEU    45     -19.529  -9.373   7.486  1.00296.91           O  
ATOM    673  CB  LEU    45     -20.513 -12.213   6.181  1.00296.91           C  
ATOM    674  CG  LEU    45     -22.027 -12.147   5.863  1.00296.91           C  
ATOM    675  CD1 LEU    45     -22.312 -12.004   4.352  1.00296.91           C  
ATOM    676  CD2 LEU    45     -22.770 -13.351   6.483  1.00296.91           C  
ATOM    677  H   LEU    45     -18.099 -11.336   7.090  1.00296.91           H  
ATOM    678  HA  LEU    45     -19.752 -10.869   4.643  1.00296.91           H  
ATOM    679  HB3 LEU    45     -20.386 -12.333   7.258  1.00296.91           H  
ATOM    680  HB2 LEU    45     -20.101 -13.118   5.732  1.00296.91           H  
ATOM    681  HG  LEU    45     -22.435 -11.263   6.356  1.00296.91           H  
ATOM    682 HD11 LEU    45     -23.104 -12.668   4.006  1.00296.91           H  
ATOM    683 HD12 LEU    45     -22.634 -10.990   4.113  1.00296.91           H  
ATOM    684 HD13 LEU    45     -21.434 -12.220   3.743  1.00296.91           H  
ATOM    685 HD21 LEU    45     -23.181 -14.029   5.735  1.00296.91           H  
ATOM    686 HD22 LEU    45     -22.121 -13.950   7.123  1.00296.91           H  
ATOM    687 HD23 LEU    45     -23.602 -13.014   7.103  1.00296.91           H  
ATOM    688  N   LYS    46     -20.993  -8.926   5.817  1.00277.83           N  
ATOM    689  CA  LYS    46     -21.475  -7.659   6.365  1.00277.83           C  
ATOM    690  C   LYS    46     -22.332  -7.909   7.623  1.00277.83           C  
ATOM    691  O   LYS    46     -23.421  -8.475   7.520  1.00277.83           O  
ATOM    692  CB  LYS    46     -22.194  -6.845   5.268  1.00277.83           C  
ATOM    693  CG  LYS    46     -22.654  -5.450   5.737  1.00277.83           C  
ATOM    694  CD  LYS    46     -23.030  -4.507   4.582  1.00277.83           C  
ATOM    695  CE  LYS    46     -23.602  -3.179   5.109  1.00277.83           C  
ATOM    696  NZ  LYS    46     -23.832  -2.177   4.057  1.00277.83           N1+
ATOM    697  H   LYS    46     -21.424  -9.244   4.961  1.00277.83           H  
ATOM    698  HA  LYS    46     -20.597  -7.081   6.656  1.00277.83           H  
ATOM    699  HB3 LYS    46     -23.048  -7.400   4.876  1.00277.83           H  
ATOM    700  HB2 LYS    46     -21.503  -6.721   4.434  1.00277.83           H  
ATOM    701  HG3 LYS    46     -21.862  -4.985   6.327  1.00277.83           H  
ATOM    702  HG2 LYS    46     -23.510  -5.559   6.405  1.00277.83           H  
ATOM    703  HD3 LYS    46     -23.751  -4.999   3.928  1.00277.83           H  
ATOM    704  HD2 LYS    46     -22.142  -4.317   3.978  1.00277.83           H  
ATOM    705  HE3 LYS    46     -22.914  -2.747   5.835  1.00277.83           H  
ATOM    706  HE2 LYS    46     -24.543  -3.359   5.632  1.00277.83           H  
ATOM    707  HZ1 LYS    46     -24.456  -2.524   3.336  1.00277.83           H  
ATOM    708  HZ2 LYS    46     -24.294  -1.381   4.505  1.00277.83           H  
ATOM    709  HZ3 LYS    46     -22.967  -1.868   3.649  1.00277.83           H  
ATOM    710  N   ARG    47     -21.790  -7.527   8.786  1.00255.87           N  
ATOM    711  CA  ARG    47     -22.314  -7.882  10.107  1.00255.87           C  
ATOM    712  C   ARG    47     -23.299  -6.849  10.692  1.00255.87           C  
ATOM    713  O   ARG    47     -23.798  -7.069  11.795  1.00255.87           O  
ATOM    714  CB  ARG    47     -21.134  -8.198  11.055  1.00255.87           C  
ATOM    715  CG  ARG    47     -20.111  -7.068  11.285  1.00255.87           C  
ATOM    716  CD  ARG    47     -18.946  -7.541  12.173  1.00255.87           C  
ATOM    717  NE  ARG    47     -18.008  -6.459  12.512  1.00255.87           N  
ATOM    718  CZ  ARG    47     -17.965  -5.684  13.605  1.00255.87           C  
ATOM    719  NH1 ARG    47     -18.907  -5.750  14.548  1.00255.87           N  
ATOM    720  NH2 ARG    47     -16.952  -4.831  13.746  1.00255.87           N1+
ATOM    721  H   ARG    47     -20.876  -7.101   8.774  1.00255.87           H  
ATOM    722  HA  ARG    47     -22.890  -8.806  10.015  1.00255.87           H  
ATOM    723  HB3 ARG    47     -20.603  -9.065  10.658  1.00255.87           H  
ATOM    724  HB2 ARG    47     -21.530  -8.523  12.019  1.00255.87           H  
ATOM    725  HG3 ARG    47     -20.562  -6.148  11.661  1.00255.87           H  
ATOM    726  HG2 ARG    47     -19.693  -6.821  10.308  1.00255.87           H  
ATOM    727  HD3 ARG    47     -18.338  -8.223  11.578  1.00255.87           H  
ATOM    728  HD2 ARG    47     -19.275  -8.124  13.033  1.00255.87           H  
ATOM    729  HE  ARG    47     -17.339  -6.269  11.756  1.00255.87           H  
ATOM    730 HH12 ARG    47     -18.884  -5.177  15.379  1.00255.87           H  
ATOM    731 HH11 ARG    47     -19.685  -6.386  14.469  1.00255.87           H  
ATOM    732 HH22 ARG    47     -16.872  -4.213  14.539  1.00255.87           H  
ATOM    733 HH21 ARG    47     -16.148  -4.852  13.119  1.00255.87           H  
ATOM    734  N   LYS    48     -23.598  -5.766   9.959  1.00260.45           N  
ATOM    735  CA  LYS    48     -24.691  -4.840  10.286  1.00260.45           C  
ATOM    736  C   LYS    48     -26.047  -5.563  10.069  1.00260.45           C  
ATOM    737  O   LYS    48     -26.292  -5.997   8.940  1.00260.45           O  
ATOM    738  CB  LYS    48     -24.581  -3.586   9.384  1.00260.45           C  
ATOM    739  CG  LYS    48     -23.335  -2.723   9.682  1.00260.45           C  
ATOM    740  CD  LYS    48     -23.228  -1.440   8.835  1.00260.45           C  
ATOM    741  CE  LYS    48     -24.203  -0.311   9.230  1.00260.45           C  
ATOM    742  NZ  LYS    48     -24.085   0.856   8.338  1.00260.45           N1+
ATOM    743  H   LYS    48     -23.179  -5.675   9.047  1.00260.45           H  
ATOM    744  HA  LYS    48     -24.556  -4.526  11.320  1.00260.45           H  
ATOM    745  HB3 LYS    48     -25.472  -2.977   9.538  1.00260.45           H  
ATOM    746  HB2 LYS    48     -24.595  -3.874   8.332  1.00260.45           H  
ATOM    747  HG3 LYS    48     -22.438  -3.320   9.510  1.00260.45           H  
ATOM    748  HG2 LYS    48     -23.312  -2.461  10.741  1.00260.45           H  
ATOM    749  HD3 LYS    48     -23.371  -1.694   7.786  1.00260.45           H  
ATOM    750  HD2 LYS    48     -22.206  -1.066   8.917  1.00260.45           H  
ATOM    751  HE3 LYS    48     -24.002   0.010  10.252  1.00260.45           H  
ATOM    752  HE2 LYS    48     -25.235  -0.659   9.201  1.00260.45           H  
ATOM    753  HZ1 LYS    48     -24.385   0.610   7.398  1.00260.45           H  
ATOM    754  HZ2 LYS    48     -24.679   1.604   8.649  1.00260.45           H  
ATOM    755  HZ3 LYS    48     -23.120   1.200   8.302  1.00260.45           H  
ATOM    756  N   PRO    49     -26.868  -5.746  11.133  1.00194.16           N  
ATOM    757  CA  PRO    49     -28.071  -6.602  11.059  1.00194.16           C  
ATOM    758  C   PRO    49     -29.191  -6.064  10.146  1.00194.16           C  
ATOM    759  O   PRO    49     -29.933  -6.856   9.566  1.00194.16           O  
ATOM    760  CD  PRO    49     -26.695  -5.193  12.479  1.00194.16           C  
ATOM    761  CB  PRO    49     -28.521  -6.729  12.525  1.00194.16           C  
ATOM    762  CG  PRO    49     -28.015  -5.460  13.196  1.00194.16           C  
ATOM    763  HA  PRO    49     -27.791  -7.589  10.684  1.00194.16           H  
ATOM    764  HD2 PRO    49     -26.465  -4.126  12.475  1.00194.16           H  
ATOM    765  HD3 PRO    49     -25.879  -5.720  12.977  1.00194.16           H  
ATOM    766  HB3 PRO    49     -28.039  -7.599  12.974  1.00194.16           H  
ATOM    767  HB2 PRO    49     -29.598  -6.861  12.644  1.00194.16           H  
ATOM    768  HG2 PRO    49     -28.711  -4.643  13.000  1.00194.16           H  
ATOM    769  HG3 PRO    49     -27.909  -5.553  14.278  1.00194.16           H  
ATOM    770  N   ALA    50     -29.275  -4.738  10.019  1.00211.02           N  
ATOM    771  CA  ALA    50     -30.100  -4.014   9.066  1.00211.02           C  
ATOM    772  C   ALA    50     -29.320  -2.750   8.687  1.00211.02           C  
ATOM    773  O   ALA    50     -28.529  -2.260   9.500  1.00211.02           O  
ATOM    774  CB  ALA    50     -31.457  -3.670   9.702  1.00211.02           C  
ATOM    775  H   ALA    50     -28.619  -4.140  10.507  1.00211.02           H  
ATOM    776  HA  ALA    50     -30.252  -4.618   8.169  1.00211.02           H  
ATOM    777  HB1 ALA    50     -32.087  -3.118   9.005  1.00211.02           H  
ATOM    778  HB2 ALA    50     -31.999  -4.573   9.986  1.00211.02           H  
ATOM    779  HB3 ALA    50     -31.338  -3.057  10.596  1.00211.02           H  
ATOM    780  N   ASP    51     -29.542  -2.248   7.471  1.00194.13           N  
ATOM    781  CA  ASP    51     -28.889  -1.056   6.934  1.00194.13           C  
ATOM    782  C   ASP    51     -29.725  -0.563   5.742  1.00194.13           C  
ATOM    783  O   ASP    51     -30.453  -1.353   5.136  1.00194.13           O  
ATOM    784  CB  ASP    51     -27.409  -1.324   6.535  1.00194.13           C  
ATOM    785  CG  ASP    51     -26.549  -0.097   6.208  1.00194.13           C  
ATOM    786  OD1 ASP    51     -26.898   1.031   6.615  1.00194.13           O  
ATOM    787  OD2 ASP    51     -25.413  -0.316   5.736  1.00194.13           O1-
ATOM    788  H   ASP    51     -30.228  -2.662   6.850  1.00194.13           H  
ATOM    789  HA  ASP    51     -28.929  -0.286   7.708  1.00194.13           H  
ATOM    790  HB3 ASP    51     -27.378  -2.019   5.696  1.00194.13           H  
ATOM    791  HB2 ASP    51     -26.911  -1.852   7.348  1.00194.13           H  
ATOM    792  N   LEU    52     -29.604   0.726   5.426  1.00230.91           N  
ATOM    793  CA  LEU    52     -30.234   1.381   4.285  1.00230.91           C  
ATOM    794  C   LEU    52     -29.214   1.351   3.137  1.00230.91           C  
ATOM    795  O   LEU    52     -28.495   2.329   2.925  1.00230.91           O  
ATOM    796  CB  LEU    52     -30.658   2.826   4.660  1.00230.91           C  
ATOM    797  CG  LEU    52     -31.866   2.931   5.626  1.00230.91           C  
ATOM    798  CD1 LEU    52     -31.519   2.540   7.079  1.00230.91           C  
ATOM    799  CD2 LEU    52     -32.517   4.330   5.559  1.00230.91           C  
ATOM    800  H   LEU    52     -28.866   1.248   5.895  1.00230.91           H  
ATOM    801  HA  LEU    52     -31.124   0.834   3.966  1.00230.91           H  
ATOM    802  HB3 LEU    52     -30.932   3.320   3.726  1.00230.91           H  
ATOM    803  HB2 LEU    52     -29.810   3.392   5.049  1.00230.91           H  
ATOM    804  HG  LEU    52     -32.621   2.228   5.270  1.00230.91           H  
ATOM    805 HD11 LEU    52     -31.989   3.193   7.815  1.00230.91           H  
ATOM    806 HD12 LEU    52     -31.860   1.527   7.296  1.00230.91           H  
ATOM    807 HD13 LEU    52     -30.446   2.571   7.267  1.00230.91           H  
ATOM    808 HD21 LEU    52     -32.339   4.920   6.458  1.00230.91           H  
ATOM    809 HD22 LEU    52     -32.150   4.924   4.722  1.00230.91           H  
ATOM    810 HD23 LEU    52     -33.598   4.248   5.436  1.00230.91           H  
ATOM    811  N   HIE    53     -29.129   0.206   2.451  1.00108.73           N  
ATOM    812  CA  HIE    53     -28.156  -0.050   1.390  1.00108.73           C  
ATOM    813  C   HIE    53     -28.776  -0.915   0.285  1.00108.73           C  
ATOM    814  O   HIE    53     -29.830  -1.521   0.495  1.00108.73           O  
ATOM    815  ND1 HIE    53     -25.888  -3.027   1.945  1.00108.73           N  
ATOM    816  CG  HIE    53     -26.909  -2.144   2.325  1.00108.73           C  
ATOM    817  CB  HIE    53     -26.868  -0.670   1.986  1.00108.73           C  
ATOM    818  NE2 HIE    53     -27.430  -4.170   3.053  1.00108.73           N  
ATOM    819  CD2 HIE    53     -27.858  -2.854   3.030  1.00108.73           C  
ATOM    820  CE1 HIE    53     -26.276  -4.218   2.395  1.00108.73           C  
ATOM    821  H   HIE    53     -29.776  -0.550   2.637  1.00108.73           H  
ATOM    822  HA  HIE    53     -27.920   0.908   0.934  1.00108.73           H  
ATOM    823  HB3 HIE    53     -26.563  -0.120   2.877  1.00108.73           H  
ATOM    824  HB2 HIE    53     -26.059  -0.528   1.268  1.00108.73           H  
ATOM    825  HD2 HIE    53     -28.785  -2.544   3.492  1.00108.73           H  
ATOM    826  HE1 HIE    53     -25.705  -5.125   2.265  1.00108.73           H  
ATOM    827  HE2 HIE    53     -27.902  -4.958   3.480  1.00108.73           H  
ATOM    828  N   ASN    54     -28.114  -0.945  -0.879  1.00190.16           N  
ATOM    829  CA  ASN    54     -28.571  -1.694  -2.060  1.00190.16           C  
ATOM    830  C   ASN    54     -28.412  -3.216  -1.888  1.00190.16           C  
ATOM    831  O   ASN    54     -29.243  -3.967  -2.400  1.00190.16           O  
ATOM    832  CB  ASN    54     -27.809  -1.325  -3.364  1.00190.16           C  
ATOM    833  CG  ASN    54     -27.567   0.152  -3.672  1.00190.16           C  
ATOM    834  OD1 ASN    54     -26.486   0.490  -4.146  1.00190.16           O  
ATOM    835  ND2 ASN    54     -28.518   1.047  -3.429  1.00190.16           N  
ATOM    836  H   ASN    54     -27.279  -0.383  -0.977  1.00190.16           H  
ATOM    837  HA  ASN    54     -29.638  -1.528  -2.223  1.00190.16           H  
ATOM    838  HB3 ASN    54     -28.322  -1.765  -4.220  1.00190.16           H  
ATOM    839  HB2 ASN    54     -26.823  -1.793  -3.349  1.00190.16           H  
ATOM    840 HD22 ASN    54     -28.345   2.041  -3.603  1.00190.16           H  
ATOM    841 HD21 ASN    54     -29.418   0.784  -3.056  1.00190.16           H  
ATOM    842  N   LEU    55     -27.310  -3.612  -1.230  1.00111.91           N  
ATOM    843  CA  LEU    55     -26.657  -4.927  -1.232  1.00111.91           C  
ATOM    844  C   LEU    55     -26.056  -5.271  -2.615  1.00111.91           C  
ATOM    845  O   LEU    55     -26.716  -5.125  -3.645  1.00111.91           O  
ATOM    846  CB  LEU    55     -27.582  -6.044  -0.667  1.00111.91           C  
ATOM    847  CG  LEU    55     -27.008  -7.486  -0.626  1.00111.91           C  
ATOM    848  CD1 LEU    55     -28.085  -8.495  -0.170  1.00111.91           C  
ATOM    849  CD2 LEU    55     -25.703  -7.613   0.194  1.00111.91           C  
ATOM    850  H   LEU    55     -26.763  -2.886  -0.791  1.00111.91           H  
ATOM    851  HA  LEU    55     -25.821  -4.806  -0.543  1.00111.91           H  
ATOM    852  HB3 LEU    55     -28.492  -6.081  -1.265  1.00111.91           H  
ATOM    853  HB2 LEU    55     -27.900  -5.760   0.337  1.00111.91           H  
ATOM    854  HG  LEU    55     -26.765  -7.766  -1.651  1.00111.91           H  
ATOM    855 HD11 LEU    55     -28.212  -9.286  -0.910  1.00111.91           H  
ATOM    856 HD12 LEU    55     -27.846  -8.980   0.776  1.00111.91           H  
ATOM    857 HD13 LEU    55     -29.060  -8.025  -0.040  1.00111.91           H  
ATOM    858 HD21 LEU    55     -25.780  -8.334   1.008  1.00111.91           H  
ATOM    859 HD22 LEU    55     -24.880  -7.947  -0.437  1.00111.91           H  
ATOM    860 HD23 LEU    55     -25.397  -6.672   0.645  1.00111.91           H  
ATOM    861  N   ALA    56     -24.815  -5.767  -2.606  1.00 12.77           N  
ATOM    862  CA  ALA    56     -24.158  -6.413  -3.741  1.00 12.77           C  
ATOM    863  C   ALA    56     -23.898  -7.870  -3.309  1.00 12.77           C  
ATOM    864  O   ALA    56     -22.931  -8.087  -2.574  1.00 12.77           O  
ATOM    865  CB  ALA    56     -22.850  -5.665  -4.059  1.00 12.77           C  
ATOM    866  H   ALA    56     -24.336  -5.876  -1.722  1.00 12.77           H  
ATOM    867  HA  ALA    56     -24.765  -6.375  -4.645  1.00 12.77           H  
ATOM    868  HB1 ALA    56     -22.290  -6.172  -4.845  1.00 12.77           H  
ATOM    869  HB2 ALA    56     -23.056  -4.653  -4.408  1.00 12.77           H  
ATOM    870  HB3 ALA    56     -22.200  -5.589  -3.188  1.00 12.77           H  
ATOM    871  N   PRO    57     -24.799  -8.820  -3.667  1.00  0.00           N  
ATOM    872  CA  PRO    57     -24.762 -10.206  -3.155  1.00  0.00           C  
ATOM    873  C   PRO    57     -23.402 -10.924  -3.268  1.00  0.00           C  
ATOM    874  O   PRO    57     -22.957 -11.238  -4.373  1.00  0.00           O  
ATOM    875  CD  PRO    57     -25.990  -8.612  -4.500  1.00  0.00           C  
ATOM    876  CB  PRO    57     -25.874 -10.921  -3.946  1.00  0.00           C  
ATOM    877  CG  PRO    57     -26.878  -9.825  -4.248  1.00  0.00           C  
ATOM    878  HA  PRO    57     -25.061 -10.155  -2.106  1.00  0.00           H  
ATOM    879  HD2 PRO    57     -25.683  -8.570  -5.546  1.00  0.00           H  
ATOM    880  HD3 PRO    57     -26.538  -7.700  -4.268  1.00  0.00           H  
ATOM    881  HB3 PRO    57     -26.317 -11.748  -3.390  1.00  0.00           H  
ATOM    882  HB2 PRO    57     -25.492 -11.325  -4.885  1.00  0.00           H  
ATOM    883  HG2 PRO    57     -27.541 -10.057  -5.082  1.00  0.00           H  
ATOM    884  HG3 PRO    57     -27.497  -9.647  -3.367  1.00  0.00           H  
ATOM    885  N   GLY    58     -22.775 -11.172  -2.112  1.00  0.00           N  
ATOM    886  CA  GLY    58     -21.545 -11.952  -2.005  1.00  0.00           C  
ATOM    887  C   GLY    58     -20.283 -11.144  -2.347  1.00  0.00           C  
ATOM    888  O   GLY    58     -19.258 -11.761  -2.637  1.00  0.00           O  
ATOM    889  H   GLY    58     -23.187 -10.852  -1.247  1.00  0.00           H  
ATOM    890  HA3 GLY    58     -21.597 -12.834  -2.646  1.00  0.00           H  
ATOM    891  HA2 GLY    58     -21.451 -12.319  -0.982  1.00  0.00           H  
ATOM    892  N   THR    59     -20.323  -9.800  -2.330  1.00  0.00           N  
ATOM    893  CA  THR    59     -19.134  -8.963  -2.522  1.00  0.00           C  
ATOM    894  C   THR    59     -18.103  -9.172  -1.382  1.00  0.00           C  
ATOM    895  O   THR    59     -18.474  -9.208  -0.206  1.00  0.00           O  
ATOM    896  CB  THR    59     -19.490  -7.446  -2.674  1.00  0.00           C  
ATOM    897  OG1 THR    59     -18.347  -6.663  -3.003  1.00  0.00           O  
ATOM    898  CG2 THR    59     -20.113  -6.785  -1.431  1.00  0.00           C  
ATOM    899  H   THR    59     -21.192  -9.320  -2.125  1.00  0.00           H  
ATOM    900  HA  THR    59     -18.674  -9.282  -3.460  1.00  0.00           H  
ATOM    901  HB  THR    59     -20.195  -7.348  -3.501  1.00  0.00           H  
ATOM    902  HG1 THR    59     -17.770  -6.633  -2.225  1.00  0.00           H  
ATOM    903 HG21 THR    59     -20.397  -5.751  -1.632  1.00  0.00           H  
ATOM    904 HG22 THR    59     -21.008  -7.309  -1.101  1.00  0.00           H  
ATOM    905 HG23 THR    59     -19.429  -6.768  -0.585  1.00  0.00           H  
ATOM    906  N   HIE    60     -16.827  -9.320  -1.752  1.00  0.00           N  
ATOM    907  CA  HIE    60     -15.703  -9.411  -0.818  1.00  0.00           C  
ATOM    908  C   HIE    60     -15.271  -7.997  -0.379  1.00  0.00           C  
ATOM    909  O   HIE    60     -15.436  -7.058  -1.165  1.00  0.00           O  
ATOM    910  ND1 HIE    60     -15.206 -11.762  -3.335  1.00  0.00           N  
ATOM    911  CG  HIE    60     -14.812 -11.511  -2.015  1.00  0.00           C  
ATOM    912  CB  HIE    60     -14.518 -10.123  -1.508  1.00  0.00           C  
ATOM    913  NE2 HIE    60     -15.127 -13.688  -2.244  1.00  0.00           N  
ATOM    914  CD2 HIE    60     -14.755 -12.710  -1.336  1.00  0.00           C  
ATOM    915  CE1 HIE    60     -15.383 -13.078  -3.400  1.00  0.00           C  
ATOM    916  H   HIE    60     -16.586  -9.305  -2.733  1.00  0.00           H  
ATOM    917  HA  HIE    60     -16.022 -10.003   0.040  1.00  0.00           H  
ATOM    918  HB3 HIE    60     -13.678 -10.196  -0.816  1.00  0.00           H  
ATOM    919  HB2 HIE    60     -14.155  -9.523  -2.344  1.00  0.00           H  
ATOM    920  HD2 HIE    60     -14.494 -12.938  -0.310  1.00  0.00           H  
ATOM    921  HE1 HIE    60     -15.697 -13.600  -4.293  1.00  0.00           H  
ATOM    922  HE2 HIE    60     -15.197 -14.685  -2.076  1.00  0.00           H  
ATOM    923  N   PRO    61     -14.686  -7.856   0.834  1.00  0.00           N  
ATOM    924  CA  PRO    61     -13.996  -6.609   1.207  1.00  0.00           C  
ATOM    925  C   PRO    61     -12.695  -6.399   0.387  1.00  0.00           C  
ATOM    926  O   PRO    61     -12.106  -7.391  -0.057  1.00  0.00           O  
ATOM    927  CD  PRO    61     -14.581  -8.875   1.883  1.00  0.00           C  
ATOM    928  CB  PRO    61     -13.706  -6.815   2.705  1.00  0.00           C  
ATOM    929  CG  PRO    61     -13.568  -8.319   2.878  1.00  0.00           C  
ATOM    930  HA  PRO    61     -14.672  -5.767   1.083  1.00  0.00           H  
ATOM    931  HD2 PRO    61     -14.262  -9.851   1.516  1.00  0.00           H  
ATOM    932  HD3 PRO    61     -15.558  -8.991   2.356  1.00  0.00           H  
ATOM    933  HB3 PRO    61     -14.553  -6.455   3.291  1.00  0.00           H  
ATOM    934  HB2 PRO    61     -12.825  -6.274   3.050  1.00  0.00           H  
ATOM    935  HG2 PRO    61     -12.562  -8.626   2.587  1.00  0.00           H  
ATOM    936  HG3 PRO    61     -13.736  -8.658   3.900  1.00  0.00           H  
ATOM    937  N   PRO    62     -12.206  -5.145   0.263  1.00  0.00           N  
ATOM    938  CA  PRO    62     -12.894  -3.897   0.627  1.00  0.00           C  
ATOM    939  C   PRO    62     -14.016  -3.516  -0.364  1.00  0.00           C  
ATOM    940  O   PRO    62     -13.872  -3.701  -1.573  1.00  0.00           O  
ATOM    941  CD  PRO    62     -10.873  -4.883  -0.284  1.00  0.00           C  
ATOM    942  CB  PRO    62     -11.759  -2.862   0.624  1.00  0.00           C  
ATOM    943  CG  PRO    62     -10.796  -3.369  -0.436  1.00  0.00           C  
ATOM    944  HA  PRO    62     -13.295  -3.969   1.635  1.00  0.00           H  
ATOM    945  HD2 PRO    62     -10.700  -5.391  -1.234  1.00  0.00           H  
ATOM    946  HD3 PRO    62     -10.127  -5.237   0.429  1.00  0.00           H  
ATOM    947  HB3 PRO    62     -11.275  -2.860   1.601  1.00  0.00           H  
ATOM    948  HB2 PRO    62     -12.097  -1.843   0.429  1.00  0.00           H  
ATOM    949  HG2 PRO    62     -11.181  -3.092  -1.417  1.00  0.00           H  
ATOM    950  HG3 PRO    62      -9.787  -2.970  -0.346  1.00  0.00           H  
ATOM    951  N   PHE    63     -15.101  -2.959   0.173  1.00  0.00           N  
ATOM    952  CA  PHE    63     -16.177  -2.297  -0.565  1.00  0.00           C  
ATOM    953  C   PHE    63     -16.693  -1.162   0.339  1.00  0.00           C  
ATOM    954  O   PHE    63     -16.238  -1.048   1.481  1.00  0.00           O  
ATOM    955  CB  PHE    63     -17.250  -3.329  -0.996  1.00  0.00           C  
ATOM    956  CG  PHE    63     -18.129  -3.938   0.084  1.00  0.00           C  
ATOM    957  CD1 PHE    63     -17.684  -5.065   0.801  1.00  0.00           C  
ATOM    958  CD2 PHE    63     -19.340  -3.318   0.464  1.00  0.00           C  
ATOM    959  CE1 PHE    63     -18.458  -5.595   1.821  1.00  0.00           C  
ATOM    960  CE2 PHE    63     -20.102  -3.862   1.490  1.00  0.00           C  
ATOM    961  CZ  PHE    63     -19.664  -4.996   2.163  1.00  0.00           C  
ATOM    962  H   PHE    63     -15.156  -2.803   1.174  1.00  0.00           H  
ATOM    963  HA  PHE    63     -15.757  -1.833  -1.459  1.00  0.00           H  
ATOM    964  HB3 PHE    63     -16.770  -4.139  -1.547  1.00  0.00           H  
ATOM    965  HB2 PHE    63     -17.916  -2.859  -1.716  1.00  0.00           H  
ATOM    966  HD1 PHE    63     -16.751  -5.534   0.539  1.00  0.00           H  
ATOM    967  HD2 PHE    63     -19.683  -2.427  -0.043  1.00  0.00           H  
ATOM    968  HE1 PHE    63     -18.121  -6.477   2.345  1.00  0.00           H  
ATOM    969  HE2 PHE    63     -21.033  -3.393   1.772  1.00  0.00           H  
ATOM    970  HZ  PHE    63     -20.258  -5.411   2.963  1.00  0.00           H  
ATOM    971  N   LEU    64     -17.590  -0.311  -0.168  1.00  0.00           N  
ATOM    972  CA  LEU    64     -18.109   0.838   0.574  1.00  0.00           C  
ATOM    973  C   LEU    64     -19.567   1.112   0.189  1.00  0.00           C  
ATOM    974  O   LEU    64     -20.006   0.697  -0.884  1.00  0.00           O  
ATOM    975  CB  LEU    64     -17.160   2.053   0.379  1.00  0.00           C  
ATOM    976  CG  LEU    64     -17.159   2.756  -1.000  1.00  0.00           C  
ATOM    977  CD1 LEU    64     -18.296   3.782  -1.164  1.00  0.00           C  
ATOM    978  CD2 LEU    64     -15.814   3.456  -1.241  1.00  0.00           C  
ATOM    979  H   LEU    64     -17.967  -0.433  -1.107  1.00  0.00           H  
ATOM    980  HA  LEU    64     -18.118   0.585   1.635  1.00  0.00           H  
ATOM    981  HB3 LEU    64     -16.156   1.693   0.589  1.00  0.00           H  
ATOM    982  HB2 LEU    64     -17.347   2.799   1.150  1.00  0.00           H  
ATOM    983  HG  LEU    64     -17.256   1.991  -1.773  1.00  0.00           H  
ATOM    984 HD11 LEU    64     -17.970   4.668  -1.710  1.00  0.00           H  
ATOM    985 HD12 LEU    64     -19.139   3.360  -1.712  1.00  0.00           H  
ATOM    986 HD13 LEU    64     -18.667   4.129  -0.200  1.00  0.00           H  
ATOM    987 HD21 LEU    64     -15.734   3.781  -2.278  1.00  0.00           H  
ATOM    988 HD22 LEU    64     -15.702   4.339  -0.610  1.00  0.00           H  
ATOM    989 HD23 LEU    64     -14.971   2.796  -1.037  1.00  0.00           H  
ATOM    990  N   THR    65     -20.281   1.834   1.055  1.00  0.00           N  
ATOM    991  CA  THR    65     -21.560   2.460   0.738  1.00  0.00           C  
ATOM    992  C   THR    65     -21.338   3.982   0.729  1.00  0.00           C  
ATOM    993  O   THR    65     -20.838   4.531   1.712  1.00  0.00           O  
ATOM    994  CB  THR    65     -22.644   2.138   1.798  1.00  0.00           C  
ATOM    995  OG1 THR    65     -22.180   2.325   3.125  1.00  0.00           O  
ATOM    996  CG2 THR    65     -23.180   0.708   1.672  1.00  0.00           C  
ATOM    997  H   THR    65     -19.851   2.131   1.928  1.00  0.00           H  
ATOM    998  HA  THR    65     -21.919   2.136  -0.236  1.00  0.00           H  
ATOM    999  HB  THR    65     -23.486   2.817   1.662  1.00  0.00           H  
ATOM   1000  HG1 THR    65     -21.770   3.201   3.175  1.00  0.00           H  
ATOM   1001 HG21 THR    65     -23.892   0.482   2.466  1.00  0.00           H  
ATOM   1002 HG22 THR    65     -23.706   0.593   0.725  1.00  0.00           H  
ATOM   1003 HG23 THR    65     -22.383  -0.035   1.695  1.00  0.00           H  
ATOM   1004  N   PHE    66     -21.721   4.623  -0.377  1.00  0.00           N  
ATOM   1005  CA  PHE    66     -21.650   6.060  -0.609  1.00  0.00           C  
ATOM   1006  C   PHE    66     -23.095   6.567  -0.493  1.00  0.00           C  
ATOM   1007  O   PHE    66     -23.886   6.379  -1.418  1.00  0.00           O  
ATOM   1008  CB  PHE    66     -21.048   6.277  -2.016  1.00  0.00           C  
ATOM   1009  CG  PHE    66     -20.699   7.709  -2.385  1.00  0.00           C  
ATOM   1010  CD1 PHE    66     -21.670   8.568  -2.940  1.00  0.00           C  
ATOM   1011  CD2 PHE    66     -19.434   8.235  -2.046  1.00  0.00           C  
ATOM   1012  CE1 PHE    66     -21.354   9.894  -3.205  1.00  0.00           C  
ATOM   1013  CE2 PHE    66     -19.137   9.563  -2.319  1.00  0.00           C  
ATOM   1014  CZ  PHE    66     -20.090  10.388  -2.902  1.00  0.00           C  
ATOM   1015  H   PHE    66     -22.150   4.088  -1.135  1.00  0.00           H  
ATOM   1016  HA  PHE    66     -21.017   6.548   0.134  1.00  0.00           H  
ATOM   1017  HB3 PHE    66     -21.727   5.885  -2.774  1.00  0.00           H  
ATOM   1018  HB2 PHE    66     -20.139   5.686  -2.111  1.00  0.00           H  
ATOM   1019  HD1 PHE    66     -22.663   8.202  -3.162  1.00  0.00           H  
ATOM   1020  HD2 PHE    66     -18.684   7.606  -1.586  1.00  0.00           H  
ATOM   1021  HE1 PHE    66     -22.097  10.548  -3.638  1.00  0.00           H  
ATOM   1022  HE2 PHE    66     -18.160   9.957  -2.075  1.00  0.00           H  
ATOM   1023  HZ  PHE    66     -19.851  11.421  -3.111  1.00  0.00           H  
ATOM   1024  N   ASN    67     -23.458   7.089   0.687  1.00  0.00           N  
ATOM   1025  CA  ASN    67     -24.814   7.531   1.066  1.00  0.00           C  
ATOM   1026  C   ASN    67     -25.844   6.380   1.084  1.00  0.00           C  
ATOM   1027  O   ASN    67     -27.047   6.630   1.011  1.00  0.00           O  
ATOM   1028  CB  ASN    67     -25.323   8.735   0.222  1.00  0.00           C  
ATOM   1029  CG  ASN    67     -24.440   9.984   0.250  1.00  0.00           C  
ATOM   1030  OD1 ASN    67     -24.016  10.471  -0.795  1.00  0.00           O  
ATOM   1031  ND2 ASN    67     -24.187  10.557   1.421  1.00  0.00           N  
ATOM   1032  H   ASN    67     -22.775   7.174   1.434  1.00  0.00           H  
ATOM   1033  HA  ASN    67     -24.744   7.849   2.102  1.00  0.00           H  
ATOM   1034  HB3 ASN    67     -26.305   9.044   0.578  1.00  0.00           H  
ATOM   1035  HB2 ASN    67     -25.471   8.431  -0.815  1.00  0.00           H  
ATOM   1036 HD22 ASN    67     -23.616  11.389   1.462  1.00  0.00           H  
ATOM   1037 HD21 ASN    67     -24.517  10.156   2.302  1.00  0.00           H  
ATOM   1038  N   GLY    68     -25.351   5.142   1.201  1.00  1.27           N  
ATOM   1039  CA  GLY    68     -26.133   3.907   1.176  1.00  1.27           C  
ATOM   1040  C   GLY    68     -25.907   3.148  -0.141  1.00  1.27           C  
ATOM   1041  O   GLY    68     -26.017   1.923  -0.151  1.00  1.27           O  
ATOM   1042  H   GLY    68     -24.349   5.051   1.267  1.00  1.27           H  
ATOM   1043  HA3 GLY    68     -27.201   4.099   1.291  1.00  1.27           H  
ATOM   1044  HA2 GLY    68     -25.840   3.277   2.017  1.00  1.27           H  
ATOM   1045  N   ASP    69     -25.552   3.827  -1.243  1.00  0.37           N  
ATOM   1046  CA  ASP    69     -25.328   3.184  -2.546  1.00  0.37           C  
ATOM   1047  C   ASP    69     -23.988   2.439  -2.546  1.00  0.37           C  
ATOM   1048  O   ASP    69     -22.951   3.059  -2.303  1.00  0.37           O  
ATOM   1049  CB  ASP    69     -25.433   4.131  -3.769  1.00  0.37           C  
ATOM   1050  CG  ASP    69     -26.833   4.672  -4.097  1.00  0.37           C  
ATOM   1051  OD1 ASP    69     -27.850   4.031  -3.755  1.00  0.37           O  
ATOM   1052  OD2 ASP    69     -26.900   5.658  -4.860  1.00  0.37           O1-
ATOM   1053  H   ASP    69     -25.370   4.823  -1.192  1.00  0.37           H  
ATOM   1054  HA  ASP    69     -26.112   2.438  -2.651  1.00  0.37           H  
ATOM   1055  HB3 ASP    69     -25.064   3.614  -4.657  1.00  0.37           H  
ATOM   1056  HB2 ASP    69     -24.765   4.980  -3.613  1.00  0.37           H  
ATOM   1057  N   VAL    70     -24.043   1.123  -2.774  1.00  2.48           N  
ATOM   1058  CA  VAL    70     -22.916   0.202  -2.668  1.00  2.48           C  
ATOM   1059  C   VAL    70     -21.974   0.356  -3.880  1.00  2.48           C  
ATOM   1060  O   VAL    70     -22.439   0.365  -5.023  1.00  2.48           O  
ATOM   1061  CB  VAL    70     -23.397  -1.279  -2.578  1.00  2.48           C  
ATOM   1062  CG1 VAL    70     -22.248  -2.311  -2.523  1.00  2.48           C  
ATOM   1063  CG2 VAL    70     -24.320  -1.509  -1.366  1.00  2.48           C  
ATOM   1064  H   VAL    70     -24.921   0.727  -3.098  1.00  2.48           H  
ATOM   1065  HA  VAL    70     -22.375   0.439  -1.754  1.00  2.48           H  
ATOM   1066  HB  VAL    70     -23.985  -1.499  -3.471  1.00  2.48           H  
ATOM   1067 HG11 VAL    70     -22.627  -3.312  -2.319  1.00  2.48           H  
ATOM   1068 HG12 VAL    70     -21.698  -2.368  -3.462  1.00  2.48           H  
ATOM   1069 HG13 VAL    70     -21.536  -2.067  -1.734  1.00  2.48           H  
ATOM   1070 HG21 VAL    70     -24.707  -2.527  -1.360  1.00  2.48           H  
ATOM   1071 HG22 VAL    70     -23.784  -1.367  -0.429  1.00  2.48           H  
ATOM   1072 HG23 VAL    70     -25.176  -0.835  -1.367  1.00  2.48           H  
ATOM   1073  N   LYS    71     -20.671   0.456  -3.604  1.00  0.00           N  
ATOM   1074  CA  LYS    71     -19.590   0.503  -4.582  1.00  0.00           C  
ATOM   1075  C   LYS    71     -18.535  -0.527  -4.155  1.00  0.00           C  
ATOM   1076  O   LYS    71     -18.303  -0.716  -2.960  1.00  0.00           O  
ATOM   1077  CB  LYS    71     -19.008   1.931  -4.651  1.00  0.00           C  
ATOM   1078  CG  LYS    71     -20.028   2.972  -5.153  1.00  0.00           C  
ATOM   1079  CD  LYS    71     -19.504   4.417  -5.124  1.00  0.00           C  
ATOM   1080  CE  LYS    71     -20.558   5.449  -5.583  1.00  0.00           C  
ATOM   1081  NZ  LYS    71     -20.737   5.490  -7.047  1.00  0.00           N1+
ATOM   1082  H   LYS    71     -20.361   0.427  -2.631  1.00  0.00           H  
ATOM   1083  HA  LYS    71     -19.962   0.220  -5.569  1.00  0.00           H  
ATOM   1084  HB3 LYS    71     -18.140   1.938  -5.312  1.00  0.00           H  
ATOM   1085  HB2 LYS    71     -18.636   2.219  -3.668  1.00  0.00           H  
ATOM   1086  HG3 LYS    71     -20.925   2.931  -4.535  1.00  0.00           H  
ATOM   1087  HG2 LYS    71     -20.342   2.698  -6.160  1.00  0.00           H  
ATOM   1088  HD3 LYS    71     -18.592   4.501  -5.717  1.00  0.00           H  
ATOM   1089  HD2 LYS    71     -19.202   4.660  -4.104  1.00  0.00           H  
ATOM   1090  HE3 LYS    71     -20.263   6.441  -5.245  1.00  0.00           H  
ATOM   1091  HE2 LYS    71     -21.518   5.248  -5.106  1.00  0.00           H  
ATOM   1092  HZ1 LYS    71     -21.065   4.608  -7.401  1.00  0.00           H  
ATOM   1093  HZ2 LYS    71     -21.415   6.192  -7.288  1.00  0.00           H  
ATOM   1094  HZ3 LYS    71     -19.871   5.724  -7.503  1.00  0.00           H  
ATOM   1095  N   THR    72     -17.923  -1.189  -5.136  1.00  0.00           N  
ATOM   1096  CA  THR    72     -16.987  -2.287  -4.940  1.00  0.00           C  
ATOM   1097  C   THR    72     -15.988  -2.291  -6.121  1.00  0.00           C  
ATOM   1098  O   THR    72     -16.232  -1.608  -7.120  1.00  0.00           O  
ATOM   1099  CB  THR    72     -17.757  -3.638  -4.776  1.00  0.00           C  
ATOM   1100  OG1 THR    72     -16.893  -4.721  -4.478  1.00  0.00           O  
ATOM   1101  CG2 THR    72     -18.590  -4.057  -6.000  1.00  0.00           C  
ATOM   1102  H   THR    72     -18.070  -0.947  -6.107  1.00  0.00           H  
ATOM   1103  HA  THR    72     -16.407  -2.105  -4.033  1.00  0.00           H  
ATOM   1104  HB  THR    72     -18.438  -3.544  -3.929  1.00  0.00           H  
ATOM   1105  HG1 THR    72     -17.439  -5.441  -4.107  1.00  0.00           H  
ATOM   1106 HG21 THR    72     -19.137  -4.980  -5.807  1.00  0.00           H  
ATOM   1107 HG22 THR    72     -19.330  -3.296  -6.251  1.00  0.00           H  
ATOM   1108 HG23 THR    72     -17.971  -4.219  -6.883  1.00  0.00           H  
ATOM   1109  N   ASP    73     -14.880  -3.025  -5.954  1.00  0.00           N  
ATOM   1110  CA  ASP    73     -13.646  -3.021  -6.750  1.00  0.00           C  
ATOM   1111  C   ASP    73     -12.814  -1.769  -6.411  1.00  0.00           C  
ATOM   1112  O   ASP    73     -13.236  -0.641  -6.672  1.00  0.00           O  
ATOM   1113  CB  ASP    73     -13.826  -3.236  -8.281  1.00  0.00           C  
ATOM   1114  CG  ASP    73     -12.553  -3.378  -9.140  1.00  0.00           C  
ATOM   1115  OD1 ASP    73     -11.430  -3.517  -8.609  1.00  0.00           O  
ATOM   1116  OD2 ASP    73     -12.706  -3.441 -10.376  1.00  0.00           O1-
ATOM   1117  H   ASP    73     -14.841  -3.590  -5.114  1.00  0.00           H  
ATOM   1118  HA  ASP    73     -13.096  -3.891  -6.387  1.00  0.00           H  
ATOM   1119  HB3 ASP    73     -14.405  -2.410  -8.692  1.00  0.00           H  
ATOM   1120  HB2 ASP    73     -14.443  -4.122  -8.437  1.00  0.00           H  
ATOM   1121  N   VAL    74     -11.628  -2.017  -5.847  1.00  0.00           N  
ATOM   1122  CA  VAL    74     -10.603  -1.053  -5.450  1.00  0.00           C  
ATOM   1123  C   VAL    74     -10.245  -0.073  -6.590  1.00  0.00           C  
ATOM   1124  O   VAL    74     -10.119   1.127  -6.347  1.00  0.00           O  
ATOM   1125  CB  VAL    74      -9.302  -1.812  -5.042  1.00  0.00           C  
ATOM   1126  CG1 VAL    74      -8.146  -0.900  -4.584  1.00  0.00           C  
ATOM   1127  CG2 VAL    74      -9.555  -2.868  -3.951  1.00  0.00           C  
ATOM   1128  H   VAL    74     -11.356  -2.983  -5.742  1.00  0.00           H  
ATOM   1129  HA  VAL    74     -10.981  -0.481  -4.601  1.00  0.00           H  
ATOM   1130  HB  VAL    74      -8.946  -2.355  -5.920  1.00  0.00           H  
ATOM   1131 HG11 VAL    74      -7.298  -1.493  -4.243  1.00  0.00           H  
ATOM   1132 HG12 VAL    74      -7.777  -0.258  -5.385  1.00  0.00           H  
ATOM   1133 HG13 VAL    74      -8.450  -0.259  -3.757  1.00  0.00           H  
ATOM   1134 HG21 VAL    74      -8.683  -3.511  -3.836  1.00  0.00           H  
ATOM   1135 HG22 VAL    74      -9.745  -2.391  -2.992  1.00  0.00           H  
ATOM   1136 HG23 VAL    74     -10.392  -3.529  -4.172  1.00  0.00           H  
ATOM   1137  N   ASN    75     -10.142  -0.605  -7.817  1.00  0.00           N  
ATOM   1138  CA  ASN    75      -9.797   0.137  -9.033  1.00  0.00           C  
ATOM   1139  C   ASN    75     -10.868   1.181  -9.378  1.00  0.00           C  
ATOM   1140  O   ASN    75     -10.526   2.306  -9.743  1.00  0.00           O  
ATOM   1141  CB  ASN    75      -9.618  -0.823 -10.232  1.00  0.00           C  
ATOM   1142  CG  ASN    75      -8.458  -1.806 -10.078  1.00  0.00           C  
ATOM   1143  OD1 ASN    75      -7.313  -1.480 -10.385  1.00  0.00           O  
ATOM   1144  ND2 ASN    75      -8.736  -3.022  -9.624  1.00  0.00           N  
ATOM   1145  H   ASN    75     -10.345  -1.594  -7.930  1.00  0.00           H  
ATOM   1146  HA  ASN    75      -8.852   0.650  -8.843  1.00  0.00           H  
ATOM   1147  HB3 ASN    75      -9.425  -0.239 -11.134  1.00  0.00           H  
ATOM   1148  HB2 ASN    75     -10.540  -1.370 -10.431  1.00  0.00           H  
ATOM   1149 HD22 ASN    75      -8.013  -3.717  -9.512  1.00  0.00           H  
ATOM   1150 HD21 ASN    75      -9.697  -3.274  -9.356  1.00  0.00           H  
ATOM   1151  N   LYS    76     -12.145   0.795  -9.242  1.00  0.00           N  
ATOM   1152  CA  LYS    76     -13.290   1.672  -9.464  1.00  0.00           C  
ATOM   1153  C   LYS    76     -13.405   2.726  -8.354  1.00  0.00           C  
ATOM   1154  O   LYS    76     -13.593   3.899  -8.670  1.00  0.00           O  
ATOM   1155  CB  LYS    76     -14.592   0.852  -9.594  1.00  0.00           C  
ATOM   1156  CG  LYS    76     -14.606  -0.090 -10.814  1.00  0.00           C  
ATOM   1157  CD  LYS    76     -15.904  -0.916 -10.956  1.00  0.00           C  
ATOM   1158  CE  LYS    76     -17.173  -0.133 -11.364  1.00  0.00           C  
ATOM   1159  NZ  LYS    76     -17.123   0.393 -12.742  1.00  0.00           N1+
ATOM   1160  H   LYS    76     -12.342  -0.120  -8.861  1.00  0.00           H  
ATOM   1161  HA  LYS    76     -13.131   2.203 -10.406  1.00  0.00           H  
ATOM   1162  HB3 LYS    76     -15.430   1.546  -9.668  1.00  0.00           H  
ATOM   1163  HB2 LYS    76     -14.762   0.276  -8.683  1.00  0.00           H  
ATOM   1164  HG3 LYS    76     -13.773  -0.788 -10.729  1.00  0.00           H  
ATOM   1165  HG2 LYS    76     -14.409   0.478 -11.724  1.00  0.00           H  
ATOM   1166  HD3 LYS    76     -16.107  -1.405 -10.003  1.00  0.00           H  
ATOM   1167  HD2 LYS    76     -15.731  -1.736 -11.655  1.00  0.00           H  
ATOM   1168  HE3 LYS    76     -17.364   0.685 -10.668  1.00  0.00           H  
ATOM   1169  HE2 LYS    76     -18.036  -0.797 -11.292  1.00  0.00           H  
ATOM   1170  HZ1 LYS    76     -16.995  -0.352 -13.404  1.00  0.00           H  
ATOM   1171  HZ2 LYS    76     -17.989   0.854 -12.961  1.00  0.00           H  
ATOM   1172  HZ3 LYS    76     -16.381   1.060 -12.855  1.00  0.00           H  
ATOM   1173  N   ILE    77     -13.261   2.300  -7.092  1.00  0.00           N  
ATOM   1174  CA  ILE    77     -13.311   3.163  -5.911  1.00  0.00           C  
ATOM   1175  C   ILE    77     -12.224   4.263  -5.930  1.00  0.00           C  
ATOM   1176  O   ILE    77     -12.562   5.437  -5.779  1.00  0.00           O  
ATOM   1177  CB  ILE    77     -13.264   2.336  -4.584  1.00  0.00           C  
ATOM   1178  CG1 ILE    77     -14.585   1.545  -4.400  1.00  0.00           C  
ATOM   1179  CG2 ILE    77     -12.957   3.166  -3.315  1.00  0.00           C  
ATOM   1180  CD1 ILE    77     -14.512   0.406  -3.370  1.00  0.00           C  
ATOM   1181  H   ILE    77     -13.127   1.307  -6.920  1.00  0.00           H  
ATOM   1182  HA  ILE    77     -14.274   3.677  -5.941  1.00  0.00           H  
ATOM   1183  HB  ILE    77     -12.461   1.606  -4.686  1.00  0.00           H  
ATOM   1184 HG13 ILE    77     -14.892   1.104  -5.349  1.00  0.00           H  
ATOM   1185 HG12 ILE    77     -15.389   2.228  -4.127  1.00  0.00           H  
ATOM   1186 HG21 ILE    77     -12.992   2.567  -2.408  1.00  0.00           H  
ATOM   1187 HG22 ILE    77     -11.960   3.602  -3.343  1.00  0.00           H  
ATOM   1188 HG23 ILE    77     -13.664   3.987  -3.203  1.00  0.00           H  
ATOM   1189 HD11 ILE    77     -15.466  -0.116  -3.318  1.00  0.00           H  
ATOM   1190 HD12 ILE    77     -13.747  -0.323  -3.638  1.00  0.00           H  
ATOM   1191 HD13 ILE    77     -14.298   0.768  -2.365  1.00  0.00           H  
ATOM   1192  N   GLU    78     -10.960   3.877  -6.168  1.00  0.00           N  
ATOM   1193  CA  GLU    78      -9.813   4.786  -6.242  1.00  0.00           C  
ATOM   1194  C   GLU    78      -9.976   5.863  -7.335  1.00  0.00           C  
ATOM   1195  O   GLU    78      -9.725   7.041  -7.075  1.00  0.00           O  
ATOM   1196  CB  GLU    78      -8.516   3.956  -6.385  1.00  0.00           C  
ATOM   1197  CG  GLU    78      -7.210   4.771  -6.525  1.00  0.00           C  
ATOM   1198  CD  GLU    78      -5.970   3.876  -6.539  1.00  0.00           C  
ATOM   1199  OE1 GLU    78      -5.441   3.567  -5.453  1.00  0.00           O  
ATOM   1200  OE2 GLU    78      -5.553   3.457  -7.639  1.00  0.00           O1-
ATOM   1201  H   GLU    78     -10.755   2.886  -6.280  1.00  0.00           H  
ATOM   1202  HA  GLU    78      -9.765   5.310  -5.284  1.00  0.00           H  
ATOM   1203  HB3 GLU    78      -8.604   3.288  -7.243  1.00  0.00           H  
ATOM   1204  HB2 GLU    78      -8.423   3.306  -5.513  1.00  0.00           H  
ATOM   1205  HG3 GLU    78      -7.131   5.482  -5.703  1.00  0.00           H  
ATOM   1206  HG2 GLU    78      -7.226   5.371  -7.436  1.00  0.00           H  
ATOM   1207  N   GLU    79     -10.446   5.441  -8.518  1.00  0.00           N  
ATOM   1208  CA  GLU    79     -10.776   6.316  -9.641  1.00  0.00           C  
ATOM   1209  C   GLU    79     -11.936   7.271  -9.288  1.00  0.00           C  
ATOM   1210  O   GLU    79     -11.788   8.485  -9.438  1.00  0.00           O  
ATOM   1211  CB  GLU    79     -11.066   5.438 -10.885  1.00  0.00           C  
ATOM   1212  CG  GLU    79     -11.391   6.185 -12.205  1.00  0.00           C  
ATOM   1213  CD  GLU    79     -10.220   6.895 -12.901  1.00  0.00           C  
ATOM   1214  OE1 GLU    79      -9.060   6.793 -12.455  1.00  0.00           O  
ATOM   1215  OE2 GLU    79     -10.476   7.533 -13.941  1.00  0.00           O1-
ATOM   1216  H   GLU    79     -10.634   4.455  -8.644  1.00  0.00           H  
ATOM   1217  HA  GLU    79      -9.895   6.928  -9.840  1.00  0.00           H  
ATOM   1218  HB3 GLU    79     -11.906   4.779 -10.663  1.00  0.00           H  
ATOM   1219  HB2 GLU    79     -10.224   4.767 -11.058  1.00  0.00           H  
ATOM   1220  HG3 GLU    79     -12.196   6.904 -12.041  1.00  0.00           H  
ATOM   1221  HG2 GLU    79     -11.793   5.456 -12.911  1.00  0.00           H  
ATOM   1222  N   PHE    80     -13.046   6.700  -8.793  1.00  0.00           N  
ATOM   1223  CA  PHE    80     -14.267   7.399  -8.388  1.00  0.00           C  
ATOM   1224  C   PHE    80     -14.035   8.516  -7.357  1.00  0.00           C  
ATOM   1225  O   PHE    80     -14.454   9.653  -7.591  1.00  0.00           O  
ATOM   1226  CB  PHE    80     -15.359   6.386  -7.959  1.00  0.00           C  
ATOM   1227  CG  PHE    80     -16.584   6.979  -7.278  1.00  0.00           C  
ATOM   1228  CD1 PHE    80     -17.563   7.651  -8.040  1.00  0.00           C  
ATOM   1229  CD2 PHE    80     -16.641   7.050  -5.869  1.00  0.00           C  
ATOM   1230  CE1 PHE    80     -18.581   8.346  -7.400  1.00  0.00           C  
ATOM   1231  CE2 PHE    80     -17.663   7.754  -5.252  1.00  0.00           C  
ATOM   1232  CZ  PHE    80     -18.626   8.405  -6.013  1.00  0.00           C  
ATOM   1233  H   PHE    80     -13.072   5.688  -8.693  1.00  0.00           H  
ATOM   1234  HA  PHE    80     -14.645   7.891  -9.285  1.00  0.00           H  
ATOM   1235  HB3 PHE    80     -14.933   5.641  -7.288  1.00  0.00           H  
ATOM   1236  HB2 PHE    80     -15.699   5.842  -8.841  1.00  0.00           H  
ATOM   1237  HD1 PHE    80     -17.506   7.658  -9.120  1.00  0.00           H  
ATOM   1238  HD2 PHE    80     -15.874   6.585  -5.265  1.00  0.00           H  
ATOM   1239  HE1 PHE    80     -19.320   8.877  -7.985  1.00  0.00           H  
ATOM   1240  HE2 PHE    80     -17.697   7.815  -4.174  1.00  0.00           H  
ATOM   1241  HZ  PHE    80     -19.406   8.968  -5.520  1.00  0.00           H  
ATOM   1242  N   LEU    81     -13.356   8.189  -6.248  1.00  0.00           N  
ATOM   1243  CA  LEU    81     -13.088   9.132  -5.162  1.00  0.00           C  
ATOM   1244  C   LEU    81     -12.218  10.314  -5.623  1.00  0.00           C  
ATOM   1245  O   LEU    81     -12.488  11.445  -5.219  1.00  0.00           O  
ATOM   1246  CB  LEU    81     -12.444   8.414  -3.954  1.00  0.00           C  
ATOM   1247  CG  LEU    81     -13.379   7.448  -3.191  1.00  0.00           C  
ATOM   1248  CD1 LEU    81     -12.578   6.616  -2.178  1.00  0.00           C  
ATOM   1249  CD2 LEU    81     -14.563   8.165  -2.507  1.00  0.00           C  
ATOM   1250  H   LEU    81     -13.035   7.231  -6.117  1.00  0.00           H  
ATOM   1251  HA  LEU    81     -14.047   9.552  -4.854  1.00  0.00           H  
ATOM   1252  HB3 LEU    81     -12.070   9.156  -3.246  1.00  0.00           H  
ATOM   1253  HB2 LEU    81     -11.562   7.871  -4.300  1.00  0.00           H  
ATOM   1254  HG  LEU    81     -13.801   6.744  -3.908  1.00  0.00           H  
ATOM   1255 HD11 LEU    81     -13.228   5.974  -1.582  1.00  0.00           H  
ATOM   1256 HD12 LEU    81     -11.859   5.970  -2.684  1.00  0.00           H  
ATOM   1257 HD13 LEU    81     -12.020   7.252  -1.490  1.00  0.00           H  
ATOM   1258 HD21 LEU    81     -14.603   7.964  -1.436  1.00  0.00           H  
ATOM   1259 HD22 LEU    81     -14.517   9.247  -2.621  1.00  0.00           H  
ATOM   1260 HD23 LEU    81     -15.512   7.836  -2.929  1.00  0.00           H  
ATOM   1261  N   GLU    82     -11.226  10.057  -6.487  1.00  0.00           N  
ATOM   1262  CA  GLU    82     -10.346  11.092  -7.021  1.00  0.00           C  
ATOM   1263  C   GLU    82     -11.077  12.090  -7.942  1.00  0.00           C  
ATOM   1264  O   GLU    82     -10.878  13.297  -7.787  1.00  0.00           O  
ATOM   1265  CB  GLU    82      -9.079  10.454  -7.643  1.00  0.00           C  
ATOM   1266  CG  GLU    82      -8.041  11.422  -8.273  1.00  0.00           C  
ATOM   1267  CD  GLU    82      -7.351  12.412  -7.321  1.00  0.00           C  
ATOM   1268  OE1 GLU    82      -7.543  12.353  -6.089  1.00  0.00           O  
ATOM   1269  OE2 GLU    82      -6.583  13.257  -7.819  1.00  0.00           O1-
ATOM   1270  H   GLU    82     -11.071   9.109  -6.807  1.00  0.00           H  
ATOM   1271  HA  GLU    82     -10.028  11.671  -6.155  1.00  0.00           H  
ATOM   1272  HB3 GLU    82      -9.383   9.734  -8.404  1.00  0.00           H  
ATOM   1273  HB2 GLU    82      -8.571   9.864  -6.878  1.00  0.00           H  
ATOM   1274  HG3 GLU    82      -8.503  11.982  -9.086  1.00  0.00           H  
ATOM   1275  HG2 GLU    82      -7.259  10.822  -8.738  1.00  0.00           H  
ATOM   1276  N   GLU    83     -11.935  11.598  -8.852  1.00  0.00           N  
ATOM   1277  CA  GLU    83     -12.703  12.470  -9.748  1.00  0.00           C  
ATOM   1278  C   GLU    83     -13.873  13.185  -9.039  1.00  0.00           C  
ATOM   1279  O   GLU    83     -14.245  14.275  -9.471  1.00  0.00           O  
ATOM   1280  CB  GLU    83     -13.154  11.718 -11.022  1.00  0.00           C  
ATOM   1281  CG  GLU    83     -14.211  10.602 -10.834  1.00  0.00           C  
ATOM   1282  CD  GLU    83     -14.704   9.932 -12.124  1.00  0.00           C  
ATOM   1283  OE1 GLU    83     -14.353  10.377 -13.237  1.00  0.00           O  
ATOM   1284  OE2 GLU    83     -15.483   8.965 -12.012  1.00  0.00           O1-
ATOM   1285  H   GLU    83     -12.065  10.595  -8.942  1.00  0.00           H  
ATOM   1286  HA  GLU    83     -12.028  13.258 -10.090  1.00  0.00           H  
ATOM   1287  HB3 GLU    83     -12.276  11.299 -11.515  1.00  0.00           H  
ATOM   1288  HB2 GLU    83     -13.549  12.462 -11.717  1.00  0.00           H  
ATOM   1289  HG3 GLU    83     -15.085  10.998 -10.316  1.00  0.00           H  
ATOM   1290  HG2 GLU    83     -13.798   9.834 -10.185  1.00  0.00           H  
ATOM   1291  N   THR    84     -14.442  12.576  -7.991  1.00  0.00           N  
ATOM   1292  CA  THR    84     -15.593  13.125  -7.273  1.00  0.00           C  
ATOM   1293  C   THR    84     -15.185  14.142  -6.188  1.00  0.00           C  
ATOM   1294  O   THR    84     -15.793  15.212  -6.108  1.00  0.00           O  
ATOM   1295  CB  THR    84     -16.452  12.003  -6.629  1.00  0.00           C  
ATOM   1296  OG1 THR    84     -16.815  11.086  -7.644  1.00  0.00           O  
ATOM   1297  CG2 THR    84     -17.748  12.463  -5.939  1.00  0.00           C  
ATOM   1298  H   THR    84     -14.134  11.647  -7.724  1.00  0.00           H  
ATOM   1299  HA  THR    84     -16.231  13.653  -7.986  1.00  0.00           H  
ATOM   1300  HB  THR    84     -15.848  11.460  -5.898  1.00  0.00           H  
ATOM   1301  HG1 THR    84     -16.044  10.509  -7.790  1.00  0.00           H  
ATOM   1302 HG21 THR    84     -18.320  11.609  -5.572  1.00  0.00           H  
ATOM   1303 HG22 THR    84     -17.545  13.100  -5.078  1.00  0.00           H  
ATOM   1304 HG23 THR    84     -18.386  13.023  -6.622  1.00  0.00           H  
ATOM   1305  N   LEU    85     -14.163  13.819  -5.385  1.00  0.00           N  
ATOM   1306  CA  LEU    85     -13.719  14.648  -4.267  1.00  0.00           C  
ATOM   1307  C   LEU    85     -12.580  15.556  -4.757  1.00  0.00           C  
ATOM   1308  O   LEU    85     -11.403  15.252  -4.542  1.00  0.00           O  
ATOM   1309  CB  LEU    85     -13.308  13.745  -3.077  1.00  0.00           C  
ATOM   1310  CG  LEU    85     -14.376  12.733  -2.598  1.00  0.00           C  
ATOM   1311  CD1 LEU    85     -13.812  11.853  -1.470  1.00  0.00           C  
ATOM   1312  CD2 LEU    85     -15.703  13.400  -2.182  1.00  0.00           C  
ATOM   1313  H   LEU    85     -13.646  12.954  -5.517  1.00  0.00           H  
ATOM   1314  HA  LEU    85     -14.527  15.298  -3.931  1.00  0.00           H  
ATOM   1315  HB3 LEU    85     -13.025  14.380  -2.239  1.00  0.00           H  
ATOM   1316  HB2 LEU    85     -12.410  13.188  -3.339  1.00  0.00           H  
ATOM   1317  HG  LEU    85     -14.603  12.058  -3.425  1.00  0.00           H  
ATOM   1318 HD11 LEU    85     -14.598  11.291  -0.964  1.00  0.00           H  
ATOM   1319 HD12 LEU    85     -13.101  11.126  -1.863  1.00  0.00           H  
ATOM   1320 HD13 LEU    85     -13.294  12.448  -0.717  1.00  0.00           H  
ATOM   1321 HD21 LEU    85     -16.016  13.111  -1.181  1.00  0.00           H  
ATOM   1322 HD22 LEU    85     -15.643  14.487  -2.178  1.00  0.00           H  
ATOM   1323 HD23 LEU    85     -16.508  13.120  -2.861  1.00  0.00           H  
ATOM   1324  N   THR    86     -12.953  16.635  -5.450  1.00  0.00           N  
ATOM   1325  CA  THR    86     -12.043  17.592  -6.074  1.00  0.00           C  
ATOM   1326  C   THR    86     -11.665  18.747  -5.108  1.00  0.00           C  
ATOM   1327  O   THR    86     -12.334  18.946  -4.086  1.00  0.00           O  
ATOM   1328  CB  THR    86     -12.744  18.205  -7.327  1.00  0.00           C  
ATOM   1329  OG1 THR    86     -13.910  18.953  -7.005  1.00  0.00           O  
ATOM   1330  CG2 THR    86     -13.146  17.144  -8.361  1.00  0.00           C  
ATOM   1331  H   THR    86     -13.935  16.818  -5.609  1.00  0.00           H  
ATOM   1332  HA  THR    86     -11.142  17.064  -6.389  1.00  0.00           H  
ATOM   1333  HB  THR    86     -12.062  18.893  -7.826  1.00  0.00           H  
ATOM   1334  HG1 THR    86     -13.629  19.801  -6.618  1.00  0.00           H  
ATOM   1335 HG21 THR    86     -13.543  17.602  -9.267  1.00  0.00           H  
ATOM   1336 HG22 THR    86     -12.289  16.534  -8.652  1.00  0.00           H  
ATOM   1337 HG23 THR    86     -13.911  16.470  -7.973  1.00  0.00           H  
ATOM   1338  N   PRO    87     -10.667  19.572  -5.504  1.00  0.00           N  
ATOM   1339  CA  PRO    87     -10.530  20.958  -5.011  1.00  0.00           C  
ATOM   1340  C   PRO    87     -11.808  21.813  -5.196  1.00  0.00           C  
ATOM   1341  O   PRO    87     -12.628  21.492  -6.059  1.00  0.00           O  
ATOM   1342  CD  PRO    87      -9.573  19.218  -6.412  1.00  0.00           C  
ATOM   1343  CB  PRO    87      -9.346  21.507  -5.829  1.00  0.00           C  
ATOM   1344  CG  PRO    87      -8.513  20.282  -6.157  1.00  0.00           C  
ATOM   1345  HA  PRO    87     -10.256  20.884  -3.959  1.00  0.00           H  
ATOM   1346  HD2 PRO    87      -9.908  19.266  -7.447  1.00  0.00           H  
ATOM   1347  HD3 PRO    87      -9.177  18.220  -6.219  1.00  0.00           H  
ATOM   1348  HB3 PRO    87      -8.766  22.257  -5.292  1.00  0.00           H  
ATOM   1349  HB2 PRO    87      -9.699  21.968  -6.754  1.00  0.00           H  
ATOM   1350  HG2 PRO    87      -7.829  20.435  -6.991  1.00  0.00           H  
ATOM   1351  HG3 PRO    87      -7.920  20.003  -5.284  1.00  0.00           H  
ATOM   1352  N   GLU    88     -12.005  22.886  -4.420  1.00  0.00           N  
ATOM   1353  CA  GLU    88     -11.093  23.439  -3.412  1.00  0.00           C  
ATOM   1354  C   GLU    88     -11.175  22.724  -2.048  1.00  0.00           C  
ATOM   1355  O   GLU    88     -10.281  22.912  -1.223  1.00  0.00           O  
ATOM   1356  CB  GLU    88     -11.385  24.946  -3.245  1.00  0.00           C  
ATOM   1357  CG  GLU    88     -11.248  25.762  -4.556  1.00  0.00           C  
ATOM   1358  CD  GLU    88     -11.463  27.275  -4.418  1.00  0.00           C  
ATOM   1359  OE1 GLU    88     -11.765  27.772  -3.314  1.00  0.00           O  
ATOM   1360  OE2 GLU    88     -11.327  27.970  -5.445  1.00  0.00           O1-
ATOM   1361  H   GLU    88     -12.849  23.421  -4.564  1.00  0.00           H  
ATOM   1362  HA  GLU    88     -10.065  23.346  -3.760  1.00  0.00           H  
ATOM   1363  HB3 GLU    88     -10.703  25.356  -2.498  1.00  0.00           H  
ATOM   1364  HB2 GLU    88     -12.389  25.079  -2.837  1.00  0.00           H  
ATOM   1365  HG3 GLU    88     -11.957  25.393  -5.299  1.00  0.00           H  
ATOM   1366  HG2 GLU    88     -10.255  25.593  -4.975  1.00  0.00           H  
ATOM   1367  N   LYS    89     -12.235  21.935  -1.823  1.00  0.00           N  
ATOM   1368  CA  LYS    89     -12.521  21.303  -0.535  1.00  0.00           C  
ATOM   1369  C   LYS    89     -11.556  20.147  -0.201  1.00  0.00           C  
ATOM   1370  O   LYS    89     -11.120  20.046   0.947  1.00  0.00           O  
ATOM   1371  CB  LYS    89     -14.005  20.870  -0.495  1.00  0.00           C  
ATOM   1372  CG  LYS    89     -14.491  20.376   0.885  1.00  0.00           C  
ATOM   1373  CD  LYS    89     -16.014  20.141   0.931  1.00  0.00           C  
ATOM   1374  CE  LYS    89     -16.594  19.853   2.335  1.00  0.00           C  
ATOM   1375  NZ  LYS    89     -16.081  18.615   2.953  1.00  0.00           N1+
ATOM   1376  H   LYS    89     -12.920  21.819  -2.556  1.00  0.00           H  
ATOM   1377  HA  LYS    89     -12.384  22.064   0.237  1.00  0.00           H  
ATOM   1378  HB3 LYS    89     -14.193  20.103  -1.248  1.00  0.00           H  
ATOM   1379  HB2 LYS    89     -14.616  21.728  -0.777  1.00  0.00           H  
ATOM   1380  HG3 LYS    89     -14.214  21.109   1.644  1.00  0.00           H  
ATOM   1381  HG2 LYS    89     -13.969  19.453   1.141  1.00  0.00           H  
ATOM   1382  HD3 LYS    89     -16.282  19.334   0.248  1.00  0.00           H  
ATOM   1383  HD2 LYS    89     -16.519  21.024   0.535  1.00  0.00           H  
ATOM   1384  HE3 LYS    89     -17.679  19.770   2.261  1.00  0.00           H  
ATOM   1385  HE2 LYS    89     -16.395  20.693   3.003  1.00  0.00           H  
ATOM   1386  HZ1 LYS    89     -16.249  17.818   2.350  1.00  0.00           H  
ATOM   1387  HZ2 LYS    89     -15.095  18.686   3.135  1.00  0.00           H  
ATOM   1388  HZ3 LYS    89     -16.550  18.455   3.827  1.00  0.00           H  
ATOM   1389  N   TYR    90     -11.245  19.305  -1.193  1.00  0.00           N  
ATOM   1390  CA  TYR    90     -10.468  18.075  -1.014  1.00  0.00           C  
ATOM   1391  C   TYR    90      -9.163  18.148  -1.835  1.00  0.00           C  
ATOM   1392  O   TYR    90      -9.201  18.655  -2.958  1.00  0.00           O  
ATOM   1393  CB  TYR    90     -11.322  16.895  -1.518  1.00  0.00           C  
ATOM   1394  CG  TYR    90     -12.684  16.745  -0.860  1.00  0.00           C  
ATOM   1395  CD1 TYR    90     -12.777  16.229   0.447  1.00  0.00           C  
ATOM   1396  CD2 TYR    90     -13.860  17.114  -1.546  1.00  0.00           C  
ATOM   1397  CE1 TYR    90     -14.031  16.093   1.070  1.00  0.00           C  
ATOM   1398  CE2 TYR    90     -15.117  16.967  -0.930  1.00  0.00           C  
ATOM   1399  CZ  TYR    90     -15.203  16.461   0.382  1.00  0.00           C  
ATOM   1400  OH  TYR    90     -16.414  16.352   1.002  1.00  0.00           O  
ATOM   1401  H   TYR    90     -11.618  19.455  -2.123  1.00  0.00           H  
ATOM   1402  HA  TYR    90     -10.260  17.920   0.044  1.00  0.00           H  
ATOM   1403  HB3 TYR    90     -10.771  15.966  -1.375  1.00  0.00           H  
ATOM   1404  HB2 TYR    90     -11.465  16.987  -2.592  1.00  0.00           H  
ATOM   1405  HD1 TYR    90     -11.885  15.943   0.979  1.00  0.00           H  
ATOM   1406  HD2 TYR    90     -13.808  17.515  -2.548  1.00  0.00           H  
ATOM   1407  HE1 TYR    90     -14.083  15.706   2.076  1.00  0.00           H  
ATOM   1408  HE2 TYR    90     -16.007  17.259  -1.469  1.00  0.00           H  
ATOM   1409  HH  TYR    90     -17.149  16.363   0.373  1.00  0.00           H  
ATOM   1410  N   PRO    91      -8.029  17.642  -1.296  1.00  0.00           N  
ATOM   1411  CA  PRO    91      -6.766  17.578  -2.058  1.00  0.00           C  
ATOM   1412  C   PRO    91      -6.812  16.530  -3.189  1.00  0.00           C  
ATOM   1413  O   PRO    91      -7.407  15.467  -3.002  1.00  0.00           O  
ATOM   1414  CD  PRO    91      -7.884  17.055   0.041  1.00  0.00           C  
ATOM   1415  CB  PRO    91      -5.733  17.199  -0.981  1.00  0.00           C  
ATOM   1416  CG  PRO    91      -6.513  16.387   0.043  1.00  0.00           C  
ATOM   1417  HA  PRO    91      -6.525  18.555  -2.481  1.00  0.00           H  
ATOM   1418  HD2 PRO    91      -8.665  16.332   0.279  1.00  0.00           H  
ATOM   1419  HD3 PRO    91      -7.920  17.855   0.782  1.00  0.00           H  
ATOM   1420  HB3 PRO    91      -5.350  18.108  -0.515  1.00  0.00           H  
ATOM   1421  HB2 PRO    91      -4.874  16.652  -1.375  1.00  0.00           H  
ATOM   1422  HG2 PRO    91      -6.609  15.356  -0.306  1.00  0.00           H  
ATOM   1423  HG3 PRO    91      -6.046  16.358   1.028  1.00  0.00           H  
ATOM   1424  N   LYS    92      -6.166  16.820  -4.327  1.00  0.00           N  
ATOM   1425  CA  LYS    92      -5.868  15.817  -5.358  1.00  0.00           C  
ATOM   1426  C   LYS    92      -4.776  14.854  -4.855  1.00  0.00           C  
ATOM   1427  O   LYS    92      -3.776  15.322  -4.302  1.00  0.00           O  
ATOM   1428  CB  LYS    92      -5.400  16.506  -6.658  1.00  0.00           C  
ATOM   1429  CG  LYS    92      -6.508  17.272  -7.399  1.00  0.00           C  
ATOM   1430  CD  LYS    92      -6.046  17.778  -8.777  1.00  0.00           C  
ATOM   1431  CE  LYS    92      -7.179  18.433  -9.594  1.00  0.00           C  
ATOM   1432  NZ  LYS    92      -6.728  18.902 -10.918  1.00  0.00           N1+
ATOM   1433  H   LYS    92      -5.669  17.694  -4.407  1.00  0.00           H  
ATOM   1434  HA  LYS    92      -6.774  15.247  -5.571  1.00  0.00           H  
ATOM   1435  HB3 LYS    92      -5.028  15.732  -7.333  1.00  0.00           H  
ATOM   1436  HB2 LYS    92      -4.549  17.160  -6.460  1.00  0.00           H  
ATOM   1437  HG3 LYS    92      -6.831  18.113  -6.787  1.00  0.00           H  
ATOM   1438  HG2 LYS    92      -7.376  16.621  -7.519  1.00  0.00           H  
ATOM   1439  HD3 LYS    92      -5.625  16.941  -9.337  1.00  0.00           H  
ATOM   1440  HD2 LYS    92      -5.231  18.490  -8.634  1.00  0.00           H  
ATOM   1441  HE3 LYS    92      -7.594  19.281  -9.049  1.00  0.00           H  
ATOM   1442  HE2 LYS    92      -7.995  17.723  -9.735  1.00  0.00           H  
ATOM   1443  HZ1 LYS    92      -6.381  18.138 -11.470  1.00  0.00           H  
ATOM   1444  HZ2 LYS    92      -7.496  19.319 -11.415  1.00  0.00           H  
ATOM   1445  HZ3 LYS    92      -6.004  19.593 -10.829  1.00  0.00           H  
ATOM   1446  N   LEU    93      -4.975  13.551  -5.065  1.00  0.00           N  
ATOM   1447  CA  LEU    93      -4.036  12.501  -4.677  1.00  0.00           C  
ATOM   1448  C   LEU    93      -3.357  11.853  -5.897  1.00  0.00           C  
ATOM   1449  O   LEU    93      -2.410  11.094  -5.695  1.00  0.00           O  
ATOM   1450  CB  LEU    93      -4.756  11.440  -3.809  1.00  0.00           C  
ATOM   1451  CG  LEU    93      -5.251  11.940  -2.430  1.00  0.00           C  
ATOM   1452  CD1 LEU    93      -6.027  10.833  -1.690  1.00  0.00           C  
ATOM   1453  CD2 LEU    93      -4.113  12.505  -1.555  1.00  0.00           C  
ATOM   1454  H   LEU    93      -5.814  13.237  -5.562  1.00  0.00           H  
ATOM   1455  HA  LEU    93      -3.217  12.924  -4.095  1.00  0.00           H  
ATOM   1456  HB3 LEU    93      -4.079  10.602  -3.634  1.00  0.00           H  
ATOM   1457  HB2 LEU    93      -5.593  11.029  -4.377  1.00  0.00           H  
ATOM   1458  HG  LEU    93      -5.958  12.750  -2.613  1.00  0.00           H  
ATOM   1459 HD11 LEU    93      -6.860  11.249  -1.124  1.00  0.00           H  
ATOM   1460 HD12 LEU    93      -6.437  10.093  -2.377  1.00  0.00           H  
ATOM   1461 HD13 LEU    93      -5.397  10.290  -0.984  1.00  0.00           H  
ATOM   1462 HD21 LEU    93      -4.151  12.137  -0.531  1.00  0.00           H  
ATOM   1463 HD22 LEU    93      -3.129  12.240  -1.939  1.00  0.00           H  
ATOM   1464 HD23 LEU    93      -4.166  13.593  -1.507  1.00  0.00           H  
ATOM   1465  N   ALA    94      -3.806  12.124  -7.132  1.00  0.00           N  
ATOM   1466  CA  ALA    94      -3.143  11.637  -8.346  1.00  0.00           C  
ATOM   1467  C   ALA    94      -1.718  12.209  -8.488  1.00  0.00           C  
ATOM   1468  O   ALA    94      -1.531  13.421  -8.359  1.00  0.00           O  
ATOM   1469  CB  ALA    94      -3.990  11.977  -9.580  1.00  0.00           C  
ATOM   1470  H   ALA    94      -4.636  12.701  -7.260  1.00  0.00           H  
ATOM   1471  HA  ALA    94      -3.081  10.549  -8.272  1.00  0.00           H  
ATOM   1472  HB1 ALA    94      -3.502  11.642 -10.496  1.00  0.00           H  
ATOM   1473  HB2 ALA    94      -4.965  11.491  -9.534  1.00  0.00           H  
ATOM   1474  HB3 ALA    94      -4.156  13.051  -9.667  1.00  0.00           H  
ATOM   1475  N   ALA    95      -0.746  11.325  -8.747  1.00  0.00           N  
ATOM   1476  CA  ALA    95       0.660  11.678  -8.943  1.00  0.00           C  
ATOM   1477  C   ALA    95       0.883  12.390 -10.291  1.00  0.00           C  
ATOM   1478  O   ALA    95       0.212  12.064 -11.274  1.00  0.00           O  
ATOM   1479  CB  ALA    95       1.513  10.403  -8.851  1.00  0.00           C  
ATOM   1480  H   ALA    95      -0.983  10.354  -8.883  1.00  0.00           H  
ATOM   1481  HA  ALA    95       0.952  12.350  -8.134  1.00  0.00           H  
ATOM   1482  HB1 ALA    95       2.570  10.639  -8.974  1.00  0.00           H  
ATOM   1483  HB2 ALA    95       1.400   9.914  -7.883  1.00  0.00           H  
ATOM   1484  HB3 ALA    95       1.249   9.685  -9.628  1.00  0.00           H  
ATOM   1485  N   LYS    96       1.822  13.341 -10.315  1.00  0.00           N  
ATOM   1486  CA  LYS    96       2.220  14.078 -11.511  1.00  0.00           C  
ATOM   1487  C   LYS    96       3.107  13.224 -12.433  1.00  0.00           C  
ATOM   1488  O   LYS    96       2.870  13.199 -13.643  1.00  0.00           O  
ATOM   1489  CB  LYS    96       2.940  15.385 -11.117  1.00  0.00           C  
ATOM   1490  CG  LYS    96       2.040  16.398 -10.386  1.00  0.00           C  
ATOM   1491  CD  LYS    96       2.798  17.689 -10.018  1.00  0.00           C  
ATOM   1492  CE  LYS    96       1.972  18.722  -9.220  1.00  0.00           C  
ATOM   1493  NZ  LYS    96       0.890  19.346 -10.006  1.00  0.00           N1+
ATOM   1494  H   LYS    96       2.367  13.525  -9.465  1.00  0.00           H  
ATOM   1495  HA  LYS    96       1.319  14.342 -12.069  1.00  0.00           H  
ATOM   1496  HB3 LYS    96       3.330  15.860 -12.019  1.00  0.00           H  
ATOM   1497  HB2 LYS    96       3.811  15.152 -10.501  1.00  0.00           H  
ATOM   1498  HG3 LYS    96       1.646  15.941  -9.476  1.00  0.00           H  
ATOM   1499  HG2 LYS    96       1.179  16.624 -11.014  1.00  0.00           H  
ATOM   1500  HD3 LYS    96       3.205  18.149 -10.920  1.00  0.00           H  
ATOM   1501  HD2 LYS    96       3.669  17.418  -9.418  1.00  0.00           H  
ATOM   1502  HE3 LYS    96       2.634  19.516  -8.872  1.00  0.00           H  
ATOM   1503  HE2 LYS    96       1.552  18.259  -8.326  1.00  0.00           H  
ATOM   1504  HZ1 LYS    96       0.214  18.665 -10.302  1.00  0.00           H  
ATOM   1505  HZ2 LYS    96       0.414  20.030  -9.443  1.00  0.00           H  
ATOM   1506  HZ3 LYS    96       1.258  19.814 -10.814  1.00  0.00           H  
ATOM   1507  N   HIP    97       4.111  12.551 -11.860  1.00  0.00           N  
ATOM   1508  CA  HIP    97       5.038  11.698 -12.599  1.00  0.00           C  
ATOM   1509  C   HIP    97       4.450  10.295 -12.809  1.00  0.00           C  
ATOM   1510  O   HIP    97       3.974   9.678 -11.858  1.00  0.00           O  
ATOM   1511  ND1 HIP    97       8.113  12.849 -13.194  1.00  0.00           N1+
ATOM   1512  CG  HIP    97       7.283  12.803 -12.087  1.00  0.00           C  
ATOM   1513  CB  HIP    97       6.380  11.621 -11.844  1.00  0.00           C  
ATOM   1514  NE2 HIP    97       8.359  14.757 -12.110  1.00  0.00           N  
ATOM   1515  CD2 HIP    97       7.440  13.993 -11.402  1.00  0.00           C  
ATOM   1516  CE1 HIP    97       8.729  14.031 -13.165  1.00  0.00           C  
ATOM   1517  H   HIP    97       4.235  12.590 -10.847  1.00  0.00           H  
ATOM   1518  HA  HIP    97       5.227  12.128 -13.585  1.00  0.00           H  
ATOM   1519  HD1 HIP    97       8.198  12.096 -13.891  1.00  0.00           H  
ATOM   1520  HB3 HIP    97       6.930  10.728 -12.139  1.00  0.00           H  
ATOM   1521  HB2 HIP    97       6.219  11.513 -10.776  1.00  0.00           H  
ATOM   1522  HD2 HIP    97       6.976  14.368 -10.498  1.00  0.00           H  
ATOM   1523  HE1 HIP    97       9.430  14.369 -13.915  1.00  0.00           H  
ATOM   1524  HE2 HIP    97       8.682  15.714 -11.889  1.00  0.00           H  
ATOM   1525  N   ARG    98       4.580   9.778 -14.039  1.00  0.00           N  
ATOM   1526  CA  ARG    98       4.338   8.370 -14.374  1.00  0.00           C  
ATOM   1527  C   ARG    98       5.416   7.461 -13.744  1.00  0.00           C  
ATOM   1528  O   ARG    98       5.142   6.306 -13.411  1.00  0.00           O  
ATOM   1529  CB  ARG    98       4.275   8.230 -15.915  1.00  0.00           C  
ATOM   1530  CG  ARG    98       4.014   6.813 -16.486  1.00  0.00           C  
ATOM   1531  CD  ARG    98       2.842   6.023 -15.870  1.00  0.00           C  
ATOM   1532  NE  ARG    98       1.557   6.746 -15.934  1.00  0.00           N  
ATOM   1533  CZ  ARG    98       0.371   6.359 -15.432  1.00  0.00           C  
ATOM   1534  NH1 ARG    98       0.223   5.188 -14.806  1.00  0.00           N  
ATOM   1535  NH2 ARG    98      -0.681   7.165 -15.567  1.00  0.00           N1+
ATOM   1536  H   ARG    98       5.028  10.335 -14.754  1.00  0.00           H  
ATOM   1537  HA  ARG    98       3.374   8.082 -13.950  1.00  0.00           H  
ATOM   1538  HB3 ARG    98       5.213   8.589 -16.341  1.00  0.00           H  
ATOM   1539  HB2 ARG    98       3.508   8.904 -16.297  1.00  0.00           H  
ATOM   1540  HG3 ARG    98       4.915   6.237 -16.268  1.00  0.00           H  
ATOM   1541  HG2 ARG    98       3.955   6.815 -17.575  1.00  0.00           H  
ATOM   1542  HD3 ARG    98       3.074   5.644 -14.875  1.00  0.00           H  
ATOM   1543  HD2 ARG    98       2.687   5.141 -16.494  1.00  0.00           H  
ATOM   1544  HE  ARG    98       1.596   7.615 -16.452  1.00  0.00           H  
ATOM   1545 HH12 ARG    98      -0.664   4.889 -14.427  1.00  0.00           H  
ATOM   1546 HH11 ARG    98       0.980   4.528 -14.735  1.00  0.00           H  
ATOM   1547 HH22 ARG    98      -1.595   6.922 -15.212  1.00  0.00           H  
ATOM   1548 HH21 ARG    98      -0.624   8.060 -16.030  1.00  0.00           H  
ATOM   1549  N   GLU    99       6.617   8.017 -13.547  1.00  0.00           N  
ATOM   1550  CA  GLU    99       7.728   7.417 -12.824  1.00  0.00           C  
ATOM   1551  C   GLU    99       7.366   7.079 -11.361  1.00  0.00           C  
ATOM   1552  O   GLU    99       7.751   6.013 -10.888  1.00  0.00           O  
ATOM   1553  CB  GLU    99       8.976   8.320 -12.933  1.00  0.00           C  
ATOM   1554  CG  GLU    99       9.492   8.569 -14.378  1.00  0.00           C  
ATOM   1555  CD  GLU    99       8.815   9.670 -15.211  1.00  0.00           C  
ATOM   1556  OE1 GLU    99       7.930  10.392 -14.703  1.00  0.00           O  
ATOM   1557  OE2 GLU    99       9.195   9.809 -16.390  1.00  0.00           O1-
ATOM   1558  H   GLU    99       6.802   8.954 -13.904  1.00  0.00           H  
ATOM   1559  HA  GLU    99       7.968   6.475 -13.319  1.00  0.00           H  
ATOM   1560  HB3 GLU    99       9.779   7.840 -12.374  1.00  0.00           H  
ATOM   1561  HB2 GLU    99       8.804   9.267 -12.422  1.00  0.00           H  
ATOM   1562  HG3 GLU    99       9.459   7.632 -14.936  1.00  0.00           H  
ATOM   1563  HG2 GLU    99      10.549   8.832 -14.311  1.00  0.00           H  
ATOM   1564  N   SER   100       6.553   7.917 -10.700  1.00  0.00           N  
ATOM   1565  CA  SER   100       6.049   7.670  -9.345  1.00  0.00           C  
ATOM   1566  C   SER   100       5.104   6.451  -9.266  1.00  0.00           C  
ATOM   1567  O   SER   100       5.081   5.776  -8.242  1.00  0.00           O  
ATOM   1568  CB  SER   100       5.360   8.944  -8.810  1.00  0.00           C  
ATOM   1569  OG  SER   100       6.285  10.015  -8.710  1.00  0.00           O  
ATOM   1570  H   SER   100       6.256   8.781 -11.128  1.00  0.00           H  
ATOM   1571  HA  SER   100       6.901   7.443  -8.704  1.00  0.00           H  
ATOM   1572  HB3 SER   100       4.943   8.759  -7.819  1.00  0.00           H  
ATOM   1573  HB2 SER   100       4.521   9.239  -9.439  1.00  0.00           H  
ATOM   1574  HG  SER   100       5.777  10.853  -8.697  1.00  0.00           H  
ATOM   1575  N   ASN   101       4.365   6.160 -10.347  1.00  0.00           N  
ATOM   1576  CA  ASN   101       3.458   5.008 -10.424  1.00  0.00           C  
ATOM   1577  C   ASN   101       4.200   3.703 -10.756  1.00  0.00           C  
ATOM   1578  O   ASN   101       3.691   2.636 -10.416  1.00  0.00           O  
ATOM   1579  CB  ASN   101       2.353   5.255 -11.481  1.00  0.00           C  
ATOM   1580  CG  ASN   101       1.306   6.281 -11.049  1.00  0.00           C  
ATOM   1581  OD1 ASN   101       1.478   7.477 -11.258  1.00  0.00           O  
ATOM   1582  ND2 ASN   101       0.201   5.835 -10.462  1.00  0.00           N  
ATOM   1583  H   ASN   101       4.437   6.743 -11.170  1.00  0.00           H  
ATOM   1584  HA  ASN   101       2.977   4.910  -9.448  1.00  0.00           H  
ATOM   1585  HB3 ASN   101       1.824   4.322 -11.684  1.00  0.00           H  
ATOM   1586  HB2 ASN   101       2.787   5.555 -12.434  1.00  0.00           H  
ATOM   1587 HD22 ASN   101      -0.522   6.482 -10.183  1.00  0.00           H  
ATOM   1588 HD21 ASN   101       0.043   4.849 -10.308  1.00  0.00           H  
ATOM   1589  N   THR   102       5.343   3.788 -11.447  1.00  0.00           N  
ATOM   1590  CA  THR   102       6.027   2.632 -12.034  1.00  0.00           C  
ATOM   1591  C   THR   102       7.357   2.282 -11.325  1.00  0.00           C  
ATOM   1592  O   THR   102       7.844   1.163 -11.501  1.00  0.00           O  
ATOM   1593  CB  THR   102       6.287   2.881 -13.545  1.00  0.00           C  
ATOM   1594  OG1 THR   102       6.935   4.122 -13.775  1.00  0.00           O  
ATOM   1595  CG2 THR   102       4.982   2.911 -14.358  1.00  0.00           C  
ATOM   1596  H   THR   102       5.721   4.696 -11.678  1.00  0.00           H  
ATOM   1597  HA  THR   102       5.403   1.740 -11.956  1.00  0.00           H  
ATOM   1598  HB  THR   102       6.922   2.087 -13.944  1.00  0.00           H  
ATOM   1599  HG1 THR   102       6.270   4.829 -13.703  1.00  0.00           H  
ATOM   1600 HG21 THR   102       5.177   3.082 -15.417  1.00  0.00           H  
ATOM   1601 HG22 THR   102       4.456   1.959 -14.276  1.00  0.00           H  
ATOM   1602 HG23 THR   102       4.301   3.689 -14.013  1.00  0.00           H  
ATOM   1603  N   ALA   103       7.912   3.176 -10.495  1.00  0.00           N  
ATOM   1604  CA  ALA   103       9.033   2.866  -9.607  1.00  0.00           C  
ATOM   1605  C   ALA   103       8.595   1.885  -8.504  1.00  0.00           C  
ATOM   1606  O   ALA   103       7.616   2.152  -7.806  1.00  0.00           O  
ATOM   1607  CB  ALA   103       9.593   4.161  -8.998  1.00  0.00           C  
ATOM   1608  H   ALA   103       7.527   4.112 -10.422  1.00  0.00           H  
ATOM   1609  HA  ALA   103       9.825   2.409 -10.204  1.00  0.00           H  
ATOM   1610  HB1 ALA   103      10.428   3.952  -8.328  1.00  0.00           H  
ATOM   1611  HB2 ALA   103       9.961   4.835  -9.771  1.00  0.00           H  
ATOM   1612  HB3 ALA   103       8.836   4.695  -8.422  1.00  0.00           H  
ATOM   1613  N   GLY   104       9.319   0.766  -8.375  1.00  0.00           N  
ATOM   1614  CA  GLY   104       9.081  -0.245  -7.342  1.00  0.00           C  
ATOM   1615  C   GLY   104       7.835  -1.106  -7.607  1.00  0.00           C  
ATOM   1616  O   GLY   104       7.426  -1.853  -6.721  1.00  0.00           O  
ATOM   1617  H   GLY   104      10.095   0.604  -8.998  1.00  0.00           H  
ATOM   1618  HA3 GLY   104       8.974   0.235  -6.368  1.00  0.00           H  
ATOM   1619  HA2 GLY   104       9.951  -0.900  -7.279  1.00  0.00           H  
ATOM   1620  N   ILE   105       7.222  -1.030  -8.799  1.00  0.00           N  
ATOM   1621  CA  ILE   105       5.988  -1.748  -9.135  1.00  0.00           C  
ATOM   1622  C   ILE   105       6.150  -3.289  -9.100  1.00  0.00           C  
ATOM   1623  O   ILE   105       5.209  -3.999  -8.742  1.00  0.00           O  
ATOM   1624  CB  ILE   105       5.436  -1.286 -10.520  1.00  0.00           C  
ATOM   1625  CG1 ILE   105       3.976  -1.730 -10.766  1.00  0.00           C  
ATOM   1626  CG2 ILE   105       6.330  -1.673 -11.719  1.00  0.00           C  
ATOM   1627  CD1 ILE   105       3.290  -0.978 -11.917  1.00  0.00           C  
ATOM   1628  H   ILE   105       7.592  -0.408  -9.505  1.00  0.00           H  
ATOM   1629  HA  ILE   105       5.254  -1.485  -8.370  1.00  0.00           H  
ATOM   1630  HB  ILE   105       5.422  -0.196 -10.476  1.00  0.00           H  
ATOM   1631 HG13 ILE   105       3.390  -1.576  -9.859  1.00  0.00           H  
ATOM   1632 HG12 ILE   105       3.938  -2.801 -10.966  1.00  0.00           H  
ATOM   1633 HG21 ILE   105       6.026  -1.148 -12.625  1.00  0.00           H  
ATOM   1634 HG22 ILE   105       7.374  -1.418 -11.540  1.00  0.00           H  
ATOM   1635 HG23 ILE   105       6.289  -2.741 -11.931  1.00  0.00           H  
ATOM   1636 HD11 ILE   105       2.208  -1.107 -11.871  1.00  0.00           H  
ATOM   1637 HD12 ILE   105       3.493   0.092 -11.878  1.00  0.00           H  
ATOM   1638 HD13 ILE   105       3.621  -1.349 -12.887  1.00  0.00           H  
ATOM   1639  N   ASP   106       7.356  -3.774  -9.428  1.00  0.00           N  
ATOM   1640  CA  ASP   106       7.733  -5.186  -9.474  1.00  0.00           C  
ATOM   1641  C   ASP   106       7.780  -5.847  -8.088  1.00  0.00           C  
ATOM   1642  O   ASP   106       7.585  -7.060  -8.024  1.00  0.00           O  
ATOM   1643  CB  ASP   106       9.072  -5.545 -10.203  1.00  0.00           C  
ATOM   1644  CG  ASP   106       9.716  -4.602 -11.230  1.00  0.00           C  
ATOM   1645  OD1 ASP   106       9.529  -3.368 -11.177  1.00  0.00           O  
ATOM   1646  OD2 ASP   106      10.572  -5.112 -11.983  1.00  0.00           O1-
ATOM   1647  H   ASP   106       8.062  -3.144  -9.805  1.00  0.00           H  
ATOM   1648  HA  ASP   106       6.935  -5.681 -10.031  1.00  0.00           H  
ATOM   1649  HB3 ASP   106       8.907  -6.498 -10.707  1.00  0.00           H  
ATOM   1650  HB2 ASP   106       9.852  -5.740  -9.468  1.00  0.00           H  
ATOM   1651  N   ILE   107       8.087  -5.075  -7.031  1.00  0.00           N  
ATOM   1652  CA  ILE   107       8.456  -5.548  -5.687  1.00  0.00           C  
ATOM   1653  C   ILE   107       7.515  -6.635  -5.133  1.00  0.00           C  
ATOM   1654  O   ILE   107       7.978  -7.720  -4.782  1.00  0.00           O  
ATOM   1655  CB  ILE   107       8.573  -4.367  -4.664  1.00  0.00           C  
ATOM   1656  CG1 ILE   107       9.791  -3.475  -5.001  1.00  0.00           C  
ATOM   1657  CG2 ILE   107       8.625  -4.771  -3.168  1.00  0.00           C  
ATOM   1658  CD1 ILE   107       9.779  -2.100  -4.318  1.00  0.00           C  
ATOM   1659  H   ILE   107       8.144  -4.075  -7.175  1.00  0.00           H  
ATOM   1660  HA  ILE   107       9.441  -6.010  -5.782  1.00  0.00           H  
ATOM   1661  HB  ILE   107       7.680  -3.751  -4.785  1.00  0.00           H  
ATOM   1662 HG13 ILE   107       9.844  -3.300  -6.074  1.00  0.00           H  
ATOM   1663 HG12 ILE   107      10.712  -3.998  -4.739  1.00  0.00           H  
ATOM   1664 HG21 ILE   107       8.726  -3.899  -2.523  1.00  0.00           H  
ATOM   1665 HG22 ILE   107       7.719  -5.277  -2.834  1.00  0.00           H  
ATOM   1666 HG23 ILE   107       9.469  -5.428  -2.963  1.00  0.00           H  
ATOM   1667 HD11 ILE   107      10.507  -1.437  -4.785  1.00  0.00           H  
ATOM   1668 HD12 ILE   107       8.802  -1.622  -4.390  1.00  0.00           H  
ATOM   1669 HD13 ILE   107      10.035  -2.164  -3.263  1.00  0.00           H  
ATOM   1670  N   PHE   108       6.209  -6.345  -5.138  1.00  0.00           N  
ATOM   1671  CA  PHE   108       5.168  -7.234  -4.623  1.00  0.00           C  
ATOM   1672  C   PHE   108       5.021  -8.525  -5.462  1.00  0.00           C  
ATOM   1673  O   PHE   108       4.741  -9.587  -4.905  1.00  0.00           O  
ATOM   1674  CB  PHE   108       3.857  -6.427  -4.500  1.00  0.00           C  
ATOM   1675  CG  PHE   108       2.717  -7.118  -3.774  1.00  0.00           C  
ATOM   1676  CD1 PHE   108       2.750  -7.237  -2.368  1.00  0.00           C  
ATOM   1677  CD2 PHE   108       1.686  -7.761  -4.494  1.00  0.00           C  
ATOM   1678  CE1 PHE   108       1.745  -7.926  -1.705  1.00  0.00           C  
ATOM   1679  CE2 PHE   108       0.688  -8.443  -3.810  1.00  0.00           C  
ATOM   1680  CZ  PHE   108       0.715  -8.521  -2.423  1.00  0.00           C  
ATOM   1681  H   PHE   108       5.915  -5.445  -5.487  1.00  0.00           H  
ATOM   1682  HA  PHE   108       5.465  -7.531  -3.616  1.00  0.00           H  
ATOM   1683  HB3 PHE   108       3.516  -6.109  -5.487  1.00  0.00           H  
ATOM   1684  HB2 PHE   108       4.062  -5.509  -3.948  1.00  0.00           H  
ATOM   1685  HD1 PHE   108       3.556  -6.794  -1.799  1.00  0.00           H  
ATOM   1686  HD2 PHE   108       1.665  -7.722  -5.574  1.00  0.00           H  
ATOM   1687  HE1 PHE   108       1.771  -8.012  -0.628  1.00  0.00           H  
ATOM   1688  HE2 PHE   108      -0.106  -8.927  -4.361  1.00  0.00           H  
ATOM   1689  HZ  PHE   108      -0.059  -9.063  -1.899  1.00  0.00           H  
ATOM   1690  N   SER   109       5.269  -8.437  -6.777  1.00  0.00           N  
ATOM   1691  CA  SER   109       5.227  -9.567  -7.705  1.00  0.00           C  
ATOM   1692  C   SER   109       6.463 -10.476  -7.532  1.00  0.00           C  
ATOM   1693  O   SER   109       6.312 -11.697  -7.464  1.00  0.00           O  
ATOM   1694  CB  SER   109       5.055  -9.034  -9.149  1.00  0.00           C  
ATOM   1695  OG  SER   109       4.725 -10.047 -10.088  1.00  0.00           O  
ATOM   1696  H   SER   109       5.614  -7.562  -7.151  1.00  0.00           H  
ATOM   1697  HA  SER   109       4.341 -10.158  -7.463  1.00  0.00           H  
ATOM   1698  HB3 SER   109       5.961  -8.527  -9.484  1.00  0.00           H  
ATOM   1699  HB2 SER   109       4.259  -8.288  -9.175  1.00  0.00           H  
ATOM   1700  HG  SER   109       5.515 -10.580 -10.258  1.00  0.00           H  
ATOM   1701  N   LYS   110       7.657  -9.871  -7.416  1.00  0.00           N  
ATOM   1702  CA  LYS   110       8.920 -10.567  -7.140  1.00  0.00           C  
ATOM   1703  C   LYS   110       8.884 -11.271  -5.768  1.00  0.00           C  
ATOM   1704  O   LYS   110       9.259 -12.440  -5.670  1.00  0.00           O  
ATOM   1705  CB  LYS   110      10.106  -9.578  -7.235  1.00  0.00           C  
ATOM   1706  CG  LYS   110      10.327  -8.923  -8.617  1.00  0.00           C  
ATOM   1707  CD  LYS   110      10.901  -9.863  -9.696  1.00  0.00           C  
ATOM   1708  CE  LYS   110      10.953  -9.254 -11.120  1.00  0.00           C  
ATOM   1709  NZ  LYS   110      11.853  -8.089 -11.255  1.00  0.00           N1+
ATOM   1710  H   LYS   110       7.702  -8.856  -7.483  1.00  0.00           H  
ATOM   1711  HA  LYS   110       9.045 -11.344  -7.896  1.00  0.00           H  
ATOM   1712  HB3 LYS   110      11.025 -10.085  -6.936  1.00  0.00           H  
ATOM   1713  HB2 LYS   110       9.956  -8.785  -6.502  1.00  0.00           H  
ATOM   1714  HG3 LYS   110      10.996  -8.073  -8.478  1.00  0.00           H  
ATOM   1715  HG2 LYS   110       9.390  -8.506  -8.981  1.00  0.00           H  
ATOM   1716  HD3 LYS   110      10.298 -10.769  -9.744  1.00  0.00           H  
ATOM   1717  HD2 LYS   110      11.895 -10.198  -9.399  1.00  0.00           H  
ATOM   1718  HE3 LYS   110       9.950  -8.963 -11.436  1.00  0.00           H  
ATOM   1719  HE2 LYS   110      11.283 -10.020 -11.823  1.00  0.00           H  
ATOM   1720  HZ1 LYS   110      12.800  -8.320 -11.013  1.00  0.00           H  
ATOM   1721  HZ2 LYS   110      11.843  -7.770 -12.211  1.00  0.00           H  
ATOM   1722  HZ3 LYS   110      11.545  -7.310 -10.698  1.00  0.00           H  
ATOM   1723  N   PHE   111       8.353 -10.567  -4.759  1.00  0.00           N  
ATOM   1724  CA  PHE   111       8.019 -11.094  -3.437  1.00  0.00           C  
ATOM   1725  C   PHE   111       7.072 -12.311  -3.476  1.00  0.00           C  
ATOM   1726  O   PHE   111       7.389 -13.340  -2.880  1.00  0.00           O  
ATOM   1727  CB  PHE   111       7.515  -9.948  -2.528  1.00  0.00           C  
ATOM   1728  CG  PHE   111       6.694 -10.359  -1.323  1.00  0.00           C  
ATOM   1729  CD1 PHE   111       7.329 -10.867  -0.173  1.00  0.00           C  
ATOM   1730  CD2 PHE   111       5.284 -10.395  -1.411  1.00  0.00           C  
ATOM   1731  CE1 PHE   111       6.563 -11.351   0.875  1.00  0.00           C  
ATOM   1732  CE2 PHE   111       4.537 -10.884  -0.351  1.00  0.00           C  
ATOM   1733  CZ  PHE   111       5.175 -11.361   0.784  1.00  0.00           C  
ATOM   1734  H   PHE   111       8.116  -9.589  -4.916  1.00  0.00           H  
ATOM   1735  HA  PHE   111       8.952 -11.452  -2.998  1.00  0.00           H  
ATOM   1736  HB3 PHE   111       6.901  -9.261  -3.104  1.00  0.00           H  
ATOM   1737  HB2 PHE   111       8.368  -9.366  -2.177  1.00  0.00           H  
ATOM   1738  HD1 PHE   111       8.408 -10.890  -0.106  1.00  0.00           H  
ATOM   1739  HD2 PHE   111       4.776 -10.047  -2.299  1.00  0.00           H  
ATOM   1740  HE1 PHE   111       7.056 -11.738   1.754  1.00  0.00           H  
ATOM   1741  HE2 PHE   111       3.458 -10.904  -0.414  1.00  0.00           H  
ATOM   1742  HZ  PHE   111       4.578 -11.759   1.589  1.00  0.00           H  
ATOM   1743  N   SER   112       5.951 -12.184  -4.203  1.00  0.00           N  
ATOM   1744  CA  SER   112       4.929 -13.226  -4.319  1.00  0.00           C  
ATOM   1745  C   SER   112       5.473 -14.541  -4.909  1.00  0.00           C  
ATOM   1746  O   SER   112       5.075 -15.613  -4.458  1.00  0.00           O  
ATOM   1747  CB  SER   112       3.739 -12.711  -5.152  1.00  0.00           C  
ATOM   1748  OG  SER   112       3.026 -11.701  -4.458  1.00  0.00           O  
ATOM   1749  H   SER   112       5.736 -11.292  -4.632  1.00  0.00           H  
ATOM   1750  HA  SER   112       4.576 -13.456  -3.311  1.00  0.00           H  
ATOM   1751  HB3 SER   112       3.045 -13.527  -5.361  1.00  0.00           H  
ATOM   1752  HB2 SER   112       4.070 -12.330  -6.119  1.00  0.00           H  
ATOM   1753  HG  SER   112       3.561 -10.887  -4.488  1.00  0.00           H  
ATOM   1754  N   ALA   113       6.402 -14.443  -5.871  1.00  0.00           N  
ATOM   1755  CA  ALA   113       7.132 -15.590  -6.401  1.00  0.00           C  
ATOM   1756  C   ALA   113       8.100 -16.182  -5.359  1.00  0.00           C  
ATOM   1757  O   ALA   113       8.085 -17.393  -5.146  1.00  0.00           O  
ATOM   1758  CB  ALA   113       7.868 -15.178  -7.685  1.00  0.00           C  
ATOM   1759  H   ALA   113       6.675 -13.525  -6.203  1.00  0.00           H  
ATOM   1760  HA  ALA   113       6.407 -16.363  -6.664  1.00  0.00           H  
ATOM   1761  HB1 ALA   113       8.333 -16.045  -8.153  1.00  0.00           H  
ATOM   1762  HB2 ALA   113       7.181 -14.747  -8.413  1.00  0.00           H  
ATOM   1763  HB3 ALA   113       8.650 -14.444  -7.489  1.00  0.00           H  
ATOM   1764  N   TYR   114       8.888 -15.313  -4.713  1.00  0.00           N  
ATOM   1765  CA  TYR   114       9.905 -15.644  -3.710  1.00  0.00           C  
ATOM   1766  C   TYR   114       9.369 -16.438  -2.500  1.00  0.00           C  
ATOM   1767  O   TYR   114      10.024 -17.391  -2.079  1.00  0.00           O  
ATOM   1768  CB  TYR   114      10.631 -14.339  -3.300  1.00  0.00           C  
ATOM   1769  CG  TYR   114      11.765 -14.413  -2.288  1.00  0.00           C  
ATOM   1770  CD1 TYR   114      12.823 -15.334  -2.447  1.00  0.00           C  
ATOM   1771  CD2 TYR   114      11.799 -13.497  -1.215  1.00  0.00           C  
ATOM   1772  CE1 TYR   114      13.914 -15.318  -1.554  1.00  0.00           C  
ATOM   1773  CE2 TYR   114      12.896 -13.474  -0.333  1.00  0.00           C  
ATOM   1774  CZ  TYR   114      13.964 -14.373  -0.511  1.00  0.00           C  
ATOM   1775  OH  TYR   114      15.037 -14.312   0.331  1.00  0.00           O  
ATOM   1776  H   TYR   114       8.809 -14.329  -4.947  1.00  0.00           H  
ATOM   1777  HA  TYR   114      10.631 -16.287  -4.208  1.00  0.00           H  
ATOM   1778  HB3 TYR   114       9.894 -13.639  -2.913  1.00  0.00           H  
ATOM   1779  HB2 TYR   114      11.042 -13.860  -4.188  1.00  0.00           H  
ATOM   1780  HD1 TYR   114      12.818 -16.044  -3.261  1.00  0.00           H  
ATOM   1781  HD2 TYR   114      11.000 -12.783  -1.078  1.00  0.00           H  
ATOM   1782  HE1 TYR   114      14.724 -16.019  -1.695  1.00  0.00           H  
ATOM   1783  HE2 TYR   114      12.923 -12.749   0.468  1.00  0.00           H  
ATOM   1784  HH  TYR   114      15.882 -14.636  -0.049  1.00  0.00           H  
ATOM   1785  N   ILE   115       8.191 -16.072  -1.972  1.00  0.00           N  
ATOM   1786  CA  ILE   115       7.593 -16.774  -0.831  1.00  0.00           C  
ATOM   1787  C   ILE   115       6.786 -18.039  -1.214  1.00  0.00           C  
ATOM   1788  O   ILE   115       6.579 -18.894  -0.350  1.00  0.00           O  
ATOM   1789  CB  ILE   115       6.708 -15.847   0.049  1.00  0.00           C  
ATOM   1790  CG1 ILE   115       5.474 -15.235  -0.656  1.00  0.00           C  
ATOM   1791  CG2 ILE   115       7.555 -14.766   0.746  1.00  0.00           C  
ATOM   1792  CD1 ILE   115       4.327 -14.918   0.311  1.00  0.00           C  
ATOM   1793  H   ILE   115       7.717 -15.242  -2.317  1.00  0.00           H  
ATOM   1794  HA  ILE   115       8.399 -17.122  -0.183  1.00  0.00           H  
ATOM   1795  HB  ILE   115       6.326 -16.477   0.854  1.00  0.00           H  
ATOM   1796 HG13 ILE   115       5.086 -15.902  -1.423  1.00  0.00           H  
ATOM   1797 HG12 ILE   115       5.758 -14.324  -1.182  1.00  0.00           H  
ATOM   1798 HG21 ILE   115       6.968 -14.213   1.478  1.00  0.00           H  
ATOM   1799 HG22 ILE   115       8.400 -15.206   1.276  1.00  0.00           H  
ATOM   1800 HG23 ILE   115       7.952 -14.048   0.028  1.00  0.00           H  
ATOM   1801 HD11 ILE   115       3.489 -14.467  -0.219  1.00  0.00           H  
ATOM   1802 HD12 ILE   115       3.965 -15.820   0.804  1.00  0.00           H  
ATOM   1803 HD13 ILE   115       4.639 -14.219   1.086  1.00  0.00           H  
ATOM   1804  N   LYS   116       6.343 -18.160  -2.474  1.00  0.00           N  
ATOM   1805  CA  LYS   116       5.572 -19.317  -2.941  1.00  0.00           C  
ATOM   1806  C   LYS   116       6.458 -20.428  -3.529  1.00  0.00           C  
ATOM   1807  O   LYS   116       6.099 -21.600  -3.409  1.00  0.00           O  
ATOM   1808  CB  LYS   116       4.486 -18.873  -3.941  1.00  0.00           C  
ATOM   1809  CG  LYS   116       3.334 -18.101  -3.268  1.00  0.00           C  
ATOM   1810  CD  LYS   116       2.230 -17.693  -4.256  1.00  0.00           C  
ATOM   1811  CE  LYS   116       1.090 -16.912  -3.572  1.00  0.00           C  
ATOM   1812  NZ  LYS   116       0.009 -16.545  -4.506  1.00  0.00           N1+
ATOM   1813  H   LYS   116       6.552 -17.437  -3.150  1.00  0.00           H  
ATOM   1814  HA  LYS   116       5.051 -19.762  -2.093  1.00  0.00           H  
ATOM   1815  HB3 LYS   116       4.058 -19.758  -4.415  1.00  0.00           H  
ATOM   1816  HB2 LYS   116       4.931 -18.288  -4.746  1.00  0.00           H  
ATOM   1817  HG3 LYS   116       3.727 -17.212  -2.777  1.00  0.00           H  
ATOM   1818  HG2 LYS   116       2.903 -18.714  -2.474  1.00  0.00           H  
ATOM   1819  HD3 LYS   116       1.835 -18.590  -4.737  1.00  0.00           H  
ATOM   1820  HD2 LYS   116       2.673 -17.089  -5.050  1.00  0.00           H  
ATOM   1821  HE3 LYS   116       1.483 -16.003  -3.113  1.00  0.00           H  
ATOM   1822  HE2 LYS   116       0.663 -17.510  -2.765  1.00  0.00           H  
ATOM   1823  HZ1 LYS   116      -0.409 -17.365  -4.911  1.00  0.00           H  
ATOM   1824  HZ2 LYS   116      -0.711 -16.040  -4.019  1.00  0.00           H  
ATOM   1825  HZ3 LYS   116       0.353 -15.960  -5.247  1.00  0.00           H  
ATOM   1826  N   ASN   117       7.582 -20.067  -4.161  1.00  0.00           N  
ATOM   1827  CA  ASN   117       8.560 -21.014  -4.704  1.00  0.00           C  
ATOM   1828  C   ASN   117       9.360 -21.676  -3.559  1.00  0.00           C  
ATOM   1829  O   ASN   117       9.752 -21.002  -2.603  1.00  0.00           O  
ATOM   1830  CB  ASN   117       9.445 -20.282  -5.743  1.00  0.00           C  
ATOM   1831  CG  ASN   117      10.611 -21.128  -6.260  1.00  0.00           C  
ATOM   1832  OD1 ASN   117      10.480 -21.917  -7.193  1.00  0.00           O  
ATOM   1833  ND2 ASN   117      11.761 -20.985  -5.623  1.00  0.00           N  
ATOM   1834  H   ASN   117       7.818 -19.081  -4.242  1.00  0.00           H  
ATOM   1835  HA  ASN   117       7.987 -21.773  -5.241  1.00  0.00           H  
ATOM   1836  HB3 ASN   117       9.856 -19.374  -5.300  1.00  0.00           H  
ATOM   1837  HB2 ASN   117       8.842 -19.960  -6.592  1.00  0.00           H  
ATOM   1838 HD22 ASN   117      12.595 -21.516  -5.836  1.00  0.00           H  
ATOM   1839 HD21 ASN   117      11.836 -20.272  -4.889  1.00  0.00           H  
ATOM   1840  N   THR   118       9.597 -22.985  -3.690  1.00  0.00           N  
ATOM   1841  CA  THR   118      10.195 -23.834  -2.662  1.00  0.00           C  
ATOM   1842  C   THR   118      11.570 -24.407  -3.095  1.00  0.00           C  
ATOM   1843  O   THR   118      12.118 -25.251  -2.380  1.00  0.00           O  
ATOM   1844  CB  THR   118       9.215 -25.009  -2.370  1.00  0.00           C  
ATOM   1845  OG1 THR   118       8.939 -25.782  -3.534  1.00  0.00           O  
ATOM   1846  CG2 THR   118       7.863 -24.522  -1.826  1.00  0.00           C  
ATOM   1847  H   THR   118       9.217 -23.491  -4.478  1.00  0.00           H  
ATOM   1848  HA  THR   118      10.358 -23.273  -1.740  1.00  0.00           H  
ATOM   1849  HB  THR   118       9.655 -25.669  -1.619  1.00  0.00           H  
ATOM   1850  HG1 THR   118       9.726 -26.301  -3.753  1.00  0.00           H  
ATOM   1851 HG21 THR   118       7.238 -25.358  -1.511  1.00  0.00           H  
ATOM   1852 HG22 THR   118       8.011 -23.880  -0.957  1.00  0.00           H  
ATOM   1853 HG23 THR   118       7.302 -23.948  -2.564  1.00  0.00           H  
ATOM   1854  N   LYS   119      12.106 -23.971  -4.244  1.00  0.00           N  
ATOM   1855  CA  LYS   119      13.388 -24.425  -4.782  1.00  0.00           C  
ATOM   1856  C   LYS   119      14.440 -23.331  -4.537  1.00  0.00           C  
ATOM   1857  O   LYS   119      14.277 -22.219  -5.045  1.00  0.00           O  
ATOM   1858  CB  LYS   119      13.223 -24.742  -6.286  1.00  0.00           C  
ATOM   1859  CG  LYS   119      14.458 -25.404  -6.930  1.00  0.00           C  
ATOM   1860  CD  LYS   119      14.287 -25.659  -8.437  1.00  0.00           C  
ATOM   1861  CE  LYS   119      15.460 -26.463  -9.036  1.00  0.00           C  
ATOM   1862  NZ  LYS   119      15.393 -26.566 -10.505  1.00  0.00           N1+
ATOM   1863  H   LYS   119      11.644 -23.221  -4.741  1.00  0.00           H  
ATOM   1864  HA  LYS   119      13.710 -25.342  -4.283  1.00  0.00           H  
ATOM   1865  HB3 LYS   119      12.960 -23.836  -6.833  1.00  0.00           H  
ATOM   1866  HB2 LYS   119      12.375 -25.418  -6.410  1.00  0.00           H  
ATOM   1867  HG3 LYS   119      14.660 -26.349  -6.423  1.00  0.00           H  
ATOM   1868  HG2 LYS   119      15.342 -24.784  -6.779  1.00  0.00           H  
ATOM   1869  HD3 LYS   119      14.195 -24.698  -8.945  1.00  0.00           H  
ATOM   1870  HD2 LYS   119      13.347 -26.187  -8.611  1.00  0.00           H  
ATOM   1871  HE3 LYS   119      15.481 -27.467  -8.610  1.00  0.00           H  
ATOM   1872  HE2 LYS   119      16.406 -25.995  -8.768  1.00  0.00           H  
ATOM   1873  HZ1 LYS   119      15.418 -25.656 -10.929  1.00  0.00           H  
ATOM   1874  HZ2 LYS   119      16.190 -27.080 -10.840  1.00  0.00           H  
ATOM   1875  HZ3 LYS   119      14.561 -27.045 -10.799  1.00  0.00           H  
ATOM   1876  N   GLN   120      15.508 -23.665  -3.798  1.00  0.00           N  
ATOM   1877  CA  GLN   120      16.572 -22.742  -3.387  1.00  0.00           C  
ATOM   1878  C   GLN   120      17.308 -22.064  -4.563  1.00  0.00           C  
ATOM   1879  O   GLN   120      17.633 -20.879  -4.466  1.00  0.00           O  
ATOM   1880  CB  GLN   120      17.536 -23.474  -2.421  1.00  0.00           C  
ATOM   1881  CG  GLN   120      18.735 -22.661  -1.879  1.00  0.00           C  
ATOM   1882  CD  GLN   120      18.323 -21.460  -1.026  1.00  0.00           C  
ATOM   1883  OE1 GLN   120      18.209 -21.566   0.192  1.00  0.00           O  
ATOM   1884  NE2 GLN   120      18.098 -20.310  -1.650  1.00  0.00           N  
ATOM   1885  H   GLN   120      15.564 -24.601  -3.425  1.00  0.00           H  
ATOM   1886  HA  GLN   120      16.081 -21.946  -2.828  1.00  0.00           H  
ATOM   1887  HB3 GLN   120      17.928 -24.364  -2.915  1.00  0.00           H  
ATOM   1888  HB2 GLN   120      16.964 -23.840  -1.566  1.00  0.00           H  
ATOM   1889  HG3 GLN   120      19.389 -22.332  -2.688  1.00  0.00           H  
ATOM   1890  HG2 GLN   120      19.352 -23.313  -1.259  1.00  0.00           H  
ATOM   1891 HE22 GLN   120      17.848 -19.482  -1.130  1.00  0.00           H  
ATOM   1892 HE21 GLN   120      18.160 -20.252  -2.662  1.00  0.00           H  
ATOM   1893  N   GLN   121      17.527 -22.811  -5.654  1.00  0.00           N  
ATOM   1894  CA  GLN   121      18.169 -22.325  -6.881  1.00  0.00           C  
ATOM   1895  C   GLN   121      17.356 -21.200  -7.555  1.00  0.00           C  
ATOM   1896  O   GLN   121      17.937 -20.227  -8.037  1.00  0.00           O  
ATOM   1897  CB  GLN   121      18.399 -23.522  -7.831  1.00  0.00           C  
ATOM   1898  CG  GLN   121      19.169 -23.186  -9.127  1.00  0.00           C  
ATOM   1899  CD  GLN   121      19.387 -24.414 -10.013  1.00  0.00           C  
ATOM   1900  OE1 GLN   121      18.481 -25.222 -10.209  1.00  0.00           O  
ATOM   1901  NE2 GLN   121      20.574 -24.560 -10.584  1.00  0.00           N  
ATOM   1902  H   GLN   121      17.245 -23.779  -5.637  1.00  0.00           H  
ATOM   1903  HA  GLN   121      19.141 -21.910  -6.604  1.00  0.00           H  
ATOM   1904  HB3 GLN   121      17.435 -23.959  -8.090  1.00  0.00           H  
ATOM   1905  HB2 GLN   121      18.951 -24.297  -7.297  1.00  0.00           H  
ATOM   1906  HG3 GLN   121      20.129 -22.734  -8.875  1.00  0.00           H  
ATOM   1907  HG2 GLN   121      18.625 -22.451  -9.721  1.00  0.00           H  
ATOM   1908 HE22 GLN   121      20.764 -25.349 -11.186  1.00  0.00           H  
ATOM   1909 HE21 GLN   121      21.315 -23.888 -10.432  1.00  0.00           H  
ATOM   1910  N   ASN   122      16.024 -21.346  -7.543  1.00  0.00           N  
ATOM   1911  CA  ASN   122      15.082 -20.341  -8.039  1.00  0.00           C  
ATOM   1912  C   ASN   122      14.977 -19.179  -7.041  1.00  0.00           C  
ATOM   1913  O   ASN   122      15.022 -18.028  -7.471  1.00  0.00           O  
ATOM   1914  CB  ASN   122      13.691 -20.970  -8.269  1.00  0.00           C  
ATOM   1915  CG  ASN   122      13.515 -21.844  -9.509  1.00  0.00           C  
ATOM   1916  OD1 ASN   122      14.395 -21.962 -10.359  1.00  0.00           O  
ATOM   1917  ND2 ASN   122      12.353 -22.477  -9.618  1.00  0.00           N  
ATOM   1918  H   ASN   122      15.631 -22.142  -7.065  1.00  0.00           H  
ATOM   1919  HA  ASN   122      15.474 -19.982  -8.994  1.00  0.00           H  
ATOM   1920  HB3 ASN   122      12.945 -20.178  -8.354  1.00  0.00           H  
ATOM   1921  HB2 ASN   122      13.421 -21.568  -7.407  1.00  0.00           H  
ATOM   1922 HD22 ASN   122      12.149 -23.061 -10.416  1.00  0.00           H  
ATOM   1923 HD21 ASN   122      11.635 -22.364  -8.906  1.00  0.00           H  
ATOM   1924  N   ASN   123      14.878 -19.474  -5.733  1.00  0.00           N  
ATOM   1925  CA  ASN   123      14.753 -18.457  -4.674  1.00  0.00           C  
ATOM   1926  C   ASN   123      15.960 -17.514  -4.611  1.00  0.00           C  
ATOM   1927  O   ASN   123      15.757 -16.333  -4.349  1.00  0.00           O  
ATOM   1928  CB  ASN   123      14.464 -19.089  -3.285  1.00  0.00           C  
ATOM   1929  CG  ASN   123      12.998 -19.469  -3.065  1.00  0.00           C  
ATOM   1930  OD1 ASN   123      12.113 -19.008  -3.777  1.00  0.00           O  
ATOM   1931  ND2 ASN   123      12.698 -20.322  -2.095  1.00  0.00           N  
ATOM   1932  H   ASN   123      14.832 -20.447  -5.446  1.00  0.00           H  
ATOM   1933  HA  ASN   123      13.889 -17.872  -4.985  1.00  0.00           H  
ATOM   1934  HB3 ASN   123      14.681 -18.357  -2.506  1.00  0.00           H  
ATOM   1935  HB2 ASN   123      15.125 -19.932  -3.097  1.00  0.00           H  
ATOM   1936 HD22 ASN   123      11.725 -20.579  -1.966  1.00  0.00           H  
ATOM   1937 HD21 ASN   123      13.392 -20.688  -1.463  1.00  0.00           H  
ATOM   1938  N   ALA   124      17.167 -18.005  -4.920  1.00  0.00           N  
ATOM   1939  CA  ALA   124      18.371 -17.182  -5.061  1.00  0.00           C  
ATOM   1940  C   ALA   124      18.255 -16.117  -6.173  1.00  0.00           C  
ATOM   1941  O   ALA   124      18.714 -14.988  -5.988  1.00  0.00           O  
ATOM   1942  CB  ALA   124      19.580 -18.097  -5.308  1.00  0.00           C  
ATOM   1943  H   ALA   124      17.266 -19.002  -5.082  1.00  0.00           H  
ATOM   1944  HA  ALA   124      18.526 -16.657  -4.116  1.00  0.00           H  
ATOM   1945  HB1 ALA   124      20.498 -17.516  -5.402  1.00  0.00           H  
ATOM   1946  HB2 ALA   124      19.720 -18.797  -4.484  1.00  0.00           H  
ATOM   1947  HB3 ALA   124      19.463 -18.679  -6.223  1.00  0.00           H  
ATOM   1948  N   ALA   125      17.615 -16.478  -7.294  1.00  0.00           N  
ATOM   1949  CA  ALA   125      17.331 -15.569  -8.404  1.00  0.00           C  
ATOM   1950  C   ALA   125      16.170 -14.614  -8.080  1.00  0.00           C  
ATOM   1951  O   ALA   125      16.258 -13.428  -8.396  1.00  0.00           O  
ATOM   1952  CB  ALA   125      17.046 -16.376  -9.680  1.00  0.00           C  
ATOM   1953  H   ALA   125      17.208 -17.402  -7.350  1.00  0.00           H  
ATOM   1954  HA  ALA   125      18.220 -14.962  -8.588  1.00  0.00           H  
ATOM   1955  HB1 ALA   125      16.898 -15.711 -10.533  1.00  0.00           H  
ATOM   1956  HB2 ALA   125      17.877 -17.037  -9.923  1.00  0.00           H  
ATOM   1957  HB3 ALA   125      16.149 -16.988  -9.586  1.00  0.00           H  
ATOM   1958  N   LEU   126      15.118 -15.127  -7.429  1.00  0.00           N  
ATOM   1959  CA  LEU   126      13.956 -14.344  -6.993  1.00  0.00           C  
ATOM   1960  C   LEU   126      14.319 -13.309  -5.911  1.00  0.00           C  
ATOM   1961  O   LEU   126      13.820 -12.187  -5.972  1.00  0.00           O  
ATOM   1962  CB  LEU   126      12.823 -15.282  -6.526  1.00  0.00           C  
ATOM   1963  CG  LEU   126      12.218 -16.153  -7.652  1.00  0.00           C  
ATOM   1964  CD1 LEU   126      11.376 -17.314  -7.083  1.00  0.00           C  
ATOM   1965  CD2 LEU   126      11.439 -15.309  -8.682  1.00  0.00           C  
ATOM   1966  H   LEU   126      15.096 -16.127  -7.250  1.00  0.00           H  
ATOM   1967  HA  LEU   126      13.599 -13.779  -7.856  1.00  0.00           H  
ATOM   1968  HB3 LEU   126      12.022 -14.695  -6.075  1.00  0.00           H  
ATOM   1969  HB2 LEU   126      13.209 -15.908  -5.724  1.00  0.00           H  
ATOM   1970  HG  LEU   126      13.039 -16.621  -8.193  1.00  0.00           H  
ATOM   1971 HD11 LEU   126      11.668 -18.261  -7.536  1.00  0.00           H  
ATOM   1972 HD12 LEU   126      11.507 -17.433  -6.008  1.00  0.00           H  
ATOM   1973 HD13 LEU   126      10.309 -17.188  -7.258  1.00  0.00           H  
ATOM   1974 HD21 LEU   126      10.520 -15.794  -9.010  1.00  0.00           H  
ATOM   1975 HD22 LEU   126      11.168 -14.328  -8.291  1.00  0.00           H  
ATOM   1976 HD23 LEU   126      12.040 -15.146  -9.577  1.00  0.00           H  
ATOM   1977  N   GLU   127      15.229 -13.665  -4.994  1.00  0.00           N  
ATOM   1978  CA  GLU   127      15.830 -12.776  -3.998  1.00  0.00           C  
ATOM   1979  C   GLU   127      16.591 -11.613  -4.659  1.00  0.00           C  
ATOM   1980  O   GLU   127      16.405 -10.457  -4.274  1.00  0.00           O  
ATOM   1981  CB  GLU   127      16.736 -13.608  -3.065  1.00  0.00           C  
ATOM   1982  CG  GLU   127      17.441 -12.829  -1.931  1.00  0.00           C  
ATOM   1983  CD  GLU   127      18.206 -13.723  -0.946  1.00  0.00           C  
ATOM   1984  OE1 GLU   127      17.696 -14.801  -0.576  1.00  0.00           O  
ATOM   1985  OE2 GLU   127      19.315 -13.323  -0.536  1.00  0.00           O1-
ATOM   1986  H   GLU   127      15.531 -14.637  -4.954  1.00  0.00           H  
ATOM   1987  HA  GLU   127      15.018 -12.353  -3.402  1.00  0.00           H  
ATOM   1988  HB3 GLU   127      17.497 -14.122  -3.654  1.00  0.00           H  
ATOM   1989  HB2 GLU   127      16.131 -14.396  -2.628  1.00  0.00           H  
ATOM   1990  HG3 GLU   127      16.693 -12.272  -1.366  1.00  0.00           H  
ATOM   1991  HG2 GLU   127      18.120 -12.087  -2.354  1.00  0.00           H  
ATOM   1992  N   ARG   128      17.403 -11.932  -5.677  1.00  0.00           N  
ATOM   1993  CA  ARG   128      18.123 -10.956  -6.491  1.00  0.00           C  
ATOM   1994  C   ARG   128      17.161 -10.051  -7.287  1.00  0.00           C  
ATOM   1995  O   ARG   128      17.368  -8.840  -7.321  1.00  0.00           O  
ATOM   1996  CB  ARG   128      19.154 -11.684  -7.382  1.00  0.00           C  
ATOM   1997  CG  ARG   128      20.056 -10.755  -8.217  1.00  0.00           C  
ATOM   1998  CD  ARG   128      21.148 -11.530  -8.975  1.00  0.00           C  
ATOM   1999  NE  ARG   128      21.910 -10.668  -9.899  1.00  0.00           N  
ATOM   2000  CZ  ARG   128      22.920 -11.025 -10.712  1.00  0.00           C  
ATOM   2001  NH1 ARG   128      23.360 -12.285 -10.772  1.00  0.00           N  
ATOM   2002  NH2 ARG   128      23.494 -10.097 -11.477  1.00  0.00           N1+
ATOM   2003  H   ARG   128      17.509 -12.907  -5.928  1.00  0.00           H  
ATOM   2004  HA  ARG   128      18.677 -10.313  -5.804  1.00  0.00           H  
ATOM   2005  HB3 ARG   128      18.636 -12.363  -8.060  1.00  0.00           H  
ATOM   2006  HB2 ARG   128      19.784 -12.313  -6.753  1.00  0.00           H  
ATOM   2007  HG3 ARG   128      20.549 -10.095  -7.501  1.00  0.00           H  
ATOM   2008  HG2 ARG   128      19.490 -10.107  -8.887  1.00  0.00           H  
ATOM   2009  HD3 ARG   128      20.753 -12.427  -9.455  1.00  0.00           H  
ATOM   2010  HD2 ARG   128      21.884 -11.870  -8.244  1.00  0.00           H  
ATOM   2011  HE  ARG   128      21.627  -9.695  -9.886  1.00  0.00           H  
ATOM   2012 HH12 ARG   128      24.118 -12.566 -11.378  1.00  0.00           H  
ATOM   2013 HH11 ARG   128      22.955 -13.015 -10.206  1.00  0.00           H  
ATOM   2014 HH22 ARG   128      24.257 -10.311 -12.104  1.00  0.00           H  
ATOM   2015 HH21 ARG   128      23.204  -9.129 -11.469  1.00  0.00           H  
ATOM   2016  N   GLY   129      16.106 -10.639  -7.866  1.00  0.00           N  
ATOM   2017  CA  GLY   129      15.066  -9.936  -8.618  1.00  0.00           C  
ATOM   2018  C   GLY   129      14.243  -8.999  -7.718  1.00  0.00           C  
ATOM   2019  O   GLY   129      13.920  -7.886  -8.134  1.00  0.00           O  
ATOM   2020  H   GLY   129      16.047 -11.655  -7.840  1.00  0.00           H  
ATOM   2021  HA3 GLY   129      14.399 -10.670  -9.072  1.00  0.00           H  
ATOM   2022  HA2 GLY   129      15.519  -9.366  -9.431  1.00  0.00           H  
ATOM   2023  N   LEU   130      13.935  -9.427  -6.486  1.00  0.00           N  
ATOM   2024  CA  LEU   130      13.299  -8.618  -5.445  1.00  0.00           C  
ATOM   2025  C   LEU   130      14.210  -7.457  -5.007  1.00  0.00           C  
ATOM   2026  O   LEU   130      13.762  -6.312  -4.986  1.00  0.00           O  
ATOM   2027  CB  LEU   130      12.867  -9.534  -4.272  1.00  0.00           C  
ATOM   2028  CG  LEU   130      12.271  -8.833  -3.027  1.00  0.00           C  
ATOM   2029  CD1 LEU   130      11.063  -7.939  -3.369  1.00  0.00           C  
ATOM   2030  CD2 LEU   130      11.939  -9.859  -1.924  1.00  0.00           C  
ATOM   2031  H   LEU   130      14.150 -10.389  -6.234  1.00  0.00           H  
ATOM   2032  HA  LEU   130      12.402  -8.173  -5.880  1.00  0.00           H  
ATOM   2033  HB3 LEU   130      13.732 -10.115  -3.948  1.00  0.00           H  
ATOM   2034  HB2 LEU   130      12.146 -10.264  -4.644  1.00  0.00           H  
ATOM   2035  HG  LEU   130      13.043  -8.187  -2.606  1.00  0.00           H  
ATOM   2036 HD11 LEU   130      10.288  -7.967  -2.603  1.00  0.00           H  
ATOM   2037 HD12 LEU   130      11.371  -6.897  -3.464  1.00  0.00           H  
ATOM   2038 HD13 LEU   130      10.595  -8.227  -4.309  1.00  0.00           H  
ATOM   2039 HD21 LEU   130      12.403  -9.576  -0.978  1.00  0.00           H  
ATOM   2040 HD22 LEU   130      10.868  -9.956  -1.746  1.00  0.00           H  
ATOM   2041 HD23 LEU   130      12.310 -10.854  -2.172  1.00  0.00           H  
ATOM   2042  N   THR   131      15.489  -7.756  -4.742  1.00  0.00           N  
ATOM   2043  CA  THR   131      16.498  -6.755  -4.393  1.00  0.00           C  
ATOM   2044  C   THR   131      16.730  -5.720  -5.521  1.00  0.00           C  
ATOM   2045  O   THR   131      16.876  -4.535  -5.231  1.00  0.00           O  
ATOM   2046  CB  THR   131      17.855  -7.408  -4.008  1.00  0.00           C  
ATOM   2047  OG1 THR   131      17.651  -8.406  -3.018  1.00  0.00           O  
ATOM   2048  CG2 THR   131      18.903  -6.434  -3.441  1.00  0.00           C  
ATOM   2049  H   THR   131      15.786  -8.725  -4.770  1.00  0.00           H  
ATOM   2050  HA  THR   131      16.123  -6.207  -3.526  1.00  0.00           H  
ATOM   2051  HB  THR   131      18.281  -7.898  -4.886  1.00  0.00           H  
ATOM   2052  HG1 THR   131      17.201  -9.164  -3.441  1.00  0.00           H  
ATOM   2053 HG21 THR   131      19.805  -6.962  -3.130  1.00  0.00           H  
ATOM   2054 HG22 THR   131      19.208  -5.690  -4.177  1.00  0.00           H  
ATOM   2055 HG23 THR   131      18.516  -5.899  -2.572  1.00  0.00           H  
ATOM   2056  N   LYS   132      16.686  -6.159  -6.788  1.00  0.00           N  
ATOM   2057  CA  LYS   132      16.740  -5.296  -7.967  1.00  0.00           C  
ATOM   2058  C   LYS   132      15.510  -4.371  -8.073  1.00  0.00           C  
ATOM   2059  O   LYS   132      15.670  -3.203  -8.423  1.00  0.00           O  
ATOM   2060  CB  LYS   132      16.955  -6.161  -9.230  1.00  0.00           C  
ATOM   2061  CG  LYS   132      17.142  -5.363 -10.536  1.00  0.00           C  
ATOM   2062  CD  LYS   132      17.506  -6.256 -11.734  1.00  0.00           C  
ATOM   2063  CE  LYS   132      17.714  -5.445 -13.032  1.00  0.00           C  
ATOM   2064  NZ  LYS   132      18.081  -6.291 -14.182  1.00  0.00           N1+
ATOM   2065  H   LYS   132      16.633  -7.160  -6.963  1.00  0.00           H  
ATOM   2066  HA  LYS   132      17.618  -4.656  -7.854  1.00  0.00           H  
ATOM   2067  HB3 LYS   132      16.123  -6.856  -9.347  1.00  0.00           H  
ATOM   2068  HB2 LYS   132      17.843  -6.775  -9.076  1.00  0.00           H  
ATOM   2069  HG3 LYS   132      17.921  -4.613 -10.390  1.00  0.00           H  
ATOM   2070  HG2 LYS   132      16.229  -4.811 -10.768  1.00  0.00           H  
ATOM   2071  HD3 LYS   132      16.717  -6.996 -11.878  1.00  0.00           H  
ATOM   2072  HD2 LYS   132      18.412  -6.817 -11.496  1.00  0.00           H  
ATOM   2073  HE3 LYS   132      18.499  -4.702 -12.884  1.00  0.00           H  
ATOM   2074  HE2 LYS   132      16.805  -4.895 -13.278  1.00  0.00           H  
ATOM   2075  HZ1 LYS   132      17.362  -6.962 -14.383  1.00  0.00           H  
ATOM   2076  HZ2 LYS   132      18.207  -5.719 -14.999  1.00  0.00           H  
ATOM   2077  HZ3 LYS   132      18.943  -6.778 -14.012  1.00  0.00           H  
ATOM   2078  N   ALA   133      14.317  -4.882  -7.738  1.00  0.00           N  
ATOM   2079  CA  ALA   133      13.076  -4.105  -7.690  1.00  0.00           C  
ATOM   2080  C   ALA   133      13.088  -3.043  -6.572  1.00  0.00           C  
ATOM   2081  O   ALA   133      12.659  -1.912  -6.804  1.00  0.00           O  
ATOM   2082  CB  ALA   133      11.879  -5.055  -7.553  1.00  0.00           C  
ATOM   2083  H   ALA   133      14.256  -5.858  -7.471  1.00  0.00           H  
ATOM   2084  HA  ALA   133      12.978  -3.584  -8.645  1.00  0.00           H  
ATOM   2085  HB1 ALA   133      10.945  -4.516  -7.702  1.00  0.00           H  
ATOM   2086  HB2 ALA   133      11.922  -5.846  -8.300  1.00  0.00           H  
ATOM   2087  HB3 ALA   133      11.838  -5.526  -6.571  1.00  0.00           H  
ATOM   2088  N   LEU   134      13.632  -3.405  -5.402  1.00  0.00           N  
ATOM   2089  CA  LEU   134      13.895  -2.479  -4.297  1.00  0.00           C  
ATOM   2090  C   LEU   134      14.960  -1.430  -4.678  1.00  0.00           C  
ATOM   2091  O   LEU   134      14.792  -0.256  -4.355  1.00  0.00           O  
ATOM   2092  CB  LEU   134      14.324  -3.256  -3.031  1.00  0.00           C  
ATOM   2093  CG  LEU   134      13.237  -4.154  -2.397  1.00  0.00           C  
ATOM   2094  CD1 LEU   134      13.862  -5.184  -1.442  1.00  0.00           C  
ATOM   2095  CD2 LEU   134      12.130  -3.344  -1.694  1.00  0.00           C  
ATOM   2096  H   LEU   134      13.902  -4.375  -5.264  1.00  0.00           H  
ATOM   2097  HA  LEU   134      12.971  -1.938  -4.086  1.00  0.00           H  
ATOM   2098  HB3 LEU   134      14.681  -2.557  -2.273  1.00  0.00           H  
ATOM   2099  HB2 LEU   134      15.189  -3.868  -3.284  1.00  0.00           H  
ATOM   2100  HG  LEU   134      12.754  -4.716  -3.197  1.00  0.00           H  
ATOM   2101 HD11 LEU   134      13.229  -5.385  -0.577  1.00  0.00           H  
ATOM   2102 HD12 LEU   134      14.010  -6.136  -1.950  1.00  0.00           H  
ATOM   2103 HD13 LEU   134      14.835  -4.862  -1.069  1.00  0.00           H  
ATOM   2104 HD21 LEU   134      11.148  -3.754  -1.926  1.00  0.00           H  
ATOM   2105 HD22 LEU   134      12.234  -3.354  -0.608  1.00  0.00           H  
ATOM   2106 HD23 LEU   134      12.122  -2.298  -1.996  1.00  0.00           H  
ATOM   2107  N   LYS   135      16.014  -1.848  -5.397  1.00  0.00           N  
ATOM   2108  CA  LYS   135      17.074  -0.960  -5.873  1.00  0.00           C  
ATOM   2109  C   LYS   135      16.573   0.036  -6.942  1.00  0.00           C  
ATOM   2110  O   LYS   135      16.969   1.198  -6.919  1.00  0.00           O  
ATOM   2111  CB  LYS   135      18.301  -1.776  -6.352  1.00  0.00           C  
ATOM   2112  CG  LYS   135      19.569  -0.943  -6.648  1.00  0.00           C  
ATOM   2113  CD  LYS   135      20.143  -0.214  -5.415  1.00  0.00           C  
ATOM   2114  CE  LYS   135      21.283   0.761  -5.764  1.00  0.00           C  
ATOM   2115  NZ  LYS   135      21.700   1.566  -4.602  1.00  0.00           N1+
ATOM   2116  H   LYS   135      16.139  -2.844  -5.560  1.00  0.00           H  
ATOM   2117  HA  LYS   135      17.368  -0.389  -4.996  1.00  0.00           H  
ATOM   2118  HB3 LYS   135      18.029  -2.337  -7.246  1.00  0.00           H  
ATOM   2119  HB2 LYS   135      18.560  -2.522  -5.603  1.00  0.00           H  
ATOM   2120  HG3 LYS   135      19.355  -0.219  -7.435  1.00  0.00           H  
ATOM   2121  HG2 LYS   135      20.335  -1.602  -7.059  1.00  0.00           H  
ATOM   2122  HD3 LYS   135      20.498  -0.956  -4.698  1.00  0.00           H  
ATOM   2123  HD2 LYS   135      19.356   0.342  -4.910  1.00  0.00           H  
ATOM   2124  HE3 LYS   135      20.948   1.446  -6.541  1.00  0.00           H  
ATOM   2125  HE2 LYS   135      22.144   0.224  -6.166  1.00  0.00           H  
ATOM   2126  HZ1 LYS   135      22.120   0.995  -3.891  1.00  0.00           H  
ATOM   2127  HZ2 LYS   135      22.358   2.271  -4.884  1.00  0.00           H  
ATOM   2128  HZ3 LYS   135      20.883   2.035  -4.198  1.00  0.00           H  
ATOM   2129  N   LYS   136      15.680  -0.417  -7.832  1.00  0.00           N  
ATOM   2130  CA  LYS   136      14.968   0.404  -8.816  1.00  0.00           C  
ATOM   2131  C   LYS   136      14.139   1.523  -8.151  1.00  0.00           C  
ATOM   2132  O   LYS   136      14.163   2.663  -8.620  1.00  0.00           O  
ATOM   2133  CB  LYS   136      14.129  -0.536  -9.716  1.00  0.00           C  
ATOM   2134  CG  LYS   136      13.139   0.123 -10.698  1.00  0.00           C  
ATOM   2135  CD  LYS   136      12.364  -0.932 -11.507  1.00  0.00           C  
ATOM   2136  CE  LYS   136      11.245  -0.336 -12.384  1.00  0.00           C  
ATOM   2137  NZ  LYS   136      10.502  -1.377 -13.115  1.00  0.00           N1+
ATOM   2138  H   LYS   136      15.469  -1.412  -7.839  1.00  0.00           H  
ATOM   2139  HA  LYS   136      15.724   0.885  -9.439  1.00  0.00           H  
ATOM   2140  HB3 LYS   136      13.550  -1.200  -9.076  1.00  0.00           H  
ATOM   2141  HB2 LYS   136      14.807  -1.184 -10.273  1.00  0.00           H  
ATOM   2142  HG3 LYS   136      13.679   0.790 -11.373  1.00  0.00           H  
ATOM   2143  HG2 LYS   136      12.426   0.744 -10.155  1.00  0.00           H  
ATOM   2144  HD3 LYS   136      11.939  -1.665 -10.818  1.00  0.00           H  
ATOM   2145  HD2 LYS   136      13.070  -1.481 -12.133  1.00  0.00           H  
ATOM   2146  HE3 LYS   136      11.657   0.378 -13.099  1.00  0.00           H  
ATOM   2147  HE2 LYS   136      10.537   0.213 -11.761  1.00  0.00           H  
ATOM   2148  HZ1 LYS   136      10.128  -2.065 -12.455  1.00  0.00           H  
ATOM   2149  HZ2 LYS   136       9.734  -0.976 -13.624  1.00  0.00           H  
ATOM   2150  HZ3 LYS   136      11.099  -1.865 -13.760  1.00  0.00           H  
ATOM   2151  N   LEU   137      13.450   1.181  -7.053  1.00  0.00           N  
ATOM   2152  CA  LEU   137      12.736   2.129  -6.200  1.00  0.00           C  
ATOM   2153  C   LEU   137      13.703   3.117  -5.518  1.00  0.00           C  
ATOM   2154  O   LEU   137      13.512   4.327  -5.639  1.00  0.00           O  
ATOM   2155  CB  LEU   137      11.849   1.346  -5.203  1.00  0.00           C  
ATOM   2156  CG  LEU   137      10.961   2.201  -4.275  1.00  0.00           C  
ATOM   2157  CD1 LEU   137      10.048   3.171  -5.042  1.00  0.00           C  
ATOM   2158  CD2 LEU   137      10.149   1.308  -3.323  1.00  0.00           C  
ATOM   2159  H   LEU   137      13.476   0.218  -6.740  1.00  0.00           H  
ATOM   2160  HA  LEU   137      12.086   2.711  -6.856  1.00  0.00           H  
ATOM   2161  HB3 LEU   137      12.478   0.711  -4.583  1.00  0.00           H  
ATOM   2162  HB2 LEU   137      11.214   0.666  -5.766  1.00  0.00           H  
ATOM   2163  HG  LEU   137      11.621   2.795  -3.643  1.00  0.00           H  
ATOM   2164 HD11 LEU   137       9.058   3.241  -4.592  1.00  0.00           H  
ATOM   2165 HD12 LEU   137      10.472   4.176  -5.042  1.00  0.00           H  
ATOM   2166 HD13 LEU   137       9.906   2.873  -6.079  1.00  0.00           H  
ATOM   2167 HD21 LEU   137       9.907   1.843  -2.404  1.00  0.00           H  
ATOM   2168 HD22 LEU   137       9.210   0.986  -3.773  1.00  0.00           H  
ATOM   2169 HD23 LEU   137      10.697   0.410  -3.040  1.00  0.00           H  
ATOM   2170  N   ASP   138      14.755   2.581  -4.880  1.00  0.00           N  
ATOM   2171  CA  ASP   138      15.851   3.320  -4.236  1.00  0.00           C  
ATOM   2172  C   ASP   138      16.487   4.377  -5.166  1.00  0.00           C  
ATOM   2173  O   ASP   138      16.561   5.545  -4.790  1.00  0.00           O  
ATOM   2174  CB  ASP   138      16.927   2.365  -3.659  1.00  0.00           C  
ATOM   2175  CG  ASP   138      18.127   3.049  -3.002  1.00  0.00           C  
ATOM   2176  OD1 ASP   138      17.916   3.880  -2.098  1.00  0.00           O  
ATOM   2177  OD2 ASP   138      19.275   2.707  -3.360  1.00  0.00           O1-
ATOM   2178  H   ASP   138      14.810   1.567  -4.818  1.00  0.00           H  
ATOM   2179  HA  ASP   138      15.402   3.857  -3.398  1.00  0.00           H  
ATOM   2180  HB3 ASP   138      17.288   1.725  -4.458  1.00  0.00           H  
ATOM   2181  HB2 ASP   138      16.474   1.687  -2.935  1.00  0.00           H  
ATOM   2182  N   ASP   139      16.880   3.959  -6.380  1.00  0.00           N  
ATOM   2183  CA  ASP   139      17.448   4.813  -7.434  1.00  0.00           C  
ATOM   2184  C   ASP   139      16.580   6.042  -7.735  1.00  0.00           C  
ATOM   2185  O   ASP   139      17.107   7.153  -7.726  1.00  0.00           O  
ATOM   2186  CB  ASP   139      17.752   4.073  -8.769  1.00  0.00           C  
ATOM   2187  CG  ASP   139      18.997   3.179  -8.815  1.00  0.00           C  
ATOM   2188  OD1 ASP   139      19.977   3.446  -8.090  1.00  0.00           O  
ATOM   2189  OD2 ASP   139      19.070   2.355  -9.751  1.00  0.00           O1-
ATOM   2190  H   ASP   139      16.815   2.964  -6.590  1.00  0.00           H  
ATOM   2191  HA  ASP   139      18.382   5.202  -7.027  1.00  0.00           H  
ATOM   2192  HB3 ASP   139      17.847   4.797  -9.581  1.00  0.00           H  
ATOM   2193  HB2 ASP   139      16.886   3.457  -9.023  1.00  0.00           H  
ATOM   2194  N   TYR   140      15.273   5.828  -7.952  1.00  0.00           N  
ATOM   2195  CA  TYR   140      14.301   6.896  -8.203  1.00  0.00           C  
ATOM   2196  C   TYR   140      14.182   7.889  -7.030  1.00  0.00           C  
ATOM   2197  O   TYR   140      14.102   9.095  -7.265  1.00  0.00           O  
ATOM   2198  CB  TYR   140      12.932   6.291  -8.597  1.00  0.00           C  
ATOM   2199  CG  TYR   140      11.829   7.301  -8.893  1.00  0.00           C  
ATOM   2200  CD1 TYR   140      11.968   8.201  -9.970  1.00  0.00           C  
ATOM   2201  CD2 TYR   140      10.672   7.359  -8.086  1.00  0.00           C  
ATOM   2202  CE1 TYR   140      10.961   9.149 -10.236  1.00  0.00           C  
ATOM   2203  CE2 TYR   140       9.658   8.299  -8.363  1.00  0.00           C  
ATOM   2204  CZ  TYR   140       9.797   9.189  -9.445  1.00  0.00           C  
ATOM   2205  OH  TYR   140       8.819  10.092  -9.743  1.00  0.00           O  
ATOM   2206  H   TYR   140      14.913   4.884  -7.892  1.00  0.00           H  
ATOM   2207  HA  TYR   140      14.673   7.458  -9.061  1.00  0.00           H  
ATOM   2208  HB3 TYR   140      12.588   5.624  -7.806  1.00  0.00           H  
ATOM   2209  HB2 TYR   140      13.052   5.663  -9.481  1.00  0.00           H  
ATOM   2210  HD1 TYR   140      12.850   8.177 -10.593  1.00  0.00           H  
ATOM   2211  HD2 TYR   140      10.557   6.684  -7.250  1.00  0.00           H  
ATOM   2212  HE1 TYR   140      11.077   9.837 -11.061  1.00  0.00           H  
ATOM   2213  HE2 TYR   140       8.779   8.338  -7.736  1.00  0.00           H  
ATOM   2214  HH  TYR   140       7.992  10.003  -9.227  1.00  0.00           H  
ATOM   2215  N   LEU   141      14.201   7.372  -5.796  1.00  0.00           N  
ATOM   2216  CA  LEU   141      14.141   8.163  -4.567  1.00  0.00           C  
ATOM   2217  C   LEU   141      15.443   8.943  -4.294  1.00  0.00           C  
ATOM   2218  O   LEU   141      15.384   9.994  -3.657  1.00  0.00           O  
ATOM   2219  CB  LEU   141      13.791   7.240  -3.378  1.00  0.00           C  
ATOM   2220  CG  LEU   141      12.367   6.646  -3.441  1.00  0.00           C  
ATOM   2221  CD1 LEU   141      12.245   5.439  -2.502  1.00  0.00           C  
ATOM   2222  CD2 LEU   141      11.277   7.699  -3.157  1.00  0.00           C  
ATOM   2223  H   LEU   141      14.266   6.366  -5.681  1.00  0.00           H  
ATOM   2224  HA  LEU   141      13.347   8.904  -4.678  1.00  0.00           H  
ATOM   2225  HB3 LEU   141      13.910   7.779  -2.436  1.00  0.00           H  
ATOM   2226  HB2 LEU   141      14.521   6.430  -3.341  1.00  0.00           H  
ATOM   2227  HG  LEU   141      12.191   6.265  -4.447  1.00  0.00           H  
ATOM   2228 HD11 LEU   141      11.226   5.050  -2.484  1.00  0.00           H  
ATOM   2229 HD12 LEU   141      12.899   4.627  -2.821  1.00  0.00           H  
ATOM   2230 HD13 LEU   141      12.525   5.701  -1.485  1.00  0.00           H  
ATOM   2231 HD21 LEU   141      10.598   7.388  -2.362  1.00  0.00           H  
ATOM   2232 HD22 LEU   141      11.695   8.662  -2.863  1.00  0.00           H  
ATOM   2233 HD23 LEU   141      10.673   7.872  -4.048  1.00  0.00           H  
ATOM   2234  N   ASN   142      16.596   8.437  -4.752  1.00  0.00           N  
ATOM   2235  CA  ASN   142      17.891   9.114  -4.615  1.00  0.00           C  
ATOM   2236  C   ASN   142      18.021  10.272  -5.614  1.00  0.00           C  
ATOM   2237  O   ASN   142      18.420  11.361  -5.201  1.00  0.00           O  
ATOM   2238  CB  ASN   142      19.072   8.126  -4.772  1.00  0.00           C  
ATOM   2239  CG  ASN   142      19.287   7.203  -3.568  1.00  0.00           C  
ATOM   2240  OD1 ASN   142      19.229   7.628  -2.414  1.00  0.00           O  
ATOM   2241  ND2 ASN   142      19.578   5.936  -3.824  1.00  0.00           N  
ATOM   2242  H   ASN   142      16.585   7.521  -5.191  1.00  0.00           H  
ATOM   2243  HA  ASN   142      17.918   9.519  -3.602  1.00  0.00           H  
ATOM   2244  HB3 ASN   142      20.000   8.692  -4.874  1.00  0.00           H  
ATOM   2245  HB2 ASN   142      18.969   7.551  -5.693  1.00  0.00           H  
ATOM   2246 HD22 ASN   142      19.537   5.237  -3.086  1.00  0.00           H  
ATOM   2247 HD21 ASN   142      19.621   5.593  -4.771  1.00  0.00           H  
ATOM   2248  N   THR   143      17.702  10.047  -6.896  1.00  0.00           N  
ATOM   2249  CA  THR   143      17.811  11.068  -7.944  1.00  0.00           C  
ATOM   2250  C   THR   143      16.744  12.178  -7.747  1.00  0.00           C  
ATOM   2251  O   THR   143      15.570  11.836  -7.574  1.00  0.00           O  
ATOM   2252  CB  THR   143      17.550  10.428  -9.336  1.00  0.00           C  
ATOM   2253  OG1 THR   143      16.345   9.676  -9.373  1.00  0.00           O  
ATOM   2254  CG2 THR   143      18.682   9.487  -9.774  1.00  0.00           C  
ATOM   2255  H   THR   143      17.349   9.142  -7.195  1.00  0.00           H  
ATOM   2256  HA  THR   143      18.828  11.457  -7.914  1.00  0.00           H  
ATOM   2257  HB  THR   143      17.465  11.220 -10.083  1.00  0.00           H  
ATOM   2258  HG1 THR   143      15.684  10.138  -8.830  1.00  0.00           H  
ATOM   2259 HG21 THR   143      18.483   9.055 -10.755  1.00  0.00           H  
ATOM   2260 HG22 THR   143      19.628  10.027  -9.842  1.00  0.00           H  
ATOM   2261 HG23 THR   143      18.827   8.666  -9.072  1.00  0.00           H  
ATOM   2262  N   PRO   144      17.143  13.472  -7.758  1.00  0.00           N  
ATOM   2263  CA  PRO   144      16.177  14.580  -7.674  1.00  0.00           C  
ATOM   2264  C   PRO   144      15.307  14.693  -8.939  1.00  0.00           C  
ATOM   2265  O   PRO   144      15.784  14.413 -10.042  1.00  0.00           O  
ATOM   2266  CD  PRO   144      18.512  13.968  -7.922  1.00  0.00           C  
ATOM   2267  CB  PRO   144      17.065  15.813  -7.441  1.00  0.00           C  
ATOM   2268  CG  PRO   144      18.387  15.477  -8.113  1.00  0.00           C  
ATOM   2269  HA  PRO   144      15.516  14.437  -6.820  1.00  0.00           H  
ATOM   2270  HD2 PRO   144      19.021  13.519  -8.776  1.00  0.00           H  
ATOM   2271  HD3 PRO   144      19.078  13.733  -7.021  1.00  0.00           H  
ATOM   2272  HB3 PRO   144      17.220  15.944  -6.370  1.00  0.00           H  
ATOM   2273  HB2 PRO   144      16.626  16.739  -7.814  1.00  0.00           H  
ATOM   2274  HG2 PRO   144      18.315  15.701  -9.178  1.00  0.00           H  
ATOM   2275  HG3 PRO   144      19.231  16.041  -7.715  1.00  0.00           H  
ATOM   2276  N   LEU   145      14.040  15.085  -8.758  1.00  0.00           N  
ATOM   2277  CA  LEU   145      13.100  15.331  -9.858  1.00  0.00           C  
ATOM   2278  C   LEU   145      13.514  16.571 -10.690  1.00  0.00           C  
ATOM   2279  O   LEU   145      14.157  17.464 -10.132  1.00  0.00           O  
ATOM   2280  CB  LEU   145      11.679  15.541  -9.282  1.00  0.00           C  
ATOM   2281  CG  LEU   145      11.019  14.289  -8.662  1.00  0.00           C  
ATOM   2282  CD1 LEU   145       9.647  14.650  -8.052  1.00  0.00           C  
ATOM   2283  CD2 LEU   145      10.912  13.119  -9.663  1.00  0.00           C  
ATOM   2284  H   LEU   145      13.727  15.322  -7.824  1.00  0.00           H  
ATOM   2285  HA  LEU   145      13.121  14.444 -10.488  1.00  0.00           H  
ATOM   2286  HB3 LEU   145      11.021  15.904 -10.071  1.00  0.00           H  
ATOM   2287  HB2 LEU   145      11.711  16.341  -8.541  1.00  0.00           H  
ATOM   2288  HG  LEU   145      11.653  13.955  -7.839  1.00  0.00           H  
ATOM   2289 HD11 LEU   145       9.611  14.395  -6.994  1.00  0.00           H  
ATOM   2290 HD12 LEU   145       9.427  15.715  -8.129  1.00  0.00           H  
ATOM   2291 HD13 LEU   145       8.817  14.127  -8.529  1.00  0.00           H  
ATOM   2292 HD21 LEU   145       9.958  12.594  -9.597  1.00  0.00           H  
ATOM   2293 HD22 LEU   145      11.019  13.444 -10.698  1.00  0.00           H  
ATOM   2294 HD23 LEU   145      11.686  12.375  -9.469  1.00  0.00           H  
ATOM   2295  N   PRO   146      13.089  16.660 -11.975  1.00  0.00           N  
ATOM   2296  CA  PRO   146      13.251  17.883 -12.793  1.00  0.00           C  
ATOM   2297  C   PRO   146      12.796  19.197 -12.123  1.00  0.00           C  
ATOM   2298  O   PRO   146      13.526  20.185 -12.173  1.00  0.00           O  
ATOM   2299  CD  PRO   146      12.434  15.599 -12.744  1.00  0.00           C  
ATOM   2300  CB  PRO   146      12.449  17.580 -14.070  1.00  0.00           C  
ATOM   2301  CG  PRO   146      12.497  16.067 -14.194  1.00  0.00           C  
ATOM   2302  HA  PRO   146      14.310  17.960 -13.043  1.00  0.00           H  
ATOM   2303  HD2 PRO   146      11.399  15.508 -12.413  1.00  0.00           H  
ATOM   2304  HD3 PRO   146      12.917  14.627 -12.642  1.00  0.00           H  
ATOM   2305  HB3 PRO   146      12.856  18.083 -14.948  1.00  0.00           H  
ATOM   2306  HB2 PRO   146      11.411  17.900 -13.961  1.00  0.00           H  
ATOM   2307  HG2 PRO   146      11.705  15.655 -14.820  1.00  0.00           H  
ATOM   2308  HG3 PRO   146      13.454  15.771 -14.629  1.00  0.00           H  
ATOM   2309  N   GLU   147      11.635  19.174 -11.459  1.00  0.00           N  
ATOM   2310  CA  GLU   147      11.090  20.289 -10.692  1.00  0.00           C  
ATOM   2311  C   GLU   147      11.953  20.651  -9.465  1.00  0.00           C  
ATOM   2312  O   GLU   147      12.071  21.831  -9.140  1.00  0.00           O  
ATOM   2313  CB  GLU   147       9.635  19.977 -10.269  1.00  0.00           C  
ATOM   2314  CG  GLU   147       8.641  19.741 -11.439  1.00  0.00           C  
ATOM   2315  CD  GLU   147       8.603  18.342 -12.072  1.00  0.00           C  
ATOM   2316  OE1 GLU   147       9.314  17.422 -11.614  1.00  0.00           O  
ATOM   2317  OE2 GLU   147       7.838  18.171 -13.041  1.00  0.00           O1-
ATOM   2318  H   GLU   147      11.026  18.355 -11.509  1.00  0.00           H  
ATOM   2319  HA  GLU   147      11.076  21.164 -11.345  1.00  0.00           H  
ATOM   2320  HB3 GLU   147       9.264  20.817  -9.680  1.00  0.00           H  
ATOM   2321  HB2 GLU   147       9.618  19.129  -9.583  1.00  0.00           H  
ATOM   2322  HG3 GLU   147       8.826  20.478 -12.222  1.00  0.00           H  
ATOM   2323  HG2 GLU   147       7.635  19.949 -11.071  1.00  0.00           H  
ATOM   2324  N   GLU   148      12.563  19.644  -8.823  1.00  0.00           N  
ATOM   2325  CA  GLU   148      13.476  19.814  -7.691  1.00  0.00           C  
ATOM   2326  C   GLU   148      14.831  20.387  -8.157  1.00  0.00           C  
ATOM   2327  O   GLU   148      15.372  21.281  -7.507  1.00  0.00           O  
ATOM   2328  CB  GLU   148      13.602  18.473  -6.936  1.00  0.00           C  
ATOM   2329  CG  GLU   148      14.418  18.531  -5.623  1.00  0.00           C  
ATOM   2330  CD  GLU   148      14.447  17.220  -4.825  1.00  0.00           C  
ATOM   2331  OE1 GLU   148      14.067  16.158  -5.359  1.00  0.00           O  
ATOM   2332  OE2 GLU   148      14.873  17.267  -3.653  1.00  0.00           O1-
ATOM   2333  H   GLU   148      12.488  18.712  -9.204  1.00  0.00           H  
ATOM   2334  HA  GLU   148      13.030  20.539  -7.008  1.00  0.00           H  
ATOM   2335  HB3 GLU   148      14.060  17.732  -7.589  1.00  0.00           H  
ATOM   2336  HB2 GLU   148      12.602  18.098  -6.711  1.00  0.00           H  
ATOM   2337  HG3 GLU   148      14.015  19.320  -4.985  1.00  0.00           H  
ATOM   2338  HG2 GLU   148      15.450  18.806  -5.841  1.00  0.00           H  
ATOM   2339  N   ILE   149      15.325  19.911  -9.307  1.00  0.00           N  
ATOM   2340  CA  ILE   149      16.491  20.435 -10.019  1.00  0.00           C  
ATOM   2341  C   ILE   149      16.317  21.926 -10.397  1.00  0.00           C  
ATOM   2342  O   ILE   149      17.192  22.738 -10.082  1.00  0.00           O  
ATOM   2343  CB  ILE   149      16.819  19.545 -11.263  1.00  0.00           C  
ATOM   2344  CG1 ILE   149      17.445  18.207 -10.806  1.00  0.00           C  
ATOM   2345  CG2 ILE   149      17.676  20.184 -12.380  1.00  0.00           C  
ATOM   2346  CD1 ILE   149      17.508  17.131 -11.901  1.00  0.00           C  
ATOM   2347  H   ILE   149      14.842  19.131  -9.748  1.00  0.00           H  
ATOM   2348  HA  ILE   149      17.332  20.379  -9.326  1.00  0.00           H  
ATOM   2349  HB  ILE   149      15.868  19.297 -11.730  1.00  0.00           H  
ATOM   2350 HG13 ILE   149      16.881  17.799  -9.966  1.00  0.00           H  
ATOM   2351 HG12 ILE   149      18.449  18.388 -10.421  1.00  0.00           H  
ATOM   2352 HG21 ILE   149      17.810  19.498 -13.216  1.00  0.00           H  
ATOM   2353 HG22 ILE   149      17.212  21.077 -12.802  1.00  0.00           H  
ATOM   2354 HG23 ILE   149      18.665  20.453 -12.025  1.00  0.00           H  
ATOM   2355 HD11 ILE   149      17.487  16.133 -11.464  1.00  0.00           H  
ATOM   2356 HD12 ILE   149      16.665  17.202 -12.588  1.00  0.00           H  
ATOM   2357 HD13 ILE   149      18.427  17.214 -12.482  1.00  0.00           H  
ATOM   2358  N   ASP   150      15.161  22.265 -10.987  1.00  0.00           N  
ATOM   2359  CA  ASP   150      14.759  23.638 -11.326  1.00  0.00           C  
ATOM   2360  C   ASP   150      14.577  24.537 -10.091  1.00  0.00           C  
ATOM   2361  O   ASP   150      14.854  25.732 -10.183  1.00  0.00           O  
ATOM   2362  CB  ASP   150      13.482  23.730 -12.207  1.00  0.00           C  
ATOM   2363  CG  ASP   150      13.588  23.252 -13.661  1.00  0.00           C  
ATOM   2364  OD1 ASP   150      14.697  23.230 -14.234  1.00  0.00           O  
ATOM   2365  OD2 ASP   150      12.519  23.094 -14.287  1.00  0.00           O1-
ATOM   2366  H   ASP   150      14.519  21.524 -11.261  1.00  0.00           H  
ATOM   2367  HA  ASP   150      15.589  24.074 -11.886  1.00  0.00           H  
ATOM   2368  HB3 ASP   150      13.131  24.764 -12.234  1.00  0.00           H  
ATOM   2369  HB2 ASP   150      12.689  23.157 -11.723  1.00  0.00           H  
ATOM   2370  N   ALA   151      14.120  23.975  -8.963  1.00  0.00           N  
ATOM   2371  CA  ALA   151      13.982  24.694  -7.695  1.00  0.00           C  
ATOM   2372  C   ALA   151      15.338  25.014  -7.040  1.00  0.00           C  
ATOM   2373  O   ALA   151      15.476  26.075  -6.431  1.00  0.00           O  
ATOM   2374  CB  ALA   151      13.093  23.891  -6.733  1.00  0.00           C  
ATOM   2375  H   ALA   151      13.821  23.007  -8.979  1.00  0.00           H  
ATOM   2376  HA  ALA   151      13.480  25.643  -7.896  1.00  0.00           H  
ATOM   2377  HB1 ALA   151      12.955  24.425  -5.792  1.00  0.00           H  
ATOM   2378  HB2 ALA   151      12.103  23.722  -7.157  1.00  0.00           H  
ATOM   2379  HB3 ALA   151      13.527  22.920  -6.495  1.00  0.00           H  
ATOM   2380  N   ASN   152      16.308  24.098  -7.173  1.00  3.60           N  
ATOM   2381  CA  ASN   152      17.676  24.241  -6.657  1.00  3.60           C  
ATOM   2382  C   ASN   152      18.464  25.277  -7.474  1.00  3.60           C  
ATOM   2383  O   ASN   152      18.893  26.272  -6.893  1.00  3.60           O  
ATOM   2384  CB  ASN   152      18.377  22.863  -6.628  1.00  3.60           C  
ATOM   2385  CG  ASN   152      18.112  22.083  -5.340  1.00  3.60           C  
ATOM   2386  OD1 ASN   152      18.866  22.199  -4.375  1.00  3.60           O  
ATOM   2387  ND2 ASN   152      17.061  21.278  -5.302  1.00  3.60           N  
ATOM   2388  H   ASN   152      16.085  23.238  -7.659  1.00  3.60           H  
ATOM   2389  HA  ASN   152      17.554  24.594  -5.629  1.00  3.60           H  
ATOM   2390  HB3 ASN   152      19.457  23.005  -6.660  1.00  3.60           H  
ATOM   2391  HB2 ASN   152      18.133  22.267  -7.507  1.00  3.60           H  
ATOM   2392 HD22 ASN   152      16.850  20.737  -4.476  1.00  3.60           H  
ATOM   2393 HD21 ASN   152      16.425  21.220  -6.098  1.00  3.60           H  
ATOM   2394  N   THR   153      18.602  25.032  -8.788  1.00135.22           N  
ATOM   2395  CA  THR   153      19.206  25.888  -9.822  1.00135.22           C  
ATOM   2396  C   THR   153      20.472  26.701  -9.375  1.00135.22           C  
ATOM   2397  O   THR   153      20.364  27.903  -9.137  1.00135.22           O  
ATOM   2398  CB  THR   153      18.105  26.767 -10.517  1.00135.22           C  
ATOM   2399  OG1 THR   153      18.596  27.534 -11.609  1.00135.22           O  
ATOM   2400  CG2 THR   153      17.314  27.734  -9.612  1.00135.22           C  
ATOM   2401  H   THR   153      18.169  24.189  -9.153  1.00135.22           H  
ATOM   2402  HA  THR   153      19.514  25.216 -10.616  1.00135.22           H  
ATOM   2403  HB  THR   153      17.382  26.074 -10.950  1.00135.22           H  
ATOM   2404  HG1 THR   153      18.844  26.923 -12.320  1.00135.22           H  
ATOM   2405 HG21 THR   153      16.543  28.255 -10.180  1.00135.22           H  
ATOM   2406 HG22 THR   153      16.800  27.199  -8.814  1.00135.22           H  
ATOM   2407 HG23 THR   153      17.941  28.492  -9.146  1.00135.22           H  
ATOM   2408  N   CYS   154      21.688  26.154  -9.177  1.00191.74           N  
ATOM   2409  CA  CYS   154      22.340  24.850  -9.384  1.00191.74           C  
ATOM   2410  C   CYS   154      21.549  23.729 -10.080  1.00191.74           C  
ATOM   2411  O   CYS   154      21.487  23.720 -11.310  1.00191.74           O  
ATOM   2412  CB  CYS   154      23.145  24.400  -8.140  1.00191.74           C  
ATOM   2413  SG  CYS   154      22.124  24.160  -6.649  1.00191.74           S  
ATOM   2414  H   CYS   154      22.354  26.828  -8.832  1.00191.74           H  
ATOM   2415  HA  CYS   154      23.111  25.088 -10.119  1.00191.74           H  
ATOM   2416  HB3 CYS   154      23.927  25.126  -7.916  1.00191.74           H  
ATOM   2417  HB2 CYS   154      23.662  23.462  -8.351  1.00191.74           H  
ATOM   2418  HG  CYS   154      23.164  24.040  -5.816  1.00191.74           H  
ATOM   2419  N   GLY   155      20.962  22.813  -9.306  1.00159.70           N  
ATOM   2420  CA  GLY   155      20.304  21.622  -9.830  1.00159.70           C  
ATOM   2421  C   GLY   155      21.357  20.517  -9.963  1.00159.70           C  
ATOM   2422  O   GLY   155      22.196  20.370  -9.072  1.00159.70           O  
ATOM   2423  H   GLY   155      21.112  22.861  -8.306  1.00159.70           H  
ATOM   2424  HA3 GLY   155      19.815  21.837 -10.780  1.00159.70           H  
ATOM   2425  HA2 GLY   155      19.536  21.292  -9.133  1.00159.70           H  
ATOM   2426  N   GLU   156      21.287  19.737 -11.055  1.00329.64           N  
ATOM   2427  CA  GLU   156      22.089  18.539 -11.355  1.00329.64           C  
ATOM   2428  C   GLU   156      21.722  17.369 -10.404  1.00329.64           C  
ATOM   2429  O   GLU   156      20.855  17.521  -9.537  1.00329.64           O  
ATOM   2430  CB  GLU   156      23.606  18.918 -11.407  1.00329.64           C  
ATOM   2431  CG  GLU   156      24.628  17.867 -11.902  1.00329.64           C  
ATOM   2432  CD  GLU   156      24.278  17.250 -13.255  1.00329.64           C  
ATOM   2433  OE1 GLU   156      24.482  17.914 -14.290  1.00329.64           O  
ATOM   2434  OE2 GLU   156      23.794  16.102 -13.257  1.00329.64           O1-
ATOM   2435  H   GLU   156      20.554  19.922 -11.723  1.00329.64           H  
ATOM   2436  HA  GLU   156      21.775  18.227 -12.352  1.00329.64           H  
ATOM   2437  HB3 GLU   156      23.939  19.218 -10.415  1.00329.64           H  
ATOM   2438  HB2 GLU   156      23.717  19.807 -12.029  1.00329.64           H  
ATOM   2439  HG3 GLU   156      24.767  17.087 -11.152  1.00329.64           H  
ATOM   2440  HG2 GLU   156      25.608  18.343 -11.982  1.00329.64           H  
ATOM   2441  N   ASP   157      22.354  16.201 -10.577  1.00 68.63           N  
ATOM   2442  CA  ASP   157      22.241  15.027  -9.697  1.00 68.63           C  
ATOM   2443  C   ASP   157      22.929  15.292  -8.334  1.00 68.63           C  
ATOM   2444  O   ASP   157      23.973  14.719  -8.019  1.00 68.63           O  
ATOM   2445  CB  ASP   157      22.746  13.735 -10.393  1.00 68.63           C  
ATOM   2446  CG  ASP   157      22.545  12.415  -9.628  1.00 68.63           C  
ATOM   2447  OD1 ASP   157      21.612  12.310  -8.805  1.00 68.63           O  
ATOM   2448  OD2 ASP   157      23.220  11.432  -9.999  1.00 68.63           O1-
ATOM   2449  H   ASP   157      22.993  16.113 -11.367  1.00 68.63           H  
ATOM   2450  HA  ASP   157      21.177  14.885  -9.495  1.00 68.63           H  
ATOM   2451  HB3 ASP   157      23.802  13.855 -10.642  1.00 68.63           H  
ATOM   2452  HB2 ASP   157      22.241  13.640 -11.356  1.00 68.63           H  
ATOM   2453  N   LYS   158      22.344  16.223  -7.574  1.00  1.08           N  
ATOM   2454  CA  LYS   158      22.759  16.663  -6.243  1.00  1.08           C  
ATOM   2455  C   LYS   158      22.350  15.653  -5.148  1.00  1.08           C  
ATOM   2456  O   LYS   158      22.948  15.638  -4.072  1.00  1.08           O  
ATOM   2457  CB  LYS   158      22.149  18.071  -6.027  1.00  1.08           C  
ATOM   2458  CG  LYS   158      22.426  18.736  -4.665  1.00  1.08           C  
ATOM   2459  CD  LYS   158      21.888  20.176  -4.599  1.00  1.08           C  
ATOM   2460  CE  LYS   158      22.023  20.795  -3.193  1.00  1.08           C  
ATOM   2461  NZ  LYS   158      21.505  22.172  -3.129  1.00  1.08           N1+
ATOM   2462  H   LYS   158      21.568  16.728  -7.995  1.00  1.08           H  
ATOM   2463  HA  LYS   158      23.848  16.749  -6.229  1.00  1.08           H  
ATOM   2464  HB3 LYS   158      21.068  18.017  -6.167  1.00  1.08           H  
ATOM   2465  HB2 LYS   158      22.520  18.729  -6.814  1.00  1.08           H  
ATOM   2466  HG3 LYS   158      23.499  18.733  -4.466  1.00  1.08           H  
ATOM   2467  HG2 LYS   158      21.962  18.152  -3.870  1.00  1.08           H  
ATOM   2468  HD3 LYS   158      20.841  20.178  -4.908  1.00  1.08           H  
ATOM   2469  HD2 LYS   158      22.422  20.787  -5.330  1.00  1.08           H  
ATOM   2470  HE3 LYS   158      23.068  20.795  -2.876  1.00  1.08           H  
ATOM   2471  HE2 LYS   158      21.475  20.188  -2.470  1.00  1.08           H  
ATOM   2472  HZ1 LYS   158      20.540  22.200  -3.442  1.00  1.08           H  
ATOM   2473  HZ2 LYS   158      21.543  22.513  -2.184  1.00  1.08           H  
ATOM   2474  HZ3 LYS   158      22.047  22.789  -3.708  1.00  1.08           H  
ATOM   2475  N   GLY   159      21.345  14.824  -5.450  1.00  0.00           N  
ATOM   2476  CA  GLY   159      20.674  13.930  -4.514  1.00  0.00           C  
ATOM   2477  C   GLY   159      19.398  14.638  -4.038  1.00  0.00           C  
ATOM   2478  O   GLY   159      19.421  15.826  -3.709  1.00  0.00           O  
ATOM   2479  H   GLY   159      20.941  14.905  -6.371  1.00  0.00           H  
ATOM   2480  HA3 GLY   159      21.301  13.684  -3.656  1.00  0.00           H  
ATOM   2481  HA2 GLY   159      20.444  12.995  -5.024  1.00  0.00           H  
ATOM   2482  N   SER   160      18.283  13.904  -4.006  1.00  0.00           N  
ATOM   2483  CA  SER   160      16.980  14.394  -3.563  1.00  0.00           C  
ATOM   2484  C   SER   160      16.933  14.590  -2.036  1.00  0.00           C  
ATOM   2485  O   SER   160      17.629  13.890  -1.294  1.00  0.00           O  
ATOM   2486  CB  SER   160      15.900  13.398  -4.027  1.00  0.00           C  
ATOM   2487  OG  SER   160      14.581  13.886  -3.836  1.00  0.00           O  
ATOM   2488  H   SER   160      18.319  12.929  -4.298  1.00  0.00           H  
ATOM   2489  HA  SER   160      16.808  15.354  -4.053  1.00  0.00           H  
ATOM   2490  HB3 SER   160      16.006  12.463  -3.478  1.00  0.00           H  
ATOM   2491  HB2 SER   160      16.031  13.149  -5.076  1.00  0.00           H  
ATOM   2492  HG  SER   160      14.472  14.722  -4.351  1.00  0.00           H  
ATOM   2493  N   ARG   161      16.081  15.522  -1.602  1.00  0.00           N  
ATOM   2494  CA  ARG   161      15.720  15.755  -0.208  1.00  0.00           C  
ATOM   2495  C   ARG   161      14.258  15.329   0.066  1.00  0.00           C  
ATOM   2496  O   ARG   161      13.839  15.355   1.224  1.00  0.00           O  
ATOM   2497  CB  ARG   161      15.997  17.251   0.090  1.00  0.00           C  
ATOM   2498  CG  ARG   161      15.825  17.694   1.556  1.00  0.00           C  
ATOM   2499  CD  ARG   161      16.262  19.152   1.784  1.00  0.00           C  
ATOM   2500  NE  ARG   161      16.263  19.520   3.213  1.00  0.00           N  
ATOM   2501  CZ  ARG   161      16.582  20.707   3.756  1.00  0.00           C  
ATOM   2502  NH1 ARG   161      16.955  21.746   3.003  1.00  0.00           N  
ATOM   2503  NH2 ARG   161      16.523  20.851   5.080  1.00  0.00           N1+
ATOM   2504  H   ARG   161      15.576  16.083  -2.297  1.00  0.00           H  
ATOM   2505  HA  ARG   161      16.351  15.154   0.450  1.00  0.00           H  
ATOM   2506  HB3 ARG   161      15.363  17.871  -0.546  1.00  0.00           H  
ATOM   2507  HB2 ARG   161      17.023  17.471  -0.207  1.00  0.00           H  
ATOM   2508  HG3 ARG   161      16.313  17.008   2.250  1.00  0.00           H  
ATOM   2509  HG2 ARG   161      14.758  17.646   1.773  1.00  0.00           H  
ATOM   2510  HD3 ARG   161      15.510  19.799   1.330  1.00  0.00           H  
ATOM   2511  HD2 ARG   161      17.206  19.380   1.287  1.00  0.00           H  
ATOM   2512  HE  ARG   161      15.981  18.769   3.833  1.00  0.00           H  
ATOM   2513 HH12 ARG   161      17.196  22.644   3.397  1.00  0.00           H  
ATOM   2514 HH11 ARG   161      17.009  21.677   1.998  1.00  0.00           H  
ATOM   2515 HH22 ARG   161      16.751  21.721   5.539  1.00  0.00           H  
ATOM   2516 HH21 ARG   161      16.249  20.098   5.696  1.00  0.00           H  
ATOM   2517  N   ARG   162      13.497  14.964  -0.979  1.00  0.00           N  
ATOM   2518  CA  ARG   162      12.051  14.734  -0.907  1.00  0.00           C  
ATOM   2519  C   ARG   162      11.672  13.482  -0.086  1.00  0.00           C  
ATOM   2520  O   ARG   162      12.432  12.509  -0.060  1.00  0.00           O  
ATOM   2521  CB  ARG   162      11.457  14.761  -2.335  1.00  0.00           C  
ATOM   2522  CG  ARG   162      11.378  13.415  -3.079  1.00  0.00           C  
ATOM   2523  CD  ARG   162      10.941  13.597  -4.539  1.00  0.00           C  
ATOM   2524  NE  ARG   162      10.919  12.339  -5.302  1.00  0.00           N  
ATOM   2525  CZ  ARG   162      11.927  11.726  -5.932  1.00  0.00           C  
ATOM   2526  NH1 ARG   162      13.184  12.146  -5.830  1.00  0.00           N  
ATOM   2527  NH2 ARG   162      11.659  10.666  -6.683  1.00  0.00           N1+
ATOM   2528  H   ARG   162      13.924  14.869  -1.895  1.00  0.00           H  
ATOM   2529  HA  ARG   162      11.663  15.608  -0.384  1.00  0.00           H  
ATOM   2530  HB3 ARG   162      11.988  15.497  -2.941  1.00  0.00           H  
ATOM   2531  HB2 ARG   162      10.436  15.137  -2.258  1.00  0.00           H  
ATOM   2532  HG3 ARG   162      10.609  12.837  -2.569  1.00  0.00           H  
ATOM   2533  HG2 ARG   162      12.294  12.829  -2.997  1.00  0.00           H  
ATOM   2534  HD3 ARG   162      11.494  14.387  -5.048  1.00  0.00           H  
ATOM   2535  HD2 ARG   162       9.898  13.914  -4.537  1.00  0.00           H  
ATOM   2536  HE  ARG   162      10.001  11.897  -5.356  1.00  0.00           H  
ATOM   2537 HH12 ARG   162      13.934  11.759  -6.399  1.00  0.00           H  
ATOM   2538 HH11 ARG   162      13.452  12.851  -5.144  1.00  0.00           H  
ATOM   2539 HH22 ARG   162      12.406  10.121  -7.108  1.00  0.00           H  
ATOM   2540 HH21 ARG   162      10.708  10.369  -6.858  1.00  0.00           H  
ATOM   2541  N   LYS   163      10.511  13.531   0.577  1.00  0.00           N  
ATOM   2542  CA  LYS   163      10.057  12.473   1.481  1.00  0.00           C  
ATOM   2543  C   LYS   163       9.524  11.213   0.769  1.00  0.00           C  
ATOM   2544  O   LYS   163       9.944  10.113   1.128  1.00  0.00           O  
ATOM   2545  CB  LYS   163       9.006  13.023   2.462  1.00  0.00           C  
ATOM   2546  CG  LYS   163       9.533  14.108   3.414  1.00  0.00           C  
ATOM   2547  CD  LYS   163       8.472  14.507   4.458  1.00  0.00           C  
ATOM   2548  CE  LYS   163       8.919  15.568   5.487  1.00  0.00           C  
ATOM   2549  NZ  LYS   163      10.073  15.142   6.301  1.00  0.00           N1+
ATOM   2550  H   LYS   163       9.956  14.387   0.534  1.00  0.00           H  
ATOM   2551  HA  LYS   163      10.917  12.157   2.077  1.00  0.00           H  
ATOM   2552  HB3 LYS   163       8.631  12.193   3.063  1.00  0.00           H  
ATOM   2553  HB2 LYS   163       8.147  13.401   1.911  1.00  0.00           H  
ATOM   2554  HG3 LYS   163       9.833  14.987   2.844  1.00  0.00           H  
ATOM   2555  HG2 LYS   163      10.434  13.733   3.899  1.00  0.00           H  
ATOM   2556  HD3 LYS   163       8.118  13.617   4.981  1.00  0.00           H  
ATOM   2557  HD2 LYS   163       7.597  14.893   3.931  1.00  0.00           H  
ATOM   2558  HE3 LYS   163       8.085  15.774   6.160  1.00  0.00           H  
ATOM   2559  HE2 LYS   163       9.155  16.511   4.991  1.00  0.00           H  
ATOM   2560  HZ1 LYS   163       9.938  14.199   6.640  1.00  0.00           H  
ATOM   2561  HZ2 LYS   163      10.914  15.152   5.752  1.00  0.00           H  
ATOM   2562  HZ3 LYS   163      10.200  15.762   7.082  1.00  0.00           H  
ATOM   2563  N   PHE   164       8.589  11.385  -0.174  1.00  0.00           N  
ATOM   2564  CA  PHE   164       7.808  10.300  -0.781  1.00  0.00           C  
ATOM   2565  C   PHE   164       8.060  10.258  -2.299  1.00  0.00           C  
ATOM   2566  O   PHE   164       8.955  10.958  -2.776  1.00  0.00           O  
ATOM   2567  CB  PHE   164       6.315  10.480  -0.413  1.00  0.00           C  
ATOM   2568  CG  PHE   164       6.049  10.653   1.074  1.00  0.00           C  
ATOM   2569  CD1 PHE   164       6.255   9.585   1.971  1.00  0.00           C  
ATOM   2570  CD2 PHE   164       5.751  11.928   1.590  1.00  0.00           C  
ATOM   2571  CE1 PHE   164       6.148   9.798   3.337  1.00  0.00           C  
ATOM   2572  CE2 PHE   164       5.649  12.124   2.961  1.00  0.00           C  
ATOM   2573  CZ  PHE   164       5.856  11.062   3.831  1.00  0.00           C  
ATOM   2574  H   PHE   164       8.320  12.315  -0.476  1.00  0.00           H  
ATOM   2575  HA  PHE   164       8.138   9.340  -0.395  1.00  0.00           H  
ATOM   2576  HB3 PHE   164       5.767   9.598  -0.731  1.00  0.00           H  
ATOM   2577  HB2 PHE   164       5.872  11.309  -0.965  1.00  0.00           H  
ATOM   2578  HD1 PHE   164       6.513   8.602   1.609  1.00  0.00           H  
ATOM   2579  HD2 PHE   164       5.626  12.756   0.912  1.00  0.00           H  
ATOM   2580  HE1 PHE   164       6.309   8.975   4.014  1.00  0.00           H  
ATOM   2581  HE2 PHE   164       5.434  13.109   3.348  1.00  0.00           H  
ATOM   2582  HZ  PHE   164       5.804  11.218   4.899  1.00  0.00           H  
ATOM   2583  N   LEU   165       7.321   9.419  -3.047  1.00  0.00           N  
ATOM   2584  CA  LEU   165       7.566   9.181  -4.478  1.00  0.00           C  
ATOM   2585  C   LEU   165       7.509  10.460  -5.330  1.00  0.00           C  
ATOM   2586  O   LEU   165       8.464  10.751  -6.052  1.00  0.00           O  
ATOM   2587  CB  LEU   165       6.576   8.137  -5.049  1.00  0.00           C  
ATOM   2588  CG  LEU   165       6.832   6.678  -4.623  1.00  0.00           C  
ATOM   2589  CD1 LEU   165       5.637   5.778  -5.007  1.00  0.00           C  
ATOM   2590  CD2 LEU   165       8.174   6.140  -5.162  1.00  0.00           C  
ATOM   2591  H   LEU   165       6.574   8.869  -2.627  1.00  0.00           H  
ATOM   2592  HA  LEU   165       8.581   8.795  -4.566  1.00  0.00           H  
ATOM   2593  HB3 LEU   165       6.596   8.170  -6.140  1.00  0.00           H  
ATOM   2594  HB2 LEU   165       5.563   8.430  -4.767  1.00  0.00           H  
ATOM   2595  HG  LEU   165       6.898   6.671  -3.535  1.00  0.00           H  
ATOM   2596 HD11 LEU   165       5.197   5.322  -4.119  1.00  0.00           H  
ATOM   2597 HD12 LEU   165       4.840   6.340  -5.494  1.00  0.00           H  
ATOM   2598 HD13 LEU   165       5.907   4.967  -5.682  1.00  0.00           H  
ATOM   2599 HD21 LEU   165       8.064   5.226  -5.745  1.00  0.00           H  
ATOM   2600 HD22 LEU   165       8.679   6.859  -5.805  1.00  0.00           H  
ATOM   2601 HD23 LEU   165       8.852   5.915  -4.337  1.00  0.00           H  
ATOM   2602  N   ASP   166       6.395  11.192  -5.225  1.00  0.00           N  
ATOM   2603  CA  ASP   166       6.090  12.324  -6.105  1.00  0.00           C  
ATOM   2604  C   ASP   166       6.511  13.673  -5.488  1.00  0.00           C  
ATOM   2605  O   ASP   166       6.569  14.675  -6.200  1.00  0.00           O  
ATOM   2606  CB  ASP   166       4.577  12.358  -6.436  1.00  0.00           C  
ATOM   2607  CG  ASP   166       4.223  13.017  -7.772  1.00  0.00           C  
ATOM   2608  OD1 ASP   166       4.800  12.623  -8.809  1.00  0.00           O  
ATOM   2609  OD2 ASP   166       3.249  13.796  -7.796  1.00  0.00           O1-
ATOM   2610  H   ASP   166       5.670  10.889  -4.590  1.00  0.00           H  
ATOM   2611  HA  ASP   166       6.662  12.216  -7.029  1.00  0.00           H  
ATOM   2612  HB3 ASP   166       4.039  12.850  -5.623  1.00  0.00           H  
ATOM   2613  HB2 ASP   166       4.180  11.342  -6.455  1.00  0.00           H  
ATOM   2614  N   GLY   167       6.780  13.710  -4.177  1.00  0.00           N  
ATOM   2615  CA  GLY   167       7.047  14.946  -3.451  1.00  0.00           C  
ATOM   2616  C   GLY   167       6.890  14.672  -1.952  1.00  0.00           C  
ATOM   2617  O   GLY   167       7.105  13.549  -1.495  1.00  0.00           O  
ATOM   2618  H   GLY   167       6.757  12.861  -3.626  1.00  0.00           H  
ATOM   2619  HA3 GLY   167       6.356  15.731  -3.762  1.00  0.00           H  
ATOM   2620  HA2 GLY   167       8.061  15.290  -3.656  1.00  0.00           H  
ATOM   2621  N   ASP   168       6.540  15.714  -1.188  1.00  0.00           N  
ATOM   2622  CA  ASP   168       6.464  15.700   0.285  1.00  0.00           C  
ATOM   2623  C   ASP   168       5.052  15.397   0.819  1.00  0.00           C  
ATOM   2624  O   ASP   168       4.852  15.435   2.034  1.00  0.00           O  
ATOM   2625  CB  ASP   168       7.020  16.995   0.943  1.00  0.00           C  
ATOM   2626  CG  ASP   168       8.498  17.310   0.693  1.00  0.00           C  
ATOM   2627  OD1 ASP   168       9.285  16.386   0.406  1.00  0.00           O  
ATOM   2628  OD2 ASP   168       8.882  18.473   0.941  1.00  0.00           O1-
ATOM   2629  H   ASP   168       6.368  16.607  -1.627  1.00  0.00           H  
ATOM   2630  HA  ASP   168       7.078  14.878   0.650  1.00  0.00           H  
ATOM   2631  HB3 ASP   168       6.897  16.941   2.026  1.00  0.00           H  
ATOM   2632  HB2 ASP   168       6.423  17.845   0.607  1.00  0.00           H  
ATOM   2633  N   GLU   169       4.108  15.073  -0.071  1.00  0.00           N  
ATOM   2634  CA  GLU   169       2.762  14.613   0.266  1.00  0.00           C  
ATOM   2635  C   GLU   169       2.546  13.219  -0.345  1.00  0.00           C  
ATOM   2636  O   GLU   169       3.112  12.925  -1.402  1.00  0.00           O  
ATOM   2637  CB  GLU   169       1.715  15.612  -0.285  1.00  0.00           C  
ATOM   2638  CG  GLU   169       1.846  17.070   0.226  1.00  0.00           C  
ATOM   2639  CD  GLU   169       1.544  17.312   1.713  1.00  0.00           C  
ATOM   2640  OE1 GLU   169       1.049  16.404   2.414  1.00  0.00           O  
ATOM   2641  OE2 GLU   169       1.777  18.454   2.160  1.00  0.00           O1-
ATOM   2642  H   GLU   169       4.371  14.962  -1.039  1.00  0.00           H  
ATOM   2643  HA  GLU   169       2.649  14.517   1.346  1.00  0.00           H  
ATOM   2644  HB3 GLU   169       0.713  15.243  -0.058  1.00  0.00           H  
ATOM   2645  HB2 GLU   169       1.769  15.623  -1.374  1.00  0.00           H  
ATOM   2646  HG3 GLU   169       1.160  17.693  -0.350  1.00  0.00           H  
ATOM   2647  HG2 GLU   169       2.844  17.450   0.000  1.00  0.00           H  
ATOM   2648  N   LEU   170       1.712  12.407   0.316  1.00  0.00           N  
ATOM   2649  CA  LEU   170       1.289  11.084  -0.149  1.00  0.00           C  
ATOM   2650  C   LEU   170       0.376  11.205  -1.386  1.00  0.00           C  
ATOM   2651  O   LEU   170      -0.502  12.071  -1.410  1.00  0.00           O  
ATOM   2652  CB  LEU   170       0.509  10.361   0.980  1.00  0.00           C  
ATOM   2653  CG  LEU   170       1.277  10.107   2.298  1.00  0.00           C  
ATOM   2654  CD1 LEU   170       0.328   9.565   3.392  1.00  0.00           C  
ATOM   2655  CD2 LEU   170       2.513   9.207   2.092  1.00  0.00           C  
ATOM   2656  H   LEU   170       1.268  12.738   1.159  1.00  0.00           H  
ATOM   2657  HA  LEU   170       2.179  10.511  -0.414  1.00  0.00           H  
ATOM   2658  HB3 LEU   170       0.142   9.404   0.602  1.00  0.00           H  
ATOM   2659  HB2 LEU   170      -0.382  10.947   1.206  1.00  0.00           H  
ATOM   2660  HG  LEU   170       1.641  11.070   2.662  1.00  0.00           H  
ATOM   2661 HD11 LEU   170       0.652   8.612   3.810  1.00  0.00           H  
ATOM   2662 HD12 LEU   170       0.257  10.268   4.223  1.00  0.00           H  
ATOM   2663 HD13 LEU   170      -0.685   9.414   3.020  1.00  0.00           H  
ATOM   2664 HD21 LEU   170       2.568   8.379   2.798  1.00  0.00           H  
ATOM   2665 HD22 LEU   170       2.548   8.773   1.094  1.00  0.00           H  
ATOM   2666 HD23 LEU   170       3.425   9.789   2.219  1.00  0.00           H  
ATOM   2667  N   THR   171       0.567  10.318  -2.361  1.00  0.00           N  
ATOM   2668  CA  THR   171      -0.268  10.174  -3.548  1.00  0.00           C  
ATOM   2669  C   THR   171      -0.960   8.790  -3.540  1.00  0.00           C  
ATOM   2670  O   THR   171      -0.706   7.967  -2.655  1.00  0.00           O  
ATOM   2671  CB  THR   171       0.615  10.295  -4.826  1.00  0.00           C  
ATOM   2672  OG1 THR   171       1.535   9.225  -4.978  1.00  0.00           O  
ATOM   2673  CG2 THR   171       1.370  11.626  -4.916  1.00  0.00           C  
ATOM   2674  H   THR   171       1.376   9.694  -2.330  1.00  0.00           H  
ATOM   2675  HA  THR   171      -1.045  10.939  -3.564  1.00  0.00           H  
ATOM   2676  HB  THR   171      -0.034  10.249  -5.700  1.00  0.00           H  
ATOM   2677  HG1 THR   171       2.153   9.235  -4.210  1.00  0.00           H  
ATOM   2678 HG21 THR   171       1.859  11.727  -5.884  1.00  0.00           H  
ATOM   2679 HG22 THR   171       0.684  12.467  -4.812  1.00  0.00           H  
ATOM   2680 HG23 THR   171       2.132  11.720  -4.141  1.00  0.00           H  
ATOM   2681  N   LEU   172      -1.811   8.536  -4.546  1.00  0.00           N  
ATOM   2682  CA  LEU   172      -2.434   7.234  -4.820  1.00  0.00           C  
ATOM   2683  C   LEU   172      -1.398   6.104  -5.011  1.00  0.00           C  
ATOM   2684  O   LEU   172      -1.646   4.976  -4.585  1.00  0.00           O  
ATOM   2685  CB  LEU   172      -3.340   7.328  -6.073  1.00  0.00           C  
ATOM   2686  CG  LEU   172      -4.569   8.254  -5.935  1.00  0.00           C  
ATOM   2687  CD1 LEU   172      -5.295   8.442  -7.283  1.00  0.00           C  
ATOM   2688  CD2 LEU   172      -5.526   7.805  -4.817  1.00  0.00           C  
ATOM   2689  H   LEU   172      -2.036   9.293  -5.186  1.00  0.00           H  
ATOM   2690  HA  LEU   172      -3.042   6.973  -3.952  1.00  0.00           H  
ATOM   2691  HB3 LEU   172      -3.696   6.328  -6.333  1.00  0.00           H  
ATOM   2692  HB2 LEU   172      -2.733   7.652  -6.919  1.00  0.00           H  
ATOM   2693  HG  LEU   172      -4.204   9.236  -5.652  1.00  0.00           H  
ATOM   2694 HD11 LEU   172      -5.424   9.502  -7.507  1.00  0.00           H  
ATOM   2695 HD12 LEU   172      -4.741   8.004  -8.114  1.00  0.00           H  
ATOM   2696 HD13 LEU   172      -6.287   7.989  -7.295  1.00  0.00           H  
ATOM   2697 HD21 LEU   172      -6.576   7.874  -5.102  1.00  0.00           H  
ATOM   2698 HD22 LEU   172      -5.342   6.773  -4.517  1.00  0.00           H  
ATOM   2699 HD23 LEU   172      -5.399   8.428  -3.932  1.00  0.00           H  
ATOM   2700  N   ALA   173      -0.238   6.426  -5.607  1.00  0.00           N  
ATOM   2701  CA  ALA   173       0.877   5.495  -5.773  1.00  0.00           C  
ATOM   2702  C   ALA   173       1.492   5.085  -4.422  1.00  0.00           C  
ATOM   2703  O   ALA   173       1.742   3.900  -4.210  1.00  0.00           O  
ATOM   2704  CB  ALA   173       1.931   6.100  -6.712  1.00  0.00           C  
ATOM   2705  H   ALA   173      -0.063   7.391  -5.854  1.00  0.00           H  
ATOM   2706  HA  ALA   173       0.488   4.592  -6.248  1.00  0.00           H  
ATOM   2707  HB1 ALA   173       2.744   5.393  -6.879  1.00  0.00           H  
ATOM   2708  HB2 ALA   173       1.507   6.347  -7.685  1.00  0.00           H  
ATOM   2709  HB3 ALA   173       2.373   7.007  -6.297  1.00  0.00           H  
ATOM   2710  N   ASP   174       1.651   6.056  -3.514  1.00  0.00           N  
ATOM   2711  CA  ASP   174       2.093   5.841  -2.131  1.00  0.00           C  
ATOM   2712  C   ASP   174       1.068   5.032  -1.325  1.00  0.00           C  
ATOM   2713  O   ASP   174       1.460   4.112  -0.610  1.00  0.00           O  
ATOM   2714  CB  ASP   174       2.447   7.132  -1.357  1.00  0.00           C  
ATOM   2715  CG  ASP   174       3.507   8.002  -2.028  1.00  0.00           C  
ATOM   2716  OD1 ASP   174       4.689   7.613  -1.989  1.00  0.00           O  
ATOM   2717  OD2 ASP   174       3.121   8.977  -2.704  1.00  0.00           O1-
ATOM   2718  H   ASP   174       1.416   7.008  -3.765  1.00  0.00           H  
ATOM   2719  HA  ASP   174       3.006   5.243  -2.186  1.00  0.00           H  
ATOM   2720  HB3 ASP   174       2.810   6.862  -0.365  1.00  0.00           H  
ATOM   2721  HB2 ASP   174       1.549   7.730  -1.192  1.00  0.00           H  
ATOM   2722  N   CYS   175      -0.225   5.352  -1.484  1.00  0.00           N  
ATOM   2723  CA  CYS   175      -1.349   4.638  -0.862  1.00  0.00           C  
ATOM   2724  C   CYS   175      -1.417   3.158  -1.289  1.00  0.00           C  
ATOM   2725  O   CYS   175      -1.824   2.319  -0.491  1.00  0.00           O  
ATOM   2726  CB  CYS   175      -2.712   5.303  -1.145  1.00  0.00           C  
ATOM   2727  SG  CYS   175      -2.769   6.991  -0.480  1.00  0.00           S  
ATOM   2728  H   CYS   175      -0.454   6.167  -2.047  1.00  0.00           H  
ATOM   2729  HA  CYS   175      -1.179   4.651   0.215  1.00  0.00           H  
ATOM   2730  HB3 CYS   175      -3.515   4.727  -0.681  1.00  0.00           H  
ATOM   2731  HB2 CYS   175      -2.924   5.324  -2.213  1.00  0.00           H  
ATOM   2732  HG  CYS   175      -1.883   7.511  -1.349  1.00  0.00           H  
ATOM   2733  N   ASN   176      -1.019   2.858  -2.531  1.00  0.00           N  
ATOM   2734  CA  ASN   176      -0.864   1.496  -3.037  1.00  0.00           C  
ATOM   2735  C   ASN   176       0.409   0.841  -2.463  1.00  0.00           C  
ATOM   2736  O   ASN   176       0.330  -0.250  -1.897  1.00  0.00           O  
ATOM   2737  CB  ASN   176      -0.892   1.533  -4.586  1.00  0.00           C  
ATOM   2738  CG  ASN   176      -0.680   0.176  -5.270  1.00  0.00           C  
ATOM   2739  OD1 ASN   176      -1.113  -0.864  -4.781  1.00  0.00           O  
ATOM   2740  ND2 ASN   176      -0.023   0.164  -6.424  1.00  0.00           N  
ATOM   2741  H   ASN   176      -0.757   3.613  -3.154  1.00  0.00           H  
ATOM   2742  HA  ASN   176      -1.729   0.922  -2.701  1.00  0.00           H  
ATOM   2743  HB3 ASN   176      -0.135   2.226  -4.951  1.00  0.00           H  
ATOM   2744  HB2 ASN   176      -1.853   1.926  -4.923  1.00  0.00           H  
ATOM   2745 HD22 ASN   176       0.125  -0.702  -6.921  1.00  0.00           H  
ATOM   2746 HD21 ASN   176       0.320   1.016  -6.842  1.00  0.00           H  
ATOM   2747  N   LEU   177       1.561   1.501  -2.642  1.00  0.00           N  
ATOM   2748  CA  LEU   177       2.874   0.920  -2.380  1.00  0.00           C  
ATOM   2749  C   LEU   177       3.209   0.751  -0.887  1.00  0.00           C  
ATOM   2750  O   LEU   177       3.647  -0.335  -0.513  1.00  0.00           O  
ATOM   2751  CB  LEU   177       3.960   1.702  -3.157  1.00  0.00           C  
ATOM   2752  CG  LEU   177       5.388   1.100  -3.115  1.00  0.00           C  
ATOM   2753  CD1 LEU   177       5.442  -0.360  -3.614  1.00  0.00           C  
ATOM   2754  CD2 LEU   177       6.378   1.999  -3.881  1.00  0.00           C  
ATOM   2755  H   LEU   177       1.557   2.409  -3.103  1.00  0.00           H  
ATOM   2756  HA  LEU   177       2.842  -0.087  -2.801  1.00  0.00           H  
ATOM   2757  HB3 LEU   177       3.997   2.723  -2.772  1.00  0.00           H  
ATOM   2758  HB2 LEU   177       3.655   1.788  -4.201  1.00  0.00           H  
ATOM   2759  HG  LEU   177       5.720   1.100  -2.076  1.00  0.00           H  
ATOM   2760 HD11 LEU   177       6.340  -0.571  -4.197  1.00  0.00           H  
ATOM   2761 HD12 LEU   177       5.447  -1.055  -2.773  1.00  0.00           H  
ATOM   2762 HD13 LEU   177       4.589  -0.612  -4.244  1.00  0.00           H  
ATOM   2763 HD21 LEU   177       7.225   2.263  -3.250  1.00  0.00           H  
ATOM   2764 HD22 LEU   177       6.777   1.528  -4.780  1.00  0.00           H  
ATOM   2765 HD23 LEU   177       5.920   2.937  -4.196  1.00  0.00           H  
ATOM   2766  N   LEU   178       3.023   1.788  -0.055  1.00  0.00           N  
ATOM   2767  CA  LEU   178       3.476   1.777   1.344  1.00  0.00           C  
ATOM   2768  C   LEU   178       2.881   0.661   2.235  1.00  0.00           C  
ATOM   2769  O   LEU   178       3.670   0.023   2.938  1.00  0.00           O  
ATOM   2770  CB  LEU   178       3.365   3.173   2.010  1.00  0.00           C  
ATOM   2771  CG  LEU   178       4.438   4.181   1.553  1.00  0.00           C  
ATOM   2772  CD1 LEU   178       4.144   5.598   2.087  1.00  0.00           C  
ATOM   2773  CD2 LEU   178       5.863   3.722   1.927  1.00  0.00           C  
ATOM   2774  H   LEU   178       2.580   2.643  -0.388  1.00  0.00           H  
ATOM   2775  HA  LEU   178       4.538   1.535   1.289  1.00  0.00           H  
ATOM   2776  HB3 LEU   178       3.446   3.071   3.094  1.00  0.00           H  
ATOM   2777  HB2 LEU   178       2.375   3.588   1.833  1.00  0.00           H  
ATOM   2778  HG  LEU   178       4.380   4.242   0.465  1.00  0.00           H  
ATOM   2779 HD11 LEU   178       4.796   5.874   2.915  1.00  0.00           H  
ATOM   2780 HD12 LEU   178       4.294   6.343   1.305  1.00  0.00           H  
ATOM   2781 HD13 LEU   178       3.118   5.702   2.443  1.00  0.00           H  
ATOM   2782 HD21 LEU   178       6.516   4.560   2.172  1.00  0.00           H  
ATOM   2783 HD22 LEU   178       5.868   3.038   2.777  1.00  0.00           H  
ATOM   2784 HD23 LEU   178       6.329   3.205   1.088  1.00  0.00           H  
ATOM   2785  N   PRO   179       1.559   0.366   2.157  1.00  0.00           N  
ATOM   2786  CA  PRO   179       0.981  -0.818   2.821  1.00  0.00           C  
ATOM   2787  C   PRO   179       1.618  -2.152   2.403  1.00  0.00           C  
ATOM   2788  O   PRO   179       1.945  -2.962   3.269  1.00  0.00           O  
ATOM   2789  CD  PRO   179       0.501   1.196   1.576  1.00  0.00           C  
ATOM   2790  CB  PRO   179      -0.512  -0.750   2.460  1.00  0.00           C  
ATOM   2791  CG  PRO   179      -0.773   0.729   2.267  1.00  0.00           C  
ATOM   2792  HA  PRO   179       1.100  -0.685   3.899  1.00  0.00           H  
ATOM   2793  HD2 PRO   179       0.443   1.004   0.506  1.00  0.00           H  
ATOM   2794  HD3 PRO   179       0.645   2.264   1.724  1.00  0.00           H  
ATOM   2795  HB3 PRO   179      -1.150  -1.197   3.220  1.00  0.00           H  
ATOM   2796  HB2 PRO   179      -0.716  -1.259   1.518  1.00  0.00           H  
ATOM   2797  HG2 PRO   179      -1.686   0.938   1.708  1.00  0.00           H  
ATOM   2798  HG3 PRO   179      -0.856   1.217   3.238  1.00  0.00           H  
ATOM   2799  N   LYS   180       1.804  -2.345   1.091  1.00  0.00           N  
ATOM   2800  CA  LYS   180       2.412  -3.542   0.515  1.00  0.00           C  
ATOM   2801  C   LYS   180       3.892  -3.672   0.905  1.00  0.00           C  
ATOM   2802  O   LYS   180       4.290  -4.732   1.376  1.00  0.00           O  
ATOM   2803  CB  LYS   180       2.175  -3.571  -1.012  1.00  0.00           C  
ATOM   2804  CG  LYS   180       0.679  -3.733  -1.329  1.00  0.00           C  
ATOM   2805  CD  LYS   180       0.278  -3.701  -2.809  1.00  0.00           C  
ATOM   2806  CE  LYS   180      -1.257  -3.825  -2.919  1.00  0.00           C  
ATOM   2807  NZ  LYS   180      -1.783  -3.620  -4.274  1.00  0.00           N1+
ATOM   2808  H   LYS   180       1.560  -1.614   0.437  1.00  0.00           H  
ATOM   2809  HA  LYS   180       1.897  -4.404   0.947  1.00  0.00           H  
ATOM   2810  HB3 LYS   180       2.724  -4.404  -1.454  1.00  0.00           H  
ATOM   2811  HB2 LYS   180       2.568  -2.665  -1.476  1.00  0.00           H  
ATOM   2812  HG3 LYS   180       0.130  -2.935  -0.829  1.00  0.00           H  
ATOM   2813  HG2 LYS   180       0.335  -4.671  -0.893  1.00  0.00           H  
ATOM   2814  HD3 LYS   180       0.769  -4.518  -3.342  1.00  0.00           H  
ATOM   2815  HD2 LYS   180       0.626  -2.770  -3.259  1.00  0.00           H  
ATOM   2816  HE3 LYS   180      -1.732  -3.078  -2.281  1.00  0.00           H  
ATOM   2817  HE2 LYS   180      -1.587  -4.800  -2.557  1.00  0.00           H  
ATOM   2818  HZ1 LYS   180      -1.536  -2.688  -4.597  1.00  0.00           H  
ATOM   2819  HZ2 LYS   180      -1.467  -4.317  -4.923  1.00  0.00           H  
ATOM   2820  HZ3 LYS   180      -2.798  -3.656  -4.194  1.00  0.00           H  
ATOM   2821  N   LEU   181       4.659  -2.583   0.773  1.00  0.00           N  
ATOM   2822  CA  LEU   181       6.070  -2.498   1.151  1.00  0.00           C  
ATOM   2823  C   LEU   181       6.306  -2.801   2.647  1.00  0.00           C  
ATOM   2824  O   LEU   181       7.223  -3.554   2.970  1.00  0.00           O  
ATOM   2825  CB  LEU   181       6.621  -1.119   0.716  1.00  0.00           C  
ATOM   2826  CG  LEU   181       8.141  -0.897   0.890  1.00  0.00           C  
ATOM   2827  CD1 LEU   181       8.991  -1.953   0.153  1.00  0.00           C  
ATOM   2828  CD2 LEU   181       8.526   0.533   0.463  1.00  0.00           C  
ATOM   2829  H   LEU   181       4.249  -1.739   0.372  1.00  0.00           H  
ATOM   2830  HA  LEU   181       6.584  -3.273   0.580  1.00  0.00           H  
ATOM   2831  HB3 LEU   181       6.086  -0.344   1.268  1.00  0.00           H  
ATOM   2832  HB2 LEU   181       6.375  -0.957  -0.335  1.00  0.00           H  
ATOM   2833  HG  LEU   181       8.370  -0.976   1.954  1.00  0.00           H  
ATOM   2834 HD11 LEU   181       9.862  -1.518  -0.339  1.00  0.00           H  
ATOM   2835 HD12 LEU   181       9.366  -2.703   0.850  1.00  0.00           H  
ATOM   2836 HD13 LEU   181       8.420  -2.475  -0.615  1.00  0.00           H  
ATOM   2837 HD21 LEU   181       9.245   0.970   1.157  1.00  0.00           H  
ATOM   2838 HD22 LEU   181       8.977   0.559  -0.528  1.00  0.00           H  
ATOM   2839 HD23 LEU   181       7.665   1.201   0.431  1.00  0.00           H  
ATOM   2840  N   HIE   182       5.447  -2.262   3.524  1.00  0.00           N  
ATOM   2841  CA  HIE   182       5.443  -2.539   4.964  1.00  0.00           C  
ATOM   2842  C   HIE   182       5.137  -4.015   5.288  1.00  0.00           C  
ATOM   2843  O   HIE   182       5.859  -4.622   6.078  1.00  0.00           O  
ATOM   2844  ND1 HIE   182       5.156  -1.673   8.137  1.00  0.00           N  
ATOM   2845  CG  HIE   182       4.197  -1.835   7.129  1.00  0.00           C  
ATOM   2846  CB  HIE   182       4.483  -1.562   5.672  1.00  0.00           C  
ATOM   2847  NE2 HIE   182       3.257  -2.350   9.063  1.00  0.00           N  
ATOM   2848  CD2 HIE   182       3.015  -2.253   7.704  1.00  0.00           C  
ATOM   2849  CE1 HIE   182       4.528  -2.005   9.261  1.00  0.00           C  
ATOM   2850  H   HIE   182       4.727  -1.630   3.185  1.00  0.00           H  
ATOM   2851  HA  HIE   182       6.446  -2.334   5.344  1.00  0.00           H  
ATOM   2852  HB3 HIE   182       3.525  -1.544   5.152  1.00  0.00           H  
ATOM   2853  HB2 HIE   182       4.892  -0.554   5.597  1.00  0.00           H  
ATOM   2854  HD2 HIE   182       2.052  -2.478   7.268  1.00  0.00           H  
ATOM   2855  HE1 HIE   182       4.995  -1.991  10.236  1.00  0.00           H  
ATOM   2856  HE2 HIE   182       2.601  -2.632   9.780  1.00  0.00           H  
ATOM   2857  N   VAL   183       4.109  -4.586   4.645  1.00  0.00           N  
ATOM   2858  CA  VAL   183       3.756  -6.002   4.766  1.00  0.00           C  
ATOM   2859  C   VAL   183       4.887  -6.940   4.283  1.00  0.00           C  
ATOM   2860  O   VAL   183       5.240  -7.867   5.012  1.00  0.00           O  
ATOM   2861  CB  VAL   183       2.397  -6.305   4.063  1.00  0.00           C  
ATOM   2862  CG1 VAL   183       2.135  -7.772   3.667  1.00  0.00           C  
ATOM   2863  CG2 VAL   183       1.232  -5.802   4.935  1.00  0.00           C  
ATOM   2864  H   VAL   183       3.536  -4.030   4.018  1.00  0.00           H  
ATOM   2865  HA  VAL   183       3.632  -6.198   5.834  1.00  0.00           H  
ATOM   2866  HB  VAL   183       2.369  -5.734   3.134  1.00  0.00           H  
ATOM   2867 HG11 VAL   183       1.132  -7.883   3.255  1.00  0.00           H  
ATOM   2868 HG12 VAL   183       2.828  -8.123   2.901  1.00  0.00           H  
ATOM   2869 HG13 VAL   183       2.219  -8.439   4.525  1.00  0.00           H  
ATOM   2870 HG21 VAL   183       0.268  -5.960   4.453  1.00  0.00           H  
ATOM   2871 HG22 VAL   183       1.203  -6.329   5.889  1.00  0.00           H  
ATOM   2872 HG23 VAL   183       1.321  -4.738   5.152  1.00  0.00           H  
ATOM   2873  N   VAL   184       5.484  -6.642   3.118  1.00  0.00           N  
ATOM   2874  CA  VAL   184       6.663  -7.327   2.577  1.00  0.00           C  
ATOM   2875  C   VAL   184       7.856  -7.278   3.558  1.00  0.00           C  
ATOM   2876  O   VAL   184       8.433  -8.321   3.862  1.00  0.00           O  
ATOM   2877  CB  VAL   184       7.077  -6.743   1.186  1.00  0.00           C  
ATOM   2878  CG1 VAL   184       8.481  -7.142   0.675  1.00  0.00           C  
ATOM   2879  CG2 VAL   184       6.042  -7.115   0.111  1.00  0.00           C  
ATOM   2880  H   VAL   184       5.118  -5.873   2.559  1.00  0.00           H  
ATOM   2881  HA  VAL   184       6.391  -8.376   2.444  1.00  0.00           H  
ATOM   2882  HB  VAL   184       7.073  -5.656   1.266  1.00  0.00           H  
ATOM   2883 HG11 VAL   184       8.647  -6.784  -0.342  1.00  0.00           H  
ATOM   2884 HG12 VAL   184       9.278  -6.718   1.287  1.00  0.00           H  
ATOM   2885 HG13 VAL   184       8.604  -8.225   0.666  1.00  0.00           H  
ATOM   2886 HG21 VAL   184       6.269  -6.652  -0.850  1.00  0.00           H  
ATOM   2887 HG22 VAL   184       6.022  -8.190  -0.029  1.00  0.00           H  
ATOM   2888 HG23 VAL   184       5.029  -6.831   0.384  1.00  0.00           H  
ATOM   2889  N   LYS   185       8.158  -6.082   4.084  1.00  0.00           N  
ATOM   2890  CA  LYS   185       9.189  -5.823   5.090  1.00  0.00           C  
ATOM   2891  C   LYS   185       9.025  -6.664   6.377  1.00  0.00           C  
ATOM   2892  O   LYS   185      10.033  -7.097   6.936  1.00  0.00           O  
ATOM   2893  CB  LYS   185       9.254  -4.293   5.328  1.00  0.00           C  
ATOM   2894  CG  LYS   185      10.128  -3.785   6.488  1.00  0.00           C  
ATOM   2895  CD  LYS   185      10.203  -2.244   6.495  1.00  0.00           C  
ATOM   2896  CE  LYS   185      10.862  -1.626   7.746  1.00  0.00           C  
ATOM   2897  NZ  LYS   185      10.005  -1.694   8.945  1.00  0.00           N1+
ATOM   2898  H   LYS   185       7.637  -5.267   3.767  1.00  0.00           H  
ATOM   2899  HA  LYS   185      10.136  -6.124   4.639  1.00  0.00           H  
ATOM   2900  HB3 LYS   185       8.246  -3.923   5.504  1.00  0.00           H  
ATOM   2901  HB2 LYS   185       9.584  -3.818   4.403  1.00  0.00           H  
ATOM   2902  HG3 LYS   185      11.132  -4.203   6.402  1.00  0.00           H  
ATOM   2903  HG2 LYS   185       9.720  -4.148   7.432  1.00  0.00           H  
ATOM   2904  HD3 LYS   185       9.209  -1.817   6.343  1.00  0.00           H  
ATOM   2905  HD2 LYS   185      10.780  -1.930   5.625  1.00  0.00           H  
ATOM   2906  HE3 LYS   185      11.079  -0.574   7.551  1.00  0.00           H  
ATOM   2907  HE2 LYS   185      11.819  -2.108   7.947  1.00  0.00           H  
ATOM   2908  HZ1 LYS   185       9.791  -2.645   9.190  1.00  0.00           H  
ATOM   2909  HZ2 LYS   185      10.469  -1.265   9.728  1.00  0.00           H  
ATOM   2910  HZ3 LYS   185       9.134  -1.194   8.785  1.00  0.00           H  
ATOM   2911  N   ILE   186       7.780  -6.916   6.804  1.00  0.00           N  
ATOM   2912  CA  ILE   186       7.467  -7.822   7.908  1.00  0.00           C  
ATOM   2913  C   ILE   186       7.637  -9.300   7.491  1.00  0.00           C  
ATOM   2914  O   ILE   186       8.455 -10.008   8.082  1.00  0.00           O  
ATOM   2915  CB  ILE   186       6.040  -7.576   8.505  1.00  0.00           C  
ATOM   2916  CG1 ILE   186       5.961  -6.185   9.180  1.00  0.00           C  
ATOM   2917  CG2 ILE   186       5.563  -8.664   9.502  1.00  0.00           C  
ATOM   2918  CD1 ILE   186       4.532  -5.641   9.344  1.00  0.00           C  
ATOM   2919  H   ILE   186       6.995  -6.507   6.310  1.00  0.00           H  
ATOM   2920  HA  ILE   186       8.186  -7.633   8.708  1.00  0.00           H  
ATOM   2921  HB  ILE   186       5.333  -7.570   7.675  1.00  0.00           H  
ATOM   2922 HG13 ILE   186       6.515  -5.453   8.592  1.00  0.00           H  
ATOM   2923 HG12 ILE   186       6.459  -6.212  10.150  1.00  0.00           H  
ATOM   2924 HG21 ILE   186       4.593  -8.429   9.938  1.00  0.00           H  
ATOM   2925 HG22 ILE   186       5.444  -9.639   9.031  1.00  0.00           H  
ATOM   2926 HG23 ILE   186       6.266  -8.780  10.327  1.00  0.00           H  
ATOM   2927 HD11 ILE   186       4.512  -4.836  10.077  1.00  0.00           H  
ATOM   2928 HD12 ILE   186       4.162  -5.236   8.401  1.00  0.00           H  
ATOM   2929 HD13 ILE   186       3.824  -6.396   9.680  1.00  0.00           H  
ATOM   2930  N   VAL   187       6.853  -9.771   6.513  1.00  0.00           N  
ATOM   2931  CA  VAL   187       6.688 -11.209   6.294  1.00  0.00           C  
ATOM   2932  C   VAL   187       7.849 -11.861   5.511  1.00  0.00           C  
ATOM   2933  O   VAL   187       8.095 -13.054   5.701  1.00  0.00           O  
ATOM   2934  CB  VAL   187       5.321 -11.564   5.657  1.00  0.00           C  
ATOM   2935  CG1 VAL   187       4.156 -10.974   6.466  1.00  0.00           C  
ATOM   2936  CG2 VAL   187       5.184 -11.231   4.168  1.00  0.00           C  
ATOM   2937  H   VAL   187       6.223  -9.148   6.009  1.00  0.00           H  
ATOM   2938  HA  VAL   187       6.679 -11.680   7.277  1.00  0.00           H  
ATOM   2939  HB  VAL   187       5.205 -12.646   5.736  1.00  0.00           H  
ATOM   2940 HG11 VAL   187       3.195 -11.323   6.095  1.00  0.00           H  
ATOM   2941 HG12 VAL   187       4.219 -11.252   7.518  1.00  0.00           H  
ATOM   2942 HG13 VAL   187       4.147  -9.887   6.403  1.00  0.00           H  
ATOM   2943 HG21 VAL   187       4.153 -11.347   3.832  1.00  0.00           H  
ATOM   2944 HG22 VAL   187       5.493 -10.211   3.943  1.00  0.00           H  
ATOM   2945 HG23 VAL   187       5.794 -11.908   3.575  1.00  0.00           H  
ATOM   2946  N   ALA   188       8.606 -11.088   4.716  1.00  0.00           N  
ATOM   2947  CA  ALA   188       9.851 -11.565   4.107  1.00  0.00           C  
ATOM   2948  C   ALA   188      10.972 -11.723   5.151  1.00  0.00           C  
ATOM   2949  O   ALA   188      11.826 -12.593   4.989  1.00  0.00           O  
ATOM   2950  CB  ALA   188      10.289 -10.639   2.963  1.00  0.00           C  
ATOM   2951  H   ALA   188       8.375 -10.106   4.579  1.00  0.00           H  
ATOM   2952  HA  ALA   188       9.660 -12.549   3.673  1.00  0.00           H  
ATOM   2953  HB1 ALA   188      11.100 -11.090   2.390  1.00  0.00           H  
ATOM   2954  HB2 ALA   188       9.470 -10.450   2.269  1.00  0.00           H  
ATOM   2955  HB3 ALA   188      10.645  -9.677   3.334  1.00  0.00           H  
ATOM   2956  N   LYS   189      10.936 -10.931   6.233  1.00  0.00           N  
ATOM   2957  CA  LYS   189      11.809 -11.117   7.392  1.00  0.00           C  
ATOM   2958  C   LYS   189      11.367 -12.337   8.226  1.00  0.00           C  
ATOM   2959  O   LYS   189      12.221 -13.067   8.726  1.00  0.00           O  
ATOM   2960  CB  LYS   189      11.896  -9.809   8.212  1.00  0.00           C  
ATOM   2961  CG  LYS   189      12.810  -9.845   9.457  1.00  0.00           C  
ATOM   2962  CD  LYS   189      14.269 -10.232   9.154  1.00  0.00           C  
ATOM   2963  CE  LYS   189      15.187 -10.114  10.385  1.00  0.00           C  
ATOM   2964  NZ  LYS   189      16.563 -10.551  10.096  1.00  0.00           N1+
ATOM   2965  H   LYS   189      10.197 -10.247   6.322  1.00  0.00           H  
ATOM   2966  HA  LYS   189      12.809 -11.328   7.013  1.00  0.00           H  
ATOM   2967  HB3 LYS   189      10.900  -9.509   8.535  1.00  0.00           H  
ATOM   2968  HB2 LYS   189      12.243  -9.009   7.556  1.00  0.00           H  
ATOM   2969  HG3 LYS   189      12.396 -10.525  10.202  1.00  0.00           H  
ATOM   2970  HG2 LYS   189      12.793  -8.857   9.920  1.00  0.00           H  
ATOM   2971  HD3 LYS   189      14.647  -9.601   8.347  1.00  0.00           H  
ATOM   2972  HD2 LYS   189      14.302 -11.255   8.783  1.00  0.00           H  
ATOM   2973  HE3 LYS   189      14.797 -10.721  11.203  1.00  0.00           H  
ATOM   2974  HE2 LYS   189      15.214  -9.082  10.737  1.00  0.00           H  
ATOM   2975  HZ1 LYS   189      16.971  -9.976   9.356  1.00  0.00           H  
ATOM   2976  HZ2 LYS   189      17.140 -10.460  10.913  1.00  0.00           H  
ATOM   2977  HZ3 LYS   189      16.572 -11.519   9.795  1.00  0.00           H  
ATOM   2978  N   LYS   190      10.052 -12.569   8.329  1.00  0.00           N  
ATOM   2979  CA  LYS   190       9.468 -13.714   9.028  1.00  0.00           C  
ATOM   2980  C   LYS   190       9.812 -15.056   8.344  1.00  0.00           C  
ATOM   2981  O   LYS   190      10.325 -15.955   9.011  1.00  0.00           O  
ATOM   2982  CB  LYS   190       7.940 -13.506   9.163  1.00  0.00           C  
ATOM   2983  CG  LYS   190       7.180 -14.534  10.022  1.00  0.00           C  
ATOM   2984  CD  LYS   190       7.432 -14.405  11.532  1.00  0.00           C  
ATOM   2985  CE  LYS   190       6.572 -15.390  12.352  1.00  0.00           C  
ATOM   2986  NZ  LYS   190       6.547 -15.057  13.787  1.00  0.00           N1+
ATOM   2987  H   LYS   190       9.410 -11.884   7.948  1.00  0.00           H  
ATOM   2988  HA  LYS   190       9.900 -13.733  10.030  1.00  0.00           H  
ATOM   2989  HB3 LYS   190       7.498 -13.534   8.169  1.00  0.00           H  
ATOM   2990  HB2 LYS   190       7.736 -12.508   9.555  1.00  0.00           H  
ATOM   2991  HG3 LYS   190       7.405 -15.549   9.693  1.00  0.00           H  
ATOM   2992  HG2 LYS   190       6.113 -14.398   9.838  1.00  0.00           H  
ATOM   2993  HD3 LYS   190       7.235 -13.375  11.832  1.00  0.00           H  
ATOM   2994  HD2 LYS   190       8.487 -14.585  11.742  1.00  0.00           H  
ATOM   2995  HE3 LYS   190       6.939 -16.408  12.217  1.00  0.00           H  
ATOM   2996  HE2 LYS   190       5.542 -15.378  11.993  1.00  0.00           H  
ATOM   2997  HZ1 LYS   190       6.087 -14.154  13.912  1.00  0.00           H  
ATOM   2998  HZ2 LYS   190       6.014 -15.741  14.295  1.00  0.00           H  
ATOM   2999  HZ3 LYS   190       7.472 -15.015  14.176  1.00  0.00           H  
ATOM   3000  N   TYR   191       9.511 -15.173   7.042  1.00  0.00           N  
ATOM   3001  CA  TYR   191       9.479 -16.462   6.337  1.00  0.00           C  
ATOM   3002  C   TYR   191      10.661 -16.700   5.381  1.00  0.00           C  
ATOM   3003  O   TYR   191      10.825 -17.835   4.930  1.00  0.00           O  
ATOM   3004  CB  TYR   191       8.123 -16.616   5.613  1.00  0.00           C  
ATOM   3005  CG  TYR   191       6.927 -16.637   6.554  1.00  0.00           C  
ATOM   3006  CD1 TYR   191       6.793 -17.683   7.492  1.00  0.00           C  
ATOM   3007  CD2 TYR   191       5.964 -15.606   6.520  1.00  0.00           C  
ATOM   3008  CE1 TYR   191       5.733 -17.674   8.417  1.00  0.00           C  
ATOM   3009  CE2 TYR   191       4.898 -15.600   7.443  1.00  0.00           C  
ATOM   3010  CZ  TYR   191       4.795 -16.626   8.403  1.00  0.00           C  
ATOM   3011  OH  TYR   191       3.803 -16.611   9.337  1.00  0.00           O  
ATOM   3012  H   TYR   191       9.057 -14.393   6.569  1.00  0.00           H  
ATOM   3013  HA  TYR   191       9.544 -17.275   7.062  1.00  0.00           H  
ATOM   3014  HB3 TYR   191       8.110 -17.550   5.050  1.00  0.00           H  
ATOM   3015  HB2 TYR   191       8.000 -15.822   4.873  1.00  0.00           H  
ATOM   3016  HD1 TYR   191       7.515 -18.486   7.523  1.00  0.00           H  
ATOM   3017  HD2 TYR   191       6.051 -14.807   5.799  1.00  0.00           H  
ATOM   3018  HE1 TYR   191       5.651 -18.467   9.146  1.00  0.00           H  
ATOM   3019  HE2 TYR   191       4.179 -14.793   7.420  1.00  0.00           H  
ATOM   3020  HH  TYR   191       3.151 -15.895   9.201  1.00  0.00           H  
ATOM   3021  N   ARG   192      11.473 -15.678   5.083  1.00  0.00           N  
ATOM   3022  CA  ARG   192      12.677 -15.821   4.251  1.00  0.00           C  
ATOM   3023  C   ARG   192      13.938 -15.253   4.929  1.00  0.00           C  
ATOM   3024  O   ARG   192      15.032 -15.471   4.410  1.00  0.00           O  
ATOM   3025  CB  ARG   192      12.436 -15.177   2.865  1.00  0.00           C  
ATOM   3026  CG  ARG   192      11.457 -15.950   1.959  1.00  0.00           C  
ATOM   3027  CD  ARG   192      12.089 -17.224   1.367  1.00  0.00           C  
ATOM   3028  NE  ARG   192      11.136 -18.046   0.609  1.00  0.00           N  
ATOM   3029  CZ  ARG   192      10.319 -19.004   1.062  1.00  0.00           C  
ATOM   3030  NH1 ARG   192      10.170 -19.272   2.360  1.00  0.00           N  
ATOM   3031  NH2 ARG   192       9.628 -19.720   0.184  1.00  0.00           N1+
ATOM   3032  H   ARG   192      11.263 -14.750   5.425  1.00  0.00           H  
ATOM   3033  HA  ARG   192      12.919 -16.874   4.109  1.00  0.00           H  
ATOM   3034  HB3 ARG   192      13.384 -15.100   2.332  1.00  0.00           H  
ATOM   3035  HB2 ARG   192      12.091 -14.150   2.980  1.00  0.00           H  
ATOM   3036  HG3 ARG   192      11.247 -15.278   1.127  1.00  0.00           H  
ATOM   3037  HG2 ARG   192      10.490 -16.138   2.427  1.00  0.00           H  
ATOM   3038  HD3 ARG   192      12.672 -17.802   2.082  1.00  0.00           H  
ATOM   3039  HD2 ARG   192      12.800 -16.909   0.603  1.00  0.00           H  
ATOM   3040  HE  ARG   192      11.066 -17.811  -0.383  1.00  0.00           H  
ATOM   3041 HH12 ARG   192       9.543 -20.010   2.654  1.00  0.00           H  
ATOM   3042 HH11 ARG   192      10.626 -18.739   3.094  1.00  0.00           H  
ATOM   3043 HH22 ARG   192       8.977 -20.430   0.508  1.00  0.00           H  
ATOM   3044 HH21 ARG   192       9.717 -19.610  -0.821  1.00  0.00           H  
ATOM   3045  N   ASN   193      13.794 -14.563   6.072  1.00  0.00           N  
ATOM   3046  CA  ASN   193      14.866 -13.874   6.810  1.00  0.00           C  
ATOM   3047  C   ASN   193      15.542 -12.764   5.968  1.00  0.00           C  
ATOM   3048  O   ASN   193      16.742 -12.523   6.101  1.00  0.00           O  
ATOM   3049  CB  ASN   193      15.885 -14.884   7.410  1.00  0.00           C  
ATOM   3050  CG  ASN   193      16.644 -14.386   8.650  1.00  0.00           C  
ATOM   3051  OD1 ASN   193      16.351 -13.335   9.219  1.00  0.00           O  
ATOM   3052  ND2 ASN   193      17.632 -15.149   9.101  1.00  0.00           N  
ATOM   3053  H   ASN   193      12.864 -14.435   6.443  1.00  0.00           H  
ATOM   3054  HA  ASN   193      14.417 -13.310   7.622  1.00  0.00           H  
ATOM   3055  HB3 ASN   193      16.590 -15.222   6.650  1.00  0.00           H  
ATOM   3056  HB2 ASN   193      15.343 -15.771   7.740  1.00  0.00           H  
ATOM   3057 HD22 ASN   193      18.163 -14.878   9.917  1.00  0.00           H  
ATOM   3058 HD21 ASN   193      17.876 -16.016   8.641  1.00  0.00           H  
ATOM   3059  N   TYR   194      14.761 -12.119   5.093  1.00  0.00           N  
ATOM   3060  CA  TYR   194      15.227 -11.044   4.223  1.00  0.00           C  
ATOM   3061  C   TYR   194      15.220  -9.707   4.987  1.00  0.00           C  
ATOM   3062  O   TYR   194      14.221  -9.384   5.630  1.00  0.00           O  
ATOM   3063  CB  TYR   194      14.336 -10.988   2.961  1.00  0.00           C  
ATOM   3064  CG  TYR   194      14.826 -10.022   1.894  1.00  0.00           C  
ATOM   3065  CD1 TYR   194      14.369  -8.687   1.870  1.00  0.00           C  
ATOM   3066  CD2 TYR   194      15.778 -10.449   0.945  1.00  0.00           C  
ATOM   3067  CE1 TYR   194      14.891  -7.778   0.930  1.00  0.00           C  
ATOM   3068  CE2 TYR   194      16.292  -9.541  -0.002  1.00  0.00           C  
ATOM   3069  CZ  TYR   194      15.860  -8.201  -0.000  1.00  0.00           C  
ATOM   3070  OH  TYR   194      16.382  -7.309  -0.890  1.00  0.00           O  
ATOM   3071  H   TYR   194      13.772 -12.344   5.045  1.00  0.00           H  
ATOM   3072  HA  TYR   194      16.246 -11.267   3.900  1.00  0.00           H  
ATOM   3073  HB3 TYR   194      13.315 -10.725   3.237  1.00  0.00           H  
ATOM   3074  HB2 TYR   194      14.278 -11.980   2.511  1.00  0.00           H  
ATOM   3075  HD1 TYR   194      13.639  -8.345   2.591  1.00  0.00           H  
ATOM   3076  HD2 TYR   194      16.130 -11.471   0.948  1.00  0.00           H  
ATOM   3077  HE1 TYR   194      14.555  -6.751   0.935  1.00  0.00           H  
ATOM   3078  HE2 TYR   194      17.032  -9.879  -0.714  1.00  0.00           H  
ATOM   3079  HH  TYR   194      16.922  -7.732  -1.589  1.00  0.00           H  
ATOM   3080  N   ASP   195      16.309  -8.941   4.862  1.00  0.00           N  
ATOM   3081  CA  ASP   195      16.418  -7.546   5.295  1.00  0.00           C  
ATOM   3082  C   ASP   195      16.698  -6.717   4.040  1.00  0.00           C  
ATOM   3083  O   ASP   195      17.565  -7.098   3.252  1.00  0.00           O  
ATOM   3084  CB  ASP   195      17.557  -7.271   6.313  1.00  0.00           C  
ATOM   3085  CG  ASP   195      17.382  -7.918   7.685  1.00  0.00           C  
ATOM   3086  OD1 ASP   195      16.611  -7.376   8.502  1.00  0.00           O  
ATOM   3087  OD2 ASP   195      17.921  -9.021   7.911  1.00  0.00           O1-
ATOM   3088  H   ASP   195      17.058  -9.248   4.257  1.00  0.00           H  
ATOM   3089  HA  ASP   195      15.476  -7.211   5.735  1.00  0.00           H  
ATOM   3090  HB3 ASP   195      17.674  -6.194   6.454  1.00  0.00           H  
ATOM   3091  HB2 ASP   195      18.505  -7.616   5.896  1.00  0.00           H  
ATOM   3092  N   ILE   196      16.005  -5.581   3.899  1.00  0.00           N  
ATOM   3093  CA  ILE   196      16.260  -4.575   2.862  1.00  0.00           C  
ATOM   3094  C   ILE   196      17.645  -3.924   3.139  1.00  0.00           C  
ATOM   3095  O   ILE   196      17.804  -3.368   4.232  1.00  0.00           O  
ATOM   3096  CB  ILE   196      15.159  -3.467   2.908  1.00  0.00           C  
ATOM   3097  CG1 ILE   196      13.756  -4.056   2.616  1.00  0.00           C  
ATOM   3098  CG2 ILE   196      15.429  -2.279   1.954  1.00  0.00           C  
ATOM   3099  CD1 ILE   196      12.596  -3.104   2.946  1.00  0.00           C  
ATOM   3100  H   ILE   196      15.340  -5.318   4.610  1.00  0.00           H  
ATOM   3101  HA  ILE   196      16.202  -5.061   1.890  1.00  0.00           H  
ATOM   3102  HB  ILE   196      15.140  -3.059   3.920  1.00  0.00           H  
ATOM   3103 HG13 ILE   196      13.596  -4.978   3.174  1.00  0.00           H  
ATOM   3104 HG12 ILE   196      13.697  -4.339   1.564  1.00  0.00           H  
ATOM   3105 HG21 ILE   196      14.655  -1.517   2.044  1.00  0.00           H  
ATOM   3106 HG22 ILE   196      16.370  -1.769   2.161  1.00  0.00           H  
ATOM   3107 HG23 ILE   196      15.453  -2.605   0.913  1.00  0.00           H  
ATOM   3108 HD11 ILE   196      11.668  -3.658   3.090  1.00  0.00           H  
ATOM   3109 HD12 ILE   196      12.788  -2.541   3.860  1.00  0.00           H  
ATOM   3110 HD13 ILE   196      12.426  -2.390   2.140  1.00  0.00           H  
ATOM   3111  N   PRO   197      18.630  -4.051   2.214  1.00  0.00           N  
ATOM   3112  CA  PRO   197      20.000  -3.527   2.410  1.00  0.00           C  
ATOM   3113  C   PRO   197      20.086  -2.067   2.898  1.00  0.00           C  
ATOM   3114  O   PRO   197      19.509  -1.178   2.273  1.00  0.00           O  
ATOM   3115  CD  PRO   197      18.525  -4.759   0.932  1.00  0.00           C  
ATOM   3116  CB  PRO   197      20.659  -3.710   1.033  1.00  0.00           C  
ATOM   3117  CG  PRO   197      19.959  -4.921   0.443  1.00  0.00           C  
ATOM   3118  HA  PRO   197      20.484  -4.187   3.132  1.00  0.00           H  
ATOM   3119  HD2 PRO   197      17.942  -4.150   0.240  1.00  0.00           H  
ATOM   3120  HD3 PRO   197      18.051  -5.738   1.008  1.00  0.00           H  
ATOM   3121  HB3 PRO   197      21.739  -3.847   1.099  1.00  0.00           H  
ATOM   3122  HB2 PRO   197      20.477  -2.844   0.396  1.00  0.00           H  
ATOM   3123  HG2 PRO   197      20.043  -4.994  -0.642  1.00  0.00           H  
ATOM   3124  HG3 PRO   197      20.386  -5.829   0.871  1.00  0.00           H  
ATOM   3125  N   ALA   198      20.813  -1.845   4.003  1.00  0.00           N  
ATOM   3126  CA  ALA   198      20.986  -0.542   4.663  1.00  0.00           C  
ATOM   3127  C   ALA   198      21.662   0.537   3.789  1.00  0.00           C  
ATOM   3128  O   ALA   198      21.545   1.725   4.086  1.00  0.00           O  
ATOM   3129  CB  ALA   198      21.774  -0.749   5.966  1.00  0.00           C  
ATOM   3130  H   ALA   198      21.253  -2.629   4.463  1.00  0.00           H  
ATOM   3131  HA  ALA   198      19.996  -0.167   4.923  1.00  0.00           H  
ATOM   3132  HB1 ALA   198      21.897   0.192   6.503  1.00  0.00           H  
ATOM   3133  HB2 ALA   198      21.256  -1.436   6.635  1.00  0.00           H  
ATOM   3134  HB3 ALA   198      22.770  -1.151   5.774  1.00  0.00           H  
ATOM   3135  N   GLU   199      22.339   0.100   2.720  1.00  0.00           N  
ATOM   3136  CA  GLU   199      22.925   0.930   1.671  1.00  0.00           C  
ATOM   3137  C   GLU   199      21.867   1.682   0.825  1.00  0.00           C  
ATOM   3138  O   GLU   199      22.210   2.679   0.190  1.00  0.00           O  
ATOM   3139  CB  GLU   199      23.867   0.029   0.835  1.00  0.00           C  
ATOM   3140  CG  GLU   199      24.630   0.724  -0.321  1.00  0.00           C  
ATOM   3141  CD  GLU   199      25.664  -0.144  -1.052  1.00  0.00           C  
ATOM   3142  OE1 GLU   199      25.842  -1.333  -0.718  1.00  0.00           O  
ATOM   3143  OE2 GLU   199      26.305   0.389  -1.980  1.00  0.00           O1-
ATOM   3144  H   GLU   199      22.380  -0.897   2.573  1.00  0.00           H  
ATOM   3145  HA  GLU   199      23.535   1.693   2.159  1.00  0.00           H  
ATOM   3146  HB3 GLU   199      23.295  -0.804   0.424  1.00  0.00           H  
ATOM   3147  HB2 GLU   199      24.598  -0.413   1.514  1.00  0.00           H  
ATOM   3148  HG3 GLU   199      25.138   1.607   0.070  1.00  0.00           H  
ATOM   3149  HG2 GLU   199      23.919   1.084  -1.065  1.00  0.00           H  
ATOM   3150  N   MET   200      20.606   1.219   0.834  1.00  0.00           N  
ATOM   3151  CA  MET   200      19.484   1.843   0.132  1.00  0.00           C  
ATOM   3152  C   MET   200      18.966   3.086   0.889  1.00  0.00           C  
ATOM   3153  O   MET   200      17.925   3.037   1.548  1.00  0.00           O  
ATOM   3154  CB  MET   200      18.376   0.801  -0.135  1.00  0.00           C  
ATOM   3155  CG  MET   200      18.817  -0.366  -1.029  1.00  0.00           C  
ATOM   3156  SD  MET   200      17.504  -1.576  -1.340  1.00  0.00           S  
ATOM   3157  CE  MET   200      18.367  -2.692  -2.473  1.00  0.00           C  
ATOM   3158  H   MET   200      20.372   0.415   1.408  1.00  0.00           H  
ATOM   3159  HA  MET   200      19.851   2.186  -0.834  1.00  0.00           H  
ATOM   3160  HB3 MET   200      17.547   1.302  -0.633  1.00  0.00           H  
ATOM   3161  HB2 MET   200      17.974   0.421   0.806  1.00  0.00           H  
ATOM   3162  HG3 MET   200      19.664  -0.886  -0.582  1.00  0.00           H  
ATOM   3163  HG2 MET   200      19.159   0.023  -1.988  1.00  0.00           H  
ATOM   3164  HE1 MET   200      17.699  -3.490  -2.798  1.00  0.00           H  
ATOM   3165  HE2 MET   200      18.707  -2.145  -3.350  1.00  0.00           H  
ATOM   3166  HE3 MET   200      19.233  -3.139  -1.988  1.00  0.00           H  
ATOM   3167  N   THR   201      19.729   4.179   0.802  1.00  0.00           N  
ATOM   3168  CA  THR   201      19.499   5.452   1.477  1.00  0.00           C  
ATOM   3169  C   THR   201      18.177   6.157   1.099  1.00  0.00           C  
ATOM   3170  O   THR   201      17.616   6.843   1.953  1.00  0.00           O  
ATOM   3171  CB  THR   201      20.671   6.426   1.171  1.00  0.00           C  
ATOM   3172  OG1 THR   201      20.974   6.479  -0.221  1.00  0.00           O  
ATOM   3173  CG2 THR   201      21.972   6.004   1.871  1.00  0.00           C  
ATOM   3174  H   THR   201      20.570   4.144   0.237  1.00  0.00           H  
ATOM   3175  HA  THR   201      19.469   5.253   2.550  1.00  0.00           H  
ATOM   3176  HB  THR   201      20.413   7.435   1.502  1.00  0.00           H  
ATOM   3177  HG1 THR   201      20.208   6.828  -0.710  1.00  0.00           H  
ATOM   3178 HG21 THR   201      22.779   6.708   1.666  1.00  0.00           H  
ATOM   3179 HG22 THR   201      21.837   5.973   2.953  1.00  0.00           H  
ATOM   3180 HG23 THR   201      22.305   5.016   1.555  1.00  0.00           H  
ATOM   3181  N   GLY   202      17.683   5.985  -0.132  1.00  0.00           N  
ATOM   3182  CA  GLY   202      16.450   6.608  -0.604  1.00  0.00           C  
ATOM   3183  C   GLY   202      15.261   5.802  -0.081  1.00  0.00           C  
ATOM   3184  O   GLY   202      14.317   6.376   0.463  1.00  0.00           O  
ATOM   3185  H   GLY   202      18.095   5.297  -0.769  1.00  0.00           H  
ATOM   3186  HA3 GLY   202      16.442   6.606  -1.694  1.00  0.00           H  
ATOM   3187  HA2 GLY   202      16.379   7.645  -0.278  1.00  0.00           H  
ATOM   3188  N   LEU   203      15.334   4.470  -0.190  1.00  0.00           N  
ATOM   3189  CA  LEU   203      14.299   3.551   0.281  1.00  0.00           C  
ATOM   3190  C   LEU   203      14.133   3.585   1.813  1.00  0.00           C  
ATOM   3191  O   LEU   203      13.002   3.661   2.295  1.00  0.00           O  
ATOM   3192  CB  LEU   203      14.568   2.139  -0.280  1.00  0.00           C  
ATOM   3193  CG  LEU   203      13.496   1.069   0.023  1.00  0.00           C  
ATOM   3194  CD1 LEU   203      12.066   1.513  -0.332  1.00  0.00           C  
ATOM   3195  CD2 LEU   203      13.848  -0.250  -0.683  1.00  0.00           C  
ATOM   3196  H   LEU   203      16.159   4.069  -0.631  1.00  0.00           H  
ATOM   3197  HA  LEU   203      13.362   3.907  -0.146  1.00  0.00           H  
ATOM   3198  HB3 LEU   203      15.523   1.788   0.109  1.00  0.00           H  
ATOM   3199  HB2 LEU   203      14.683   2.213  -1.362  1.00  0.00           H  
ATOM   3200  HG  LEU   203      13.523   0.868   1.095  1.00  0.00           H  
ATOM   3201 HD11 LEU   203      11.464   0.682  -0.697  1.00  0.00           H  
ATOM   3202 HD12 LEU   203      11.554   1.910   0.546  1.00  0.00           H  
ATOM   3203 HD13 LEU   203      12.054   2.284  -1.103  1.00  0.00           H  
ATOM   3204 HD21 LEU   203      13.560  -1.110  -0.078  1.00  0.00           H  
ATOM   3205 HD22 LEU   203      13.345  -0.337  -1.646  1.00  0.00           H  
ATOM   3206 HD23 LEU   203      14.916  -0.332  -0.878  1.00  0.00           H  
ATOM   3207  N   TRP   204      15.244   3.605   2.564  1.00  0.00           N  
ATOM   3208  CA  TRP   204      15.199   3.764   4.018  1.00  0.00           C  
ATOM   3209  C   TRP   204      14.740   5.162   4.481  1.00  0.00           C  
ATOM   3210  O   TRP   204      14.068   5.239   5.510  1.00  0.00           O  
ATOM   3211  CB  TRP   204      16.510   3.308   4.688  1.00  0.00           C  
ATOM   3212  CG  TRP   204      16.629   1.821   4.867  1.00  0.00           C  
ATOM   3213  CD2 TRP   204      15.876   0.977   5.793  1.00  0.00           C  
ATOM   3214  CD1 TRP   204      17.414   0.978   4.157  1.00  0.00           C  
ATOM   3215  NE1 TRP   204      17.215  -0.317   4.596  1.00  0.00           N  
ATOM   3216  CE2 TRP   204      16.275  -0.380   5.600  1.00  0.00           C  
ATOM   3217  CE3 TRP   204      14.889   1.220   6.779  1.00  0.00           C  
ATOM   3218  CZ2 TRP   204      15.733  -1.438   6.350  1.00  0.00           C  
ATOM   3219  CZ3 TRP   204      14.335   0.167   7.537  1.00  0.00           C  
ATOM   3220  CH2 TRP   204      14.757  -1.160   7.325  1.00  0.00           C  
ATOM   3221  H   TRP   204      16.158   3.505   2.128  1.00  0.00           H  
ATOM   3222  HA  TRP   204      14.421   3.095   4.393  1.00  0.00           H  
ATOM   3223  HB3 TRP   204      16.567   3.728   5.693  1.00  0.00           H  
ATOM   3224  HB2 TRP   204      17.378   3.698   4.156  1.00  0.00           H  
ATOM   3225  HD1 TRP   204      18.091   1.281   3.371  1.00  0.00           H  
ATOM   3226  HE1 TRP   204      17.693  -1.125   4.197  1.00  0.00           H  
ATOM   3227  HE3 TRP   204      14.555   2.233   6.952  1.00  0.00           H  
ATOM   3228  HZ2 TRP   204      16.062  -2.454   6.181  1.00  0.00           H  
ATOM   3229  HZ3 TRP   204      13.587   0.383   8.286  1.00  0.00           H  
ATOM   3230  HH2 TRP   204      14.337  -1.966   7.910  1.00  0.00           H  
ATOM   3231  N   ARG   205      15.034   6.232   3.721  1.00  0.00           N  
ATOM   3232  CA  ARG   205      14.474   7.567   3.978  1.00  0.00           C  
ATOM   3233  C   ARG   205      12.948   7.591   3.758  1.00  0.00           C  
ATOM   3234  O   ARG   205      12.226   8.180   4.565  1.00  0.00           O  
ATOM   3235  CB  ARG   205      15.200   8.650   3.142  1.00  0.00           C  
ATOM   3236  CG  ARG   205      14.792  10.100   3.494  1.00  0.00           C  
ATOM   3237  CD  ARG   205      15.491  11.194   2.662  1.00  0.00           C  
ATOM   3238  NE  ARG   205      14.985  11.262   1.275  1.00  0.00           N  
ATOM   3239  CZ  ARG   205      15.556  10.901   0.115  1.00  0.00           C  
ATOM   3240  NH1 ARG   205      16.789  10.394   0.045  1.00  0.00           N  
ATOM   3241  NH2 ARG   205      14.847  11.062  -0.998  1.00  0.00           N1+
ATOM   3242  H   ARG   205      15.594   6.121   2.885  1.00  0.00           H  
ATOM   3243  HA  ARG   205      14.655   7.793   5.031  1.00  0.00           H  
ATOM   3244  HB3 ARG   205      15.036   8.470   2.079  1.00  0.00           H  
ATOM   3245  HB2 ARG   205      16.273   8.560   3.306  1.00  0.00           H  
ATOM   3246  HG3 ARG   205      14.923  10.303   4.558  1.00  0.00           H  
ATOM   3247  HG2 ARG   205      13.720  10.195   3.316  1.00  0.00           H  
ATOM   3248  HD3 ARG   205      16.555  10.968   2.625  1.00  0.00           H  
ATOM   3249  HD2 ARG   205      15.424  12.164   3.156  1.00  0.00           H  
ATOM   3250  HE  ARG   205      14.056  11.671   1.202  1.00  0.00           H  
ATOM   3251 HH12 ARG   205      17.228  10.178  -0.836  1.00  0.00           H  
ATOM   3252 HH11 ARG   205      17.351  10.274   0.872  1.00  0.00           H  
ATOM   3253 HH22 ARG   205      15.151  10.751  -1.920  1.00  0.00           H  
ATOM   3254 HH21 ARG   205      13.928  11.497  -0.958  1.00  0.00           H  
ATOM   3255  N   TYR   206      12.492   6.925   2.693  1.00  0.00           N  
ATOM   3256  CA  TYR   206      11.083   6.744   2.351  1.00  0.00           C  
ATOM   3257  C   TYR   206      10.316   5.972   3.443  1.00  0.00           C  
ATOM   3258  O   TYR   206       9.299   6.470   3.925  1.00  0.00           O  
ATOM   3259  CB  TYR   206      10.995   6.107   0.947  1.00  0.00           C  
ATOM   3260  CG  TYR   206       9.620   5.801   0.380  1.00  0.00           C  
ATOM   3261  CD1 TYR   206       8.602   6.772   0.435  1.00  0.00           C  
ATOM   3262  CD2 TYR   206       9.374   4.573  -0.271  1.00  0.00           C  
ATOM   3263  CE1 TYR   206       7.368   6.539  -0.197  1.00  0.00           C  
ATOM   3264  CE2 TYR   206       8.133   4.338  -0.896  1.00  0.00           C  
ATOM   3265  CZ  TYR   206       7.135   5.331  -0.876  1.00  0.00           C  
ATOM   3266  OH  TYR   206       5.950   5.138  -1.522  1.00  0.00           O  
ATOM   3267  H   TYR   206      13.163   6.515   2.049  1.00  0.00           H  
ATOM   3268  HA  TYR   206      10.649   7.743   2.295  1.00  0.00           H  
ATOM   3269  HB3 TYR   206      11.574   5.187   0.926  1.00  0.00           H  
ATOM   3270  HB2 TYR   206      11.479   6.780   0.238  1.00  0.00           H  
ATOM   3271  HD1 TYR   206       8.773   7.709   0.944  1.00  0.00           H  
ATOM   3272  HD2 TYR   206      10.143   3.816  -0.324  1.00  0.00           H  
ATOM   3273  HE1 TYR   206       6.600   7.297  -0.170  1.00  0.00           H  
ATOM   3274  HE2 TYR   206       7.960   3.403  -1.408  1.00  0.00           H  
ATOM   3275  HH  TYR   206       5.481   5.990  -1.674  1.00  0.00           H  
ATOM   3276  N   LEU   207      10.862   4.829   3.887  1.00  0.00           N  
ATOM   3277  CA  LEU   207      10.325   4.031   4.995  1.00  0.00           C  
ATOM   3278  C   LEU   207      10.276   4.806   6.325  1.00  0.00           C  
ATOM   3279  O   LEU   207       9.274   4.718   7.031  1.00  0.00           O  
ATOM   3280  CB  LEU   207      11.137   2.726   5.160  1.00  0.00           C  
ATOM   3281  CG  LEU   207      10.846   1.663   4.079  1.00  0.00           C  
ATOM   3282  CD1 LEU   207      11.938   0.574   4.071  1.00  0.00           C  
ATOM   3283  CD2 LEU   207       9.426   1.068   4.236  1.00  0.00           C  
ATOM   3284  H   LEU   207      11.688   4.462   3.418  1.00  0.00           H  
ATOM   3285  HA  LEU   207       9.294   3.779   4.741  1.00  0.00           H  
ATOM   3286  HB3 LEU   207      10.943   2.283   6.140  1.00  0.00           H  
ATOM   3287  HB2 LEU   207      12.198   2.974   5.163  1.00  0.00           H  
ATOM   3288  HG  LEU   207      10.886   2.148   3.102  1.00  0.00           H  
ATOM   3289 HD11 LEU   207      12.659   0.763   3.276  1.00  0.00           H  
ATOM   3290 HD12 LEU   207      12.498   0.544   5.007  1.00  0.00           H  
ATOM   3291 HD13 LEU   207      11.540  -0.425   3.898  1.00  0.00           H  
ATOM   3292 HD21 LEU   207       9.413  -0.021   4.213  1.00  0.00           H  
ATOM   3293 HD22 LEU   207       8.956   1.367   5.173  1.00  0.00           H  
ATOM   3294 HD23 LEU   207       8.774   1.411   3.433  1.00  0.00           H  
ATOM   3295  N   LYS   208      11.330   5.574   6.641  1.00  0.00           N  
ATOM   3296  CA  LYS   208      11.397   6.411   7.842  1.00  0.00           C  
ATOM   3297  C   LYS   208      10.295   7.490   7.873  1.00  0.00           C  
ATOM   3298  O   LYS   208       9.667   7.691   8.914  1.00  0.00           O  
ATOM   3299  CB  LYS   208      12.821   7.001   7.976  1.00  0.00           C  
ATOM   3300  CG  LYS   208      13.055   7.869   9.229  1.00  0.00           C  
ATOM   3301  CD  LYS   208      14.519   8.315   9.376  1.00  0.00           C  
ATOM   3302  CE  LYS   208      14.751   9.172  10.639  1.00  0.00           C  
ATOM   3303  NZ  LYS   208      16.156   9.589  10.796  1.00  0.00           N1+
ATOM   3304  H   LYS   208      12.146   5.574   6.038  1.00  0.00           H  
ATOM   3305  HA  LYS   208      11.228   5.753   8.697  1.00  0.00           H  
ATOM   3306  HB3 LYS   208      13.060   7.588   7.089  1.00  0.00           H  
ATOM   3307  HB2 LYS   208      13.534   6.176   7.994  1.00  0.00           H  
ATOM   3308  HG3 LYS   208      12.752   7.310  10.116  1.00  0.00           H  
ATOM   3309  HG2 LYS   208      12.418   8.754   9.193  1.00  0.00           H  
ATOM   3310  HD3 LYS   208      14.809   8.876   8.486  1.00  0.00           H  
ATOM   3311  HD2 LYS   208      15.159   7.431   9.403  1.00  0.00           H  
ATOM   3312  HE3 LYS   208      14.454   8.613  11.528  1.00  0.00           H  
ATOM   3313  HE2 LYS   208      14.123  10.063  10.606  1.00  0.00           H  
ATOM   3314  HZ1 LYS   208      16.457  10.148  10.018  1.00  0.00           H  
ATOM   3315  HZ2 LYS   208      16.256  10.140  11.631  1.00  0.00           H  
ATOM   3316  HZ3 LYS   208      16.762   8.792  10.879  1.00  0.00           H  
ATOM   3317  N   ASN   209      10.065   8.146   6.728  1.00  0.00           N  
ATOM   3318  CA  ASN   209       9.039   9.184   6.572  1.00  0.00           C  
ATOM   3319  C   ASN   209       7.621   8.602   6.481  1.00  0.00           C  
ATOM   3320  O   ASN   209       6.685   9.299   6.868  1.00  0.00           O  
ATOM   3321  CB  ASN   209       9.366  10.079   5.357  1.00  0.00           C  
ATOM   3322  CG  ASN   209      10.451  11.107   5.672  1.00  0.00           C  
ATOM   3323  OD1 ASN   209      10.170  12.165   6.232  1.00  0.00           O  
ATOM   3324  ND2 ASN   209      11.700  10.817   5.335  1.00  0.00           N  
ATOM   3325  H   ASN   209      10.620   7.917   5.911  1.00  0.00           H  
ATOM   3326  HA  ASN   209       9.107   9.799   7.474  1.00  0.00           H  
ATOM   3327  HB3 ASN   209       8.482  10.659   5.087  1.00  0.00           H  
ATOM   3328  HB2 ASN   209       9.612   9.488   4.473  1.00  0.00           H  
ATOM   3329 HD22 ASN   209      12.451  11.458   5.539  1.00  0.00           H  
ATOM   3330 HD21 ASN   209      11.921   9.902   4.943  1.00  0.00           H  
ATOM   3331  N   ALA   210       7.460   7.353   6.015  1.00  0.00           N  
ATOM   3332  CA  ALA   210       6.171   6.655   5.946  1.00  0.00           C  
ATOM   3333  C   ALA   210       5.493   6.551   7.322  1.00  0.00           C  
ATOM   3334  O   ALA   210       4.346   6.967   7.469  1.00  0.00           O  
ATOM   3335  CB  ALA   210       6.349   5.264   5.319  1.00  0.00           C  
ATOM   3336  H   ALA   210       8.263   6.863   5.634  1.00  0.00           H  
ATOM   3337  HA  ALA   210       5.515   7.235   5.295  1.00  0.00           H  
ATOM   3338  HB1 ALA   210       5.380   4.790   5.150  1.00  0.00           H  
ATOM   3339  HB2 ALA   210       6.855   5.327   4.357  1.00  0.00           H  
ATOM   3340  HB3 ALA   210       6.925   4.595   5.957  1.00  0.00           H  
ATOM   3341  N   TYR   211       6.250   6.091   8.326  1.00  0.00           N  
ATOM   3342  CA  TYR   211       5.795   5.976   9.714  1.00  0.00           C  
ATOM   3343  C   TYR   211       5.562   7.335  10.414  1.00  0.00           C  
ATOM   3344  O   TYR   211       4.956   7.357  11.487  1.00  0.00           O  
ATOM   3345  CB  TYR   211       6.784   5.104  10.518  1.00  0.00           C  
ATOM   3346  CG  TYR   211       6.976   3.686   9.996  1.00  0.00           C  
ATOM   3347  CD1 TYR   211       5.880   2.801   9.918  1.00  0.00           C  
ATOM   3348  CD2 TYR   211       8.252   3.243   9.589  1.00  0.00           C  
ATOM   3349  CE1 TYR   211       6.054   1.496   9.417  1.00  0.00           C  
ATOM   3350  CE2 TYR   211       8.427   1.939   9.086  1.00  0.00           C  
ATOM   3351  CZ  TYR   211       7.327   1.063   8.996  1.00  0.00           C  
ATOM   3352  OH  TYR   211       7.502  -0.200   8.505  1.00  0.00           O  
ATOM   3353  H   TYR   211       7.188   5.767   8.125  1.00  0.00           H  
ATOM   3354  HA  TYR   211       4.829   5.469   9.697  1.00  0.00           H  
ATOM   3355  HB3 TYR   211       6.441   5.024  11.551  1.00  0.00           H  
ATOM   3356  HB2 TYR   211       7.752   5.605  10.567  1.00  0.00           H  
ATOM   3357  HD1 TYR   211       4.895   3.120  10.230  1.00  0.00           H  
ATOM   3358  HD2 TYR   211       9.103   3.907   9.639  1.00  0.00           H  
ATOM   3359  HE1 TYR   211       5.200   0.837   9.353  1.00  0.00           H  
ATOM   3360  HE2 TYR   211       9.407   1.623   8.760  1.00  0.00           H  
ATOM   3361  HH  TYR   211       6.649  -0.664   8.363  1.00  0.00           H  
ATOM   3362  N   ALA   212       6.029   8.442   9.816  1.00  0.00           N  
ATOM   3363  CA  ALA   212       5.779   9.800  10.299  1.00  0.00           C  
ATOM   3364  C   ALA   212       4.413  10.349   9.839  1.00  0.00           C  
ATOM   3365  O   ALA   212       3.954  11.338  10.411  1.00  0.00           O  
ATOM   3366  CB  ALA   212       6.926  10.724   9.859  1.00  0.00           C  
ATOM   3367  H   ALA   212       6.474   8.362   8.911  1.00  0.00           H  
ATOM   3368  HA  ALA   212       5.773   9.786  11.391  1.00  0.00           H  
ATOM   3369  HB1 ALA   212       6.860  11.685  10.369  1.00  0.00           H  
ATOM   3370  HB2 ALA   212       7.900  10.295  10.099  1.00  0.00           H  
ATOM   3371  HB3 ALA   212       6.902  10.929   8.790  1.00  0.00           H  
ATOM   3372  N   ARG   213       3.778   9.720   8.839  1.00  0.00           N  
ATOM   3373  CA  ARG   213       2.406  10.018   8.432  1.00  0.00           C  
ATOM   3374  C   ARG   213       1.446   9.241   9.344  1.00  0.00           C  
ATOM   3375  O   ARG   213       1.382   8.013   9.263  1.00  0.00           O  
ATOM   3376  CB  ARG   213       2.187   9.648   6.946  1.00  0.00           C  
ATOM   3377  CG  ARG   213       3.055  10.428   5.939  1.00  0.00           C  
ATOM   3378  CD  ARG   213       3.031  11.965   6.064  1.00  0.00           C  
ATOM   3379  NE  ARG   213       1.680  12.551   5.893  1.00  0.00           N  
ATOM   3380  CZ  ARG   213       1.279  13.544   5.080  1.00  0.00           C  
ATOM   3381  NH1 ARG   213       2.097  14.143   4.212  1.00  0.00           N  
ATOM   3382  NH2 ARG   213       0.019  13.961   5.142  1.00  0.00           N1+
ATOM   3383  H   ARG   213       4.182   8.878   8.443  1.00  0.00           H  
ATOM   3384  HA  ARG   213       2.204  11.083   8.554  1.00  0.00           H  
ATOM   3385  HB3 ARG   213       1.139   9.797   6.688  1.00  0.00           H  
ATOM   3386  HB2 ARG   213       2.364   8.584   6.797  1.00  0.00           H  
ATOM   3387  HG3 ARG   213       2.824  10.130   4.917  1.00  0.00           H  
ATOM   3388  HG2 ARG   213       4.085  10.103   6.092  1.00  0.00           H  
ATOM   3389  HD3 ARG   213       3.688  12.359   5.292  1.00  0.00           H  
ATOM   3390  HD2 ARG   213       3.477  12.293   7.003  1.00  0.00           H  
ATOM   3391  HE  ARG   213       0.959  12.143   6.501  1.00  0.00           H  
ATOM   3392 HH12 ARG   213       1.776  14.923   3.626  1.00  0.00           H  
ATOM   3393 HH11 ARG   213       3.068  13.891   4.130  1.00  0.00           H  
ATOM   3394 HH22 ARG   213      -0.322  14.703   4.548  1.00  0.00           H  
ATOM   3395 HH21 ARG   213      -0.630  13.613   5.854  1.00  0.00           H  
ATOM   3396  N   ASP   214       0.695   9.968  10.180  1.00  0.00           N  
ATOM   3397  CA  ASP   214      -0.354   9.425  11.055  1.00  0.00           C  
ATOM   3398  C   ASP   214      -1.447   8.697  10.256  1.00  0.00           C  
ATOM   3399  O   ASP   214      -1.949   7.671  10.710  1.00  0.00           O  
ATOM   3400  CB  ASP   214      -1.024  10.484  11.972  1.00  0.00           C  
ATOM   3401  CG  ASP   214      -0.136  11.174  13.015  1.00  0.00           C  
ATOM   3402  OD1 ASP   214       0.882  10.598  13.451  1.00  0.00           O  
ATOM   3403  OD2 ASP   214      -0.564  12.231  13.523  1.00  0.00           O1-
ATOM   3404  H   ASP   214       0.790  10.974  10.162  1.00  0.00           H  
ATOM   3405  HA  ASP   214       0.119   8.675  11.691  1.00  0.00           H  
ATOM   3406  HB3 ASP   214      -1.852  10.020  12.511  1.00  0.00           H  
ATOM   3407  HB2 ASP   214      -1.467  11.258  11.342  1.00  0.00           H  
ATOM   3408  N   GLU   215      -1.747   9.202   9.054  1.00  0.00           N  
ATOM   3409  CA  GLU   215      -2.676   8.631   8.085  1.00  0.00           C  
ATOM   3410  C   GLU   215      -2.247   7.230   7.600  1.00  0.00           C  
ATOM   3411  O   GLU   215      -3.108   6.419   7.264  1.00  0.00           O  
ATOM   3412  CB  GLU   215      -2.825   9.596   6.885  1.00  0.00           C  
ATOM   3413  CG  GLU   215      -3.127  11.074   7.255  1.00  0.00           C  
ATOM   3414  CD  GLU   215      -1.919  12.011   7.406  1.00  0.00           C  
ATOM   3415  OE1 GLU   215      -0.775  11.544   7.589  1.00  0.00           O  
ATOM   3416  OE2 GLU   215      -2.131  13.239   7.339  1.00  0.00           O1-
ATOM   3417  H   GLU   215      -1.260  10.039   8.728  1.00  0.00           H  
ATOM   3418  HA  GLU   215      -3.646   8.533   8.578  1.00  0.00           H  
ATOM   3419  HB3 GLU   215      -3.649   9.234   6.269  1.00  0.00           H  
ATOM   3420  HB2 GLU   215      -1.950   9.538   6.235  1.00  0.00           H  
ATOM   3421  HG3 GLU   215      -3.705  11.109   8.179  1.00  0.00           H  
ATOM   3422  HG2 GLU   215      -3.782  11.488   6.488  1.00  0.00           H  
ATOM   3423  N   PHE   216      -0.936   6.954   7.595  1.00  0.00           N  
ATOM   3424  CA  PHE   216      -0.388   5.628   7.333  1.00  0.00           C  
ATOM   3425  C   PHE   216      -0.379   4.791   8.623  1.00  0.00           C  
ATOM   3426  O   PHE   216      -0.978   3.717   8.663  1.00  0.00           O  
ATOM   3427  CB  PHE   216       0.997   5.745   6.660  1.00  0.00           C  
ATOM   3428  CG  PHE   216       1.691   4.422   6.394  1.00  0.00           C  
ATOM   3429  CD1 PHE   216       1.168   3.542   5.426  1.00  0.00           C  
ATOM   3430  CD2 PHE   216       2.766   3.995   7.201  1.00  0.00           C  
ATOM   3431  CE1 PHE   216       1.723   2.284   5.260  1.00  0.00           C  
ATOM   3432  CE2 PHE   216       3.328   2.742   6.996  1.00  0.00           C  
ATOM   3433  CZ  PHE   216       2.806   1.890   6.032  1.00  0.00           C  
ATOM   3434  H   PHE   216      -0.291   7.639   7.969  1.00  0.00           H  
ATOM   3435  HA  PHE   216      -1.036   5.111   6.622  1.00  0.00           H  
ATOM   3436  HB3 PHE   216       1.661   6.373   7.253  1.00  0.00           H  
ATOM   3437  HB2 PHE   216       0.882   6.252   5.701  1.00  0.00           H  
ATOM   3438  HD1 PHE   216       0.316   3.830   4.831  1.00  0.00           H  
ATOM   3439  HD2 PHE   216       3.153   4.635   7.981  1.00  0.00           H  
ATOM   3440  HE1 PHE   216       1.295   1.607   4.539  1.00  0.00           H  
ATOM   3441  HE2 PHE   216       4.159   2.418   7.604  1.00  0.00           H  
ATOM   3442  HZ  PHE   216       3.225   0.907   5.897  1.00  0.00           H  
ATOM   3443  N   THR   217       0.259   5.306   9.679  1.00  0.00           N  
ATOM   3444  CA  THR   217       0.475   4.593  10.938  1.00  0.00           C  
ATOM   3445  C   THR   217      -0.822   4.162  11.668  1.00  0.00           C  
ATOM   3446  O   THR   217      -0.853   3.067  12.232  1.00  0.00           O  
ATOM   3447  CB  THR   217       1.371   5.441  11.880  1.00  0.00           C  
ATOM   3448  OG1 THR   217       2.570   5.734  11.180  1.00  0.00           O  
ATOM   3449  CG2 THR   217       1.758   4.784  13.215  1.00  0.00           C  
ATOM   3450  H   THR   217       0.761   6.186   9.592  1.00  0.00           H  
ATOM   3451  HA  THR   217       1.016   3.677  10.689  1.00  0.00           H  
ATOM   3452  HB  THR   217       0.870   6.387  12.095  1.00  0.00           H  
ATOM   3453  HG1 THR   217       3.097   6.374  11.683  1.00  0.00           H  
ATOM   3454 HG21 THR   217       2.458   5.405  13.776  1.00  0.00           H  
ATOM   3455 HG22 THR   217       0.889   4.632  13.856  1.00  0.00           H  
ATOM   3456 HG23 THR   217       2.227   3.812  13.058  1.00  0.00           H  
ATOM   3457  N   ASN   218      -1.887   4.976  11.608  1.00  0.00           N  
ATOM   3458  CA  ASN   218      -3.180   4.659  12.232  1.00  0.00           C  
ATOM   3459  C   ASN   218      -4.012   3.664  11.406  1.00  0.00           C  
ATOM   3460  O   ASN   218      -4.872   3.003  11.988  1.00  0.00           O  
ATOM   3461  CB  ASN   218      -4.006   5.945  12.483  1.00  0.00           C  
ATOM   3462  CG  ASN   218      -3.465   6.854  13.591  1.00  0.00           C  
ATOM   3463  OD1 ASN   218      -2.826   6.403  14.540  1.00  0.00           O  
ATOM   3464  ND2 ASN   218      -3.750   8.148  13.514  1.00  0.00           N  
ATOM   3465  H   ASN   218      -1.817   5.876  11.135  1.00  0.00           H  
ATOM   3466  HA  ASN   218      -2.966   4.197  13.199  1.00  0.00           H  
ATOM   3467  HB3 ASN   218      -5.008   5.661  12.809  1.00  0.00           H  
ATOM   3468  HB2 ASN   218      -4.143   6.499  11.554  1.00  0.00           H  
ATOM   3469 HD22 ASN   218      -3.442   8.787  14.232  1.00  0.00           H  
ATOM   3470 HD21 ASN   218      -4.262   8.515  12.726  1.00  0.00           H  
ATOM   3471  N   THR   219      -3.772   3.560  10.093  1.00  0.00           N  
ATOM   3472  CA  THR   219      -4.520   2.662   9.209  1.00  0.00           C  
ATOM   3473  C   THR   219      -3.827   1.284   9.054  1.00  0.00           C  
ATOM   3474  O   THR   219      -4.437   0.368   8.498  1.00  0.00           O  
ATOM   3475  CB  THR   219      -4.745   3.316   7.815  1.00  0.00           C  
ATOM   3476  OG1 THR   219      -3.533   3.654   7.161  1.00  0.00           O  
ATOM   3477  CG2 THR   219      -5.600   4.590   7.898  1.00  0.00           C  
ATOM   3478  H   THR   219      -3.016   4.071   9.655  1.00  0.00           H  
ATOM   3479  HA  THR   219      -5.506   2.465   9.634  1.00  0.00           H  
ATOM   3480  HB  THR   219      -5.275   2.609   7.176  1.00  0.00           H  
ATOM   3481  HG1 THR   219      -3.396   4.614   7.254  1.00  0.00           H  
ATOM   3482 HG21 THR   219      -5.766   5.024   6.911  1.00  0.00           H  
ATOM   3483 HG22 THR   219      -6.579   4.369   8.319  1.00  0.00           H  
ATOM   3484 HG23 THR   219      -5.148   5.354   8.530  1.00  0.00           H  
ATOM   3485  N   CYS   220      -2.601   1.135   9.582  1.00  0.00           N  
ATOM   3486  CA  CYS   220      -1.826  -0.109   9.613  1.00  0.00           C  
ATOM   3487  C   CYS   220      -2.531  -1.204  10.435  1.00  0.00           C  
ATOM   3488  O   CYS   220      -2.918  -0.951  11.578  1.00  0.00           O  
ATOM   3489  CB  CYS   220      -0.419   0.108  10.208  1.00  0.00           C  
ATOM   3490  SG  CYS   220       0.648   1.044   9.076  1.00  0.00           S  
ATOM   3491  H   CYS   220      -2.163   1.945   9.998  1.00  0.00           H  
ATOM   3492  HA  CYS   220      -1.722  -0.466   8.588  1.00  0.00           H  
ATOM   3493  HB3 CYS   220       0.067  -0.852  10.392  1.00  0.00           H  
ATOM   3494  HB2 CYS   220      -0.473   0.616  11.171  1.00  0.00           H  
ATOM   3495  HG  CYS   220      -0.103   2.159   9.032  1.00  0.00           H  
ATOM   3496  N   ALA   221      -2.619  -2.413   9.863  1.00  0.00           N  
ATOM   3497  CA  ALA   221      -3.005  -3.635  10.572  1.00  0.00           C  
ATOM   3498  C   ALA   221      -1.909  -4.082  11.563  1.00  0.00           C  
ATOM   3499  O   ALA   221      -0.758  -3.651  11.449  1.00  0.00           O  
ATOM   3500  CB  ALA   221      -3.307  -4.739   9.544  1.00  0.00           C  
ATOM   3501  H   ALA   221      -2.253  -2.539   8.931  1.00  0.00           H  
ATOM   3502  HA  ALA   221      -3.915  -3.430  11.139  1.00  0.00           H  
ATOM   3503  HB1 ALA   221      -3.626  -5.660  10.036  1.00  0.00           H  
ATOM   3504  HB2 ALA   221      -4.112  -4.443   8.871  1.00  0.00           H  
ATOM   3505  HB3 ALA   221      -2.432  -4.979   8.939  1.00  0.00           H  
ATOM   3506  N   ALA   222      -2.292  -4.931  12.524  1.00  0.00           N  
ATOM   3507  CA  ALA   222      -1.396  -5.467  13.549  1.00  0.00           C  
ATOM   3508  C   ALA   222      -0.338  -6.420  12.965  1.00  0.00           C  
ATOM   3509  O   ALA   222      -0.646  -7.204  12.065  1.00  0.00           O  
ATOM   3510  CB  ALA   222      -2.235  -6.189  14.617  1.00  0.00           C  
ATOM   3511  H   ALA   222      -3.240  -5.274  12.532  1.00  0.00           H  
ATOM   3512  HA  ALA   222      -0.885  -4.626  14.023  1.00  0.00           H  
ATOM   3513  HB1 ALA   222      -1.599  -6.596  15.404  1.00  0.00           H  
ATOM   3514  HB2 ALA   222      -2.941  -5.507  15.091  1.00  0.00           H  
ATOM   3515  HB3 ALA   222      -2.803  -7.018  14.194  1.00  0.00           H  
ATOM   3516  N   ASP   223       0.875  -6.368  13.529  1.00  0.00           N  
ATOM   3517  CA  ASP   223       2.054  -7.154  13.148  1.00  0.00           C  
ATOM   3518  C   ASP   223       1.772  -8.664  13.160  1.00  0.00           C  
ATOM   3519  O   ASP   223       2.090  -9.355  12.196  1.00  0.00           O  
ATOM   3520  CB  ASP   223       3.357  -6.888  13.975  1.00  0.00           C  
ATOM   3521  CG  ASP   223       3.669  -5.483  14.522  1.00  0.00           C  
ATOM   3522  OD1 ASP   223       2.747  -4.698  14.829  1.00  0.00           O  
ATOM   3523  OD2 ASP   223       4.855  -5.246  14.829  1.00  0.00           O1-
ATOM   3524  H   ASP   223       1.084  -5.645  14.214  1.00  0.00           H  
ATOM   3525  HA  ASP   223       2.271  -6.873  12.116  1.00  0.00           H  
ATOM   3526  HB3 ASP   223       4.200  -7.190  13.351  1.00  0.00           H  
ATOM   3527  HB2 ASP   223       3.379  -7.552  14.843  1.00  0.00           H  
ATOM   3528  N   SER   224       1.141  -9.141  14.240  1.00  0.00           N  
ATOM   3529  CA  SER   224       0.767 -10.538  14.437  1.00  0.00           C  
ATOM   3530  C   SER   224      -0.276 -11.037  13.417  1.00  0.00           C  
ATOM   3531  O   SER   224      -0.146 -12.159  12.934  1.00  0.00           O  
ATOM   3532  CB  SER   224       0.339 -10.719  15.909  1.00  0.00           C  
ATOM   3533  OG  SER   224      -0.685  -9.805  16.290  1.00  0.00           O  
ATOM   3534  H   SER   224       0.863  -8.513  14.982  1.00  0.00           H  
ATOM   3535  HA  SER   224       1.665 -11.141  14.283  1.00  0.00           H  
ATOM   3536  HB3 SER   224       1.198 -10.582  16.566  1.00  0.00           H  
ATOM   3537  HB2 SER   224      -0.009 -11.741  16.073  1.00  0.00           H  
ATOM   3538  HG  SER   224      -1.541 -10.214  16.104  1.00  0.00           H  
ATOM   3539  N   GLU   225      -1.250 -10.184  13.061  1.00  0.00           N  
ATOM   3540  CA  GLU   225      -2.232 -10.435  12.003  1.00  0.00           C  
ATOM   3541  C   GLU   225      -1.548 -10.613  10.633  1.00  0.00           C  
ATOM   3542  O   GLU   225      -1.792 -11.609   9.953  1.00  0.00           O  
ATOM   3543  CB  GLU   225      -3.317  -9.326  12.037  1.00  0.00           C  
ATOM   3544  CG  GLU   225      -4.267  -9.225  10.820  1.00  0.00           C  
ATOM   3545  CD  GLU   225      -5.168 -10.439  10.568  1.00  0.00           C  
ATOM   3546  OE1 GLU   225      -5.573 -11.103  11.544  1.00  0.00           O  
ATOM   3547  OE2 GLU   225      -5.528 -10.649   9.390  1.00  0.00           O1-
ATOM   3548  H   GLU   225      -1.232  -9.251  13.446  1.00  0.00           H  
ATOM   3549  HA  GLU   225      -2.723 -11.384  12.231  1.00  0.00           H  
ATOM   3550  HB3 GLU   225      -2.848  -8.353  12.158  1.00  0.00           H  
ATOM   3551  HB2 GLU   225      -3.921  -9.459  12.935  1.00  0.00           H  
ATOM   3552  HG3 GLU   225      -3.691  -8.995   9.923  1.00  0.00           H  
ATOM   3553  HG2 GLU   225      -4.918  -8.363  10.970  1.00  0.00           H  
ATOM   3554  N   ILE   226      -0.655  -9.673  10.296  1.00  0.00           N  
ATOM   3555  CA  ILE   226       0.169  -9.689   9.087  1.00  0.00           C  
ATOM   3556  C   ILE   226       1.046 -10.963   8.985  1.00  0.00           C  
ATOM   3557  O   ILE   226       1.010 -11.634   7.952  1.00  0.00           O  
ATOM   3558  CB  ILE   226       1.013  -8.380   8.963  1.00  0.00           C  
ATOM   3559  CG1 ILE   226       0.095  -7.156   8.721  1.00  0.00           C  
ATOM   3560  CG2 ILE   226       2.127  -8.421   7.897  1.00  0.00           C  
ATOM   3561  CD1 ILE   226       0.765  -5.802   9.010  1.00  0.00           C  
ATOM   3562  H   ILE   226      -0.515  -8.886  10.923  1.00  0.00           H  
ATOM   3563  HA  ILE   226      -0.517  -9.720   8.241  1.00  0.00           H  
ATOM   3564  HB  ILE   226       1.508  -8.221   9.921  1.00  0.00           H  
ATOM   3565 HG13 ILE   226      -0.798  -7.220   9.344  1.00  0.00           H  
ATOM   3566 HG12 ILE   226      -0.270  -7.171   7.694  1.00  0.00           H  
ATOM   3567 HG21 ILE   226       2.633  -7.463   7.794  1.00  0.00           H  
ATOM   3568 HG22 ILE   226       2.898  -9.141   8.164  1.00  0.00           H  
ATOM   3569 HG23 ILE   226       1.729  -8.693   6.919  1.00  0.00           H  
ATOM   3570 HD11 ILE   226       0.022  -5.008   9.072  1.00  0.00           H  
ATOM   3571 HD12 ILE   226       1.301  -5.817   9.959  1.00  0.00           H  
ATOM   3572 HD13 ILE   226       1.470  -5.523   8.227  1.00  0.00           H  
ATOM   3573  N   GLU   227       1.750 -11.323  10.071  1.00  0.00           N  
ATOM   3574  CA  GLU   227       2.518 -12.566  10.174  1.00  0.00           C  
ATOM   3575  C   GLU   227       1.654 -13.834  10.005  1.00  0.00           C  
ATOM   3576  O   GLU   227       1.979 -14.671   9.160  1.00  0.00           O  
ATOM   3577  CB  GLU   227       3.303 -12.623  11.502  1.00  0.00           C  
ATOM   3578  CG  GLU   227       4.471 -11.611  11.605  1.00  0.00           C  
ATOM   3579  CD  GLU   227       5.199 -11.600  12.957  1.00  0.00           C  
ATOM   3580  OE1 GLU   227       4.981 -12.507  13.791  1.00  0.00           O  
ATOM   3581  OE2 GLU   227       6.039 -10.702  13.161  1.00  0.00           O1-
ATOM   3582  H   GLU   227       1.758 -10.708  10.881  1.00  0.00           H  
ATOM   3583  HA  GLU   227       3.241 -12.569   9.357  1.00  0.00           H  
ATOM   3584  HB3 GLU   227       3.695 -13.631  11.646  1.00  0.00           H  
ATOM   3585  HB2 GLU   227       2.614 -12.453  12.330  1.00  0.00           H  
ATOM   3586  HG3 GLU   227       4.114 -10.605  11.391  1.00  0.00           H  
ATOM   3587  HG2 GLU   227       5.203 -11.835  10.827  1.00  0.00           H  
ATOM   3588  N   LEU   228       0.591 -13.971  10.811  1.00  0.00           N  
ATOM   3589  CA  LEU   228      -0.252 -15.169  10.857  1.00  0.00           C  
ATOM   3590  C   LEU   228      -1.055 -15.407   9.567  1.00  0.00           C  
ATOM   3591  O   LEU   228      -1.243 -16.563   9.192  1.00  0.00           O  
ATOM   3592  CB  LEU   228      -1.196 -15.122  12.080  1.00  0.00           C  
ATOM   3593  CG  LEU   228      -0.492 -15.335  13.440  1.00  0.00           C  
ATOM   3594  CD1 LEU   228      -1.427 -14.964  14.612  1.00  0.00           C  
ATOM   3595  CD2 LEU   228       0.092 -16.759  13.579  1.00  0.00           C  
ATOM   3596  H   LEU   228       0.368 -13.238  11.482  1.00  0.00           H  
ATOM   3597  HA  LEU   228       0.413 -16.028  10.963  1.00  0.00           H  
ATOM   3598  HB3 LEU   228      -1.974 -15.881  11.978  1.00  0.00           H  
ATOM   3599  HB2 LEU   228      -1.722 -14.166  12.071  1.00  0.00           H  
ATOM   3600  HG  LEU   228       0.351 -14.644  13.488  1.00  0.00           H  
ATOM   3601 HD11 LEU   228      -0.973 -14.195  15.238  1.00  0.00           H  
ATOM   3602 HD12 LEU   228      -2.382 -14.565  14.265  1.00  0.00           H  
ATOM   3603 HD13 LEU   228      -1.660 -15.809  15.259  1.00  0.00           H  
ATOM   3604 HD21 LEU   228      -0.164 -17.234  14.526  1.00  0.00           H  
ATOM   3605 HD22 LEU   228      -0.253 -17.425  12.788  1.00  0.00           H  
ATOM   3606 HD23 LEU   228       1.181 -16.733  13.525  1.00  0.00           H  
ATOM   3607  N   ALA   229      -1.496 -14.337   8.893  1.00  0.00           N  
ATOM   3608  CA  ALA   229      -2.225 -14.433   7.629  1.00  0.00           C  
ATOM   3609  C   ALA   229      -1.367 -14.999   6.482  1.00  0.00           C  
ATOM   3610  O   ALA   229      -1.866 -15.797   5.689  1.00  0.00           O  
ATOM   3611  CB  ALA   229      -2.793 -13.059   7.263  1.00  0.00           C  
ATOM   3612  H   ALA   229      -1.355 -13.404   9.273  1.00  0.00           H  
ATOM   3613  HA  ALA   229      -3.067 -15.113   7.778  1.00  0.00           H  
ATOM   3614  HB1 ALA   229      -3.324 -13.095   6.311  1.00  0.00           H  
ATOM   3615  HB2 ALA   229      -3.498 -12.710   8.018  1.00  0.00           H  
ATOM   3616  HB3 ALA   229      -1.997 -12.318   7.182  1.00  0.00           H  
ATOM   3617  N   TYR   230      -0.085 -14.614   6.436  1.00  0.00           N  
ATOM   3618  CA  TYR   230       0.884 -15.099   5.450  1.00  0.00           C  
ATOM   3619  C   TYR   230       1.455 -16.495   5.760  1.00  0.00           C  
ATOM   3620  O   TYR   230       2.150 -17.040   4.903  1.00  0.00           O  
ATOM   3621  CB  TYR   230       1.996 -14.048   5.236  1.00  0.00           C  
ATOM   3622  CG  TYR   230       1.680 -13.059   4.128  1.00  0.00           C  
ATOM   3623  CD1 TYR   230       1.037 -11.837   4.411  1.00  0.00           C  
ATOM   3624  CD2 TYR   230       2.020 -13.372   2.794  1.00  0.00           C  
ATOM   3625  CE1 TYR   230       0.747 -10.932   3.372  1.00  0.00           C  
ATOM   3626  CE2 TYR   230       1.719 -12.473   1.754  1.00  0.00           C  
ATOM   3627  CZ  TYR   230       1.084 -11.250   2.042  1.00  0.00           C  
ATOM   3628  OH  TYR   230       0.793 -10.382   1.031  1.00  0.00           O  
ATOM   3629  H   TYR   230       0.259 -13.957   7.126  1.00  0.00           H  
ATOM   3630  HA  TYR   230       0.356 -15.206   4.500  1.00  0.00           H  
ATOM   3631  HB3 TYR   230       2.928 -14.536   4.944  1.00  0.00           H  
ATOM   3632  HB2 TYR   230       2.232 -13.531   6.167  1.00  0.00           H  
ATOM   3633  HD1 TYR   230       0.769 -11.583   5.426  1.00  0.00           H  
ATOM   3634  HD2 TYR   230       2.513 -14.305   2.562  1.00  0.00           H  
ATOM   3635  HE1 TYR   230       0.268  -9.994   3.611  1.00  0.00           H  
ATOM   3636  HE2 TYR   230       1.983 -12.722   0.736  1.00  0.00           H  
ATOM   3637  HH  TYR   230       0.394  -9.563   1.345  1.00  0.00           H  
ATOM   3638  N   ALA   231       1.139 -17.081   6.926  1.00  0.00           N  
ATOM   3639  CA  ALA   231       1.640 -18.392   7.358  1.00  0.00           C  
ATOM   3640  C   ALA   231       1.247 -19.559   6.430  1.00  0.00           C  
ATOM   3641  O   ALA   231       2.021 -20.505   6.292  1.00  0.00           O  
ATOM   3642  CB  ALA   231       1.168 -18.679   8.792  1.00  0.00           C  
ATOM   3643  H   ALA   231       0.542 -16.587   7.576  1.00  0.00           H  
ATOM   3644  HA  ALA   231       2.730 -18.335   7.362  1.00  0.00           H  
ATOM   3645  HB1 ALA   231       1.645 -19.579   9.183  1.00  0.00           H  
ATOM   3646  HB2 ALA   231       1.415 -17.861   9.468  1.00  0.00           H  
ATOM   3647  HB3 ALA   231       0.090 -18.837   8.835  1.00  0.00           H  
ATOM   3648  N   ASP   232       0.062 -19.466   5.811  1.00  0.00           N  
ATOM   3649  CA  ASP   232      -0.431 -20.436   4.822  1.00  0.00           C  
ATOM   3650  C   ASP   232       0.044 -20.089   3.402  1.00  0.00           C  
ATOM   3651  O   ASP   232       0.120 -20.985   2.557  1.00  0.00           O  
ATOM   3652  CB  ASP   232      -1.978 -20.574   4.803  1.00  0.00           C  
ATOM   3653  CG  ASP   232      -2.651 -21.130   6.065  1.00  0.00           C  
ATOM   3654  OD1 ASP   232      -2.011 -21.864   6.846  1.00  0.00           O  
ATOM   3655  OD2 ASP   232      -3.883 -20.966   6.175  1.00  0.00           O1-
ATOM   3656  H   ASP   232      -0.523 -18.667   6.007  1.00  0.00           H  
ATOM   3657  HA  ASP   232      -0.015 -21.420   5.052  1.00  0.00           H  
ATOM   3658  HB3 ASP   232      -2.274 -21.219   3.973  1.00  0.00           H  
ATOM   3659  HB2 ASP   232      -2.413 -19.594   4.596  1.00  0.00           H  
ATOM   3660  N   VAL   233       0.314 -18.804   3.142  1.00  0.00           N  
ATOM   3661  CA  VAL   233       0.673 -18.280   1.825  1.00  0.00           C  
ATOM   3662  C   VAL   233       2.156 -18.564   1.507  1.00  0.00           C  
ATOM   3663  O   VAL   233       2.452 -19.075   0.426  1.00  0.00           O  
ATOM   3664  CB  VAL   233       0.414 -16.747   1.725  1.00  0.00           C  
ATOM   3665  CG1 VAL   233       0.704 -16.156   0.329  1.00  0.00           C  
ATOM   3666  CG2 VAL   233      -1.026 -16.381   2.132  1.00  0.00           C  
ATOM   3667  H   VAL   233       0.304 -18.142   3.903  1.00  0.00           H  
ATOM   3668  HA  VAL   233       0.062 -18.782   1.072  1.00  0.00           H  
ATOM   3669  HB  VAL   233       1.082 -16.242   2.424  1.00  0.00           H  
ATOM   3670 HG11 VAL   233       0.512 -15.082   0.311  1.00  0.00           H  
ATOM   3671 HG12 VAL   233       1.739 -16.295   0.022  1.00  0.00           H  
ATOM   3672 HG13 VAL   233       0.071 -16.616  -0.430  1.00  0.00           H  
ATOM   3673 HG21 VAL   233      -1.195 -15.306   2.059  1.00  0.00           H  
ATOM   3674 HG22 VAL   233      -1.757 -16.877   1.492  1.00  0.00           H  
ATOM   3675 HG23 VAL   233      -1.245 -16.664   3.161  1.00  0.00           H  
ATOM   3676  N   ALA   234       3.047 -18.256   2.460  1.00  0.00           N  
ATOM   3677  CA  ALA   234       4.473 -18.548   2.371  1.00  0.00           C  
ATOM   3678  C   ALA   234       4.720 -20.052   2.567  1.00  0.00           C  
ATOM   3679  O   ALA   234       4.183 -20.642   3.508  1.00  0.00           O  
ATOM   3680  CB  ALA   234       5.234 -17.713   3.414  1.00  0.00           C  
ATOM   3681  H   ALA   234       2.719 -17.882   3.348  1.00  0.00           H  
ATOM   3682  HA  ALA   234       4.813 -18.250   1.379  1.00  0.00           H  
ATOM   3683  HB1 ALA   234       6.307 -17.887   3.337  1.00  0.00           H  
ATOM   3684  HB2 ALA   234       5.065 -16.646   3.267  1.00  0.00           H  
ATOM   3685  HB3 ALA   234       4.928 -17.963   4.431  1.00  0.00           H  
ATOM   3686  N   LYS   235       5.507 -20.649   1.670  1.00  0.00           N  
ATOM   3687  CA  LYS   235       5.770 -22.086   1.631  1.00  0.00           C  
ATOM   3688  C   LYS   235       7.203 -22.365   2.113  1.00  0.00           C  
ATOM   3689  O   LYS   235       8.098 -21.550   1.880  1.00  0.00           O  
ATOM   3690  CB  LYS   235       5.570 -22.590   0.185  1.00  0.00           C  
ATOM   3691  CG  LYS   235       4.195 -22.271  -0.445  1.00  0.00           C  
ATOM   3692  CD  LYS   235       2.977 -22.769   0.353  1.00  0.00           C  
ATOM   3693  CE  LYS   235       1.653 -22.533  -0.405  1.00  0.00           C  
ATOM   3694  NZ  LYS   235       0.468 -22.916   0.383  1.00  0.00           N1+
ATOM   3695  H   LYS   235       5.959 -20.090   0.948  1.00  0.00           H  
ATOM   3696  HA  LYS   235       5.084 -22.626   2.287  1.00  0.00           H  
ATOM   3697  HB3 LYS   235       5.729 -23.669   0.160  1.00  0.00           H  
ATOM   3698  HB2 LYS   235       6.341 -22.160  -0.458  1.00  0.00           H  
ATOM   3699  HG3 LYS   235       4.172 -22.699  -1.448  1.00  0.00           H  
ATOM   3700  HG2 LYS   235       4.105 -21.194  -0.587  1.00  0.00           H  
ATOM   3701  HD3 LYS   235       2.940 -22.249   1.311  1.00  0.00           H  
ATOM   3702  HD2 LYS   235       3.101 -23.830   0.578  1.00  0.00           H  
ATOM   3703  HE3 LYS   235       1.654 -23.100  -1.337  1.00  0.00           H  
ATOM   3704  HE2 LYS   235       1.560 -21.481  -0.678  1.00  0.00           H  
ATOM   3705  HZ1 LYS   235       0.383 -22.326   1.204  1.00  0.00           H  
ATOM   3706  HZ2 LYS   235      -0.363 -22.793  -0.169  1.00  0.00           H  
ATOM   3707  HZ3 LYS   235       0.515 -23.877   0.669  1.00  0.00           H  
ATOM   3708  N   ARG   236       7.410 -23.517   2.761  1.00  0.00           N  
ATOM   3709  CA  ARG   236       8.726 -23.988   3.197  1.00  0.00           C  
ATOM   3710  C   ARG   236       9.515 -24.551   1.998  1.00  0.00           C  
ATOM   3711  O   ARG   236       8.926 -25.243   1.164  1.00  0.00           O  
ATOM   3712  CB  ARG   236       8.528 -25.053   4.303  1.00  0.00           C  
ATOM   3713  CG  ARG   236       9.828 -25.549   4.967  1.00  0.00           C  
ATOM   3714  CD  ARG   236       9.578 -26.642   6.020  1.00  0.00           C  
ATOM   3715  NE  ARG   236      10.839 -27.217   6.530  1.00  0.00           N  
ATOM   3716  CZ  ARG   236      10.994 -28.289   7.325  1.00  0.00           C  
ATOM   3717  NH1 ARG   236       9.948 -28.997   7.760  1.00  0.00           N  
ATOM   3718  NH2 ARG   236      12.224 -28.659   7.681  1.00  0.00           N1+
ATOM   3719  H   ARG   236       6.643 -24.163   2.876  1.00  0.00           H  
ATOM   3720  HA  ARG   236       9.274 -23.144   3.621  1.00  0.00           H  
ATOM   3721  HB3 ARG   236       7.996 -25.910   3.885  1.00  0.00           H  
ATOM   3722  HB2 ARG   236       7.880 -24.647   5.080  1.00  0.00           H  
ATOM   3723  HG3 ARG   236      10.253 -24.681   5.473  1.00  0.00           H  
ATOM   3724  HG2 ARG   236      10.578 -25.874   4.247  1.00  0.00           H  
ATOM   3725  HD3 ARG   236       8.879 -27.397   5.658  1.00  0.00           H  
ATOM   3726  HD2 ARG   236       9.113 -26.177   6.890  1.00  0.00           H  
ATOM   3727  HE  ARG   236      11.666 -26.697   6.261  1.00  0.00           H  
ATOM   3728 HH12 ARG   236      10.048 -29.801   8.364  1.00  0.00           H  
ATOM   3729 HH11 ARG   236       9.002 -28.744   7.520  1.00  0.00           H  
ATOM   3730 HH22 ARG   236      12.395 -29.446   8.290  1.00  0.00           H  
ATOM   3731 HH21 ARG   236      13.048 -28.146   7.402  1.00  0.00           H  
ATOM   3732  N   LEU   237      10.829 -24.290   1.952  1.00 13.70           N  
ATOM   3733  CA  LEU   237      11.743 -24.841   0.946  1.00 13.70           C  
ATOM   3734  C   LEU   237      11.837 -26.376   1.036  1.00 13.70           C  
ATOM   3735  O   LEU   237      11.677 -26.941   2.121  1.00 13.70           O  
ATOM   3736  CB  LEU   237      13.148 -24.200   1.061  1.00 13.70           C  
ATOM   3737  CG  LEU   237      13.266 -22.796   0.427  1.00 13.70           C  
ATOM   3738  CD1 LEU   237      14.740 -22.374   0.255  1.00 13.70           C  
ATOM   3739  CD2 LEU   237      12.465 -21.730   1.192  1.00 13.70           C  
ATOM   3740  H   LEU   237      11.251 -23.724   2.672  1.00 13.70           H  
ATOM   3741  HA  LEU   237      11.324 -24.595  -0.027  1.00 13.70           H  
ATOM   3742  HB3 LEU   237      13.852 -24.846   0.532  1.00 13.70           H  
ATOM   3743  HB2 LEU   237      13.488 -24.193   2.098  1.00 13.70           H  
ATOM   3744  HG  LEU   237      12.846 -22.857  -0.579  1.00 13.70           H  
ATOM   3745 HD11 LEU   237      14.962 -22.160  -0.790  1.00 13.70           H  
ATOM   3746 HD12 LEU   237      14.991 -21.481   0.827  1.00 13.70           H  
ATOM   3747 HD13 LEU   237      15.435 -23.152   0.574  1.00 13.70           H  
ATOM   3748 HD21 LEU   237      11.431 -21.719   0.849  1.00 13.70           H  
ATOM   3749 HD22 LEU   237      12.452 -21.919   2.266  1.00 13.70           H  
ATOM   3750 HD23 LEU   237      12.858 -20.723   1.044  1.00 13.70           H  
ATOM   3751  N   SER   238      12.079 -27.016  -0.114  1.00112.95           N  
ATOM   3752  CA  SER   238      12.153 -28.466  -0.272  1.00112.95           C  
ATOM   3753  C   SER   238      13.294 -29.075   0.570  1.00112.95           C  
ATOM   3754  O   SER   238      14.428 -28.593   0.508  1.00112.95           O  
ATOM   3755  CB  SER   238      12.297 -28.792  -1.778  1.00112.95           C  
ATOM   3756  OG  SER   238      12.153 -30.176  -2.070  1.00112.95           O  
ATOM   3757  H   SER   238      12.221 -26.465  -0.957  1.00112.95           H  
ATOM   3758  HA  SER   238      11.200 -28.872   0.074  1.00112.95           H  
ATOM   3759  HB3 SER   238      13.264 -28.448  -2.151  1.00112.95           H  
ATOM   3760  HB2 SER   238      11.539 -28.253  -2.348  1.00112.95           H  
ATOM   3761  HG  SER   238      12.928 -30.649  -1.728  1.00112.95           H  
ATOM   3762  N   ARG   239      12.972 -30.134   1.322  1.00266.65           N  
ATOM   3763  CA  ARG   239      13.931 -30.953   2.061  1.00266.65           C  
ATOM   3764  C   ARG   239      14.713 -31.861   1.086  1.00266.65           C  
ATOM   3765  O   ARG   239      14.223 -32.157  -0.008  1.00266.65           O  
ATOM   3766  CB  ARG   239      13.192 -31.799   3.128  1.00266.65           C  
ATOM   3767  CG  ARG   239      12.555 -31.012   4.302  1.00266.65           C  
ATOM   3768  CD  ARG   239      11.424 -30.019   3.971  1.00266.65           C  
ATOM   3769  NE  ARG   239      10.289 -30.647   3.263  1.00266.65           N  
ATOM   3770  CZ  ARG   239       9.305 -30.046   2.572  1.00266.65           C  
ATOM   3771  NH1 ARG   239       9.299 -28.729   2.355  1.00266.65           N  
ATOM   3772  NH2 ARG   239       8.313 -30.788   2.084  1.00266.65           N1+
ATOM   3773  H   ARG   239      12.022 -30.477   1.309  1.00266.65           H  
ATOM   3774  HA  ARG   239      14.646 -30.296   2.561  1.00266.65           H  
ATOM   3775  HB3 ARG   239      13.909 -32.491   3.572  1.00266.65           H  
ATOM   3776  HB2 ARG   239      12.446 -32.435   2.651  1.00266.65           H  
ATOM   3777  HG3 ARG   239      13.370 -30.412   4.708  1.00266.65           H  
ATOM   3778  HG2 ARG   239      12.264 -31.666   5.126  1.00266.65           H  
ATOM   3779  HD3 ARG   239      11.803 -29.101   3.524  1.00266.65           H  
ATOM   3780  HD2 ARG   239      10.983 -29.712   4.919  1.00266.65           H  
ATOM   3781  HE  ARG   239      10.210 -31.643   3.431  1.00266.65           H  
ATOM   3782 HH12 ARG   239       8.550 -28.266   1.863  1.00266.65           H  
ATOM   3783 HH11 ARG   239      10.098 -28.148   2.594  1.00266.65           H  
ATOM   3784 HH22 ARG   239       7.547 -30.391   1.560  1.00266.65           H  
ATOM   3785 HH21 ARG   239       8.266 -31.788   2.220  1.00266.65           H  
ATOM   3786  N   SER   240      15.911 -32.289   1.504  1.00 32.53           N  
ATOM   3787  CA  SER   240      16.819 -33.137   0.716  1.00 32.53           C  
ATOM   3788  C   SER   240      16.248 -34.548   0.401  1.00 32.53           C  
ATOM   3789  O   SER   240      15.693 -35.127   1.503  1.00 32.53           O  
ATOM   3790  CB  SER   240      18.201 -33.179   1.418  1.00 32.53           C  
ATOM   3791  OG  SER   240      19.233 -33.766   0.634  1.00 32.53           O  
ATOM   3792  OXT SER   240      16.313 -35.071  -0.693  1.00 32.53           O  
ATOM   3793  H   SER   240      16.260 -31.974   2.398  1.00 32.53           H  
ATOM   3794  HA  SER   240      16.960 -32.637  -0.245  1.00 32.53           H  
ATOM   3795  HB3 SER   240      18.131 -33.715   2.366  1.00 32.53           H  
ATOM   3796  HB2 SER   240      18.518 -32.164   1.664  1.00 32.53           H  
ATOM   3797  HG  SER   240      19.137 -34.730   0.673  1.00 32.53           H  
ATOM   3798  H   SER   240      15.707 -34.516   2.246  1.00 32.53           H  
TER    3799      SER   240
HETATM 3800 CL   CL      1       4.012   8.430  20.776  1.00  0.00          Cl1-
HETATM 3801 K    K       1      38.735  -4.639  15.095  1.00  0.00           K1+
HETATM 3802 CL   CL      1       4.949  18.152  24.045  1.00  0.00          Cl1-
HETATM 3803  O   T3P     1      -4.052 -10.742  -3.861  1.00  0.00           O  
HETATM 3804  H1  T3P     1      -4.500 -10.965  -4.677  1.00  0.00           H  
HETATM 3805  H2  T3P     1      -3.126 -10.902  -4.045  1.00  0.00           H  
HETATM 3806 K    K       2     -23.347  26.136 -25.052  1.00  0.00           K1+
HETATM 3807 CL   CL      2      40.383 -18.999  18.145  1.00  0.00          Cl1-
HETATM 3808  O   T3P     2      -3.531 -10.831  -8.824  1.00  0.00           O  
HETATM 3809  H1  T3P     2      -2.836 -10.761  -9.479  1.00  0.00           H  
HETATM 3810  H2  T3P     2      -4.064 -10.047  -8.956  1.00  0.00           H  
HETATM 3811 K    K       3     -19.222 -16.615  -5.033  1.00  0.00           K1+
HETATM 3812 CL   CL      3      -7.385 -41.032  16.484  1.00  0.00          Cl1-
HETATM 3813  O   T3P     3      -1.209  -4.326  -8.523  1.00  0.00           O  
HETATM 3814  H1  T3P     3      -1.030  -5.241  -8.740  1.00  0.00           H  
HETATM 3815  H2  T3P     3      -0.918  -4.233  -7.616  1.00  0.00           H  
HETATM 3816 K    K       4     -20.096  11.239  28.439  1.00  0.00           K1+
HETATM 3817 CL   CL      4       1.678  18.334 -24.280  1.00  0.00          Cl1-
HETATM 3818  O   T3P     4      -6.678  -6.467  -8.554  1.00  0.00           O  
HETATM 3819  H1  T3P     4      -6.670  -5.782  -7.886  1.00  0.00           H  
HETATM 3820  H2  T3P     4      -6.923  -6.012  -9.360  1.00  0.00           H  
HETATM 3821 K    K       5      10.792  28.375  28.344  1.00  0.00           K1+
HETATM 3822 CL   CL      5      38.560   5.739 -23.449  1.00  0.00          Cl1-
HETATM 3823  O   T3P     5      -2.168  -1.170  -9.419  1.00  0.00           O  
HETATM 3824  H1  T3P     5      -3.107  -1.006  -9.343  1.00  0.00           H  
HETATM 3825  H2  T3P     5      -2.106  -2.074  -9.727  1.00  0.00           H  
HETATM 3826 K    K       6     -29.684  -2.511  23.856  1.00  0.00           K1+
HETATM 3827 CL   CL      6      -1.361  15.767  20.167  1.00  0.00          Cl1-
HETATM 3828  O   T3P     6      -1.720  -3.416 -11.177  1.00  0.00           O  
HETATM 3829  H1  T3P     6      -1.655  -3.998 -11.934  1.00  0.00           H  
HETATM 3830  H2  T3P     6      -1.600  -3.992 -10.422  1.00  0.00           H  
HETATM 3831 K    K       7      29.023  -3.409   3.781  1.00  0.00           K1+
HETATM 3832 CL   CL      7      17.936   8.616 -19.888  1.00  0.00          Cl1-
HETATM 3833  O   T3P     7      -4.733 -11.103  -6.401  1.00  0.00           O  
HETATM 3834  H1  T3P     7      -5.593 -10.780  -6.668  1.00  0.00           H  
HETATM 3835  H2  T3P     7      -4.129 -10.741  -7.049  1.00  0.00           H  
HETATM 3836 K    K       8      17.155  40.560 -14.754  1.00  0.00           K1+
HETATM 3837 CL   CL      8     -23.262 -26.735  -4.055  1.00  0.00          Cl1-
HETATM 3838  O   T3P     8      -1.305 -11.437  -4.106  1.00  0.00           O  
HETATM 3839  H1  T3P     8      -0.620 -11.009  -3.592  1.00  0.00           H  
HETATM 3840  H2  T3P     8      -1.444 -12.277  -3.668  1.00  0.00           H  
HETATM 3841 K    K       9     -34.543 -13.126  16.425  1.00  0.00           K1+
HETATM 3842 CL   CL      9     -27.339  19.021  14.591  1.00  0.00          Cl1-
HETATM 3843  O   T3P     9      -1.932   1.906  -9.239  1.00  0.00           O  
HETATM 3844  H1  T3P     9      -1.376   1.166  -9.484  1.00  0.00           H  
HETATM 3845  H2  T3P     9      -1.380   2.442  -8.669  1.00  0.00           H  
HETATM 3846 K    K      10       8.236 -18.748  16.758  1.00  0.00           K1+
HETATM 3847 CL   CL     10       6.281 -36.080  26.434  1.00  0.00          Cl1-
HETATM 3848  O   T3P    10       7.206  -1.511  13.505  1.00  0.00           O  
HETATM 3849  H1  T3P    10       8.093  -1.871  13.532  1.00  0.00           H  
HETATM 3850  H2  T3P    10       6.839  -1.715  14.366  1.00  0.00           H  
HETATM 3851 K    K      11      19.332  10.105 -28.373  1.00  0.00           K1+
HETATM 3852 CL   CL     11     -32.874  35.095 -25.126  1.00  0.00          Cl1-
HETATM 3853  O   T3P    11       1.735  -0.291  12.942  1.00  0.00           O  
HETATM 3854  H1  T3P    11       1.216  -0.594  12.197  1.00  0.00           H  
HETATM 3855  H2  T3P    11       1.244   0.454  13.289  1.00  0.00           H  
HETATM 3856 K    K      12      26.006  -5.337   9.767  1.00  0.00           K1+
HETATM 3857 CL   CL     12      -1.183 -41.572  10.116  1.00  0.00          Cl1-
HETATM 3858  O   T3P    12       1.349  15.553   9.690  1.00  0.00           O  
HETATM 3859  H1  T3P    12       1.732  15.942  10.476  1.00  0.00           H  
HETATM 3860  H2  T3P    12       0.540  15.143   9.994  1.00  0.00           H  
HETATM 3861 K    K      13       2.826  -1.340  25.647  1.00  0.00           K1+
HETATM 3862 CL   CL     13     -23.347   7.536  12.148  1.00  0.00          Cl1-
HETATM 3863  O   T3P    13      -9.757   4.434  13.179  1.00  0.00           O  
HETATM 3864  H1  T3P    13      -9.051   4.014  12.687  1.00  0.00           H  
HETATM 3865  H2  T3P    13      -9.583   4.205  14.092  1.00  0.00           H  
HETATM 3866 K    K      14      35.542 -12.108  -6.732  1.00  0.00           K1+
HETATM 3867 CL   CL     14     -30.980  -6.578 -20.505  1.00  0.00          Cl1-
HETATM 3868  O   T3P    14       5.908  -9.732  17.016  1.00  0.00           O  
HETATM 3869  H1  T3P    14       5.198  -9.545  16.401  1.00  0.00           H  
HETATM 3870  H2  T3P    14       6.137  -8.878  17.384  1.00  0.00           H  
HETATM 3871 K    K      15     -38.910  33.719  26.023  1.00  0.00           K1+
HETATM 3872 CL   CL     15     -39.741   8.125   6.725  1.00  0.00          Cl1-
HETATM 3873  O   T3P    15       4.248 -11.725  18.531  1.00  0.00           O  
HETATM 3874  H1  T3P    15       4.890 -11.220  18.033  1.00  0.00           H  
HETATM 3875  H2  T3P    15       3.783 -12.240  17.871  1.00  0.00           H  
HETATM 3876 K    K      16      38.050  13.878   3.173  1.00  0.00           K1+
HETATM 3877 CL   CL     16     -36.367   8.139 -26.235  1.00  0.00          Cl1-
HETATM 3878  O   T3P    16      10.154 -10.903  16.289  1.00  0.00           O  
HETATM 3879  H1  T3P    16       9.206 -10.986  16.398  1.00  0.00           H  
HETATM 3880  H2  T3P    16      10.262 -10.532  15.413  1.00  0.00           H  
HETATM 3881 K    K      17      -0.622  20.585  13.567  1.00  0.00           K1+
HETATM 3882 CL   CL     17     -18.729  36.593 -21.527  1.00  0.00          Cl1-
HETATM 3883  O   T3P    17       6.299  -7.635  19.340  1.00  0.00           O  
HETATM 3884  H1  T3P    17       5.623  -7.295  19.925  1.00  0.00           H  
HETATM 3885  H2  T3P    17       6.111  -7.228  18.494  1.00  0.00           H  
HETATM 3886 K    K      18      27.548  30.096  14.220  1.00  0.00           K1+
HETATM 3887 CL   CL     18     -31.191 -25.241  13.827  1.00  0.00          Cl1-
HETATM 3888  O   T3P    18      11.165  -3.859  16.452  1.00  0.00           O  
HETATM 3889  H1  T3P    18      11.136  -3.269  17.205  1.00  0.00           H  
HETATM 3890  H2  T3P    18      12.098  -3.966  16.267  1.00  0.00           H  
HETATM 3891 K    K      19     -27.973  32.430  12.645  1.00  0.00           K1+
HETATM 3892 CL   CL     19       4.716  -6.853 -13.993  1.00  0.00          Cl1-
HETATM 3893  O   T3P    19      11.909  -1.130  15.073  1.00  0.00           O  
HETATM 3894  H1  T3P    19      12.070  -0.867  15.979  1.00  0.00           H  
HETATM 3895  H2  T3P    19      12.578  -1.790  14.892  1.00  0.00           H  
HETATM 3896 K    K      20       5.311  20.641  -6.962  1.00  0.00           K1+
HETATM 3897 CL   CL     20     -30.949 -26.193  19.325  1.00  0.00          Cl1-
HETATM 3898  O   T3P    20      -8.750   0.463  14.541  1.00  0.00           O  
HETATM 3899  H1  T3P    20      -8.049  -0.184  14.624  1.00  0.00           H  
HETATM 3900  H2  T3P    20      -9.260   0.367  15.346  1.00  0.00           H  
HETATM 3901 K    K      21     -20.812 -33.097  12.907  1.00  0.00           K1+
HETATM 3902 CL   CL     21       1.271 -27.552 -17.299  1.00  0.00          Cl1-
HETATM 3903  O   T3P    21       0.427   0.672  18.162  1.00  0.00           O  
HETATM 3904  H1  T3P    21      -0.333   1.251  18.215  1.00  0.00           H  
HETATM 3905  H2  T3P    21       0.289   0.167  17.361  1.00  0.00           H  
HETATM 3906 K    K      22     -39.039  23.339  15.807  1.00  0.00           K1+
HETATM 3907 CL   CL     22      -6.864  38.784  -9.312  1.00  0.00          Cl1-
HETATM 3908  O   T3P    22       4.437  -0.897  14.621  1.00  0.00           O  
HETATM 3909  H1  T3P    22       4.415  -1.839  14.791  1.00  0.00           H  
HETATM 3910  H2  T3P    22       3.743  -0.754  13.978  1.00  0.00           H  
HETATM 3911 K    K      23     -35.909   7.359   7.995  1.00  0.00           K1+
HETATM 3912 CL   CL     23       9.272 -17.342 -13.524  1.00  0.00          Cl1-
HETATM 3913  O   T3P    23       8.283  -0.105  16.741  1.00  0.00           O  
HETATM 3914  H1  T3P    23       7.356   0.069  16.906  1.00  0.00           H  
HETATM 3915  H2  T3P    23       8.378  -1.047  16.883  1.00  0.00           H  
HETATM 3916 K    K      24       0.732  28.705  27.427  1.00  0.00           K1+
HETATM 3917 CL   CL     24       9.331   2.520 -28.564  1.00  0.00          Cl1-
HETATM 3918  O   T3P    24      -5.069   7.706  17.336  1.00  0.00           O  
HETATM 3919  H1  T3P    24      -5.954   7.373  17.186  1.00  0.00           H  
HETATM 3920  H2  T3P    24      -4.690   7.780  16.460  1.00  0.00           H  
HETATM 3921 K    K      25      25.835  -1.543 -23.645  1.00  0.00           K1+
HETATM 3922 CL   CL     25      21.257 -31.726  16.425  1.00  0.00          Cl1-
HETATM 3923  O   T3P    25      -0.093  -0.625  15.725  1.00  0.00           O  
HETATM 3924  H1  T3P    25       0.210  -0.436  14.837  1.00  0.00           H  
HETATM 3925  H2  T3P    25      -1.041  -0.497  15.687  1.00  0.00           H  
HETATM 3926 K    K      26      13.802  34.320  14.518  1.00  0.00           K1+
HETATM 3927 CL   CL     26      15.814  10.901  21.070  1.00  0.00          Cl1-
HETATM 3928  O   T3P    26       6.239   2.851  14.250  1.00  0.00           O  
HETATM 3929  H1  T3P    26       5.928   2.760  13.349  1.00  0.00           H  
HETATM 3930  H2  T3P    26       7.170   3.054  14.163  1.00  0.00           H  
HETATM 3931 K    K      27      -3.724  37.210 -17.212  1.00  0.00           K1+
HETATM 3932 CL   CL     27     -27.903  -6.078  21.473  1.00  0.00          Cl1-
HETATM 3933  O   T3P    27      -6.760   2.399  14.691  1.00  0.00           O  
HETATM 3934  H1  T3P    27      -7.480   1.776  14.592  1.00  0.00           H  
HETATM 3935  H2  T3P    27      -6.250   2.306  13.886  1.00  0.00           H  
HETATM 3936 K    K      28      -1.507  -3.967 -22.292  1.00  0.00           K1+
HETATM 3937 CL   CL     28      -9.373  -4.770 -24.555  1.00  0.00          Cl1-
HETATM 3938  O   T3P    28       1.524   8.061  15.747  1.00  0.00           O  
HETATM 3939  H1  T3P    28       0.861   8.338  16.380  1.00  0.00           H  
HETATM 3940  H2  T3P    28       1.961   7.320  16.166  1.00  0.00           H  
HETATM 3941 K    K      29     -26.986 -39.639   0.562  1.00  0.00           K1+
HETATM 3942 CL   CL     29      27.980 -40.033  -4.322  1.00  0.00          Cl1-
HETATM 3943  O   T3P    29       8.904  11.500  14.172  1.00  0.00           O  
HETATM 3944  H1  T3P    29       8.914  11.985  14.997  1.00  0.00           H  
HETATM 3945  H2  T3P    29       9.683  10.945  14.211  1.00  0.00           H  
HETATM 3946 K    K      30      32.330  -8.538  28.273  1.00  0.00           K1+
HETATM 3947 CL   CL     30       1.165  25.408  23.038  1.00  0.00          Cl1-
HETATM 3948  O   T3P    30      11.067   9.805  14.057  1.00  0.00           O  
HETATM 3949  H1  T3P    30      11.185   9.177  13.345  1.00  0.00           H  
HETATM 3950  H2  T3P    30      11.921   9.843  14.488  1.00  0.00           H  
HETATM 3951 K    K      31     -34.893 -28.094 -24.019  1.00  0.00           K1+
HETATM 3952 CL   CL     31      35.000 -23.175 -14.576  1.00  0.00          Cl1-
HETATM 3953  O   T3P    31       0.829  -4.782  21.754  1.00  0.00           O  
HETATM 3954  H1  T3P    31       0.689  -4.356  22.600  1.00  0.00           H  
HETATM 3955  H2  T3P    31       1.344  -4.151  21.251  1.00  0.00           H  
HETATM 3956  O   T3P    32       9.345  -2.845  14.224  1.00  0.00           O  
HETATM 3957  H1  T3P    32      10.285  -2.680  14.293  1.00  0.00           H  
HETATM 3958  H2  T3P    32       9.025  -2.791  15.124  1.00  0.00           H  
HETATM 3959  O   T3P    33       5.224   1.177  16.181  1.00  0.00           O  
HETATM 3960  H1  T3P    33       4.892   0.465  15.633  1.00  0.00           H  
HETATM 3961  H2  T3P    33       5.373   1.899  15.571  1.00  0.00           H  
HETATM 3962  O   T3P    34      -4.821  -2.819  14.521  1.00  0.00           O  
HETATM 3963  H1  T3P    34      -4.511  -3.365  15.243  1.00  0.00           H  
HETATM 3964  H2  T3P    34      -4.708  -3.364  13.743  1.00  0.00           H  
HETATM 3965  O   T3P    35      -0.955  -5.053  18.437  1.00  0.00           O  
HETATM 3966  H1  T3P    35      -1.393  -4.477  19.063  1.00  0.00           H  
HETATM 3967  H2  T3P    35      -0.259  -4.513  18.062  1.00  0.00           H  
HETATM 3968  O   T3P    36      -1.377  -2.862  20.110  1.00  0.00           O  
HETATM 3969  H1  T3P    36      -1.966  -2.525  20.785  1.00  0.00           H  
HETATM 3970  H2  T3P    36      -0.499  -2.674  20.442  1.00  0.00           H  
HETATM 3971  O   T3P    37       7.538  -2.510  23.918  1.00  0.00           O  
HETATM 3972  H1  T3P    37       7.463  -3.270  23.342  1.00  0.00           H  
HETATM 3973  H2  T3P    37       7.228  -1.776  23.388  1.00  0.00           H  
HETATM 3974  O   T3P    38       9.234  -6.063  21.460  1.00  0.00           O  
HETATM 3975  H1  T3P    38       9.617  -6.932  21.582  1.00  0.00           H  
HETATM 3976  H2  T3P    38       9.969  -5.460  21.569  1.00  0.00           H  
HETATM 3977  O   T3P    39      -9.521   3.272  15.623  1.00  0.00           O  
HETATM 3978  H1  T3P    39      -8.806   2.636  15.587  1.00  0.00           H  
HETATM 3979  H2  T3P    39      -9.321   3.813  16.387  1.00  0.00           H  
HETATM 3980  O   T3P    40       0.743  -2.884  17.090  1.00  0.00           O  
HETATM 3981  H1  T3P    40       0.971  -3.456  16.358  1.00  0.00           H  
HETATM 3982  H2  T3P    40       0.291  -2.144  16.685  1.00  0.00           H  
HETATM 3983  O   T3P    41       4.174  -2.971  17.926  1.00  0.00           O  
HETATM 3984  H1  T3P    41       3.619  -2.192  17.886  1.00  0.00           H  
HETATM 3985  H2  T3P    41       4.185  -3.303  17.028  1.00  0.00           H  
HETATM 3986  O   T3P    42      10.262  -2.456  19.120  1.00  0.00           O  
HETATM 3987  H1  T3P    42      10.040  -2.867  19.956  1.00  0.00           H  
HETATM 3988  H2  T3P    42       9.626  -1.746  19.026  1.00  0.00           H  
HETATM 3989  O   T3P    43     -15.409  -0.447  18.189  1.00  0.00           O  
HETATM 3990  H1  T3P    43     -16.159   0.138  18.080  1.00  0.00           H  
HETATM 3991  H2  T3P    43     -14.796  -0.181  17.504  1.00  0.00           H  
HETATM 3992  O   T3P    44      -3.233  -0.386  16.032  1.00  0.00           O  
HETATM 3993  H1  T3P    44      -4.174  -0.240  16.120  1.00  0.00           H  
HETATM 3994  H2  T3P    44      -3.155  -1.033  15.331  1.00  0.00           H  
HETATM 3995  O   T3P    45       5.603  -4.402  20.003  1.00  0.00           O  
HETATM 3996  H1  T3P    45       5.159  -3.739  19.475  1.00  0.00           H  
HETATM 3997  H2  T3P    45       4.920  -5.039  20.212  1.00  0.00           H  
HETATM 3998  O   T3P    46       3.618   1.171  20.908  1.00  0.00           O  
HETATM 3999  H1  T3P    46       2.906   0.607  20.606  1.00  0.00           H  
HETATM 4000  H2  T3P    46       3.928   1.610  20.116  1.00  0.00           H  
HETATM 4001  O   T3P    47      -2.646   4.137  18.544  1.00  0.00           O  
HETATM 4002  H1  T3P    47      -3.528   3.921  18.847  1.00  0.00           H  
HETATM 4003  H2  T3P    47      -2.159   3.317  18.617  1.00  0.00           H  
HETATM 4004  O   T3P    48       2.146   3.348  18.080  1.00  0.00           O  
HETATM 4005  H1  T3P    48       1.533   3.081  18.766  1.00  0.00           H  
HETATM 4006  H2  T3P    48       2.943   2.850  18.263  1.00  0.00           H  
HETATM 4007  O   T3P    49      -2.715   6.530  19.927  1.00  0.00           O  
HETATM 4008  H1  T3P    49      -3.414   7.019  19.494  1.00  0.00           H  
HETATM 4009  H2  T3P    49      -2.446   5.875  19.283  1.00  0.00           H  
HETATM 4010  O   T3P    50       4.597   2.021  18.712  1.00  0.00           O  
HETATM 4011  H1  T3P    50       4.984   2.872  18.921  1.00  0.00           H  
HETATM 4012  H2  T3P    50       5.033   1.752  17.903  1.00  0.00           H  
HETATM 4013  O   T3P    51      -7.599  10.773  19.055  1.00  0.00           O  
HETATM 4014  H1  T3P    51      -7.364   9.926  18.677  1.00  0.00           H  
HETATM 4015  H2  T3P    51      -7.147  11.415  18.506  1.00  0.00           H  
HETATM 4016  O   T3P    52       2.699  10.868  17.821  1.00  0.00           O  
HETATM 4017  H1  T3P    52       2.248  10.623  18.630  1.00  0.00           H  
HETATM 4018  H2  T3P    52       3.562  11.166  18.109  1.00  0.00           H  
HETATM 4019  O   T3P    53       7.583   6.682  16.426  1.00  0.00           O  
HETATM 4020  H1  T3P    53       7.025   6.602  15.653  1.00  0.00           H  
HETATM 4021  H2  T3P    53       7.139   7.327  16.977  1.00  0.00           H  
HETATM 4022  O   T3P    54      -5.583  -7.334  21.217  1.00  0.00           O  
HETATM 4023  H1  T3P    54      -5.537  -8.244  21.510  1.00  0.00           H  
HETATM 4024  H2  T3P    54      -6.208  -7.347  20.492  1.00  0.00           H  
HETATM 4025  O   T3P    55      -3.728  -5.300  20.507  1.00  0.00           O  
HETATM 4026  H1  T3P    55      -3.126  -4.919  21.146  1.00  0.00           H  
HETATM 4027  H2  T3P    55      -4.575  -5.315  20.953  1.00  0.00           H  
HETATM 4028  O   T3P    56      -0.164 -11.238  19.943  1.00  0.00           O  
HETATM 4029  H1  T3P    56       0.301 -11.991  20.306  1.00  0.00           H  
HETATM 4030  H2  T3P    56      -1.089 -11.432  20.094  1.00  0.00           H  
HETATM 4031  O   T3P    57       1.321  -8.930  19.865  1.00  0.00           O  
HETATM 4032  H1  T3P    57       0.794  -9.716  19.721  1.00  0.00           H  
HETATM 4033  H2  T3P    57       0.958  -8.541  20.661  1.00  0.00           H  
HETATM 4034  O   T3P    58       7.121  -4.720  22.307  1.00  0.00           O  
HETATM 4035  H1  T3P    58       6.602  -4.565  21.518  1.00  0.00           H  
HETATM 4036  H2  T3P    58       7.795  -5.342  22.032  1.00  0.00           H  
HETATM 4037  O   T3P    59       8.700  -9.271  19.731  1.00  0.00           O  
HETATM 4038  H1  T3P    59       8.057  -8.622  19.444  1.00  0.00           H  
HETATM 4039  H2  T3P    59       9.497  -8.764  19.891  1.00  0.00           H  
HETATM 4040  O   T3P    60      -2.350   1.442  18.159  1.00  0.00           O  
HETATM 4041  H1  T3P    60      -2.780   1.194  17.340  1.00  0.00           H  
HETATM 4042  H2  T3P    60      -2.941   1.130  18.844  1.00  0.00           H  
HETATM 4043  O   T3P    61      -8.089  -8.434  22.470  1.00  0.00           O  
HETATM 4044  H1  T3P    61      -7.760  -9.306  22.252  1.00  0.00           H  
HETATM 4045  H2  T3P    61      -8.057  -8.397  23.426  1.00  0.00           H  
HETATM 4046  O   T3P    62      -2.761  -7.707  21.130  1.00  0.00           O  
HETATM 4047  H1  T3P    62      -2.845  -8.363  20.437  1.00  0.00           H  
HETATM 4048  H2  T3P    62      -3.125  -6.908  20.748  1.00  0.00           H  
HETATM 4049  O   T3P    63       9.008  -0.126  19.478  1.00  0.00           O  
HETATM 4050  H1  T3P    63       8.560   0.269  18.730  1.00  0.00           H  
HETATM 4051  H2  T3P    63       8.491   0.142  20.237  1.00  0.00           H  
HETATM 4052  O   T3P    64      14.719  -4.389  16.528  1.00  0.00           O  
HETATM 4053  H1  T3P    64      14.890  -3.579  17.009  1.00  0.00           H  
HETATM 4054  H2  T3P    64      15.554  -4.600  16.110  1.00  0.00           H  
HETATM 4055  O   T3P    65      -5.469   3.624  18.717  1.00  0.00           O  
HETATM 4056  H1  T3P    65      -5.899   4.388  18.331  1.00  0.00           H  
HETATM 4057  H2  T3P    65      -6.118   2.924  18.647  1.00  0.00           H  
HETATM 4058  O   T3P    66      -6.394   2.967  21.370  1.00  0.00           O  
HETATM 4059  H1  T3P    66      -5.628   2.450  21.620  1.00  0.00           H  
HETATM 4060  H2  T3P    66      -6.474   2.835  20.425  1.00  0.00           H  
HETATM 4061  O   T3P    67       2.066  -2.931  20.085  1.00  0.00           O  
HETATM 4062  H1  T3P    67       2.036  -3.206  19.169  1.00  0.00           H  
HETATM 4063  H2  T3P    67       1.847  -1.999  20.063  1.00  0.00           H  
HETATM 4064  O   T3P    68       8.008  -2.671  17.404  1.00  0.00           O  
HETATM 4065  H1  T3P    68       7.156  -2.402  17.746  1.00  0.00           H  
HETATM 4066  H2  T3P    68       8.101  -3.583  17.681  1.00  0.00           H  
HETATM 4067  O   T3P    69       0.899  -0.461  20.757  1.00  0.00           O  
HETATM 4068  H1  T3P    69       0.680   0.211  21.402  1.00  0.00           H  
HETATM 4069  H2  T3P    69       0.538  -0.131  19.934  1.00  0.00           H  
HETATM 4070  O   T3P    70      12.611  -1.098  17.881  1.00  0.00           O  
HETATM 4071  H1  T3P    70      12.006  -1.517  18.494  1.00  0.00           H  
HETATM 4072  H2  T3P    70      13.477  -1.400  18.155  1.00  0.00           H  
HETATM 4073  O   T3P    71      -7.430   7.799  18.941  1.00  0.00           O  
HETATM 4074  H1  T3P    71      -8.048   7.238  19.410  1.00  0.00           H  
HETATM 4075  H2  T3P    71      -7.796   7.876  18.061  1.00  0.00           H  
HETATM 4076  O   T3P    72     -10.799   8.422  23.478  1.00  0.00           O  
HETATM 4077  H1  T3P    72      -9.973   8.216  23.040  1.00  0.00           H  
HETATM 4078  H2  T3P    72     -11.113   7.579  23.805  1.00  0.00           H  
HETATM 4079  O   T3P    73      -2.387  -1.084  22.180  1.00  0.00           O  
HETATM 4080  H1  T3P    73      -1.731  -0.392  22.259  1.00  0.00           H  
HETATM 4081  H2  T3P    73      -2.654  -1.266  23.081  1.00  0.00           H  
HETATM 4082  O   T3P    74      -0.357   0.861  23.007  1.00  0.00           O  
HETATM 4083  H1  T3P    74      -0.694   0.686  23.885  1.00  0.00           H  
HETATM 4084  H2  T3P    74       0.564   1.082  23.144  1.00  0.00           H  
HETATM 4085  O   T3P    75       7.636   2.423  18.131  1.00  0.00           O  
HETATM 4086  H1  T3P    75       7.792   3.350  17.953  1.00  0.00           H  
HETATM 4087  H2  T3P    75       7.367   2.059  17.288  1.00  0.00           H  
HETATM 4088  O   T3P    76     -12.056   7.890  13.985  1.00  0.00           O  
HETATM 4089  H1  T3P    76     -12.287   8.727  14.389  1.00  0.00           H  
HETATM 4090  H2  T3P    76     -12.845   7.628  13.510  1.00  0.00           H  
HETATM 4091  O   T3P    77      -5.629   8.165  21.179  1.00  0.00           O  
HETATM 4092  H1  T3P    77      -6.084   8.222  20.339  1.00  0.00           H  
HETATM 4093  H2  T3P    77      -5.933   7.341  21.560  1.00  0.00           H  
HETATM 4094  O   T3P    78      -1.444   3.350  22.382  1.00  0.00           O  
HETATM 4095  H1  T3P    78      -1.757   4.124  22.850  1.00  0.00           H  
HETATM 4096  H2  T3P    78      -1.151   2.755  23.071  1.00  0.00           H  
HETATM 4097  O   T3P    79       0.623   3.215  20.505  1.00  0.00           O  
HETATM 4098  H1  T3P    79       1.209   3.972  20.492  1.00  0.00           H  
HETATM 4099  H2  T3P    79       0.135   3.303  21.324  1.00  0.00           H  
HETATM 4100  O   T3P    80       9.370   5.993  20.352  1.00  0.00           O  
HETATM 4101  H1  T3P    80       9.573   5.828  21.273  1.00  0.00           H  
HETATM 4102  H2  T3P    80       8.475   6.332  20.360  1.00  0.00           H  
HETATM 4103  O   T3P    81       9.245   1.203  23.700  1.00  0.00           O  
HETATM 4104  H1  T3P    81       9.910   1.762  24.102  1.00  0.00           H  
HETATM 4105  H2  T3P    81       9.061   1.618  22.858  1.00  0.00           H  
HETATM 4106  O   T3P    82      -3.878   9.590  18.679  1.00  0.00           O  
HETATM 4107  H1  T3P    82      -4.431  10.363  18.561  1.00  0.00           H  
HETATM 4108  H2  T3P    82      -4.434   8.856  18.417  1.00  0.00           H  
HETATM 4109  O   T3P    83      -3.348   9.214  23.080  1.00  0.00           O  
HETATM 4110  H1  T3P    83      -3.960   8.681  22.573  1.00  0.00           H  
HETATM 4111  H2  T3P    83      -3.071   9.902  22.475  1.00  0.00           H  
HETATM 4112  O   T3P    84       0.172  10.896  21.827  1.00  0.00           O  
HETATM 4113  H1  T3P    84       0.412  11.822  21.792  1.00  0.00           H  
HETATM 4114  H2  T3P    84      -0.785  10.895  21.799  1.00  0.00           H  
HETATM 4115  O   T3P    85      -2.963  10.795  25.925  1.00  0.00           O  
HETATM 4116  H1  T3P    85      -2.810   9.868  25.740  1.00  0.00           H  
HETATM 4117  H2  T3P    85      -3.300  11.152  25.103  1.00  0.00           H  
HETATM 4118  O   T3P    86       5.411   4.337  19.818  1.00  0.00           O  
HETATM 4119  H1  T3P    86       6.098   4.504  20.464  1.00  0.00           H  
HETATM 4120  H2  T3P    86       5.292   5.175  19.372  1.00  0.00           H  
HETATM 4121  O   T3P    87      -5.671  -6.255  23.733  1.00  0.00           O  
HETATM 4122  H1  T3P    87      -6.313  -6.815  24.169  1.00  0.00           H  
HETATM 4123  H2  T3P    87      -5.737  -6.489  22.807  1.00  0.00           H  
HETATM 4124  O   T3P    88      -1.445  -7.327  28.417  1.00  0.00           O  
HETATM 4125  H1  T3P    88      -1.638  -7.581  29.320  1.00  0.00           H  
HETATM 4126  H2  T3P    88      -2.172  -7.683  27.907  1.00  0.00           H  
HETATM 4127  O   T3P    89       8.872 -13.638  24.450  1.00  0.00           O  
HETATM 4128  H1  T3P    89       9.678 -13.849  24.921  1.00  0.00           H  
HETATM 4129  H2  T3P    89       8.299 -13.257  25.115  1.00  0.00           H  
HETATM 4130  O   T3P    90       4.044 -10.197  20.826  1.00  0.00           O  
HETATM 4131  H1  T3P    90       3.411  -9.479  20.848  1.00  0.00           H  
HETATM 4132  H2  T3P    90       4.103 -10.436  19.901  1.00  0.00           H  
HETATM 4133  O   T3P    91      14.889   0.071  19.969  1.00  0.00           O  
HETATM 4134  H1  T3P    91      15.274  -0.402  20.707  1.00  0.00           H  
HETATM 4135  H2  T3P    91      14.284  -0.556  19.572  1.00  0.00           H  
HETATM 4136  O   T3P    92      -4.812  -8.567  28.268  1.00  0.00           O  
HETATM 4137  H1  T3P    92      -5.664  -8.926  28.020  1.00  0.00           H  
HETATM 4138  H2  T3P    92      -5.009  -7.696  28.611  1.00  0.00           H  
HETATM 4139  O   T3P    93      -5.056  -3.571  23.633  1.00  0.00           O  
HETATM 4140  H1  T3P    93      -4.252  -3.514  23.116  1.00  0.00           H  
HETATM 4141  H2  T3P    93      -5.414  -4.434  23.425  1.00  0.00           H  
HETATM 4142  O   T3P    94       1.308  -9.189  23.773  1.00  0.00           O  
HETATM 4143  H1  T3P    94       0.957  -8.632  23.078  1.00  0.00           H  
HETATM 4144  H2  T3P    94       1.914  -8.624  24.251  1.00  0.00           H  
HETATM 4145  O   T3P    95      10.284  -1.316  23.947  1.00  0.00           O  
HETATM 4146  H1  T3P    95      10.099  -0.426  23.646  1.00  0.00           H  
HETATM 4147  H2  T3P    95       9.458  -1.619  24.323  1.00  0.00           H  
HETATM 4148  O   T3P    96      14.709  -2.864  18.649  1.00  0.00           O  
HETATM 4149  H1  T3P    96      14.471  -3.785  18.760  1.00  0.00           H  
HETATM 4150  H2  T3P    96      15.651  -2.838  18.816  1.00  0.00           H  
HETATM 4151  O   T3P    97      -7.133   3.061  24.861  1.00  0.00           O  
HETATM 4152  H1  T3P    97      -6.973   3.824  24.306  1.00  0.00           H  
HETATM 4153  H2  T3P    97      -6.301   2.587  24.862  1.00  0.00           H  
HETATM 4154  O   T3P    98      -3.885   1.848  21.970  1.00  0.00           O  
HETATM 4155  H1  T3P    98      -3.811   1.514  21.076  1.00  0.00           H  
HETATM 4156  H2  T3P    98      -3.175   2.485  22.047  1.00  0.00           H  
HETATM 4157  O   T3P    99      -2.251  -4.545  22.596  1.00  0.00           O  
HETATM 4158  H1  T3P    99      -1.325  -4.453  22.374  1.00  0.00           H  
HETATM 4159  H2  T3P    99      -2.262  -5.167  23.324  1.00  0.00           H  
HETATM 4160  O   T3P   100       4.492  -2.162  21.908  1.00  0.00           O  
HETATM 4161  H1  T3P   100       4.407  -2.581  21.051  1.00  0.00           H  
HETATM 4162  H2  T3P   100       4.269  -2.851  22.534  1.00  0.00           H  
HETATM 4163  O   T3P   101       8.692   2.233  21.013  1.00  0.00           O  
HETATM 4164  H1  T3P   101       8.531   2.279  20.071  1.00  0.00           H  
HETATM 4165  H2  T3P   101       8.372   3.069  21.352  1.00  0.00           H  
HETATM 4166  O   T3P   102      10.446  -3.452  22.337  1.00  0.00           O  
HETATM 4167  H1  T3P   102       9.713  -3.568  22.942  1.00  0.00           H  
HETATM 4168  H2  T3P   102      10.766  -2.568  22.515  1.00  0.00           H  
HETATM 4169  O   T3P   103      -7.243   1.524  18.857  1.00  0.00           O  
HETATM 4170  H1  T3P   103      -7.907   1.181  19.454  1.00  0.00           H  
HETATM 4171  H2  T3P   103      -7.032   0.787  18.284  1.00  0.00           H  
HETATM 4172  O   T3P   104      -0.725   2.785  25.183  1.00  0.00           O  
HETATM 4173  H1  T3P   104      -0.375   3.506  25.706  1.00  0.00           H  
HETATM 4174  H2  T3P   104      -1.338   2.340  25.768  1.00  0.00           H  
HETATM 4175  O   T3P   105      -4.730   1.834  24.536  1.00  0.00           O  
HETATM 4176  H1  T3P   105      -4.386   2.039  23.666  1.00  0.00           H  
HETATM 4177  H2  T3P   105      -4.819   0.881  24.540  1.00  0.00           H  
HETATM 4178  O   T3P   106      -0.442   4.904  26.940  1.00  0.00           O  
HETATM 4179  H1  T3P   106       0.144   5.646  27.090  1.00  0.00           H  
HETATM 4180  H2  T3P   106      -0.602   4.544  27.813  1.00  0.00           H  
HETATM 4181  O   T3P   107       5.300   2.531  24.096  1.00  0.00           O  
HETATM 4182  H1  T3P   107       5.493   1.627  23.849  1.00  0.00           H  
HETATM 4183  H2  T3P   107       6.124   2.865  24.450  1.00  0.00           H  
HETATM 4184  O   T3P   108       9.083   4.805  17.911  1.00  0.00           O  
HETATM 4185  H1  T3P   108       8.477   5.416  17.492  1.00  0.00           H  
HETATM 4186  H2  T3P   108       9.250   5.187  18.773  1.00  0.00           H  
HETATM 4187  O   T3P   109      -6.346   4.996  22.752  1.00  0.00           O  
HETATM 4188  H1  T3P   109      -6.394   4.302  22.095  1.00  0.00           H  
HETATM 4189  H2  T3P   109      -5.414   5.202  22.816  1.00  0.00           H  
HETATM 4190  O   T3P   110      -3.568   5.681  22.345  1.00  0.00           O  
HETATM 4191  H1  T3P   110      -2.968   5.992  23.023  1.00  0.00           H  
HETATM 4192  H2  T3P   110      -3.196   6.010  21.527  1.00  0.00           H  
HETATM 4193  O   T3P   111       1.956   3.968  25.007  1.00  0.00           O  
HETATM 4194  H1  T3P   111       1.354   4.577  24.580  1.00  0.00           H  
HETATM 4195  H2  T3P   111       1.645   3.101  24.746  1.00  0.00           H  
HETATM 4196  O   T3P   112       3.386   3.864  22.442  1.00  0.00           O  
HETATM 4197  H1  T3P   112       3.880   3.599  23.217  1.00  0.00           H  
HETATM 4198  H2  T3P   112       3.585   3.192  21.790  1.00  0.00           H  
HETATM 4199  O   T3P   113       7.461   4.564  22.180  1.00  0.00           O  
HETATM 4200  H1  T3P   113       8.031   4.494  22.945  1.00  0.00           H  
HETATM 4201  H2  T3P   113       6.779   5.181  22.445  1.00  0.00           H  
HETATM 4202  O   T3P   114      -5.421  11.427  17.301  1.00  0.00           O  
HETATM 4203  H1  T3P   114      -4.936  12.251  17.333  1.00  0.00           H  
HETATM 4204  H2  T3P   114      -5.470  11.213  16.369  1.00  0.00           H  
HETATM 4205  O   T3P   115      -2.547   8.150  25.386  1.00  0.00           O  
HETATM 4206  H1  T3P   115      -2.387   7.236  25.152  1.00  0.00           H  
HETATM 4207  H2  T3P   115      -2.599   8.607  24.546  1.00  0.00           H  
HETATM 4208  O   T3P   116       1.121   6.768  23.064  1.00  0.00           O  
HETATM 4209  H1  T3P   116       1.752   6.570  22.372  1.00  0.00           H  
HETATM 4210  H2  T3P   116       1.281   7.687  23.279  1.00  0.00           H  
HETATM 4211  O   T3P   117       4.270   9.404  26.019  1.00  0.00           O  
HETATM 4212  H1  T3P   117       4.447   9.034  25.154  1.00  0.00           H  
HETATM 4213  H2  T3P   117       5.094   9.305  26.496  1.00  0.00           H  
HETATM 4214  O   T3P   118       9.020  13.008  16.637  1.00  0.00           O  
HETATM 4215  H1  T3P   118       9.878  13.423  16.728  1.00  0.00           H  
HETATM 4216  H2  T3P   118       8.663  12.999  17.525  1.00  0.00           H  
HETATM 4217  O   T3P   119      -6.577  -2.572  25.786  1.00  0.00           O  
HETATM 4218  H1  T3P   119      -7.230  -2.034  25.338  1.00  0.00           H  
HETATM 4219  H2  T3P   119      -6.203  -3.121  25.097  1.00  0.00           H  
HETATM 4220  O   T3P   120     -10.550  -5.249  19.116  1.00  0.00           O  
HETATM 4221  H1  T3P   120     -10.249  -5.712  19.897  1.00  0.00           H  
HETATM 4222  H2  T3P   120     -11.471  -5.055  19.292  1.00  0.00           H  
HETATM 4223  O   T3P   121       5.549  -5.663  26.288  1.00  0.00           O  
HETATM 4224  H1  T3P   121       5.565  -6.535  25.892  1.00  0.00           H  
HETATM 4225  H2  T3P   121       6.297  -5.657  26.884  1.00  0.00           H  
HETATM 4226  O   T3P   122       3.498 -11.891  28.142  1.00  0.00           O  
HETATM 4227  H1  T3P   122       3.948 -12.408  27.474  1.00  0.00           H  
HETATM 4228  H2  T3P   122       2.793 -11.449  27.668  1.00  0.00           H  
HETATM 4229  O   T3P   123       4.706  -6.836  23.144  1.00  0.00           O  
HETATM 4230  H1  T3P   123       4.046  -6.957  23.827  1.00  0.00           H  
HETATM 4231  H2  T3P   123       5.537  -7.033  23.577  1.00  0.00           H  
HETATM 4232  O   T3P   124      -0.873  -5.783  24.939  1.00  0.00           O  
HETATM 4233  H1  T3P   124       0.012  -5.492  25.161  1.00  0.00           H  
HETATM 4234  H2  T3P   124      -0.957  -6.638  25.361  1.00  0.00           H  
HETATM 4235  O   T3P   125       3.891  -6.591  20.505  1.00  0.00           O  
HETATM 4236  H1  T3P   125       3.001  -6.242  20.460  1.00  0.00           H  
HETATM 4237  H2  T3P   125       4.075  -6.659  21.441  1.00  0.00           H  
HETATM 4238  O   T3P   126       6.799  -7.519  24.517  1.00  0.00           O  
HETATM 4239  H1  T3P   126       7.623  -7.081  24.733  1.00  0.00           H  
HETATM 4240  H2  T3P   126       7.045  -8.431  24.362  1.00  0.00           H  
HETATM 4241  O   T3P   127     -13.850   5.084  25.753  1.00  0.00           O  
HETATM 4242  H1  T3P   127     -14.622   4.749  25.297  1.00  0.00           H  
HETATM 4243  H2  T3P   127     -13.605   4.383  26.357  1.00  0.00           H  
HETATM 4244  O   T3P   128      -4.282   2.844  27.099  1.00  0.00           O  
HETATM 4245  H1  T3P   128      -3.508   2.389  27.431  1.00  0.00           H  
HETATM 4246  H2  T3P   128      -4.410   2.489  26.220  1.00  0.00           H  
HETATM 4247  O   T3P   129      -5.460   4.917  28.557  1.00  0.00           O  
HETATM 4248  H1  T3P   129      -4.884   4.400  27.993  1.00  0.00           H  
HETATM 4249  H2  T3P   129      -4.885   5.249  29.246  1.00  0.00           H  
HETATM 4250  O   T3P   130      -3.750  -1.229  25.237  1.00  0.00           O  
HETATM 4251  H1  T3P   130      -3.943  -1.034  26.154  1.00  0.00           H  
HETATM 4252  H2  T3P   130      -4.354  -1.936  25.010  1.00  0.00           H  
HETATM 4253  O   T3P   131       8.579  -0.239  26.385  1.00  0.00           O  
HETATM 4254  H1  T3P   131       8.943  -0.084  25.514  1.00  0.00           H  
HETATM 4255  H2  T3P   131       7.808   0.326  26.427  1.00  0.00           H  
HETATM 4256  O   T3P   132      -5.854   8.025  24.763  1.00  0.00           O  
HETATM 4257  H1  T3P   132      -5.102   8.336  25.267  1.00  0.00           H  
HETATM 4258  H2  T3P   132      -6.376   7.528  25.393  1.00  0.00           H  
HETATM 4259  O   T3P   133      -1.470   5.698  24.167  1.00  0.00           O  
HETATM 4260  H1  T3P   133      -1.217   5.177  24.930  1.00  0.00           H  
HETATM 4261  H2  T3P   133      -0.662   6.134  23.896  1.00  0.00           H  
HETATM 4262  O   T3P   134      10.491   7.168  22.966  1.00  0.00           O  
HETATM 4263  H1  T3P   134      10.861   7.556  23.759  1.00  0.00           H  
HETATM 4264  H2  T3P   134      11.052   6.415  22.783  1.00  0.00           H  
HETATM 4265  O   T3P   135     -10.652   5.194  28.209  1.00  0.00           O  
HETATM 4266  H1  T3P   135     -10.566   5.523  29.104  1.00  0.00           H  
HETATM 4267  H2  T3P   135     -10.743   4.246  28.309  1.00  0.00           H  
HETATM 4268  O   T3P   136       6.088  -0.045  19.494  1.00  0.00           O  
HETATM 4269  H1  T3P   136       5.595   0.758  19.327  1.00  0.00           H  
HETATM 4270  H2  T3P   136       6.002  -0.188  20.436  1.00  0.00           H  
HETATM 4271  O   T3P   137      -7.370  10.694  25.281  1.00  0.00           O  
HETATM 4272  H1  T3P   137      -7.152   9.819  25.602  1.00  0.00           H  
HETATM 4273  H2  T3P   137      -8.240  10.871  25.639  1.00  0.00           H  
HETATM 4274  O   T3P   138       1.349  15.553  28.290  1.00  0.00           O  
HETATM 4275  H1  T3P   138       1.732  15.942  29.076  1.00  0.00           H  
HETATM 4276  H2  T3P   138       0.540  15.143  28.594  1.00  0.00           H  
HETATM 4277  O   T3P   139       1.287   7.308  26.636  1.00  0.00           O  
HETATM 4278  H1  T3P   139       0.915   8.181  26.758  1.00  0.00           H  
HETATM 4279  H2  T3P   139       1.730   7.352  25.788  1.00  0.00           H  
HETATM 4280  O   T3P   140       6.720   8.970  27.211  1.00  0.00           O  
HETATM 4281  H1  T3P   140       7.347   8.562  27.808  1.00  0.00           H  
HETATM 4282  H2  T3P   140       6.719   8.404  26.439  1.00  0.00           H  
HETATM 4283  O   T3P   141      -8.256  -4.417  27.243  1.00  0.00           O  
HETATM 4284  H1  T3P   141      -8.736  -3.754  27.739  1.00  0.00           H  
HETATM 4285  H2  T3P   141      -7.538  -3.935  26.832  1.00  0.00           H  
HETATM 4286  O   T3P   142      -3.531 -10.831  28.376  1.00  0.00           O  
HETATM 4287  H1  T3P   142      -2.836 -10.761  27.721  1.00  0.00           H  
HETATM 4288  H2  T3P   142      -4.064 -10.047  28.244  1.00  0.00           H  
HETATM 4289  O   T3P   143       7.357  -5.369  28.338  1.00  0.00           O  
HETATM 4290  H1  T3P   143       7.777  -4.554  28.063  1.00  0.00           H  
HETATM 4291  H2  T3P   143       7.816  -5.616  29.140  1.00  0.00           H  
HETATM 4292  O   T3P   144       2.374  -7.281  25.198  1.00  0.00           O  
HETATM 4293  H1  T3P   144       3.099  -7.592  25.740  1.00  0.00           H  
HETATM 4294  H2  T3P   144       2.400  -6.328  25.286  1.00  0.00           H  
HETATM 4295  O   T3P   145      -4.819  -1.375  27.925  1.00  0.00           O  
HETATM 4296  H1  T3P   145      -5.026  -1.824  28.745  1.00  0.00           H  
HETATM 4297  H2  T3P   145      -5.489  -1.675  27.311  1.00  0.00           H  
HETATM 4298  O   T3P   146      -1.209  -4.326  28.677  1.00  0.00           O  
HETATM 4299  H1  T3P   146      -1.030  -5.241  28.460  1.00  0.00           H  
HETATM 4300  H2  T3P   146      -0.918  -4.233  29.584  1.00  0.00           H  
HETATM 4301  O   T3P   147     -10.191  -2.421  28.110  1.00  0.00           O  
HETATM 4302  H1  T3P   147     -10.078  -1.705  27.484  1.00  0.00           H  
HETATM 4303  H2  T3P   147     -10.633  -2.018  28.857  1.00  0.00           H  
HETATM 4304  O   T3P   148      -6.678  -6.467  28.646  1.00  0.00           O  
HETATM 4305  H1  T3P   148      -6.670  -5.782  29.314  1.00  0.00           H  
HETATM 4306  H2  T3P   148      -6.923  -6.012  27.840  1.00  0.00           H  
HETATM 4307  O   T3P   149      -2.168  -1.170  27.781  1.00  0.00           O  
HETATM 4308  H1  T3P   149      -3.107  -1.006  27.857  1.00  0.00           H  
HETATM 4309  H2  T3P   149      -2.106  -2.074  27.473  1.00  0.00           H  
HETATM 4310  O   T3P   150      -1.720  -3.416  26.023  1.00  0.00           O  
HETATM 4311  H1  T3P   150      -1.655  -3.998  25.266  1.00  0.00           H  
HETATM 4312  H2  T3P   150      -1.600  -3.992  26.778  1.00  0.00           H  
HETATM 4313  O   T3P   151       6.347   1.122  26.437  1.00  0.00           O  
HETATM 4314  H1  T3P   151       5.724   1.431  27.096  1.00  0.00           H  
HETATM 4315  H2  T3P   151       5.798   0.791  25.726  1.00  0.00           H  
HETATM 4316  O   T3P   152       0.756  10.048  27.449  1.00  0.00           O  
HETATM 4317  H1  T3P   152       1.045  10.550  26.687  1.00  0.00           H  
HETATM 4318  H2  T3P   152       0.038  10.563  27.817  1.00  0.00           H  
HETATM 4319  O   T3P   153       3.844   3.109  27.589  1.00  0.00           O  
HETATM 4320  H1  T3P   153       3.127   2.763  27.058  1.00  0.00           H  
HETATM 4321  H2  T3P   153       3.430   3.365  28.413  1.00  0.00           H  
HETATM 4322  O   T3P   154       7.237   6.528  25.874  1.00  0.00           O  
HETATM 4323  H1  T3P   154       6.388   6.091  25.815  1.00  0.00           H  
HETATM 4324  H2  T3P   154       7.660   6.129  26.634  1.00  0.00           H  
HETATM 4325  O   T3P   155      -6.999   6.378  26.561  1.00  0.00           O  
HETATM 4326  H1  T3P   155      -6.446   5.725  26.990  1.00  0.00           H  
HETATM 4327  H2  T3P   155      -7.839   6.318  27.018  1.00  0.00           H  
HETATM 4328  O   T3P   156      -4.430  13.063  27.166  1.00  0.00           O  
HETATM 4329  H1  T3P   156      -3.908  12.271  27.040  1.00  0.00           H  
HETATM 4330  H2  T3P   156      -5.043  13.066  26.431  1.00  0.00           H  
HETATM 4331  O   T3P   157      10.812   9.720  28.315  1.00  0.00           O  
HETATM 4332  H1  T3P   157      11.347  10.471  28.572  1.00  0.00           H  
HETATM 4333  H2  T3P   157       9.924   9.955  28.584  1.00  0.00           H  
HETATM 4334  O   T3P   158       8.907  -6.716  26.291  1.00  0.00           O  
HETATM 4335  H1  T3P   158       9.490  -5.979  26.470  1.00  0.00           H  
HETATM 4336  H2  T3P   158       8.511  -6.920  27.139  1.00  0.00           H  
HETATM 4337  O   T3P   159      -6.857   1.521  27.901  1.00  0.00           O  
HETATM 4338  H1  T3P   159      -6.257   2.093  27.423  1.00  0.00           H  
HETATM 4339  H2  T3P   159      -7.582   2.092  28.155  1.00  0.00           H  
HETATM 4340  O   T3P   160      -1.932   1.906  27.962  1.00  0.00           O  
HETATM 4341  H1  T3P   160      -1.376   1.166  27.716  1.00  0.00           H  
HETATM 4342  H2  T3P   160      -1.380   2.442  28.531  1.00  0.00           H  
HETATM 4343  O   T3P   161      -1.445  -7.327 -27.383  1.00  0.00           O  
HETATM 4344  H1  T3P   161      -1.638  -7.581 -26.480  1.00  0.00           H  
HETATM 4345  H2  T3P   161      -2.172  -7.683 -27.893  1.00  0.00           H  
HETATM 4346  O   T3P   162       3.126  -8.307 -26.591  1.00  0.00           O  
HETATM 4347  H1  T3P   162       2.646  -8.804 -25.928  1.00  0.00           H  
HETATM 4348  H2  T3P   162       2.688  -8.521 -27.415  1.00  0.00           H  
HETATM 4349  O   T3P   163      -4.812  -8.567 -27.532  1.00  0.00           O  
HETATM 4350  H1  T3P   163      -5.664  -8.926 -27.780  1.00  0.00           H  
HETATM 4351  H2  T3P   163      -5.009  -7.696 -27.189  1.00  0.00           H  
HETATM 4352  O   T3P   164      -0.442   4.904 -28.860  1.00  0.00           O  
HETATM 4353  H1  T3P   164       0.144   5.646 -28.710  1.00  0.00           H  
HETATM 4354  H2  T3P   164      -0.602   4.544 -27.987  1.00  0.00           H  
HETATM 4355  O   T3P   165       3.498 -11.891 -27.658  1.00  0.00           O  
HETATM 4356  H1  T3P   165       3.948 -12.408 -28.326  1.00  0.00           H  
HETATM 4357  H2  T3P   165       2.793 -11.449 -28.132  1.00  0.00           H  
HETATM 4358  O   T3P   166      -9.056   0.692 -25.529  1.00  0.00           O  
HETATM 4359  H1  T3P   166      -9.190   1.628 -25.679  1.00  0.00           H  
HETATM 4360  H2  T3P   166      -9.080   0.596 -24.577  1.00  0.00           H  
HETATM 4361  O   T3P   167       7.206  -1.511 -23.695  1.00  0.00           O  
HETATM 4362  H1  T3P   167       8.093  -1.871 -23.668  1.00  0.00           H  
HETATM 4363  H2  T3P   167       6.839  -1.715 -22.835  1.00  0.00           H  
HETATM 4364  O   T3P   168      -4.282   2.844 -28.701  1.00  0.00           O  
HETATM 4365  H1  T3P   168      -3.508   2.389 -28.369  1.00  0.00           H  
HETATM 4366  H2  T3P   168      -4.410   2.489 -29.580  1.00  0.00           H  
HETATM 4367  O   T3P   169      -5.460   4.917 -27.244  1.00  0.00           O  
HETATM 4368  H1  T3P   169      -4.884   4.400 -27.807  1.00  0.00           H  
HETATM 4369  H2  T3P   169      -4.885   5.249 -26.554  1.00  0.00           H  
HETATM 4370  O   T3P   170       6.212  -6.583 -20.440  1.00  0.00           O  
HETATM 4371  H1  T3P   170       6.952  -6.197 -20.909  1.00  0.00           H  
HETATM 4372  H2  T3P   170       5.622  -6.886 -21.131  1.00  0.00           H  
HETATM 4373  O   T3P   171       0.392   2.319 -26.294  1.00  0.00           O  
HETATM 4374  H1  T3P   171       1.182   2.859 -26.335  1.00  0.00           H  
HETATM 4375  H2  T3P   171       0.382   1.977 -25.400  1.00  0.00           H  
HETATM 4376  O   T3P   172       5.332   2.081 -25.515  1.00  0.00           O  
HETATM 4377  H1  T3P   172       5.642   1.200 -25.725  1.00  0.00           H  
HETATM 4378  H2  T3P   172       4.640   2.251 -26.154  1.00  0.00           H  
HETATM 4379  O   T3P   173      -7.428   7.917 -25.307  1.00  0.00           O  
HETATM 4380  H1  T3P   173      -8.323   7.665 -25.082  1.00  0.00           H  
HETATM 4381  H2  T3P   173      -7.497   8.280 -26.190  1.00  0.00           H  
HETATM 4382  O   T3P   174     -10.652   5.194 -27.591  1.00  0.00           O  
HETATM 4383  H1  T3P   174     -10.566   5.523 -26.697  1.00  0.00           H  
HETATM 4384  H2  T3P   174     -10.743   4.246 -27.491  1.00  0.00           H  
HETATM 4385  O   T3P   175       1.735  -0.291 -24.258  1.00  0.00           O  
HETATM 4386  H1  T3P   175       1.216  -0.594 -25.003  1.00  0.00           H  
HETATM 4387  H2  T3P   175       1.244   0.454 -23.911  1.00  0.00           H  
HETATM 4388  O   T3P   176       5.727   9.797 -25.173  1.00  0.00           O  
HETATM 4389  H1  T3P   176       5.570  10.078 -26.074  1.00  0.00           H  
HETATM 4390  H2  T3P   176       5.092   9.096 -25.026  1.00  0.00           H  
HETATM 4391  O   T3P   177      -1.630   6.437 -25.355  1.00  0.00           O  
HETATM 4392  H1  T3P   177      -1.482   6.860 -24.510  1.00  0.00           H  
HETATM 4393  H2  T3P   177      -2.277   6.992 -25.791  1.00  0.00           H  
HETATM 4394  O   T3P   178       1.349  15.553 -27.511  1.00  0.00           O  
HETATM 4395  H1  T3P   178       1.732  15.942 -26.724  1.00  0.00           H  
HETATM 4396  H2  T3P   178       0.540  15.143 -27.206  1.00  0.00           H  
HETATM 4397  O   T3P   179       4.673   7.130 -25.066  1.00  0.00           O  
HETATM 4398  H1  T3P   179       4.116   7.187 -25.842  1.00  0.00           H  
HETATM 4399  H2  T3P   179       5.338   6.481 -25.296  1.00  0.00           H  
HETATM 4400  O   T3P   180       6.720   8.970 -28.589  1.00  0.00           O  
HETATM 4401  H1  T3P   180       7.347   8.562 -27.992  1.00  0.00           H  
HETATM 4402  H2  T3P   180       6.719   8.404 -29.361  1.00  0.00           H  
HETATM 4403  O   T3P   181      -8.256  -4.417 -28.557  1.00  0.00           O  
HETATM 4404  H1  T3P   181      -8.736  -3.754 -28.061  1.00  0.00           H  
HETATM 4405  H2  T3P   181      -7.538  -3.935 -28.969  1.00  0.00           H  
HETATM 4406  O   T3P   182      -4.052 -10.742 -22.461  1.00  0.00           O  
HETATM 4407  H1  T3P   182      -4.500 -10.965 -23.277  1.00  0.00           H  
HETATM 4408  H2  T3P   182      -3.126 -10.902 -22.645  1.00  0.00           H  
HETATM 4409  O   T3P   183      -3.531 -10.831 -27.424  1.00  0.00           O  
HETATM 4410  H1  T3P   183      -2.836 -10.761 -28.079  1.00  0.00           H  
HETATM 4411  H2  T3P   183      -4.064 -10.047 -27.556  1.00  0.00           H  
HETATM 4412  O   T3P   184       7.357  -5.369 -27.462  1.00  0.00           O  
HETATM 4413  H1  T3P   184       7.777  -4.554 -27.737  1.00  0.00           H  
HETATM 4414  H2  T3P   184       7.816  -5.616 -26.660  1.00  0.00           H  
HETATM 4415  O   T3P   185       4.313  -8.520 -22.187  1.00  0.00           O  
HETATM 4416  H1  T3P   185       3.439  -8.855 -22.386  1.00  0.00           H  
HETATM 4417  H2  T3P   185       4.480  -7.867 -22.867  1.00  0.00           H  
HETATM 4418  O   T3P   186      -4.819  -1.375 -27.875  1.00  0.00           O  
HETATM 4419  H1  T3P   186      -5.026  -1.824 -27.055  1.00  0.00           H  
HETATM 4420  H2  T3P   186      -5.489  -1.675 -28.489  1.00  0.00           H  
HETATM 4421  O   T3P   187      -1.209  -4.326 -27.123  1.00  0.00           O  
HETATM 4422  H1  T3P   187      -1.030  -5.241 -27.340  1.00  0.00           H  
HETATM 4423  H2  T3P   187      -0.918  -4.233 -26.216  1.00  0.00           H  
HETATM 4424  O   T3P   188       0.651  -7.540 -23.798  1.00  0.00           O  
HETATM 4425  H1  T3P   188       0.824  -7.191 -22.923  1.00  0.00           H  
HETATM 4426  H2  T3P   188       1.282  -8.252 -23.901  1.00  0.00           H  
HETATM 4427  O   T3P   189       4.422  -6.009 -25.901  1.00  0.00           O  
HETATM 4428  H1  T3P   189       4.989  -5.694 -26.605  1.00  0.00           H  
HETATM 4429  H2  T3P   189       3.922  -6.723 -26.296  1.00  0.00           H  
HETATM 4430  O   T3P   190     -10.191  -2.421 -27.690  1.00  0.00           O  
HETATM 4431  H1  T3P   190     -10.078  -1.705 -28.316  1.00  0.00           H  
HETATM 4432  H2  T3P   190     -10.633  -2.018 -26.943  1.00  0.00           H  
HETATM 4433  O   T3P   191      -6.678  -6.467 -27.154  1.00  0.00           O  
HETATM 4434  H1  T3P   191      -6.670  -5.782 -26.486  1.00  0.00           H  
HETATM 4435  H2  T3P   191      -6.923  -6.012 -27.960  1.00  0.00           H  
HETATM 4436  O   T3P   192      -0.095  -1.104 -26.012  1.00  0.00           O  
HETATM 4437  H1  T3P   192      -0.730  -1.480 -25.402  1.00  0.00           H  
HETATM 4438  H2  T3P   192      -0.485  -1.237 -26.876  1.00  0.00           H  
HETATM 4439  O   T3P   193       2.781  -4.158 -24.495  1.00  0.00           O  
HETATM 4440  H1  T3P   193       3.320  -4.818 -24.932  1.00  0.00           H  
HETATM 4441  H2  T3P   193       3.238  -3.332 -24.654  1.00  0.00           H  
HETATM 4442  O   T3P   194       4.795  -0.927 -27.825  1.00  0.00           O  
HETATM 4443  H1  T3P   194       5.536  -0.740 -27.249  1.00  0.00           H  
HETATM 4444  H2  T3P   194       5.135  -1.562 -28.455  1.00  0.00           H  
HETATM 4445  O   T3P   195      -2.168  -1.170 -28.019  1.00  0.00           O  
HETATM 4446  H1  T3P   195      -3.107  -1.006 -27.943  1.00  0.00           H  
HETATM 4447  H2  T3P   195      -2.106  -2.074 -28.327  1.00  0.00           H  
HETATM 4448  O   T3P   196       1.422   1.230 -29.021  1.00  0.00           O  
HETATM 4449  H1  T3P   196       1.069   1.044 -28.151  1.00  0.00           H  
HETATM 4450  H2  T3P   196       0.686   1.085 -29.615  1.00  0.00           H  
HETATM 4451  O   T3P   197      -9.757   4.434 -24.021  1.00  0.00           O  
HETATM 4452  H1  T3P   197      -9.051   4.014 -24.513  1.00  0.00           H  
HETATM 4453  H2  T3P   197      -9.583   4.205 -23.108  1.00  0.00           H  
HETATM 4454  O   T3P   198       0.756  10.048 -28.351  1.00  0.00           O  
HETATM 4455  H1  T3P   198       1.045  10.550 -29.113  1.00  0.00           H  
HETATM 4456  H2  T3P   198       0.038  10.563 -27.983  1.00  0.00           H  
HETATM 4457  O   T3P   199       3.844   3.109 -28.211  1.00  0.00           O  
HETATM 4458  H1  T3P   199       3.127   2.763 -28.742  1.00  0.00           H  
HETATM 4459  H2  T3P   199       3.430   3.365 -27.387  1.00  0.00           H  
HETATM 4460  O   T3P   200       6.152   4.766 -25.270  1.00  0.00           O  
HETATM 4461  H1  T3P   200       7.041   4.543 -24.995  1.00  0.00           H  
HETATM 4462  H2  T3P   200       5.784   3.941 -25.585  1.00  0.00           H  
HETATM 4463  O   T3P   201      -4.430  13.063 -28.634  1.00  0.00           O  
HETATM 4464  H1  T3P   201      -3.908  12.271 -28.760  1.00  0.00           H  
HETATM 4465  H2  T3P   201      -5.043  13.066 -29.369  1.00  0.00           H  
HETATM 4466  O   T3P   202       0.880   8.145 -26.190  1.00  0.00           O  
HETATM 4467  H1  T3P   202       0.972   8.180 -27.142  1.00  0.00           H  
HETATM 4468  H2  T3P   202      -0.054   7.995 -26.045  1.00  0.00           H  
HETATM 4469  O   T3P   203      -2.237   4.047 -24.316  1.00  0.00           O  
HETATM 4470  H1  T3P   203      -1.901   4.790 -24.817  1.00  0.00           H  
HETATM 4471  H2  T3P   203      -2.141   4.312 -23.401  1.00  0.00           H  
HETATM 4472  O   T3P   204      10.812   9.720 -27.485  1.00  0.00           O  
HETATM 4473  H1  T3P   204      11.347  10.471 -27.228  1.00  0.00           H  
HETATM 4474  H2  T3P   204       9.924   9.955 -27.216  1.00  0.00           H  
HETATM 4475  O   T3P   205       8.518  10.300 -25.920  1.00  0.00           O  
HETATM 4476  H1  T3P   205       9.216  10.429 -25.277  1.00  0.00           H  
HETATM 4477  H2  T3P   205       7.751  10.069 -25.397  1.00  0.00           H  
HETATM 4478  O   T3P   206      -4.733 -11.103 -25.001  1.00  0.00           O  
HETATM 4479  H1  T3P   206      -5.593 -10.780 -25.268  1.00  0.00           H  
HETATM 4480  H2  T3P   206      -4.129 -10.741 -25.649  1.00  0.00           H  
HETATM 4481  O   T3P   207      -0.646 -10.023 -19.937  1.00  0.00           O  
HETATM 4482  H1  T3P   207      -0.696 -10.231 -19.004  1.00  0.00           H  
HETATM 4483  H2  T3P   207      -0.924  -9.109 -19.994  1.00  0.00           H  
HETATM 4484  O   T3P   208       5.908  -9.732 -20.184  1.00  0.00           O  
HETATM 4485  H1  T3P   208       5.198  -9.545 -20.799  1.00  0.00           H  
HETATM 4486  H2  T3P   208       6.137  -8.878 -19.816  1.00  0.00           H  
HETATM 4487  O   T3P   209       4.248 -11.725 -18.669  1.00  0.00           O  
HETATM 4488  H1  T3P   209       4.890 -11.220 -19.167  1.00  0.00           H  
HETATM 4489  H2  T3P   209       3.783 -12.240 -19.329  1.00  0.00           H  
HETATM 4490  O   T3P   210      10.154 -10.903 -20.911  1.00  0.00           O  
HETATM 4491  H1  T3P   210       9.206 -10.986 -20.802  1.00  0.00           H  
HETATM 4492  H2  T3P   210      10.262 -10.532 -21.787  1.00  0.00           H  
HETATM 4493  O   T3P   211     -11.618  -0.361 -26.035  1.00  0.00           O  
HETATM 4494  H1  T3P   211     -11.491  -0.760 -25.174  1.00  0.00           H  
HETATM 4495  H2  T3P   211     -10.879   0.240 -26.133  1.00  0.00           H  
HETATM 4496  O   T3P   212       6.299  -7.635 -17.860  1.00  0.00           O  
HETATM 4497  H1  T3P   212       5.623  -7.295 -17.275  1.00  0.00           H  
HETATM 4498  H2  T3P   212       6.111  -7.228 -18.706  1.00  0.00           H  
HETATM 4499  O   T3P   213      11.165  -3.859 -20.748  1.00  0.00           O  
HETATM 4500  H1  T3P   213      11.136  -3.269 -19.995  1.00  0.00           H  
HETATM 4501  H2  T3P   213      12.098  -3.966 -20.934  1.00  0.00           H  
HETATM 4502  O   T3P   214       5.977  -6.603 -23.331  1.00  0.00           O  
HETATM 4503  H1  T3P   214       6.854  -6.976 -23.244  1.00  0.00           H  
HETATM 4504  H2  T3P   214       5.665  -6.920 -24.178  1.00  0.00           H  
HETATM 4505  O   T3P   215      -4.724  -8.124 -22.636  1.00  0.00           O  
HETATM 4506  H1  T3P   215      -4.097  -7.489 -22.981  1.00  0.00           H  
HETATM 4507  H2  T3P   215      -4.250  -8.956 -22.640  1.00  0.00           H  
HETATM 4508  O   T3P   216      -4.549  -3.995 -25.587  1.00  0.00           O  
HETATM 4509  H1  T3P   216      -5.499  -3.889 -25.625  1.00  0.00           H  
HETATM 4510  H2  T3P   216      -4.305  -4.290 -26.464  1.00  0.00           H  
HETATM 4511  O   T3P   217       4.339  -3.802 -21.956  1.00  0.00           O  
HETATM 4512  H1  T3P   217       4.036  -3.821 -22.864  1.00  0.00           H  
HETATM 4513  H2  T3P   217       5.122  -4.352 -21.953  1.00  0.00           H  
HETATM 4514  O   T3P   218       4.289  -2.137 -25.083  1.00  0.00           O  
HETATM 4515  H1  T3P   218       4.240  -2.182 -26.038  1.00  0.00           H  
HETATM 4516  H2  T3P   218       4.997  -1.517 -24.908  1.00  0.00           H  
HETATM 4517  O   T3P   219      11.909  -1.130 -22.127  1.00  0.00           O  
HETATM 4518  H1  T3P   219      12.070  -0.867 -21.221  1.00  0.00           H  
HETATM 4519  H2  T3P   219      12.578  -1.790 -22.308  1.00  0.00           H  
HETATM 4520  O   T3P   220      -8.750   0.463 -22.659  1.00  0.00           O  
HETATM 4521  H1  T3P   220      -8.049  -0.184 -22.576  1.00  0.00           H  
HETATM 4522  H2  T3P   220      -9.260   0.367 -21.854  1.00  0.00           H  
HETATM 4523  O   T3P   221      -1.859   4.762 -21.451  1.00  0.00           O  
HETATM 4524  H1  T3P   221      -1.026   4.343 -21.236  1.00  0.00           H  
HETATM 4525  H2  T3P   221      -2.346   4.763 -20.627  1.00  0.00           H  
HETATM 4526  O   T3P   222      -0.614   1.929 -23.667  1.00  0.00           O  
HETATM 4527  H1  T3P   222      -1.121   2.701 -23.919  1.00  0.00           H  
HETATM 4528  H2  T3P   222      -0.250   2.152 -22.810  1.00  0.00           H  
HETATM 4529  O   T3P   223       0.427   0.672 -19.038  1.00  0.00           O  
HETATM 4530  H1  T3P   223      -0.333   1.251 -18.985  1.00  0.00           H  
HETATM 4531  H2  T3P   223       0.289   0.167 -19.839  1.00  0.00           H  
HETATM 4532  O   T3P   224       4.437  -0.897 -22.579  1.00  0.00           O  
HETATM 4533  H1  T3P   224       4.415  -1.839 -22.409  1.00  0.00           H  
HETATM 4534  H2  T3P   224       3.743  -0.754 -23.222  1.00  0.00           H  
HETATM 4535  O   T3P   225       8.283  -0.105 -20.459  1.00  0.00           O  
HETATM 4536  H1  T3P   225       7.356   0.069 -20.294  1.00  0.00           H  
HETATM 4537  H2  T3P   225       8.378  -1.047 -20.317  1.00  0.00           H  
HETATM 4538  O   T3P   226      -6.857   1.521 -27.899  1.00  0.00           O  
HETATM 4539  H1  T3P   226      -6.257   2.093 -28.377  1.00  0.00           H  
HETATM 4540  H2  T3P   226      -7.582   2.092 -27.645  1.00  0.00           H  
HETATM 4541  O   T3P   227       2.635   5.534 -20.761  1.00  0.00           O  
HETATM 4542  H1  T3P   227       2.467   4.722 -20.283  1.00  0.00           H  
HETATM 4543  H2  T3P   227       3.194   5.271 -21.492  1.00  0.00           H  
HETATM 4544  O   T3P   228      -5.069   7.706 -19.864  1.00  0.00           O  
HETATM 4545  H1  T3P   228      -5.954   7.373 -20.014  1.00  0.00           H  
HETATM 4546  H2  T3P   228      -4.690   7.780 -20.740  1.00  0.00           H  
HETATM 4547  O   T3P   229       6.239   2.851 -22.950  1.00  0.00           O  
HETATM 4548  H1  T3P   229       5.928   2.760 -23.851  1.00  0.00           H  
HETATM 4549  H2  T3P   229       7.170   3.054 -23.038  1.00  0.00           H  
HETATM 4550  O   T3P   230      -6.760   2.399 -22.510  1.00  0.00           O  
HETATM 4551  H1  T3P   230      -7.480   1.776 -22.608  1.00  0.00           H  
HETATM 4552  H2  T3P   230      -6.250   2.306 -23.314  1.00  0.00           H  
HETATM 4553  O   T3P   231       1.392   5.682 -23.448  1.00  0.00           O  
HETATM 4554  H1  T3P   231       0.768   5.992 -24.104  1.00  0.00           H  
HETATM 4555  H2  T3P   231       1.445   6.395 -22.812  1.00  0.00           H  
HETATM 4556  O   T3P   232       1.524   8.061 -21.453  1.00  0.00           O  
HETATM 4557  H1  T3P   232       0.861   8.338 -20.820  1.00  0.00           H  
HETATM 4558  H2  T3P   232       1.961   7.320 -21.034  1.00  0.00           H  
HETATM 4559  O   T3P   233       2.543   4.250 -25.901  1.00  0.00           O  
HETATM 4560  H1  T3P   233       2.255   4.538 -25.034  1.00  0.00           H  
HETATM 4561  H2  T3P   233       3.083   4.970 -26.226  1.00  0.00           H  
HETATM 4562  O   T3P   234       8.904  11.500 -23.028  1.00  0.00           O  
HETATM 4563  H1  T3P   234       8.914  11.985 -22.203  1.00  0.00           H  
HETATM 4564  H2  T3P   234       9.683  10.945 -22.989  1.00  0.00           H  
HETATM 4565  O   T3P   235      11.067   9.805 -23.143  1.00  0.00           O  
HETATM 4566  H1  T3P   235      11.185   9.177 -23.855  1.00  0.00           H  
HETATM 4567  H2  T3P   235      11.921   9.843 -22.712  1.00  0.00           H  
HETATM 4568  O   T3P   236      -1.305 -11.437 -22.706  1.00  0.00           O  
HETATM 4569  H1  T3P   236      -0.620 -11.009 -22.192  1.00  0.00           H  
HETATM 4570  H2  T3P   236      -1.444 -12.277 -22.268  1.00  0.00           H  
HETATM 4571  O   T3P   237      -1.737  -8.392 -24.840  1.00  0.00           O  
HETATM 4572  H1  T3P   237      -0.885  -8.436 -24.406  1.00  0.00           H  
HETATM 4573  H2  T3P   237      -2.194  -7.676 -24.398  1.00  0.00           H  
HETATM 4574  O   T3P   238       0.829  -4.782 -15.446  1.00  0.00           O  
HETATM 4575  H1  T3P   238       0.689  -4.356 -14.600  1.00  0.00           H  
HETATM 4576  H2  T3P   238       1.344  -4.151 -15.949  1.00  0.00           H  
HETATM 4577  O   T3P   239       9.345  -2.845 -22.976  1.00  0.00           O  
HETATM 4578  H1  T3P   239      10.285  -2.680 -22.907  1.00  0.00           H  
HETATM 4579  H2  T3P   239       9.025  -2.791 -22.076  1.00  0.00           H  
HETATM 4580  O   T3P   240       5.224   1.177 -21.019  1.00  0.00           O  
HETATM 4581  H1  T3P   240       4.892   0.465 -21.567  1.00  0.00           H  
HETATM 4582  H2  T3P   240       5.373   1.899 -21.629  1.00  0.00           H  
HETATM 4583  O   T3P   241      -1.377  -2.862 -17.090  1.00  0.00           O  
HETATM 4584  H1  T3P   241      -1.966  -2.525 -16.415  1.00  0.00           H  
HETATM 4585  H2  T3P   241      -0.499  -2.674 -16.758  1.00  0.00           H  
HETATM 4586  O   T3P   242       9.234  -6.063 -15.740  1.00  0.00           O  
HETATM 4587  H1  T3P   242       9.617  -6.932 -15.618  1.00  0.00           H  
HETATM 4588  H2  T3P   242       9.969  -5.460 -15.631  1.00  0.00           H  
HETATM 4589  O   T3P   243      -9.521   3.272 -21.577  1.00  0.00           O  
HETATM 4590  H1  T3P   243      -8.806   2.636 -21.613  1.00  0.00           H  
HETATM 4591  H2  T3P   243      -9.321   3.813 -20.813  1.00  0.00           H  
HETATM 4592  O   T3P   244      -5.936   1.152 -24.909  1.00  0.00           O  
HETATM 4593  H1  T3P   244      -6.326   0.409 -25.370  1.00  0.00           H  
HETATM 4594  H2  T3P   244      -5.000   0.952 -24.880  1.00  0.00           H  
HETATM 4595  O   T3P   245      -7.108  -0.858 -26.412  1.00  0.00           O  
HETATM 4596  H1  T3P   245      -7.920  -0.409 -26.177  1.00  0.00           H  
HETATM 4597  H2  T3P   245      -6.774  -0.372 -27.165  1.00  0.00           H  
HETATM 4598  O   T3P   246       4.174  -2.971 -19.274  1.00  0.00           O  
HETATM 4599  H1  T3P   246       3.619  -2.192 -19.314  1.00  0.00           H  
HETATM 4600  H2  T3P   246       4.185  -3.303 -20.172  1.00  0.00           H  
HETATM 4601  O   T3P   247      10.262  -2.456 -18.080  1.00  0.00           O  
HETATM 4602  H1  T3P   247      10.040  -2.867 -17.244  1.00  0.00           H  
HETATM 4603  H2  T3P   247       9.626  -1.746 -18.174  1.00  0.00           H  
HETATM 4604  O   T3P   248     -15.409  -0.447 -19.011  1.00  0.00           O  
HETATM 4605  H1  T3P   248     -16.159   0.138 -19.120  1.00  0.00           H  
HETATM 4606  H2  T3P   248     -14.796  -0.181 -19.696  1.00  0.00           H  
HETATM 4607  O   T3P   249      -1.932   1.906 -27.839  1.00  0.00           O  
HETATM 4608  H1  T3P   249      -1.376   1.166 -28.084  1.00  0.00           H  
HETATM 4609  H2  T3P   249      -1.380   2.442 -27.269  1.00  0.00           H  
HETATM 4610  O   T3P   250       5.603  -4.402 -17.197  1.00  0.00           O  
HETATM 4611  H1  T3P   250       5.159  -3.739 -17.725  1.00  0.00           H  
HETATM 4612  H2  T3P   250       4.920  -5.039 -16.988  1.00  0.00           H  
HETATM 4613  O   T3P   251      -9.854   6.983 -24.799  1.00  0.00           O  
HETATM 4614  H1  T3P   251      -9.862   6.061 -24.542  1.00  0.00           H  
HETATM 4615  H2  T3P   251     -10.576   7.375 -24.309  1.00  0.00           H  
HETATM 4616  O   T3P   252      -2.646   4.137 -18.656  1.00  0.00           O  
HETATM 4617  H1  T3P   252      -3.528   3.921 -18.353  1.00  0.00           H  
HETATM 4618  H2  T3P   252      -2.159   3.317 -18.583  1.00  0.00           H  
HETATM 4619  O   T3P   253       2.146   3.348 -19.120  1.00  0.00           O  
HETATM 4620  H1  T3P   253       1.533   3.081 -18.435  1.00  0.00           H  
HETATM 4621  H2  T3P   253       2.943   2.850 -18.937  1.00  0.00           H  
HETATM 4622  O   T3P   254       4.597   2.021 -18.488  1.00  0.00           O  
HETATM 4623  H1  T3P   254       4.984   2.872 -18.279  1.00  0.00           H  
HETATM 4624  H2  T3P   254       5.033   1.752 -19.297  1.00  0.00           H  
HETATM 4625  O   T3P   255       0.446   3.239 -21.674  1.00  0.00           O  
HETATM 4626  H1  T3P   255       0.806   3.011 -20.817  1.00  0.00           H  
HETATM 4627  H2  T3P   255       1.102   3.818 -22.063  1.00  0.00           H  
HETATM 4628  O   T3P   256      -7.599  10.773 -18.145  1.00  0.00           O  
HETATM 4629  H1  T3P   256      -7.364   9.926 -18.523  1.00  0.00           H  
HETATM 4630  H2  T3P   256      -7.147  11.415 -18.694  1.00  0.00           H  
HETATM 4631  O   T3P   257      -7.539   3.430 -25.833  1.00  0.00           O  
HETATM 4632  H1  T3P   257      -6.911   3.942 -26.343  1.00  0.00           H  
HETATM 4633  H2  T3P   257      -6.997   2.867 -25.280  1.00  0.00           H  
HETATM 4634  O   T3P   258       2.699  10.868 -19.379  1.00  0.00           O  
HETATM 4635  H1  T3P   258       2.248  10.623 -18.570  1.00  0.00           H  
HETATM 4636  H2  T3P   258       3.562  11.166 -19.092  1.00  0.00           H  
HETATM 4637  O   T3P   259       7.583   6.682 -20.774  1.00  0.00           O  
HETATM 4638  H1  T3P   259       7.025   6.602 -21.547  1.00  0.00           H  
HETATM 4639  H2  T3P   259       7.139   7.327 -20.223  1.00  0.00           H  
HETATM 4640  O   T3P   260       2.353   9.152 -24.021  1.00  0.00           O  
HETATM 4641  H1  T3P   260       1.937   8.775 -23.246  1.00  0.00           H  
HETATM 4642  H2  T3P   260       1.943   8.698 -24.758  1.00  0.00           H  
HETATM 4643  O   T3P   261       4.306   4.968 -22.629  1.00  0.00           O  
HETATM 4644  H1  T3P   261       4.900   4.247 -22.421  1.00  0.00           H  
HETATM 4645  H2  T3P   261       4.695   5.386 -23.398  1.00  0.00           H  
HETATM 4646  O   T3P   262      -5.583  -7.334 -15.983  1.00  0.00           O  
HETATM 4647  H1  T3P   262      -5.537  -8.244 -15.690  1.00  0.00           H  
HETATM 4648  H2  T3P   262      -6.208  -7.347 -16.708  1.00  0.00           H  
HETATM 4649  O   T3P   263      -3.728  -5.300 -16.694  1.00  0.00           O  
HETATM 4650  H1  T3P   263      -3.126  -4.919 -16.054  1.00  0.00           H  
HETATM 4651  H2  T3P   263      -4.575  -5.315 -16.247  1.00  0.00           H  
HETATM 4652  O   T3P   264      -0.164 -11.238 -17.257  1.00  0.00           O  
HETATM 4653  H1  T3P   264       0.301 -11.991 -16.894  1.00  0.00           H  
HETATM 4654  H2  T3P   264      -1.089 -11.432 -17.106  1.00  0.00           H  
HETATM 4655  O   T3P   265       1.321  -8.930 -17.335  1.00  0.00           O  
HETATM 4656  H1  T3P   265       0.794  -9.716 -17.479  1.00  0.00           H  
HETATM 4657  H2  T3P   265       0.958  -8.541 -16.539  1.00  0.00           H  
HETATM 4658  O   T3P   266       8.700  -9.271 -17.469  1.00  0.00           O  
HETATM 4659  H1  T3P   266       8.057  -8.622 -17.756  1.00  0.00           H  
HETATM 4660  H2  T3P   266       9.497  -8.764 -17.309  1.00  0.00           H  
HETATM 4661  O   T3P   267      -2.350   1.442 -19.041  1.00  0.00           O  
HETATM 4662  H1  T3P   267      -2.780   1.194 -19.860  1.00  0.00           H  
HETATM 4663  H2  T3P   267      -2.941   1.130 -18.356  1.00  0.00           H  
HETATM 4664  O   T3P   268      -8.089  -8.434 -14.730  1.00  0.00           O  
HETATM 4665  H1  T3P   268      -7.760  -9.306 -14.948  1.00  0.00           H  
HETATM 4666  H2  T3P   268      -8.057  -8.397 -13.774  1.00  0.00           H  
HETATM 4667  O   T3P   269      -2.761  -7.707 -16.070  1.00  0.00           O  
HETATM 4668  H1  T3P   269      -2.845  -8.363 -16.763  1.00  0.00           H  
HETATM 4669  H2  T3P   269      -3.125  -6.908 -16.452  1.00  0.00           H  
HETATM 4670  O   T3P   270       9.008  -0.126 -17.722  1.00  0.00           O  
HETATM 4671  H1  T3P   270       8.560   0.269 -18.470  1.00  0.00           H  
HETATM 4672  H2  T3P   270       8.491   0.142 -16.963  1.00  0.00           H  
HETATM 4673  O   T3P   271      14.719  -4.389 -20.672  1.00  0.00           O  
HETATM 4674  H1  T3P   271      14.890  -3.579 -20.191  1.00  0.00           H  
HETATM 4675  H2  T3P   271      15.554  -4.600 -21.090  1.00  0.00           H  
HETATM 4676  O   T3P   272      -5.469   3.624 -18.483  1.00  0.00           O  
HETATM 4677  H1  T3P   272      -5.899   4.388 -18.869  1.00  0.00           H  
HETATM 4678  H2  T3P   272      -6.118   2.924 -18.553  1.00  0.00           H  
HETATM 4679  O   T3P   273      -6.394   2.967 -15.830  1.00  0.00           O  
HETATM 4680  H1  T3P   273      -5.628   2.450 -15.580  1.00  0.00           H  
HETATM 4681  H2  T3P   273      -6.474   2.835 -16.775  1.00  0.00           H  
HETATM 4682  O   T3P   274       2.066  -2.931 -17.115  1.00  0.00           O  
HETATM 4683  H1  T3P   274       2.036  -3.206 -18.032  1.00  0.00           H  
HETATM 4684  H2  T3P   274       1.847  -1.999 -17.137  1.00  0.00           H  
HETATM 4685  O   T3P   275       8.008  -2.671 -19.796  1.00  0.00           O  
HETATM 4686  H1  T3P   275       7.156  -2.402 -19.454  1.00  0.00           H  
HETATM 4687  H2  T3P   275       8.101  -3.583 -19.519  1.00  0.00           H  
HETATM 4688  O   T3P   276       0.899  -0.461 -16.443  1.00  0.00           O  
HETATM 4689  H1  T3P   276       0.680   0.211 -15.798  1.00  0.00           H  
HETATM 4690  H2  T3P   276       0.538  -0.131 -17.266  1.00  0.00           H  
HETATM 4691  O   T3P   277      12.611  -1.098 -19.319  1.00  0.00           O  
HETATM 4692  H1  T3P   277      12.006  -1.517 -18.707  1.00  0.00           H  
HETATM 4693  H2  T3P   277      13.477  -1.400 -19.045  1.00  0.00           H  
HETATM 4694  O   T3P   278      -7.430   7.799 -18.259  1.00  0.00           O  
HETATM 4695  H1  T3P   278      -8.048   7.238 -17.790  1.00  0.00           H  
HETATM 4696  H2  T3P   278      -7.796   7.876 -19.140  1.00  0.00           H  
HETATM 4697  O   T3P   279      -3.022   0.597 -25.477  1.00  0.00           O  
HETATM 4698  H1  T3P   279      -2.565   1.316 -25.041  1.00  0.00           H  
HETATM 4699  H2  T3P   279      -2.985   0.817 -26.407  1.00  0.00           H  
HETATM 4700  O   T3P   280      -2.387  -1.084 -15.020  1.00  0.00           O  
HETATM 4701  H1  T3P   280      -1.731  -0.392 -14.941  1.00  0.00           H  
HETATM 4702  H2  T3P   280      -2.654  -1.266 -14.119  1.00  0.00           H  
HETATM 4703  O   T3P   281      -0.357   0.861 -14.193  1.00  0.00           O  
HETATM 4704  H1  T3P   281      -0.694   0.686 -13.315  1.00  0.00           H  
HETATM 4705  H2  T3P   281       0.564   1.082 -14.056  1.00  0.00           H  
HETATM 4706  O   T3P   282       7.636   2.423 -19.069  1.00  0.00           O  
HETATM 4707  H1  T3P   282       7.792   3.350 -19.247  1.00  0.00           H  
HETATM 4708  H2  T3P   282       7.367   2.059 -19.913  1.00  0.00           H  
HETATM 4709  O   T3P   283     -12.056   7.890 -23.215  1.00  0.00           O  
HETATM 4710  H1  T3P   283     -12.287   8.727 -22.811  1.00  0.00           H  
HETATM 4711  H2  T3P   283     -12.845   7.628 -23.690  1.00  0.00           H  
HETATM 4712  O   T3P   284      -5.629   8.165 -16.021  1.00  0.00           O  
HETATM 4713  H1  T3P   284      -6.084   8.222 -16.861  1.00  0.00           H  
HETATM 4714  H2  T3P   284      -5.933   7.341 -15.640  1.00  0.00           H  
HETATM 4715  O   T3P   285      -3.878   9.590 -18.521  1.00  0.00           O  
HETATM 4716  H1  T3P   285      -4.431  10.363 -18.639  1.00  0.00           H  
HETATM 4717  H2  T3P   285      -4.434   8.856 -18.783  1.00  0.00           H  
HETATM 4718  O   T3P   286      -3.348   9.214 -14.120  1.00  0.00           O  
HETATM 4719  H1  T3P   286      -3.960   8.681 -14.627  1.00  0.00           H  
HETATM 4720  H2  T3P   286      -3.071   9.902 -14.725  1.00  0.00           H  
HETATM 4721  O   T3P   287       0.172  10.896 -15.373  1.00  0.00           O  
HETATM 4722  H1  T3P   287       0.412  11.822 -15.408  1.00  0.00           H  
HETATM 4723  H2  T3P   287      -0.785  10.895 -15.401  1.00  0.00           H  
HETATM 4724  O   T3P   288      -5.671  -6.255 -13.467  1.00  0.00           O  
HETATM 4725  H1  T3P   288      -6.313  -6.815 -13.031  1.00  0.00           H  
HETATM 4726  H2  T3P   288      -5.737  -6.489 -14.393  1.00  0.00           H  
HETATM 4727  O   T3P   289      -1.445  -7.327  -8.783  1.00  0.00           O  
HETATM 4728  H1  T3P   289      -1.638  -7.581  -7.880  1.00  0.00           H  
HETATM 4729  H2  T3P   289      -2.172  -7.683  -9.293  1.00  0.00           H  
HETATM 4730  O   T3P   290       8.872 -13.638 -12.751  1.00  0.00           O  
HETATM 4731  H1  T3P   290       9.678 -13.849 -12.280  1.00  0.00           H  
HETATM 4732  H2  T3P   290       8.299 -13.257 -12.086  1.00  0.00           H  
HETATM 4733  O   T3P   291       4.044 -10.197 -16.374  1.00  0.00           O  
HETATM 4734  H1  T3P   291       3.411  -9.479 -16.352  1.00  0.00           H  
HETATM 4735  H2  T3P   291       4.103 -10.436 -17.299  1.00  0.00           H  
HETATM 4736  O   T3P   292      14.889   0.071 -17.231  1.00  0.00           O  
HETATM 4737  H1  T3P   292      15.274  -0.402 -16.493  1.00  0.00           H  
HETATM 4738  H2  T3P   292      14.284  -0.556 -17.629  1.00  0.00           H  
HETATM 4739  O   T3P   293      -4.812  -8.567  -8.932  1.00  0.00           O  
HETATM 4740  H1  T3P   293      -5.664  -8.926  -9.180  1.00  0.00           H  
HETATM 4741  H2  T3P   293      -5.009  -7.696  -8.589  1.00  0.00           H  
HETATM 4742  O   T3P   294      -5.056  -3.571 -13.567  1.00  0.00           O  
HETATM 4743  H1  T3P   294      -4.252  -3.514 -14.084  1.00  0.00           H  
HETATM 4744  H2  T3P   294      -5.414  -4.434 -13.775  1.00  0.00           H  
HETATM 4745  O   T3P   295       1.308  -9.189 -13.428  1.00  0.00           O  
HETATM 4746  H1  T3P   295       0.957  -8.632 -14.122  1.00  0.00           H  
HETATM 4747  H2  T3P   295       1.914  -8.624 -12.949  1.00  0.00           H  
HETATM 4748  O   T3P   296      14.709  -2.864 -18.552  1.00  0.00           O  
HETATM 4749  H1  T3P   296      14.471  -3.785 -18.440  1.00  0.00           H  
HETATM 4750  H2  T3P   296      15.651  -2.838 -18.384  1.00  0.00           H  
HETATM 4751  O   T3P   297      -7.133   3.061 -12.339  1.00  0.00           O  
HETATM 4752  H1  T3P   297      -6.973   3.824 -12.894  1.00  0.00           H  
HETATM 4753  H2  T3P   297      -6.301   2.587 -12.338  1.00  0.00           H  
HETATM 4754  O   T3P   298      -3.885   1.848 -15.230  1.00  0.00           O  
HETATM 4755  H1  T3P   298      -3.811   1.514 -16.124  1.00  0.00           H  
HETATM 4756  H2  T3P   298      -3.175   2.485 -15.153  1.00  0.00           H  
HETATM 4757  O   T3P   299      -2.251  -4.545 -14.604  1.00  0.00           O  
HETATM 4758  H1  T3P   299      -1.325  -4.453 -14.826  1.00  0.00           H  
HETATM 4759  H2  T3P   299      -2.262  -5.167 -13.876  1.00  0.00           H  
HETATM 4760  O   T3P   300       8.692   2.233 -16.187  1.00  0.00           O  
HETATM 4761  H1  T3P   300       8.531   2.279 -17.129  1.00  0.00           H  
HETATM 4762  H2  T3P   300       8.372   3.069 -15.848  1.00  0.00           H  
HETATM 4763  O   T3P   301      -7.243   1.524 -18.343  1.00  0.00           O  
HETATM 4764  H1  T3P   301      -7.907   1.181 -17.746  1.00  0.00           H  
HETATM 4765  H2  T3P   301      -7.032   0.787 -18.916  1.00  0.00           H  
HETATM 4766  O   T3P   302      -0.725   2.785 -12.017  1.00  0.00           O  
HETATM 4767  H1  T3P   302      -0.375   3.506 -11.494  1.00  0.00           H  
HETATM 4768  H2  T3P   302      -1.338   2.340 -11.432  1.00  0.00           H  
HETATM 4769  O   T3P   303      -4.730   1.834 -12.664  1.00  0.00           O  
HETATM 4770  H1  T3P   303      -4.386   2.039 -13.534  1.00  0.00           H  
HETATM 4771  H2  T3P   303      -4.819   0.881 -12.661  1.00  0.00           H  
HETATM 4772  O   T3P   304       9.083   4.805 -19.289  1.00  0.00           O  
HETATM 4773  H1  T3P   304       8.477   5.416 -19.709  1.00  0.00           H  
HETATM 4774  H2  T3P   304       9.250   5.187 -18.427  1.00  0.00           H  
HETATM 4775  O   T3P   305      -6.346   4.996 -14.448  1.00  0.00           O  
HETATM 4776  H1  T3P   305      -6.394   4.302 -15.106  1.00  0.00           H  
HETATM 4777  H2  T3P   305      -5.414   5.202 -14.384  1.00  0.00           H  
HETATM 4778  O   T3P   306      -5.421  11.427 -19.899  1.00  0.00           O  
HETATM 4779  H1  T3P   306      -4.936  12.251 -19.867  1.00  0.00           H  
HETATM 4780  H2  T3P   306      -5.470  11.213 -20.831  1.00  0.00           H  
HETATM 4781  O   T3P   307      -2.547   8.150 -11.815  1.00  0.00           O  
HETATM 4782  H1  T3P   307      -2.387   7.236 -12.048  1.00  0.00           H  
HETATM 4783  H2  T3P   307      -2.599   8.607 -12.654  1.00  0.00           H  
HETATM 4784  O   T3P   308       9.020  13.008 -20.563  1.00  0.00           O  
HETATM 4785  H1  T3P   308       9.878  13.423 -20.472  1.00  0.00           H  
HETATM 4786  H2  T3P   308       8.663  12.999 -19.675  1.00  0.00           H  
HETATM 4787  O   T3P   309     -10.550  -5.249 -18.084  1.00  0.00           O  
HETATM 4788  H1  T3P   309     -10.249  -5.712 -17.303  1.00  0.00           H  
HETATM 4789  H2  T3P   309     -11.471  -5.055 -17.908  1.00  0.00           H  
HETATM 4790  O   T3P   310       0.464  -2.413 -13.959  1.00  0.00           O  
HETATM 4791  H1  T3P   310      -0.167  -2.115 -13.303  1.00  0.00           H  
HETATM 4792  H2  T3P   310       0.672  -1.628 -14.466  1.00  0.00           H  
HETATM 4793  O   T3P   311      -0.873  -5.783 -12.261  1.00  0.00           O  
HETATM 4794  H1  T3P   311       0.012  -5.492 -12.039  1.00  0.00           H  
HETATM 4795  H2  T3P   311      -0.957  -6.638 -11.839  1.00  0.00           H  
HETATM 4796  O   T3P   312      -3.750  -1.229 -11.963  1.00  0.00           O  
HETATM 4797  H1  T3P   312      -3.943  -1.034 -11.046  1.00  0.00           H  
HETATM 4798  H2  T3P   312      -4.354  -1.936 -12.190  1.00  0.00           H  
HETATM 4799  O   T3P   313      -5.854   8.025 -12.438  1.00  0.00           O  
HETATM 4800  H1  T3P   313      -5.102   8.336 -11.933  1.00  0.00           H  
HETATM 4801  H2  T3P   313      -6.376   7.528 -11.807  1.00  0.00           H  
HETATM 4802  O   T3P   314       6.088  -0.045 -17.706  1.00  0.00           O  
HETATM 4803  H1  T3P   314       5.595   0.758 -17.873  1.00  0.00           H  
HETATM 4804  H2  T3P   314       6.002  -0.188 -16.764  1.00  0.00           H  
HETATM 4805  O   T3P   315      -7.370  10.694 -11.919  1.00  0.00           O  
HETATM 4806  H1  T3P   315      -7.152   9.819 -11.598  1.00  0.00           H  
HETATM 4807  H2  T3P   315      -8.240  10.871 -11.561  1.00  0.00           H  
HETATM 4808  O   T3P   316      -2.168  17.430  -9.419  1.00  0.00           O  
HETATM 4809  H1  T3P   316      -3.107  17.594  -9.343  1.00  0.00           H  
HETATM 4810  H2  T3P   316      -2.106  16.526  -9.727  1.00  0.00           H  
HETATM 4811  O   T3P   317      -1.720  15.184 -11.177  1.00  0.00           O  
HETATM 4812  H1  T3P   317      -1.655  14.602 -11.934  1.00  0.00           H  
HETATM 4813  H2  T3P   317      -1.600  14.608 -10.422  1.00  0.00           H  
HETATM 4814  O   T3P   318       0.756  28.648  -9.751  1.00  0.00           O  
HETATM 4815  H1  T3P   318       1.045  29.150 -10.513  1.00  0.00           H  
HETATM 4816  H2  T3P   318       0.038  29.163  -9.383  1.00  0.00           H  
HETATM 4817  O   T3P   319       7.237  25.128 -11.326  1.00  0.00           O  
HETATM 4818  H1  T3P   319       6.388  24.691 -11.385  1.00  0.00           H  
HETATM 4819  H2  T3P   319       7.660  24.729 -10.566  1.00  0.00           H  
HETATM 4820  O   T3P   320      -6.999  24.978 -10.639  1.00  0.00           O  
HETATM 4821  H1  T3P   320      -6.446  24.325 -10.210  1.00  0.00           H  
HETATM 4822  H2  T3P   320      -7.839  24.918 -10.182  1.00  0.00           H  
HETATM 4823  O   T3P   321      -4.430  31.663 -10.034  1.00  0.00           O  
HETATM 4824  H1  T3P   321      -3.908  30.871 -10.160  1.00  0.00           H  
HETATM 4825  H2  T3P   321      -5.043  31.666 -10.769  1.00  0.00           H  
HETATM 4826  O   T3P   322       0.880  26.745  -7.590  1.00  0.00           O  
HETATM 4827  H1  T3P   322       0.972  26.780  -8.542  1.00  0.00           H  
HETATM 4828  H2  T3P   322      -0.054  26.595  -7.445  1.00  0.00           H  
HETATM 4829  O   T3P   323      -2.237  22.647  -5.716  1.00  0.00           O  
HETATM 4830  H1  T3P   323      -1.901  23.390  -6.217  1.00  0.00           H  
HETATM 4831  H2  T3P   323      -2.141  22.912  -4.801  1.00  0.00           H  
HETATM 4832  O   T3P   324      10.812  28.320  -8.885  1.00  0.00           O  
HETATM 4833  H1  T3P   324      11.347  29.071  -8.628  1.00  0.00           H  
HETATM 4834  H2  T3P   324       9.924  28.555  -8.616  1.00  0.00           H  
HETATM 4835  O   T3P   325       8.518  28.900  -7.320  1.00  0.00           O  
HETATM 4836  H1  T3P   325       9.216  29.029  -6.677  1.00  0.00           H  
HETATM 4837  H2  T3P   325       7.751  28.669  -6.797  1.00  0.00           H  
HETATM 4838  O   T3P   326      -1.859  23.362  -2.851  1.00  0.00           O  
HETATM 4839  H1  T3P   326      -1.026  22.943  -2.636  1.00  0.00           H  
HETATM 4840  H2  T3P   326      -2.346  23.363  -2.027  1.00  0.00           H  
HETATM 4841  O   T3P   327      -0.614  20.529  -5.066  1.00  0.00           O  
HETATM 4842  H1  T3P   327      -1.121  21.301  -5.319  1.00  0.00           H  
HETATM 4843  H2  T3P   327      -0.250  20.752  -4.210  1.00  0.00           H  
HETATM 4844  O   T3P   328       5.391  24.783   4.138  1.00  0.00           O  
HETATM 4845  H1  T3P   328       5.211  25.661   4.473  1.00  0.00           H  
HETATM 4846  H2  T3P   328       4.719  24.231   4.539  1.00  0.00           H  
HETATM 4847  O   T3P   329       2.635  24.134  -2.160  1.00  0.00           O  
HETATM 4848  H1  T3P   329       2.467  23.322  -1.683  1.00  0.00           H  
HETATM 4849  H2  T3P   329       3.194  23.871  -2.892  1.00  0.00           H  
HETATM 4850  O   T3P   330      -5.069  26.306  -1.264  1.00  0.00           O  
HETATM 4851  H1  T3P   330      -5.954  25.973  -1.414  1.00  0.00           H  
HETATM 4852  H2  T3P   330      -4.690  26.380  -2.140  1.00  0.00           H  
HETATM 4853  O   T3P   331      -0.093  17.975  -2.875  1.00  0.00           O  
HETATM 4854  H1  T3P   331       0.210  18.164  -3.763  1.00  0.00           H  
HETATM 4855  H2  T3P   331      -1.041  18.103  -2.913  1.00  0.00           H  
HETATM 4856  O   T3P   332       1.392  24.282  -4.848  1.00  0.00           O  
HETATM 4857  H1  T3P   332       0.768  24.592  -5.504  1.00  0.00           H  
HETATM 4858  H2  T3P   332       1.445  24.995  -4.212  1.00  0.00           H  
HETATM 4859  O   T3P   333       1.524  26.661  -2.853  1.00  0.00           O  
HETATM 4860  H1  T3P   333       0.861  26.938  -2.220  1.00  0.00           H  
HETATM 4861  H2  T3P   333       1.961  25.920  -2.434  1.00  0.00           H  
HETATM 4862  O   T3P   334       8.904  30.100  -4.428  1.00  0.00           O  
HETATM 4863  H1  T3P   334       8.914  30.585  -3.603  1.00  0.00           H  
HETATM 4864  H2  T3P   334       9.683  29.545  -4.389  1.00  0.00           H  
HETATM 4865  O   T3P   335      11.067  28.405  -4.543  1.00  0.00           O  
HETATM 4866  H1  T3P   335      11.185  27.776  -5.255  1.00  0.00           H  
HETATM 4867  H2  T3P   335      11.921  28.443  -4.112  1.00  0.00           H  
HETATM 4868  O   T3P   336       5.224  19.777  -2.419  1.00  0.00           O  
HETATM 4869  H1  T3P   336       4.892  19.065  -2.967  1.00  0.00           H  
HETATM 4870  H2  T3P   336       5.373  20.499  -3.029  1.00  0.00           H  
HETATM 4871  O   T3P   337      -2.646  22.737  -0.056  1.00  0.00           O  
HETATM 4872  H1  T3P   337      -3.528  22.521   0.247  1.00  0.00           H  
HETATM 4873  H2  T3P   337      -2.159  21.917   0.017  1.00  0.00           H  
HETATM 4874  O   T3P   338       2.146  21.948  -0.520  1.00  0.00           O  
HETATM 4875  H1  T3P   338       1.533  21.680   0.166  1.00  0.00           H  
HETATM 4876  H2  T3P   338       2.943  21.450  -0.337  1.00  0.00           H  
HETATM 4877  O   T3P   339      -2.715  25.130   1.327  1.00  0.00           O  
HETATM 4878  H1  T3P   339      -3.414  25.619   0.894  1.00  0.00           H  
HETATM 4879  H2  T3P   339      -2.446  24.475   0.683  1.00  0.00           H  
HETATM 4880  O   T3P   340       4.597  20.621   0.112  1.00  0.00           O  
HETATM 4881  H1  T3P   340       4.984  21.471   0.321  1.00  0.00           H  
HETATM 4882  H2  T3P   340       5.033  20.352  -0.697  1.00  0.00           H  
HETATM 4883  O   T3P   341       0.446  21.839  -3.074  1.00  0.00           O  
HETATM 4884  H1  T3P   341       0.806  21.611  -2.217  1.00  0.00           H  
HETATM 4885  H2  T3P   341       1.102  22.418  -3.463  1.00  0.00           H  
HETATM 4886  O   T3P   342      -7.599  29.373   0.455  1.00  0.00           O  
HETATM 4887  H1  T3P   342      -7.364  28.526   0.077  1.00  0.00           H  
HETATM 4888  H2  T3P   342      -7.147  30.015  -0.094  1.00  0.00           H  
HETATM 4889  O   T3P   343       2.699  29.468  -0.779  1.00  0.00           O  
HETATM 4890  H1  T3P   343       2.248  29.223   0.030  1.00  0.00           H  
HETATM 4891  H2  T3P   343       3.562  29.766  -0.492  1.00  0.00           H  
HETATM 4892  O   T3P   344       7.583  25.282  -2.174  1.00  0.00           O  
HETATM 4893  H1  T3P   344       7.025  25.202  -2.947  1.00  0.00           H  
HETATM 4894  H2  T3P   344       7.139  25.927  -1.623  1.00  0.00           H  
HETATM 4895  O   T3P   345       2.353  27.752  -5.421  1.00  0.00           O  
HETATM 4896  H1  T3P   345       1.937  27.375  -4.646  1.00  0.00           H  
HETATM 4897  H2  T3P   345       1.943  27.298  -6.158  1.00  0.00           H  
HETATM 4898  O   T3P   346       4.306  23.568  -4.029  1.00  0.00           O  
HETATM 4899  H1  T3P   346       4.900  22.848  -3.821  1.00  0.00           H  
HETATM 4900  H2  T3P   346       4.695  23.985  -4.798  1.00  0.00           H  
HETATM 4901  O   T3P   347      -2.350  20.042  -0.441  1.00  0.00           O  
HETATM 4902  H1  T3P   347      -2.780  19.794  -1.260  1.00  0.00           H  
HETATM 4903  H2  T3P   347      -2.941  19.730   0.244  1.00  0.00           H  
HETATM 4904  O   T3P   348      -5.469  22.224   0.117  1.00  0.00           O  
HETATM 4905  H1  T3P   348      -5.899  22.988  -0.269  1.00  0.00           H  
HETATM 4906  H2  T3P   348      -6.118  21.524   0.047  1.00  0.00           H  
HETATM 4907  O   T3P   349      -6.394  21.567   2.770  1.00  0.00           O  
HETATM 4908  H1  T3P   349      -5.628  21.050   3.020  1.00  0.00           H  
HETATM 4909  H2  T3P   349      -6.474  21.435   1.825  1.00  0.00           H  
HETATM 4910  O   T3P   350      -7.430  26.399   0.341  1.00  0.00           O  
HETATM 4911  H1  T3P   350      -8.048  25.838   0.810  1.00  0.00           H  
HETATM 4912  H2  T3P   350      -7.796  26.476  -0.540  1.00  0.00           H  
HETATM 4913  O   T3P   351     -10.799  27.022   4.878  1.00  0.00           O  
HETATM 4914  H1  T3P   351      -9.973  26.816   4.440  1.00  0.00           H  
HETATM 4915  H2  T3P   351     -11.113  26.179   5.205  1.00  0.00           H  
HETATM 4916  O   T3P   352      -2.387  17.516   3.580  1.00  0.00           O  
HETATM 4917  H1  T3P   352      -1.731  18.208   3.659  1.00  0.00           H  
HETATM 4918  H2  T3P   352      -2.654  17.334   4.481  1.00  0.00           H  
HETATM 4919  O   T3P   353      -0.357  19.461   4.407  1.00  0.00           O  
HETATM 4920  H1  T3P   353      -0.694  19.286   5.285  1.00  0.00           H  
HETATM 4921  H2  T3P   353       0.564  19.682   4.544  1.00  0.00           H  
HETATM 4922  O   T3P   354      -5.629  26.765   2.579  1.00  0.00           O  
HETATM 4923  H1  T3P   354      -6.084  26.822   1.739  1.00  0.00           H  
HETATM 4924  H2  T3P   354      -5.933  25.941   2.960  1.00  0.00           H  
HETATM 4925  O   T3P   355      -1.444  21.950   3.782  1.00  0.00           O  
HETATM 4926  H1  T3P   355      -1.757  22.724   4.250  1.00  0.00           H  
HETATM 4927  H2  T3P   355      -1.151  21.355   4.471  1.00  0.00           H  
HETATM 4928  O   T3P   356       0.623  21.815   1.905  1.00  0.00           O  
HETATM 4929  H1  T3P   356       1.209  22.572   1.892  1.00  0.00           H  
HETATM 4930  H2  T3P   356       0.135  21.903   2.724  1.00  0.00           H  
HETATM 4931  O   T3P   357       9.370  24.593   1.752  1.00  0.00           O  
HETATM 4932  H1  T3P   357       9.573  24.428   2.673  1.00  0.00           H  
HETATM 4933  H2  T3P   357       8.475  24.932   1.760  1.00  0.00           H  
HETATM 4934  O   T3P   358       9.245  19.803   5.100  1.00  0.00           O  
HETATM 4935  H1  T3P   358       9.910  20.362   5.502  1.00  0.00           H  
HETATM 4936  H2  T3P   358       9.061  20.218   4.258  1.00  0.00           H
[truncated: 3,224,772 more chars]
