# Supplementary material for: Chloride intracellular channel (CLIC) proteins function as fusogens
Source: Nat Commun. 2024 Mar 7;15:2085. doi: 10.1038/s41467-024-46301-z (PMC10920813; doi:10.1038/s41467-024-46301-z)
Supplement: Supplementary file 4 — Source Data [file 41467_2024_46301_MOESM4_ESM.zip › 41467_2024_46301_MOESM4_ESM_corrected file names/Source data.xlsx]

## Sheet: Figure 1a
Buffer	CLIC5
0.08	1.93
0.08	1.34
0.13	1.83
0.0966667	1.7

## Sheet: Figure 1b
Figure 1b

## Sheet: Figure 1c
Figure 1c
DOC2B (Ca2+)
DOC2B (EDTA)
14-3-3

## Sheet: Figure 1d
WAVELENGTH	0.25h				0.5h				0.75h				1h				1.25h				1.5h				1.75h
320	35.8531	39.0979	41.7899	39.2715	33.9457	35.2097	38.8218	37.7344	32.2031	35.7909	37.7536	36.8661	31.8448	35.4932	35.9405	37.2531	30.8661	35.0287	35.9358	35.9846	31.5963	34.3593	35.5279	35.6216	30.6497	34.4176	36.3686	35.3168
321	37.8673	40.7001	43.6108	40.3954	35.37	37.7621	39.9654	40.2571	33.3724	37.5867	38.7264	38.6656	33.565	36.9652	37.5585	37.2344	32.062	36.8145	37.7126	37.5455	32.1764	36.5094	36.3435	36.7168	31.3687	36.6906	36.381	35.6394
322	38.8295	42.8665	45.317	43.593	37.0631	37.9397	41.244	41.1234	34.1495	38.0926	39.3605	39.7146	33.4423	38.6508	38.7948	38.7626	33.8229	37.4626	37.8099	38.7187	33.5003	38.7858	37.9188	38.4076	34.0823	38.0877	38.788	37.4441
323	40.3031	44.8668	47.7333	44.4863	37.9916	39.1482	42.9865	42.5929	35.4084	41.4519	40.7947	42.1778	36.1371	40.0836	41.2089	40.7269	35.0619	40.038	39.5033	39.7796	35.0336	39.1972	39.8185	39.4376	34.8076	38.0887	39.7122	38.6668
324	41.9831	46.1304	48.1871	45.3554	39.0476	40.5643	44.7725	43.6394	37.0253	41.6757	43.3801	43.3513	36.2966	41.9044	41.4637	41.4157	36.8953	40.7562	41.1126	40.9626	35.5486	40.3737	40.5453	40.3493	35.9485	41.1873	41.4089	39.8413
325	44.243	47.7806	51.1029	48.3335	38.6971	42.3167	46.5996	44.9439	38.7953	42.5467	44.1134	43.6596	39.1706	42.5584	43.8832	43.6714	37.4594	42.3435	43.3112	42.9217	36.7064	41.3188	42.338	42.2441	37.3736	41.6973	42.1849	41.3403
326	44.9597	47.7753	52.0229	49.6546	41.0673	43.408	48.5318	46.3841	39.6247	44.7133	44.7279	44.7682	39.1035	43.4881	43.8147	44.5476	38.4832	42.2759	43.1371	42.9146	38.0839	43.0228	43.3743	42.8363	37.8721	42.5229	42.2629	41.7884
327	45.7166	50.205	54.0544	51.7165	41.9528	45.629	50.1498	48.3609	41.1658	44.5971	46.7062	45.0346	41.0772	44.8223	45.1867	45.1531	39.2822	43.8162	44.7719	44.4697	38.6722	43.7561	45.3392	44.2165	39.4558	43.5519	43.6969	43.1228
328	48.5211	51.35	56.3523	52.2444	42.674	46.2007	49.8716	49.1197	41.334	46.7894	47.4784	47.0391	40.4036	46.1519	47.2417	46.22	40.1206	45.7448	46.3191	45.6402	40.0655	44.9932	45.9118	45.1508	39.6513	45.1017	45.5153	43.7691
329	49.1167	52.7221	56.1426	53.0959	43.399	46.428	50.4834	50.1576	42.3822	46.8366	49.4616	49.0592	42.1101	46.9373	48.4749	47.6485	40.5771	45.2318	45.8048	46.8367	39.4384	45.0015	46.3121	46.6509	41.0787	45.3814	44.8098	45.487
330	50.5512	53.6902	57.8702	54.6037	44.9693	47.4343	52.0372	51.2063	43.1338	48.7034	49.7424	49.5882	42.7503	48.4039	48.9264	47.5667	41.4305	47.8209	47.4542	48.7155	41.2913	46.0221	47.1035	46.7645	41.1818	46.4911	45.3375	47.5129
331	50.6472	53.6719	58.5012	55.2279	45.9256	48.9364	53.0455	51.368	44.4612	49.8281	49.8923	50.9811	43.4319	48.4162	49.2889	49.0952	42.2783	47.5016	48.6459	48.9871	41.3707	47.603	48.0948	48.7715	41.3615	46.6212	47.5681	48.0704
332	51.0566	55.1262	59.4687	56.0412	45.769	49.1329	54.5385	51.8244	45.8896	51.1251	51.4608	50.0419	44.3977	49.6802	50.5438	49.6882	43.7952	47.7358	48.9788	47.6189	42.6833	49.1501	48.2115	48.0443	41.6801	47.1293	47.8036	48.7003
333	52.5123	56.5795	60.9514	57.3783	46.7168	49.8826	55.1635	53.0666	46.393	48.8845	52.2777	51.3646	44.095	50.6851	50.7233	50.526	43.4382	48.7002	49.749	49.1191	42.5404	48.056	48.4674	48.3739	42.7584	48.1712	48.5545	47.6603
334	53.3108	57.3771	63.4214	57.7947	47.9353	51.1264	54.7677	53.305	46.3397	51.1511	53.7368	52.9879	44.8712	50.8299	51.4654	51.3511	43.1896	49.5282	49.2774	49.5086	42.9998	49.5535	50.1369	50.0306	42.5792	49.0053	48.1054	48.9522
335	53.4028	58.6731	62.0394	58.7882	48.2841	51.8003	55.8873	54.9575	46.4325	51.6047	53.5957	52.2537	44.2862	51.1135	51.1654	50.6102	44.1457	50.0107	50.3888	49.8843	43.2952	50.0546	49.3607	49.3518	43.0397	49.0861	49.499	49.6803
336	53.7961	58.4466	62.5311	58.5108	48.4829	51.4294	55.644	55.0995	46.5302	53.5373	53.8818	52.741	45.0063	51.221	51.5431	51.1867	44.2268	50.1862	50.4169	50.4204	44.3824	49.6921	50.174	49.381	43.873	49.8513	50.1614	48.7216
337	54.7743	57.224	62.8284	59.2298	48.242	52.0835	54.7071	54.2395	45.7362	51.6095	53.3609	52.4996	44.1407	51.153	51.9385	50.9408	44.1033	49.2303	51.0396	50.4976	44.7409	49.501	50.169	49.4968	42.8312	49.0901	49.7465	48.8073
338	53.938	58.6896	62.815	59.233	49.0089	51.8394	55.9439	54.3409	46.4193	50.9718	54.0488	51.6477	45.2424	52.0016	52.6352	51.6016	45.1417	50.1885	50.6555	50.7166	43.1605	49.0799	50.6428	50.0112	43.3502	48.8855	49.4007	49.4987
339	54.0278	58.2749	64.0696	58.7277	48.684	51.9383	56.2306	54.2213	46.8343	50.894	53.5352	53.3455	45.0239	51.5513	51.9451	50.9597	45.3876	50.8249	51.9234	50.2764	44.3273	48.0474	50.7743	51.279	43.3119	48.7994	48.3657	49.5487
340	53.6939	58.6106	63.6536	57.7646	49.0223	52.3978	55.4052	54.1868	46.314	52.1405	54.4009	53.2291	45.8641	50.2571	51.7926	51.3936	45.0358	49.5063	50.4177	49.4019	43.2721	48.6322	50.5438	50.2516	43.2452	48.394	49.3732	47.7681
341	55.0049	58.4487	62.7999	58.6298	47.6837	52.4908	55.0025	54.7601	45.9558	50.7412	52.9705	53.3078	43.8172	50.5659	51.8255	50.8062	43.7797	48.7381	50.8509	50.6489	43.7881	48.9344	50.7529	49.0958	43.5044	48.8482	48.7485	47.8938
342	54.0443	59.2362	62.2562	58.9523	48.0638	51.4715	55.2305	54.2271	46.5076	50.9169	52.4762	52.748	45.8422	50.2512	51.3834	51.0787	44.7981	50.3113	50.5653	49.584	43.3689	49.944	49.0665	49.663	43.309	47.6404	48.6295	47.9409
343	53.1718	57.5988	62.2576	58.448	47.5747	50.8364	55.0859	53.8007	45.915	51.5107	51.9601	52.6455	44.5212	49.8181	49.9511	51.0777	43.3207	49.3257	49.7933	49.3601	43.4286	48.9549	49.1588	49.3796	42.93	47.5667	48.86	47.3347
344	52.0349	57.3788	62.2779	58.0142	47.3115	50.7687	54.9095	52.8139	45.6895	50.3376	51.9192	52.1198	45.1269	50.7849	52.0285	49.9312	42.7368	49.2686	49.8789	48.6431	42.5765	48.3407	48.4244	48.5457	41.5881	48.2977	49.3367	46.1913
345	53.6198	57.2221	63.6117	57.6546	47.6278	50.0622	54.2086	52.4115	46.0054	50.0273	52.8939	51.0975	44.3034	49.5748	50.6467	50.1439	43.331	47.9664	49.6908	49.0966	42.4927	47.1003	47.6961	48.0893	42.0759	47.5345	47.5465	47.3083
346	52.5625	56.5906	62.3136	57.313	46.9356	49.1308	53.6951	52.3955	44.2787	49.4969	52.139	50.7551	43.0502	49.796	50.87	49.108	41.7885	47.8527	48.8619	47.7631	41.5113	47.7278	48.3532	47.094	41.6069	46.2016	46.7288	47.0467
347	51.6665	55.5042	60.2181	56.9371	46.183	49.697	54.512	52.4438	43.2593	49.5455	51.3387	49.6687	42.8259	49.0541	50.8424	47.7322	40.6294	46.4828	47.6016	48.1204	40.2252	46.9618	47.0438	46.6143	40.7841	46.5084	45.127	45.0205
348	51.4888	55.1306	60.9478	55.2516	45.1123	47.5284	52.4932	51.2359	42.8284	47.6024	50.3345	48.6814	41.6133	47.379	48.3747	46.8954	40.4939	47.2936	47.5607	46.0848	41.0193	46.3277	47.7657	46.396	40.5992	45.1628	46.4647	45.2613
349	49.9816	54.4288	58.6728	56.166	44.5199	48.6337	51.1183	50.4964	42.2308	48.3505	48.8672	48.8427	42.2843	47.2294	47.7822	47.129	40.5943	45.5156	48.5003	46.2004	40.1229	46.1398	46.1013	46.3088	41.0949	44.027	45.3289	45.29
350	49.6166	54.815	58.4555	54.2115	43.9481	47.3434	50.9288	50.4318	42.8394	48.1271	47.7308	48.8727	40.2288	46.5972	46.3706	46.8914	40.4853	44.7764	45.2933	44.0816	39.4141	45.2317	46.249	43.9483	38.9112	43.2854	44.5929	44.9254
351	49.437	52.2397	56.9159	53.6082	43.2497	46.6319	50.5507	48.5249	42.4998	45.8812	48.2337	47.0999	39.9122	45.5745	47.1074	46.3488	38.6615	44.7895	44.7605	44.5521	38.1795	43.2972	44.4454	43.9091	37.9072	43.298	44.3524	43.3159
352	49.3334	52.0799	55.8781	52.9076	42.9008	45.8695	49.0639	47.9323	41.5132	45.258	46.979	46.3453	39.9908	45.147	46.5652	45.3912	38.7602	43.233	45.999	43.3954	38.0965	43.4475	42.8376	43.7456	36.7698	43.0646	42.7038	42.6551
353	47.5797	51.6951	55.6764	51.1078	41.2112	44.6735	48.9762	47.2297	40.2514	45.2446	46.4697	45.6074	39.1338	44.2222	45.1918	44.0622	36.6454	42.8403	43.8325	42.8572	37.3931	43.3409	43.6698	42.6285	36.5327	41.9119	41.7777	41.7512
354	46.3563	50.4374	55.0703	50.7385	40.7262	43.632	47.9376	45.8369	39.1245	43.9347	44.8959	44.5291	37.4092	43.0913	43.9906	42.935	36.5309	43.0365	43.7973	42.1509	36.2405	41.9104	41.9661	41.5368	36.3822	41.3527	41.3354	40.1448
355	45.5095	48.7936	53.9664	49.3928	40.1225	42.5397	46.7843	44.8926	38.9419	42.687	44.9918	43.3776	37.0037	41.9161	42.2924	43.168	36.5682	41.9625	41.9798	40.2427	36.3362	41.0316	41.4575	41.5723	35.6881	40.0115	39.7425	39.4467
356	44.9768	48.0579	51.8737	48.5132	39.6834	41.6875	45.6061	43.7775	37.5887	41.8757	43.3438	43.2929	36.2345	41.3623	42.7846	42.7409	35.392	38.9447	39.9901	40.3335	34.9146	40.7992	40.1001	39.3581	35.5518	39.1236	39.5905	39.6485
357	43.4841	47.2301	51.1069	47.6724	38.743	41.1188	45.265	44.1654	36.1282	40.2263	42.4787	42.4132	36.303	40.1304	41.4043	40.6466	33.8283	39.5033	41.0017	39.1644	33.5336	38.4385	39.7388	39.6833	34.1908	37.6755	38.5527	39.1341
358	41.5136	45.883	49.0544	46.1418	37.1341	39.9881	44.2205	42.6657	36.6686	39.9046	41.5563	41.1476	34.9425	39.5766	40.3183	39.1754	34.3758	38.1975	38.3011	38.205	33.5104	37.9296	38.7161	39.1139	32.5496	36.5655	37.851	37.1624
359	41.4171	45.3211	48.2214	45.065	36.5646	38.9738	42.8796	41.0901	33.9809	39.2522	40.0378	41.443	34.0737	38.3326	38.5057	38.3416	33.5114	36.6709	37.4817	37.2799	32.1083	37.2482	38.2741	37.924	32.1448	35.4912	37.4927	35.8211
360	41.2442	42.8926	47.3695	45.0056	36.3665	38.2346	42.2813	40.7856	33.4545	38.6908	39.2142	39.0878	33.5825	37.4037	38.5307	38.2885	32.0704	36.3877	37.8289	36.5444	31.2072	36.117	36.9034	36.0146	31.8518	35.1882	36.5049	35.1403
361	39.404	43.0721	47.4665	43.2696	34.4795	37.7491	40.0229	40.535	32.5581	36.7568	38.3598	38.1251	31.3689	36.4112	37.8955	37.2031	31.41	36.6047	36.7046	35.8737	31.1416	35.4774	35.9443	36.3603	31.1462	34.2638	35.1646	34.56
362	38.6625	41.8295	45.5023	43.3702	34.711	35.6694	39.3287	37.8469	32.1996	36.2403	37.5262	37.0137	30.8375	35.5051	36.355	36.2322	30.6037	33.4444	35.3709	34.2525	30.3626	34.9245	34.7247	34.7936	28.8741	33.8762	33.7598	34.2403
363	37.0979	41.3299	43.9344	41.3008	33.4123	35.2946	38.3057	37.7883	32.409	34.6268	37.0981	37.027	29.6099	34.4572	35.5417	34.9714	30.7797	33.672	34.6486	34.6808	30.1394	33.1472	33.8144	33.8448	28.881	32.4263	34.4681	32.3224
364	36.7234	39.4159	43.9228	39.6878	32.365	35.172	37.3293	36.6923	31.8714	34.0562	35.2446	35.5729	29.5869	34.4724	35.035	33.9639	28.4758	32.8465	32.5765	32.524	27.882	32.5422	33.2982	32.359	28.0095	31.2227	32.6604	31.4695
365	36.0401	38.5736	42.6968	38.1617	31.315	33.7899	36.5841	35.0645	29.4772	33.831	34.6594	34.5637	29.3817	32.7577	33.0539	32.9151	28.1543	32.0323	32.9143	32.4667	27.7249	31.5592	32.1521	31.8256	27.7907	31.2907	31.9645	30.4379
366	34.5214	37.6272	41.8102	37.7659	30.4133	31.9423	36.0938	34.8758	28.9579	31.8658	34.1214	33.4955	28.1063	31.8328	32.6794	32.8469	27.7618	30.9466	32.3579	31.1972	26.8695	30.1639	31.0621	30.5442	27.0508	30.4263	30.7305	30.3144
367	34.2043	36.8298	39.7256	36.3587	29.8161	31.7699	35.028	34.1263	27.713	31.2203	32.1744	32.5266	27.795	31.1831	30.7058	32.5665	27.3715	30.7448	30.6522	30.6265	27.1619	29.38	30.4711	30.3709	26.7887	29.3268	29.8003	28.9577
368	32.2673	35.1852	38.3632	35.3968	29.1779	30.7809	33.134	32.7075	27.2206	30.8514	31.892	31.7916	27.2249	29.7002	30.532	29.0383	25.9975	28.8118	30.3016	28.2801	25.5602	29.163	29.4993	28.6113	24.9371	29.054	28.9524	28.4952
369	30.4569	34.0761	37.046	34.671	28.251	30.2436	33.1514	31.0694	26.2897	29.6625	30.6806	30.0508	24.968	28.6972	30.3314	28.9992	25.0804	29.0071	29.1509	29.1138	25.0635	27.2479	28.3921	27.9574	24.3907	27.2705	27.7972	27.9695
370	30.5439	33.6385	35.3464	34.0742	26.6604	29.3362	31.8694	30.119	24.9888	28.3526	29.7367	29.3817	24.581	28.0777	29.3956	29.0727	23.6696	26.6573	28.1677	28.3122	23.7846	26.4985	27.577	26.5332	24.0082	26.6875	26.8638	26.3818
371	29.3653	32.2971	35.2723	33.55	25.6502	28.0904	30.694	29.8264	24.8757	27.8296	29.4012	27.9954	24.0934	27.1557	28.3546	27.8079	23.0323	27.0903	27.4141	27.1099	23.3965	25.9026	26.692	26.7864	23.333	25.3276	26.3533	26.2849
372	28.6615	30.5167	34.5235	31.2647	24.9203	26.4676	30.0077	28.2777	24.1226	26.271	28.6397	26.7814	23.3325	26.4158	27.2274	27.6367	21.9655	25.4864	25.3575	26.0054	22.401	25.0381	25.887	26.4907	22.0169	25.3725	26.1742	24.6524
373	28.3461	30.7943	33.4132	29.9088	23.8833	27.1419	28.9536	27.6933	23.9173	26.1555	27.3709	27.001	22.8768	25.736	27.1022	25.7354	21.9897	24.8921	25.3361	25.0998	21.3514	24.1887	24.8382	24.9485	20.8188	23.4682	24.3351	23.7467
374	26.7886	29.2585	31.7835	30.1387	23.3227	25.5924	27.8461	27.2636	22.4963	24.7553	26.3494	25.2002	22.0959	24.5257	24.6166	24.3269	21.2801	24.2302	24.4097	23.5275	21.0939	23.7763	23.7231	24.1833	20.2415	23.4709	23.5842	23.5752
375	25.2431	27.8818	29.8644	29.0801	22.2379	24.4977	26.7409	25.7308	21.6633	24.5761	25.2218	25.287	21.5033	23.9688	24.5439	23.9354	20.4601	24.1408	25.0762	24.0426	20.2147	22.3541	23.606	23.3442	19.0714	23.1402	22.949	22.4492
376	25.1427	27.9945	29.7454	28.0452	22.795	24.0535	25.3785	25.5384	20.7894	23.115	24.6181	24.1243	19.8346	22.7777	23.762	23.1959	19.4461	22.039	23.3694	22.5222	19.4172	22.0405	22.805	22.5465	18.9361	21.6548	22.4975	22.107
377	24.3689	26.4978	29.0298	26.4067	21.1289	23.0471	25.4533	24.1675	19.8294	22.9875	23.3931	23.0288	19.6832	22.2194	22.8443	22.7412	19.3017	21.7426	22.3073	22.213	17.5543	21.5861	21.7079	21.4033	18.4147	20.1379	21.2604	20.8364
378	23.0124	24.9863	27.8666	25.8196	20.9939	22.359	23.7372	22.9824	18.7004	21.9941	22.9099	21.8048	19.5612	21.266	22.6386	21.5034	17.7432	20.6241	21.4207	20.8647	18.2501	20.9185	21.0745	20.5744	17.8371	20.0837	21.0749	20.0725
379	21.7462	24.1943	26.9833	24.7451	19.0314	21.6094	22.5652	22.4312	18.1299	21.1072	22.4833	21.6542	18.2448	20.9375	20.7704	21.2249	17.6108	20.5197	21.1745	19.5637	17.6913	19.4343	20.9808	20.5659	16.933	19.2593	20.7661	19.3604
380	20.9904	23.5075	24.9858	24.392	19.2154	20.2478	22.1344	21.6139	17.8514	20.5066	20.99	20.3883	17.6643	19.4059	20.7754	20.6843	16.5479	19.715	19.4265	19.3566	16.4364	19.5048	19.8866	19.2928	16.4742	19.1584	19.8817	19.2464
381	21.3766	22.718	24.5656	23.2576	17.8388	19.288	21.754	20.5918	16.8715	19.3304	20.5459	19.8962	16.4513	18.9819	19.6627	19.644	16.3917	19.6001	19.7161	19.3078	16.1072	18.4909	19.1328	18.8633	16.1069	17.3313	18.903	18.5198
382	20.0698	22.4518	23.4315	22.3575	17.7194	18.9713	20.8318	20.5217	15.8775	19.7267	19.5178	18.9124	16.2193	19.0257	18.6713	18.3419	15.3439	17.1568	18.2549	17.7213	15.6645	17.897	18.3916	18.325	15.5256	17.1908	17.3421	17.0362
383	18.7072	21.1037	22.4036	20.5984	16.3624	18.7535	19.9417	18.8611	15.8361	17.636	19.866	18.2057	15.2052	18.1135	18.4532	17.9046	15.2438	17.2466	17.9002	17.7189	14.9392	17.6733	17.5754	17.4389	14.2783	17.142	17.1323	16.2436
384	18.2511	20.0801	21.9603	21.2252	16.7176	17.6912	18.7212	17.7575	15.5564	17.2521	18.0479	17.2514	14.453	18.1475	17.7744	17.0087	15.0513	16.6756	16.9128	16.8992	13.9825	16.2258	16.6073	16.3813	14.9699	16.0852	16.9197	15.6364
385	17.3399	19.1871	20.6213	19.408	15.3387	16.4078	18.8076	17.2699	14.2383	17.182	17.7115	16.9241	13.5594	16.3896	17.1619	16.2072	14.3545	16.0945	15.9634	15.5974	13.8255	15.5423	15.9703	16.2098	12.8264	15.4484	15.7269	15.4691
386	17.0709	18.7266	20.1867	18.4564	14.7095	16.441	17.7558	17.0413	14.6282	16.4116	16.5947	15.7942	13.0206	15.1975	16.2629	16.2272	12.7846	15.2143	15.2005	14.8657	12.5255	14.7711	15.074	15.078	12.5787	15.0955	14.7958	14.9276
387	16.2394	17.6333	18.6274	18.5851	13.7249	15.5708	16.7257	16.5453	13.7231	15.7869	16.1818	16.3197	13.095	14.7608	15.37	14.8347	12.039	14.0837	15.105	14.5864	12.7476	14.6416	15.3072	15.1073	12.5823	14.003	14.3322	14.2012
388	15.2223	17.0423	18.3641	17.7327	13.4042	14.2391	17.3808	15.8852	12.3736	14.8496	15.1531	16.0118	12.8549	14.7528	14.8905	14.7598	11.7263	13.97	13.8248	13.8021	12.3352	14.2435	14.3415	14.414	11.8455	13.4115	13.6052	13.3703
389	14.6284	16.0458	17.8561	16.8843	12.8864	13.9529	14.7061	15.9779	12.2035	14.5219	14.4039	14.658	12.0034	14.3921	14.4569	13.5676	11.1678	12.8642	14.4761	14.0233	12.143	13.2506	13.4909	13.9119	11.7766	13.6796	13.2491	13.3655
390	13.4715	15.5806	16.639	15.2112	12.5493	13.7786	14.8959	14.2924	12.2953	13.3817	14.3134	13.7447	11.6433	13.6304	13.3987	13.0783	11.2644	12.5817	13.6878	13.214	11.5491	12.4533	13.2722	13.3402	10.7824	12.8882	12.766	13.1197
391	13.5393	15.1124	16.3397	15.6889	12.1097	13.5534	14.3521	13.6584	11.3282	13.008	13.5793	12.7113	11.5486	13.519	13.3294	12.7965	10.7633	12.2785	13.1548	12.9943	11.2357	12.2503	12.8629	12.06	10.2827	12.5351	12.7502	11.9315
392	12.6346	13.8961	16.5649	14.9703	12.3332	13.3337	14.0563	13.2737	10.102	12.2597	12.5604	12.6477	10.7031	12.0556	12.1895	11.8981	10.1871	11.9001	12.7661	11.8418	9.81776	11.7514	11.7602	11.429	9.762	11.2131	11.4381	12.0837
393	11.6668	13.5401	15.9035	14.1154	11.2789	12.3609	13.0659	13.0175	10.0587	11.185	12.6034	12.6655	10.0605	11.3075	11.7719	12.1306	9.26136	11.5434	11.5407	11.4731	9.27626	11.299	11.5806	11.9086	9.47093	10.9222	11.0027	10.6727
394	12.1037	13.25	14.6255	13.4546	10.9126	11.6676	12.3002	12.1072	9.85401	10.8057	11.8191	11.736	9.33142	11.0325	11.5211	11.2337	8.93797	10.6809	10.9215	11.0363	8.95307	10.6152	10.7088	10.4698	9.2579	10.8164	10.1653	10.9177
395	11.8723	12.3701	13.4366	12.6927	9.94008	11.1246	11.5807	11.1516	9.36327	10.9405	11.6405	11.1322	9.16325	10.8447	11.387	10.8023	9.45981	10.014	10.7655	11.0275	9.17034	10.3976	9.51809	9.72525	8.77737	9.99815	10.6473	9.8701
396	11.3349	12.0218	13.0035	12.3941	9.60641	10.8689	11.4202	11.3094	9.01072	10.4976	10.7651	11.0625	8.97255	10.3564	10.7419	10.5121	8.74966	9.76471	10.2518	9.99572	8.32195	9.40287	10.1618	10.3276	8.84252	9.41383	9.84581	9.52371
397	10.0391	11.3	12.8084	11.8661	9.35949	10.3116	11.0006	10.5522	8.41176	9.64716	11.1125	10.3749	8.42645	9.42054	10.3615	9.70695	7.82702	9.8642	9.36043	9.26667	8.12147	9.00861	9.52066	9.49264	7.98944	9.23113	9.29694	9.17257
398	9.839	11.3658	11.848	10.9589	8.43944	9.22893	10.1143	10.4186	8.25979	9.62691	10.34	9.83325	7.54577	9.46565	9.48942	9.34414	7.89444	9.265	9.40973	9.10837	7.73636	8.79268	9.30047	9.14485	7.33928	9.1722	8.82037	8.83049
399	8.90702	10.3349	11.5354	10.5982	7.8647	9.09024	9.92852	9.55071	7.60876	8.93718	9.7808	9.5429	7.45677	8.68084	9.1936	9.09307	7.49333	8.89244	8.61818	8.58339	8.00441	9.35621	8.6815	8.59918	7.50776	8.37678	8.4856	9.43814
400	8.88484	10.1111	11.0444	9.9757	8.07756	8.80311	9.59863	9.56067	7.05349	8.74355	9.49545	8.46874	6.78955	8.06182	8.26926	8.33142	6.89558	8.38229	8.19238	8.42545	6.85938	8.73754	8.55786	8.51416	6.95062	8.81708	8.0359	7.93595
401	8.33928	10.1519	10.5397	9.53232	7.37823	8.63162	8.94256	8.98481	7.02689	8.48005	9.01176	8.02733	6.48698	7.92637	8.37507	8.12389	6.95007	8.04583	8.28866	7.71346	6.65675	7.95979	8.46005	8.00328	6.2513	7.60058	7.57655	8.12963
402	8.02675	9.36234	10.0595	9.47341	6.82585	7.44989	8.90146	8.40924	6.62342	7.87861	8.55966	8.04564	5.90135	7.38082	7.61377	7.44641	6.28643	7.59032	8.25195	7.66204	6.1778	7.48757	7.55665	7.55552	6.38697	7.95444	7.18823	7.08038
403	7.77299	8.19331	9.56066	9.03265	7.01101	7.76809	8.35705	7.89235	6.39599	7.64036	8.25715	7.33179	6.22066	7.27596	7.6385	7.43069	6.2014	6.99221	7.63462	7.07302	6.52965	6.80267	7.00871	7.52945	5.85269	6.86603	7.5009	7.05117
404	7.22513	8.29647	9.17087	8.51749	6.46854	6.9098	7.98211	7.56488	6.07331	7.74569	7.72559	7.32908	5.85734	6.7914	7.95639	6.8657	5.4837	6.6835	7.30827	6.20982	5.26628	6.37774	7.1103	6.93682	4.93076	6.59333	6.83391	6.70473
405	7.00122	7.65388	9.02708	8.26202	6.70023	6.67489	7.8588	7.60909	5.47258	6.50465	7.40935	7.00577	5.84768	6.68986	6.93971	7.14869	5.3665	6.62736	6.12833	6.73737	5.24088	6.11867	6.03031	5.89929	5.67258	6.26729	6.38962	6.49489
406	6.3348	7.74571	8.00065	7.68381	5.54666	6.38642	7.29075	7.2142	5.09527	6.55451	7.09234	6.50954	5.37322	6.75294	6.91132	6.50589	4.89806	6.2045	6.711	6.22568	5.2297	5.56578	6.46012	6.13707	5.2481	5.97721	5.78247	5.82551
407	5.92409	6.83007	7.82684	7.37184	5.67291	6.19902	6.62088	6.4332	4.86956	6.10968	7.03841	6.5193	5.36576	6.35648	6.99762	6.12561	4.59107	6.16954	6.52624	6.136	5.33578	5.63151	5.76686	5.97175	4.97397	5.5159	5.95022	5.54112
408	5.49565	6.82676	7.84074	6.99631	5.50336	6.34831	6.49186	6.75759	5.06566	6.17219	6.17463	6.33753	5.2564	6.13029	5.42932	5.80837	4.62514	5.49568	5.89004	5.51183	4.98828	5.12607	5.5206	5.5961	4.01376	5.42023	5.75644	5.81358
409	5.80114	6.40462	7.07959	6.63456	5.16209	5.63819	6.58513	6.66077	4.82017	5.67659	6.41909	6.1398	4.61977	5.93876	6.08165	5.55898	4.52116	5.1438	6.15298	5.57114	4.67811	5.34643	5.71124	5.69752	4.87289	5.33895	5.34462	6.43132
410	5.35239	5.97876	6.82003	6.11001	4.6748	5.34751	5.1593	5.70702	4.52127	5.29731	5.94173	5.8616	4.50779	6.08627	5.59586	5.26139	4.71493	4.72818	5.62708	5.07744	4.78129	4.79353	5.51664	5.20637	4.35273	4.95317	5.61749	5.41421
411	5.28853	5.77288	6.68151	6.08219	4.62432	5.54079	5.74763	5.12242	4.25211	4.95371	5.34723	5.1203	3.66434	5.05236	5.28447	5.29426	4.20582	4.93499	5.43527	4.7679	4.26974	4.81212	5.18999	5.35564	3.97426	4.62258	5.04969	4.97875
412	4.99862	5.68703	6.18663	5.24642	4.01911	5.02402	5.14421	4.60822	3.69879	4.89546	5.29826	4.95897	3.92743	5.12264	5.01993	4.73291	3.47168	4.60648	5.3187	4.43927	3.5552	4.42675	4.51971	4.18623	3.77244	4.72552	4.88845	4.64699
413	3.79726	5.43085	5.72995	5.51461	3.83601	4.86784	5.44305	4.50704	4.17885	4.73011	5.30934	4.37861	3.85799	5.23142	4.85271	4.49625	3.26726	4.657	4.46475	4.19099	3.51983	4.28082	4.84232	4.88507	3.69361	4.59624	4.46599	4.86421
414	4.20414	5.03189	5.56639	5.0286	3.67201	3.83678	4.98981	4.2493	3.13261	4.35566	4.72979	4.77113	3.84821	4.53575	4.78855	4.47166	3.3989	4.21856	4.84199	4.01491	3.26759	4.44588	4.70993	4.30574	3.50339	4.13401	4.37706	4.14564
415	4.1925	4.50309	5.11815	4.70378	3.8732	4.1778	4.72473	4.69745	2.84068	3.7938	4.18005	4.16177	3.22502	4.26441	4.32547	4.18117	3.20256	4.02614	4.8123	4.35719	3.49476	4.05047	4.57947	3.90384	3.31081	3.76251	3.92663	3.75161
416	3.80452	4.52173	5.02507	4.18375	3.74722	4.06228	4.87965	3.98565	3.06163	3.87789	4.47446	4.03016	3.10197	3.79881	4.08508	3.50345	2.9958	3.65955	4.50239	4.09314	3.44115	3.71582	4.5381	3.73975	3.60071	4.4253	4.30896	4.39375
417	3.5236	4.15379	4.50543	4.14805	3.21292	3.38201	4.84069	3.67044	2.94435	3.69595	4.64217	3.36969	3.23217	3.97703	4.24456	3.50479	2.85145	3.82003	4.73153	3.75337	2.99837	3.82476	3.88983	3.94126	3.03313	3.30054	4.01279	4.06238
418	3.1742	3.6792	4.51508	3.87138	2.69165	3.46636	4.78225	3.85222	2.41367	3.18885	3.74474	3.69497	3.0711	4.15494	4.25276	3.98874	2.90243	3.70343	4.51982	3.4955	2.42179	3.0059	3.75233	3.47524	3.32193	3.35413	3.88149	3.28514
419	3.16406	3.81022	4.18833	3.69333	3.36309	3.67075	4.01792	3.59818	2.76394	3.42221	4.39227	3.56765	3.07514	3.55502	4.0403	4.16788	3.21766	3.54007	3.61477	3.83191	2.51876	3.22068	4.01249	3.81589	3.00895	3.15829	3.82816	3.26552
420	3.199	3.69936	4.21153	3.78301	2.6174	3.25407	4.0081	3.51711	2.4072	3.30314	3.93164	3.44432	2.70895	3.49306	3.79619	3.3018	2.83105	3.01731	3.58785	3.33834	2.41135	2.7398	3.85548	3.34835	2.74122	3.23772	3.43853	3.28515
421	2.88695	3.09811	4.10743	3.84356	2.37644	2.99826	3.12678	3.29458	2.28171	3.18217	3.59237	3.12913	2.60431	3.39157	3.50207	2.91303	3.0074	3.07951	3.51768	3.00233	2.38413	2.91252	3.35918	3.22632	2.9837	3.27989	3.97805	3.35767
422	2.73903	3.03321	3.59536	3.32461	2.04356	2.92012	3.16326	3.14928	2.46317	3.12561	3.8262	3.21796	2.57415	2.78596	3.27306	3.05473	2.45463	3.42735	4.17235	3.14689	2.58857	3.19997	3.67415	2.97795	2.69642	2.97867	3.72255	3.0502
423	2.67537	2.82691	3.83313	3.33585	2.18282	2.39494	3.27331	2.93669	2.40155	2.58707	3.33936	2.82551	2.30074	2.74155	3.27947	2.47367	2.41558	3.15432	3.41796	2.84032	2.34508	3.13814	3.54277	3.07712	2.79216	2.2181	2.86403	3.16183
424	2.36849	2.51246	3.47281	2.71835	1.69355	2.53382	3.1205	2.79054	2.04118	3.55266	3.11091	2.76819	2.4721	3.16111	3.26203	3.01664	2.58948	2.69269	3.6088	2.78819	2.35158	2.79813	3.16128	3.11987	2.32921	2.58434	3.27161	2.84259
425	2.04361	2.66041	3.39664	2.76033	1.8539	2.30244	2.61291	3.06705	2.08079	2.42994	3.07441	2.31475	1.88518	3.10646	3.3185	2.60016	2.23723	3.09038	3.82407	2.90841	2.3277	2.70383	3.64549	2.80204	2.3827	3.16399	3.3055	3.08934
426	2.47117	2.74233	3.74448	3.1653	1.38356	2.35325	2.54049	2.65826	2.26408	2.46285	2.96873	2.28971	1.95759	2.61498	2.85698	2.59057	1.99175	2.18231	3.41944	2.94829	2.08283	2.6721	3.26151	2.77566	2.73395	2.32789	3.39828	2.86327
427	2.28007	2.63239	3.03688	3.04852	1.97345	2.21258	2.372	2.84491	2.01687	2.70602	3.03882	2.70847	2.11755	2.34991	3.03688	2.57826	2.44387	2.4051	3.43232	3.06393	2.50511	2.76875	3.28695	2.9003	2.53327	2.55046	3.10288	2.25358
428	2.20516	2.79476	2.88519	2.66074	1.87974	2.07406	2.52547	2.57501	2.19025	3.12706	2.74084	2.34839	2.26182	2.47581	3.76478	2.59719	2.3986	2.39728	2.98287	2.31524	2.8729	3.01261	2.82829	2.55821	2.04105	2.47387	3.17926	2.25223
429	2.18088	2.16491	3.25522	2.63167	1.73959	1.91561	2.21756	1.94104	2.13665	2.75241	2.86498	2.57023	2.3757	3.04023	3.07324	2.22089	2.36151	2.64867	3.2739	2.27106	2.54347	2.62493	2.64422	2.49065	2.12884	2.50944	3.23928	2.41544
430	1.62034	2.10976	2.59739	2.46216	1.70605	2.13891	2.32784	2.53951	2.20415	2.61891	2.49216	2.13438	2.08664	2.21191	3.14352	2.48701	1.85822	2.27856	2.98243	2.61373	2.44748	2.86458	2.98342	2.51336	2.42048	2.54692	2.84204	2.59877
431	1.92374	2.29893	3.33754	2.01566	1.63287	1.92218	2.16072	2.39674	1.53782	2.16025	2.29119	2.35567	2.01155	2.31155	3.20312	2.62418	1.77296	2.33657	2.84874	2.58471	2.5024	2.60559	3.1005	2.67916	1.86701	2.49782	3.02922	2.84375
432	1.82539	2.18406	2.87553	1.89471	1.94679	2.41638	2.8292	2.47448	1.77389	2.75198	3.08414	2.22197	2.00381	2.10984	2.33717	2.06837	2.15212	2.25836	2.75884	2.24551	2.59031	2.30222	3.05877	2.41533	2.21606	2.66691	2.77976	3.07172
433	1.54489	1.84699	2.53812	1.82288	1.6502	1.54036	2.22751	2.09518	1.78812	2.21947	2.12309	2.2319	2.08038	1.88658	3.1266	1.98764	2.13801	2.16266	3.21828	2.407	2.19353	2.15013	2.86004	2.42879	2.19674	2.53532	3.36911	2.53599
434	1.6238	1.78536	2.83881	2.06044	1.56872	1.55496	1.89307	2.12263	1.73489	1.72342	2.3159	2.16083	1.90813	1.65852	2.68835	2.25026	2.15354	1.97771	2.67743	2.48832	2.13349	2.4181	3.01719	3.00738	2.05964	2.26775	2.43798	2.4266
435	1.22526	1.51503	2.49897	2.35211	1.19457	1.69171	2.38037	2.09243	1.74815	1.80492	2.52265	2.46943	1.85148	1.84749	2.64444	1.92715	2.29435	2.01318	3.19818	2.36509	2.49547	2.2448	2.93486	3.07119	2.39607	2.61773	3.11784	2.83211
436	1.55088	1.5217	2.15027	1.96245	1.81241	1.56697	2.31422	2.40414	1.81311	1.88656	2.48627	2.86044	1.88223	1.94301	2.8766	2.41393	1.96235	2.06737	2.5674	2.42192	2.09492	2.47225	2.99624	2.42416	2.3259	2.58006	3.16888	2.73356
437	1.63769	1.40284	2.84519	2.27759	2.00736	1.25241	2.16555	1.89971	1.64868	1.61878	2.25725	2.16454	1.39718	2.08886	2.58388	2.42681	1.83198	2.66454	3.1692	2.36788	1.98961	2.58078	3.1378	2.61427	2.31514	2.59444	2.97639	2.83813
438	1.58735	1.80511	2.15109	2.00338	2.01994	1.55522	1.965	2.06119	1.39893	1.74646	2.42527	2.05792	1.65749	2.38723	2.77632	2.29368	2.00723	2.31234	2.64154	2.34443	1.98389	2.29818	3.12179	2.5519	2.50472	2.36236	2.70802	2.8264
439	1.38938	0.857955	1.86367	2.17499	1.72802	1.42701	1.95587	1.82192	1.59771	2.05565	2.01834	1.83016	1.97363	2.36843	2.84493	2.37265	1.79643	2.44066	2.92165	2.24303	1.84957	2.33448	3.34196	2.55108	2.164	2.84315	3.21023	2.87921
440	1.60462	1.2594	2.08499	2.26393	1.4762	1.30781	1.69532	1.20496	1.41406	1.78651	2.31671	2.1474	1.95273	2.10176	2.69089	2.0251	1.82795	2.35933	2.37369	2.32717	2.67453	2.59807	3.0474	2.73051	2.33427	2.87884	3.33355	2.53199
441	1.22949	1.77827	1.89221	2.04619	1.47968	1.45337	1.8659	2.13802	1.1968	1.90194	1.84377	2.24376	2.06955	2.32542	2.90572	2.61092	2.23819	2.35793	3.07042	2.32947	2.27179	2.37582	3.23536	2.81505	2.51053	3.1478	3.30352	3.01606
442	0.972978	1.13876	1.97174	1.47786	1.82944	1.2069	2.08604	1.47127	1.71208	1.32421	2.19998	1.9756	1.89768	2.29383	2.48201	2.31661	1.2771	2.59929	2.9453	2.78655	2.54786	2.8966	3.07119	2.49431	2.32937	3.02008	3.34135	3.05859
443	1.50452	1.47304	1.55978	1.09121	1.21664	1.20772	1.41158	1.55517	1.33186	1.5182	2.37373	2.06954	2.08071	2.5247	2.89882	2.46278	1.95114	2.42704	2.90452	2.41455	2.69979	2.12979	3.20142	2.37863	2.44877	2.55885	2.9875	3.07928
444	1.48703	1.62046	1.9695	1.28486	1.336	1.25139	2.24238	2.21221	1.62318	1.70969	2.0437	1.97999	1.97248	2.06556	3.07702	2.86501	1.99569	2.64474	2.56233	2.54718	2.21748	2.5244	3.53985	2.38868	2.81023	2.70124	3.38044	3.00079
445	0.887584	1.77973	1.66929	1.1234	2.02485	1.52858	1.84107	2.19682	1.70923	1.54285	2.64882	2.4771	1.75858	2.15532	2.73139	2.2308	2.49822	2.55016	3.18492	3.02217	2.41489	2.47397	3.15438	2.83833	3.05457	2.89142	3.64708	2.8284
446	1.04746	1.3036	1.74229	1.21749	1.56908	1.36536	2.38496	2.32004	1.65687	1.78384	3.24192	2.28928	1.95463	2.14979	2.83574	2.79007	1.78848	2.13315	3.26483	2.8828	2.75815	2.79842	3.33138	2.7817	2.55644	3.12137	3.60249	3.15507
447	1.35213	1.15451	1.6303	1.50579	1.98565	1.42241	2.26277	2.35293	1.39791	1.91112	2.67746	2.4599	1.80239	2.23896	2.85806	2.1418	2.06471	2.07381	2.70479	2.65128	2.39329	2.61216	3.38228	2.57959	3.01922	3.11829	3.66344	3.19845
448	0.916883	0.93266	2.18173	1.64145	1.63497	1.31222	1.6857	1.94672	1.95314	1.41102	1.80429	2.48373	1.96071	2.75205	2.83605	2.57559	2.49927	2.24619	3.02974	2.66662	2.38182	2.6441	3.28843	3.02853	2.23521	3.06969	3.25001	3.64878
449	0.812634	1.21646	2.08466	1.37286	1.72771	1.52979	1.86989	2.54879	1.70959	1.37268	2.40212	2.46095	2.26724	1.61136	2.81797	2.20429	2.16674	2.84115	2.97304	2.36682	2.3723	3.04138	3.18113	2.83834	2.80732	2.91244	3.60612	3.19712
450	0.954661	1.40307	1.79602	1.53949	1.8514	1.10078	2.06773	2.28174	1.46962	1.60323	2.55509	2.75775	2.22654	1.85238	2.75978	2.47533	1.96088	1.97807	2.74132	3.0541	2.50076	2.8569	3.29256	3.49864	3.30779	2.85441	3.46705	3.69092
451	0.819533	1.33385	1.92369	1.43423	2.22032	1.12374	2.83632	1.88741	1.38239	1.02731	2.24377	2.32089	1.8911	2.69446	2.63779	2.78988	2.57994	2.31895	2.95459	2.97862	2.52027	2.78234	2.99188	3.33865	3.14844	3.8171	3.64638	3.73851
452	0.93653	1.26014	1.61426	1.31761	1.99124	1.77507	2.35616	2.45011	1.74958	1.24645	2.10102	2.28015	1.68414	2.11861	2.58322	2.51785	2.29556	2.48232	3.35257	2.82736	2.47172	2.87854	3.09336	3.13488	3.19164	3.40225	3.47463	3.55287
453	0.686041	1.55635	1.7984	1.44336	1.66852	1.67304	2.22369	2.16782	1.67061	1.73771	2.224	2.38308	1.66793	2.25515	2.4536	2.4094	1.60323	2.78604	2.93018	2.35194	3.09342	2.69283	3.47526	3.07547	2.57865	3.04987	3.15265	3.16656
454	1.14852	1.30658	2.11316	1.10374	2.23073	1.50224	2.32178	2.67006	1.74171	2.15057	2.21368	2.63578	2.37584	1.26232	2.2906	2.42906	2.26287	2.47555	2.50996	2.6725	3.25594	2.86978	3.79147	3.32621	2.89547	3.13395	3.46483	3.10548
455	0.699999	0.961864	1.75124	0.658661	1.86431	1.49168	2.65253	2.41371	1.67615	1.67399	2.3885	2.77499	2.54537	2.54629	2.80348	2.87541	2.20997	2.49881	2.67822	2.8268	2.71079	3.268	3.92568	3.34516	2.9981	3.28391	3.28336	3.19125
456	0.910108	1.73387	2.27769	1.38194	2.08746	1.12181	2.16856	2.29361	2.02184	2.43019	1.94251	2.4494	2.30276	2.33826	2.89371	2.90257	2.71744	2.49972	3.57623	2.40891	3.11237	2.89015	4.00394	2.92435	3.04266	3.25127	3.68027	3.40144
457	1.04107	1.35592	1.6399	1.65201	1.98695	1.71862	2.27038	2.53217	2.17941	1.66959	2.73421	2.16438	2.20874	2.13508	2.82196	2.88647	2.21745	2.94319	3.1288	2.921	2.55462	3.02523	3.60328	3.6476	2.71771	3.23066	3.43025	3.58148
458	1.50611	1.15478	1.83251	1.94074	2.60274	1.67026	2.48284	2.72985	1.82045	1.56279	2.60189	2.43124	2.27287	2.24899	2.59393	2.53804	2.11457	2.11511	2.88533	2.90588	2.59163	2.62933	3.03695	3.56741	2.95951	3.37081	3.34564	3.58332
459	0.815751	1.12558	1.41765	0.911619	2.13137	1.80309	2.32328	2.8211	2.22214	1.65791	1.74461	2.73707	2.45923	2.15518	3.04176	2.96025	2.46491	1.9995	3.32973	2.96241	2.46353	3.12335	3.31927	2.6514	3.5932	3.20098	3.60104	3.18497
460	1.36543	1.69655	2.1841	1.54431	1.73138	1.24052	1.80531	2.6335	2.37567	1.54492	2.546	2.6714	2.40508	2.21775	2.3306	2.96528	2.39732	2.88042	2.82973	2.57446	2.61733	2.93835	4.18743	2.89933	3.35149	3.14799	3.73639	2.89423
461	0.837813	1.40153	1.893	1.81506	1.41016	2.06454	2.27553	2.48686	2.36731	1.96054	2.96508	2.98418	2.33656	1.87194	2.85975	2.7056	2.06266	2.42506	2.96666	2.50299	2.85149	2.84986	3.60234	3.63171	3.43896	3.25494	4.21183	3.45034
462	0.858387	1.30076	1.99197	1.60223	1.77497	1.83683	2.38684	2.95122	2.05998	1.56644	3.00723	2.40467	2.06511	2.04549	3.53554	3.21256	2.11002	2.9002	3.51194	3.10235	3.23751	2.99447	3.56423	3.42987	3.80366	2.91107	4.2912	3.08456
463	0.640986	1.05825	1.84469	1.46408	2.0697	1.72732	2.38064	2.51988	2.55464	0.952048	2.69606	2.68906	1.78989	1.90891	2.56626	2.66254	2.59384	3.17437	2.99717	3.19902	2.82742	2.94767	3.38282	3.66517	2.80869	2.71609	3.57542	3.29409
464	1.22889	1.08753	1.70573	0.967784	1.81814	1.39744	2.15911	2.60323	2.4901	1.11229	2.22205	2.59507	1.9992	2.18394	3.05475	2.80483	2.41314	2.46541	2.90018	3.00335	2.15618	2.93599	2.94881	3.40493	3.40521	3.5176	4.00721	3.3173
465	1.21523	1.16202	1.97306	1.39739	1.71435	1.81949	2.25186	2.30335	2.43772	2.18054	2.63038	2.81365	2.07928	2.16532	2.7084	3.00997	1.49222	2.47974	2.82522	3.07171	2.57141	2.95817	3.62056	4.00935	3.28072	3.43956	4.35122	3.26427
466	1.32748	1.44113	1.78663	1.63009	2.40351	2.01537	2.67814	2.62917	2.46142	2.10103	2.68581	3.0009	2.34024	2.43673	3.23012	3.00746	1.74861	2.19335	2.8297	2.74823	2.76851	3.05036	3.46611	3.12429	3.13672	3.19842	3.84754	3.16231
467	1.12352	1.08979	1.78983	1.61354	2.0376	1.68694	2.00622	2.77604	2.15984	1.84895	2.70648	2.62971	2.6094	2.07448	2.6033	2.70256	2.15955	2.72891	3.63958	3.18685	3.13153	2.84929	2.89337	3.11406	2.73074	3.55296	3.51149	3.44439
468	1.20225	0.658193	1.44335	1.53621	2.55724	1.30072	2.58081	3.18506	2.24892	1.69392	3.21985	3.03503	1.77091	1.81364	3.01024	3.59819	3.03194	2.27881	3.16782	2.76452	2.49211	3.19453	3.00353	3.56643	2.84763	3.15583	3.29606	3.66215
469	1.13326	1.02213	1.41776	1.75028	2.53604	1.44477	2.64424	3.35385	2.43621	1.90959	2.88127	3.03402	2.57556	2.44201	2.84138	2.9013	3.19736	3.29574	2.9852	3.42578	2.74206	2.97385	3.40493	3.77582	3.01896	3.51382	3.20922	3.53362
470	0.850247	1.67763	2.28829	1.70845	2.02804	2.226	2.89332	2.62087	2.51643	1.63102	3.02241	2.97794	2.28291	2.19043	2.82335	2.75318	1.65899	2.96875	3.02364	2.77574	3.08268	2.76501	3.88979	3.73318	2.58162	3.61524	4.23994	3.39417
471	0.564536	1.70707	2.06147	1.4211	1.97865	2.0763	2.90773	3.00678	2.7713	2.22453	2.64126	3.41531	2.74845	1.85091	3.13641	3.25924	2.66756	2.47988	3.04183	3.50628	2.58507	3.20574	3.39662	3.71641	3.2885	3.93085	4.07472	3.89316
472	1.11565	1.44154	1.8295	1.50396	2.18058	1.91458	2.84575	3.20519	2.7036	1.74008	2.6192	3.23604	2.3297	2.15165	3.27976	3.33686	2.25666	2.95732	3.70432	3.8752	3.18203	3.179	3.88666	3.6964	2.87818	3.3029	4.56201	3.83031
473	1.00823	1.4572	1.96231	1.62796	2.08831	1.74548	3.07007	2.70909	2.42557	2.15619	3.40472	3.66336	2.35566	2.72971	3.82871	3.22091	2.50357	3.1602	3.8514	3.08887	3.0121	3.19012	3.61146	3.5671	3.38618	4.16852	4.07615	3.5632
474	1.09544	1.31049	1.96561	2.03466	2.01684	2.10084	2.614	2.7879	2.53287	2.09952	3.186	3.16773	3.10068	3.0584	3.2085	3.64421	2.41409	2.20417	3.30718	3.32683	3.10742	3.39847	4.04162	3.31285	3.05856	3.09814	3.50301	3.92284
475	1.19263	1.28582	2.09471	1.30562	2.40787	1.86249	3.37842	2.88726	3.07552	1.87885	3.43298	2.92553	2.94365	2.45419	3.47451	3.73149	2.64183	2.43356	3.5476	3.52255	3.29852	3.26112	3.80451	3.9461	2.81439	3.97068	4.00025	3.71707
476	1.19024	1.39932	2.50366	2.02994	2.48457	2.96265	3.18496	2.98949	2.69829	2.269	3.85871	3.18265	3.19936	2.19106	3.56129	3.01268	2.53627	2.70597	3.32324	4.28265	2.8534	3.34059	3.28342	4.1721	3.34013	3.36424	3.76969	3.51713
477	1.00348	1.12521	1.8341	2.0839	1.81871	2.43079	3.26279	3.31641	3.1765	2.60147	3.20251	3.82969	2.78552	2.41397	3.73322	3.29934	1.83741	2.80932	3.90648	3.53847	2.63477	3.10861	3.62032	3.74244	3.4465	4.20609	3.69162	4.04402
478	1.04666	1.28317	1.60637	1.49803	2.43391	1.84633	3.10661	2.6539	2.93681	1.94567	2.21026	2.70619	2.35445	2.81117	3.57008	3.63084	3.07924	3.17711	3.22623	4.33336	3.13951	3.751	4.5716	3.90578	3.69903	3.51274	3.89288	3.72932
479	1.5189	1.83723	1.77772	1.77395	2.41145	2.03206	3.73711	2.93732	2.40527	2.41452	3.24656	2.718	2.79367	2.32733	3.67462	3.44947	3.3851	3.31303	3.54839	4.37418	2.41549	3.41858	4.1422	3.82139	3.39255	3.5703	3.84958	3.4337
480	1.18223	1.47814	2.18228	2.19453	1.73961	2.26563	3.30468	2.69311	2.55808	2.19788	3.16654	3.58813	2.87177	1.98608	3.59597	3.75587	2.53333	2.49872	3.96208	4.26241	2.34503	3.25899	3.75785	3.64952	3.48288	3.43602	3.75755	3.63041
481	0.869503	1.20137	1.75923	1.24475	2.27967	2.74243	3.10172	3.21286	2.49805	2.81259	2.57784	3.18967	3.3757	3.11272	3.71146	4.27791	2.90494	2.33667	4.2303	3.93803	3.13464	3.44345	4.45462	4.3487	3.32614	3.57692	3.95208	4.12948
482	1.17278	1.57323	2.06827	1.91591	2.67934	2.66214	3.14135	3.14401	2.18661	2.48555	3.68087	3.12965	2.77956	3.15751	3.12258	3.4538	3.38857	3.17832	4.35163	4.21852	3.69565	3.10834	4.10359	4.57336	4.23722	4.10677	3.74709	4.77043
483	0.8781	1.01153	2.25685	1.00123	2.47751	2.48728	3.06495	2.55234	2.91794	2.65664	3.19555	3.69577	3.01725	2.51812	3.97185	4.28011	3.29331	3.69198	3.62019	4.38546	3.29194	3.44738	4.07545	4.33745	2.96278	4.10116	3.58829	4.33948
484	1.88111	1.5335	2.09205	1.47757	2.95129	2.9021	2.88775	3.31462	2.79209	2.70733	3.11413	3.1787	3.19877	3.57432	4.16894	4.74102	3.0015	3.26476	4.08051	4.30094	2.61197	3.63894	4.0327	4.68638	3.55337	4.45227	3.52183	4.63474
485	1.40852	2.63063	1.84697	2.10242	2.0007	2.81446	3.2148	2.88109	2.85093	2.24485	3.28255	3.14907	3.29158	2.68683	3.73778	4.07853	2.96673	3.29561	4.04068	4.38681	3.35128	3.60966	3.78391	4.33685	3.72599	4.42662	5.1303	4.92876
486	1.12872	1.45735	2.52669	2.17455	2.12558	2.82963	3.11066	3.36558	1.92299	3.10081	3.27019	3.30101	3.14632	2.91948	3.26545	4.43786	3.50898	3.75535	4.44398	4.0039	3.5618	4.01971	4.36412	4.48522	2.91493	4.09841	3.72374	4.7074
487	1.30939	1.59074	1.82742	1.85072	2.74137	3.03444	3.82419	3.47685	3.27571	3.32232	3.26515	3.20797	3.42614	3.89549	4.00582	3.54349	2.98412	3.54252	4.64428	4.02121	2.87432	3.61566	3.8477	4.57657	3.32775	3.59324	3.54491	3.76334
488	0.199755	1.40957	1.83002	1.78168	2.21422	2.96742	3.87033	2.72337	2.58008	3.17149	4.64686	3.04722	3.15427	2.638	3.44162	4.38565	3.50609	3.70144	3.51702	4.10122	3.06302	3.1299	3.64385	3.992	4.40608	4.06917	4.7212	3.96071
489	1.07682	1.78766	2.21563	2.02149	1.73592	2.16158	2.979	2.489	2.99794	3.14147	3.74255	3.36485	3.99077	2.94624	3.68338	4.41022	3.40766	3.65179	3.55866	3.98333	3.45655	4.00684	4.75295	5.02943	3.35141	3.92246	4.50012	3.62247
490	1.35406	1.54699	2.53988	1.77929	2.68637	2.95866	2.83012	2.47261	3.13642	3.11072	4.10039	3.37565	3.26001	3.62025	4.6603	4.40464	3.78626	3.76503	4.45012	3.98315	2.93923	4.09442	4.17371	4.0947	3.67991	4.56617	4.05986	4.27439
491	1.13501	1.79	2.6328	2.34333	1.81523	2.41234	3.28506	2.78376	2.90155	2.43921	4.05203	3.7415	2.91075	3.30404	4.22177	3.87018	3.62083	4.18216	3.33663	3.8971	3.19688	3.68476	4.08058	4.14018	3.72253	4.38554	4.11188	4.41282
492	1.4835	1.89505	2.38854	1.78142	3.41113	2.69855	3.96678	3.13253	3.0985	3.44915	4.19151	3.40152	2.8636	3.79826	4.05789	3.90858	3.63739	3.63527	4.64931	4.22628	3.75001	4.10514	4.48675	4.19521	3.83583	4.08642	4.73112	4.13246
493	1.99604	1.09191	2.25013	1.5371	3.01689	2.49385	3.1782	2.66819	2.92002	2.77324	4.35513	2.96405	3.83624	3.055	4.36815	3.6574	3.07377	3.59944	4.10795	4.34044	3.1614	3.74528	4.4412	4.41263	3.92608	4.15407	4.04409	4.24085
494	1.55758	1.59827	2.17998	1.29134	1.85913	2.37448	3.40738	3.4504	2.28579	2.96953	3.28366	2.78668	3.59318	3.10742	3.39808	3.42997	3.46429	4.61479	5.0609	4.24753	3.21629	4.04187	4.4127	3.69632	4.21461	4.89772	5.07372	3.97548
495	1.72987	2.02608	1.65514	1.85859	2.58335	2.81188	3.53668	3.38311	3.09763	2.66687	3.41618	4.18034	3.67074	3.72157	4.07362	4.18183	3.54589	4.0832	5.16447	4.81359	3.76494	3.94285	4.81252	4.58765	3.89801	4.33649	4.82964	4.54261
496	1.30959	2.0959	2.61725	2.09753	2.5818	2.43268	2.68621	3.28886	2.69746	2.50627	4.35348	3.96952	4.08481	3.65632	4.51007	4.70189	3.70871	3.95409	4.51494	4.31371	2.9274	5.03149	4.40725	4.16772	4.38763	4.99566	4.31266	4.81159
497	1.47547	1.78073	2.61987	2.63522	2.17859	1.83908	2.95788	3.04417	2.75534	3.664	3.75893	3.86893	3.70316	3.23337	4.16031	4.30058	3.39424	3.97026	4.03152	4.31738	3.70235	4.2951	5.23298	5.0685	3.93973	5.38692	5.50493	4.55811
498	1.4918	2.11689	2.62246	2.06212	2.21406	2.37943	2.69207	3.35779	1.94819	2.53536	3.53724	4.6171	3.7357	3.24998	4.38427	4.28404	2.88564	3.66695	4.06506	4.07896	3.44178	3.93394	4.82357	4.65201	4.07108	4.75622	4.79197	5.00922
499	1.38155	1.67653	2.44885	1.67545	2.30434	2.46392	3.57005	3.1603	2.41051	2.83481	4.32315	4.09004	2.92784	3.37097	3.62793	4.52924	3.71715	4.17517	4.43977	4.89643	3.69385	3.69888	4.89557	4.98965	3.97721	4.85568	4.66219	4.65671
500	1.83187	1.58353	2.29696	1.29037	3.31135	2.71551	3.61117	3.47889	2.86781	3.29164	3.74623	3.35294	4.14511	3.6505	4.45381	4.25225	3.49818	4.38462	4.76732	4.64139	3.41141	4.27214	4.60049	4.63261	4.27488	4.95547	4.80429	4.47531
501	0.880945	2.04498	2.39313	1.58289	2.45519	1.79013	3.20763	2.24324	2.0199	2.121	3.03824	2.61758	3.52795	3.43495	4.12751	3.72835	3.86159	3.77174	4.80316	4.99466	3.38675	4.34394	4.38413	4.41897	3.87812	4.99157	4.89656	5.03745
502	1.03712	1.1739	2.04826	1.6147	2.31007	2.46777	3.9387	2.97749	3.03352	2.79642	3.65051	3.32035	3.87094	4.29805	5.43726	4.44359	3.99281	4.318	4.70978	4.86478	3.8247	3.93619	4.89784	4.83113	4.307	5.13916	4.54991	4.9094
503	1.23727	1.43585	2.53411	1.59945	2.50839	2.19295	2.60801	3.57131	2.62185	2.52762	4.04931	3.46425	3.09663	3.43093	4.08035	4.1836	3.12768	3.7988	4.21285	4.20015	4.24151	4.6229	5.47074	4.42127	4.17058	5.08175	4.33824	4.45662
504	1.66797	1.48794	2.20538	1.4655	2.6704	2.62586	3.16155	3.30969	2.89477	2.63579	3.82419	3.6559	3.82815	2.77101	4.02197	3.76731	3.53024	3.89631	4.58893	4.35875	4.6329	4.44935	4.55402	5.55834	4.29101	5.12423	5.3236	5.99151
505	2.02647	1.62109	2.45572	1.53184	2.45367	3.07772	4.48659	3.1765	2.77741	2.72124	3.61562	3.50284	3.52989	2.96368	4.8915	4.41111	3.66386	3.68025	4.02875	4.20479	3.66536	4.54568	5.37223	4.54797	4.28943	5.06632	5.64398	4.83883
506	2.08557	1.78432	2.23075	1.78763	2.42986	2.28309	2.97979	3.37888	3.43308	3.85004	3.56273	3.77487	3.28882	2.88346	4.66562	3.73465	3.29495	3.60577	4.29233	4.58593	3.91789	4.19445	4.40542	5.25291	4.07319	4.58635	5.43939	4.99764
507	1.47431	1.75039	2.23792	1.37714	3.49674	3.41354	4.06233	3.15234	2.27433	3.09521	3.99021	3.82729	4.14307	4.09845	4.25468	4.67451	3.64324	4.44311	5.08352	4.11027	4.45022	4.50503	4.94355	5.98936	4.62184	4.42666	5.43731	5.22137
508	0.861416	1.7395	2.11189	1.78292	1.8619	2.85222	3.41241	3.18705	3.21851	2.94011	3.59885	2.91027	4.1089	3.31675	3.89831	3.6342	3.38735	4.52991	4.94473	4.15063	3.29507	4.28854	4.23787	4.51726	4.0346	4.79791	5.5462	5.23633
509	1.05518	1.23597	1.69164	1.33752	2.5964	2.32492	3.68641	2.35847	2.76818	3.13789	3.89735	3.44202	3.43077	3.41273	3.84194	3.87678	4.20156	3.09147	3.83519	4.26668	3.51038	3.96757	4.76092	5.06456	4.59202	4.75735	5.16256	5.6867
510	1.40271	1.69027	2.43624	1.73864	2.17746	2.51039	3.26349	2.99423	2.76966	2.85472	4.21673	3.38134	3.36038	3.35017	5.26624	4.68605	3.12162	3.38363	4.41891	4.39672	3.77664	4.57355	4.73304	5.2393	4.12631	4.75944	5.00718	4.61082
511	1.38494	0.653107	2.56517	1.80235	2.18252	2.0472	3.17612	2.79646	2.37222	2.71038	3.35528	2.95092	3.31603	4.00222	4.83921	3.83167	3.6487	3.7435	5.14319	3.20222	3.63612	3.70985	5.03158	5.21462	4.88391	4.76619	5.6119	5.22762
512	0.901073	2.14955	1.15559	1.04225	2.33899	2.41208	3.51068	3.07281	2.74755	2.80439	3.61109	3.75974	3.10036	3.46107	4.36603	3.66619	3.93163	3.75231	4.60698	4.29794	3.28749	4.24134	4.88932	4.42394	4.47996	4.3308	5.05439	3.66219
513	1.91495	2.00908	2.2935	1.67599	3.36552	2.28958	3.24323	2.82565	2.86673	2.08254	3.47213	3.29193	3.29917	3.67861	3.51272	3.26913	3.6479	3.5728	4.82982	3.74115	4.02024	4.70612	4.56733	4.93891	5.05148	5.13279	4.54502	4.41613
514	1.54332	2.30884	2.63362	1.77129	3.06232	2.19656	4.02014	2.79484	2.99626	3.2267	3.59884	3.1232	2.15957	3.01696	4.36616	3.42408	3.11431	4.40768	4.63062	3.43966	3.3089	3.79415	4.40936	4.20341	4.223	4.53713	4.19979	4.15451
515	1.7916	1.95269	1.85882	1.96622	1.71028	1.87132	3.85247	2.69123	2.29648	2.73882	3.58854	3.12907	3.6901	3.93022	4.4694	4.24129	3.81349	3.88166	3.79969	3.35115	3.27917	3.42774	4.61244	4.30147	3.97563	4.39287	4.41568	4.48391
516	1.1915	1.39281	1.82247	1.89111	1.77699	2.44252	4.3276	2.08863	2.42143	3.52048	3.66836	3.35908	3.23645	3.28477	4.13341	4.02756	4.13394	4.40566	3.95787	3.60701	3.99684	5.4295	4.11013	4.79274	3.91806	4.23034	4.8396	4.50452
517	1.96485	1.40886	2.52683	1.88552	2.52617	2.64052	3.43118	3.01956	2.66137	2.45373	4.39929	3.89756	3.74262	3.49149	4.31876	3.51855	3.45753	3.67777	4.28216	4.00108	4.21915	3.98651	4.65372	4.61153	4.47933	4.0221	4.50176	4.51487
518	1.10576	1.69947	2.298	1.23136	2.07342	2.58106	3.31116	3.33893	2.40197	2.06192	4.22216	2.99108	2.982	3.43877	3.78532	3.20649	4.18583	3.13491	4.95188	3.84131	3.84626	3.98507	4.72575	4.39831	3.68162	4.16716	4.50682	4.14813
519	0.934426	1.32191	1.86409	1.8796	2.44995	2.65659	3.21804	2.67838	2.46114	3.25768	3.1094	3.23291	3.10766	2.96833	4.85808	5.17781	3.25535	3.79442	4.86281	4.08173	2.51883	3.44311	4.37307	3.89041	3.86931	4.35789	4.80706	4.72831
520	1.06828	1.90884	2.39995	0.899794	1.59644	2.7558	4.06095	2.52425	3.07801	2.78117	3.74643	3.6574	3.12567	2.82868	4.28674	3.15952	2.56389	3.33358	4.53223	4.17232	2.32092	3.33973	4.02622	4.3937	4.08326	3.66888	4.57372	4.30335
521	1.19858	1.59947	2.82241	1.76433	2.24978	2.77935	3.93139	2.64515	2.29029	2.37522	3.20738	2.14102	2.83176	2.76899	4.3154	4.05964	3.26225	3.41849	4.5228	4.20027	3.36942	3.92512	4.73021	3.70202	3.44897	4.40016	4.20823	4.2331
522	2.04609	2.00215	2.62394	2.42027	1.50466	1.90231	3.0524	2.8567	2.30052	2.77686	3.73181	3.81742	3.16314	3.15663	4.72476	4.3003	3.01925	2.43288	4.00475	3.72103	3.35622	3.32482	3.25579	4.08191	3.06797	3.95929	3.79813	3.38022
523	1.78284	1.43872	2.59951	1.49937	2.1235	2.37043	3.99496	2.95282	2.23201	2.50423	4.01246	3.44038	3.08619	3.38568	3.42972	3.90045	2.39938	3.80361	4.14253	4.13736	3.07458	3.84129	3.9181	3.81582	4.28726	4.04761	5.22359	4.32436
524	0.425431	1.7108	2.02687	1.71223	1.88016	2.478	3.04774	2.03726	2.22749	2.83827	3.50974	2.53182	2.5659	3.379	3.68721	3.76016	3.27654	4.14851	4.14204	3.80399	2.9905	3.66146	4.37076	3.96706	4.42342	3.63063	4.59387	4.43857
525	1.4314	1.19934	1.53478	0.75819	2.52194	2.58033	3.19816	3.01463	2.21261	2.03757	3.97178	2.78464	2.53248	2.95721	4.41854	3.00631	2.37546	3.32914	4.13664	3.06919	3.87386	3.23463	4.54817	3.81347	3.61375	3.81779	4.06037	3.49187
526	1.31096	1.1622	2.27055	1.51014	1.43224	2.00863	3.36568	1.89161	1.76838	2.80042	3.75845	3.33322	3.68775	3.20294	4.52952	4.47281	1.91893	3.1328	4.00627	3.95489	2.97049	3.20742	3.74386	4.41307	3.47034	4.37827	4.15556	3.52066
527	1.95437	1.2364	2.53458	1.05971	2.26743	1.76128	3.06513	2.95861	2.67235	1.7497	3.7509	3.25921	2.34333	2.48196	3.22413	3.54391	1.6782	3.13139	3.38452	3.5995	3.30096	3.6326	4.44911	3.81934	3.1007	3.55235	4.31903	3.97225
528	1.19687	1.74694	2.30184	2.29261	1.91724	2.29311	2.48218	1.94498	2.34251	2.29863	3.55964	2.88842	2.02085	3.00426	3.89251	2.84197	1.96812	3.06873	4.58168	3.23447	3.39333	3.5064	3.71057	4.2605	2.89325	4.30053	4.13668	3.43412
529	0.863737	0.798944	2.51191	1.24244	0.857136	1.65829	3.05309	2.71357	2.36752	2.2983	4.29307	2.18932	2.72341	3.25578	3.5337	3.20945	2.17125	2.57415	4.10008	3.63243	3.645	3.09675	3.86248	3.67192	3.07492	4.02825	4.42761	3.98512
530	0.970542	1.39255	2.58544	1.46962	1.18854	1.83695	2.5033	1.85048	1.92251	2.64924	3.8609	2.73202	2.99065	3.02128	3.53759	3.17047	2.61091	3.18381	3.66435	3.24788	2.96658	3.17953	3.71048	2.96487	3.69398	4.08489	3.88271	4.71955
531	0.554607	0.696451	2.29701	1.42021	1.47583	2.06472	3.37358	2.05984	2.70098	2.22326	3.25551	3.00198	2.70797	2.67005	2.92091	3.0248	2.24797	3.52258	3.47361	3.48944	3.34294	3.4816	4.98186	3.86483	3.20341	4.26459	5.07933	3.62687
532	0.751179	1.62112	2.91231	0.65015	1.477	2.00745	2.9139	2.13978	2.47427	2.19736	3.58853	3.45016	2.78782	2.38818	4.14707	3.95875	2.20403	3.01713	2.92499	2.68371	2.63635	2.5519	3.41956	2.01206	3.82445	4.39504	4.45911	4.41086
533	0.639783	1.14166	2.06026	1.4035	1.89777	1.33478	2.42132	2.61647	1.82335	1.86963	3.57186	3.23207	2.74678	2.33202	3.2316	3.16555	2.55251	2.23607	2.82234	2.70653	2.91609	3.23944	3.68704	2.805	3.90712	3.76822	3.77922	3.52717
534	0.520447	1.47174	1.53767	1.45875	0.438416	1.6895	2.58347	1.99963	1.4067	2.29385	3.02604	3.01041	2.92022	2.13614	3.24566	3.12683	2.52393	2.99913	3.32108	3.42183	2.33167	2.52252	2.40587	3.2188	3.69103	3.70895	3.92847	3.97743
535	1.30146	1.08018	2.35972	1.43011	0.885651	2.49176	3.38758	1.92501	2.00231	1.79924	3.2834	2.99493	2.83282	2.89574	3.49852	3.21545	3.01349	3.23345	3.55662	3.43917	4.25196	3.58968	3.42047	4.18148	4.56456	3.95283	4.21865	3.1234
536	0.985497	1.18081	1.39989	1.38885	2.56495	1.89086	3.08975	2.06696	1.73464	2.36112	3.42095	2.67576	2.07917	2.21945	3.23408	2.89434	2.60725	2.71712	2.40467	2.58737	3.08296	2.63896	3.5727	4.55786	3.72944	3.46754	4.79594	3.98979
537	1.69429	1.26603	2.29167	1.64206	1.88929	2.67562	2.79778	2.53954	2.12444	2.69945	3.38282	2.93758	2.42974	1.87084	3.11582	2.3802	3.46029	3.3898	4.42532	3.80566	2.52927	2.51419	3.29084	3.1883	3.56123	3.06803	4.13564	3.95829
538	1.11532	1.6887	1.63097	1.24415	1.27547	1.4316	2.99714	1.93222	1.7055	2.01932	2.74395	2.45051	2.13749	2.3646	2.63403	2.30862	2.11078	2.16094	2.2986	2.61241	2.3091	2.19382	2.97011	3.55055	3.07536	2.75806	3.08311	2.99525
539	0.95099	1.46215	2.15756	2.06894	2.01419	2.01092	2.61719	2.18476	1.91803	1.9019	3.31331	2.61014	2.74956	2.69622	3.46078	3.39472	1.66114	3.1908	3.09028	2.58592	2.33918	2.29478	3.58541	2.74729	3.16283	2.60704	4.38534	2.95453
540	0.858731	1.3355	1.86368	1.16377	1.80032	2.33503	1.8922	1.65526	1.7592	2.07929	3.42893	2.57236	2.7264	2.5244	2.99075	2.84331	2.27997	2.39762	3.64333	3.13457	2.66411	3.17215	3.05778	2.89171	2.60721	2.55724	3.0442	2.59768
541	0.794385	0.643273	1.693	0.817061	1.25172	1.26594	3.18017	2.05775	1.54295	1.27977	2.0282	2.06107	2.03074	1.52654	2.96759	1.58527	2.53214	2.45114	3.27112	2.95161	2.67514	1.98411	3.27323	2.82595	2.48696	2.58296	4.0451	2.98755
542	1.11721	0.692554	2.18674	1.48907	1.71973	1.20572	2.03716	1.74518	1.83944	2.75632	3.511	2.90248	2.13346	2.01372	3.5945	2.85953	2.26332	2.12505	2.35186	2.71263	2.86272	1.92731	3.36503	3.31732	2.05616	3.24528	2.9415	2.79828
543	1.23871	1.352	1.53132	2.09425	1.06307	1.47004	2.44172	2.25151	1.74296	1.80729	3.4666	2.43443	1.94099	1.57977	2.44026	2.5977	1.30073	2.66665	3.3984	2.56302	2.92976	2.44394	3.98167	2.52989	2.7616	3.17098	2.65818	3.01938
544	0.539307	1.204	2.13978	0.447598	1.32639	1.66575	2.44453	2.63346	1.60839	1.73824	2.70837	2.42501	2.67782	2.21131	3.09177	2.9121	2.35412	1.81308	2.68499	2.5244	2.45733	2.12291	3.01597	3.08538	2.71367	2.66276	3.07602	2.47875
545	0.630355	0.737422	1.60174	0.51152	1.01732	2.63692	2.57687	2.29539	1.45417	1.84058	3.41413	1.94098	1.76026	2.10308	2.88983	2.22781	1.98985	1.93143	3.27038	3.20107	1.69908	1.61943	3.13186	3.55164	2.94922	2.97059	2.98928	3.43685
546	0.739856	1.20231	1.9651	1.53113	2.09895	2.56459	2.42591	2.7505	1.03067	1.55454	3.01068	2.11221	2.50395	1.95284	3.02622	2.72505	1.80234	2.3769	2.99134	2.62078	2.24761	2.56413	2.55917	3.35826	2.98289	2.63169	3.80712	3.14041
547	-0.07839	1.46486	1.89583	0.944825	1.09251	2.47308	2.99466	2.39023	1.03349	2.31567	3.074	2.85898	2.17232	2.2953	2.97873	3.06297	1.75208	2.78787	3.18517	2.72467	3.17275	3.00033	4.02575	3.13688	2.52026	2.46807	3.09349	2.91969
548	-0.07643	1.30264	1.72347	1.01224	2.07655	2.92316	2.73578	2.82687	1.69141	3.14143	2.8074	2.81323	3.35247	2.90089	5.26311	3.29989	2.19445	2.53695	2.93534	3.18392	3.00113	2.51904	3.65063	3.65267	2.43707	3.02543	3.71497	3.13289
549	-0.15754	1.50419	2.06876	1.47613	1.34295	2.99303	3.28753	2.35828	1.43137	3.12441	3.22601	2.74034	1.89579	2.14424	3.23351	3.80736	2.4067	3.00807	3.93904	3.47881	3.61289	3.32779	4.61432	4.09681	2.59323	3.15443	5.37312	3.58394
550	-0.1253	2.24164	1.81452	1.06805	1.53037	3.67841	3.30642	1.85796	1.63873	3.33989	4.00818	2.99166	2.2626	3.09434	4.1771	4.05044	2.6755	3.21644	4.2873	3.67907	2.79827	3.56246	4.25173	3.92275	3.30733	3.51347	5.3045	3.72045

## Sheet: Figure 1e
	0.25h	1.75h
Rep #1	0.0389444	0.103141
Rep #2	0.0282524	0.104898
Rep #3	0.0394316	0.114397
Rep #4	0.0264046	0.104756

## Sheet: Figure 1f
	0.25			0.5				0.75				1				1.25				1.5
320	157.035	175.426	149.734	148.975	161.229	139.77	129.523	149.44	160.775	140.395	132.675	142.606	157.592	137.702	130.002	135.07	160.192	141.864	132.373	135.755	159.917	138.099	130.996
321	162.69	178.373	154.723	155.058	165.64	145.868	132.693	153.11	164.666	144.588	136.212	147.945	162.488	142.956	134.803	139.655	162.707	143.797	137.312	139.892	163.916	143.086	135.435
322	164.905	181.137	158.445	159.395	168.951	146.11	135.533	158.481	168.742	148.342	139.467	151.605	166.048	147.223	136.66	146.011	166.727	145.401	139.685	142.959	169.678	146.176	137.17
323	168.783	185.684	164.337	161.428	174.39	148.301	140.23	161.633	174.708	152.324	142.01	156.674	171.294	149.352	140.726	146.345	172.038	149.393	141.202	149.449	170.414	149.124	142.979
324	172.201	190.76	168.528	164.676	176.007	153.33	142.026	166.948	178.236	154.948	144.118	157.885	174.832	151.709	144.411	149.818	174.972	151.53	143.129	150.097	174.275	150.269	145.843
325	176.365	193.606	171.686	168.597	181.619	158.606	145.742	168.989	180.241	157.014	146.221	161.585	177.171	155.847	145.748	152.849	179.088	155.227	147.954	152.692	177.326	153.091	148.022
326	176.569	197.296	173.315	172.13	183.451	161.703	149.048	170.613	184.093	159.662	150.065	162.107	179.131	158.274	149.675	154.406	182.456	155.54	149.647	155.724	182.854	156.445	149.42
327	181.003	199.709	175.131	172.334	188.581	163.468	149.469	172.113	188.009	160.314	150.846	164.773	183.214	160.532	150.445	157.879	183.752	159.658	152.762	155.823	184.62	159.274	150.369
328	184.389	205.14	178.55	175.822	189.627	164.321	151.26	176.624	188.745	165.115	154.477	168.548	185.811	163.223	152.552	161.055	186.185	162.412	154.432	160.97	187.161	160.708	153.17
329	186.566	203.453	179.309	178.204	192.153	163.465	152.943	177.827	191.441	166.688	155.225	169.223	187.749	163.327	152.431	162.749	188.885	161.787	155.413	163.904	187.641	162.469	154.12
330	186.027	206.493	181.221	181.145	194.257	165.638	154.584	178.543	190.002	167.697	157.277	172.267	189.089	165.553	153.691	161.864	190.655	161.917	153.747	162.336	189.094	162.508	157.459
331	187.174	209.094	184.053	180.833	193.812	167.528	155.084	181.657	193.53	169.134	155.467	172.028	189.096	165.738	157.163	164.93	191.216	164.854	157.401	163.759	190.678	164.255	159.779
332	188.135	209.842	183.187	179.9	193.456	170.352	157.548	181.841	194.633	170.417	159.679	173.494	191.222	167.023	156.744	164.782	192.023	164.407	157.631	163.124	191.649	166.027	159.216
333	190.959	209.871	184.349	180.942	194.566	168.846	155.809	181.19	195.374	170.4	158.956	173.38	192.105	166.809	155.409	165.52	192.057	165.795	158.348	163.411	194.843	166.031	158.933
334	189.979	210.855	183.449	180.686	197.067	169.499	159.197	180.971	198.434	170.772	159.508	173.844	192.879	165.755	156.718	166.935	192.105	166.073	158.949	165.291	191.504	165.947	157.149
335	190.678	210.203	186.123	182.697	196.11	170.247	155.583	180.874	196.61	169.342	158.415	174.063	191.459	166.357	156.663	165.416	192.648	164.48	159.339	165.018	191.452	164.713	158.012
336	188.204	208.448	181.873	181.217	196.563	167.9	157.213	181.506	193.47	170.378	159.299	173.591	191.473	166.082	154.712	165.439	189.769	164.838	159.375	165.277	192.572	163.451	158.984
337	186.622	208.994	183.915	180.107	194.566	169.16	157.379	178.98	191.815	167.945	157.116	173.01	191.577	166.863	153.567	162.155	190.47	164.59	156.778	165.393	188.149	165.641	156.809
338	185.126	206.509	180.671	177.133	194.933	166.729	155.285	178.711	191.861	166.346	156.839	171.151	189.744	162.477	152.98	161.621	189.565	164.356	154.691	161.972	191.25	165.199	157.4
339	187.091	204.203	180.086	176.955	191.897	165.71	154.554	178.207	191.357	166.612	158.015	168.413	187.738	162.762	153.11	162.339	188.867	161.648	154.133	160.203	188.85	163.116	156.656
340	184.268	198.856	179.447	176.167	190.282	164.787	151.525	176.955	185.979	166.255	156.748	167.69	185.728	159.939	151.589	161.444	185.697	158.972	154.163	159.419	184.441	159.634	152.745
341	184.106	202.589	176.694	174.921	187.51	163.151	150.185	171.831	185.701	162.16	153.528	167.96	184.054	159.291	149.768	161.75	181.731	158.669	151.83	158.336	183.414	158.824	151.683
342	180.603	199.167	173.724	171.279	184.922	159.006	147.551	171.543	184.017	162.423	148.974	167.165	183.82	156.95	148.993	157.073	181.234	158	150.382	156.601	181.084	156.038	151.314
343	175.862	195.938	173.516	169.109	183.277	158.228	146.296	171.555	184.116	158.177	147.793	162.834	181.258	154.26	147.664	154.317	178.342	156.973	147.786	153.982	180.711	155.28	148.876
344	175.331	193.142	172.017	169.04	182.066	156.189	143.67	166.652	180.081	156.496	146.715	160.551	177.201	154.437	144.508	150.558	176.04	153.895	146.151	150.371	176.571	153.208	146.93
345	171.725	191.996	167.566	166.019	177.958	154.719	140.844	166.228	178.644	153.492	144.382	156.748	172.56	152.126	142.021	149.272	173.207	149.499	143.686	148.985	173.9	149.51	143.599
346	168.79	186.711	165.301	165.173	176.299	151.961	141.046	162.309	173.629	151.095	142.326	154.946	172.843	148.783	141.266	148.127	171.773	147.771	141.739	147.232	171.642	147.705	141.316
347	169.649	187.474	161.588	161.219	171.386	151.524	139.082	159.477	169.514	149.849	141.629	152.301	169.191	146.073	138.116	145.697	168.557	145.309	137.847	144.782	167.915	144.813	139.522
348	164.812	183.087	159.965	158.741	169.779	145.528	135.213	156.571	166.3	147.121	139.275	150.998	165.198	144.953	135.048	143.1	164.518	142.117	136.431	142.024	165.191	143.532	136.797
349	161.135	177.667	155.27	155.64	165.807	142.868	133.322	156.715	165.534	143.38	135.198	149.284	164.286	140.762	132.601	142.354	160.565	141.293	133.878	138.298	164.104	139.634	133.669
350	156.372	174.296	153.093	149.041	163.937	139.233	129.649	151.606	164.55	141.133	132.545	146.413	159.414	136.739	130.947	137.412	160.684	138.59	132.693	135.462	159.128	138.441	129.954
351	155.588	170.866	149.552	146.029	160.315	137.267	127.974	147.375	158.087	136.608	128.474	142.547	154.158	135.694	125.661	133.843	160.069	136.022	130.067	133.599	156.287	135.038	129.28
352	152.327	167.803	147.57	143.954	155.712	133.913	126.122	145.02	155.512	136.938	128.12	139.327	152.233	133.257	125.401	130.588	153.17	131.49	128.113	129.541	152.735	132.634	127.918
353	147.851	163.559	143.75	143.55	150.975	133.035	122.084	141.254	150.876	131.94	124.307	135.967	150.109	131.013	122.341	127.822	149.663	131.266	123.454	126.694	149.366	130.325	126.279
354	144.358	157.988	140.841	138.709	149.025	128.807	119.709	138.262	149.453	130.523	121.818	132.063	145.156	128.03	119.109	126.237	145.301	125.81	120.025	123.468	146.908	127.913	121.793
355	142.049	155.884	137.371	136.106	145.434	125.472	116.933	135.243	146.135	125.514	116.023	128.346	141.658	124.482	115.985	124.002	141.639	124.366	117.785	122.6	143.912	124.644	120.082
356	138.729	153.776	134.725	132.712	141.645	122.379	115.386	130.621	140.193	123.063	114.443	128.484	139.11	121.242	112.835	120.817	137.87	119.151	114.743	120.865	139.51	122.385	117.078
357	135.298	147.541	131.122	128.627	137.834	118.895	111.322	129.943	139.166	120.499	111.767	123.65	136.073	117.332	112.421	116.333	135.602	118.227	113.29	117.902	133.881	117.695	110.768
358	131.751	142.65	124.654	125.638	134.111	114.883	109.66	123.69	134.007	116.451	109.285	119.748	132.765	113.427	108.87	112.624	132.73	116.044	109.933	115.034	132.384	114.84	108.233
359	125.843	140.226	121.95	121.598	130.759	112.68	104.54	120.188	131.499	113.895	107.588	114.783	127.707	110.017	104.768	111.167	129.323	112.268	105.978	111.014	127.599	111.747	106.972
360	123.392	135.044	119.242	117.177	126.722	109.772	100.944	119.227	126.335	110.417	102.481	112.429	125.11	110.872	101.85	106.83	124.449	107.824	103.505	107.111	126.171	109.759	104.487
361	120.122	132.883	116.172	114.915	123.741	106.899	99.3752	115.591	122.113	107.904	100.304	109.945	120.799	106.872	99.6962	105.578	120.245	107.227	101.684	103.596	121.65	105.776	101.794
362	117.23	128.316	111.797	111.594	121.457	105.744	96.6311	112.839	119.679	104.737	97.411	107.068	118.108	104.16	96.7469	101.994	118.01	103.624	97.805	101.375	118.266	101.64	98.5804
363	113.031	125.825	109.221	108.583	117.293	101.44	94.1051	109.452	116.084	101.868	94.3782	104.172	113	99.964	92.8529	98.5028	114.228	99.7885	94.4497	98.9575	114.639	99.791	95.592
364	108.012	120.053	107.364	105.114	111.468	98.8619	90.6149	103.91	112.263	97.6695	93.0102	99.488	110.549	97.0406	91.1695	96.6693	112.582	98.1393	92.7328	95.742	111.033	96.8944	93.1171
365	106.727	116.741	102.963	102.569	108.431	95.4292	88.0802	101.464	107.823	97.1735	89.8205	96.277	107.793	94.2637	89.4624	93.3525	108.081	94.7064	89.7937	91.5471	108.098	95.1694	90
366	103.438	112.907	98.9634	98.3732	106.959	91.815	84.7835	97.989	104.756	92.1351	85.8065	92.3953	104.09	92.1167	86.4378	89.5904	105.001	92.6313	88.0161	88.7444	104.46	90.4426	87.2201
367	100.495	110.851	96.6581	95.7107	102.956	88.8377	82.932	96.1936	103.387	90.3461	83.09	91.2397	101.176	88.5106	82.9048	87.6087	100.466	89.1382	84.2506	86.8916	101.797	89.5505	84.4665
368	96.1945	107.453	94.7096	93.3134	98.0646	84.8089	80.306	93.2874	98.4649	87.7237	80.5382	87.0525	98.8368	84.8687	80.1677	85.0027	97.5344	87.1783	81.413	83.7702	98.146	85.9802	80.5121
369	93.3541	102.814	90.2911	89.2095	95.212	82.6759	77.3287	89.344	95.1282	85.2874	78.5245	86.7921	94.6858	82.728	76.8067	81.4223	95.8413	82.4962	77.973	82.2566	95.3021	82.1401	78.5618
370	91.2036	98.1126	86.9724	85.6225	92.4356	79.9493	74.6469	85.1402	93.0891	81.0154	76.1448	83.5512	91.5868	79.671	76.3601	76.8892	89.6389	80.1497	75.8425	78.2614	93.0691	81.275	76.7941
371	86.0827	94.9251	83.7926	83.0342	89.7541	77.6285	71.9369	83.1899	90.1446	78.4889	73.6925	79.9817	88.9035	78.55	72.7923	77.7748	88.9011	77.7487	73.752	75.4469	90.4378	77.1984	75.105
372	83.3526	92.8504	80.9068	81.9601	87.9063	75.3336	69.5305	80.8936	86.373	75.8912	71.0331	78.0887	85.572	75.2834	70.1788	73.7677	85.4604	74.5979	71.8107	74.0491	86.0164	76.3934	71.1625
373	81.1956	88.947	77.5496	78.4062	84.66	73.0563	66.779	79.2543	84.4651	73.4538	67.7998	74.7502	82.7416	72.834	68.5591	72.3454	82.7232	72.4351	68.9135	69.4276	83.8388	72.2199	69.2094
374	77.7789	85.2753	76.4454	75.9265	80.8405	69.8632	64.3556	75.9618	80.6403	71.9148	66.7968	71.5232	79.8209	70.2792	66.4689	68.6759	79.413	69.5616	67.9891	67.8628	81.0475	70.1619	66.482
375	75.7819	82.0513	72.9191	72.6557	77.6145	67.3614	62.1887	71.3902	77.6807	68.0516	62.9403	68.3192	75.5454	66.6757	63.4676	65.7959	76.7639	66.6837	65.1329	65.6156	77.5179	68.1413	65.1138
376	71.8534	79.9615	70.247	68.5871	75.7612	64.3283	60.3166	69.0252	75.7019	65.8213	61.9346	67.0481	73.7999	65.0253	61.0937	63.4602	72.7588	65.5523	62.2244	64.1486	75.6829	65.7491	62.2677
377	69.2752	77.2714	67.8375	67.492	72.3767	63.0527	57.4051	66.8256	73.2755	63.3798	59.0605	65.4848	70.9511	63.1266	58.8021	61.8573	70.3525	63.2282	59.62	61.0834	71.9154	63.2832	60.1191
378	66.3	75.252	65.0049	64.8639	70.6994	60.5274	56.0174	65.2381	69.6388	61.2162	57.0887	62.1927	69.075	61.0453	56.4077	59.8607	69.3667	61.4013	57.177	59.0136	68.8094	59.8985	57.6645
379	65.2536	71.3181	63.6208	61.8032	66.8144	58.4546	53.5679	61.4916	66.2404	58.7185	54.7227	59.0201	66.0394	58.4049	54.8424	56.485	67.0806	59.5724	55.1218	56.3657	66.7893	57.8853	55.2186
380	62.1038	68.0678	60.843	60.5635	65.2276	55.9659	52.138	60.0881	64.8381	55.9061	53.2528	57.5689	63.2325	56.5659	52.2739	55.4293	65.5013	56.95	52.552	54.4847	62.891	55.9446	53.3652
381	60.0726	65.4053	58.4712	58.0927	62.1415	54.3608	49.2109	57.8366	61.7722	54.4179	50.4651	55.0733	61.4421	55.4273	49.8996	51.6322	61.8338	54.3021	51.3385	53.0843	61.4496	55.2014	50.8575
382	57.8809	62.0907	56.3182	54.8918	59.476	51.8666	48.405	56.1261	60.0948	52.2428	49.8326	53.3453	58.8592	52.3549	48.3996	51.4916	58.1046	52.4461	49.7963	50.7174	58.5399	52.2565	50.1936
383	55.8131	60.8916	52.7547	53.1887	57.9357	50.9326	46.4165	53.0424	56.7725	50.8389	47.5382	52.428	56.6512	50.487	45.7813	49.5172	57.8143	50.4347	47.4694	48.2066	57.563	50.1762	48.1709
384	53.987	58.5449	51.9568	50.0615	56.0828	48.1947	44.844	51.3964	55.6148	49.2205	45.793	48.6495	54.6699	48.4712	44.4291	46.945	54.413	48.0282	44.9203	46.4004	55.3583	47.4207	45.7509
385	51.1408	55.6841	48.95	49.8823	53.5398	45.7388	43.8382	49.1154	53.0656	47.5691	43.8954	47.4156	51.9865	45.7608	43.2463	44.8677	52.6219	46.0003	44.2512	45.3732	52.7735	46.7145	43.2308
386	47.868	53.255	47.2328	47.3401	50.5412	44.7596	41.3129	47.1663	50.5735	44.2658	42.3275	44.4489	50.4402	44.8161	41.4409	43.7882	50.2338	44.1504	42.9111	43.2611	50.6683	44.7154	41.5174
387	46.4027	50.8393	45.3597	45.4213	48.1665	41.6441	38.9407	44.7853	48.8872	43.2573	39.4453	44.123	47.5572	42.2622	40.231	42.3263	47.8237	42.057	40.901	41.3694	49.4273	42.8976	41.1155
388	45.1519	49.8591	44.1435	42.6782	46.7539	41.0778	37.5821	43.0809	46.8321	41.7204	38.4757	41.6355	46.2716	40.8678	38.4808	40.1932	46.7195	41.333	39.3201	39.448	46.1993	41.311	38.5886
389	42.7885	47.4588	41.6527	41.6088	45.4675	38.5472	36.1095	41.9592	45.2825	39.9715	37.651	40.763	44.7223	39.127	37.0227	39.1502	43.7143	39.7375	37.9125	37.9314	44.3936	38.8565	37.5322
390	40.6864	45.3113	39.4637	39.5159	43.1389	37.255	34.2124	39.2555	42.847	37.6263	35.2308	37.7113	42.8115	38.159	35.4371	37.0796	43.0861	36.9579	36.6245	37.0223	42.5784	38.035	36.2123
391	39.4167	43.4325	38.5687	38.105	41.181	35.8466	33.2549	38.1422	41.4167	36.7626	33.8311	36.5404	41.0437	36.4841	34.5282	34.0817	41.2862	35.9967	34.6465	33.9961	41.6079	36.0655	35.2366
392	37.864	41.499	36.7343	37.1652	38.9467	34.1289	32.2331	34.9328	40.0148	34.9436	32.0417	35.1961	39.5618	34.6351	32.5755	33.134	39.4984	33.8967	33.7792	33.1893	40.1294	34.9767	33.3565
393	35.1285	39.3321	36.099	35.646	37.8574	33.0869	30.1588	34.3439	36.7034	33.6206	31.7353	33.1001	37.5905	32.9754	31.1285	31.3145	37.3779	32.7712	31.942	32.3209	38.545	32.6467	31.2407
394	33.9958	37.5267	34.004	34.4032	35.9983	31.9917	28.9711	33.8586	36.3834	32.8751	30.1293	32.0983	35.467	31.088	29.4788	31.4327	36.1222	31.9208	29.8086	30.9977	36.7099	31.9549	30.4968
395	32.9682	36.0175	32.0396	30.8897	34.1251	29.4876	28.3231	31.7527	34.4773	31.1112	28.5604	31.2824	34.8279	30.3704	28.3872	30.1327	34.3509	30.3623	29.1144	29.2697	35.047	30.1699	29.0254
396	31.0618	34.2857	30.4565	30.668	33.1448	30.0191	26.4106	29.9538	33.3034	30.2234	27.7202	28.7348	32.6488	29.8416	26.5293	29.2884	32.3908	28.8044	27.5361	28.2532	33.6906	29.193	27.9887
397	30.1755	32.598	29.1425	29.5185	31.0129	27.3094	25.6173	29.3397	31.8558	28.0721	26.1148	28.3992	32.327	27.9373	25.555	27.0168	31.5961	28.5829	26.8334	26.5745	32.4105	28.1892	27.0668
398	29.2744	31.3894	28.1313	27.8205	30.3942	26.0733	24.4675	28.0521	30.8275	27.3956	25.2939	27.3346	30.9186	27.1889	25.0398	26.0375	30.2717	27.2886	25.5173	26.0911	30.9411	26.4592	26.2212
399	27.4891	30.7826	26.8814	26.1811	28.7692	24.5646	23.1618	26.2768	28.8179	26.5151	24.1818	26.3884	29.5607	25.5761	24.0552	24.5437	29.497	25.186	24.7801	25.1035	29.8554	26.5531	24.4623
400	26.7176	29.0921	26.052	25.7027	26.8835	23.5562	22.4988	26.6593	27.7776	25.0682	23.3731	25.0784	27.7484	25.3752	22.2496	24.044	27.9127	24.7087	23.4181	23.2846	28.5383	24.6221	23.0633
401	25.2584	27.6233	24.5532	24.0325	26.036	23.1732	21.266	24.7664	25.9298	23.0892	21.5001	24.0018	26.4429	23.754	22.1896	22.6132	26.4023	23.7585	22.9033	22.5362	27.3982	23.3869	22.7907
402	23.6874	26.8291	24.1928	23.6895	25.6399	22.1242	20.7878	23.999	25.6428	22.7751	21.3477	22.9199	25.017	22.6895	20.3479	22.1013	26.0327	22.6805	21.8723	21.1967	25.8694	22.5582	21.7488
403	23.6343	24.9971	22.0946	21.7159	23.833	20.9078	20.0055	22.8752	24.4155	21.4329	20.208	21.8493	24.7642	21.6643	19.6042	20.4074	24.3067	20.6912	20.5356	20.9193	24.3456	21.4834	20.7758
404	21.5771	23.6266	21.1478	21.6674	23.6456	19.4458	19.0084	21.5131	22.7849	19.979	20.1792	21.0059	23.3727	20.2721	19.2347	19.4491	23.1723	20.4507	19.8286	20.0672	22.9769	21.3657	20.0725
405	20.5783	23.112	19.9238	21.0892	21.7758	19.225	17.9964	20.456	22.3755	19.4572	18.2832	19.8016	22.5008	19.9991	18.4108	18.3858	22.2261	20.3655	19.2841	19.2503	22.5656	19.9998	18.7689
406	20.3487	21.3544	19.6691	19.7337	21.4364	17.9967	16.2734	19.7227	20.986	19.4757	18.2519	19.0025	21.3575	19.0026	17.4099	18.7996	21.9776	18.9375	18.0129	18.2309	21.6405	19.5279	17.9384
407	18.9338	20.5352	18.6325	18.9579	20.3085	17.7645	16.5912	18.7387	20.798	18.7558	17.3168	18.3016	20.2974	18.3751	17.1071	17.1333	20.8187	18.9145	17.4967	16.8425	21.6377	18.6728	17.8556
408	17.7739	19.7946	17.3416	18.0561	19.4166	16.8492	15.9134	17.6793	19.6583	17.2687	17.1033	17.2802	20.2331	17.7983	16.7162	16.5506	19.2015	17.6177	17.1629	16.4794	20.2387	17.2123	16.8205
409	17.4561	19.0768	16.5583	17.7241	18.2708	15.4774	14.3477	17.1051	19.0021	16.6954	15.8391	16.5061	18.7779	16.8326	15.2785	16.7707	18.8883	16.1367	16.3763	15.7679	19.6114	16.9316	17.335
410	16.1264	17.9776	16.3965	16.7473	17.8027	15.1486	13.9571	16.5604	18.1891	16.1357	15.1092	16.0328	18.1454	16.1006	15.059	15.9781	18.5601	16.2153	15.465	15.5157	18.2511	16.3739	15.5259
411	16.1194	17.3301	15.5916	15.9854	16.1656	14.7859	13.3047	15.5851	17.2301	15.6554	14.411	14.7136	17.62	15.1358	13.5751	14.2071	17.9026	15.7216	14.7856	15.1627	17.7041	15.3844	14.3498
412	15.2794	16.7139	14.5695	15.4331	15.9645	13.6334	13.0048	15.1161	17.0436	14.8751	13.7636	13.9071	16.437	14.5199	13.9804	13.6108	16.5961	14.9714	14.2255	13.778	17.329	15.2019	14.0913
413	13.4939	16.0291	13.6518	13.8241	15.6448	13.582	12.0395	13.9829	16.1732	13.6891	12.8632	13.5292	16.0793	14.0285	13.1189	13.5294	16.2934	13.8997	13.096	13.2532	16.4654	13.7544	13.7011
414	13.7239	15.3988	13.2347	13.8958	15.1444	12.8694	11.6587	13.5034	15.9749	13.5213	12.2227	12.8206	15.5527	14.1178	12.8525	12.88	15.4563	13.336	12.5043	13.0813	16.0135	13.835	12.7455
415	12.6191	14.8032	12.3877	13.0771	15.0899	11.8939	11.2965	13.263	14.7722	12.8406	11.6238	13.3275	14.4643	13.6089	11.9126	12.4096	14.6146	13.7185	12.6393	12.1415	14.4659	13.6696	12.3968
416	12.2721	13.4352	11.7004	11.6697	13.202	11.5893	10.5714	11.9396	13.7415	12.3106	11.7206	12.2431	13.7623	12.2343	11.6261	11.207	14.106	12.7318	12.0525	11.6106	13.8249	13.0253	12.6626
417	11.3226	13.5113	11.4781	11.6637	13.2532	11.2657	10.4894	11.7438	14.3519	11.2595	10.4832	11.4737	13.7245	12.5995	11.0052	11.2865	14.2491	12.445	10.8413	11.2091	13.8394	12.5749	11.6655
418	11.655	12.5704	10.6854	11.1078	12.2618	10.8917	9.91401	11.2732	13.3509	11.9542	10.642	11.2198	13.1326	11.3142	10.8027	10.5049	13.2695	12.5541	11.1546	11.1105	13.2399	12.3292	11.2324
419	10.8286	11.939	10.2602	10.9584	11.5884	10.8022	9.04992	10.6842	12.5914	11.5183	10.4562	10.7862	12.7243	11.2425	10.0842	9.82378	12.0445	11.2594	10.9981	10.4738	12.844	11.0828	10.4225
420	10.7726	11.7655	10.1973	10.225	11.1391	9.95507	8.57002	10.2273	12.0714	10.613	9.60999	10.2586	11.7713	10.1031	9.58302	9.69618	11.6856	10.6325	10.8165	10.2554	12.4887	11.3794	10.5489
421	9.95864	10.9326	9.44507	9.71054	10.7369	9.54932	8.75392	9.64437	11.1141	10.6486	9.59019	10.1028	11.7913	10.2803	9.20921	9.57912	11.7291	10.4413	9.73069	9.55306	11.9761	10.9108	10.6499
422	9.23717	10.7558	9.09887	9.25256	10.48	8.93794	8.46101	9.61686	10.7734	9.75991	9.29854	9.61121	11.2878	10.5836	9.21824	9.24426	11.1676	9.70433	9.481	8.84546	11.3967	10.1004	9.75805
423	9.30392	9.91734	8.66364	8.91698	10.0009	8.48612	8.35275	9.04775	10.3988	9.5238	8.48806	9.30462	10.96	9.41612	8.73207	8.54613	10.7508	9.59417	9.1565	8.51723	11.5868	10.0107	9.55877
424	8.8826	10.0077	8.46773	7.83477	9.43522	8.41868	7.4446	9.30124	10.0785	9.47787	8.07983	8.72385	9.96665	9.79093	8.39122	8.41737	11.0047	9.8581	9.28258	8.51058	10.3336	9.38871	9.13031
425	8.45951	9.71676	8.19524	8.23288	9.32717	8.09973	7.43122	8.23988	9.54329	9.09895	7.63136	8.24399	10.2743	9.52906	8.14204	8.12099	10.4192	9.03919	8.96749	7.76597	9.80837	9.48874	8.82512
426	7.88348	9.13012	7.88795	8.10287	8.74668	7.32061	6.53115	7.94308	9.30879	9.48495	7.62705	8.27679	9.33506	9.02909	8.28505	8.00209	9.88223	9.22442	8.2278	7.67712	9.98427	9.11912	8.74802
427	7.83187	9.16638	7.12236	7.94522	8.51953	7.68619	6.76666	7.66511	9.20146	8.3502	7.70287	8.1944	9.04505	9.09289	7.6052	8.09948	10.1802	8.49143	8.14557	7.64977	9.37708	8.86479	8.4268
428	7.35863	8.87539	7.08875	7.32421	8.50696	6.88568	6.08714	7.35245	8.94805	8.29614	6.76748	7.97931	9.13479	8.18974	7.36385	6.90415	9.21091	9.51767	7.8747	7.56779	9.75081	9.18936	8.22495
429	7.6606	8.05893	6.87169	6.99307	8.09864	6.94346	6.07291	7.21178	8.11631	8.24306	7.14357	7.33194	9.28562	8.68968	7.34654	6.93339	9.30897	8.4436	8.05375	7.4036	8.82403	8.62625	8.09295
430	6.56853	8.17596	6.66273	6.69801	7.88541	7.06856	5.54498	6.52863	8.13659	8.51731	6.70513	7.27549	8.10854	8.49208	6.74956	6.99969	8.60863	8.36578	7.57926	7.26848	8.5401	8.76214	7.9568
431	7.10937	7.97715	6.82674	6.52889	7.121	6.78102	6.36877	6.69863	8.07896	8.25511	6.03888	6.56204	8.1223	7.91333	7.31173	6.76651	8.77763	8.58276	7.69621	7.06871	8.65836	7.98777	7.85221
432	6.7476	7.40899	6.53277	6.61737	7.35166	6.14369	5.48142	6.54607	7.76493	8.10675	6.37857	6.57425	8.35345	7.3574	6.53509	6.00973	8.13261	7.57996	7.30488	6.57142	9.29703	7.91192	7.73929
433	6.20589	7.06443	6.25635	6.27002	6.42936	6.26936	5.18146	6.72152	7.59516	8.00333	6.2529	7.02981	7.76626	7.62086	6.47062	6.17982	7.61626	7.78744	6.89304	6.44744	8.14643	8.20286	7.45189
434	5.86042	7.31465	5.91041	5.4165	6.45906	6.46644	5.0903	6.31876	7.57926	8.17872	6.51696	5.96122	7.78725	7.71204	6.93155	6.34933	7.36636	7.61528	6.74106	6.20772	7.94142	7.91299	7.19962
435	6.34089	7.08568	5.62993	5.59787	6.27013	6.29107	4.57634	5.55632	7.13493	7.67162	6.21868	5.9505	7.87242	7.60544	6.5496	6.1229	7.12288	7.71551	7.19977	5.94999	7.52847	7.77649	7.0659
436	6.191	6.78953	5.53722	5.35819	5.95767	5.67645	4.97126	5.69777	7.07895	6.90013	5.3646	5.68922	7.15755	7.76014	6.20749	6.23244	7.04279	7.58366	7.28361	5.66531	7.67363	7.85276	7.30386
437	5.9767	6.76904	6.01062	5.44281	5.98779	5.75306	4.59745	5.42657	6.48589	6.97808	6.02992	5.99341	7.18208	8.07569	5.90304	5.50532	7.68655	7.74823	6.68605	5.91896	7.8809	7.78414	7.08734
438	5.86893	6.58661	5.68052	5.22901	6.00371	5.78692	4.62154	5.61495	7.0676	7.41693	5.91118	6.06014	7.68835	7.17757	6.06103	5.6574	7.56304	7.61116	6.96451	5.35092	7.48307	7.57653	7.47525
439	6.28833	6.72998	5.43107	4.97673	5.81618	5.57205	4.73623	5.55116	7.14565	7.60613	5.57645	5.6934	7.19325	7.48525	5.74237	5.54411	6.93721	7.41939	6.74005	5.47346	7.39147	7.8983	6.8429
440	5.68808	6.18686	5.39471	4.8441	5.429	5.59322	4.04614	5.48123	7.02855	7.36623	5.39937	5.69918	6.80563	8.28475	5.90929	5.54679	6.65336	7.42302	7.39764	4.76339	7.36576	7.88584	7.80141
441	5.6465	6.37135	5.21969	4.23014	5.1746	5.40568	3.38099	5.10263	6.47463	7.46166	5.63847	4.98816	6.66346	7.86921	5.40652	5.38644	7.0774	8.06346	6.2545	4.94143	7.27654	8.01848	7.14957
442	5.32391	6.74099	5.27791	4.87262	5.81592	5.12652	3.54033	4.44021	6.13805	7.02768	5.42444	5.21732	6.46805	7.87824	5.39998	4.81298	6.66675	7.46544	6.79056	5.26007	7.21755	7.56755	6.38703
443	5.6828	6.34092	4.92349	4.31628	5.52504	5.28731	3.94111	4.83339	6.24348	7.19077	5.045	5.33361	6.28546	7.26102	5.69082	5.07374	6.86055	7.74389	6.81266	5.32118	7.51393	7.76188	7.28345
444	5.6909	5.98395	5.33417	4.2452	5.56049	5.13586	3.25259	4.43098	6.04728	7.36827	4.9842	5.82292	6.58349	7.86179	5.72022	4.54329	6.77937	7.94084	7.09351	5.00595	7.0999	7.97921	6.72285
445	5.04413	6.56893	4.41915	4.14217	5.13691	4.46435	3.25697	4.88842	5.7978	7.38083	5.10985	5.06281	6.32343	7.27189	6.01827	5.22435	6.4436	7.49638	7.01128	4.87848	7.38991	8.20279	6.85084
446	5.33602	5.9852	5.17457	3.88888	4.91281	5.41518	3.65906	4.18955	5.81182	7.78307	4.92651	4.94155	6.60446	7.42158	5.64569	4.85527	6.17556	8.05523	7.01124	5.06286	6.99221	8.19391	6.60012
447	5.39869	5.92894	5.07256	4.04286	4.85073	5.22093	2.83102	4.30157	5.62362	7.64389	4.87982	4.86729	6.08662	7.65027	5.25201	4.62467	6.83173	8.28039	6.69666	4.99051	7.26585	8.47391	7.41055
448	5.00066	5.69919	5.06759	4.02168	5.4496	5.30905	2.79575	4.37631	5.96167	7.28497	4.79605	5.28008	6.22084	8.16	5.50288	5.07344	6.46869	7.78385	6.60588	5.23204	6.74817	8.14238	7.15737
449	5.28505	5.85671	5.12906	4.13908	4.84116	4.77274	3.43695	4.38736	5.92271	8.20123	4.66632	5.58419	6.32071	7.96716	5.90877	4.93008	7.06483	7.71357	7.53168	5.04533	7.34596	8.15597	7.05321
450	5.02961	5.45555	4.9138	3.96806	4.78527	5.16671	2.69584	4.11347	5.56368	7.6226	5.26394	5.15965	5.93236	7.57528	5.56867	4.59824	6.34049	8.08398	6.87342	4.43194	6.50394	8.51486	7.53822
451	5.46028	5.55433	4.86161	3.87753	4.31047	5.12434	3.23433	3.64955	5.41068	7.66666	5.12423	4.93361	6.32363	7.79815	5.85631	4.49986	6.3255	8.49798	7.22905	5.18106	6.68234	8.93072	6.89077
452	4.77427	5.9628	5.18184	3.56402	4.37735	4.94789	3.37171	4.115	6.18209	7.79515	4.64032	5.1927	5.63763	8.25591	5.67068	4.6173	6.48546	8.53451	7.09364	4.99708	6.95131	8.86832	7.7007
453	5.22394	5.69211	4.58171	3.57247	4.58202	4.50824	2.69489	3.76174	6.07388	7.93716	4.83017	4.65654	5.30285	7.98827	5.62102	4.09196	6.18824	7.99894	7.17627	4.55094	7.57585	8.42285	7.28483
454	4.52921	5.53961	4.58845	3.93705	4.50816	4.9303	2.31816	4.56519	5.65953	8.16052	5.03917	5.33571	5.83362	7.54319	5.50648	4.26698	6.11809	8.32576	7.22963	5.22527	6.79196	8.26661	7.5895
455	4.66429	4.99304	4.52432	3.73251	4.22505	4.91877	2.14642	3.9554	5.70473	8.32552	4.46086	4.93649	5.58206	8.52326	5.69499	4.04419	6.56341	8.66688	6.71204	4.66186	7.13455	9.11908	7.45306
456	4.871	6.0452	4.34378	3.58967	4.16955	4.70035	2.23099	3.91111	5.28345	8.4118	4.30429	4.68079	5.53247	8.00619	5.54947	4.38765	5.91842	8.31506	7.55185	4.93878	6.93277	8.27634	7.14511
457	4.85858	5.50747	4.98401	3.81516	4.24915	4.5311	2.0109	3.98997	5.60946	8.54428	4.61848	4.62011	5.24638	8.47648	5.32545	3.75135	5.60329	8.32771	7.02213	4.91204	7.06965	8.47827	7.60131
458	4.93825	5.07079	4.60324	3.28744	3.92411	4.81906	2.19335	3.62856	5.37434	8.36343	4.48863	4.757	5.40536	8.28019	5.75213	4.12769	6.14335	8.50404	7.2963	5.00483	6.46561	9.1123	7.63761
459	4.26803	5.17786	4.57615	3.78298	3.83413	5.41116	2.14617	3.60517	5.82005	8.37931	4.22171	4.38517	5.27533	8.47496	5.82147	3.56942	5.73082	8.21841	7.11877	4.30255	7.30733	9.04793	7.6546
460	4.59897	5.17766	4.28438	3.62861	4.09382	5.15867	2.08046	3.27445	5.50667	8.29493	4.8593	4.75152	5.48152	8.75694	6.02238	4.17958	6.12301	8.84667	7.23341	5.1231	6.76716	9.08962	7.93712
461	4.17834	4.85403	4.12397	3.58663	3.49037	5.13207	1.76452	3.94004	5.16569	9.02878	4.44695	4.74814	5.61959	8.0483	5.90021	3.93246	6.11539	8.79084	7.77933	4.52482	7.12062	8.99743	7.51783
462	5.32253	5.64645	4.76798	3.51278	4.46935	4.9559	2.23831	3.47215	5.68582	8.77981	5.31758	4.46428	5.92692	8.43579	5.77471	3.6772	6.23408	9.16476	7.86902	4.76493	6.99145	9.45616	7.9257
463	5.19761	5.65506	4.81616	3.30327	4.03573	4.79698	2.76065	3.52715	5.97784	8.91956	4.90851	4.49453	5.65415	8.78028	6.19363	3.95732	6.03819	8.95579	7.79384	4.81778	7.16366	9.67133	8.80288
464	4.81169	4.59916	4.22118	3.40702	3.53674	5.26347	1.91692	3.50427	5.69251	8.70122	4.54909	4.55013	5.6265	8.85644	6.21883	3.81033	6.06632	9.19027	7.71897	4.83711	7.24545	9.70242	8.11163
465	4.57683	5.20067	4.5409	4.09525	4.16496	5.46145	2.06336	3.25586	5.10928	8.46109	4.57921	4.52304	5.99474	9.33822	5.84561	4.73661	6.35986	8.70672	7.83597	4.97112	7.35799	10.0725	8.41474
466	4.68674	4.98528	4.96485	3.42061	4.15372	5.03832	1.96581	3.60813	5.72425	9.25366	4.40856	4.87919	6.26336	9.26003	6.33958	4.2476	6.01325	9.4679	8.27928	4.9322	7.28394	9.6092	8.42592
467	4.61086	5.31437	5.07564	3.12135	4.10853	5.23938	2.27605	4.00764	6.10398	9.67477	4.49489	4.73124	5.86636	9.96223	6.23504	4.53841	6.24869	9.32509	8.04911	4.36992	7.27699	10.0822	9.24293
468	4.65296	4.93014	4.81135	3.70755	4.42369	5.23231	2.0485	3.2801	5.86484	9.46026	4.30661	5.16681	5.79379	9.68633	6.15782	4.15135	6.43689	9.84134	8.56948	5.55846	7.63758	10.6711	8.64364
469	4.99269	4.99035	5.3815	4.19684	4.50209	5.85697	2.41547	3.29623	5.93879	10.5689	4.77306	4.86999	6.65972	9.9421	6.13706	4.23382	6.58834	10.2212	7.96773	5.9228	8.16003	11.0312	9.04518
470	5.21855	5.49367	4.90718	4.60778	4.45736	5.98449	2.41418	4.52334	6.42413	10.0654	5.49964	5.38755	6.1453	9.64877	6.91092	4.83005	6.57554	10.1763	7.98394	5.84242	7.82322	10.8828	9.26075
471	5.14445	5.35711	4.49547	3.71556	4.93433	5.44664	2.12289	3.4848	6.16728	10.4246	4.82256	5.4589	6.74299	10.2985	6.10705	4.57654	6.75529	10.3698	8.4718	5.41634	8.77538	11.5931	9.39771
472	5.03944	5.70438	5.52997	4.20398	4.18835	5.92234	2.14227	4.14645	6.34923	11.0567	5.47266	5.92143	6.92487	10.2648	6.66643	5.37015	6.58767	10.7139	9.34967	5.53672	8.23015	11.5614	9.83527
473	5.56196	5.5948	5.78766	4.56806	4.53155	5.52693	2.07881	4.51014	7.50038	10.1645	5.44171	5.4309	6.6349	10.8458	7.07636	5.18242	6.47244	11.0337	9.10624	5.17791	8.86591	11.8069	9.88645
474	4.70995	5.85549	5.32512	4.28943	4.36344	5.70922	2.33848	4.75951	6.34249	10.9859	5.12536	5.83713	6.9036	10.995	6.83682	5.09214	6.68436	10.8734	8.80269	5.76675	8.34484	11.469	9.9334
475	5.37727	6.02859	5.6661	4.08517	4.34682	6.48987	2.09089	4.25112	6.84026	10.8464	6.05958	5.91188	7.12793	11.4432	7.60527	4.84147	7.46096	11.3491	9.84669	5.88533	8.90015	12.2923	10.4494
476	5.36758	5.97868	5.51505	4.12148	5.15949	6.30279	2.86491	4.67791	6.99135	10.8435	5.46328	6.78793	7.37965	10.8137	7.57529	5.19815	8.21021	11.6211	9.90378	6.07829	9.39991	12.9275	10.5176
477	5.02055	5.91504	5.49947	4.77149	5.08479	6.07032	2.21993	4.62412	7.13674	11.4177	5.49522	6.32959	7.25192	11.1601	7.08237	4.86338	7.44675	11.6283	9.77259	6.44059	8.67906	12.7929	10.2097
478	5.29227	6.03751	5.91845	5.00573	5.2744	6.69488	2.40016	5.15753	7.41404	11.8186	6.01513	5.92618	7.67837	11.9057	7.4018	5.89366	8.18916	11.8661	9.37282	5.79797	9.40235	13.0959	11.1453
479	5.65681	6.21316	6.00811	5.27785	5.49436	6.17077	3.08982	5.38318	7.50073	12.4494	6.30859	6.74615	7.19683	12.0029	7.97401	5.63825	7.65041	11.5233	10.0885	5.85993	9.59137	12.7707	10.7875
480	5.61576	6.35998	6.28618	5.05414	5.42743	6.81625	2.7278	4.39858	7.47424	12.1373	6.34671	6.90578	8.08244	11.8341	7.52456	5.75324	7.84052	11.3001	10.1066	6.4207	10.1407	12.9485	10.8243
481	5.36045	5.53556	6.50925	5.32543	5.51537	7.1962	2.57207	5.22059	7.72464	12.3214	6.70783	6.8768	8.12033	12.7894	8.05895	5.68008	8.20986	12.1703	10.3162	6.70216	9.64983	12.9733	11.4649
482	5.79207	5.934	5.3702	5.35914	5.64844	7.7694	3.16299	5.31237	7.49735	13.1356	6.36486	6.65815	7.95305	12.5387	8.9657	5.62561	8.71245	12.3282	11.1331	6.2386	10.4431	13.8973	12.1332
483	5.98099	5.75733	5.58903	5.10573	5.53174	7.02296	3.39408	5.08249	7.34358	12.5571	5.89923	6.78464	8.38798	13.2723	8.71852	5.87896	8.45173	12.0422	11.6172	6.25652	10.1171	13.3922	12.5602
484	5.55516	5.58399	5.67194	5.68782	6.00957	7.41299	3.11397	5.15936	7.40654	13.7673	6.92008	6.83513	7.62089	13.3555	8.90844	6.32761	9.51146	13.0317	11.3474	6.24014	11.0606	14.2536	12.3659
485	6.07256	5.95527	6.50287	5.16433	6.06273	7.64406	2.68106	5.04435	7.54472	14.0886	7.28342	6.72153	7.7274	13.2138	8.6007	6.82544	9.19913	13.2224	12.2612	6.73293	11.0774	13.5833	12.8922
486	6.55993	6.06483	6.76204	5.53265	5.81905	7.27332	3.37927	5.79046	8.24085	12.8776	7.64227	8.0848	8.85824	14.3409	9.36078	5.79908	8.97886	13.0638	12.3774	6.63342	11.2386	14.4809	13.3079
487	6.007	6.47958	5.8588	6.139	6.23823	7.70897	2.9815	5.58074	8.25253	13.9225	7.68806	6.76645	9.09161	13.5171	9.35936	5.94002	9.42047	13.3807	12.3486	7.35472	11.1467	14.0881	13.5269
488	5.80947	6.36995	6.01265	5.92242	5.9297	8.13562	3.35209	5.3315	8.0966	13.8313	7.23154	7.75293	9.11592	13.9305	9.97634	6.78501	10.1416	13.6207	12.0894	7.63373	11.4618	14.4718	13.618
489	6.23262	6.47531	6.49989	5.60858	6.44594	8.42827	3.44887	5.95136	8.34685	14.2792	7.9106	7.52995	9.38982	13.8477	10.4601	6.77421	9.19179	14.3285	12.3344	7.78715	11.2191	14.943	14.1879
490	6.51274	6.50851	6.62223	5.67862	6.07553	8.54586	3.52652	5.78104	8.27965	15.301	8.37972	7.84309	8.98576	14.6772	10.5745	6.48429	9.3009	13.8275	12.4364	6.95214	11.5311	15.599	14.7009
491	5.91005	6.57965	6.16701	5.70245	6.40975	8.64202	3.25611	6.37312	8.19651	15.2795	7.7966	7.43183	9.54078	14.9743	10.2457	6.92927	10.1227	14.7296	13.5706	7.94279	11.3164	15.5672	15.2322
492	6.29614	6.67593	7.05405	6.38036	6.17289	8.41427	2.84761	5.52816	8.2181	15.8857	8.46724	8.06907	8.62549	16.0458	9.88411	7.38265	9.70995	14.7801	13.1441	7.83324	11.7978	16.0235	14.686
493	6.94528	7.29479	6.6436	6.62666	6.22776	9.4958	3.58812	6.5901	8.61175	16.473	9.51791	8.46048	10.174	16.0719	11.3044	6.87561	10.3068	14.8953	13.5761	8.60415	12.1538	16.8163	14.4186
494	6.98242	7.04243	7.72876	6.40233	6.33086	9.1365	3.49247	6.1514	8.79091	15.8886	9.07349	8.48364	10.1227	16.4155	11.0764	7.30737	10.333	14.4454	14.1471	8.20894	12.3372	16.4403	16.2048
495	7.12362	7.74586	6.59932	6.49804	6.88583	10.3112	3.87346	7.01141	9.70279	16.7697	10.2032	9.16256	10.0657	16.2006	10.657	7.93262	10.4244	16.1862	14.9286	8.21632	12.4617	17.5275	15.256
496	7.28848	7.90279	7.03369	6.37924	6.77618	9.78918	3.70462	6.57695	9.43301	17.0949	8.98399	8.54304	10.5531	17.0515	11.9699	7.10307	10.3302	16.5507	14.6033	8.00507	12.4201	16.8524	16.0876
497	7.27763	7.87206	7.50933	6.78773	7.63083	9.74453	4.8151	7.5657	9.20918	17.5498	9.19281	8.58582	9.78833	16.873	11.8919	7.96708	11.2935	15.7494	15.3691	8.00561	12.7996	17.5686	16.9086
498	7.07017	7.74065	7.49796	6.64718	6.68798	10.0215	4.25075	7.00783	9.75654	17.4121	9.54994	8.91995	10.4822	17.2725	12.2857	7.95394	10.4765	16.4373	15.8793	8.00599	13.5837	17.7633	16.4672
499	7.03573	7.45031	7.73967	6.62858	7.19963	9.89703	3.93058	7.10022	9.86102	17.834	9.78903	8.96015	10.6728	16.9649	11.6294	7.82266	11.0903	17.4948	15.2835	7.80889	13.5668	18.1453	17.5798
500	6.87125	7.67377	7.9445	7.01103	6.41636	10.7384	4.50216	7.40468	9.57814	18.1093	10.1547	9.89692	10.9471	18.0833	12.0334	7.51612	11.2648	16.9227	15.8151	8.8323	14.0441	18.332	17.6496
501	7.10269	7.64664	7.94659	6.88086	6.70784	10.3566	4.57549	7.70706	10.5663	18.3003	9.78791	9.14606	11.414	18.0585	12.7207	8.27829	12.1596	17.4244	15.3831	8.56172	14.1353	18.9568	17.2307
502	7.73224	7.89623	7.4782	6.82076	7.00199	10.9094	4.90822	6.75009	9.78683	18.6466	9.74358	9.50161	10.5019	18.33	12.634	8.39863	11.6636	17.7466	16.0336	8.10923	13.5763	19.7619	18.8699
503	7.43289	8.12166	7.55516	6.74153	7.00005	10.796	4.7998	7.64189	10.0899	19.9037	10.7223	9.75687	10.6178	20.1577	13.6842	8.82338	12.3202	19.1689	16.9458	9.47809	14.7777	19.908	18.9592
504	7.93225	8.16127	8.60215	6.91707	7.91075	11.2876	4.13176	6.99798	9.93404	19.8268	10.2346	10.7011	11.096	20.1237	12.6388	9.17456	13.049	19.8718	17.5738	9.22299	13.9682	19.7765	18.7725
505	7.81602	8.0235	7.87731	7.45404	8.37194	11.2153	4.3529	7.92274	10.9893	19.993	10.7141	10.5781	10.7213	19.4526	13.5618	7.7875	12.9715	19.1273	17.7386	9.06883	14.3196	20.8176	18.6887
506	8.6611	8.07001	8.28382	8.06728	7.83698	11.4999	4.80465	7.03176	10.3452	19.4878	10.4523	9.96501	11.1883	19.9635	13.6987	8.17321	11.9917	19.8225	18.1247	9.3144	14.859	19.3108	18.4572
507	8.01232	8.03605	8.50898	7.9998	7.5236	11.6639	4.73075	7.36361	10.6414	19.7684	11.5597	10.277	10.9967	18.9799	13.4341	8.53632	12.4811	19.4716	17.8546	9.15917	14.6646	20.3872	18.8882
508	8.41401	8.61642	8.55912	8.06666	8.33416	11.6776	4.99426	8.13539	10.5221	20.5168	11.9421	9.70844	11.1237	20.1424	13.586	8.02299	12.6751	19.5303	18.1885	9.24837	15.4846	19.9922	19.2967
509	8.16133	8.06192	8.15794	7.2629	8.26634	11.2911	4.55989	8.4105	10.5902	19.6978	11.7372	10.5208	11.584	21.2688	14.3173	8.49557	13.0559	19.7323	18.2905	9.01328	15.1577	20.891	18.7219
510	8.02476	8.44661	8.94804	7.86587	7.94425	12.383	5.18231	8.1746	11.4519	20.1079	11.591	10.8894	11.3683	21.0527	14.2674	8.7272	12.5418	20.5651	18.4051	9.4454	15.3763	22.5487	20.0267
511	7.902	8.03307	8.34637	8.36485	7.40967	12.7878	4.26162	7.75453	10.7316	20.7367	11.2142	11.2756	11.9477	20.0556	14.3122	9.37696	13.0711	20.7414	17.9396	9.19328	15.2105	20.8992	20.1318
512	7.20557	7.97262	9.57665	8.32463	8.33514	12.4636	5.0288	7.43822	10.7615	20.9014	11.1519	10.5461	11.311	21.353	14.2233	9.1601	13.6178	20.1018	18.0227	9.34667	15.4858	21.3773	20.2313
513	8.19649	8.39582	8.46219	8.16964	8.06365	12.0823	5.42354	7.92253	11.4095	21.377	11.8923	11.2464	11.3588	20.7332	13.881	8.72511	12.7556	20.287	19.2775	9.99596	15.3625	21.4802	20.3154
514	7.86801	8.98748	9.15579	8.31874	7.24399	11.9369	4.50493	8.30488	11.0806	21.9315	10.8067	10.7937	12.3789	21.0679	14.1268	9.1665	13.6306	21.1738	18.5237	9.74775	15.8408	21.4247	20.7551
515	7.79744	7.72619	8.22351	7.93367	8.62079	11.4485	5.43801	7.59361	11.0018	21.2939	11.8817	10.5098	11.6543	21.3314	14.583	8.88182	12.9708	21.1045	18.5799	9.83516	14.1373	22.2658	20.6667
516	8.63141	8.178	8.82722	8.86249	8.5921	12.2353	5.81149	8.24607	11.403	20.6828	11.4663	10.5785	11.8011	22.1038	14.7795	8.94568	12.3096	21.0293	19.5722	9.87595	14.8073	20.8387	20.6773
517	8.22441	9.26747	8.26957	8.09275	8.27831	11.9845	4.71051	7.86755	11.787	21.5092	11.3074	10.6058	12.0472	20.7654	14.1891	9.01917	13.6002	21.4716	18.7658	9.07812	15.3219	21.6366	20.4741
518	7.75944	8.35265	8.39521	7.82811	8.12099	11.2818	5.05014	8.16053	10.9113	21.1353	11.2709	10.5534	11.5464	21.7984	13.9178	9.13963	13.2226	21.2087	20.3763	9.20207	15.6707	22.6964	20.304
519	7.72495	7.75146	9.12945	7.9045	8.54992	12.1557	5.6842	7.73182	11.2884	21.482	11.7934	10.6697	10.719	20.6941	14.0602	8.48778	13.0294	21.2736	18.8941	9.34554	15.724	22.3953	21.146
520	7.57999	8.58898	8.80904	8.84181	8.27524	12.2116	5.24347	7.92458	11.2095	21.949	11.1741	10.3311	11.0926	21.3814	14.161	9.13575	12.9919	21.8165	19.7531	9.67464	15.7202	21.3581	21.4772
521	7.96466	8.18056	8.71817	8.44991	7.31441	11.5657	5.6241	7.58171	11.0896	21.4211	10.879	11.0297	11.9168	21.4421	13.6694	8.69693	13.2146	21.2849	19.3301	10.4411	15.329	21.4555	21.0532
522	7.78669	7.53857	8.47573	7.88761	7.01837	11.9067	4.69573	7.7333	10.757	21.8329	11.1211	10.5899	10.7128	21.2783	14.7888	9.49473	13.1399	20.9437	19.2766	9.40084	15.5685	21.5734	20.4747
523	8.57482	7.7265	8.95809	8.37058	7.83418	12.4684	5.46704	7.75628	10.887	21.3807	12.2782	9.9566	11.0367	20.9871	14.3288	8.35426	13.7179	21.4513	19.1045	9.09043	15.3211	22.1708	20.6039
524	7.66674	8.9062	7.84151	7.73823	8.25577	12.4789	4.26851	7.651	11.0919	21.6146	12.4295	10.1938	10.8345	21.1818	14.014	9.3476	12.9675	20.4567	19.4486	9.31442	15.3373	22.9168	20.3125
525	7.47943	9.11098	8.28977	8.1649	8.01883	13.0098	4.51338	7.48991	10.8886	20.691	11.4782	10.844	11.5775	21.3768	14.5492	8.86861	13.3328	21.7015	19.1756	9.15681	15.3987	21.5548	21.1283
526	8.15969	8.30443	8.25818	8.12065	8.03947	11.7586	4.81656	7.20204	10.7458	21.8462	11.3661	10.8468	11.5753	21.2579	13.7257	9.18656	12.705	20.6203	18.5019	9.82341	15.0546	20.321	20.6675
527	8.18316	7.74042	8.48995	8.2026	7.71177	12.3884	4.28843	7.53635	10.1781	21.5445	11.2231	9.82518	11.3272	21.0255	14.644	9.019	13.0445	21.3583	19.2634	9.39458	14.4144	21.8496	20.0306
528	7.55899	8.45112	7.76376	8.13317	7.97813	12.0764	3.9283	7.05857	11.2271	21.7456	11.3452	10.8462	11.054	21.6458	13.6061	8.81801	12.0176	20.1334	18.3799	9.40415	14.5388	21.7379	20.8437
529	7.80234	7.95315	7.30679	7.73053	8.41352	11.9023	4.40041	7.3558	11.2557	21.4723	11.7413	9.94657	11.2803	21.3767	14.5636	8.41765	12.0515	20.5482	18.7531	9.06724	15.1304	21.7413	20.6798
530	7.67599	8.31625	9.13117	7.57511	7.57053	11.6046	4.91645	7.20692	11.1813	20.8162	10.9831	10.1185	11.4491	20.6899	13.6232	8.81262	12.0034	19.9905	18.8861	8.94325	14.5588	22.6865	19.6785
531	7.59266	8.27189	8.37603	7.5782	8.38442	11.1078	4.98097	7.25403	11.1083	20.7407	11.4286	10.3892	11.0902	20.7279	13.9155	9.15985	12.7129	20.8494	18.4971	9.23555	14.9133	21.1126	19.2604
532	7.68385	7.57708	8.57101	7.38694	7.86659	10.8156	5.15258	6.90918	10.2176	20.6377	10.7234	9.94681	11.2533	20.9457	13.3284	8.80998	12.0825	20.2014	18.4794	8.49067	15.3368	21.3749	20.1768
533	7.48423	8.07276	8.53533	7.75608	6.46762	11.5862	5.088	7.33683	9.6297	20.6836	10.6714	9.10755	10.9297	20.7128	13.9177	8.74047	12.2723	19.9383	18.5527	9.09283	14.6399	21.7852	19.6259
534	7.20861	8.04583	8.14365	7.9672	7.11831	11.3046	3.99792	6.97389	10.4036	20.4282	10.1911	10.5994	10.0784	20.6024	13.6879	8.65299	12.5334	20.122	18.2401	9.33594	14.5019	21.0699	19.6263
535	7.90611	8.37327	8.02923	6.27158	6.9599	10.9832	4.49942	7.20761	9.66044	20.1159	10.1438	9.05922	10.4742	20.0981	14.0404	8.22603	11.4617	20.1536	18.3147	8.96559	13.5965	21.0914	20.2156
536	6.36956	7.79815	8.06361	7.58466	6.62354	10.8941	4.61682	6.95365	10.1469	19.5177	10.052	9.1358	10.7479	19.4819	13.4864	8.36423	11.802	20.5317	18.0194	8.49621	13.7958	21.0613	19.8929
537	8.06689	7.62379	8.09007	7.4321	6.88446	11.8887	4.39919	6.95851	10.5702	19.8069	10.4987	9.32171	10.7574	19.1076	13.1205	8.84518	12.2422	20.2181	18.395	8.35766	14.1378	21.186	19.45
538	6.67103	7.26621	7.80597	6.99174	7.57001	10.5115	4.18119	6.71415	10.009	18.7855	10.3531	9.55801	9.82658	19.1188	13.772	8.05398	11.805	19.3011	17.7161	8.4801	13.9237	19.6825	18.5931
539	6.61985	7.90052	7.75614	6.37304	6.00847	10.9678	4.07946	6.88327	10.2032	18.791	9.70196	8.94718	9.70982	19.5644	12.7952	8.05853	11.0717	19.3096	16.639	8.57415	13.5936	19.198	18.3303
540	6.91916	7.3475	7.20271	5.81718	6.61918	10.0865	4.28907	6.61236	9.66051	18.0737	10.6293	8.46137	10.1225	19.1143	12.5694	7.61227	11.6367	19.4076	17.6072	7.77861	14.1041	19.9279	18.0597
541	7.18441	7.28741	6.82378	6.96397	7.29224	9.91195	4.07887	6.76701	9.68831	18.538	9.8364	8.92249	10.0054	18.9013	12.807	7.67614	11.165	18.9068	18.4461	8.0101	12.8732	19.5467	17.7553
542	6.70822	7.30303	6.60642	5.92299	7.1692	10.1762	4.454	6.63832	9.58674	18.8469	9.4396	8.87987	10.2109	18.7222	13.1547	7.73097	11.3837	18.8539	16.9933	7.23684	12.4969	19.708	18.0324
543	6.73766	6.8157	7.36297	5.46243	6.73542	10.827	4.1328	5.51683	9.3394	18.3698	9.88602	8.90907	10.0918	17.7607	12.2454	8.16044	10.9619	18.0081	17.0722	8.09237	12.829	19.6616	18.7832
544	6.75409	7.06313	7.33239	6.25487	6.66876	10.253	4.1543	5.56801	9.95754	18.4641	9.37387	8.3766	9.3988	18.19	11.9054	7.76902	10.1587	18.3893	16.5048	8.3638	12.7664	18.7828	17.7896
545	5.87152	6.34037	6.50246	5.73111	5.93511	9.143	3.78674	5.56452	8.99299	17.8188	9.18066	8.12152	9.01189	17.844	12.7984	7.20867	10.7855	17.8562	16.3943	7.76806	12.9114	19.6944	17.8161
546	6.00485	5.73285	6.84426	6.18485	5.91555	9.7904	4.18394	5.70491	8.79547	17.3901	9.3095	9.1452	8.81403	17.7582	12.459	6.74453	9.88573	17.8435	16.7471	7.7553	12.2745	17.873	16.5549
547	6.06749	5.85178	7.07513	5.55008	5.29838	9.04884	4.44862	5.80092	8.76163	16.9906	10.3506	8.0785	8.84261	17.6133	11.4788	6.24109	10.4207	17.5033	17.1352	7.83526	12.5184	18.1433	17.118
548	6.0046	5.34971	6.74856	5.62671	5.84328	8.78546	4.44161	5.89018	9.36469	17.0205	10.3347	8.29562	9.24599	17.3705	11.4272	7.51954	10.5282	18.7509	18.1349	7.96635	12.2436	19.1503	17.3958
549	7.08153	4.92882	6.89453	5.64057	5.74255	9.88129	5.20344	5.9886	8.59859	17.3632	9.99659	8.00832	9.41383	17.3736	11.8476	7.26553	10.5946	18.165	17.4483	7.31418	11.2987	19.2387	18.3593
550	7.73616	5.18061	8.51066	6.13386	5.64054	10.5966	5.77925	5.6888	8.92217	18.0452	11.494	8.66581	9.64382	19.1031	12.3878	6.70606	11.8941	20.4139	18.4296	7.987	11.7618	21.0711	17.9186

## Sheet: Figure 1g
	0.25h	1.5h
Rep #1	0.0445787	0.135878
Rep #2	0.041542	0.127194
Rep #3	0.0457938
Rep #4	0.05019

## Sheet: Figure 2
Radius (nm)	Buffer	Radius (nm)	CLIC5	Radius (nm)	DOC2B (EDTA)	Radius (nm)	DOC2B (CaCl2)	Radius (nm)	14-3-3θ
0.0820532	0	0.0820532	0	0.0820562	0	0.0820532	0	0.0820562	0
0.104057	0	0.104057	0	0.10406	0	0.104057	0	0.10406	0
0.13196	0	0.13196	0	0.131965	0	0.13196	0	0.131965	0
0.167347	0	0.167347	0	0.167353	0	0.167347	0	0.167353	0
0.212222	0	0.212222	0	0.21223	0	0.212222	0	0.21223	0
0.269131	0	0.269131	0	0.269141	0	0.269131	0	0.269141	0
0.341302	0	0.341302	0	0.341314	0	0.341302	0	0.341314	0
0.432825	0	0.432825	0	0.43284	0	0.432825	0	0.43284	0
0.548891	0	0.548891	0	0.548911	0	0.548891	0	0.548911	0
0.696081	0	0.696081	0	0.696106	0	0.696081	0	0.696106	0
0.882741	0	0.882741	0	0.882773	0	0.882741	0	0.882773	0
1.11946	0	1.11946	0	1.1195	0	1.11946	0	1.1195	0
1.41965	0	1.41965	0.000946793	1.4197	0	1.41965	0	1.4197	0
1.80034	0	1.80034	0.00516114	1.80041	0	1.80034	0.0187764	1.80041	0
2.28312	0	2.28312	0	2.2832	0	2.28312	0	2.2832	0
2.89536	0	2.89536	0	2.89546	0	2.89536	0	2.89546	0.00905039
3.67178	0	3.67178	0	3.67191	0.0166809	3.67178	0	3.67191	0.0133454
4.6564	0	4.6564	0	4.65657	0	4.6564	0	4.65657	0
5.90505	0	5.90505	0	5.90527	0	5.90505	0	5.90527	0
7.48855	0	7.48855	0	7.48882	0	7.48855	0	7.48882	0
9.49667	0	9.49667	0	9.49702	0	9.49667	0	9.49702	0.0064127
12.0433	0	12.0433	0	12.0437	0	12.0433	0	12.0437	0.0552861
15.2728	0	15.2728	0	15.2734	0	15.2728	0	15.2734	0.0368426
19.3684	0	19.3684	0	19.3691	0	19.3684	0	19.3691	0
24.5622	0	24.5622	0	24.5631	0	24.5622	0.1817	24.5631	0
31.1487	0	31.1487	0	31.1499	0	31.1487	0.263567	31.1499	0.00339788
39.5015	0.526655	39.5015	0.0197452	39.503	0	39.5015	0	39.503	0.338139
50.0942	1	50.0942	1	50.0961	1	50.0942	0	50.0961	0.789268
63.5275	0	63.5275	0	63.5298	0.0794501	63.5275	0	63.5298	1
80.5659		80.563	0	80.5661		80.5659		80.5661
102.167	0	102.167	0	102.17	0	102.167	0	102.17	0.107937
129.564	0	129.564	0	129.568	0	129.564	0	129.568	0
164.307	0	164.307	0	164.313	0	164.307	0	164.313	0
208.368	0	208.368	0	208.375	0	208.368	0	208.375	0
264.243	0	264.243	0	264.253	0	264.243	0	264.253	0
335.103	0	335.103	0	335.115	0	335.103	0	335.115	0
424.964	0	424.964	0	424.979	0	424.964	1	424.979	0
538.922	0	538.922	0.723449	538.941	0	538.922	0.218955	538.941	0
683.439	0	683.439	0.096367	683.464	0	683.439	0	683.464	0
866.709	0	866.709	0	866.741	0	866.709	0	866.741	0
1099.12	0	1099.12	0	1099.17	0	1099.12	0	1099.17	0
1393.87	0	1393.87	0	1393.92	0	1393.87	0	1393.92	0
1767.64	0	1767.64	0	1767.71	0	1767.64	0	1767.71	0
2241.65	0	2241.65	0	2241.74	0	2241.65	0	2241.74	0
2842.77	0	2842.77	0	2842.88	0	2842.77	0	2842.88	0
3605.09	0	3605.09	0	3605.22	0	3605.09	0	3605.22	0
4571.83	0	4571.83	0	4571.99	0	4571.83	0	4571.99	0
5797.8	0	5797.8	0	5798.02	0	5797.8	0	5798.02	0
7352.54	0	7352.54	0	7352.81	0	7352.54	0	7352.81	0
9324.19	0	9324.19	0	9324.53	0	9324.19	0	9324.53	0
11824.6	0	11824.6	0	11825	0	11824.6	0	11825	0
14995.4	0	14995.4	0	14996	0	14995.4	0	14996	0
19016.6	0	19016.6	0	19017.3	0	19016.6	0	19017.3	0
24116.1	0	24116.1	0	24116.9	0	24116.1	0	24116.9	0
30583	0	30583	0	30584.1	0	30583	0	30584.1	0
38784.1	0	38784.1	0	38785.5	0	38784.1	0	38785.5	0
49184.4	0	49184.4	0	49186.2	0	49184.4	0	49186.2	0
62373.7	0	62373.7	0	62376	0	62373.7	0	62376	0
79099.8	0	79099.8	0	79102.7	0	79099.8	0	79102.7	0
100311	0	100311	0	100315	0	100311	0	100315	0
1.41964
1.41964
1.41965	0.000946793	0
1.4197
1.4197
1.80033
1.80033
1.80034	0.00516114	0
1.80041
1.80041
2.2831
2.28311
2.28312	0	0
2.2832
2.28321
2.89534
2.89535
2.89536	0	0
2.89546
2.89547
3.67175
3.67176
3.67178	0	0
3.67191
3.67192
4.65636
4.65638
4.6564	0	0
4.65657
4.65658
5.90501
5.90503
5.90505	0	0
5.90527
5.90528
7.48849
7.48851
7.48855	0	0
7.48882
7.48884
9.4966
9.49663
9.49667	0	0
9.49702
9.49704
12.0432
12.0432
12.0433	0	0
12.0437
12.0438
15.2727
15.2727
15.2728	0	0
15.2734
15.2734
19.3682
19.3683
19.3684	0	0
19.3691
19.3691
24.562
24.5621
24.5622	0	0
24.5631
24.5631
31.1485
31.1486
31.1487	0	0
31.1499
31.1499
39.5013
39.5014
39.5015	0.0197452	0.526655
39.503
39.5031
50.0939
50.094
50.0942	1	1
50.0961
50.0962
63.527
63.5272
63.5275	0	0
63.5298
63.5299
80.5624
80.5626
80.563	0	0
80.5659
80.5661
102.166
102.166
102.167	0	0
102.17
102.171
129.563
129.563
129.564	0	0
129.568
129.569
164.306
164.307
164.307	0	0
164.313
164.314
208.366
208.367
208.368	0	0
208.375
208.376
264.242
264.242
264.243	0	0
264.253
264.254
335.1
335.101
335.103	0	0
335.115
335.116
424.961
424.962
424.964	0	0
424.979
424.98
538.918
538.92
538.922	0.723449	0
538.941
538.943
683.434
683.436
683.439	0.096367	0
683.464
683.465
866.703
866.705
866.709	0	0
866.741
866.743
1099.12
1099.12
1099.12	0	0
1099.17
1099.17
1393.86
1393.86
1393.87	0	0
1393.92
1393.92
1767.63
1767.64
1767.64	0	0
1767.71
1767.71
2241.64
2241.64
2241.65	0	0
2241.74
2241.74
2842.75
2842.76
2842.77	0	0
2842.88
2842.88
3605.06
3605.07
3605.09	0	0
3605.22
3605.23
4571.79
4571.81
4571.83	0	0
4571.99
4572
5797.76
5797.78
5797.8	0	0
5798.02
5798.03
7352.49
7352.51
7352.54	0	0
7352.81
7352.82
9324.13
9324.15
9324.19	0	0
9324.53
9324.55
11824.5
11824.5
11824.6	0	0
11825
11825
14995.3
14995.4
14995.4	0	0
14996
14996
19016.5
19016.5
19016.6	0	0
19017.3
19017.3
24115.9
24116
24116.1	0	0
24116.9
24117
30582.8
30582.9
30583	0	0
30584.1
30584.2
38783.8
38784
38784.1	0	0
38785.5
38785.6
49184.1
49184.2
49184.4	0	0
49186.2
49186.3
62373.3
62373.4
62373.7	0	0
62376
62376.1
79099.2
79099.5
79099.8	0	0
79102.7
79102.8
100310
100311
100311	0	0
100315
100315

## Sheet: Figure 3a
Time(min)	GF				3µM				6.25µM				12.5µM				25µM				50µM
0	0	0	0	0	0	0	0	0	0	0	0	0	0	0	0	0	0	0	0	0	0	0	0	0
1	0.028144	0.047019	0.000107	0.028278	0.02993	0.062852	0.037171	0.021602	0.02981	0.042694	0.054856	0.077408	0.019247	0.021792	0	0.01486	0.02981	0.030726	0.115037	0.048669	0.051926	0.01554	0.048696	0.002379
2	0.081794	0.074727	0.000959	0.084833	0.005282	0.072233	0.055304	0.057606	0.064137	0.075901	0.031475	0.074707	0.019247	0.034705	0.030508	0.073427	0.071364	0.071695	0.077239	0.105601	0.044389	0.06216	0.065217	0.043616
3	0.094107	0.073887	0.013741	0.086547	0.083627	0.117261	0.114234	0.078308	0.049684	0.092979	0.064748	0.111611	0.090377	0.057304	0.078814	0.118881	0.113821	0.054004	0.133936	0.102847	0.10804	0.074592	0.12	0.118953
4	0.084433	0.099916	0.090754	0.141388	0.134683	0.109756	0.145059	0.117012	0.074074	0.09203	0.11241	0.140414	0.091213	0.077482	0.083051	0.140734	0.098464	0.112663	0.1553	0.125803	0.156616	0.118881	0.134783	0.153053
5	0.133685	0.124265	0.085428	0.139674	0.083627	0.159475	0.166818	0.107111	0.087624	0.119545	0.131295	0.127813	0.099582	0.108152	0.1	0.172203	0.151762	0.156425	0.212818	0.144169	0.186767	0.169386	0.174783	0.180016
6	0.189094	0.163728	0.066255	0.133676	0.126761	0.177298	0.165911	0.151215	0.141825	0.178368	0.153777	0.172817	0.152301	0.14205	0.117797	0.190559	0.136405	0.189944	0.235826	0.183655	0.216918	0.188034	0.213913	0.195083
7	0.148637	0.160369	0.117384	0.1491	0.176056	0.163227	0.198549	0.152115	0.097561	0.170778	0.169065	0.213321	0.164854	0.162228	0.151695	0.184441	0.261066	0.221601	0.237469	0.224059	0.252094	0.228438	0.26087	0.229976
8	0.168865	0.183879	0.084363	0.179092	0.172535	0.212008	0.201269	0.161116	0.194219	0.217268	0.185252	0.189019	0.173222	0.175948	0.213559	0.225524	0.255646	0.246741	0.298274	0.254362	0.333333	0.259518	0.31913	0.251388
9	0.201407	0.192275	0.112058	0.189374	0.209507	0.251407	0.247507	0.215122	0.196929	0.259962	0.195144	0.246625	0.225105	0.205811	0.232203	0.253497	0.29178	0.256983	0.296631	0.269972	0.329983	0.339549	0.314783	0.302141
10	0.211961	0.230059	0.147209	0.256213	0.197183	0.246717	0.279238	0.19622	0.194219	0.243833	0.227518	0.242124	0.220921	0.27845	0.201695	0.265734	0.29991	0.323091	0.36401	0.337006	0.404523	0.31857	0.366957	0.311657
11	0.253298	0.282955	0.140818	0.220223	0.227993	0.295497	0.275612	0.217822	0.229449	0.29222	0.259892	0.275428	0.251046	0.234867	0.250847	0.293706	0.36224	0.336127	0.392769	0.309458	0.417923	0.381507	0.413913	0.375892
12	0.25066	0.268682	0.15147	0.254499	0.239437	0.251407	0.314597	0.256526	0.232159	0.317837	0.260791	0.324932	0.292887	0.271186	0.222034	0.296329	0.352304	0.362197	0.435497	0.391185	0.419598	0.377622	0.46	0.417129
13	0.288478	0.286314	0.201534	0.281063	0.266725	0.317073	0.31369	0.271827	0.221319	0.372865	0.291367	0.364536	0.319665	0.2841	0.278814	0.351399	0.353207	0.368715	0.426459	0.393021	0.4866	0.428904	0.494783	0.436955
14	0.271768	0.284635	0.152535	0.275064	0.269366	0.30394	0.314597	0.29703	0.261969	0.374763	0.334532	0.372637	0.321339	0.334948	0.310169	0.373252	0.419151	0.359404	0.486442	0.445363	0.550251	0.472416	0.550435	0.491673
15	0.325418	0.292191	0.136557	0.25964	0.304577	0.318011	0.345422	0.288929	0.282746	0.382353	0.31295	0.356436	0.360669	0.349475	0.294915	0.392483	0.383017	0.436685	0.457683	0.437098	0.547739	0.477855	0.570435	0.504362
16	0.306948	0.335013	0.158926	0.308483	0.28081	0.361163	0.359021	0.324932	0.292683	0.426945	0.323741	0.368137	0.348117	0.338983	0.340678	0.417832	0.467931	0.481378	0.490551	0.503214	0.568677	0.506605	0.602609	0.524187
17	0.33861	0.319899	0.147209	0.324764	0.347711	0.409006	0.407978	0.352835	0.280939	0.455408	0.373201	0.422142	0.405858	0.382567	0.374576	0.375	0.486902	0.479516	0.476582	0.518825	0.633166	0.546232	0.610435	0.572561
18	0.33949	0.375315	0.136557	0.335904	0.348592	0.395872	0.374433	0.329433	0.319783	0.483871	0.358813	0.455446	0.437657	0.421308	0.422034	0.421329	0.510388	0.496276	0.535744	0.552801	0.680905	0.616939	0.651304	0.571768
19	0.35708	0.393787	0.162122	0.349614	0.363556	0.386492	0.419764	0.318632	0.368564	0.481973	0.410971	0.418542	0.439331	0.417272	0.432203	0.504371	0.532972	0.513966	0.564503	0.550964	0.727806	0.605284	0.716522	0.644726
20	0.365875	0.376994	0.187686	0.351328	0.338908	0.405253	0.399819	0.353735	0.336947	0.462049	0.401978	0.458146	0.481172	0.430186	0.434746	0.493881	0.585366	0.59311	0.666393	0.610652	0.707705	0.630925	0.731304	0.682791
21	0.423923	0.4089	0.189817	0.362468	0.401408	0.397749	0.438803	0.391539	0.352304	0.535104	0.432554	0.482448	0.494561	0.428571	0.444915	0.498252	0.609756	0.580074	0.645029	0.630854	0.766332	0.6892	0.744348	0.712926
22	0.406332	0.425693	0.170643	0.413882	0.383803	0.421201	0.444243	0.432043	0.383921	0.555028	0.440647	0.50495	0.497908	0.472962	0.479661	0.577797	0.630533	0.602421	0.687757	0.699725	0.792295	0.701632	0.806087	0.738303
23	0.395778	0.462636	0.212186	0.382177	0.446303	0.424953	0.447869	0.414941	0.376694	0.564516	0.451439	0.540954	0.536402	0.497175	0.477119	0.570804	0.62421	0.622905	0.705834	0.730028	0.874372	0.739705	0.826087	0.777954
24	0.39314	0.433249	0.129101	0.417309	0.431338	0.47561	0.415231	0.411341	0.407407	0.622391	0.491007	0.550855	0.54728	0.499596	0.495763	0.605769	0.68383	0.680633	0.745275	0.76584	0.907035	0.801088	0.915652	0.812054
25	0.416007	0.443325	0.188752	0.417309	0.390845	0.459662	0.450589	0.441944	0.456188	0.619545	0.493705	0.559856	0.572385	0.532688	0.495763	0.570804	0.719964	0.72067	0.723911	0.785124	0.965662	0.822067	0.916522	0.835052
26	0.459103	0.497901	0.165317	0.44473	0.431338	0.469043	0.483228	0.409541	0.429991	0.607211	0.541367	0.569757	0.610879	0.520581	0.542373	0.59965	0.755194	0.748603	0.780608	0.790634	0.952261	0.857032	0.927826	0.850119
27	0.478452	0.498741	0.20899	0.427592	0.454225	0.500938	0.492294	0.447345	0.437218	0.696395	0.554856	0.583258	0.561506	0.564972	0.594068	0.677448	0.788618	0.759777	0.771569	0.810836	0.998325	0.853924	1.00348	0.893735
28	0.431838	0.546599	0.169578	0.465296	0.502641	0.516886	0.5068	0.476148	0.431798	0.697343	0.570144	0.647165	0.686192	0.595642	0.571186	0.629371	0.783198	0.769088	0.881676	0.812672	1.04606	0.909091	1.09304	0.947661
29	0.502199	0.487825	0.141883	0.49443	0.447183	0.498124	0.509519	0.451845	0.514905	0.722011	0.598022	0.624662	0.653556	0.5682	0.614407	0.674825	0.828365	0.841713	0.856204	0.902663	1.134	0.968143	1.09044	0.986519
30	0.484609	0.517212	0.194078	0.485861	0.479754	0.550657	0.522212	0.459046	0.481481	0.72296	0.568345	0.612961	0.661088	0.595642	0.611017	0.702797	0.829268	0.852886	0.918652	0.884298	1.1206	0.986014	1.12956	1.01903
31	0.508355	0.489505	0.196208	0.512425	0.490317	0.572233	0.540345	0.477948	0.496838	0.723909	0.607014	0.657966	0.72887	0.627926	0.622881	0.699301	0.855465	0.931099	0.897288	0.911846	1.17253	1.0303	1.11913	1.08882
32	0.556728	0.558354	0.190882	0.506427	0.527289	0.511257	0.520399	0.493249	0.513098	0.765655	0.627698	0.648965	0.72636	0.66021	0.681356	0.740385	0.884372	0.921788	0.944947	0.976125	1.25126	1.06915	1.15826	1.12371
33	0.503958	0.601175	0.20686	0.526992	0.492077	0.545028	0.569356	0.50315	0.546522	0.739089	0.669964	0.665167	0.717992	0.66021	0.65678	0.75	0.929539	0.908752	0.960559	1.01836	1.21189	1.09635	1.23826	1.09754
34	0.541777	0.610411	0.177035	0.535561	0.534331	0.604128	0.562103	0.544554	0.505872	0.814042	0.698741	0.725473	0.751464	0.694915	0.662712	0.804196	0.95664	0.975791	1.0074	1.04132	1.30821	1.10956	1.26957	1.1594
35	0.573439	0.615449	0.184491	0.526135	0.543134	0.551595	0.642792	0.551755	0.545619	0.833017	0.693345	0.689469	0.767364	0.713479	0.733898	0.774476	0.95935	0.968343	0.996713	1.05418	1.30653	1.13753	1.25565	1.23949
36	0.564644	0.61293	0.168513	0.544987	0.571303	0.605066	0.579329	0.556256	0.538392	0.879507	0.680755	0.709271	0.755649	0.750605	0.760169	0.874126	1.00994	1.02328	1.04766	1.03214	1.30821	1.25719	1.34261	1.17605
37	0.5708	0.628044	0.144014	0.532134	0.572183	0.63227	0.572076	0.563456	0.565492	0.820683	0.723921	0.723672	0.805858	0.793382	0.759322	0.875874	1.03162	1.03631	1.0682	1.05234	1.36851	1.21445	1.32609	1.24266
38	0.543536	0.685139	0.183426	0.595544	0.591549	0.617261	0.600181	0.583258	0.578139	0.887097	0.747302	0.782178	0.85272	0.780468	0.761864	0.839161	1.06865	1.0419	1.06163	1.14876	1.45059	1.2805	1.39044	1.26646
39	0.619173	0.65995	0.197273	0.54413	0.589789	0.640713	0.690843	0.609361	0.606143	0.879507	0.740108	0.780378	0.827615	0.79096	0.772034	0.839161	1.06865	1.09032	1.1438	1.1157	1.42044	1.25952	1.37739	1.32752
40	0.575198	0.674223	0.203664	0.60497	0.588028	0.634146	0.658205	0.613861	0.593496	0.948767	0.768885	0.791179	0.904603	0.795803	0.815254	0.883741	1.09846	1.11359	1.15448	1.15702	1.50838	1.338	1.51478	1.35924
41	0.621812	0.657431	0.186621	0.620394	0.611796	0.642589	0.642792	0.635464	0.581752	0.961101	0.741007	0.830783	0.856067	0.850686	0.829661	0.924825	1.17163	1.18063	1.14708	1.19008	1.51759	1.37063	1.51652	1.40048
42	0.598065	0.65995	0.148274	0.598972	0.589789	0.682927	0.620127	0.60126	0.601626	0.946869	0.789568	0.850585	0.882008	0.828894	0.811017	0.934441	1.16622	1.17505	1.18077	1.23508	1.49749	1.35276	1.52783	1.39889
43	0.664028	0.693535	0.185556	0.653813	0.650528	0.680113	0.674524	0.615662	0.598013	0.987666	0.803957	0.870387	0.957322	0.826473	0.883898	0.930944	1.1608	1.1676	1.2161	1.29936	1.57454	1.40249	1.55304	1.43933
44	0.651715	0.685139	0.172774	0.641817	0.641725	0.686679	0.651859	0.657966	0.615176	1.01518	0.836331	0.891989	0.957322	0.892655	0.894068	0.972902	1.22674	1.21508	1.32046	1.28007	1.63149	1.46775	1.58348	1.45202
45	0.665787	0.693535	0.169578	0.662382	0.643486	0.688555	0.702629	0.648965	0.590786	1.00379	0.843525	0.873087	0.980753	0.869249	0.938136	1.01486	1.23216	1.24767	1.26212	1.26446	1.61055	1.48019	1.65826	1.51784
46	0.66139	0.693535	0.173839	0.645244	0.679577	0.730769	0.697189	0.645365	0.66215	1.07021	0.83723	0.911791	0.955649	0.891848	0.934746	1.02011	1.2421	1.26257	1.27198	1.36639	1.66583	1.5136	1.61652	1.49326
47	0.671064	0.799328	0.167448	0.691517	0.662852	0.725141	0.748867	0.660666	0.67028	1.05693	0.854317	0.90459	0.985774	0.902341	0.914407	1.01573	1.2972	1.27188	1.31142	1.37282	1.67923	1.57731	1.68435	1.5004
48	0.670185	0.786734	0.200469	0.676949	0.703345	0.741088	0.729828	0.678668	0.676603	1.07685	0.856115	0.911791	1.02176	0.899919	0.973729	1.02622	1.33424	1.35475	1.3106	1.4472	1.74539	1.59984	1.67391	1.5686
49	0.71504	0.768262	0.169578	0.676093	0.689261	0.769231	0.729828	0.70027	0.692864	1.05218	0.857914	0.951395	1.03682	0.937046	0.95678	1.06031	1.31527	1.3352	1.33689	1.45454	1.77973	1.60839	1.73826	1.62173
50	0.743184	0.789253	0.169578	0.72922	0.699824	0.755159	0.702629	0.678668	0.687444	1.11101	0.902878	0.911791	1.02343	0.960452	0.994068	1.05857	1.38211	1.40503	1.40345	1.41322	1.85008	1.66667	1.84609	1.65979
51	0.737907	0.754828	0.185556	0.701799	0.724472	0.804878	0.740707	0.648065	0.71093	1.13188	0.873201	1.0162	1.07699	0.967716	1.00254	1.09965	1.41554	1.40503	1.45111	1.48393	1.85595	1.67988	1.86783	1.65107
52	0.75022	0.800168	0.171709	0.719794	0.723592	0.766417	0.766999	0.711071	0.738934	1.15844	0.955036	1.0189	1.06946	1.06699	0.988983	1.10402	1.40289	1.37058	1.42892	1.51423	1.86683	1.71018	1.89478	1.70341
53	0.774846	0.853904	0.184491	0.802913	0.740317	0.801126	0.796917	0.715572	0.69738	1.17173	0.992806	1.0099	1.08536	1.01372	1.01017	1.11801	1.43089	1.41899	1.47165	1.54086	1.88442	1.74747	1.9287	1.74385
54	0.755497	0.833753	0.18023	0.744644	0.765845	0.814259	0.772439	0.770477	0.726287	1.16319	0.984712	1.0027	1.07699	1.01937	1.05424	1.12587	1.45077	1.45158	1.45768	1.58586	1.94389	1.77933	1.92174	1.76606
55	0.811785	0.865659	0.1781	0.768638	0.724472	0.811445	0.785131	0.739874	0.762421	1.1888	0.968525	1.0396	1.15481	1.05569	1.04407	1.13199	1.49142	1.49441	1.50041	1.60422	1.98074	1.8073	2.0313	1.83426
56	0.727353	0.836272	0.152535	0.781491	0.771127	0.810507	0.789665	0.725473	0.737127	1.18311	1.02068	1.027	1.11381	1.06053	1.07203	1.15996	1.54833	1.56332	1.52917	1.5831	1.98325	1.84382	2.09043	1.90008
57	0.802111	0.872376	0.134427	0.778063	0.772887	0.833959	0.811423	0.724572	0.766034	1.20399	0.986511	0.981098	1.13807	1.05973	1.11102	1.14598	1.55375	1.53166	1.53739	1.58861	2.00754	1.85004	2.02956	1.84377
58	0.802111	0.90848	0.18023	0.764353	0.757042	0.831144	0.846782	0.80378	0.770551	1.24383	1.00989	1.09721	1.16653	1.08555	1.08644	1.18444	1.54472	1.60335	1.54067	1.61983	2.03099	1.88267	2.05043	1.91594
59	0.830255	0.901763	0.152535	0.80377	0.756162	0.858349	0.863101	0.828983	0.811201	1.27894	0.992806	1.08641	1.18577	1.08475	1.12458	1.19843	1.53749	1.554	1.54889	1.66667	2.12647	1.92152	2.12696	1.93021
60	0.788918	0.924433	0.169578	0.790917	0.830106	0.846154	0.839529	0.833483	0.795845	1.26281	1.06565	1.10711	1.22008	1.12026	1.18136	1.25087	1.58266	1.5987	1.63763	1.71993	2.18091	1.98912	2.11739	2.02062
61	0.846966	0.898405	0.158926	0.778063	0.785211	0.859287	0.854941	0.827183	0.814815	1.33492	1.03597	1.12691	1.2	1.12994	1.14915	1.24913	1.61337	1.64898	1.60066	1.71258	2.17169	1.98835	2.17652	2.00952
62	0.843448	0.922754	0.161057	0.829477	0.838908	0.86773	0.830462	0.808281	0.795845	1.32258	1.08273	1.07741	1.241	1.11703	1.17203	1.2535	1.63144	1.68063	1.6401	1.76951	2.17755	2.00855	2.19304	2.01745
63	0.858399	0.952141	0.169578	0.843188	0.808099	0.833021	0.874887	0.840684	0.802168	1.30835	1.11241	1.14311	1.26695	1.19693	1.17203	1.27972	1.69738	1.67505	1.69269	1.75298	2.23451	2.02253	2.26957	2.02776
64	0.846966	0.944584	0.210055	0.844045	0.84243	0.879925	0.857661	0.837984	0.843722	1.33397	1.09802	1.15122	1.26862	1.20581	1.16695	1.3208	1.68383	1.72905	1.72062	1.81084	2.26047	2.05439	2.24174	2.02062
65	0.875989	0.964736	0.171709	0.856041	0.806338	0.902439	0.884859	0.847885	0.822042	1.34156	1.08993	1.15481	1.31213	1.20823	1.2178	1.26661	1.69106	1.74395	1.73213	1.82553	2.29816	2.08547	2.27913	2.14354
66	0.840809	0.973971	0.156796	0.844901	0.859155	0.941839	0.905712	0.835284	0.844625	1.34915	1.1214	1.18722	1.26862	1.19774	1.2161	1.30157	1.72538	1.73464	1.70666	1.84022	2.3258	2.12277	2.34609	2.17288
67	0.876869	0.958858	0.183426	0.879177	0.892606	0.927767	0.94379	0.905491	0.852755	1.3444	1.14029	1.20072	1.30879	1.20662	1.25509	1.32517	1.75158	1.79423	1.80033	1.87787	2.40117	2.15151	2.32957	2.19588
68	0.897977	1.00168	0.177035	0.886033	0.856514	0.943715	0.922937	0.905491	0.896116	1.3833	1.14119	1.21512	1.34812	1.25827	1.25678	1.33741	1.79946	1.8054	1.81676	1.8494	2.39698	2.17949	2.38957	2.22601
69	0.908531	1.01175	0.163187	0.874036	0.879401	0.932458	0.941976	0.888389	0.873532	1.44118	1.18345	1.17282	1.28117	1.23729	1.27119	1.36713	1.82475	1.78305	1.82416	1.91827	2.39112	2.18648	2.38087	2.26408
70	0.860158	1.03358	0.169578	0.902314	0.870599	0.956848	0.912058	0.89649	0.902439	1.4222	1.15917	1.22862	1.40753	1.28894	1.31949	1.36713	1.85998	1.84171	1.81183	1.9146	2.43049	2.28516	2.40609	2.26566
71	0.931398	1.07137	0.187686	0.891174	0.868838	0.976548	0.941976	0.885689	0.881662	1.39753	1.20863	1.26463	1.36987	1.31073	1.28644	1.40822	1.84011	1.89106	1.88907	1.95684	2.49749	2.30225	2.45304	2.2958
72	0.94635	1.02687	0.18236	0.931448	0.911092	1.00938	0.960109	0.886589	0.886179	1.49146	1.18795	1.27363	1.40084	1.26311	1.34492	1.39073	1.85095	1.93855	1.88414	1.98255	2.51675	2.30925	2.51739	2.32355
73	0.936675	1.03862	0.190882	0.932305	0.921655	0.963415	0.94107	0.892889	0.912376	1.4649	1.21133	1.27183	1.36318	1.30105	1.37966	1.39685	1.92502	1.93575	1.93426	1.99357	2.5603	2.28904	2.55043	2.37906
74	0.941073	1.07221	0.1781	0.930591	0.942782	1.02158	0.934723	0.954995	0.943089	1.47533	1.19874	1.28263	1.4159	1.30509	1.3661	1.45454	1.91418	1.90782	1.94495	2.04316	2.62395	2.3582	2.60348	2.41713
75	1	1.04114	0.161057	0.958869	0.945423	0.983114	0.99184	0.977498	0.910569	1.48767	1.2446	1.27183	1.47029	1.35997	1.3839	1.51136	1.92954	1.9283	1.98932	1.99633	2.567	2.34577	2.56348	2.42189
76	0.986807	1.07473	0.146144	0.959726	0.910211	1.01595	0.986401	0.962196	0.926829	1.48767	1.22032	1.27003	1.46527	1.34544	1.41949	1.46853	1.9458	1.94134	1.96549	2.09825	2.66667	2.35664	2.68174	2.43933
77	0.992964	1.06633	0.177035	0.945159	0.955106	1.01032	0.999093	0.929793	0.913279	1.48862	1.28147	1.30873	1.48536	1.37934	1.40593	1.4729	1.98193	1.95996	2.02958	2.14141	2.67755	2.44522	2.64435	2.43458
78	0.986807	1.12594	0.18023	0.940874	0.948063	1.0516	1.00272	0.966697	1.01265	1.50379	1.31655	1.34383	1.46611	1.40516	1.4	1.46416	2.00452	2.02607	2.01397	2.15243	2.69012	2.39938	2.74087	2.52974
79	0.987687	1.13266	0.185556	0.976007	0.981514	1.06567	1.00635	0.935194	0.97561	1.59108	1.2554	1.30333	1.48787	1.36723	1.42627	1.52972	2.00723	2.04097	2.03862	2.12029	2.75544	2.52137	2.76	2.53925
80	1.04134	1.08816	0.169578	0.996572	0.990317	1.07598	1.01541	0.989199	0.99187	1.55503	1.26619	1.33933	1.48954	1.41485	1.47288	1.53759	2.05781	2.04562	2.05012	2.18733	2.75042	2.54934	2.7713	2.53053
81	1.00968	1.16121	0.140818	0.963153	0.941021	1.07223	1.02538	0.966697	0.957543	1.58824	1.29227	1.35734	1.53891	1.41324	1.46102	1.52972	2.09937	2.09311	2.11915	2.13866	2.82496	2.58819	2.82783	2.55115
82	0.956025	1.16121	0.171709	1.05827	1.00352	1.07036	1.04714	0.961296	1.03613	1.57021	1.28957	1.38884	1.53473	1.3979	1.49237	1.55594	2.11292	2.15549	2.15201	2.22498	2.81658	2.5439	2.79304	2.63997
83	1	1.12007	0.185556	1.02656	0.985035	1.08912	1.04986	1.0252	0.990967	1.57116	1.34622	1.37984	1.51381	1.42615	1.50424	1.59004	2.1355	2.11825	2.16269	2.18641	2.81239	2.57731	2.80957	2.66931
84	0.991205	1.13182	0.126971	1.03513	1.03785	1.13039	1.05712	1.0369	1.00181	1.66603	1.34083	1.39514	1.58075	1.40194	1.49152	1.5743	2.14544	2.1257	2.14051	2.21671	2.88693	2.55711	2.84087	2.67724
85	1.06069	1.1419	0.165317	0.996572	1.00616	1.08818	1.0544	1.0333	1.00723	1.65844	1.33453	1.37984	1.59665	1.46166	1.51525	1.59004	2.1879	2.1648	2.20214	2.32048	2.8392	2.59207	2.94348	2.73037
86	1.03166	1.14358	0.181295	1.02142	1.03169	1.13133	1.11423	1.0369	1.04788	1.60531	1.36061	1.43834	1.56987	1.47861	1.5322	1.54983	2.15447	2.18156	2.19228	2.3168	2.93719	2.65812	2.90522	2.7502
87	1.08267	1.16289	0.171709	1.04456	1.0757	1.08443	1.1097	1.0414	1.05239	1.62524	1.35881	1.37534	1.61925	1.50202	1.52119	1.61364	2.22222	2.27188	2.23172	2.32323	2.89866	2.65967	2.95044	2.75654
88	1.08267	1.18976	0.161057	1.07883	1.02201	1.08443	1.09701	1.0306	1.06233	1.63472	1.39119	1.43744	1.60837	1.51897	1.45508	1.59878	2.23668	2.24209	2.26048	2.37282	2.93551	2.72805	3.04261	2.79778
89	1.09235	1.21411	0.200469	1.0814	1.0669	1.12477	1.10517	1.07741	1.04426	1.69734	1.375	1.43024	1.63682	1.47942	1.50085	1.66259	2.25745	2.30075	2.30485	2.34711	3.00586	2.82129	3.0313	2.81681
90	1.07124	1.22418	0.179165	1.08997	1.07042	1.14728	1.1233	1.06121	1.07859	1.72201	1.39838	1.42214	1.66946	1.4891	1.54661	1.70367	2.27733	2.28398	2.26952	2.45822	3.02429	2.76146	3.06348	2.82791

## Sheet: Figure 3b
Time (min)	WT 5.5		WT 6		WT 6.5		WT 7		WT 7.5
0	0	0	0	0	0	0	0	0	0	0
0.5	0.020654	0.027689	0.01278	0.021221	0.009797	0.013538	0.010645	0.013401	0.012019	0.014246
1	0.036989	0.034972	0.018061	0.021185	0.014964	0.013065	0.018719	0.008372	0.007805	0.012394
1.5	0.060918	0.06168	0.019454	0.022371	0.022601	0.022533	0.018449	0.027516	0.016569	0.012948
2	0.071415	0.071095	0.026154	0.036732	0.029424	0.021733	0.03094	0.023618	0.024269	0.017506
2.5	0.096714	0.08802	0.037596	0.031803	0.039587	0.035602	0.030382	0.03326	0.031038	0.028845
3	0.105805	0.105179	0.04291	0.057159	0.04067	0.034119	0.038003	0.039669	0.035672	0.036761
3.5	0.130105	0.133175	0.063154	0.062576	0.046267	0.050263	0.043432	0.049128	0.044758	0.038781
4	0.142989	0.144927	0.050249	0.068096	0.047232	0.059317	0.057139	0.04724	0.049549	0.037193
4.5	0.166387	0.160045	0.060053	0.076036	0.064587	0.062509	0.055309	0.061696	0.062243	0.040318
5	0.181748	0.177698	0.072492	0.073559	0.057458	0.060179	0.060596	0.055907	0.056916	0.048967
5.5	0.201736	0.205965	0.083359	0.087858	0.074589	0.073517	0.076026	0.063416	0.075253	0.058116
6	0.217603	0.222771	0.078328	0.0938	0.069979	0.077227	0.067355	0.065616	0.068517	0.06045
6.5	0.251049	0.246008	0.095376	0.106635	0.077525	0.08846	0.079531	0.072691	0.075419	0.066106
7	0.254671	0.256696	0.09733	0.10628	0.083098	0.090081	0.079552	0.079034	0.07365	0.060959
7.5	0.281001	0.285702	0.101789	0.120208	0.091171	0.096765	0.085488	0.083151	0.086902	0.072017
8	0.294942	0.297799	0.105573	0.123847	0.08993	0.104968	0.086692	0.089108	0.086802	0.080916
8.5	0.322671	0.330169	0.123611	0.140421	0.102359	0.099968	0.107318	0.101811	0.098299	0.086952
9	0.33177	0.331569	0.124147	0.139795	0.113312	0.105847	0.102836	0.090211	0.102631	0.076562
9.5	0.351987	0.359949	0.149818	0.153779	0.101288	0.124556	0.105186	0.100802	0.098829	0.094803
10	0.364184	0.380208	0.139784	0.158346	0.108074	0.117812	0.109013	0.107929	0.104407	0.098952
10.5	0.395217	0.399143	0.154554	0.163119	0.126176	0.131578	0.12115	0.110906	0.117314	0.100944
11	0.424153	0.412546	0.165504	0.176876	0.131117	0.132	0.117588	0.117381	0.127769	0.108258
11.5	0.440087	0.444012	0.170984	0.181726	0.134703	0.139932	0.137305	0.121812	0.122872	0.11534
12	0.459046	0.470723	0.178799	0.18495	0.142069	0.142551	0.129477	0.121703	0.129387	0.114029
12.5	0.476797	0.481135	0.169671	0.197663	0.146063	0.153715	0.146354	0.127764	0.130796	0.117139
13	0.502586	0.510815	0.18761	0.209058	0.156401	0.153929	0.14748	0.127299	0.139536	0.119615
13.5	0.517508	0.518866	0.20102	0.21548	0.166435	0.165627	0.145915	0.140318	0.136883	0.125787
14	0.532856	0.550212	0.214979	0.225007	0.157325	0.162664	0.147891	0.150073	0.150285	0.126251
14.5	0.551897	0.574116	0.218431	0.230489	0.172281	0.1819	0.162268	0.143021	0.141123	0.132934
15	0.570087	0.590017	0.222198	0.242966	0.171059	0.182093	0.170255	0.154103	0.148058	0.147636
15.5	0.58814	0.591893	0.230315	0.242147	0.181573	0.179498	0.173671	0.148975	0.146199	0.144312
16	0.614304	0.627514	0.245123	0.254193	0.188069	0.194142	0.178413	0.161767	0.16169	0.148532
16.5	0.632444	0.64578	0.252257	0.268173	0.191337	0.18705	0.17835	0.163027	0.166489	0.148868
17	0.653796	0.660885	0.265022	0.272086	0.193888	0.201519	0.185192	0.173722	0.172592	0.150695
17.5	0.658935	0.680018	0.255399	0.280045	0.208345	0.21123	0.189359	0.170995	0.170754	0.150447
18	0.68664	0.701916	0.271796	0.290749	0.205482	0.214438	0.196217	0.175112	0.174353	0.163821
18.5	0.697164	0.709468	0.27269	0.299354	0.212997	0.213426	0.208158	0.184784	0.178803	0.162441
19	0.72367	0.744523	0.278719	0.291638	0.217879	0.222054	0.202282	0.191388	0.190833	0.178968
19.5	0.731451	0.75287	0.291663	0.304657	0.219651	0.22274	0.206696	0.18538	0.182716	0.166467
20	0.762237	0.772319	0.311114	0.323182	0.22691	0.231967	0.221408	0.192136	0.197577	0.18128
20.5	0.773414	0.774177	0.310969	0.319277	0.236314	0.231485	0.21833	0.191082	0.18816	0.164933
21	0.797606	0.81696	0.322714	0.328302	0.234291	0.245179	0.220521	0.196311	0.203555	0.189216
21.5	0.801383	0.83133	0.31259	0.345353	0.231606	0.24305	0.229335	0.197861	0.195628	0.184106
22	0.826178	0.83154	0.322019	0.35995	0.246495	0.254881	0.227306	0.207274	0.205967	0.192591
22.5	0.84478	0.846328	0.339795	0.361122	0.259329	0.24838	0.240881	0.21869	0.205959	0.185511
23	0.868636	0.854728	0.343044	0.371963	0.258743	0.251604	0.24321	0.212292	0.211554	0.196721
23.5	0.859552	0.880167	0.34528	0.36655	0.255023	0.263877	0.242048	0.210487	0.228713	0.188892
24	0.890725	0.907007	0.363677	0.363761	0.265491	0.269098	0.242247	0.220322	0.227549	0.19867
24.5	0.883006	0.918412	0.349508	0.374944	0.26907	0.269263	0.245539	0.228536	0.222626	0.197528
25	0.921163	0.942951	0.370486	0.396623	0.272119	0.283156	0.257746	0.230387	0.243655	0.21366
25.5	0.922659	0.963576	0.37289	0.391121	0.278337	0.275228	0.262428	0.233908	0.22955	0.206553
26	0.949136	0.964205	0.392335	0.405081	0.285491	0.281894	0.272465	0.246514	0.239324	0.216953
26.5	0.952267	0.977962	0.383783	0.399922	0.283948	0.297374	0.263525	0.241693	0.239459	0.208971
27	0.973885	1.00745	0.404985	0.424655	0.293652	0.295407	0.26749	0.244884	0.236807	0.222391
27.5	0.996777	1.01375	0.399166	0.42509	0.289145	0.290292	0.268008	0.250091	0.243201	0.218901
28	1.00917	1.02851	0.421457	0.431534	0.293155	0.311765	0.294091	0.250334	0.253251	0.225451
28.5	1.03038	1.03497	0.418857	0.426795	0.312968	0.299442	0.272738	0.254924	0.244908	0.220359
29	1.03895	1.06357	0.436106	0.439634	0.306574	0.314396	0.289625	0.264554	0.255546	0.236335
29.5	1.06935	1.09685	0.44474	0.458521	0.310422	0.314728	0.27996	0.277334	0.257433	0.22798
30	1.06328	1.09002	0.452098	0.462889	0.313286	0.334013	0.299093	0.274936	0.266779	0.24033
30.5	1.08585	1.10429	0.464152	0.470907	0.317972	0.33121	0.30422	0.276747	0.270825	0.243859
31	1.10224	1.11933	0.459423	0.466781	0.333517	0.334514	0.300044	0.277325	0.271046	0.252423
31.5	1.11706	1.16251	0.474947	0.485363	0.336363	0.330289	0.307701	0.288288	0.277872	0.239645
32	1.12661	1.16202	0.473898	0.490285	0.331857	0.342344	0.313031	0.28853	0.28102	0.253066
32.5	1.14854	1.17709	0.488184	0.491209	0.344354	0.349997	0.316408	0.293237	0.277603	0.266978
33	1.14097	1.1829	0.49291	0.501007	0.343646	0.344678	0.32095	0.297688	0.276928	0.25112
33.5	1.16327	1.19869	0.497607	0.500997	0.345371	0.364028	0.320327	0.300965	0.289048	0.266422
34	1.17787	1.21776	0.503126	0.510617	0.364208	0.355145	0.313742	0.302585	0.287436	0.273561
34.5	1.19975	1.22377	0.518827	0.529536	0.356245	0.369729	0.333723	0.303095	0.292721	0.276281
35	1.20481	1.23556	0.510413	0.512698	0.361642	0.362968	0.330475	0.302298	0.298856	0.272427
35.5	1.23209	1.25517	0.534643	0.530619	0.36895	0.374785	0.335177	0.325797	0.287613	0.27807
36	1.22506	1.2673	0.522992	0.53388	0.363089	0.376837	0.342214	0.321981	0.296697	0.278798
36.5	1.26106	1.28295	0.533987	0.546818	0.376412	0.382211	0.347278	0.333065	0.306481	0.294535
37	1.25613	1.28423	0.546065	0.553087	0.38792	0.382898	0.338421	0.325275	0.29569	0.290907
37.5	1.28873	1.30873	0.560121	0.570103	0.396894	0.393386	0.352509	0.328217	0.310636	0.302454
38	1.28426	1.30706	0.565264	0.564027	0.390653	0.398388	0.347705	0.327218	0.309671	0.28358
38.5	1.29112	1.34134	0.566509	0.571749	0.395868	0.403274	0.361573	0.347509	0.324576	0.31222
39	1.30893	1.33028	0.573858	0.565617	0.394154	0.40162	0.373504	0.338284	0.314381	0.290913
39.5	1.33232	1.3654	0.578572	0.601569	0.401549	0.417502	0.370797	0.349781	0.326419	0.297136
40	1.3336	1.36616	0.574135	0.596813	0.409904	0.413015	0.375262	0.346171	0.326926	0.301163
40.5	1.36405	1.38646	0.590429	0.604439	0.418093	0.418009	0.384911	0.368915	0.337908	0.318303
41	1.36679	1.40531	0.589315	0.617863	0.425337	0.422224	0.371251	0.359123	0.335972	0.308062
41.5	1.372	1.42184	0.608863	0.610838	0.420438	0.42985	0.391056	0.369842	0.343194	0.313961
42	1.38375	1.42944	0.611151	0.621149	0.420988	0.424004	0.391701	0.363601	0.334819	0.318952
42.5	1.39643	1.45535	0.623175	0.63914	0.424848	0.440739	0.391701	0.375991	0.344291	0.315746
43	1.4071	1.4515	0.638657	0.634118	0.431837	0.437128	0.407481	0.379308	0.338456	0.32612
43.5	1.42516	1.47608	0.641408	0.655633	0.435446	0.444771	0.4098	0.393307	0.346529	0.33774
44	1.44823	1.47522	0.63761	0.664777	0.445539	0.452641	0.401059	0.381176	0.351597	0.33519
44.5	1.45338	1.50213	0.641913	0.662026	0.450393	0.454626	0.4177	0.38714	0.35429	0.334063
45	1.47782	1.52537	0.650933	0.658087	0.451848	0.452988	0.412848	0.390624	0.357385	0.338996
45.5	1.48279	1.53147	0.660767	0.670988	0.453662	0.461188	0.424589	0.393208	0.368714	0.338351
46	1.50246	1.56338	0.650926	0.67294	0.456385	0.454757	0.424028	0.403299	0.361032	0.345954
46.5	1.50412	1.54988	0.678339	0.684703	0.471217	0.483815	0.426393	0.408793	0.378218	0.362805
47	1.52998	1.57817	0.676797	0.699806	0.472266	0.479577	0.424755	0.421732	0.371365	0.351328
47.5	1.52768	1.58002	0.697064	0.700582	0.478783	0.48043	0.429517	0.417111	0.379166	0.360404
48	1.54862	1.59148	0.693435	0.710644	0.485492	0.497097	0.430469	0.419742	0.383007	0.364526
48.5	1.55943	1.59444	0.704144	0.711605	0.476818	0.487379	0.452556	0.420426	0.396382	0.368156
49	1.56525	1.6185	0.721993	0.720758	0.49069	0.494062	0.437647	0.43464	0.387631	0.3729
49.5	1.58526	1.6254	0.705239	0.719875	0.491248	0.492182	0.455516	0.437522	0.390832	0.372577
50	1.60219	1.65106	0.715776	0.738796	0.507242	0.51061	0.458903	0.437106	0.391943	0.381747
50.5	1.60485	1.65879	0.725529	0.735912	0.499443	0.507837	0.478178	0.448015	0.408636	0.384919
51	1.62894	1.66038	0.734761	0.745506	0.525298	0.531875	0.455757	0.444728	0.403559	0.385985
51.5	1.64093	1.67541	0.733796	0.746903	0.504546	0.516222	0.472836	0.457297	0.409447	0.386245
52	1.66799	1.69181	0.749952	0.75394	0.521292	0.532266	0.469214	0.452838	0.411999	0.392101
52.5	1.67412	1.69449	0.757274	0.760982	0.524284	0.52479	0.473069	0.452769	0.429274	0.398404
53	1.67853	1.70894	0.770356	0.770075	0.522676	0.529692	0.484272	0.462273	0.422103	0.404769
53.5	1.68497	1.72619	0.766241	0.776656	0.533193	0.541106	0.490732	0.460077	0.424637	0.40266
54	1.70735	1.73497	0.777778	0.773569	0.535212	0.542021	0.489207	0.474526	0.43025	0.393421
54.5	1.70274	1.74683	0.778736	0.772332	0.544031	0.548005	0.494828	0.468354	0.434358	0.409525
55	1.71226	1.77425	0.781656	0.806183	0.547219	0.55403	0.495203	0.477832	0.428256	0.414129
55.5	1.71955	1.76499	0.786654	0.784785	0.54375	0.55863	0.503561	0.48262	0.449339	0.411017
56	1.74683	1.78462	0.80219	0.800438	0.543378	0.551654	0.504151	0.495503	0.452738	0.414609
56.5	1.74726	1.78858	0.806905	0.81596	0.549601	0.555982	0.514272	0.488702	0.43888	0.42275
57	1.77772	1.80146	0.818129	0.822859	0.562719	0.571685	0.524041	0.491291	0.445429	0.422979
57.5	1.77593	1.81633	0.820726	0.825592	0.563715	0.56313	0.51437	0.493547	0.444954	0.423207
58	1.80278	1.84816	0.833945	0.831795	0.572581	0.569568	0.526138	0.497464	0.451613	0.430031
58.5	1.79564	1.84751	0.825499	0.846168	0.561994	0.575049	0.525468	0.498015	0.459138	0.430431
59	1.80979	1.86494	0.838769	0.841105	0.594274	0.589097	0.537382	0.509683	0.469097	0.441633
59.5	1.80846	1.8799	0.853357	0.851119	0.578461	0.591282	0.540038	0.500689	0.478925	0.447558
60	1.83806	1.87728	0.865151	0.860297	0.591253	0.595001	0.537747	0.519746	0.482754	0.449137
60.5	1.8462	1.8988	0.858003	0.860408	0.590441	0.602084	0.547121	0.504924	0.472378	0.448269
61	1.86047	1.91557	0.866192	0.871417	0.588273	0.605823	0.546764	0.525588	0.486278	0.462996
61.5	1.86258	1.91705	0.866523	0.877709	0.596341	0.607013	0.554635	0.526329	0.484073	0.457524
62	1.88968	1.94797	0.888378	0.880567	0.598807	0.603382	0.558548	0.534128	0.490259	0.461432
62.5	1.91528	1.94982	0.895545	0.902492	0.603152	0.605264	0.553337	0.534416	0.485389	0.465299
63	1.90768	1.94584	0.897409	0.900125	0.61042	0.624203	0.556767	0.532107	0.49523	0.465992
63.5	1.92585	1.97592	0.913915	0.904572	0.616233	0.625433	0.56293	0.530503	0.515284	0.477042
64	1.9347	1.97755	0.918228	0.910656	0.613663	0.632211	0.575719	0.543655	0.511286	0.476065
64.5	1.9463	1.98658	0.922507	0.920679	0.61962	0.622132	0.578273	0.544709	0.51472	0.477242
65	1.95229	1.99297	0.920598	0.94011	0.636275	0.63888	0.579431	0.55268	0.513504	0.481373
65.5	1.96305	2.02317	0.932913	0.926228	0.639265	0.632056	0.580313	0.563395	0.515381	0.488792
66	1.96281	1.99	0.929571	0.935294	0.643545	0.646977	0.583803	0.545016	0.523136	0.490573
66.5	1.96419	2.02127	0.939214	0.94027	0.64675	0.649327	0.595933	0.56459	0.522165	0.487058
67	1.96831	2.03163	0.934345	0.928387	0.645626	0.639725	0.592208	0.566011	0.524722	0.492013
67.5	1.99063	2.05287	0.953286	0.959713	0.663408	0.654055	0.595537	0.561123	0.533497	0.505264
68	1.99117	2.0489	0.940457	0.948935	0.651827	0.663321	0.597517	0.568914	0.528881	0.501793
68.5	2.00849	2.07757	0.964786	0.950771	0.651611	0.668775	0.603298	0.571561	0.525007	0.514014
69	1.99539	2.05033	0.948419	0.952384	0.66134	0.669724	0.603481	0.561213	0.53566	0.499341
69.5	2.00742	2.06692	0.98246	0.974928	0.667461	0.664692	0.60774	0.577815	0.539779	0.518922
70	2.01561	2.06833	0.963821	0.968455	0.663861	0.660833	0.605459	0.567574	0.5332	0.508979
70.5	2.04272	2.11457	0.970395	0.966096	0.673188	0.672437	0.611631	0.584887	0.534679	0.518145
71	2.05252	2.08418	0.969054	0.970498	0.672229	0.668088	0.619528	0.579148	0.532396	0.518843
71.5	2.06079	2.11386	0.985673	0.984001	0.681827	0.683902	0.620976	0.591656	0.549801	0.526975
72	2.0563	2.10508	0.990828	0.987868	0.687134	0.678932	0.622459	0.578967	0.555525	0.522012
72.5	2.07352	2.10751	1.00213	1.00275	0.683643	0.700448	0.63257	0.595697	0.550266	0.527147
73	2.09157	2.1192	0.989274	1.00149	0.692882	0.6876	0.627074	0.591854	0.546126	0.52293
73.5	2.1113	2.14761	1.01656	1.00112	0.700961	0.697481	0.641673	0.604941	0.569565	0.533959
74	2.09935	2.13726	1.01177	1.00586	0.691485	0.698961	0.648194	0.58265	0.55481	0.529378
74.5	2.13857	2.16418	1.0175	1.02806	0.699777	0.705351	0.646759	0.600936	0.568036	0.547667
75	2.13492	2.16802	1.01336	1.02471	0.697799	0.710253	0.640227	0.607502	0.565722	0.54036
75.5	2.14445	2.19069	1.01768	1.02947	0.708368	0.724108	0.664211	0.625296	0.576154	0.545687
76	2.15292	2.16264	1.02538	1.02209	0.704995	0.696887	0.656905	0.612406	0.573354	0.539909
76.5	2.17685	2.19633	1.039	1.02221	0.706324	0.721868	0.647868	0.615819	0.583147	0.552392
77	2.18202	2.21443	1.052	1.03816	0.70239	0.725183	0.661669	0.613717	0.571078	0.553507
77.5	2.1858	2.21901	1.057	1.05633	0.713623	0.728842	0.670351	0.627537	0.589366	0.563621
78	2.19927	2.24763	1.05512	1.04751	0.715512	0.731302	0.668583	0.640854	0.603251	0.545378
78.5	2.19726	2.22463	1.05369	1.06293	0.732965	0.726277	0.672208	0.639613	0.592203	0.571081
79	2.20526	2.22784	1.05223	1.04638	0.727421	0.734003	0.671281	0.642712	0.589574	0.559039
79.5	2.19407	2.23486	1.07777	1.07609	0.741727	0.75335	0.686596	0.643145	0.606935	0.570347
80	2.21729	2.25675	1.08134	1.07699	0.732916	0.74286	0.685357	0.650529	0.611738	0.576318
80.5	2.21216	2.2529	1.08104	1.07712	0.741325	0.747464	0.694457	0.647132	0.62087	0.578222
81	2.23979	2.29469	1.09995	1.09999	0.751571	0.75885	0.701167	0.65663	0.631054	0.583818
81.5	2.22916	2.28068	1.08693	1.08127	0.742571	0.747332	0.707593	0.660372	0.621215	0.58912
82	2.24235	2.3171	1.10622	1.09647	0.762325	0.768396	0.699696	0.669486	0.636893	0.593362
82.5	2.25817	2.29162	1.11078	1.12146	0.766434	0.757432	0.711802	0.656605	0.617609	0.587942
83	2.27961	2.31389	1.12835	1.10947	0.773412	0.776673	0.713578	0.681626	0.63295	0.604732
83.5	2.28462	2.31333	1.10547	1.11498	0.77239	0.771745	0.71766	0.671197	0.627327	0.588914
84	2.28799	2.34416	1.12089	1.12942	0.769039	0.795523	0.729158	0.67623	0.648825	0.602415
84.5	2.303	2.34284	1.11887	1.11121	0.782544	0.781586	0.72626	0.665476	0.63541	0.607671
85	2.32873	2.34446	1.13159	1.12485	0.785642	0.782263	0.726746	0.679894	0.64391	0.609776
85.5	2.3573	2.34171	1.13212	1.13577	0.78415	0.780248	0.72343	0.682973	0.646688	0.611273
86	2.34606	2.38455	1.14291	1.15017	0.791216	0.80109	0.741368	0.689142	0.654422	0.626566
86.5	2.33253	2.35404	1.14412	1.14415	0.794284	0.788266	0.731963	0.674611	0.644354	0.612988
87	2.34936	2.37863	1.1564	1.15474	0.798431	0.801434	0.740864	0.690662	0.65203	0.62005
87.5	2.34896	2.37326	1.15001	1.1487	0.798251	0.791436	0.734917	0.681094	0.644557	0.614305
88	2.36532	2.39294	1.16829	1.14939	0.803253	0.805265	0.74809	0.686438	0.658999	0.629169
88.5	2.35748	2.39269	1.15756	1.15266	0.792478	0.80461	0.743818	0.694483	0.644949	0.624352
89	2.37937	2.42876	1.16863	1.1825	0.810991	0.819372	0.757084	0.704017	0.65821	0.628896
89.5	2.37901	2.42096	1.16514	1.17085	0.816073	0.803551	0.755786	0.693985	0.646219	0.637336
90	2.42406	2.43821	1.19933	1.18928	0.820558	0.839672	0.773477	0.71442	0.670436	0.647562
90.5	2.41851	2.45846	1.18496	1.17499	0.833413	0.825776	0.769034	0.712811	0.661042	0.639476
91	2.44862	2.45422	1.19452	1.19062	0.825117	0.842984	0.763677	0.713814	0.684659	0.65081
91.5	2.43538	2.46034	1.18661	1.1798	0.830092	0.831063	0.772958	0.716003	0.663353	0.640975
92	2.45224	2.47863	1.1919	1.20193	0.843154	0.837547	0.777726	0.732128	0.686165	0.65338
92.5	2.43202	2.47139	1.20406	1.19086	0.83737	0.844725	0.771661	0.727592	0.65407	0.656922
93	2.45983	2.52446	1.21864	1.20599	0.851	0.843733	0.793468	0.737341	0.67677	0.669655
93.5	2.43998	2.47759	1.21409	1.20286	0.844192	0.841969	0.787229	0.732141	0.68146	0.657124
94	2.47756	2.5007	1.21607	1.22775	0.850879	0.85837	0.798625	0.744886	0.691182	0.667203
94.5	2.49874	2.50554	1.22066	1.21444	0.848668	0.854852	0.792312	0.740089	0.682928	0.664144
95	2.51245	2.54715	1.2405	1.223	0.85619	0.864189	0.799952	0.753111	0.684171	0.671851
95.5	2.52608	2.52025	1.22318	1.22594	0.860082	0.863542	0.802414	0.75498	0.696987	0.675353
96	2.50812	2.53433	1.24643	1.22435	0.865103	0.879306	0.813032	0.749622	0.712637	0.675006
96.5	2.52835	2.57938	1.25818	1.23881	0.866618	0.856457	0.793749	0.758431	0.708462	0.679834
97	2.53503	2.58975	1.23967	1.23748	0.859729	0.875342	0.802153	0.764618	0.711477	0.679393
97.5	2.54115	2.59944	1.27495	1.25625	0.869667	0.878864	0.821385	0.781601	0.7183	0.687571
98	2.5287	2.57802	1.25887	1.24972	0.888055	0.866662	0.832018	0.768937	0.712942	0.686575
98.5	2.54982	2.60577	1.27346	1.25421	0.866686	0.888695	0.82761	0.785595	0.708951	0.688764
99	2.54118	2.59814	1.27844	1.27312	0.896575	0.897325	0.824732	0.779077	0.723421	0.701095
99.5	2.5647	2.60427	1.28207	1.2766	0.888731	0.906354	0.848755	0.782583	0.730779	0.703462
100	2.54277	2.58148	1.28186	1.28436	0.893636	0.901989	0.832339	0.775964	0.720247	0.703128
100.5	2.55326	2.63069	1.29305	1.29042	0.906658	0.910097	0.845154	0.799384	0.739033	0.707561
101	2.54543	2.59934	1.28218	1.279	0.891841	0.908389	0.838069	0.785955	0.733386	0.712623
101.5	2.57117	2.62312	1.30072	1.28968	0.902566	0.918222	0.844422	0.79809	0.736936	0.704292
102	2.57015	2.61555	1.29423	1.29272	0.911515	0.923172	0.83881	0.788639	0.728338	0.707565
102.5	2.57401	2.6389	1.30409	1.30317	0.92932	0.923972	0.854153	0.794271	0.752503	0.733711
103	2.57153	2.62302	1.29798	1.30179	0.915926	0.921515	0.843766	0.799711	0.740443	0.718067
103.5	2.58996	2.62676	1.31182	1.31642	0.927274	0.938684	0.844845	0.815667	0.750588	0.739677
104	2.58956	2.64128	1.30421	1.30631	0.921861	0.921017	0.851416	0.806856	0.753968	0.72351
104.5	2.58421	2.63622	1.33353	1.33692	0.931053	0.946728	0.885561	0.812751	0.764034	0.737076
105	2.5645	2.64211	1.31035	1.32107	0.938225	0.942812	0.867607	0.80327	0.754425	0.742194
105.5	2.61811	2.66571	1.33287	1.35084	0.933496	0.950477	0.876173	0.809894	0.769034	0.750742
106	2.59329	2.65427	1.33563	1.33831	0.934658	0.951374	0.884297	0.810151	0.774299	0.737771
106.5	2.63341	2.67353	1.33746	1.35703	0.96381	0.951778	0.886826	0.824254	0.773178	0.753072
107	2.60736	2.68418	1.32286	1.33857	0.947394	0.945722	0.882306	0.820761	0.753192	0.75684
107.5	2.64134	2.70835	1.3468	1.36081	0.954042	0.956974	0.884487	0.832934	0.782549	0.753252
108	2.6172	2.71569	1.34864	1.34522	0.947846	0.953228	0.887956	0.822482	0.780038	0.755865
108.5	2.64968	2.71178	1.3744	1.36435	0.950115	0.964656	0.900733	0.839919	0.792899	0.764282
109	2.64323	2.7041	1.35827	1.36607	0.958486	0.961528	0.892754	0.837086	0.774118	0.762938
109.5	2.66073	2.70739	1.36567	1.37485	0.974172	0.959961	0.900156	0.841845	0.780711	0.765994
110	2.67243	2.71695	1.35404	1.36637	0.972829	0.969642	0.900466	0.83409	0.790454	0.772019
110.5	2.68633	2.70879	1.37756	1.37015	0.985834	0.970003	0.913005	0.842703	0.79711	0.775589
111	2.69029	2.69223	1.38444	1.36722	0.966593	0.978674	0.902505	0.869605	0.792655	0.778145
111.5	2.68882	2.69904	1.37846	1.37526	0.975627	0.994466	0.909376	0.848685	0.79982	0.779666
112	2.7088	2.7212	1.3735	1.38378	0.987243	0.972424	0.913893	0.853091	0.790787	0.781344
112.5	2.69688	2.72271	1.39582	1.38723	0.998844	0.991832	0.923134	0.85017	0.811744	0.792352
113	2.71672	2.7389	1.41939	1.40634	0.980792	0.98121	0.927774	0.871174	0.815377	0.776338
113.5	2.71253	2.74143	1.4004	1.40182	0.997455	1.00326	0.941888	0.857786	0.817018	0.794401
114	2.72801	2.74213	1.40547	1.39776	1.00194	1.00472	0.946242	0.870359	0.821113	0.795129
114.5	2.69495	2.75152	1.40265	1.40985	0.992791	1.0001	0.930001	0.869584	0.824728	0.787017
115	2.72168	2.76154	1.42126	1.43312	0.9995	1.00833	0.94749	0.880819	0.829576	0.809012
115.5	2.72553	2.75636	1.42123	1.42755	1.0165	0.999927	0.938456	0.87664	0.82253	0.801247
116	2.74696	2.76053	1.43246	1.41521	1.01591	1.01788	0.95247	0.891916	0.834391	0.810877
116.5	2.7361	2.77835	1.42598	1.43076	1.00956	1.0093	0.949733	0.874414	0.833012	0.812092
117	2.75523	2.75869	1.44561	1.4401	1.01776	1.02469	0.958415	0.892238	0.848993	0.825192
117.5	2.73267	2.75633	1.43491	1.42405	1.02268	1.01558	0.953672	0.880322	0.834089	0.821845
118	2.78075	2.76999	1.44252	1.4424	1.02347	1.04334	0.959138	0.891948	0.851317	0.82305
118.5	2.74256	2.75338	1.43394	1.44197	1.01541	1.02148	0.965089	0.881374	0.83633	0.821839
119	2.762	2.76497	1.45893	1.46648	1.03147	1.02821	0.972958	0.899763	0.84988	0.826642
119.5	2.73483	2.76343	1.44803	1.43165	1.03351	1.03261	0.96451	0.897513	0.836566	0.825871
120	2.76544	2.77743	1.46191	1.45251	1.0416	1.03403	0.976624	0.906731	0.846803	0.83253

[truncated: 11 more sheets: Figure 3c, Figure 3d, Figure 4a, Figure 4b, Figure 4c, Figure 5a, Figure 5b, Figure 5c, Figure 5d, Figure 5e, Figure 5f]
